# Supplementary material for: Rodent home cage monitoring for preclinical safety pharmacology assessment: results of a multi-company validation evaluating nonclinical and clinical data from three compounds
Source: Front Toxicol. 2025 Nov 5;7:1655330. doi: 10.3389/ftox.2025.1655330 (PMC12626872; doi:10.3389/ftox.2025.1655330)
Supplement: Supplementary file 1 [file DataSheet1.zip]

Archive with 124 entries (121 files):
- JNJ/JNJ_Distance_010_Cage-1.csv
- JNJ/JNJ_Distance_010_Cage-2.csv
- JNJ/JNJ_Distance_040_Cage-1.csv
- JNJ/JNJ_Distance_040_Cage-2.csv
- JNJ/JNJ_Distance_300_Cage-1.csv
- JNJ/JNJ_Distance_300_Cage-2.csv
- JNJ/JNJ_Distance_VEH_Cage-1.csv
- JNJ/JNJ_Distance_VEH_Cage-2.csv
- JNJ/JNJ_Drinking_010_Cage-1.csv
- JNJ/JNJ_Drinking_010_Cage-2.csv
- JNJ/JNJ_Drinking_040_Cage-1.csv
- JNJ/JNJ_Drinking_040_Cage-2.csv
- JNJ/JNJ_Drinking_300_Cage-1.csv
- JNJ/JNJ_Drinking_300_Cage-2.csv
- JNJ/JNJ_Drinking_VEH_Cage-1.csv
- JNJ/JNJ_Drinking_VEH_Cage-2.csv
- JNJ/JNJ_Rearing_010_Cage-1.csv
- JNJ/JNJ_Rearing_010_Cage-2.csv
- JNJ/JNJ_Rearing_040_Cage-1.csv
- JNJ/JNJ_Rearing_040_Cage-2.csv
- JNJ/JNJ_Rearing_300_Cage-1.csv
- JNJ/JNJ_Rearing_300_Cage-2.csv
- JNJ/JNJ_Rearing_VEH_Cage-1.csv
- JNJ/JNJ_Rearing_VEH_Cage-2.csv
- JNJ/JNJ_Separation_010_Cage-1.csv
- JNJ/JNJ_Separation_010_Cage-2.csv
- JNJ/JNJ_Separation_040_Cage-1.csv
- JNJ/JNJ_Separation_040_Cage-2.csv
- JNJ/JNJ_Separation_300_Cage-1.csv
- JNJ/JNJ_Separation_300_Cage-2.csv
- JNJ/JNJ_Separation_VEH_Cage-1.csv
- JNJ/JNJ_Separation_VEH_Cage-2.csv
- JNJ/JNJ_Temperature_010_Cage-1.csv
- JNJ/JNJ_Temperature_010_Cage-2.csv
- JNJ/JNJ_Temperature_040_Cage-1.csv
- JNJ/JNJ_Temperature_040_Cage-2.csv
- JNJ/JNJ_Temperature_300_Cage-1.csv
- JNJ/JNJ_Temperature_300_Cage-2.csv
- JNJ/JNJ_Temperature_VEH_Cage-1.csv
- JNJ/JNJ_Temperature_VEH_Cage-2.csv
- JNJ/
- GSK/GSK_Distance_010_Cage-1.csv
- GSK/GSK_Distance_010_Cage-2.csv
- GSK/GSK_Distance_050_Cage-1.csv
- GSK/GSK_Distance_050_Cage-2.csv
- GSK/GSK_Distance_150_Cage-1.csv
- GSK/GSK_Distance_150_Cage-2.csv
- GSK/GSK_Distance_VEH_Cage-1.csv
- GSK/GSK_Distance_VEH_Cage-2.csv
- GSK/GSK_Drinking_010_Cage-1.csv
- GSK/GSK_Drinking_010_Cage-2.csv
- GSK/GSK_Drinking_050_Cage-1.csv
- GSK/GSK_Drinking_050_Cage-2.csv
- GSK/GSK_Drinking_150_Cage-1.csv
- GSK/GSK_Drinking_150_Cage-2.csv
- GSK/GSK_Drinking_VEH_Cage-1.csv
- GSK/GSK_Drinking_VEH_Cage-2.csv
- GSK/GSK_Rearing_010_Cage-1.csv
- GSK/GSK_Rearing_010_Cage-2.csv
- GSK/GSK_Rearing_050_Cage-1.csv
- GSK/GSK_Rearing_050_Cage-2.csv
- GSK/GSK_Rearing_150_Cage-1.csv
- GSK/GSK_Rearing_150_Cage-2.csv
- GSK/GSK_Rearing_VEH_Cage-1.csv
- GSK/GSK_Rearing_VEH_Cage-2.csv
- GSK/GSK_Separation_010_Cage-1.csv
- GSK/GSK_Separation_010_Cage-2.csv
- GSK/GSK_Separation_050_Cage-1.csv
- GSK/GSK_Separation_050_Cage-2.csv
- GSK/GSK_Separation_150_Cage-1.csv
- GSK/GSK_Separation_150_Cage-2.csv
- GSK/GSK_Separation_VEH_Cage-1.csv
- GSK/GSK_Separation_VEH_Cage-2.csv
- GSK/GSK_Temperature_010_Cage-1.csv
- GSK/GSK_Temperature_010_Cage-2.csv
- GSK/GSK_Temperature_050_Cage-1.csv
- GSK/GSK_Temperature_050_Cage-2.csv
- GSK/GSK_Temperature_150_Cage-1.csv
- GSK/GSK_Temperature_150_Cage-2.csv
- GSK/GSK_Temperature_VEH_Cage-1.csv
- GSK/GSK_Temperature_VEH_Cage-2.csv
- GSK/
- AZ/AZ_Distance_028_Cage-1.csv
- AZ/AZ_Distance_028_Cage-2.csv
- AZ/AZ_Distance_085_Cage-1.csv
- AZ/AZ_Distance_085_Cage-2.csv
- AZ/AZ_Distance_8.5_Cage-1.csv
- AZ/AZ_Distance_8.5_Cage-2.csv
- AZ/AZ_Distance_VEH_Cage-1.csv
- AZ/AZ_Distance_VEH_Cage-2.csv
- AZ/AZ_Drinking_028_Cage-1.csv
- AZ/AZ_Drinking_028_Cage-2.csv
- AZ/AZ_Drinking_085_Cage-1.csv
- AZ/AZ_Drinking_085_Cage-2.csv
- AZ/AZ_Drinking_8.5_Cage-1.csv
- AZ/AZ_Drinking_8.5_Cage-2.csv
- AZ/AZ_Drinking_VEH_Cage-1.csv
- AZ/AZ_Drinking_VEH_Cage-2.csv
- AZ/AZ_Rearing_028_Cage-1.csv
- AZ/AZ_Rearing_028_Cage-2.csv
- AZ/AZ_Rearing_085_Cage-1.csv
- AZ/AZ_Rearing_085_Cage-2.csv
- AZ/AZ_Rearing_8.5_Cage-1.csv
- AZ/AZ_Rearing_8.5_Cage-2.csv
- AZ/AZ_Rearing_VEH_Cage-1.csv
- AZ/AZ_Rearing_VEH_Cage-2.csv
- AZ/AZ_Separation_028_Cage-1.csv
- AZ/AZ_Separation_028_Cage-2.csv
- AZ/AZ_Separation_085_Cage-1.csv
- AZ/AZ_Separation_085_Cage-2.csv
- AZ/AZ_Separation_8.5_Cage-1.csv
- AZ/AZ_Separation_8.5_Cage-2.csv
- AZ/AZ_Separation_VEH_Cage-1.csv
- AZ/AZ_Separation_VEH_Cage-2.csv
- AZ/AZ_Temperature_028_Cage-1.csv
- AZ/AZ_Temperature_028_Cage-2.csv
- AZ/AZ_Temperature_085_Cage-1.csv
- AZ/AZ_Temperature_085_Cage-2.csv
- AZ/AZ_Temperature_8.5_Cage-1.csv
- AZ/AZ_Temperature_8.5_Cage-2.csv
- AZ/AZ_Temperature_VEH_Cage-1.csv
- AZ/AZ_Temperature_VEH_Cage-2.csv
- AZ/
- Supplementary_Data_Overview.pdf
