# Supplementary material for: Rodent home cage monitoring for preclinical safety pharmacology assessment: results of a multi-company validation evaluating nonclinical and clinical data from three compounds
Source: Front Toxicol. 2025 Nov 5;7:1655330. doi: 10.3389/ftox.2025.1655330 (PMC12626872; doi:10.3389/ftox.2025.1655330)
Supplement: Supplementary file 1 [file DataSheet1.zip › JNJ/JNJ_Distance_010_Cage-1.csv]

timestamp	day_index	985141003627903	985141003627905	985141003627912
21-06-04 07:00	-4	not_recorded	not_recorded	not_recorded
21-06-04 07:10	-4	not_recorded	not_recorded	not_recorded
21-06-04 07:20	-4	not_recorded	not_recorded	not_recorded
21-06-04 07:30	-4	not_recorded	not_recorded	not_recorded
21-06-04 07:40	-4	not_recorded	not_recorded	not_recorded
21-06-04 07:50	-4	not_recorded	not_recorded	not_recorded
21-06-04 08:00	-4	not_recorded	not_recorded	not_recorded
21-06-04 08:10	-4	not_recorded	not_recorded	not_recorded
21-06-04 08:20	-4	not_recorded	not_recorded	not_recorded
21-06-04 08:30	-4	not_recorded	not_recorded	not_recorded
21-06-04 08:40	-4	not_recorded	not_recorded	not_recorded
21-06-04 08:50	-4	not_recorded	not_recorded	not_recorded
21-06-04 09:00	-4	not_recorded	not_recorded	not_recorded
21-06-04 09:10	-4	not_recorded	not_recorded	not_recorded
21-06-04 09:20	-4	not_recorded	not_recorded	not_recorded
21-06-04 09:30	-4	not_recorded	not_recorded	not_recorded
21-06-04 09:40	-4	not_recorded	not_recorded	not_recorded
21-06-04 09:50	-4	0.0	79.292206	42.494934
21-06-04 10:00	-4	2.39	29.003494	33.529762
21-06-04 10:10	-4	0.0	1.1999998	20.619955
21-06-04 10:20	-4	13.436574	29.56525	23.591642
21-06-04 10:30	-4	0.0	0.0	13.447034
21-06-04 10:40	-4	1.7752641	9.14656	33.443676
21-06-04 10:50	-4	2.3047209	0.0	7.1699996
21-06-04 11:00	-4	0.0	4.9786654	0.0
21-06-04 11:10	-4	0.0	0.0	6.9770484
21-06-04 11:20	-4	0.0	1.6899853	4.083524
21-06-04 11:30	-4	15.143481	0.0	0.0
21-06-04 11:40	-4	0.0	0.0	3.5850003
21-06-04 11:50	-4	0.0	2.3899999	5.9749994
21-06-04 12:00	-4	2.3899999	0.0	0.0
21-06-04 12:10	-4	0.0	0.0	3.5899997
21-06-04 12:20	-4	0.0	0.0	0.0
21-06-04 12:30	-4	0.0	0.0	0.0
21-06-04 12:40	-4	1.1949999	0.0	0.0
21-06-04 12:50	-4	0.0	2.3899999	0.0
21-06-04 13:00	-4	0.0	0.0	0.0
21-06-04 13:10	-4	0.0	0.0	0.0
21-06-04 13:20	-4	0.0	2.3899999	0.0
21-06-04 13:30	-4	3.5849998	2.3899999	0.0
21-06-04 13:40	-4	6.9649706	3.5849998	0.0
21-06-04 13:50	-4	4.78	0.0	3.5999997
21-06-04 14:00	-4	0.0	0.0	0.0
21-06-04 14:10	-4	2.3899999	3.5849998	4.785
21-06-04 14:20	-4	3.3799706	0.0	0.0
21-06-04 14:30	-4	1.6899855	3.5849996	7.1800003
21-06-04 14:40	-4	0.0	0.0	19.21561
21-06-04 14:50	-4	2.3899999	3.5849998	4.78
21-06-04 15:00	-4	0.0	0.0	4.7850003
21-06-04 15:10	-4	4.78	0.0	0.0
21-06-04 15:20	-4	8.365	0.0	7.6685257
21-06-04 15:30	-4	11.949999	1.1949999	0.0
21-06-04 15:40	-4	9.1499405	0.0	0.0
21-06-04 15:50	-4	0.0	7.683524	6.268495
21-06-04 16:00	-4	0.0	0.0	12.552147
21-06-04 16:10	-4	16.038525	0.0	5.2749853
21-06-04 16:20	-4	3.5849996	22.106989	2.3899999
21-06-04 16:30	-4	1.6899855	2.3899999	0.0
21-06-04 16:40	-4	0.0	0.0	1.6935241
21-06-04 16:50	-4	0.0	0.0	0.0
21-06-04 17:00	-4	1.195	0.0	0.0
21-06-04 17:10	-4	3.5850005	0.0	3.5900002
21-06-04 17:20	-4	2.3899999	0.0	0.0
21-06-04 17:30	-4	0.0	0.0	0.0
21-06-04 17:40	-4	0.0	0.0	2.3899994
21-06-04 17:50	-4	1.1949999	4.7799997	1.2
21-06-04 18:00	-4	0.0	2.3899999	0.0
21-06-04 18:10	-4	0.0	0.0	1.2
21-06-04 18:20	-4	0.0	0.0	1.6899855
21-06-04 18:30	-4	1.6899855	15.211644	4.3620872
21-06-04 18:40	-4	1.6935251	0.110481106	0.0
21-06-04 18:50	-4	0.0	6.359503	2.8849847
21-06-04 19:00	-4	29.558105	36.723633	22.449768
21-06-04 19:10	-4	16.620052	0.0	3.5849998
21-06-04 19:20	-4	8.659956	2.8849854	4.5785093
21-06-04 19:30	-4	7.6699853	14.634956	2.3899999
21-06-04 19:40	-4	1.1949999	15.839956	9.559999
21-06-04 19:50	-4	0.0	1.1949999	23.790054
21-06-04 20:00	-4	0.0	0.0	4.084985
21-06-04 20:10	-4	0.0	0.0	10.775002
21-06-04 20:20	-4	8.365	6.4749846	4.0849853
21-06-04 20:30	-4	25.607159	19.187855	12.944971
21-06-04 20:40	-4	18.01639	12.237102	6.9699693
21-06-04 20:50	-4	5.9800005	2.8849847	15.334971
21-06-04 21:00	-4	11.268525	6.9649706	1.1949999
21-06-04 21:10	-4	12.454985	0.0	17.52348
21-06-04 21:20	-4	0.0	1.1949998	5.274985
21-06-04 21:30	-4	0.0	13.438495	5.9800005
21-06-04 21:40	-4	3.5850003	8.370001	7.1699996
21-06-04 21:50	-4	8.857992	23.996546	18.593441
21-06-04 22:00	-4	25.0572	25.272934	37.334435
21-06-04 22:10	-4	29.34052	30.750553	27.158106
21-06-04 22:20	-4	4.0849853	27.261826	28.562038
21-06-04 22:30	-4	16.325098	28.669338	11.249987
21-06-04 22:40	-4	2.39	41.887733	9.570001
21-06-04 22:50	-4	1.1949997	26.67504	0.0
21-06-04 23:00	-4	23.99285	35.039898	13.227072
21-06-04 23:10	-4	20.91199	29.37128	18.227036
21-06-04 23:20	-4	45.79075	65.19066	11.258525
21-06-04 23:30	-4	16.335098	53.50755	3.5849998
21-06-04 23:40	-4	37.430824	48.967907	26.87653
21-06-04 23:50	-4	22.591513	17.026575	18.415766
21-06-05 00:00	-4	32.45355	35.471565	15.408661
21-06-05 00:10	-4	19.71699	47.577007	28.349344
21-06-05 00:20	-4	44.322258	24.234354	35.137047
21-06-05 00:30	-4	18.798103	2.3899999	24.28504
21-06-05 00:40	-4	25.760681	35.612778	54.472095
21-06-05 00:50	-4	4.079985	27.666626	4.7900004
21-06-05 01:00	-4	27.184021	2.3899999	35.245598
21-06-05 01:10	-4	55.739674	13.2315445	52.338745
21-06-05 01:20	-4	8.447071	6.964972	19.479172
21-06-05 01:30	-4	31.939722	1.1949997	23.986546
21-06-05 01:40	-4	22.796545	12.845858	8.869985
21-06-05 01:50	-4	6.4785247	4.7799997	1.6935244
21-06-05 02:00	-4	0.0	5.9800005	7.175
21-06-05 02:10	-4	17.522867	1.1949999	0.0
21-06-05 02:20	-4	0.0	0.0	9.637072
21-06-05 02:30	-4	4.5785074	8.365	0.0
21-06-05 02:40	-4	7.296692	32.165054	2.6721008
21-06-05 02:50	-4	9.461087	27.119339	0.0
21-06-05 03:00	-4	8.15997	49.832253	6.4749856
21-06-05 03:10	-4	5.7749696	26.792828	12.74156
21-06-05 03:20	-4	3.7836654	24.619701	33.140022
21-06-05 03:30	-4	0.0	33.33869	12.54007
21-06-05 03:40	-4	6.7358894	49.54398	37.806377
21-06-05 03:50	-4	5.504067	30.334265	10.054985
21-06-05 04:00	-4	18.995579	45.13634	18.429987
21-06-05 04:10	-4	29.276531	49.257763	28.579123
21-06-05 04:20	-4	9.854956	37.41916	30.173496
21-06-05 04:30	-4	23.498478	24.581474	19.216547
21-06-05 04:40	-4	54.276356	47.54751	36.17516
21-06-05 04:50	-4	6.469985	22.380184	18.52007
21-06-05 05:00	-4	23.395824	27.364187	20.493544
21-06-05 05:10	-4	35.050884	28.286556	32.95707
21-06-05 05:20	-4	11.263525	33.97127	11.7535095
21-06-05 05:30	-4	42.797874	34.20973	39.646126
21-06-05 05:40	-4	30.95704	96.51647	55.241688
21-06-05 05:50	-4	23.085041	21.798748	24.68994
21-06-05 06:00	-4	11.044955	22.541288	4.3665605
21-06-05 06:10	-4	21.68309	37.47188	43.363445
21-06-05 06:20	-4	33.439735	40.613518	7.750067
21-06-05 06:30	-4	38.004242	59.98686	42.12403
21-06-05 06:40	-4	31.246222	17.024956	37.052048
21-06-05 06:50	-4	17.601645	5.279985	16.817074
21-06-05 07:00	-3	15.339971	7.1800003	3.5849998
21-06-05 07:10	-3	5.279985	15.329389	15.882431
21-06-05 07:20	-3	13.15	50.396122	34.79822
21-06-05 07:30	-3	2.3899999	0.0	0.0
21-06-05 07:40	-3	1.1950003	8.370001	0.0
21-06-05 07:50	-3	28.988495	29.982006	16.823467
21-06-05 08:00	-3	0.0	5.2749853	3.5849998
21-06-05 08:10	-3	1.195	0.0	0.0
21-06-05 08:20	-3	0.0	0.0	0.0
21-06-05 08:30	-3	0.0	0.0	1.6899855
21-06-05 08:40	-3	0.0	0.0	3.379971
21-06-05 08:50	-3	0.0	0.0	15.19916
21-06-05 09:00	-3	0.0	1.1950002	1.1949999
21-06-05 09:10	-3	0.0	2.3900003	5.507796
21-06-05 09:20	-3	4.5749707	3.5849998	4.5785093
21-06-05 09:30	-3	0.0	0.0	0.0
21-06-05 09:40	-3	0.0	0.0	5.4736505
21-06-05 09:50	-3	0.0	0.0	0.0
21-06-05 10:00	-3	0.0	0.0	2.3900003
21-06-05 10:10	-3	0.0	0.0	0.0
21-06-05 10:20	-3	2.064166	0.0	0.0
21-06-05 10:30	-3	2.715834	0.0	1.1949999
21-06-05 10:40	-3	11.258524	3.4791343	4.079985
21-06-05 10:50	-3	1.1949999	1.3008661	14.665575
21-06-05 11:00	-3	7.6649857	56.10389	18.326115
21-06-05 11:10	-3	2.3899999	18.242035	34.06907
21-06-05 11:20	-3	7.1699996	22.596361	10.754999
21-06-05 11:30	-3	0.0	5.769971	5.077034
21-06-05 11:40	-3	10.754999	0.0	0.0
21-06-05 11:50	-3	3.5849998	0.0	0.0
21-06-05 12:00	-3	0.0	0.0	1.6935241
21-06-05 12:10	-3	0.0	0.0	4.5785093
21-06-05 12:20	-3	0.0	0.0	0.0
21-06-05 12:30	-3	0.0	0.0	1.1949999
21-06-05 12:40	-3	8.365	0.0	0.0
21-06-05 12:50	-3	4.7799997	0.0	5.9749994
21-06-05 13:00	-3	1.1949999	2.3899999	4.7799993
21-06-05 13:10	-3	0.0	3.5849998	12.742017
21-06-05 13:20	-3	0.0	5.975	0.0
21-06-05 13:30	-3	0.0	3.5849998	0.0
21-06-05 13:40	-3	8.37	2.8849847	0.0
21-06-05 13:50	-3	26.176672	8.1699705	2.3899999
21-06-05 14:00	-3	7.9550996	0.0	2.8849854
21-06-05 14:10	-3	0.0	0.0	1.6899853
21-06-05 14:20	-3	1.1949999	0.0	0.0
21-06-05 14:30	-3	1.1949999	0.0	1.689985
21-06-05 14:40	-3	0.0	0.0	0.0
21-06-05 14:50	-3	2.3899994	1.1949999	2.3900003
21-06-05 15:00	-3	0.0	0.0	4.3665595
21-06-05 15:10	-3	0.0	10.755	0.0
21-06-05 15:20	-3	4.7799997	13.155001	5.278524
21-06-05 15:30	-3	0.0	1.1949999	0.0
21-06-05 15:40	-3	4.7799997	0.0	2.6721008
21-06-05 15:50	-3	8.159969	0.0	12.239955
21-06-05 16:00	-3	1.195	0.0	2.3899999
21-06-05 16:10	-3	1.1949999	0.0	8.375001
21-06-05 16:20	-3	0.0	0.0	16.807072
21-06-05 16:30	-3	10.754999	7.1699996	0.0
21-06-05 16:40	-3	4.7799997	7.6649857	0.0
21-06-05 16:50	-3	0.0	0.0	1.1949999
21-06-05 17:00	-3	0.0	0.0	0.0
21-06-05 17:10	-3	0.0	0.0	1.1949999
21-06-05 17:20	-3	0.0	0.0	2.3899999
21-06-05 17:30	-3	3.5849998	0.0	0.0
21-06-05 17:40	-3	12.732086	10.34656	0.0
21-06-05 17:50	-3	0.0	0.0	0.0
21-06-05 18:00	-3	8.675573	10.577047	3.5850003
21-06-05 18:10	-3	0.0	0.0	0.0
21-06-05 18:20	-3	1.1949999	2.39	6.4699845
21-06-05 18:30	-3	1.1949999	30.060629	18.720098
21-06-05 18:40	-3	0.0	0.0	0.0
21-06-05 18:50	-3	8.365	0.0	25.598524
21-06-05 19:00	-3	12.039927	0.0	2.39
21-06-05 19:10	-3	5.782048	0.0	2.3899999
21-06-05 19:20	-3	29.281992	7.1800003	15.339971
21-06-05 19:30	-3	6.261574	0.0	4.57997
21-06-05 19:40	-3	13.023134	0.0	13.025052
21-06-05 19:50	-3	0.0	0.0	0.0
21-06-05 20:00	-3	4.7799997	2.3899999	0.0
21-06-05 20:10	-3	14.629956	14.338634	4.7799997
21-06-05 20:20	-3	0.0	0.0	32.44839
21-06-05 20:30	-3	0.0	3.5849998	7.1699996
21-06-05 20:40	-3	10.764999	2.3899999	6.262101
21-06-05 20:50	-3	24.197102	22.072311	25.890656
21-06-05 21:00	-3	0.0	3.5849998	0.059875004
21-06-05 21:10	-3	12.944971	5.7699695	12.674451
21-06-05 21:20	-3	0.0	6.4699845	0.0
21-06-05 21:30	-3	22.019985	28.563663	7.174999
21-06-05 21:40	-3	8.450084	9.559999	4.5785093
21-06-05 21:50	-3	2.39	5.975	14.932149
21-06-05 22:00	-3	7.6699843	10.845085	19.987171
21-06-05 22:10	-3	1.1949999	9.854956	1.6935241
21-06-05 22:20	-3	4.0799856	5.9800005	13.239313
21-06-05 22:30	-3	1.1999999	5.76997	0.0
21-06-05 22:40	-3	14.714951	21.32497	12.930226
21-06-05 22:50	-3	31.045141	27.77713	54.64866
21-06-05 23:00	-3	19.216543	24.339785	34.470684
21-06-05 23:10	-3	23.292835	38.42839	28.570578
21-06-05 23:20	-3	23.975986	32.298893	39.348595
21-06-05 23:30	-3	45.126366	75.58116	41.301304
21-06-05 23:40	-3	28.666904	47.88406	14.213659
21-06-05 23:50	-3	51.919136	58.830505	4.7799997
21-06-06 00:00	-3	39.54993	18.996513	6.469985
21-06-06 00:10	-3	22.59058	21.596542	19.504108
21-06-06 00:20	-3	9.149326	22.792072	3.5849998
21-06-06 00:30	-3	28.085072	15.62561	19.634985
21-06-06 00:40	-3	19.21639	5.0665736	23.510555
21-06-06 00:50	-3	17.099173	27.934256	23.162891
21-06-06 01:00	-3	45.885124	30.585398	38.908604
21-06-06 01:10	-3	14.643496	5.157735	24.709942
21-06-06 01:20	-3	8.365	0.0	13.725069
21-06-06 01:30	-3	0.0	4.084985	0.0
21-06-06 01:40	-3	4.7799997	0.0	2.8849852
21-06-06 01:50	-3	20.41415	6.4749846	17.524942
21-06-06 02:00	-3	31.24768	13.644986	43.29208
21-06-06 02:10	-3	38.652645	20.613491	36.435852
21-06-06 02:20	-3	22.5909	45.817806	34.834923
21-06-06 02:30	-3	33.365055	57.43756	44.417614
21-06-06 02:40	-3	11.827199	27.172169	21.403593
21-06-06 02:50	-3	42.120766	16.520227	8.453465
21-06-06 03:00	-3	24.771643	56.265923	50.86438
21-06-06 03:10	-3	15.821574	31.73714	24.064144
21-06-06 03:20	-3	37.46428	16.124134	11.749971
21-06-06 03:30	-3	26.663645	10.341558	3.5900006
21-06-06 03:40	-3	27.66122	10.340626	7.9470854
21-06-06 03:50	-3	6.6686516	0.0	0.0
21-06-06 04:00	-3	21.898577	15.415054	5.975
21-06-06 04:10	-3	30.534815	40.301544	2.39
21-06-06 04:20	-3	13.514425	33.448826	8.370001
21-06-06 04:30	-3	30.463608	31.949411	6.4699845
21-06-06 04:40	-3	19.205084	29.271526	8.374999
21-06-06 04:50	-3	16.74	24.503607	15.562779
21-06-06 05:00	-3	5.975	14.425611	28.862152
21-06-06 05:10	-3	5.98	35.030567	22.674732
21-06-06 05:20	-3	42.836617	63.482674	53.761127
21-06-06 05:30	-3	23.59454	38.22514	36.302113
21-06-06 05:40	-3	30.050537	47.73841	33.137268
21-06-06 05:50	-3	1.1949999	54.44454	39.972267
21-06-06 06:00	-3	0.0	26.386545	17.31653
21-06-06 06:10	-3	7.4565735	42.785545	50.124294
21-06-06 06:20	-3	24.961807	32.79112	34.124905
21-06-06 06:30	-3	21.591543	72.79133	68.8992
21-06-06 06:40	-3	28.032766	48.76179	51.149433
21-06-06 06:50	-3	17.021574	20.14497	31.444424
21-06-06 07:00	-2	2.8849847	44.264755	15.82021
21-06-06 07:10	-2	13.231543	6.9649706	7.6649857
21-06-06 07:20	-2	0.0	0.0	1.1949999
21-06-06 07:30	-2	11.541559	16.32156	22.312017
21-06-06 07:40	-2	0.0	0.0	1.1949999
21-06-06 07:50	-2	3.5850005	1.1949999	4.7799997
21-06-06 08:00	-2	0.0	2.3899999	0.0
21-06-06 08:10	-2	0.0	0.0	1.1949999
21-06-06 08:20	-2	0.0	0.0	2.39
21-06-06 08:30	-2	0.0	0.0	0.0
21-06-06 08:40	-2	1.1949999	0.0	0.0
21-06-06 08:50	-2	0.0	2.3900003	1.1949999
21-06-06 09:00	-2	0.0	9.559999	0.0
21-06-06 09:10	-2	0.0	0.0	0.0
21-06-06 09:20	-2	2.8885243	3.8671017	8.869985
21-06-06 09:30	-2	0.0	0.0	3.6
21-06-06 09:40	-2	11.049341	0.0	1.2000002
21-06-06 09:50	-2	0.0	0.0	0.0
21-06-06 10:00	-2	0.0	0.0	2.3899996
21-06-06 10:10	-2	0.0	0.0	4.8
21-06-06 10:20	-2	1.1949999	5.067101	0.0
21-06-06 10:30	-2	0.0	7.742058	0.0
21-06-06 10:40	-2	0.0	3.5899997	0.0
21-06-06 10:50	-2	5.975	0.0	0.0
21-06-06 11:00	-2	2.3899999	2.3899999	0.0
21-06-06 11:10	-2	0.0	2.3899999	4.088525
21-06-06 11:20	-2	0.0	0.0	5.3442025
21-06-06 11:30	-2	1.1949998	0.7645862	0.0
21-06-06 11:40	-2	0.30385643	5.7053995	0.0
21-06-06 11:50	-2	5.696143	0.0	5.283524
21-06-06 12:00	-2	1.1949999	0.0	0.0
21-06-06 12:10	-2	0.0	0.0	0.0
21-06-06 12:20	-2	3.5899997	32.143692	51.81386
21-06-06 12:30	-2	21.332048	15.352048	4.079985
21-06-06 12:40	-2	32.44747	26.672802	49.26171
21-06-06 12:50	-2	0.0	23.022034	17.324068
21-06-06 13:00	-2	3.5850003	14.158508	4.78
21-06-06 13:10	-2	0.0	0.0	10.754999
21-06-06 13:20	-2	0.0	0.0	14.339999
21-06-06 13:30	-2	0.0	0.0	1.1949999
21-06-06 13:40	-2	0.0	0.0	2.39
21-06-06 13:50	-2	0.0	1.2	2.39
21-06-06 14:00	-2	2.1933439	0.0	0.0
21-06-06 14:10	-2	0.1966562	8.365	0.0
21-06-06 14:20	-2	0.0	6.97351	0.0
21-06-06 14:30	-2	0.0	0.0	1.1949999
21-06-06 14:40	-2	7.955625	0.0	7.1699996
21-06-06 14:50	-2	0.0	0.0	2.3899999
21-06-06 15:00	-2	0.0	0.0	6.469986
21-06-06 15:10	-2	1.195	0.9423262	0.0
21-06-06 15:20	-2	1.1949999	0.2576736	5.975
21-06-06 15:30	-2	1.6899853	1.2000002	5.563031
21-06-06 15:40	-2	17.925	11.564096	6.1819406
21-06-06 15:50	-2	1.1949999	0.13002822	8.581027
21-06-06 16:00	-2	0.0	4.649972	6.7710204
21-06-06 16:10	-2	2.3949997	1.1949999	1.6935247
21-06-06 16:20	-2	0.0	10.059985	8.2372
21-06-06 16:30	-2	0.0	2.3899999	0.0
21-06-06 16:40	-2	0.0	3.5850003	0.0
21-06-06 16:50	-2	0.0	0.0	3.3870492
21-06-06 17:00	-2	1.1920848	0.0	2.3949997
21-06-06 17:10	-2	0.007914853	3.5849998	2.1877036
21-06-06 17:20	-2	1.1999999	0.0	5.768855
21-06-06 17:30	-2	2.3950002	0.0	2.8885245
21-06-06 17:40	-2	0.0	0.0	0.0
21-06-06 17:50	-2	0.0	0.0	0.0
21-06-06 18:00	-2	0.0	24.685196	2.3950005
21-06-06 18:10	-2	28.574121	1.6899855	1.1949999
21-06-06 18:20	-2	7.1699996	0.0	19.4221
21-06-06 18:30	-2	0.0	4.088524	0.0
21-06-06 18:40	-2	3.5849998	6.469985	0.0
21-06-06 18:50	-2	4.78	2.8849854	0.0
21-06-06 19:00	-2	8.864985	1.1949999	0.0
21-06-06 19:10	-2	0.0	0.0	0.0
21-06-06 19:20	-2	1.195	0.0	3.5850003
21-06-06 19:30	-2	13.438495	1.1949999	16.53351
21-06-06 19:40	-2	45.687542	26.588495	48.0727
21-06-06 19:50	-2	20.113764	16.529972	20.318636
21-06-06 20:00	-2	22.188074	11.131659	19.41213
21-06-06 20:10	-2	20.910528	3.869341	22.089203
21-06-06 20:20	-2	0.0	4.079985	0.0
21-06-06 20:30	-2	1.689985	5.9750004	4.978665
21-06-06 20:40	-2	3.5900002	7.1699996	1.6899855
21-06-06 20:50	-2	7.6649857	1.1949998	17.80058
21-06-06 21:00	-2	12.253492	2.0301046	4.5785093
21-06-06 21:10	-2	9.136224	18.088402	13.643524
21-06-06 21:20	-2	5.708761	3.3799706	1.1949999
21-06-06 21:30	-2	29.828745	10.76	11.7499695
21-06-06 21:40	-2	6.469985	10.073524	28.648214
21-06-06 21:50	-2	11.282765	2.5766184	9.565
21-06-06 22:00	-2	22.046303	20.713448	77.852844
21-06-06 22:10	-2	35.670685	29.861444	37.26465
21-06-06 22:20	-2	14.011642	1.1999998	7.9012423
21-06-06 22:30	-2	1.1949998	14.213667	11.7535095
21-06-06 22:40	-2	0.0	11.614157	0.0
21-06-06 22:50	-2	2.3949995	27.383434	7.1699996
21-06-06 23:00	-2	7.6685247	41.494186	11.96
21-06-06 23:10	-2	5.98	34.703827	22.167667
21-06-06 23:20	-2	38.22274	96.91367	69.20188
21-06-06 23:30	-2	27.614782	71.3684	14.997826
21-06-06 23:40	-2	30.728888	43.961803	17.009275
21-06-06 23:50	-2	46.18291	91.80033	13.438495
21-06-07 00:00	-2	26.67004	41.693703	6.469985
21-06-07 00:10	-2	25.197678	37.437057	1.6899849
21-06-07 00:20	-2	32.449562	49.501965	7.6685243
21-06-07 00:30	-2	43.865517	68.81925	38.492237
21-06-07 00:40	-2	13.446574	32.596863	26.735718
21-06-07 00:50	-2	27.659397	58.437023	45.197716
21-06-07 01:00	-2	39.400604	39.923664	60.79209
21-06-07 01:10	-2	30.683477	67.8771	67.75808
21-06-07 01:20	-2	44.612213	58.623547	79.53034
21-06-07 01:30	-2	25.587465	49.93988	39.337814
21-06-07 01:40	-2	29.603003	26.851353	34.89819
21-06-07 01:50	-2	0.0	10.346559	20.920528
21-06-07 02:00	-2	0.0	0.0	24.28004
21-06-07 02:10	-2	8.16851	3.8671017	93.670494
21-06-07 02:20	-2	21.318508	16.53351	64.35941
21-06-07 02:30	-2	17.262766	21.608465	41.920177
21-06-07 02:40	-2	22.171612	14.648496	46.583588
21-06-07 02:50	-2	14.228594	0.0	1.1949999
21-06-07 03:00	-2	11.0520315	18.428524	9.569999
21-06-07 03:10	-2	16.043526	6.469985	2.3899999
21-06-07 03:20	-2	33.153248	10.837851	1.1950003
21-06-07 03:30	-2	37.51022	35.954906	7.567332
21-06-07 03:40	-2	40.21383	50.027153	8.651574
21-06-07 03:50	-2	33.76567	83.726425	20.406546
21-06-07 04:00	-2	44.409077	49.331486	7.463495
21-06-07 04:10	-2	41.04557	18.016546	6.469986
21-06-07 04:20	-2	35.050037	46.78855	13.649984
21-06-07 04:30	-2	52.870247	46.886765	53.21927
21-06-07 04:40	-2	15.510867	21.615086	30.26504
21-06-07 04:50	-2	69.78449	63.709393	62.24714
21-06-07 05:00	-2	32.02596	55.95849	43.412186
21-06-07 05:10	-2	54.76657	24.90497	36.225822
21-06-07 05:20	-2	20.905598	37.51202	46.149498
21-06-07 05:30	-2	64.6956	37.151543	70.49519
21-06-07 05:40	-2	48.148014	47.66832	26.756582
21-06-07 05:50	-2	18.51845	21.313507	3.5849998
21-06-07 06:00	-2	38.51055	65.115204	56.072
21-06-07 06:10	-2	53.860523	35.056347	89.26074
21-06-07 06:20	-2	6.469986	16.319326	28.287018
21-06-07 06:30	-2	5.9749994	13.719202	36.116714
21-06-07 06:40	-2	1.1949999	0.0	39.88858
21-06-07 06:50	-2	0.0	4.78	24.478426
21-06-07 07:00	-1	3.5899997	16.11491	26.891989
21-06-07 07:10	-1	0.0	4.1403575	0.0
21-06-07 07:20	-1	3.5849998	0.4346128	1.1949999
21-06-07 07:30	-1	1.6899855	0.0	12.524297
21-06-07 07:40	-1	0.0	0.0	0.0
21-06-07 07:50	-1	2.8849852	0.0	4.7799997
21-06-07 08:00	-1	15.607946	14.859985	16.316559
21-06-07 08:10	-1	2.3950002	25.885626	3.8715749
21-06-07 08:20	-1	5.769971	24.288647	14.464847
21-06-07 08:30	-1	42.31379	35.323444	1.8807144
21-06-07 08:40	-1	38.987087	42.372425	6.9699697
21-06-07 08:50	-1	9.362048	11.259986	0.0
21-06-07 09:00	-1	2.395	0.0	0.0
21-06-07 09:10	-1	15.635542	0.0	18.014313
21-06-07 09:20	-1	0.0	24.778564	19.724466
21-06-07 09:30	-1	10.549971	14.440542	6.1786647
21-06-07 09:40	-1	0.0	0.0	1.6899853
21-06-07 09:50	-1	1.6899853	4.7850003	0.0
21-06-07 10:00	-1	2.8849854	0.0	0.0
21-06-07 10:10	-1	0.0	0.0	0.0
21-06-07 10:20	-1	0.0	11.0415745	7.6649857
21-06-07 10:30	-1	0.0	0.0	11.537085
21-06-07 10:40	-1	8.16851	0.0	0.0
21-06-07 10:50	-1	0.0	0.0	6.973508
21-06-07 11:00	-1	0.0	0.0	0.0
21-06-07 11:10	-1	2.8885248	0.0	5.9799995
21-06-07 11:20	-1	11.5370865	1.1949999	48.840446
21-06-07 11:30	-1	0.0	0.0	25.793652
21-06-07 11:40	-1	1.1999999	1.2	18.308577
21-06-07 11:50	-1	0.0	0.0	11.541559
21-06-07 12:00	-1	0.0	0.0	1.1949999
21-06-07 12:10	-1	0.0	0.0	1.6899849
21-06-07 12:20	-1	0.0	0.0	0.0
21-06-07 12:30	-1	0.0	0.0	0.0
21-06-07 12:40	-1	0.0	3.5899994	0.0
21-06-07 12:50	-1	0.0	1.1949999	0.0
21-06-07 13:00	-1	0.0	4.79	0.0
21-06-07 13:10	-1	1.1949999	5.9849997	0.0
21-06-07 13:20	-1	0.0	0.0	2.3899999
21-06-07 13:30	-1	2.1583812	0.0	0.0
21-06-07 13:40	-1	6.720144	0.0	1.1949999
21-06-07 13:50	-1	4.079985	9.474181	0.0
21-06-07 14:00	-1	3.379971	1.3664286	0.0
21-06-07 14:10	-1	2.8849857	11.259985	5.2799854
21-06-07 14:20	-1	0.0	0.0	0.0
21-06-07 14:30	-1	0.0	0.0	0.0
21-06-07 14:40	-1	0.0	0.0	3.6
21-06-07 14:50	-1	0.0	0.0	0.0
21-06-07 15:00	-1	10.388205	39.009144	42.71236
21-06-07 15:10	-1	43.539154	63.415752	62.44226
21-06-07 15:20	-1	22.85853	21.319971	15.833494
21-06-07 15:30	-1	0.0	2.3899999	2.8849857
21-06-07 15:40	-1	8.370001	0.0	2.8849852
21-06-07 15:50	-1	13.93656	5.9799995	10.340626
21-06-07 16:00	-1	0.0	0.0	0.0
21-06-07 16:10	-1	1.1949998	1.689985	16.524971
21-06-07 16:20	-1	2.3899999	0.0	1.1949998
21-06-07 16:30	-1	0.0	0.0	0.0
21-06-07 16:40	-1	0.0	0.0	11.96
21-06-07 16:50	-1	0.0	0.0	2.395
21-06-07 17:00	-1	0.0	0.0	13.939941
21-06-07 17:10	-1	1.1949999	0.0	0.0
21-06-07 17:20	-1	1.1949999	0.0	2.3900003
21-06-07 17:30	-1	2.39	0.0	17.81905
21-06-07 17:40	-1	1.1949999	1.1949999	7.6735244
21-06-07 17:50	-1	0.0	0.0	1.1949999
21-06-07 18:00	-1	0.0	14.207726	9.565
21-06-07 18:10	-1	0.0	0.0	0.0
21-06-07 18:20	-1	0.0	6.9699707	0.0
21-06-07 18:30	-1	0.0	0.0	0.0
21-06-07 18:40	-1	0.0	0.0	3.5849998
21-06-07 18:50	-1	3.5850003	0.0	0.0
21-06-07 19:00	-1	11.96	1.8415546	4.5785103
21-06-07 19:10	-1	1.1949998	18.372107	10.3501
21-06-07 19:20	-1	26.391546	19.204927	40.55081
21-06-07 19:30	-1	13.644986	4.78	20.263906
21-06-07 19:40	-1	1.1949999	0.0	0.0
21-06-07 19:50	-1	2.3900008	0.0	7.6699853
21-06-07 20:00	-1	5.9800005	11.04434	2.3900003
21-06-07 20:10	-1	0.0	4.0799847	0.0
21-06-07 20:20	-1	4.0799856	0.0	11.453651
21-06-07 20:30	-1	16.829082	28.077057	6.9649706
21-06-07 20:40	-1	0.0	0.0	4.579971
21-06-07 20:50	-1	13.926559	3.5849998	0.0
21-06-07 21:00	-1	15.555002	11.325915	1.1949999
21-06-07 21:10	-1	27.451513	21.397818	16.038525
21-06-07 21:20	-1	14.925595	1.2835182	4.0799847
21-06-07 21:30	-1	37.032745	9.481482	12.234341
21-06-07 21:40	-1	2.395	0.0	5.76997
21-06-07 21:50	-1	55.7104	50.898	28.355871
21-06-07 22:00	-1	8.930052	21.055897	9.150099
21-06-07 22:10	-1	29.789984	14.179181	34.06699
21-06-07 22:20	-1	13.432101	2.3899999	19.483374
21-06-07 22:30	-1	0.0	22.807003	4.785
21-06-07 22:40	-1	2.3900003	11.543477	19.008595
21-06-07 22:50	-1	10.839312	22.311558	4.079985
21-06-07 23:00	-1	31.873478	21.355442	4.166897
21-06-07 23:10	-1	38.441628	44.190422	6.879678
21-06-07 23:20	-1	33.633526	35.551495	16.80707
21-06-07 23:30	-1	39.02237	55.759865	19.705067
21-06-07 23:40	-1	38.636497	36.177	38.01778
21-06-07 23:50	-1	13.950559	65.44275	40.818703
21-06-08 00:00	-1	15.545001	53.982574	14.6271
21-06-08 00:10	-1	52.356342	62.755566	72.89164
21-06-08 00:20	-1	63.4953	58.208965	51.96001
21-06-08 00:30	-1	13.726529	15.975317	21.804955
21-06-08 00:40	-1	39.913662	34.539375	25.073431
21-06-08 00:50	-1	35.732758	46.090935	48.93165
21-06-08 01:00	-1	19.007822	34.134693	13.072632
21-06-08 01:10	-1	44.47302	30.264109	4.7799997
21-06-08 01:20	-1	12.459983	7.9470873	2.884985
21-06-08 01:30	-1	21.12202	16.60558	41.01436
21-06-08 01:40	-1	31.678452	12.735626	41.11227
21-06-08 01:50	-1	20.411547	8.654956	31.042582
21-06-08 02:00	-1	20.12497	16.611675	50.31402
21-06-08 02:10	-1	18.012074	16.53997	35.199745
21-06-08 02:20	-1	27.739227	0.0	24.18375
21-06-08 02:30	-1	0.0	8.447073	25.977102
21-06-08 02:40	-1	8.6521015	14.825238	38.941463
21-06-08 02:50	-1	0.0	8.370001	40.560894
21-06-08 03:00	-1	0.0	2.3899999	1.1999999
21-06-08 03:10	-1	0.0	7.4684935	8.864985
21-06-08 03:20	-1	2.3899999	0.0	9.36497
21-06-08 03:30	-1	0.0	13.160001	9.858495
21-06-08 03:40	-1	19.927021	42.538456	15.837033
21-06-08 03:50	-1	23.176428	54.332348	7.6649857
21-06-08 04:00	-1	24.990055	40.207382	5.2799864
21-06-08 04:10	-1	21.3859	35.322136	1.1950004
21-06-08 04:20	-1	6.330125	38.930153	17.733511
21-06-08 04:30	-1	37.010548	64.530334	43.073517
21-06-08 04:40	-1	32.779984	30.11178	10.765001
21-06-08 04:50	-1	42.63921	21.563587	2.3899999
21-06-08 05:00	-1	38.663292	62.0172	29.78266
21-06-08 05:10	-1	20.862158	33.117596	31.176998
21-06-08 05:20	-1	47.660973	18.163046	12.732086
21-06-08 05:30	-1	34.006588	35.61579	50.254128
21-06-08 05:40	-1	29.807587	36.46416	55.030285
21-06-08 05:50	-1	54.39032	50.766796	39.974957
21-06-08 06:00	-1	22.243597	55.59369	23.499327
21-06-08 06:10	-1	42.214104	26.673117	57.558086
21-06-08 06:20	-1	26.18551	56.014984	26.188593
21-06-08 06:30	-1	52.78716	52.55483	68.71666
21-06-08 06:40	-1	41.145767	40.574455	56.34414
21-06-08 06:50	-1	14.143507	2.3899999	29.04417
21-06-08 07:00	0	37.33099	8.370001	16.817072
21-06-08 07:10	0	6.9735093	0.0	1.689985
21-06-08 07:20	0	0.0	0.0	0.0
21-06-08 07:30	0	1.1949999	0.0	0.0
21-06-08 07:40	0	0.0	0.0	0.0
21-06-08 07:50	0	7.1800003	15.206642	6.9685106
21-06-08 08:00	0	0.0	0.0	4.78
21-06-08 08:10	0	0.0	0.0	0.0
21-06-08 08:20	0	0.0	0.0	0.0
21-06-08 08:30	0	1.1949998	0.0	0.0
21-06-08 08:40	0	0.0	5.2799845	2.3950002
21-06-08 08:50	0	5.9749994	0.0	1.1999998
21-06-08 09:00	0	7.170001	0.0	0.0
21-06-08 09:10	0	1.1950003	0.0	3.5900006
21-06-08 09:20	0	1.1949999	0.0	0.0
21-06-08 09:30	0	0.0	0.0	0.0
21-06-08 09:40	0	3.5899997	5.9800005	6.474986
21-06-08 09:50	0	0.0	1.1949999	3.5900006
21-06-08 10:00	0	53.15403	58.531475	71.24374
21-06-08 10:10	0	131.69992	171.3281	170.74612
21-06-08 10:20	0	143.66234	123.58378	128.99637
21-06-08 10:30	0	112.09973	112.68092	120.43321
21-06-08 10:40	0	99.54407	102.63011	87.28282
21-06-08 10:50	0	80.85297	105.5333	80.65911
21-06-08 11:00	0	105.28036	121.366295	112.5504
21-06-08 11:10	0	82.13133	112.06207	143.65845
21-06-08 11:20	0	86.14885	104.715744	108.80605
21-06-08 11:30	0	69.840294	99.59696	104.80757
21-06-08 11:40	0	102.406395	118.317856	112.47075
21-06-08 11:50	0	122.507935	104.77926	124.78168
21-06-08 12:00	0	116.30115	121.74064	103.120895
21-06-08 12:10	0	73.7567	94.92802	55.451588
21-06-08 12:20	0	73.10415	73.761536	97.0493
21-06-08 12:30	0	49.904022	122.343666	128.497
21-06-08 12:40	0	102.19824	69.80472	62.907166
21-06-08 12:50	0	85.254585	103.33357	127.114395
21-06-08 13:00	0	63.330086	76.037	128.70026
21-06-08 13:10	0	55.546715	82.95958	97.14022
21-06-08 13:20	0	93.68764	81.26744	99.11369
21-06-08 13:30	0	85.49953	61.836334	83.34157
21-06-08 13:40	0	42.29065	3.5849998	50.40563
21-06-08 13:50	0	87.781654	8.444311	95.78993
21-06-08 14:00	0	77.92412	8.656575	103.34965
21-06-08 14:10	0	105.23657	35.443733	103.96749
21-06-08 14:20	0	96.33824	103.2437	95.08446
21-06-08 14:30	0	96.58639	124.059875	128.88289
21-06-08 14:40	0	45.867863	120.5885	77.6346
21-06-08 14:50	0	5.975	51.22579	23.991543
21-06-08 15:00	0	0.0	23.262566	76.34789
21-06-08 15:10	0	0.0	9.851573	12.7401
21-06-08 15:20	0	4.3127947	0.0	15.038652
21-06-08 15:30	0	0.0	9.570001	32.368465
21-06-08 15:40	0	0.0	1.1949999	1.1949999
21-06-08 15:50	0	0.0	1.1949999	3.5849998
21-06-08 16:00	0	4.7799997	0.0	0.0
21-06-08 16:10	0	0.0	2.3899999	0.0
21-06-08 16:20	0	1.1949999	1.1949998	4.7849994
21-06-08 16:30	0	3.5850003	2.3899999	0.0
21-06-08 16:40	0	0.0	0.0	0.0
21-06-08 16:50	0	0.0	0.0	1.1949999
21-06-08 17:00	0	0.0	9.430237	12.030611
21-06-08 17:10	0	0.0	78.62476	71.5878
21-06-08 17:20	0	8.168509	55.690716	8.859985
21-06-08 17:30	0	4.0799856	4.946022	6.9649706
21-06-08 17:40	0	0.0	48.073174	12.444985
21-06-08 17:50	0	2.3899996	0.0	3.5849998
21-06-08 18:00	0	0.0	0.0	0.0
21-06-08 18:10	0	0.0	0.0	4.084985
21-06-08 18:20	0	1.6899853	0.0	2.3949997
21-06-08 18:30	0	0.0	8.15997	1.689985
21-06-08 18:40	0	0.0	2.3899994	0.0
21-06-08 18:50	0	0.0	0.0	6.479985
21-06-08 19:00	0	0.0	0.0	0.0
21-06-08 19:10	0	0.0	0.3278964	1.1949999
21-06-08 19:20	0	2.3899999	18.097805	3.5849998
21-06-08 19:30	0	17.729969	8.663493	26.1849
21-06-08 19:40	0	4.7799997	0.0	17.535557
21-06-08 19:50	0	0.0	14.104446	30.270039
21-06-08 20:00	0	6.4699845	6.8075423	8.658495
21-06-08 20:10	0	0.0	11.959999	1.6899853
21-06-08 20:20	0	0.0	9.37351	0.0
21-06-08 20:30	0	0.0	7.678525	7.6649847
21-06-08 20:40	0	2.39	0.0	6.469985
21-06-08 20:50	0	0.0	2.3899999	0.0
21-06-08 21:00	0	0.0	3.5849998	1.6899849
21-06-08 21:10	0	1.6899855	1.1950003	6.9720488
21-06-08 21:20	0	1.6899855	3.5850005	0.0
21-06-08 21:30	0	10.632821	1.1949998	0.0
21-06-08 21:40	0	36.463448	42.69512	27.514996
21-06-08 21:50	0	3.681567	10.559971	1.1949999
21-06-08 22:00	0	0.9524948	0.0	5.975001
21-06-08 22:10	0	5.217513	9.653463	6.469986
21-06-08 22:20	0	5.279986	0.0	8.665573
21-06-08 22:30	0	0.0	13.732147	5.066574
21-06-08 22:40	0	0.0	3.6	3.5849998
21-06-08 22:50	0	2.8849845	8.460543	0.0
21-06-08 23:00	0	16.12345	48.652683	3.5949998
21-06-08 23:10	0	23.50848	31.057058	17.94
21-06-08 23:20	0	12.453524	37.11075	44.629036
21-06-08 23:30	0	4.079985	4.7799997	0.0
21-06-08 23:40	0	9.557177	49.203545	34.542725
21-06-08 23:50	0	4.7849994	42.690094	0.0
21-06-09 00:00	0	26.96552	59.61775	6.261574
21-06-09 00:10	0	28.564121	30.130316	6.9699707
21-06-09 00:20	0	30.978596	19.914944	10.059984
21-06-09 00:30	0	1.1949999	21.681383	10.134203
21-06-09 00:40	0	6.469986	29.27153	5.9749994
21-06-09 00:50	0	34.75846	36.62436	17.51656
21-06-09 01:00	0	17.033495	5.7820497	35.240623
21-06-09 01:10	0	43.79223	16.108677	60.02133
21-06-09 01:20	0	5.769971	4.7799997	12.037851
21-06-09 01:30	0	7.459956	30.47507	57.531708
21-06-09 01:40	0	8.16497	34.75918	30.865398
21-06-09 01:50	0	0.0	38.42855	35.06004
21-06-09 02:00	0	5.98	25.469105	30.958435
21-06-09 02:10	0	1.6899849	32.186974	44.714283
21-06-09 02:20	0	9.646545	47.87513	17.808594
21-06-09 02:30	0	19.391628	13.222071	29.568562
21-06-09 02:40	0	20.757196	0.0	17.72997
21-06-09 02:50	0	43.757317	19.638527	31.460041
21-06-09 03:00	0	18.288645	0.0	1.1949999
21-06-09 03:10	0	23.7999	0.0	11.330597
21-06-09 03:20	0	0.0	1.1949999	2.8849852
21-06-09 03:30	0	0.0	1.1949997	5.0665736
21-06-09 03:40	0	0.0	0.0	0.0
21-06-09 03:50	0	3.5849998	0.0	15.909882
21-06-09 04:00	0	7.1699996	6.469985	0.0
21-06-09 04:10	0	2.3899999	0.0	0.0
21-06-09 04:20	0	5.2799854	0.0	3.5900006
21-06-09 04:30	0	15.134941	2.3899999	11.552019
21-06-09 04:40	0	22.315098	20.329998	8.651574
21-06-09 04:50	0	0.0	20.89153	6.7615595
21-06-09 05:00	0	29.05029	20.290665	7.6685243
21-06-09 05:10	0	29.283451	10.848623	24.690624
21-06-09 05:20	0	5.388713	21.469269	33.898987
21-06-09 05:30	0	49.2273	40.107	13.72153
21-06-09 05:40	0	26.080225	23.658823	7.1799994
21-06-09 05:50	0	34.47387	35.224762	28.292017
21-06-09 06:00	0	27.23794	42.492653	48.327568
21-06-09 06:10	0	19.980778	35.608467	54.97213
21-06-09 06:20	0	16.120068	21.59707	33.87004
21-06-09 06:30	0	8.365	13.872793	65.24659
21-06-09 06:40	0	0.0	3.5849998	8.159971
21-06-09 06:50	0	0.0	0.0	0.0
21-06-09 07:00	1	0.0	0.0	5.274985
21-06-09 07:10	1	0.0	0.0	5.2749853
21-06-09 07:20	1	0.0	5.9749994	1.689985
21-06-09 07:30	1	0.0	0.0	5.975
21-06-09 07:40	1	8.15997	4.785	0.0
21-06-09 07:50	1	12.027071	2.3899999	9.587779
21-06-09 08:00	1	1.6899853	0.0	4.5785074
21-06-09 08:10	1	0.0	0.0	4.7850003
21-06-09 08:20	1	0.0	0.0	9.646389
21-06-09 08:30	1	1.6899853	3.5900006	6.2665753
21-06-09 08:40	1	12.055519	31.751516	23.790054
21-06-09 08:50	1	1.6130041	0.9778323	3.5849998
21-06-09 09:00	1	2.1387346	3.5849998	0.0
21-06-09 09:10	1	0.26126593	5.614054	1.1949999
21-06-09 09:20	1	4.784999	7.820287	5.975
21-06-09 09:30	1	0.0	21.51	0.0
21-06-09 09:40	1	0.0	1.1949999	0.0
21-06-09 09:50	1	0.0	0.0	1.1949999
21-06-09 10:00	1	0.0	0.0	6.4749856
21-06-09 10:10	1	3.5849996	4.084985	0.0
21-06-09 10:20	1	0.0	11.553663	0.0
21-06-09 10:30	1	5.975	12.154846	0.0
21-06-09 10:40	1	13.573387	2.3899999	0.0
21-06-09 10:50	1	0.0	20.613497	28.869167
21-06-09 11:00	1	1.1949999	3.5849998	2.3899996
21-06-09 11:10	1	5.975	1.1949999	14.433467
21-06-09 11:20	1	1.1949999	3.5849998	0.0
21-06-09 11:30	1	0.0	0.0	1.6899853
21-06-09 11:40	1	2.3900006	2.884985	2.3899999
21-06-09 11:50	1	0.0	0.0	1.6899853
21-06-09 12:00	1	0.0	2.8849852	0.0
21-06-09 12:10	1	1.1950002	1.1949997	4.5785093
21-06-09 12:20	1	0.0	0.0	6.9699707
21-06-09 12:30	1	2.3899999	2.3899999	13.02047
21-06-09 12:40	1	0.0	0.0	16.31606
21-06-09 12:50	1	0.0	12.254955	2.8849857
21-06-09 13:00	1	4.7799997	1.1999998	17.44549
21-06-09 13:10	1	8.365	0.0	5.560627
21-06-09 13:20	1	8.375002	4.079985	10.55705
21-06-09 13:30	1	2.3900003	4.084985	18.582138
21-06-09 13:40	1	0.0	0.0	0.0
21-06-09 13:50	1	0.0	3.3835073	8.369998
21-06-09 14:00	1	2.3899999	9.559999	2.39
21-06-09 14:10	1	3.5716686	3.5849998	4.7850003
21-06-09 14:20	1	1.4926718	5.7749705	0.0
21-06-09 14:30	1	1.1949997	0.0	13.1449995
21-06-09 14:40	1	0.0	0.0	9.559999
21-06-09 14:50	1	0.0	0.0	5.773507
21-06-09 15:00	1	0.0	0.0	0.0
21-06-09 15:10	1	0.0	0.0	0.0
21-06-09 15:20	1	0.0	5.3737426	0.0
21-06-09 15:30	1	0.0	0.6012581	0.0
21-06-09 15:40	1	0.0	0.0	0.0
21-06-09 15:50	1	0.0	12.4885235	19.40434
21-06-09 16:00	1	0.0	0.0	5.975
21-06-09 16:10	1	0.0	14.435083	5.274985
21-06-09 16:20	1	0.15367478	0.0	0.0
21-06-09 16:30	1	2.241325	0.0	1.689985
21-06-09 16:40	1	0.0	2.3899999	0.0
21-06-09 16:50	1	2.4	15.3385105	5.2699785
21-06-09 17:00	1	1.2	0.0	6.971596
21-06-09 17:10	1	4.093524	0.0	13.237004
21-06-09 17:20	1	13.230084	3.5850005	8.6521015
21-06-09 17:30	1	15.132864	11.95	5.9799995
21-06-09 17:40	1	1.6899855	2.3899999	0.0
21-06-09 17:50	1	0.0	0.0	0.0
21-06-09 18:00	1	2.3899994	0.0	1.6899849
21-06-09 18:10	1	1.1949998	2.39	2.3949997
21-06-09 18:20	1	0.0	1.1949999	1.1949998
21-06-09 18:30	1	9.242662	1.1949997	0.0
21-06-09 18:40	1	10.455174	0.0	2.3900003
21-06-09 18:50	1	0.0	0.0	4.574971
21-06-09 19:00	1	0.0	5.98	4.089986
21-06-09 19:10	1	14.149971	26.192657	9.641543
21-06-09 19:20	1	8.873523	28.774927	64.65306
21-06-09 19:30	1	18.439985	10.054985	42.00579
21-06-09 19:40	1	0.0	5.975001	11.259984
21-06-09 19:50	1	0.0	15.402727	2.8849854
21-06-09 20:00	1	10.3450985	3.6	6.4799857
21-06-09 20:10	1	1.1949999	7.1699996	10.347087
21-06-09 20:20	1	10.558508	16.60558	5.0671015
21-06-09 20:30	1	2.39	0.0	8.455082
21-06-09 20:40	1	14.444082	4.7799997	2.39
21-06-09 20:50	1	31.545816	13.658525	1.1949999
21-06-09 21:00	1	17.095886	8.859986	6.4735246
21-06-09 21:10	1	2.395	13.649986	5.975
21-06-09 21:20	1	0.0	29.716534	13.432101
21-06-09 21:30	1	0.0	20.787952	2.8849854
21-06-09 21:40	1	6.756559	0.0	3.871574
21-06-09 21:50	1	1.6899855	5.9799995	4.578508
21-06-09 22:00	1	18.72156	2.3949997	16.121986
21-06-09 22:10	1	8.868525	7.452101	3.3835082
21-06-09 22:20	1	19.220083	44.2019	7.459956
21-06-09 22:30	1	16.625051	7.175	8.16351
21-06-09 22:40	1	23.797817	32.73866	11.339135
21-06-09 22:50	1	25.298664	23.790585	33.449364
21-06-09 23:00	1	14.139972	18.388103	5.411245
21-06-09 23:10	1	25.213755	37.45606	45.537373
21-06-09 23:20	1	35.619415	61.812237	40.963375
21-06-09 23:30	1	24.493608	43.970116	18.919971
21-06-09 23:40	1	22.287802	28.081589	1.1949999
21-06-09 23:50	1	30.471533	58.810474	8.938149
21-06-10 00:00	1	65.9806	38.99229	8.6471
21-06-10 00:10	1	28.230152	47.661568	7.1699996
21-06-10 00:20	1	44.597126	51.520927	36.88948
21-06-10 00:30	1	5.077033	71.359375	19.414955
21-06-10 00:40	1	37.42728	25.615993	26.178135
21-06-10 00:50	1	34.549282	44.816784	1.1949999
21-06-10 01:00	1	14.976976	35.360153	15.33497
21-06-10 01:10	1	30.77152	49.083744	15.140099
21-06-10 01:20	1	48.779015	60.83715	46.956272
21-06-10 01:30	1	46.859936	58.492165	27.859264
21-06-10 01:40	1	54.05724	46.693565	72.51048
21-06-10 01:50	1	6.2571006	8.8649845	0.0
21-06-10 02:00	1	13.155001	47.494503	16.744999
21-06-10 02:10	1	3.5899997	32.16412	68.69574
21-06-10 02:20	1	5.559326	26.004185	81.62217
21-06-10 02:30	1	0.0	0.0	7.956558
21-06-10 02:40	1	0.0	0.0	3.5850003
21-06-10 02:50	1	0.0	0.0	11.249986
21-06-10 03:00	1	0.0	0.0	0.0
21-06-10 03:10	1	19.49312	3.5850003	8.868525
21-06-10 03:20	1	10.054985	0.0	4.78
21-06-10 03:30	1	1.1949999	3.383508	0.0
21-06-10 03:40	1	5.9799995	0.0	1.1949998
21-06-10 03:50	1	24.56677	3.5900006	12.514203
21-06-10 04:00	1	19.709913	7.1699996	8.8649845
21-06-10 04:10	1	17.10812	12.449986	5.7735076
21-06-10 04:20	1	25.897018	24.272715	7.6699853
21-06-10 04:30	1	12.463525	0.0	0.0
21-06-10 04:40	1	24.985052	2.8885248	7.368666
21-06-10 04:50	1	6.4749846	10.073524	0.0
21-06-10 05:00	1	50.675655	61.168755	37.04722
21-06-10 05:10	1	54.95498	23.04342	34.07699
21-06-10 05:20	1	56.447857	26.675888	35.66997
21-06-10 05:30	1	28.362171	28.287088	10.341558
21-06-10 05:40	1	28.776545	38.851532	13.43434
21-06-10 05:50	1	24.69348	22.84232	6.973508
21-06-10 06:00	1	46.86016	34.78405	30.478449
21-06-10 06:10	1	19.906559	30.546	34.566975
21-06-10 06:20	1	7.1700006	19.428495	11.057035
21-06-10 06:30	1	7.1699996	12.312711	53.467426
21-06-10 06:40	1	0.0	0.0	8.859985
21-06-10 06:50	1	0.0	0.0	1.1949999
21-06-10 07:00	2	0.0	0.0	0.0
21-06-10 07:10	2	3.5849998	0.0	4.5749702
21-06-10 07:20	2	8.159971	29.844208	49.268158
21-06-10 07:30	2	0.0	13.94348	0.0
21-06-10 07:40	2	0.0	0.0	0.0
21-06-10 07:50	2	0.0	0.0	0.0
21-06-10 08:00	2	0.0	0.0	18.419985
21-06-10 08:10	2	5.975	0.0	4.7799997
21-06-10 08:20	2	0.0	0.0	2.3899999
21-06-10 08:30	2	2.3899999	12.952049	3.5849998
21-06-10 08:40	2	2.6721017	10.765001	0.0
21-06-10 08:50	2	0.0	0.0	0.0
21-06-10 09:00	2	0.0	4.785001	0.0
21-06-10 09:10	2	0.0	0.0	2.3899999
21-06-10 09:20	2	0.0	11.062592	3.5850003
21-06-10 09:30	2	2.3899999	12.700797	5.9799995
21-06-10 09:40	2	14.339999	0.0	0.0
21-06-10 09:50	2	5.975	0.0	0.0
21-06-10 10:00	2	0.0	0.0	5.2749853
21-06-10 10:10	2	6.9649706	1.1182994	4.785
21-06-10 10:20	2	31.939346	46.59892	32.659103
21-06-10 10:30	2	49.508663	38.416885	50.48347
21-06-10 10:40	2	30.979977	35.81797	25.137365
21-06-10 10:50	2	14.834987	0.0	12.232101
21-06-10 11:00	2	2.3899999	0.0	5.769971
21-06-10 11:10	2	1.3633873	0.0	2.3899996
21-06-10 11:20	2	1.0266125	3.8743412	6.469985
21-06-10 11:30	2	4.7799997	1.1949999	21.177168
21-06-10 11:40	2	0.0	0.0	1.6899855
21-06-10 11:50	2	0.0	0.0	18.080761
21-06-10 12:00	2	0.0	23.406693	12.453524
21-06-10 12:10	2	0.0	2.8885248	9.35497
21-06-10 12:20	2	4.78	25.474104	43.71353
21-06-10 12:30	2	0.0	21.11348	16.826546
21-06-10 12:40	2	4.7799997	0.0	0.0
21-06-10 12:50	2	1.1949999	0.0	0.0
21-06-10 13:00	2	0.0	0.0	1.1949999
21-06-10 13:10	2	0.0	0.0	7.1699996
21-06-10 13:20	2	4.7799997	0.0	2.3899999
21-06-10 13:30	2	0.0	0.0	1.1950003
21-06-10 13:40	2	0.0	0.0	0.0
21-06-10 13:50	2	1.1950002	0.0	3.5850003
21-06-10 14:00	2	8.859985	0.0	0.0
21-06-10 14:10	2	5.7820487	0.0	5.975
21-06-10 14:20	2	0.0	0.0	0.0
21-06-10 14:30	2	8.785896	14.503774	8.663492
21-06-10 14:40	2	3.317105	8.663495	0.0
21-06-10 14:50	2	0.0	10.765	9.559999
21-06-10 15:00	2	0.0	1.1949999	5.274985
21-06-10 15:10	2	0.0	0.0	0.0
21-06-10 15:20	2	0.0	0.0	0.0
21-06-10 15:30	2	0.0	0.0	0.0
21-06-10 15:40	2	0.0	0.0	0.0
21-06-10 15:50	2	3.5850005	1.1949998	0.0
21-06-10 16:00	2	0.0	0.0	0.0
21-06-10 16:10	2	0.0	4.78	2.3899999
21-06-10 16:20	2	4.7799997	0.0	0.0
21-06-10 16:30	2	0.0	0.0	11.949999
21-06-10 16:40	2	7.1699996	1.1949999	0.0
21-06-10 16:50	2	1.1949997	0.0	1.1949999
21-06-10 17:00	2	0.0	0.0	5.066574
21-06-10 17:10	2	8.892191	0.0	2.3950002
21-06-10 17:20	2	0.95776474	1.6899849	0.0
21-06-10 17:30	2	2.3899999	2.3899999	8.37
21-06-10 17:40	2	0.0	6.754325	0.0
21-06-10 17:50	2	0.0	2.39	0.0
21-06-10 18:00	2	0.0	1.1949999	1.1999999
21-06-10 18:10	2	2.3899999	4.785001	8.675574
21-06-10 18:20	2	0.0	9.569998	8.37
21-06-10 18:30	2	2.3899999	9.335164	3.3799698
21-06-10 18:40	2	1.1950002	0.019806633	1.6899853
21-06-10 18:50	2	3.5849998	4.78	0.122004166
21-06-10 19:00	2	2.3899999	3.5900002	2.2679963
21-06-10 19:10	2	2.3900003	0.9951731	17.521559
21-06-10 19:20	2	23.865665	13.644783	52.782616
21-06-10 19:30	2	29.645794	12.736559	22.866222
21-06-10 19:40	2	14.152049	8.098007	6.469985
21-06-10 19:50	2	11.258524	7.528537	0.0
21-06-10 20:00	2	1.1950002	4.78	0.0
21-06-10 20:10	2	0.0	0.0	0.0
21-06-10 20:20	2	1.1949999	0.0	14.834984
21-06-10 20:30	2	0.0	0.0	0.0
21-06-10 20:40	2	1.2	1.1949999	9.359971
21-06-10 20:50	2	7.4705734	5.645399	17.298676
21-06-10 21:00	2	7.113842	6.10457	0.0
21-06-10 21:10	2	9.631158	19.705593	7.868651
21-06-10 21:20	2	10.558512	15.404187	10.549971
21-06-10 21:30	2	3.5849996	1.1949999	2.3899999
21-06-10 21:40	2	0.0	8.8649845	0.0
21-06-10 21:50	2	7.1700006	7.0341887	10.754999
21-06-10 22:00	2	5.98	3.5899994	20.913609
21-06-10 22:10	2	22.50997	25.68153	17.115725
21-06-10 22:20	2	12.249956	11.753509	1.1949999
21-06-10 22:30	2	34.207222	33.94294	25.486961
21-06-10 22:40	2	24.92948	14.634956	10.040767
21-06-10 22:50	2	33.482018	30.758564	33.4416
21-06-10 23:00	2	53.503277	31.527338	38.587013
21-06-10 23:10	2	35.750053	47.77729	20.234386
21-06-10 23:20	2	8.6471	27.394455	0.0
21-06-10 23:30	2	6.4749846	25.161743	2.6765742
21-06-10 23:40	2	12.7451	50.475616	0.0
21-06-10 23:50	2	13.653524	20.091364	0.0
21-06-11 00:00	2	40.33909	34.003883	23.91
21-06-11 00:10	2	24.635303	25.183718	7.6699843
21-06-11 00:20	2	26.89007	39.633553	1.1949999
21-06-11 00:30	2	42.63848	38.408344	9.162017
21-06-11 00:40	2	28.87584	38.580326	19.217007
21-06-11 00:50	2	23.019957	55.814735	9.575
21-06-11 01:00	2	31.657059	21.61554	27.570612
21-06-11 01:10	2	42.09932	61.440838	34.255653
21-06-11 01:20	2	59.905678	28.387104	50.84977
21-06-11 01:30	2	35.056957	31.742666	30.51792
21-06-11 01:40	2	25.480564	48.725273	31.734058
21-06-11 01:50	2	44.229534	15.999025	50.1616
21-06-11 02:00	2	29.133322	6.9735093	16.811544
21-06-11 02:10	2	41.667336	3.8671012	50.57721
21-06-11 02:20	2	0.0	3.5850003	2.8849847
21-06-11 02:30	2	15.535001	0.0	0.0
21-06-11 02:40	2	10.754999	0.0	0.0
21-06-11 02:50	2	0.0	2.39	37.17567
21-06-11 03:00	2	1.1949998	0.0	45.349297
21-06-11 03:10	2	6.4735236	0.0	32.938602
21-06-11 03:20	2	7.673524	7.2528496	70.042435
21-06-11 03:30	2	9.565001	2.3899999	22.877155
21-06-11 03:40	2	3.5900002	20.609957	18.923508
21-06-11 03:50	2	13.979584	48.14155	49.966824
21-06-11 04:00	2	7.3339243	17.80944	6.2615733
21-06-11 04:10	2	13.234927	22.119135	38.374325
21-06-11 04:20	2	29.17362	36.12744	32.15058
21-06-11 04:30	2	56.199413	40.02648	0.0
21-06-11 04:40	2	31.892374	34.83215	15.137016
21-06-11 04:50	2	43.927055	42.442593	32.929993
21-06-11 05:00	2	45.7657	84.958984	11.254984
21-06-11 05:10	2	17.238523	42.328487	6.75656
21-06-11 05:20	2	29.976543	52.009727	8.446544
21-06-11 05:30	2	26.186518	7.955625	2.3899999
21-06-11 05:40	2	19.91994	26.962143	5.975
21-06-11 05:50	2	26.175053	17.788387	29.552174
21-06-11 06:00	2	27.254065	3.8715744	48.41443
21-06-11 06:10	2	35.502926	31.105022	24.204954
21-06-11 06:20	2	2.8849854	18.792027	7.1700006
21-06-11 06:30	2	2.3899999	3.3835092	41.215847
21-06-11 06:40	2	1.1949999	0.0	50.024117
21-06-11 06:50	2	1.1949999	1.6899853	8.365
21-06-11 07:00	3	17.234985	32.37272	10.787779
21-06-11 07:10	3	0.0	0.0	0.0
21-06-11 07:20	3	4.7799997	0.0	9.358508
21-06-11 07:30	3	31.871557	2.3899999	12.112157
21-06-11 07:40	3	12.243495	1.1950002	2.8849847
21-06-11 07:50	3	0.0	8.375	0.0
21-06-11 08:00	3	0.0	9.842102	0.0
21-06-11 08:10	3	4.78	0.0	0.0
21-06-11 08:20	3	0.0	0.0	0.0
21-06-11 08:30	3	9.35497	3.5850003	0.0
21-06-11 08:40	3	2.3899999	0.0	0.0
21-06-11 08:50	3	0.0	0.0	2.395
21-06-11 09:00	3	4.5749702	0.0	6.754326
21-06-11 09:10	3	2.3899999	0.0	0.0
21-06-11 09:20	3	0.0	10.140068	5.7770486
21-06-11 09:30	3	0.0	9.56	5.975
21-06-11 09:40	3	7.1800003	0.0	2.39
21-06-11 09:50	3	0.0	1.1949999	1.1999998
21-06-11 10:00	3	3.5849996	0.0	0.0
21-06-11 10:10	3	11.95	0.0	8.1685095
21-06-11 10:20	3	11.95	0.0	0.0
21-06-11 10:30	3	3.5849996	1.195	3.5849998
21-06-11 10:40	3	89.7621	126.748924	110.75017
21-06-11 10:50	3	93.2401	145.46066	143.1927
21-06-11 11:00	3	82.85709	68.6339	72.92683
21-06-11 11:10	3	57.219856	65.435585	27.380056
21-06-11 11:20	3	60.24543	51.108284	21.314968
21-06-11 11:30	3	51.79203	29.48702	43.63845
21-06-11 11:40	3	10.054985	11.258525	24.4842
21-06-11 11:50	3	3.5850003	8.656572	66.35396
21-06-11 12:00	3	1.6899855	0.0	4.7850013
21-06-11 12:10	3	13.1449995	0.0	18.92351
21-06-11 12:20	3	2.3899999	0.0	9.15656
21-06-11 12:30	3	1.1949999	0.0	0.0
21-06-11 12:40	3	0.0	0.0	0.0
21-06-11 12:50	3	0.0	0.0	0.0
21-06-11 13:00	3	1.195	0.0	0.0
21-06-11 13:10	3	0.0	0.0	0.0
21-06-11 13:20	3	0.0	0.0	0.0
21-06-11 13:30	3	0.0	0.0	0.0
21-06-11 13:40	3	0.0	0.0	0.0
21-06-11 13:50	3	0.0	0.0	0.0
21-06-11 14:00	3	0.0	1.1949999	0.0
21-06-11 14:10	3	0.0	0.0	1.1949999
21-06-11 14:20	3	0.0	0.0	0.0
21-06-11 14:30	3	4.0799856	0.0	3.5850003
21-06-11 14:40	3	5.565099	0.0	1.195
21-06-11 14:50	3	1.1949999	1.689985	0.0
21-06-11 15:00	3	10.755	19.259495	0.0
21-06-11 15:10	3	2.3899999	5.1397424	5.975
21-06-11 15:20	3	0.0	1.1949999	3.5849998
21-06-11 15:30	3	0.0	0.0	2.3900003
21-06-11 15:40	3	7.1700006	0.0	1.1949999
21-06-11 15:50	3	1.1949999	0.0	2.3899999
21-06-11 16:00	3	3.5850003	2.3899999	8.365
21-06-11 16:10	3	1.195	0.0	4.7799997
21-06-11 16:20	3	16.73	0.0	1.195
21-06-11 16:30	3	4.0799847	4.78	4.0885243
21-06-11 16:40	3	4.7799997	22.108448	4.377493
21-06-11 16:50	3	12.454985	8.869986	15.247493
21-06-11 17:00	3	19.008595	0.0	18.224955
21-06-11 17:10	3	0.0	0.0	4.084985
21-06-11 17:20	3	0.0	0.0	5.9800014
21-06-11 17:30	3	1.6899856	0.0	0.0
21-06-11 17:40	3	0.0	0.0	3.3586903
21-06-11 17:50	3	1.1949999	0.0	8.672854
21-06-11 18:00	3	4.78	0.0	3.8715744
21-06-11 18:10	3	4.7799997	0.0	0.0
21-06-11 18:20	3	2.8849852	5.985	1.1949999
21-06-11 18:30	3	2.39	0.0	4.7799997
21-06-11 18:40	3	0.0	1.1949999	0.0
21-06-11 18:50	3	0.0	5.777048	1.1949999
21-06-11 19:00	3	1.6899855	0.0	12.93997
21-06-11 19:10	3	48.765717	23.290068	4.3665595
21-06-11 19:20	3	17.458998	41.925373	25.403492
21-06-11 19:30	3	16.6199	23.60828	29.283606
21-06-11 19:40	3	0.0	0.0	11.541559
21-06-11 19:50	3	0.0	0.0	4.079985
21-06-11 20:00	3	4.5749702	4.0799856	0.0
21-06-11 20:10	3	11.03934	0.0	7.1699996
21-06-11 20:20	3	19.638525	18.419987	4.78
21-06-11 20:30	3	0.0	3.5849998	0.0
21-06-11 20:40	3	2.3949995	14.492353	0.0
21-06-11 20:50	3	0.0	9.029665	4.0799847
21-06-11 21:00	3	13.24561	9.56	3.5900006
21-06-11 21:10	3	14.157049	5.9800005	8.8649845
21-06-11 21:20	3	21.111559	24.48653	28.363403
21-06-11 21:30	3	3.5850005	6.261575	1.689985
21-06-11 21:40	3	0.0	8.8649845	14.212728
21-06-11 21:50	3	0.0	0.0	1.1949999
21-06-11 22:00	3	11.046574	2.3899999	0.0
21-06-11 22:10	3	0.0	5.9750004	1.1949998
21-06-11 22:20	3	1.1949999	9.849956	0.0
21-06-11 22:30	3	10.063524	16.029987	0.0
21-06-11 22:40	3	8.670572	18.023466	5.9800005
21-06-11 22:50	3	8.736658	24.48206	2.6721008
21-06-11 23:00	3	11.051575	10.059985	8.159971
21-06-11 23:10	3	10.549971	9.849956	0.0
21-06-11 23:20	3	19.215542	7.175	17.533478
21-06-11 23:30	3	30.684942	11.5370865	12.742086
21-06-11 23:40	3	16.110596	4.78	5.557086
21-06-11 23:50	3	31.388494	49.06559	58.763573
21-06-12 00:00	3	35.75505	27.663548	26.598495
21-06-12 00:10	3	39.95216	45.975014	29.773132
21-06-12 00:20	3	11.253524	4.0849853	0.0
21-06-12 00:30	3	29.780054	28.994955	0.0
21-06-12 00:40	3	37.439205	28.876026	9.15848
21-06-12 00:50	3	28.797806	28.64119	6.9649696
21-06-12 01:00	3	35.897804	29.278448	16.33202
21-06-12 01:10	3	28.775082	28.857931	32.656345
21-06-12 01:20	3	17.019955	24.292645	23.498478
21-06-12 01:30	3	15.343509	11.339135	21.804956
21-06-12 01:40	3	26.304998	37.24941	31.029064
21-06-12 01:50	3	42.756874	42.382195	6.2593403
21-06-12 02:00	3	69.59681	72.3322	75.73349
21-06-12 02:10	3	28.360874	26.383469	41.9063
21-06-12 02:20	3	15.633464	10.34848	29.042902
21-06-12 02:30	3	30.267117	19.619984	33.567005
21-06-12 02:40	3	52.48577	11.960001	60.318127
21-06-12 02:50	3	26.793621	20.695042	60.318493
21-06-12 03:00	3	20.412004	18.504204	16.219593
21-06-12 03:10	3	11.75997	0.0	25.390213
21-06-12 03:20	3	17.033493	2.3899999	0.0
21-06-12 03:30	3	0.0	0.0	1.1949999
21-06-12 03:40	3	0.0	0.0	2.3899999
21-06-12 03:50	3	3.4855037	0.0	3.5849998
21-06-12 04:00	3	2.2880034	0.0	0.0
21-06-12 04:10	3	0.0	0.0	0.0
21-06-12 04:20	3	0.0	2.3899999	0.0
21-06-12 04:30	3	1.1949999	11.96	0.0
21-06-12 04:40	3	3.5899997	7.2528486	0.0
21-06-12 04:50	3	1.1949999	5.279985	18.908157
21-06-12 05:00	3	19.125	40.67399	20.034775
21-06-12 05:10	3	4.7799997	56.731823	17.427189
21-06-12 05:20	3	23.709969	23.379217	21.804955
21-06-12 05:30	3	18.448524	35.95149	18.72202
21-06-12 05:40	3	38.75216	20.402073	54.332195
21-06-12 05:50	3	18.924969	21.507175	13.933479
21-06-12 06:00	3	27.662683	18.016544	25.387127
21-06-12 06:10	3	33.563465	27.36204	6.756559
21-06-12 06:20	3	41.420723	20.329998	46.78663
21-06-12 06:30	3	45.68371	47.117165	46.997746
21-06-12 06:40	3	25.90202	28.312878	20.814985
21-06-12 06:50	3	36.750023	30.672089	47.58063
21-06-12 07:00	4	4.7799997	1.6899853	14.871302
21-06-12 07:10	4	5.7749705	0.0	0.0
21-06-12 07:20	4	2.3949995	11.960001	9.146559
21-06-12 07:30	4	2.8849854	0.0	0.0
21-06-12 07:40	4	0.0	0.0	0.0
21-06-12 07:50	4	0.0	0.0	1.1949999
21-06-12 08:00	4	0.0	0.0	0.0
21-06-12 08:10	4	0.0	0.0	16.615578
21-06-12 08:20	4	14.340001	0.0	0.0
21-06-12 08:30	4	0.0	0.0	3.5850003
21-06-12 08:40	4	0.0	0.0	8.365
21-06-12 08:50	4	1.1949999	0.0	5.274986
21-06-12 09:00	4	14.339999	0.0	4.7799997
21-06-12 09:10	4	8.365	0.0	0.0
21-06-12 09:20	4	2.3899999	0.0	0.0
21-06-12 09:30	4	9.559999	0.0	2.8849847
21-06-12 09:40	4	1.1949999	4.78	1.1949999
21-06-12 09:50	4	1.1949997	4.0533495	7.4670334
21-06-12 10:00	4	0.0	1.0087522	0.0
21-06-12 10:10	4	0.0	3.5849998	0.0
21-06-12 10:20	4	0.0	7.1699996	0.0
21-06-12 10:30	4	0.0	0.0	5.769971
21-06-12 10:40	4	2.39	0.0	1.1949998
21-06-12 10:50	4	2.884985	3.5849998	7.1699996
21-06-12 11:00	4	9.15156	12.459986	59.31078
21-06-12 11:10	4	0.0	0.18962196	16.549896
21-06-12 11:20	4	0.0	7.0003786	0.0
21-06-12 11:30	4	0.0	2.3950002	0.0
21-06-12 11:40	4	2.3899999	7.6649857	0.0
21-06-12 11:50	4	6.4699845	27.167171	15.126559
21-06-12 12:00	4	0.0	35.260597	50.259132
21-06-12 12:10	4	0.0	19.979158	21.398434
21-06-12 12:20	4	0.0	25.108639	67.50212
21-06-12 12:30	4	0.0	0.0	10.48646
21-06-12 12:40	4	0.0	0.0	6.2593412
21-06-12 12:50	4	1.1949999	0.0	11.540098
21-06-12 13:00	4	0.0	0.0	2.6765738
21-06-12 13:10	4	0.0	0.0	2.39
21-06-12 13:20	4	0.0	0.0	1.6935241
21-06-12 13:30	4	1.1949999	0.0	5.2835245
21-06-12 13:40	4	0.0	0.0	0.0
21-06-12 13:50	4	2.395	0.0	1.1950003
21-06-12 14:00	4	0.0	0.0	1.1949999
21-06-12 14:10	4	5.7820487	2.3899999	10.754999
21-06-12 14:20	4	3.5850005	0.0	3.5849998
21-06-12 14:30	4	0.0	5.975	1.1949999
21-06-12 14:40	4	1.1950002	1.195	1.1949999
21-06-12 14:50	4	0.0	0.0	1.1949999
21-06-12 15:00	4	0.0	0.0	4.7799997
21-06-12 15:10	4	5.975	2.3899999	4.7799997
21-06-12 15:20	4	10.754999	1.1949999	2.3899999
21-06-12 15:30	4	1.1949999	4.7799997	0.0
21-06-12 15:40	4	3.5850003	4.7799997	2.8935242
21-06-12 15:50	4	0.0	1.1949999	5.2799845
21-06-12 16:00	4	0.0	0.0	0.0
21-06-12 16:10	4	9.559999	3.3799706	0.0
21-06-12 16:20	4	1.1949999	0.0	0.0
21-06-12 16:30	4	1.6899849	0.0	2.3900006
21-06-12 16:40	4	4.7799997	0.0	1.6899849
21-06-12 16:50	4	2.39	0.0	19.119999
21-06-12 17:00	4	14.844986	2.3899999	17.528479
21-06-12 17:10	4	0.0	0.0	2.395
21-06-12 17:20	4	1.2203171	2.3899999	0.0
21-06-12 17:30	4	1.1696825	2.3899994	0.0
21-06-12 17:40	4	0.0	0.0	1.1949999
21-06-12 17:50	4	0.0	0.0	2.3949997
21-06-12 18:00	4	3.6670754	0.0	0.0
21-06-12 18:10	4	1.8980229	0.0	3.5849998
21-06-12 18:20	4	1.6935244	6.9649696	7.1699996
21-06-12 18:30	4	0.0	12.248495	1.1949999
21-06-12 18:40	4	3.5849998	3.5850005	0.0
21-06-12 18:50	4	2.3899999	0.0	0.0
21-06-12 19:00	4	7.1699996	0.0	0.0
21-06-12 19:10	4	8.662035	13.736531	1.1950003
21-06-12 19:20	4	16.116531	33.341427	9.559999
21-06-12 19:30	4	42.73719	17.22862	11.254984
21-06-12 19:40	4	12.944971	6.262103	19.218622
21-06-12 19:50	4	0.0	1.1949999	2.39
21-06-12 20:00	4	23.038353	15.843493	10.572049
21-06-12 20:10	4	3.5849998	10.558508	4.0799856
21-06-12 20:20	4	2.8849854	0.0	2.3899999
21-06-12 20:30	4	0.0	4.5749707	8.365
21-06-12 20:40	4	0.8154213	4.785	7.747836
21-06-12 20:50	4	20.497171	2.395	0.0
21-06-12 21:00	4	0.0	0.0	3.5849996
21-06-12 21:10	4	4.0799856	0.0	4.079985
21-06-12 21:20	4	3.5899997	10.55851	8.1699705
21-06-12 21:30	4	17.761292	4.5749702	0.0
21-06-12 21:40	4	0.0	1.1949999	11.552019
21-06-12 21:50	4	1.1949998	0.0	4.79
21-06-12 22:00	4	8.164969	3.5899997	14.921529
21-06-12 22:10	4	30.546524	13.882794	19.002201
21-06-12 22:20	4	6.756559	0.0	0.0
21-06-12 22:30	4	15.852034	2.3899999	5.985
21-06-12 22:40	4	59.85142	26.959057	0.0
21-06-12 22:50	4	0.0	0.0	0.0
21-06-12 23:00	4	4.5785074	9.358509	1.1950004
21-06-12 23:10	4	2.9172058	29.770428	15.16379
21-06-12 23:20	4	0.6677941	21.812046	26.420383
21-06-12 23:30	4	13.444954	12.249956	13.443494
21-06-12 23:40	4	26.658117	30.052933	10.55851
21-06-12 23:50	4	22.377949	49.896484	40.959953
21-06-13 00:00	4	22.58366	56.934074	46.178616
21-06-13 00:10	4	30.968134	28.826954	32.810688
21-06-13 00:20	4	24.27081	54.451557	34.799088
21-06-13 00:30	4	53.41275	57.49713	17.034956
21-06-13 00:40	4	37.613964	11.216838	1.6899855
21-06-13 00:50	4	12.947049	63.563427	32.748207
21-06-13 01:00	4	37.78745	38.02072	14.463781
21-06-13 01:10	4	20.210056	21.615543	2.3900003
21-06-13 01:20	4	29.157354	34.92379	0.0
21-06-13 01:30	4	17.78626	18.728481	1.1949999
21-06-13 01:40	4	31.183874	24.755783	16.615582
21-06-13 01:50	4	28.28656	13.15	30.774658
21-06-13 02:00	4	40.613678	8.37	18.027067
21-06-13 02:10	4	43.917793	7.6699853	58.509552
21-06-13 02:20	4	25.88656	5.3442016	18.024082
21-06-13 02:30	4	11.249986	7.1699996	3.5849998
21-06-13 02:40	4	3.5900006	2.3899999	7.803685
21-06-13 02:50	4	0.0	9.587782	7.818386
21-06-13 03:00	4	0.0	0.0	8.370001
21-06-13 03:10	4	16.816545	0.0	1.1949999
21-06-13 03:20	4	36.655624	14.844984	23.290594
21-06-13 03:30	4	12.948507	1.1950004	19.433493
21-06-13 03:40	4	3.002597	10.064984	0.0
21-06-13 03:50	4	10.232486	61.001537	21.59561
21-06-13 04:00	4	56.17991	54.454266	59.882027
21-06-13 04:10	4	34.83346	38.995945	41.044216
21-06-13 04:20	4	13.229314	22.798462	15.528638
21-06-13 04:30	4	22.299942	13.294683	0.0
21-06-13 04:40	4	23.70997	42.57658	27.659708
21-06-13 04:50	4	40.781242	25.061382	21.11494
21-06-13 05:00	4	38.419098	55.17614	54.333588
21-06-13 05:10	4	41.91886	62.983685	35.514153
21-06-13 05:20	4	63.94979	39.28659	48.680023
21-06-13 05:30	4	35.242313	42.00483	20.892056
21-06-13 05:40	4	46.837242	70.150246	53.97709
21-06-13 05:50	4	47.113564	88.274124	66.583084
21-06-13 06:00	4	40.949207	94.90169	25.275011
21-06-13 06:10	4	18.10284	84.5894	34.7468
21-06-13 06:20	4	38.85124	57.16642	37.511337
21-06-13 06:30	4	46.100452	54.357525	49.185535
21-06-13 06:40	4	54.961437	100.60278	35.02774
21-06-13 06:50	4	44.133434	81.018906	44.410007
21-06-13 07:00	5	19.907085	75.54719	64.0557
21-06-13 07:10	5	7.6649857	0.0	16.733637
21-06-13 07:20	5	0.0	0.0	24.991512
21-06-13 07:30	5	0.0	0.0	33.45727
21-06-13 07:40	5	1.6899856	1.1949999	4.3127947
21-06-13 07:50	5	1.6899855	1.689985	4.0799847
21-06-13 08:00	5	11.541559	11.249985	21.525
21-06-13 08:10	5	0.0	0.0	0.0
21-06-13 08:20	5	0.0	0.0	0.0
21-06-13 08:30	5	0.0	0.0	0.0
21-06-13 08:40	5	0.0	0.0	0.0
21-06-13 08:50	5	0.0	0.0	2.8885243
21-06-13 09:00	5	0.0	2.3899999	0.0
21-06-13 09:10	5	0.0	0.0	0.0
21-06-13 09:20	5	0.0	0.0	0.0
21-06-13 09:30	5	0.0	0.0	0.0
21-06-13 09:40	5	0.0	0.0	0.0
21-06-13 09:50	5	0.0	0.0	4.7799997
21-06-13 10:00	5	2.8899856	0.0	0.0
21-06-13 10:10	5	0.0	2.3900003	3.5849998
21-06-13 10:20	5	0.0	0.0	1.6899849
21-06-13 10:30	5	0.0	0.0	2.6721015
21-06-13 10:40	5	0.0	0.0	2.3899999
21-06-13 10:50	5	2.3899999	0.0	0.0
21-06-13 11:00	5	0.0	38.99015	2.39
21-06-13 11:10	5	12.444986	65.529205	48.972122
21-06-13 11:20	5	40.603752	32.591675	26.456625
21-06-13 11:30	5	0.0	70.674324	60.51467
21-06-13 11:40	5	35.943718	37.248043	89.36491
21-06-13 11:50	5	1.1950003	9.847101	7.6699853
21-06-13 12:00	5	1.1949999	1.1949999	6.2615733
21-06-13 12:10	5	0.0	1.1950003	49.205463
21-06-13 12:20	5	2.3900006	0.0	5.562087
21-06-13 12:30	5	0.0	0.0	0.0
21-06-13 12:40	5	0.0	0.0	1.1949999
21-06-13 12:50	5	0.0	0.0	0.0
21-06-13 13:00	5	0.0	0.0	2.395
21-06-13 13:10	5	0.0	0.0	2.3999999
21-06-13 13:20	5	0.0	0.0	2.3999999
21-06-13 13:30	5	0.0	0.0	0.0
21-06-13 13:40	5	2.8849847	1.689985	0.0
21-06-13 13:50	5	0.0	0.0	0.0
21-06-13 14:00	5	3.585001	16.039986	2.6743407
21-06-13 14:10	5	0.0	0.0	1.195
21-06-13 14:20	5	5.069957	0.0	4.7799997
21-06-13 14:30	5	3.5849998	6.257101	8.365
21-06-13 14:40	5	0.0	0.0	10.088524
21-06-13 14:50	5	0.0	0.0	0.0
21-06-13 15:00	5	0.0	0.0	0.0
21-06-13 15:10	5	1.689985	0.0	8.4
21-06-13 15:20	5	12.241573	0.0	1.5815669
21-06-13 15:30	5	1.1949999	0.0	2.0184333
21-06-13 15:40	5	0.0	2.8849857	0.0
21-06-13 15:50	5	0.0	0.0	0.0
21-06-13 16:00	5	0.0	0.0	0.0
21-06-13 16:10	5	0.7267858	0.0	0.0
21-06-13 16:20	5	0.46821427	1.689985	1.2
21-06-13 16:30	5	0.0	1.6899849	0.0
21-06-13 16:40	5	3.584999	2.3899999	7.175
21-06-13 16:50	5	0.0	9.36351	0.0
21-06-13 17:00	5	0.0	0.0	0.0
21-06-13 17:10	5	0.0	3.5850003	0.0
21-06-13 17:20	5	0.0	0.0	0.0
21-06-13 17:30	5	5.975	11.327057	4.7799997
21-06-13 17:40	5	2.3899999	21.94884	19.6992
21-06-13 17:50	5	0.0	8.231735	4.7799997
21-06-13 18:00	5	3.3835092	0.0	12.248494
21-06-13 18:10	5	8.651574	0.0	6.266574
21-06-13 18:20	5	0.0	0.0	0.0
21-06-13 18:30	5	0.0	0.0	0.0
21-06-13 18:40	5	2.3899999	0.0	3.5849998
21-06-13 18:50	5	0.0	0.0	0.0
21-06-13 19:00	5	0.0	0.0	0.0
21-06-13 19:10	5	6.756559	0.0	0.0
21-06-13 19:20	5	0.0	1.1950003	0.0
21-06-13 19:30	5	12.036545	8.370001	16.118608
21-06-13 19:40	5	18.71656	17.299204	15.124942
21-06-13 19:50	5	10.574369	26.795767	42.498604
21-06-13 20:00	5	27.445984	8.878525	31.533575
21-06-13 20:10	5	3.5849998	24.283117	26.878448
21-06-13 20:20	5	2.3899999	0.0	0.0
21-06-13 20:30	5	6.9699707	9.645083	0.0
21-06-13 20:40	5	2.746694	0.0	4.2714896
21-06-13 20:50	5	3.2333062	0.0	4.5884957
21-06-13 21:00	5	1.1949999	2.6765735	0.0
21-06-13 21:10	5	0.0	5.069956	4.083524
21-06-13 21:20	5	3.5850003	0.0	2.395
21-06-13 21:30	5	12.253496	0.0	18.220669
21-06-13 21:40	5	4.785	0.0	4.795
21-06-13 21:50	5	9.57	0.0	1.6935246
21-06-13 22:00	5	23.730545	7.6649847	0.0
21-06-13 22:10	5	1.1949999	21.304972	2.3899999
21-06-13 22:20	5	0.0	4.7799997	0.0
21-06-13 22:30	5	16.735	6.7027946	2.3950005
21-06-13 22:40	5	2.8849854	16.13361	1.1949999
21-06-13 22:50	5	7.6735244	11.04434	18.791641
21-06-13 23:00	5	24.494295	13.15	7.1699996
21-06-13 23:10	5	34.716316	17.928635	8.37
21-06-13 23:20	5	4.7799997	25.413494	9.846573
21-06-13 23:30	5	7.9565597	2.3899999	2.3899999
21-06-13 23:40	5	2.8885245	23.145718	9.35497
21-06-13 23:50	5	32.44471	20.73131	29.683508
21-06-14 00:00	5	21.260017	35.994953	40.53945
21-06-14 00:10	5	47.64266	37.909187	13.725067
21-06-14 00:20	5	36.944878	30.2615	17.029955
21-06-14 00:30	5	14.669382	20.125685	14.209188
21-06-14 00:40	5	36.530766	30.760708	2.3950002
21-06-14 00:50	5	18.434986	23.781513	4.084985
21-06-14 01:00	5	11.258525	74.0115	19.91848
21-06-14 01:10	5	51.296978	25.909094	25.404955
21-06-14 01:20	5	12.65219	21.183018	15.849881
21-06-14 01:30	5	33.36912	32.234364	14.639956
21-06-14 01:40	5	18.444986	7.4571013	5.7699704
21-06-14 01:50	5	40.89509	2.3900003	26.904835
21-06-14 02:00	5	53.156822	9.56	26.942667
21-06-14 02:10	5	26.577978	3.5900002	33.86696
21-06-14 02:20	5	6.2684946	3.5949998	33.749275
21-06-14 02:30	5	0.0	0.589315	8.374999
21-06-14 02:40	5	12.453524	6.379194	23.777296
21-06-14 02:50	5	34.53204	21.806574	31.654297
21-06-14 03:00	5	52.26002	33.358437	33.203808
21-06-14 03:10	5	35.047024	18.232035	34.846626
21-06-14 03:20	5	37.912743	17.51994	30.620304
21-06-14 03:30	5	23.427824	36.58403	35.440754
21-06-14 03:40	5	15.732073	12.452974	3.5850003
21-06-14 03:50	5	29.566532	45.128063	0.0
21-06-14 04:00	5	12.532835	12.742015	7.673524
21-06-14 04:10	5	23.29153	19.624985	0.0
21-06-14 04:20	5	27.303509	26.670038	1.195
21-06-14 04:30	5	4.084985	35.039104	23.914999
21-06-14 04:40	5	54.24398	48.283203	82.97984
21-06-14 04:50	5	29.550274	43.99641	67.983055
21-06-14 05:00	5	28.076529	26.25468	21.669827
21-06-14 05:10	5	22.51497	34.76283	29.065039
21-06-14 05:20	5	20.968761	31.918844	40.30174
21-06-14 05:30	5	33.634144	49.87015	37.707695
21-06-14 05:40	5	37.939087	52.59149	15.843495
21-06-14 05:50	5	22.593433	59.590984	21.601543
21-06-14 06:00	5	36.654324	59.541206	61.23062
21-06-14 06:10	5	39.225636	57.52608	61.235546
21-06-14 06:20	5	17.239986	18.732204	43.290623
21-06-14 06:30	5	48.319206	61.013237	70.98876
21-06-14 06:40	5	65.14142	54.980133	49.197613
21-06-14 06:50	5	43.88441	0.0	25.68922
21-06-14 07:00	6	0.0	0.0	13.649986
21-06-14 07:10	6	0.0	0.0	9.852102
21-06-14 07:20	6	0.0	0.0	0.0
21-06-14 07:30	6	10.55997	6.6686516	10.145068
21-06-14 07:40	6	0.0	17.77109	31.178467
21-06-14 07:50	6	0.0	5.2359457	1.1949999
21-06-14 08:00	6	1.1949999	0.0	8.365
21-06-14 08:10	6	1.1950003	0.0	26.289999
21-06-14 08:20	6	0.0	0.0	2.3899999
21-06-14 08:30	6	0.0	0.0	14.339999
21-06-14 08:40	6	0.0	0.0	9.559999
21-06-14 08:50	6	0.0	0.0	7.1700006
21-06-14 09:00	6	0.0	0.0	1.1949999
21-06-14 09:10	6	1.1949998	0.0	8.365
21-06-14 09:20	6	0.0	0.0	3.5849998
21-06-14 09:30	6	0.0	5.2799864	2.8849852
21-06-14 09:40	6	0.0	2.6721013	0.0
21-06-14 09:50	6	18.72202	25.19431	29.263676
21-06-14 10:00	6	13.654986	17.239986	42.218117
21-06-14 10:10	6	0.0	0.0	0.0
21-06-14 10:20	6	not_recorded	not_recorded	not_recorded
21-06-14 10:30	6	not_recorded	not_recorded	not_recorded
21-06-14 10:40	6	not_recorded	not_recorded	not_recorded
21-06-14 10:50	6	not_recorded	not_recorded	not_recorded
21-06-14 11:00	6	not_recorded	not_recorded	not_recorded
21-06-14 11:10	6	not_recorded	not_recorded	not_recorded
21-06-14 11:20	6	not_recorded	not_recorded	not_recorded
21-06-14 11:30	6	not_recorded	not_recorded	not_recorded
21-06-14 11:40	6	not_recorded	not_recorded	not_recorded
21-06-14 11:50	6	not_recorded	not_recorded	not_recorded
21-06-14 12:00	6	not_recorded	not_recorded	not_recorded
21-06-14 12:10	6	not_recorded	not_recorded	not_recorded
21-06-14 12:20	6	not_recorded	not_recorded	not_recorded
21-06-14 12:30	6	not_recorded	not_recorded	not_recorded
21-06-14 12:40	6	not_recorded	not_recorded	not_recorded
21-06-14 12:50	6	not_recorded	not_recorded	not_recorded
21-06-14 13:00	6	not_recorded	not_recorded	not_recorded
21-06-14 13:10	6	not_recorded	not_recorded	not_recorded
21-06-14 13:20	6	not_recorded	not_recorded	not_recorded
21-06-14 13:30	6	not_recorded	not_recorded	not_recorded
21-06-14 13:40	6	not_recorded	not_recorded	not_recorded
21-06-14 13:50	6	not_recorded	not_recorded	not_recorded
21-06-14 14:00	6	not_recorded	not_recorded	not_recorded
21-06-14 14:10	6	not_recorded	not_recorded	not_recorded
21-06-14 14:20	6	not_recorded	not_recorded	not_recorded
21-06-14 14:30	6	not_recorded	not_recorded	not_recorded
21-06-14 14:40	6	not_recorded	not_recorded	not_recorded
21-06-14 14:50	6	not_recorded	not_recorded	not_recorded
21-06-14 15:00	6	not_recorded	not_recorded	not_recorded
21-06-14 15:10	6	not_recorded	not_recorded	not_recorded
21-06-14 15:20	6	not_recorded	not_recorded	not_recorded
21-06-14 15:30	6	not_recorded	not_recorded	not_recorded
21-06-14 15:40	6	not_recorded	not_recorded	not_recorded
21-06-14 15:50	6	not_recorded	not_recorded	not_recorded
21-06-14 16:00	6	not_recorded	not_recorded	not_recorded
21-06-14 16:10	6	not_recorded	not_recorded	not_recorded
21-06-14 16:20	6	not_recorded	not_recorded	not_recorded
21-06-14 16:30	6	not_recorded	not_recorded	not_recorded
21-06-14 16:40	6	not_recorded	not_recorded	not_recorded
21-06-14 16:50	6	not_recorded	not_recorded	not_recorded
21-06-14 17:00	6	not_recorded	not_recorded	not_recorded
21-06-14 17:10	6	not_recorded	not_recorded	not_recorded
21-06-14 17:20	6	not_recorded	not_recorded	not_recorded
21-06-14 17:30	6	not_recorded	not_recorded	not_recorded
21-06-14 17:40	6	not_recorded	not_recorded	not_recorded
21-06-14 17:50	6	not_recorded	not_recorded	not_recorded
21-06-14 18:00	6	not_recorded	not_recorded	not_recorded
21-06-14 18:10	6	not_recorded	not_recorded	not_recorded
21-06-14 18:20	6	not_recorded	not_recorded	not_recorded
21-06-14 18:30	6	not_recorded	not_recorded	not_recorded
21-06-14 18:40	6	not_recorded	not_recorded	not_recorded
21-06-14 18:50	6	not_recorded	not_recorded	not_recorded
21-06-14 19:00	6	not_recorded	not_recorded	not_recorded
21-06-14 19:10	6	not_recorded	not_recorded	not_recorded
21-06-14 19:20	6	not_recorded	not_recorded	not_recorded
21-06-14 19:30	6	not_recorded	not_recorded	not_recorded
21-06-14 19:40	6	not_recorded	not_recorded	not_recorded
21-06-14 19:50	6	not_recorded	not_recorded	not_recorded
21-06-14 20:00	6	not_recorded	not_recorded	not_recorded
21-06-14 20:10	6	not_recorded	not_recorded	not_recorded
21-06-14 20:20	6	not_recorded	not_recorded	not_recorded
21-06-14 20:30	6	not_recorded	not_recorded	not_recorded
21-06-14 20:40	6	not_recorded	not_recorded	not_recorded
21-06-14 20:50	6	not_recorded	not_recorded	not_recorded
21-06-14 21:00	6	not_recorded	not_recorded	not_recorded
21-06-14 21:10	6	not_recorded	not_recorded	not_recorded
21-06-14 21:20	6	not_recorded	not_recorded	not_recorded
21-06-14 21:30	6	not_recorded	not_recorded	not_recorded
21-06-14 21:40	6	not_recorded	not_recorded	not_recorded
21-06-14 21:50	6	not_recorded	not_recorded	not_recorded
21-06-14 22:00	6	not_recorded	not_recorded	not_recorded
21-06-14 22:10	6	not_recorded	not_recorded	not_recorded
21-06-14 22:20	6	not_recorded	not_recorded	not_recorded
21-06-14 22:30	6	not_recorded	not_recorded	not_recorded
21-06-14 22:40	6	not_recorded	not_recorded	not_recorded
21-06-14 22:50	6	not_recorded	not_recorded	not_recorded
21-06-14 23:00	6	not_recorded	not_recorded	not_recorded
21-06-14 23:10	6	not_recorded	not_recorded	not_recorded
21-06-14 23:20	6	not_recorded	not_recorded	not_recorded
21-06-14 23:30	6	not_recorded	not_recorded	not_recorded
21-06-14 23:40	6	not_recorded	not_recorded	not_recorded
21-06-14 23:50	6	not_recorded	not_recorded	not_recorded
21-06-15 00:00	6	not_recorded	not_recorded	not_recorded
21-06-15 00:10	6	not_recorded	not_recorded	not_recorded
21-06-15 00:20	6	not_recorded	not_recorded	not_recorded
21-06-15 00:30	6	not_recorded	not_recorded	not_recorded
21-06-15 00:40	6	not_recorded	not_recorded	not_recorded
21-06-15 00:50	6	not_recorded	not_recorded	not_recorded
21-06-15 01:00	6	not_recorded	not_recorded	not_recorded
21-06-15 01:10	6	not_recorded	not_recorded	not_recorded
21-06-15 01:20	6	not_recorded	not_recorded	not_recorded
21-06-15 01:30	6	not_recorded	not_recorded	not_recorded
21-06-15 01:40	6	not_recorded	not_recorded	not_recorded
21-06-15 01:50	6	not_recorded	not_recorded	not_recorded
21-06-15 02:00	6	not_recorded	not_recorded	not_recorded
21-06-15 02:10	6	not_recorded	not_recorded	not_recorded
21-06-15 02:20	6	not_recorded	not_recorded	not_recorded
21-06-15 02:30	6	not_recorded	not_recorded	not_recorded
21-06-15 02:40	6	not_recorded	not_recorded	not_recorded
21-06-15 02:50	6	not_recorded	not_recorded	not_recorded
21-06-15 03:00	6	not_recorded	not_recorded	not_recorded
21-06-15 03:10	6	not_recorded	not_recorded	not_recorded
21-06-15 03:20	6	not_recorded	not_recorded	not_recorded
21-06-15 03:30	6	not_recorded	not_recorded	not_recorded
21-06-15 03:40	6	not_recorded	not_recorded	not_recorded
21-06-15 03:50	6	not_recorded	not_recorded	not_recorded
21-06-15 04:00	6	not_recorded	not_recorded	not_recorded
21-06-15 04:10	6	not_recorded	not_recorded	not_recorded
21-06-15 04:20	6	not_recorded	not_recorded	not_recorded
21-06-15 04:30	6	not_recorded	not_recorded	not_recorded
21-06-15 04:40	6	not_recorded	not_recorded	not_recorded
21-06-15 04:50	6	not_recorded	not_recorded	not_recorded
21-06-15 05:00	6	not_recorded	not_recorded	not_recorded
21-06-15 05:10	6	not_recorded	not_recorded	not_recorded
21-06-15 05:20	6	not_recorded	not_recorded	not_recorded
21-06-15 05:30	6	not_recorded	not_recorded	not_recorded
21-06-15 05:40	6	not_recorded	not_recorded	not_recorded
21-06-15 05:50	6	not_recorded	not_recorded	not_recorded
21-06-15 06:00	6	not_recorded	not_recorded	not_recorded
21-06-15 06:10	6	not_recorded	not_recorded	not_recorded
21-06-15 06:20	6	not_recorded	not_recorded	not_recorded
21-06-15 06:30	6	not_recorded	not_recorded	not_recorded
21-06-15 06:40	6	not_recorded	not_recorded	not_recorded
21-06-15 06:50	6	not_recorded	not_recorded	not_recorded
