# Supplementary material for: Rodent home cage monitoring for preclinical safety pharmacology assessment: results of a multi-company validation evaluating nonclinical and clinical data from three compounds
Source: Front Toxicol. 2025 Nov 5;7:1655330. doi: 10.3389/ftox.2025.1655330 (PMC12626872; doi:10.3389/ftox.2025.1655330)
Supplement: Supplementary file 1 [file DataSheet1.zip › JNJ/JNJ_Distance_010_Cage-2.csv]

timestamp	day_index	985141003627858	985141003627859	985141003627860
21-06-14 07:00	-4	not_recorded	not_recorded	not_recorded
21-06-14 07:10	-4	not_recorded	not_recorded	not_recorded
21-06-14 07:20	-4	not_recorded	not_recorded	not_recorded
21-06-14 07:30	-4	not_recorded	not_recorded	not_recorded
21-06-14 07:40	-4	not_recorded	not_recorded	not_recorded
21-06-14 07:50	-4	not_recorded	not_recorded	not_recorded
21-06-14 08:00	-4	not_recorded	not_recorded	not_recorded
21-06-14 08:10	-4	not_recorded	not_recorded	not_recorded
21-06-14 08:20	-4	not_recorded	not_recorded	not_recorded
21-06-14 08:30	-4	not_recorded	not_recorded	not_recorded
21-06-14 08:40	-4	not_recorded	not_recorded	not_recorded
21-06-14 08:50	-4	not_recorded	not_recorded	not_recorded
21-06-14 09:00	-4	not_recorded	not_recorded	not_recorded
21-06-14 09:10	-4	not_recorded	not_recorded	not_recorded
21-06-14 09:20	-4	not_recorded	not_recorded	not_recorded
21-06-14 09:30	-4	not_recorded	not_recorded	not_recorded
21-06-14 09:40	-4	not_recorded	not_recorded	not_recorded
21-06-14 09:50	-4	not_recorded	not_recorded	not_recorded
21-06-14 10:00	-4	not_recorded	not_recorded	not_recorded
21-06-14 10:10	-4	not_recorded	not_recorded	not_recorded
21-06-14 10:20	-4	not_recorded	not_recorded	not_recorded
21-06-14 10:30	-4	134.35144	51.580086	29.371275
21-06-14 10:40	-4	106.227005	44.96177	61.1388
21-06-14 10:50	-4	55.76576	25.408495	21.827032
21-06-14 11:00	-4	79.8087	15.838493	39.74567
21-06-14 11:10	-4	50.486076	36.603683	24.91351
21-06-14 11:20	-4	0.0	0.0	0.0
21-06-14 11:30	-4	7.185	0.0	0.0
21-06-14 11:40	-4	2.395	0.0	0.0
21-06-14 11:50	-4	6.0829306	0.0	0.0
21-06-14 12:00	-4	0.8855797	1.1949999	0.0
21-06-14 12:10	-4	1.1949999	1.1949999	0.0
21-06-14 12:20	-4	2.3899999	3.5849998	0.0
21-06-14 12:30	-4	0.0	2.3899999	0.0
21-06-14 12:40	-4	0.0	0.0	0.0
21-06-14 12:50	-4	0.0	2.7741072	0.0
21-06-14 13:00	-4	5.975	2.005893	5.9750004
21-06-14 13:10	-4	2.3899999	0.0	9.56
21-06-14 13:20	-4	0.0	2.395	3.5849998
21-06-14 13:30	-4	3.5900006	1.1949999	0.0
21-06-14 13:40	-4	0.0	0.0	0.0
21-06-14 13:50	-4	0.0	0.0	0.0
21-06-14 14:00	-4	12.535068	3.5899997	7.175
21-06-14 14:10	-4	6.4749856	27.592005	0.0
21-06-14 14:20	-4	41.830837	32.9476	12.473524
21-06-14 14:30	-4	16.816545	22.32202	2.8899856
21-06-14 14:40	-4	0.0	0.0	0.0
21-06-14 14:50	-4	2.3899999	8.365	7.1750007
21-06-14 15:00	-4	16.028622	10.342086	33.16418
21-06-14 15:10	-4	0.0	0.0	0.0
21-06-14 15:20	-4	3.5849998	0.0	0.0
21-06-14 15:30	-4	1.1949999	1.1949999	3.5849998
21-06-14 15:40	-4	0.0	0.0	0.0
21-06-14 15:50	-4	1.1949996	0.0	0.0
21-06-14 16:00	-4	0.0	1.6899855	0.0
21-06-14 16:10	-4	0.0	0.0	6.4735246
21-06-14 16:20	-4	3.8721004	2.3899999	0.0
21-06-14 16:30	-4	0.0	0.0	0.0
21-06-14 16:40	-4	8.651574	5.274986	0.0
21-06-14 16:50	-4	0.0	1.1949999	17.050573
21-06-14 17:00	-4	6.266574	2.3899999	8.868525
21-06-14 17:10	-4	4.088525	2.8849847	0.0
21-06-14 17:20	-4	28.10105	6.9735107	0.0
21-06-14 17:30	-4	0.96944845	4.785	17.243525
21-06-14 17:40	-4	2.39	14.339999	0.0
21-06-14 17:50	-4	1.1949999	10.755	0.0
21-06-14 18:00	-4	1.1949999	2.3899999	0.0
21-06-14 18:10	-4	2.6721022	0.0	4.785001
21-06-14 18:20	-4	4.7799997	2.395	26.46485
21-06-14 18:30	-4	15.134941	9.372049	5.769971
21-06-14 18:40	-4	0.0	0.0	0.0
21-06-14 18:50	-4	5.3828363	38.151516	6.2684946
21-06-14 19:00	-4	15.593369	1.2000002	13.145001
21-06-14 19:10	-4	46.529053	2.3899999	4.7799997
21-06-14 19:20	-4	31.727667	7.6649847	61.801167
21-06-14 19:30	-4	10.063524	0.0	37.02852
21-06-14 19:40	-4	39.450523	3.5850003	22.092056
21-06-14 19:50	-4	41.11065	58.357025	50.51686
21-06-14 20:00	-4	19.206547	31.369955	53.768517
21-06-14 20:10	-4	10.064984	3.379971	33.382835
21-06-14 20:20	-4	9.862034	0.0	16.412172
21-06-14 20:30	-4	6.754326	7.6685243	39.330055
21-06-14 20:40	-4	5.7699695	0.0	0.0
21-06-14 20:50	-4	5.975	2.3899999	0.0
21-06-14 21:00	-4	12.031545	7.1699996	4.7799997
21-06-14 21:10	-4	13.257152	2.3899999	6.0668654
21-06-14 21:20	-4	53.247307	13.0299	46.201767
21-06-14 21:30	-4	0.0	0.0	0.0
21-06-14 21:40	-4	32.34142	8.868525	33.451595
21-06-14 21:50	-4	21.819958	15.127088	34.358105
21-06-14 22:00	-4	24.083706	0.0	24.76416
21-06-14 22:10	-4	16.816544	11.949999	29.469263
21-06-14 22:20	-4	13.507711	1.1949999	8.365
21-06-14 22:30	-4	0.0	11.327056	0.0
21-06-14 22:40	-4	6.173665	40.529896	4.0799856
21-06-14 22:50	-4	29.578564	45.385666	0.0
21-06-14 23:00	-4	40.20207	20.502003	0.0
21-06-14 23:10	-4	38.51243	25.97055	4.78
21-06-14 23:20	-4	32.647644	9.155098	0.0
21-06-14 23:30	-4	45.82196	8.8649845	8.859985
21-06-14 23:40	-4	26.471472	15.344968	4.978665
21-06-14 23:50	-4	11.55202	31.768778	0.0
21-06-15 00:00	-4	55.46366	70.40849	27.872807
21-06-15 00:10	-4	33.09272	31.188465	42.398514
21-06-15 00:20	-4	35.10497	50.978985	18.293118
21-06-15 00:30	-4	68.21829	42.022545	1.195
21-06-15 00:40	-4	7.674985	34.75872	13.15
21-06-15 00:50	-4	68.71155	36.93866	22.840887
21-06-15 01:00	-4	58.17694	46.31487	31.183685
21-06-15 01:10	-4	53.036274	55.10866	25.69345
21-06-15 01:20	-4	23.36938	43.62653	17.72997
21-06-15 01:30	-4	44.201195	21.03219	40.381416
21-06-15 01:40	-4	41.60824	50.961914	27.354187
21-06-15 01:50	-4	13.93156	31.87348	15.535001
21-06-15 02:00	-4	13.301382	32.68474	12.957048
21-06-15 02:10	-4	42.388584	63.559002	57.42506
21-06-15 02:20	-4	15.828494	18.728481	20.814985
21-06-15 02:30	-4	2.6721013	7.6735244	0.0
21-06-15 02:40	-4	0.0	10.76	10.559971
21-06-15 02:50	-4	2.4	1.1949999	2.3899999
21-06-15 03:00	-4	0.0	9.559999	3.5850003
21-06-15 03:10	-4	0.0	10.754999	4.7799997
21-06-15 03:20	-4	0.0	5.9749994	7.9470863
21-06-15 03:30	-4	9.854956	3.5849998	5.975
21-06-15 03:40	-4	3.8715749	3.5850005	23.495626
21-06-15 03:50	-4	0.0	2.395	5.7699695
21-06-15 04:00	-4	2.3899999	0.0	3.5849998
21-06-15 04:10	-4	1.195	2.3900003	8.365
21-06-15 04:20	-4	11.323675	0.0	3.5849998
21-06-15 04:30	-4	24.268646	17.312057	0.62207794
21-06-15 04:40	-4	57.62854	44.90353	1.7729222
21-06-15 04:50	-4	36.589592	43.0356	0.0
21-06-15 05:00	-4	30.291895	31.73714	0.0
21-06-15 05:10	-4	28.665625	4.7849994	10.124201
21-06-15 05:20	-4	52.22703	29.347824	0.0
21-06-15 05:30	-4	42.30127	48.94281	5.975
21-06-15 05:40	-4	11.7549715	52.037712	14.273404
21-06-15 05:50	-4	11.044954	18.02285	0.0
21-06-15 06:00	-4	3.5899997	14.920069	2.3899999
21-06-15 06:10	-4	7.1899996	15.833494	0.0
21-06-15 06:20	-4	6.7565584	16.53351	1.1949999
21-06-15 06:30	-4	59.617958	5.9800005	0.0
21-06-15 06:40	-4	0.0	0.0	11.249985
21-06-15 06:50	-4	11.754971	0.0	1.6899847
21-06-15 07:00	-3	0.0	0.0	4.5785084
21-06-15 07:10	-3	2.3899999	0.0	0.0
21-06-15 07:20	-3	1.1949999	0.0	0.0
21-06-15 07:30	-3	0.0	0.0	0.0
21-06-15 07:40	-3	0.0	5.7699714	0.0
21-06-15 07:50	-3	1.1949999	0.0	1.1949999
21-06-15 08:00	-3	0.0	0.0	11.114172
21-06-15 08:10	-3	0.0	0.0	0.0
21-06-15 08:20	-3	3.379971	9.559999	3.5849998
21-06-15 08:30	-3	1.1949999	3.5900002	19.266287
21-06-15 08:40	-3	0.0	0.0	0.0
21-06-15 08:50	-3	0.0	0.0	1.689985
21-06-15 09:00	-3	3.3799698	17.584156	10.754999
21-06-15 09:10	-3	0.0	4.5799704	5.2749853
21-06-15 09:20	-3	0.0	0.0	0.0
21-06-15 09:30	-3	4.5820494	11.329202	4.78
21-06-15 09:40	-3	2.3899999	0.0	1.1949999
21-06-15 09:50	-3	4.0885243	0.0	2.3899999
21-06-15 10:00	-3	17.473616	13.229925	1.6935246
21-06-15 10:10	-3	37.988426	6.9649706	19.488653
21-06-15 10:20	-3	49.4998	28.865469	27.100811
21-06-15 10:30	-3	46.38157	49.481106	41.042118
21-06-15 10:40	-3	9.565001	12.949969	18.232035
21-06-15 10:50	-3	3.3835075	29.988623	0.0
21-06-15 11:00	-3	4.7850003	2.3900003	4.366559
21-06-15 11:10	-3	25.427895	54.246845	64.18237
21-06-15 11:20	-3	18.65643	32.669037	37.529964
21-06-15 11:30	-3	19.412102	16.727175	5.9800005
21-06-15 11:40	-3	18.439983	54.202126	15.914398
21-06-15 11:50	-3	45.20865	40.60874	5.2692327
21-06-15 12:00	-3	5.279985	18.93851	23.007034
21-06-15 12:10	-3	0.0	0.0	1.689985
21-06-15 12:20	-3	12.318119	3.5900002	5.279985
21-06-15 12:30	-3	29.780579	2.39	5.56156
21-06-15 12:40	-3	17.108578	10.054984	5.274985
21-06-15 12:50	-3	7.86365	0.0	1.689985
21-06-15 13:00	-3	4.7850003	0.0	2.3899999
21-06-15 13:10	-3	0.0	0.0	6.4835253
21-06-15 13:20	-3	0.0	0.0	3.898209
21-06-15 13:30	-3	0.0	2.39	9.551131
21-06-15 13:40	-3	0.0	8.859985	17.316988
21-06-15 13:50	-3	1.1949999	8.365	0.0
21-06-15 14:00	-3	0.0	2.395	0.0
21-06-15 14:10	-3	0.0	1.2000003	0.0
21-06-15 14:20	-3	3.5849996	5.2885246	1.1949998
21-06-15 14:30	-3	0.0	0.0	0.0
21-06-15 14:40	-3	1.1949999	0.0	0.0
21-06-15 14:50	-3	11.560099	1.195	0.0
21-06-15 15:00	-3	6.9735093	25.907017	16.819149
21-06-15 15:10	-3	4.7799997	0.0	0.0
21-06-15 15:20	-3	7.6685243	1.1949999	0.0
21-06-15 15:30	-3	0.0	2.3899999	0.0
21-06-15 15:40	-3	10.058524	7.6649857	2.395
21-06-15 15:50	-3	0.0	0.0	2.4
21-06-15 16:00	-3	0.0	8.365	12.760099
21-06-15 16:10	-3	15.535001	1.6899847	0.0
21-06-15 16:20	-3	17.925	1.2	0.0
21-06-15 16:30	-3	9.559999	5.7835093	0.0
21-06-15 16:40	-3	0.0	0.0	0.0
21-06-15 16:50	-3	5.278525	0.0	5.975
21-06-15 17:00	-3	7.174999	0.0	7.6649847
21-06-15 17:10	-3	12.243494	0.0	24.980053
21-06-15 17:20	-3	9.367049	2.8849854	16.317865
21-06-15 17:30	-3	5.274985	5.975	20.11851
21-06-15 17:40	-3	0.0	9.868495	43.71223
21-06-15 17:50	-3	34.35548	35.321613	45.82342
21-06-15 18:00	-3	14.633494	4.7799997	8.365
21-06-15 18:10	-3	11.955	5.76997	19.904942
21-06-15 18:20	-3	11.324202	0.0	0.0
21-06-15 18:30	-3	2.3950002	1.6899856	2.3899999
21-06-15 18:40	-3	8.365	0.0	2.3949997
21-06-15 18:50	-3	5.274985	2.3899999	13.9455595
21-06-15 19:00	-3	1.195	2.8849857	0.0
21-06-15 19:10	-3	9.653464	7.960099	6.702796
21-06-15 19:20	-3	1.1949999	12.241574	32.253674
21-06-15 19:30	-3	5.975	30.860752	26.11351
21-06-15 19:40	-3	0.0	4.079985	3.37997
21-06-15 19:50	-3	14.144969	0.0	1.1949999
21-06-15 20:00	-3	50.418324	3.5900002	31.970484
21-06-15 20:10	-3	45.262337	47.659008	28.303482
21-06-15 20:20	-3	45.678482	38.225666	29.755579
21-06-15 20:30	-3	29.350681	56.748497	41.391296
21-06-15 20:40	-3	10.35156	4.7850003	43.329952
21-06-15 20:50	-3	23.369287	6.9699707	15.408134
21-06-15 21:00	-3	28.2901	1.1949999	9.646545
21-06-15 21:10	-3	8.375	16.029985	6.9735093
21-06-15 21:20	-3	9.5599985	2.8849852	17.031574
21-06-15 21:30	-3	1.6899853	0.0	0.0
21-06-15 21:40	-3	11.831675	5.7699704	0.0
21-06-15 21:50	-3	8.656575	18.009924	4.083524
21-06-15 22:00	-3	12.252032	17.428654	4.785
21-06-15 22:10	-3	9.851573	16.32156	0.0
21-06-15 22:20	-3	32.66166	12.953509	0.0
21-06-15 22:30	-3	26.199453	29.286991	2.3899999
21-06-15 22:40	-3	13.448496	2.3949997	10.840083
21-06-15 22:50	-3	27.448742	1.6935246	16.970364
21-06-15 23:00	-3	24.000544	3.5899997	11.378794
21-06-15 23:10	-3	78.75798	19.647764	55.52464
21-06-15 23:20	-3	16.116528	47.811058	35.778362
21-06-15 23:30	-3	5.9749994	21.798592	31.67345
21-06-15 23:40	-3	40.613518	16.049984	29.507019
21-06-15 23:50	-3	41.11773	14.699173	27.170483
21-06-16 00:00	-3	48.40055	7.170001	27.988623
21-06-16 00:10	-3	29.474207	19.735525	9.559999
21-06-16 00:20	-3	42.715553	50.97777	20.901987
21-06-16 00:30	-3	58.135017	53.037468	58.231464
21-06-16 00:40	-3	34.134216	33.98805	25.67815
21-06-16 00:50	-3	10.840083	30.050196	4.7799997
21-06-16 01:00	-3	11.34153	31.463577	4.079985
21-06-16 01:10	-3	16.044987	28.875168	0.0
21-06-16 01:20	-3	13.443492	10.953665	10.840083
21-06-16 01:30	-3	8.864985	0.0	4.0849853
21-06-16 01:40	-3	5.769971	0.0	4.78
21-06-16 01:50	-3	6.9699697	12.260724	10.341559
21-06-16 02:00	-3	15.616544	44.479786	10.058525
21-06-16 02:10	-3	2.3899999	23.995083	5.7735095
21-06-16 02:20	-3	16.606514	41.017056	28.15707
21-06-16 02:30	-3	12.048463	23.008495	21.765644
21-06-16 02:40	-3	7.962018	17.515627	11.305915
21-06-16 02:50	-3	31.696386	23.293451	38.49122
21-06-16 03:00	-3	54.76203	35.76151	59.096123
21-06-16 03:10	-3	44.054115	11.044955	27.803493
21-06-16 03:20	-3	52.6986	4.7799997	16.3401
21-06-16 03:30	-3	30.547602	0.0	0.0
21-06-16 03:40	-3	69.118484	5.769971	31.668447
21-06-16 03:50	-3	33.155025	5.975	9.559999
21-06-16 04:00	-3	61.864735	34.829395	49.063297
21-06-16 04:10	-3	43.68208	20.196514	19.926666
21-06-16 04:20	-3	11.24716	8.8649845	17.233524
21-06-16 04:30	-3	40.1886	2.3899999	15.127088
21-06-16 04:40	-3	15.127088	4.0799847	0.0
21-06-16 04:50	-3	5.2749853	2.3900003	0.0
21-06-16 05:00	-3	4.079985	0.0	0.0
21-06-16 05:10	-3	2.3899999	11.340069	0.0
21-06-16 05:20	-3	4.084985	2.3899999	0.0
21-06-16 05:30	-3	7.9520864	16.62912	5.274228
21-06-16 05:40	-3	32.456154	41.980217	1.8957716
21-06-16 05:50	-3	30.056473	46.390747	0.0
21-06-16 06:00	-3	68.05348	10.058523	0.0
21-06-16 06:10	-3	7.952086	15.339969	0.0
21-06-16 06:20	-3	5.77497	28.380026	6.696086
21-06-16 06:30	-3	8.658495	37.168465	29.194061
21-06-16 06:40	-3	0.0	0.0	11.20258
21-06-16 06:50	-3	3.5900002	0.0	3.8693414
21-06-16 07:00	-2	3.5900002	0.0	1.1949997
21-06-16 07:10	-2	3.5900006	8.66434	10.958666
21-06-16 07:20	-2	0.0	0.0	0.0
21-06-16 07:30	-2	11.259985	1.1949999	0.0
21-06-16 07:40	-2	10.759999	0.0	0.0
21-06-16 07:50	-2	4.78	1.1949999	0.0
21-06-16 08:00	-2	0.0	1.1949999	0.0
21-06-16 08:10	-2	0.0	0.0	0.0
21-06-16 08:20	-2	1.1949999	0.0	0.0
21-06-16 08:30	-2	3.5900006	1.1999999	1.1949999
21-06-16 08:40	-2	0.0	7.169999	2.3899999
21-06-16 08:50	-2	1.1949999	0.0	1.1385288
21-06-16 09:00	-2	0.0	0.0	6.0364714
21-06-16 09:10	-2	0.0	0.0	0.0
21-06-16 09:20	-2	6.266574	0.0	0.0
21-06-16 09:30	-2	0.0	1.2	5.2785244
21-06-16 09:40	-2	13.434957	1.1949999	1.1949998
21-06-16 09:50	-2	5.0699553	0.0	0.0
21-06-16 10:00	-2	0.0	3.5849998	0.0
21-06-16 10:10	-2	7.6699843	13.930098	0.0
21-06-16 10:20	-2	19.503119	10.755	0.0
21-06-16 10:30	-2	36.372704	13.1449995	2.3899999
21-06-16 10:40	-2	13.920195	5.353148	0.0
21-06-16 10:50	-2	36.245037	10.346559	27.894724
21-06-16 11:00	-2	23.398537	4.785001	3.5849998
21-06-16 11:10	-2	22.856638	0.0	1.1949999
21-06-16 11:20	-2	9.868494	10.754999	8.374999
21-06-16 11:30	-2	12.746561	3.37997	0.0
21-06-16 11:40	-2	3.387048	0.0	0.0
21-06-16 11:50	-2	22.312021	4.0799856	14.004158
21-06-16 12:00	-2	14.236361	18.219341	0.0
21-06-16 12:10	-2	0.0	6.2593412	0.0
21-06-16 12:20	-2	2.3949997	21.403595	0.0
21-06-16 12:30	-2	0.0	21.529999	10.346559
21-06-16 12:40	-2	0.0	26.598495	29.077118
21-06-16 12:50	-2	0.0	3.3799706	20.214052
21-06-16 13:00	-2	1.6935247	2.3899999	0.0
21-06-16 13:10	-2	4.7799997	3.5849998	0.0
21-06-16 13:20	-2	6.262101	3.5849998	8.365
21-06-16 13:30	-2	2.39	1.1949999	2.39
21-06-16 13:40	-2	1.1949999	0.0	9.144327
21-06-16 13:50	-2	9.383509	2.3899999	17.019955
21-06-16 14:00	-2	10.848623	0.0	0.0
21-06-16 14:10	-2	34.56005	2.8849852	22.31702
21-06-16 14:20	-2	12.5386095	0.0	29.487019
21-06-16 14:30	-2	6.4749846	3.5849998	7.1699996
21-06-16 14:40	-2	17.868404	2.8849854	20.117146
21-06-16 14:50	-2	0.0	0.0	7.958481
21-06-16 15:00	-2	1.1949999	5.975	9.575002
21-06-16 15:10	-2	0.0	14.213135	1.1949999
21-06-16 15:20	-2	0.0	0.0	0.0
21-06-16 15:30	-2	0.0	3.5850003	3.5849998
21-06-16 15:40	-2	3.5899997	0.0	0.0
21-06-16 15:50	-2	0.0	0.0	0.0
21-06-16 16:00	-2	4.7850003	0.0	1.1949999
21-06-16 16:10	-2	5.975	0.0	1.1949999
21-06-16 16:20	-2	11.95	0.0	0.0
21-06-16 16:30	-2	0.0	2.3899999	0.0
21-06-16 16:40	-2	10.341558	4.5749707	2.3899999
21-06-16 16:50	-2	0.0	0.0	0.0
21-06-16 17:00	-2	1.6899855	1.1949999	1.6935247
21-06-16 17:10	-2	3.5849998	0.0	0.0
21-06-16 17:20	-2	7.678524	0.0	4.5749707
21-06-16 17:30	-2	35.955544	1.195	0.0
21-06-16 17:40	-2	0.0	4.785001	1.1949999
21-06-16 17:50	-2	0.0	5.0805736	5.2785244
21-06-16 18:00	-2	6.7565584	0.0	5.559325
21-06-16 18:10	-2	7.1699996	1.6935244	1.6899849
21-06-16 18:20	-2	0.29874998	2.395	2.3899996
21-06-16 18:30	-2	12.1462345	7.6649866	12.248495
21-06-16 18:40	-2	3.5900002	0.0	12.743479
21-06-16 18:50	-2	0.0	0.0	13.648524
21-06-16 19:00	-2	5.2835245	0.0	2.3899999
21-06-16 19:10	-2	2.3899999	0.0	5.7735095
21-06-16 19:20	-2	2.39	10.76	30.387157
21-06-16 19:30	-2	8.370001	5.77497	27.034771
21-06-16 19:40	-2	31.25001	6.9649687	28.357166
21-06-16 19:50	-2	10.064985	0.0	15.405901
21-06-16 20:00	-2	11.263524	0.0	4.785
21-06-16 20:10	-2	29.85676	0.0	29.517553
21-06-16 20:20	-2	38.70903	15.338507	64.64839
21-06-16 20:30	-2	0.0	7.6649847	39.754208
21-06-16 20:40	-2	1.1949999	0.0	27.866497
21-06-16 20:50	-2	8.654955	0.0	28.576977
21-06-16 21:00	-2	32.38347	41.53403	55.25239
21-06-16 21:10	-2	21.467651	15.40391	24.76555
21-06-16 21:20	-2	15.408134	10.054984	28.15068
21-06-16 21:30	-2	25.478579	0.0	11.047102
21-06-16 21:40	-2	9.857035	2.3899999	0.0
21-06-16 21:50	-2	25.413494	6.469986	3.5899994
21-06-16 22:00	-2	21.682474	22.103607	27.089941
21-06-16 22:10	-2	29.141495	44.131973	27.308004
21-06-16 22:20	-2	13.222072	25.690012	25.9871
21-06-16 22:30	-2	25.908478	0.0	29.7849
21-06-16 22:40	-2	31.234142	2.3899999	35.543407
21-06-16 22:50	-2	12.03561	11.744969	28.770609
21-06-16 23:00	-2	26.588495	8.442071	28.48997
21-06-16 23:10	-2	4.5749702	5.778508	20.6915
21-06-16 23:20	-2	26.955677	14.634956	0.0
21-06-16 23:30	-2	33.672546	3.871574	2.3899999
21-06-16 23:40	-2	33.132103	10.780001	2.3899999
21-06-16 23:50	-2	45.847435	48.147533	2.3899999
21-06-17 00:00	-2	28.961456	43.782227	5.0665736
21-06-17 00:10	-2	34.81652	50.99099	0.0
21-06-17 00:20	-2	17.009275	9.174097	0.0
21-06-17 00:30	-2	47.405193	19.269138	2.8849847
21-06-17 00:40	-2	57.896675	36.672955	0.0
21-06-17 00:50	-2	69.82156	73.71437	56.931293
21-06-17 01:00	-2	49.741455	11.2898445	1.1949999
21-06-17 01:10	-2	43.11618	49.029682	7.175
21-06-17 01:20	-2	44.067207	32.877605	7.6699853
21-06-17 01:30	-2	20.76332	5.77351	5.0671015
21-06-17 01:40	-2	19.150003	28.49997	3.3799694
21-06-17 01:50	-2	2.3899999	20.914066	9.847101
21-06-17 02:00	-2	6.257101	46.18423	44.749535
21-06-17 02:10	-2	8.656575	48.189293	26.68134
21-06-17 02:20	-2	1.1949999	8.37	1.1949999
21-06-17 02:30	-2	5.8588705	9.559999	0.0
21-06-17 02:40	-2	1.388202	0.0	5.0621014
21-06-17 02:50	-2	11.402054	3.5849998	6.9685097
21-06-17 03:00	-2	16.181274	7.1699996	4.7799997
21-06-17 03:10	-2	4.7849994	9.368507	26.595926
21-06-17 03:20	-2	6.473525	0.0	14.723753
21-06-17 03:30	-2	10.059984	16.881289	23.590641
21-06-17 03:40	-2	0.0	6.479985	32.031727
21-06-17 03:50	-2	26.10497	35.252247	71.07614
21-06-17 04:00	-2	47.8455	36.25575	54.045094
21-06-17 04:10	-2	17.325068	3.5849998	30.066473
21-06-17 04:20	-2	45.191086	31.042282	31.174927
21-06-17 04:30	-2	49.677696	10.765	43.49559
21-06-17 04:40	-2	40.85633	19.992168	29.49202
21-06-17 04:50	-2	21.909105	21.718664	53.085583
21-06-17 05:00	-2	87.289955	66.81297	50.30372
21-06-17 05:10	-2	27.082087	12.246573	12.530067
21-06-17 05:20	-2	29.475723	20.43063	18.79217
21-06-17 05:30	-2	60.75411	30.756643	16.825083
21-06-17 05:40	-2	29.987003	47.7942	9.16202
21-06-17 05:50	-2	24.988596	33.216484	4.7799997
21-06-17 06:00	-2	0.0	27.454203	30.741486
21-06-17 06:10	-2	0.0	24.212032	31.166544
21-06-17 06:20	-2	0.0	25.438353	17.012102
21-06-17 06:30	-2	5.0671015	23.033697	1.1949999
21-06-17 06:40	-2	0.0	5.257863	0.0
21-06-17 06:50	-2	0.0	0.0	1.1949999
21-06-17 07:00	-1	1.1949998	0.0	6.469985
21-06-17 07:10	-1	8.654339	0.0	2.8849854
21-06-17 07:20	-1	0.0	0.0	2.3899999
21-06-17 07:30	-1	0.0	0.0	6.9649696
21-06-17 07:40	-1	0.0	0.0	2.3899999
21-06-17 07:50	-1	3.3799706	1.1949999	0.0
21-06-17 08:00	-1	4.5785103	2.39	0.0
21-06-17 08:10	-1	6.0556097	0.0	4.57497
21-06-17 08:20	-1	0.0	0.0	1.1949999
21-06-17 08:30	-1	0.0	1.1949999	11.7535095
21-06-17 08:40	-1	0.0	2.3899999	0.0
21-06-17 08:50	-1	11.749971	1.1949999	0.0
21-06-17 09:00	-1	2.3949997	5.9750004	0.0
21-06-17 09:10	-1	2.8885243	7.1699996	0.0
21-06-17 09:20	-1	45.59554	2.3899999	3.5900002
21-06-17 09:30	-1	21.18363	0.0	1.1949999
21-06-17 09:40	-1	19.920626	6.9699707	2.3899999
21-06-17 09:50	-1	19.944798	14.848524	0.0
21-06-17 10:00	-1	3.3835075	1.1949999	1.689985
21-06-17 10:10	-1	14.149971	3.5850003	7.6699843
21-06-17 10:20	-1	0.0	2.3899999	0.0
21-06-17 10:30	-1	2.3999999	3.5849996	1.6899855
21-06-17 10:40	-1	0.0	0.0	0.0
21-06-17 10:50	-1	1.1949999	1.1949999	25.095
21-06-17 11:00	-1	3.5849998	3.5900002	0.0
21-06-17 11:10	-1	0.0	4.0885243	0.0
21-06-17 11:20	-1	0.0	0.0	2.8849854
21-06-17 11:30	-1	5.0671015	0.0	0.0
21-06-17 11:40	-1	0.0	3.5899997	7.674985
21-06-17 11:50	-1	0.0	0.0	0.0
21-06-17 12:00	-1	0.0	5.782049	0.0
21-06-17 12:10	-1	12.737089	20.895323	6.7600985
21-06-17 12:20	-1	30.692719	61.87792	15.333509
21-06-17 12:30	-1	39.210636	19.79068	11.7499695
21-06-17 12:40	-1	25.76984	25.97263	0.0
21-06-17 12:50	-1	15.404966	3.5850003	0.0
21-06-17 13:00	-1	30.695557	11.258525	17.80558
21-06-17 13:10	-1	0.0	0.0	0.0
21-06-17 13:20	-1	3.783666	0.0	1.1949999
21-06-17 13:30	-1	0.0	0.0	12.042005
21-06-17 13:40	-1	3.5900006	0.0	1.1950002
21-06-17 13:50	-1	2.3949997	1.6899849	0.0
21-06-17 14:00	-1	0.0	0.0	4.0799847
21-06-17 14:10	-1	0.0	7.1699996	0.0
21-06-17 14:20	-1	0.0	3.5850003	7.1699996
21-06-17 14:30	-1	1.1949997	1.1949999	6.4899855
21-06-17 14:40	-1	6.262102	4.7799997	12.041391
21-06-17 14:50	-1	0.0	0.0	3.5899997
21-06-17 15:00	-1	5.2785244	8.859985	0.0
21-06-17 15:10	-1	0.0	4.7799997	1.1949999
21-06-17 15:20	-1	1.1949999	2.3900006	0.0
21-06-17 15:30	-1	7.4565735	0.0	0.0
21-06-17 15:40	-1	0.0	0.0	5.2785244
21-06-17 15:50	-1	0.0	1.1949998	8.365
21-06-17 16:00	-1	7.9515595	0.0	7.6716905
21-06-17 16:10	-1	2.3899999	4.78	7.658281
21-06-17 16:20	-1	11.964998	5.278524	16.548512
21-06-17 16:30	-1	0.0	2.8849852	0.0
21-06-17 16:40	-1	0.0	0.0	0.0
21-06-17 16:50	-1	1.1949999	0.0	2.6721008
21-06-17 17:00	-1	1.1949999	0.0	5.9749994
21-06-17 17:10	-1	2.8899846	1.1950004	9.565001
21-06-17 17:20	-1	2.395	0.0	9.853495
21-06-17 17:30	-1	3.8715737	0.0	0.0
21-06-17 17:40	-1	6.2621007	2.3899999	0.0
21-06-17 17:50	-1	14.449083	1.1949999	1.1949999
21-06-17 18:00	-1	0.0	0.0	2.3899999
21-06-17 18:10	-1	0.0	0.0	2.3899999
21-06-17 18:20	-1	0.0	3.5849998	5.278524
21-06-17 18:30	-1	6.4799843	2.888524	38.664936
21-06-17 18:40	-1	0.0	22.41418	46.184853
21-06-17 18:50	-1	0.0	5.975	2.8849854
21-06-17 19:00	-1	9.570001	1.1949999	8.8649845
21-06-17 19:10	-1	0.0	0.0	23.51156
21-06-17 19:20	-1	28.572515	2.3899999	60.735638
21-06-17 19:30	-1	35.592464	13.436574	32.36154
21-06-17 19:40	-1	36.409748	0.0	0.0
21-06-17 19:50	-1	7.097888	11.541559	0.0
21-06-17 20:00	-1	24.008463	0.0	4.7799997
21-06-17 20:10	-1	12.045084	2.3899996	33.91935
21-06-17 20:20	-1	16.11845	22.029987	37.80654
21-06-17 20:30	-1	15.407041	5.975001	37.720226
21-06-17 20:40	-1	2.3950005	0.0	30.966618
21-06-17 20:50	-1	0.0	0.0	11.263525
21-06-17 21:00	-1	3.8721004	2.3899999	9.564999
21-06-17 21:10	-1	20.697805	3.5849998	2.39
21-06-17 21:20	-1	29.065039	7.1699996	52.350475
21-06-17 21:30	-1	19.136303	4.8956003	31.54329
21-06-17 21:40	-1	11.141275	3.964384	38.145798
21-06-17 21:50	-1	11.541559	11.278524	36.52214
21-06-17 22:00	-1	18.456305	15.208105	28.649982
21-06-17 22:10	-1	34.90475	9.35997	35.686287
21-06-17 22:20	-1	38.536938	6.4785247	10.837072
21-06-17 22:30	-1	20.214052	22.388563	38.018562
21-06-17 22:40	-1	7.9470863	0.0	4.7799997
21-06-17 22:50	-1	56.735046	10.755	1.195
21-06-17 23:00	-1	9.502238	5.975	9.35497
21-06-17 23:10	-1	37.484974	6.264341	0.0
21-06-17 23:20	-1	34.28702	39.1421	0.0
21-06-17 23:30	-1	32.876457	21.690166	0.0
21-06-17 23:40	-1	57.089794	36.35151	4.78
21-06-17 23:50	-1	19.620241	0.0	8.365
21-06-18 00:00	-1	11.048495	15.33497	15.8315735
21-06-18 00:10	-1	66.7975	35.62417	38.506714
21-06-18 00:20	-1	29.061657	30.756329	10.084519
21-06-18 00:30	-1	3.3799698	14.432004	16.89532
21-06-18 00:40	-1	15.826573	43.70568	2.3899999
21-06-18 00:50	-1	7.6699843	26.91331	3.8721008
21-06-18 01:00	-1	17.519941	68.87633	64.19917
21-06-18 01:10	-1	5.7699704	35.51376	40.34866
21-06-18 01:20	-1	17.304203	84.60807	39.01485
21-06-18 01:30	-1	8.16351	34.12975	10.599716
21-06-18 01:40	-1	2.3950002	23.302055	4.7799997
21-06-18 01:50	-1	0.0	64.354355	0.0
21-06-18 02:00	-1	27.67163	2.3950005	8.663495
21-06-18 02:10	-1	31.244709	10.138147	32.735123
21-06-18 02:20	-1	40.588432	16.611673	43.28192
21-06-18 02:30	-1	52.297646	53.853382	21.408434
21-06-18 02:40	-1	47.798515	37.43075	20.981615
21-06-18 02:50	-1	66.7776	50.732563	35.317852
21-06-18 03:00	-1	52.761787	22.302088	45.123405
21-06-18 03:10	-1	45.810135	23.251303	4.7799997
21-06-18 03:20	-1	43.612312	10.058525	2.3899999
21-06-18 03:30	-1	18.808105	4.7799997	0.0
21-06-18 03:40	-1	52.371796	2.3899999	0.0
21-06-18 03:50	-1	35.622417	0.0	0.0
21-06-18 04:00	-1	3.3799706	4.785	0.0
21-06-18 04:10	-1	15.624311	0.0	10.559971
21-06-18 04:20	-1	9.359971	4.7799997	13.438494
21-06-18 04:30	-1	10.059781	4.5785093	10.054985
21-06-18 04:40	-1	5.27969	6.2615747	19.415867
21-06-18 04:50	-1	45.749077	38.21362	58.862923
21-06-18 05:00	-1	33.962894	57.083607	29.073582
21-06-18 05:10	-1	31.469965	28.581512	36.944122
21-06-18 05:20	-1	23.50848	32.385273	28.08086
21-06-18 05:30	-1	58.264275	40.198586	37.251396
21-06-18 05:40	-1	39.107426	38.012096	23.085567
21-06-18 05:50	-1	25.213467	47.565178	46.514053
21-06-18 06:00	-1	26.680035	51.749878	23.574934
21-06-18 06:10	-1	0.0	68.28514	60.446983
21-06-18 06:20	-1	12.045084	39.430603	41.232838
21-06-18 06:30	-1	54.2682	53.191486	33.79093
21-06-18 06:40	-1	7.9565597	14.430084	3.5899994
21-06-18 06:50	-1	16.539968	19.614986	0.0
21-06-18 07:00	0	5.064341	14.923151	0.0
21-06-18 07:10	0	6.4749846	31.812796	8.37
21-06-18 07:20	0	7.1699996	3.5849998	0.0
21-06-18 07:30	0	1.689985	1.1949999	0.0
21-06-18 07:40	0	0.0	3.5849998	0.0
21-06-18 07:50	0	5.5678654	4.0835247	0.0
21-06-18 08:00	0	1.1949997	1.1950003	0.0
21-06-18 08:10	0	0.0	1.6899853	0.0
21-06-18 08:20	0	0.0	5.225194	0.0
21-06-18 08:30	0	1.1999999	4.129777	0.0
21-06-18 08:40	0	1.6899855	2.3899999	0.0
21-06-18 08:50	0	9.56	0.0	0.0
21-06-18 09:00	0	0.0	3.37997	2.3949997
21-06-18 09:10	0	8.365	0.0	3.6
21-06-18 09:20	0	5.975	0.0	12.270544
21-06-18 09:30	0	22.21865	2.3899999	21.284454
21-06-18 09:40	0	58.899834	15.909103	2.3949993
21-06-18 09:50	0	37.539116	16.668406	11.144197
21-06-18 10:00	0	16.061304	0.0	0.0
21-06-18 10:10	0	11.049954	4.785001	2.8885243
21-06-18 10:20	0	12.536989	6.469985	12.95997
21-06-18 10:30	0	118.68058	160.14499	75.84717
21-06-18 10:40	0	132.13503	152.10086	99.52311
21-06-18 10:50	0	95.27692	93.23425	84.18669
21-06-18 11:00	0	112.63823	72.94287	109.37804
21-06-18 11:10	0	102.22209	134.38286	108.016624
21-06-18 11:20	0	112.13851	126.164024	68.118675
21-06-18 11:30	0	118.47805	123.47202	101.69344
21-06-18 11:40	0	108.37667	98.66728	57.026146
21-06-18 11:50	0	103.19441	104.7486	90.49941
21-06-18 12:00	0	142.45285	89.91684	85.617165
21-06-18 12:10	0	152.21468	154.8094	111.83018
21-06-18 12:20	0	121.050316	175.20206	80.453476
21-06-18 12:30	0	152.78644	110.18606	60.53106
21-06-18 12:40	0	93.84902	93.00425	49.703987
21-06-18 12:50	0	105.23927	111.24343	12.458525
21-06-18 13:00	0	74.83273	71.96051	52.908863
21-06-18 13:10	0	104.913185	105.58592	43.937275
21-06-18 13:20	0	102.06196	93.57761	60.60328
21-06-18 13:30	0	86.29523	101.169136	62.88031
21-06-18 13:40	0	107.195145	60.535637	62.418316
21-06-18 13:50	0	80.49696	71.32089	55.245003
21-06-18 14:00	0	84.7935	74.06682	37.517727
21-06-18 14:10	0	87.12527	83.66058	106.26101
21-06-18 14:20	0	103.81622	112.47898	69.52729
21-06-18 14:30	0	26.75643	24.566616	21.601543
21-06-18 14:40	0	131.07481	117.06173	62.20808
21-06-18 14:50	0	107.715904	95.04489	51.49226
21-06-18 15:00	0	74.68156	107.00769	62.72464
21-06-18 15:10	0	87.792305	62.2286	53.772057
21-06-18 15:20	0	94.68239	71.361374	64.12846
21-06-18 15:30	0	66.89329	59.28649	51.24281
21-06-18 15:40	0	58.167156	33.936424	27.709085
21-06-18 15:50	0	8.375	51.380596	18.91997
21-06-18 16:00	0	22.004986	36.722267	71.524
21-06-18 16:10	0	7.462102	2.3899999	34.624733
21-06-18 16:20	0	17.61002	2.3899999	12.241574
21-06-18 16:30	0	0.0	0.0	0.0
21-06-18 16:40	0	3.5849998	6.469985	0.0
21-06-18 16:50	0	0.0	4.7799997	0.0
21-06-18 17:00	0	0.0	2.3899999	0.0
21-06-18 17:10	0	7.4670334	0.0	0.0
21-06-18 17:20	0	0.0	1.1949999	0.0
21-06-18 17:30	0	8.1685095	6.964971	2.3899999
21-06-18 17:40	0	5.557087	0.0	0.0
21-06-18 17:50	0	28.367102	9.559999	0.0
21-06-18 18:00	0	2.3900003	0.0	0.0
21-06-18 18:10	0	22.704998	0.0	4.7799997
21-06-18 18:20	0	18.433525	15.902185	7.95156
21-06-18 18:30	0	0.0	2.39	0.0
21-06-18 18:40	0	7.4755735	7.1700006	3.5849998
21-06-18 18:50	0	40.371803	18.02207	27.880041
21-06-18 19:00	0	12.352331	0.0	23.09858
21-06-18 19:10	0	6.4735246	4.5799704	10.3465605
21-06-18 19:20	0	53.8379	49.635044	21.814957
21-06-18 19:30	0	33.44221	4.0799856	31.734905
21-06-18 19:40	0	30.955578	2.3899999	0.0
21-06-18 19:50	0	3.5900002	1.1949999	2.8849852
21-06-18 20:00	0	1.2	0.0	0.0
21-06-18 20:10	0	5.995	2.3899999	0.0
21-06-18 20:20	0	11.544326	5.332458	2.3899996
21-06-18 20:30	0	1.1999997	0.7196151	11.535625
21-06-18 20:40	0	4.574971	8.365	22.874395
21-06-18 20:50	0	10.622726	8.946531	0.0
21-06-18 21:00	0	0.0	10.064985	0.0
21-06-18 21:10	0	0.0	0.0	12.060755
21-06-18 21:20	0	7.1800003	0.0	16.608377
21-06-18 21:30	0	1.1949999	6.0565443	17.542934
21-06-18 21:40	0	17.73351	3.8715744	36.212048
21-06-18 21:50	0	30.75409	37.729996	63.110054
21-06-18 22:00	0	0.0	27.73678	22.303478
21-06-18 22:10	0	23.57494	12.738478	7.463495
21-06-18 22:20	0	10.059984	6.4749856	32.516464
21-06-18 22:30	0	8.365	8.1670475	8.446545
21-06-18 22:40	0	4.7799997	0.0	4.7799997
21-06-18 22:50	0	5.76997	0.0	0.0
21-06-18 23:00	0	39.135185	25.199924	3.5899997
21-06-18 23:10	0	17.828594	11.8350525	0.0
21-06-18 23:20	0	16.611425	4.084985	0.0
21-06-18 23:30	0	20.043407	2.3949995	2.395
21-06-18 23:40	0	16.074457	8.37	10.341558
21-06-18 23:50	0	10.059985	9.858495	4.084985
21-06-19 00:00	0	25.588621	15.027286	5.975
21-06-19 00:10	0	7.4571013	16.825083	5.98
21-06-19 00:20	0	0.0	38.89072	1.1999999
21-06-19 00:30	0	5.3442025	38.709904	2.888524
21-06-19 00:40	0	4.084985	15.427661	1.1949999
21-06-19 00:50	0	0.0	3.5850003	4.7799997
21-06-19 01:00	0	15.859812	21.618465	22.817005
21-06-19 01:10	0	13.649984	71.316154	34.130222
21-06-19 01:20	0	0.0	14.648496	1.6899853
21-06-19 01:30	0	2.8849847	8.1699705	1.1949999
21-06-19 01:40	0	6.478524	4.785	1.1949999
21-06-19 01:50	0	21.206171	0.0	0.0
21-06-19 02:00	0	12.530596	0.0	2.3899999
21-06-19 02:10	0	0.0	12.241572	1.1949999
21-06-19 02:20	0	17.029955	27.866251	8.365
21-06-19 02:30	0	11.049955	25.978565	17.323606
21-06-19 02:40	0	20.208591	31.046192	10.346559
21-06-19 02:50	0	20.201975	17.5401	12.038625
21-06-19 03:00	0	39.132042	4.5785093	13.667765
21-06-19 03:10	0	37.16481	7.6699843	22.375776
21-06-19 03:20	0	29.277674	5.278525	13.929326
21-06-19 03:30	0	56.74758	1.1949999	10.549971
21-06-19 03:40	0	9.058652	4.7799997	0.0
21-06-19 03:50	0	38.62703	9.35997	0.0
21-06-19 04:00	0	26.905926	0.0	0.0
21-06-19 04:10	0	1.0984906	2.6765742	3.867101
21-06-19 04:20	0	15.910788	2.6765747	0.0
21-06-19 04:30	0	0.0	5.279985	2.3899996
21-06-19 04:40	0	0.0	4.079985	0.0
21-06-19 04:50	0	1.1949999	0.0	0.0
21-06-19 05:00	0	0.0	14.644954	0.0
21-06-19 05:10	0	6.9685097	20.195053	14.212726
21-06-19 05:20	0	0.0	15.349971	27.158255
21-06-19 05:30	0	4.780001	10.253651	28.991724
21-06-19 05:40	0	0.0	10.62366	24.686558
21-06-19 05:50	0	10.839925	12.246574	33.211914
21-06-19 06:00	0	2.3899999	33.427284	14.425611
21-06-19 06:10	0	9.155099	24.137833	6.473525
21-06-19 06:20	0	19.017593	1.1949999	0.0
21-06-19 06:30	0	8.947836	11.249985	3.5849998
21-06-19 06:40	0	16.907084	0.0	0.0
21-06-19 06:50	0	0.0	1.689985	0.0
21-06-19 07:00	1	0.0	1.1949999	0.0
21-06-19 07:10	1	4.5785074	0.0	5.975
21-06-19 07:20	1	0.0	0.0	0.0
21-06-19 07:30	1	0.0	0.0	3.5849998
21-06-19 07:40	1	0.0	7.9615593	0.0
21-06-19 07:50	1	7.1699996	0.0	3.5899997
21-06-19 08:00	1	7.1699996	0.0	0.0
21-06-19 08:10	1	0.0	0.0	3.5850003
21-06-19 08:20	1	0.0	0.0	0.0
21-06-19 08:30	1	5.985	7.46875	11.259985
21-06-19 08:40	1	0.0	14.832809	0.0
21-06-19 08:50	1	4.36656	7.9690986	0.0
21-06-19 09:00	1	0.0	0.0	0.0
21-06-19 09:10	1	0.0	1.1949999	5.2799845
21-06-19 09:20	1	4.5870485	0.0	0.0
21-06-19 09:30	1	0.0	0.0	4.7799997
21-06-19 09:40	1	0.0	0.0	14.339999
21-06-19 09:50	1	0.0	0.0	4.78
21-06-19 10:00	1	0.0	0.0	0.0
21-06-19 10:10	1	4.7799997	3.5849998	0.0
21-06-19 10:20	1	20.318636	16.058523	7.1699996
21-06-19 10:30	1	13.446574	10.063524	3.5849998
21-06-19 10:40	1	2.3899999	13.72865	1.1949999
21-06-19 10:50	1	4.574971	4.9983644	2.3900003
21-06-19 11:00	1	6.707795	4.0885243	4.79
21-06-19 11:10	1	7.1799994	5.274985	0.0
21-06-19 11:20	1	0.0	18.018463	0.0
21-06-19 11:30	1	1.1949999	8.379999	2.8849854
21-06-19 11:40	1	5.9849997	2.6743412	0.0
21-06-19 11:50	1	4.0799856	19.00782	5.0671015
21-06-19 12:00	1	0.0	0.0	0.0
21-06-19 12:10	1	18.72348	6.2593412	1.1999999
21-06-19 12:20	1	20.420546	15.122086	2.889985
21-06-19 12:30	1	29.763596	33.13304	0.0
21-06-19 12:40	1	3.5849998	0.0	0.0
21-06-19 12:50	1	9.842102	7.174999	0.0
21-06-19 13:00	1	0.0	0.0	0.0
21-06-19 13:10	1	5.9800005	2.8849852	7.6699853
21-06-19 13:20	1	1.1999999	0.0	2.39
21-06-19 13:30	1	9.35997	0.0	0.0
21-06-19 13:40	1	9.559999	3.088318	1.1949998
21-06-19 13:50	1	1.2	0.9916667	3.5849998
21-06-19 14:00	1	1.1949999	0.0	0.0
21-06-19 14:10	1	0.0	0.0	2.3899999
21-06-19 14:20	1	2.3899999	42.782417	2.3899994
21-06-19 14:30	1	0.0	1.1949999	19.496344
21-06-19 14:40	1	18.23557	0.0	1.1949999
21-06-19 14:50	1	0.0	0.0	2.3900003
21-06-19 15:00	1	4.78	8.449925	1.6899855
21-06-19 15:10	1	0.0	1.6899855	2.3899999
21-06-19 15:20	1	5.2749844	0.0	0.0
21-06-19 15:30	1	1.1949999	0.0	0.0
21-06-19 15:40	1	0.0	0.0	0.0
21-06-19 15:50	1	2.3900003	4.0799847	1.6899849
21-06-19 16:00	1	8.365	0.0	8.868525
21-06-19 16:10	1	4.7799997	0.0	0.0
21-06-19 16:20	1	0.0	0.0	0.0
21-06-19 16:30	1	1.195	0.0	0.0
21-06-19 16:40	1	8.670572	3.5849998	0.0
21-06-19 16:50	1	1.1949999	0.0	0.0
21-06-19 17:00	1	8.15997	4.0799847	2.3900003
21-06-19 17:10	1	4.7850003	3.5900002	8.365
21-06-19 17:20	1	11.943636	0.0	0.0
21-06-19 17:30	1	1.1949999	0.0	5.782049
21-06-19 17:40	1	2.8849852	0.0	3.5850003
21-06-19 17:50	1	6.269956	6.4749846	5.9849997
21-06-19 18:00	1	0.0	0.0	1.1950002
21-06-19 18:10	1	5.9800005	1.6899855	0.0
21-06-19 18:20	1	8.132785	7.174999	10.064985
21-06-19 18:30	1	15.653729	0.0	3.5850003
21-06-19 18:40	1	0.0	5.0665746	0.0
21-06-19 18:50	1	3.5849998	0.0	25.676533
21-06-19 19:00	1	23.718508	2.39	46.87032
21-06-19 19:10	1	13.335249	3.5849998	25.96587
21-06-19 19:20	1	20.311062	2.3899999	24.703478
21-06-19 19:30	1	22.372171	25.267935	51.305084
21-06-19 19:40	1	5.7785096	1.1949998	5.5404544
21-06-19 19:50	1	6.4749846	4.7799997	6.4749846
21-06-19 20:00	1	18.00707	26.88653	3.5900006
21-06-19 20:10	1	2.0937417	9.15156	0.0
21-06-19 20:20	1	0.29625854	5.2799854	0.0
21-06-19 20:30	1	1.689985	15.124939	0.0
21-06-19 20:40	1	5.279986	16.74	0.0
21-06-19 20:50	1	25.509897	2.3899999	0.0
21-06-19 21:00	1	5.9849997	2.3899999	12.241574
21-06-19 21:10	1	3.6	0.0	9.931659
21-06-19 21:20	1	7.7486815	5.98	31.167007
21-06-19 21:30	1	9.142086	7.1800003	52.914497
21-06-19 21:40	1	8.656574	0.0	31.373495
21-06-19 21:50	1	13.648524	31.242682	17.739971
21-06-19 22:00	1	11.965	1.6899855	35.539867
21-06-19 22:10	1	9.6500845	7.174999	27.384893
21-06-19 22:20	1	2.8849847	4.57997	37.425293
21-06-19 22:30	1	0.0	10.765001	35.242245
21-06-19 22:40	1	0.0	21.307592	30.060007
21-06-19 22:50	1	7.457101	2.3950002	27.398434
21-06-19 23:00	1	18.924969	16.119137	12.944971
21-06-19 23:10	1	36.93866	32.67196	43.220474
21-06-19 23:20	1	28.795542	30.530218	6.9649706
21-06-19 23:30	1	14.143509	3.5849998	30.682018
21-06-19 23:40	1	10.7699995	0.0	11.753511
21-06-19 23:50	1	25.062445	19.217003	14.755765
21-06-20 00:00	1	65.47838	32.736744	45.50474
21-06-20 00:10	1	23.774189	7.743148	21.112019
21-06-20 00:20	1	30.837872	42.701588	29.266531
21-06-20 00:30	1	43.22631	12.040084	0.0
21-06-20 00:40	1	43.95944	12.810247	2.3899999
21-06-20 00:50	1	28.158533	12.039312	0.0
21-06-20 01:00	1	13.653523	36.185932	8.869985
21-06-20 01:10	1	5.062101	29.03555	0.0
21-06-20 01:20	1	2.8899856	28.557297	0.0
21-06-20 01:30	1	1.1949999	33.010303	0.0
21-06-20 01:40	1	3.5899997	41.876278	2.3900008
21-06-20 01:50	1	28.539211	62.37331	2.3899999
21-06-20 02:00	1	45.24007	81.8064	14.949553
21-06-20 02:10	1	29.649954	75.10403	7.5504174
21-06-20 02:20	1	4.574971	30.833714	4.0799856
21-06-20 02:30	1	23.715685	33.35723	4.5237565
21-06-20 02:40	1	62.07503	43.093445	18.068218
21-06-20 02:50	1	40.20878	63.227905	19.206543
21-06-20 03:00	1	42.055626	29.957325	0.0
21-06-20 03:10	1	80.31992	46.110554	3.5849998
21-06-20 03:20	1	21.891346	29.14866	4.7799997
21-06-20 03:30	1	37.245094	72.743904	3.5849998
21-06-20 03:40	1	59.0142	41.3163	8.16351
21-06-20 03:50	1	16.745	0.0	1.195
21-06-20 04:00	1	14.9186735	0.0	21.792103
21-06-20 04:10	1	3.5900002	7.1699996	12.247032
21-06-20 04:20	1	5.9799995	4.7799997	17.310596
21-06-20 04:30	1	13.630766	13.654985	9.42866
21-06-20 04:40	1	14.339999	18.71994	0.0
21-06-20 04:50	1	7.1800003	4.79	0.0
21-06-20 05:00	1	0.0	4.7799997	1.689985
21-06-20 05:10	1	0.0	11.540098	21.108479
21-06-20 05:20	1	12.949969	31.734991	38.617283
21-06-20 05:30	1	32.722958	57.027306	33.34385
21-06-20 05:40	1	45.17616	33.64485	27.25031
21-06-20 05:50	1	50.75235	22.023525	17.788372
21-06-20 06:00	1	61.275166	41.590954	36.60368
21-06-20 06:10	1	46.70116	46.410492	19.419956
21-06-20 06:20	1	26.962917	24.986515	24.975052
21-06-20 06:30	1	44.977463	65.6434	38.96865
21-06-20 06:40	1	77.795456	39.331512	14.839984
21-06-20 06:50	1	28.782003	28.580511	2.39
21-06-20 07:00	2	0.0	20.69271	3.5849998
21-06-20 07:10	2	17.822132	12.948509	6.4749846
21-06-20 07:20	2	1.1949999	0.0	0.0
21-06-20 07:30	2	0.0	0.0	0.0
21-06-20 07:40	2	0.0	0.0	0.0
21-06-20 07:50	2	0.0	1.1949999	0.0
21-06-20 08:00	2	5.0734944	1.1949999	4.7850003
21-06-20 08:10	2	0.0	9.646545	2.3899999
21-06-20 08:20	2	0.0	0.0	2.8849847
21-06-20 08:30	2	3.5849998	0.0	7.1699996
21-06-20 08:40	2	1.1949999	0.0	0.0
21-06-20 08:50	2	8.940595	2.3899999	0.0
21-06-20 09:00	2	0.0	3.5849998	1.1949999
21-06-20 09:10	2	0.0	5.975	0.0
21-06-20 09:20	2	1.1949999	9.354969	1.1949999
21-06-20 09:30	2	6.4749846	0.0	0.0
21-06-20 09:40	2	0.0	2.3899999	0.0
21-06-20 09:50	2	6.9685097	1.1949998	0.0
21-06-20 10:00	2	6.469985	1.1949998	0.0
21-06-20 10:10	2	0.0	0.0	4.0835238
21-06-20 10:20	2	13.644986	3.5849996	0.0
21-06-20 10:30	2	3.5849986	5.077034	1.1949999
21-06-20 10:40	2	1.1949997	4.089986	1.1999999
21-06-20 10:50	2	1.1949999	0.0	4.79
21-06-20 11:00	2	18.222034	9.857035	2.6721013
21-06-20 11:10	2	35.974262	24.078707	13.4371
21-06-20 11:20	2	0.0	7.179999	0.0
21-06-20 11:30	2	39.7834	25.495655	1.1949999
21-06-20 11:40	2	13.448494	22.09653	10.843466
21-06-20 11:50	2	32.306602	15.137018	6.9685087
21-06-20 12:00	2	9.641544	15.338509	0.0
21-06-20 12:10	2	7.6699853	5.975	0.0
21-06-20 12:20	2	3.5950005	1.1949999	0.0
21-06-20 12:30	2	10.068525	16.727177	11.950001
21-06-20 12:40	2	0.0	8.37	0.0
21-06-20 12:50	2	7.4720354	5.773509	0.0
21-06-20 13:00	2	0.0	0.0	0.0
21-06-20 13:10	2	1.1949997	0.0	4.0799856
21-06-20 13:20	2	0.0	21.679852	1.1949999
21-06-20 13:30	2	0.0	0.0	1.1950002
21-06-20 13:40	2	0.0	7.459956	0.0
21-06-20 13:50	2	0.0	8.365	5.2749853
21-06-20 14:00	2	0.0	10.755	0.0
21-06-20 14:10	2	0.0	16.73	0.0
21-06-20 14:20	2	2.893524	3.5850003	0.0
21-06-20 14:30	2	0.0	10.755	0.0
21-06-20 14:40	2	1.6935246	5.975	0.0
21-06-20 14:50	2	4.5820494	2.3899999	0.0
21-06-20 15:00	2	0.0	9.559999	0.0
21-06-20 15:10	2	0.0	16.73	0.0
21-06-20 15:20	2	3.5849998	3.5849998	0.0
21-06-20 15:30	2	7.2506113	0.0	0.0
21-06-20 15:40	2	0.0	5.769971	4.079985
21-06-20 15:50	2	10.563509	0.0	0.0
21-06-20 16:00	2	0.0	9.559999	7.4599557
21-06-20 16:10	2	11.758509	2.39	32.03349
21-06-20 16:20	2	1.1949999	0.0	0.0
21-06-20 16:30	2	0.0	2.6765747	2.3899999
21-06-20 16:40	2	0.0	2.3255448	4.079985
21-06-20 16:50	2	0.0	6.53944	0.0
21-06-20 17:00	2	5.9799995	11.95	2.3899999
21-06-20 17:10	2	7.1699996	3.5849998	12.464241
21-06-20 17:20	2	0.0	1.6899855	3.070758
21-06-20 17:30	2	0.0	0.0	2.3899999
21-06-20 17:40	2	3.5949998	0.0	0.0
21-06-20 17:50	2	6.9770494	0.0	0.0
21-06-20 18:00	2	8.611514	3.379971	0.0
21-06-20 18:10	2	1.0498749	2.3899999	11.960001
21-06-20 18:20	2	2.3899999	8.365	8.365
21-06-20 18:30	2	0.0	2.3899999	6.2615747
21-06-20 18:40	2	4.78	0.0	13.073059
21-06-20 18:50	2	13.233624	0.0	9.514149
21-06-20 19:00	2	0.0	0.0	0.0
21-06-20 19:10	2	3.5850003	2.3900003	9.853495
21-06-20 19:20	2	6.474984	0.0	29.765583
21-06-20 19:30	2	10.341558	5.278525	31.038746
21-06-20 19:40	2	7.6699853	18.714941	27.659393
21-06-20 19:50	2	13.477858	5.278524	15.33497
21-06-20 20:00	2	16.502754	25.69345	14.147049
21-06-20 20:10	2	2.8849854	31.397034	5.0671005
21-06-20 20:20	2	15.652623	0.0	16.038525
21-06-20 20:30	2	7.4521017	2.3899999	18.016544
21-06-20 20:40	2	7.6699853	0.0	4.785
21-06-20 20:50	2	0.0	4.7799997	0.0
21-06-20 21:00	2	13.449954	3.5900002	15.124327
21-06-20 21:10	2	6.4735246	3.5899997	0.0
21-06-20 21:20	2	30.120686	5.975	0.0
21-06-20 21:30	2	25.777073	11.254985	8.663496
21-06-20 21:40	2	11.553479	0.0	19.388569
21-06-20 21:50	2	12.948511	28.16338	54.557747
21-06-20 22:00	2	18.097157	22.585583	35.06904
21-06-20 22:10	2	6.0556116	22.990211	37.20579
21-06-20 22:20	2	2.3950002	0.0	13.644986
21-06-20 22:30	2	20.201513	0.0	40.838852
21-06-20 22:40	2	14.711499	3.5849996	62.117554
21-06-20 22:50	2	20.768728	7.6735244	53.441456
21-06-20 23:00	2	30.260569	9.853495	36.825478
21-06-20 23:10	2	18.304424	25.907019	47.736492
21-06-20 23:20	2	25.697836	55.243702	50.09005
21-06-20 23:30	2	24.073092	36.515747	36.178493
21-06-20 23:40	2	49.28717	5.975	29.34438
21-06-20 23:50	2	31.972961	7.1699996	4.0799856
21-06-21 00:00	2	46.183006	18.018623	0.0
21-06-21 00:10	2	38.432617	34.142075	18.73202
21-06-21 00:20	2	20.53839	30.253677	31.230234
21-06-21 00:30	2	6.0408883	2.8885245	0.0
21-06-21 00:40	2	0.0	26.885529	0.0
21-06-21 00:50	2	4.0835247	26.438528	4.0799856
21-06-21 01:00	2	0.0	6.2615743	0.0
21-06-21 01:10	2	2.3899999	20.629955	4.7799997
21-06-21 01:20	2	4.785	43.356457	0.0
21-06-21 01:30	2	8.365	19.204311	0.0
21-06-21 01:40	2	1.1949999	36.530678	0.0
21-06-21 01:50	2	9.853495	21.680695	0.0
21-06-21 02:00	2	2.3949995	46.18207	8.365
21-06-21 02:10	2	20.208433	34.08199	1.1949999
21-06-21 02:20	2	52.94062	59.08449	8.868525
21-06-21 02:30	2	62.844166	32.157818	18.219955
21-06-21 02:40	2	30.076925	49.56427	24.409985
21-06-21 02:50	2	47.59749	18.020542	34.77061
21-06-21 03:00	2	57.766724	58.019886	32.937603
21-06-21 03:10	2	57.217243	59.99787	45.55971
21-06-21 03:20	2	61.12008	81.80985	28.701574
21-06-21 03:30	2	59.709637	15.545	50.869904
21-06-21 03:40	2	60.92049	0.0	7.462102
21-06-21 03:50	2	15.143478	4.079985	4.3665595
21-06-21 04:00	2	10.832071	3.5900002	0.0
21-06-21 04:10	2	2.3899994	1.1949999	0.0
21-06-21 04:20	2	11.548482	0.0	0.0
21-06-21 04:30	2	0.0	3.5900002	0.0
21-06-21 04:40	2	0.0	0.0	6.4735246
21-06-21 04:50	2	3.5899997	0.0	0.0
21-06-21 05:00	2	9.15156	1.1949999	4.0849853
21-06-21 05:10	2	3.8715744	20.198593	0.0
21-06-21 05:20	2	2.3899999	18.227034	1.9257005
21-06-21 05:30	2	48.835358	25.308666	16.78924
21-06-21 05:40	2	34.362103	17.227161	16.125595
21-06-21 05:50	2	42.647118	38.21765	33.434208
21-06-21 06:00	2	36.107765	18.90359	1.1949999
21-06-21 06:10	2	7.6749864	61.403046	21.181236
21-06-21 06:20	2	10.638134	30.548532	15.6243105
21-06-21 06:30	2	1.1949998	41.037025	3.5850003
21-06-21 06:40	2	0.0	38.640038	0.0
21-06-21 06:50	2	11.76351	46.17775	0.0
21-06-21 07:00	3	14.922834	67.09157	13.648523
21-06-21 07:10	3	2.395	41.448524	1.1949999
21-06-21 07:20	3	0.0	26.467152	4.7799997
21-06-21 07:30	3	14.139971	42.98859	1.1949999
21-06-21 07:40	3	31.665594	55.03662	14.6384945
21-06-21 07:50	3	64.70214	46.6106	3.5850003
21-06-21 08:00	3	32.7472	20.869223	1.1949999
21-06-21 08:10	3	16.835611	21.856258	0.0
21-06-21 08:20	3	11.5501	49.558655	0.0
21-06-21 08:30	3	0.0	11.254985	0.0
21-06-21 08:40	3	0.0	0.0	6.4749856
21-06-21 08:50	3	3.3799706	0.0	0.0
21-06-21 09:00	3	0.0	1.1950004	1.1949999
21-06-21 09:10	3	8.17351	9.842101	9.56
21-06-21 09:20	3	0.0	2.3899999	1.1949999
21-06-21 09:30	3	0.0	2.6721013	4.7849994
21-06-21 09:40	3	10.064985	1.1949999	0.0
21-06-21 09:50	3	9.570001	2.8849854	0.0
21-06-21 10:00	3	3.5900006	1.6935244	0.0
21-06-21 10:10	3	11.541562	0.0	0.0
21-06-21 10:20	3	0.0	0.0	0.0
21-06-21 10:30	3	9.150099	6.2665734	2.3899999
21-06-21 10:40	3	0.0	35.885292	2.3899999
21-06-21 10:50	3	5.066574	48.863888	0.0
21-06-21 11:00	3	3.5849998	5.2785244	7.669986
21-06-21 11:10	3	0.0	24.515528	2.3999999
21-06-21 11:20	3	1.1949997	9.15702	4.088525
21-06-21 11:30	3	0.0	0.0	0.0
21-06-21 11:40	3	3.8237443	0.0	7.6685243
21-06-21 11:50	3	12.506196	33.852806	5.975
21-06-21 12:00	3	6.264341	19.496658	3.5849996
21-06-21 12:10	3	5.0715747	25.602606	1.1949999
21-06-21 12:20	3	8.365001	5.077031	1.1949999
21-06-21 12:30	3	57.329082	42.85743	33.647152
21-06-21 12:40	3	141.91324	205.40738	120.918625
21-06-21 12:50	3	89.56108	82.43058	46.39116
21-06-21 13:00	3	39.65539	53.060905	12.04061
21-06-21 13:10	3	66.08571	48.311287	52.682823
21-06-21 13:20	3	26.916845	36.125095	22.852097
21-06-21 13:30	3	16.327019	28.794312	0.0
21-06-21 13:40	3	7.674985	32.729782	3.3799706
21-06-21 13:50	3	9.354971	13.154999	0.0
21-06-21 14:00	3	6.4749856	1.1949999	0.0
21-06-21 14:10	3	7.4593415	2.3899999	0.0
21-06-21 14:20	3	0.0	1.6899855	0.78094465
21-06-21 14:30	3	8.375	0.0	9.565616
21-06-21 14:40	3	0.0	5.975	0.0
21-06-21 14:50	3	0.0	0.0	0.0
21-06-21 15:00	3	0.0	0.0	0.0
21-06-21 15:10	3	0.0	0.0	0.0
21-06-21 15:20	3	0.0	0.0	0.0
21-06-21 15:30	3	4.0829163	0.0	0.0
21-06-21 15:40	3	0.69708335	21.999586	2.6721008
21-06-21 15:50	3	3.5899997	10.857623	0.0
21-06-21 16:00	3	2.3899999	1.1949999	4.083524
21-06-21 16:10	3	8.374999	0.0	0.0
21-06-21 16:20	3	1.6899849	5.7749705	5.7357183
21-06-21 16:30	3	5.7699704	6.268493	8.487415
21-06-21 16:40	3	1.195	0.0	1.2
21-06-21 16:50	3	4.079985	0.0	4.8
21-06-21 17:00	3	4.7900004	0.0	0.0
21-06-21 17:10	3	6.4799867	4.582049	1.1999999
21-06-21 17:20	3	1.6899849	0.0	3.5850003
21-06-21 17:30	3	11.7549715	0.0	5.9799995
21-06-21 17:40	3	11.830583	0.0	0.0
21-06-21 17:50	3	0.0	3.5849998	0.0
21-06-21 18:00	3	1.1949999	0.0	2.8885248
21-06-21 18:10	3	1.1949999	0.0	2.39
21-06-21 18:20	3	1.1949999	0.0	0.0
21-06-21 18:30	3	0.0	6.4749856	1.2
21-06-21 18:40	3	1.1949999	6.272034	12.459987
21-06-21 18:50	3	3.5849998	11.965	20.00071
21-06-21 19:00	3	27.15717	1.1949999	9.15156
21-06-21 19:10	3	1.1949999	0.0	0.0
21-06-21 19:20	3	29.067806	22.171612	34.841152
21-06-21 19:30	3	13.439955	17.234985	41.24007
21-06-21 19:40	3	12.252033	8.16497	9.565001
21-06-21 19:50	3	7.6699843	9.559999	7.4565744
21-06-21 20:00	3	7.6749864	3.5850005	0.0
21-06-21 20:10	3	11.557018	0.0	4.0799856
21-06-21 20:20	3	11.75497	0.0	8.16497
21-06-21 20:30	3	10.140066	0.0	2.3899996
21-06-21 20:40	3	23.785582	4.0885243	40.888012
21-06-21 20:50	3	45.68125	22.111988	26.888449
21-06-21 21:00	3	12.729326	0.0	2.6721015
21-06-21 21:10	3	72.36281	5.975	8.874986
21-06-21 21:20	3	17.318449	3.5899997	21.101559
21-06-21 21:30	3	2.3899999	7.4599557	5.9800005
21-06-21 21:40	3	16.030697	0.0	4.7799997
21-06-21 21:50	3	4.0849853	5.2749853	0.0
21-06-21 22:00	3	2.3899999	15.154097	5.98
21-06-21 22:10	3	8.164971	4.582049	4.27614
21-06-21 22:20	3	0.0	0.0	8.238062
21-06-21 22:30	3	6.761561	8.370001	33.37551
21-06-21 22:40	3	3.5900002	18.4257	35.970768
21-06-21 22:50	3	6.469985	0.0	11.804896
21-06-21 23:00	3	6.4835234	0.0	27.667154
21-06-21 23:10	3	42.29435	20.927849	48.88729
21-06-21 23:20	3	37.224903	12.5336075	23.852974
21-06-21 23:30	3	25.243958	13.155001	48.494392
21-06-21 23:40	3	56.564735	15.901413	48.71895
21-06-21 23:50	3	48.255997	21.11848	30.759869
21-06-22 00:00	3	39.923664	40.53223	34.27156
21-06-22 00:10	3	19.927017	27.375584	6.4749846
21-06-22 00:20	3	27.023651	10.863624	0.0
21-06-22 00:30	3	18.79987	8.859983	2.3899996
21-06-22 00:40	3	16.139065	5.773509	3.379971
21-06-22 00:50	3	37.79043	45.770863	0.0
21-06-22 01:00	3	18.792168	18.092152	1.6899855
21-06-22 01:10	3	26.96984	32.45709	2.3899999
21-06-22 01:20	3	48.457897	48.225487	0.0
21-06-22 01:30	3	37.245625	8.8635235	0.0
21-06-22 01:40	3	21.960196	20.313635	0.0
21-06-22 01:50	3	14.442003	53.342915	0.0
21-06-22 02:00	3	0.0	33.440666	1.6899855
21-06-22 02:10	3	10.567049	13.453494	0.0
21-06-22 02:20	3	4.7799997	32.86491	5.985
21-06-22 02:30	3	2.39	36.943436	2.39
21-06-22 02:40	3	1.1999999	25.479883	1.1949999
21-06-22 02:50	3	3.5849998	0.0	5.769971
21-06-22 03:00	3	8.859986	13.939941	7.6699853
21-06-22 03:10	3	10.629438	4.7799997	2.3899999
21-06-22 03:20	3	2.6765742	0.0	17.33699
21-06-22 03:30	3	6.4735236	2.3899999	24.717106
21-06-22 03:40	3	3.5850003	4.5785093	20.118507
21-06-22 03:50	3	3.8715744	1.6899849	7.3768206
21-06-22 04:00	3	7.6685243	3.5849998	13.395056
21-06-22 04:10	3	35.75843	10.063524	26.884003
21-06-22 04:20	3	24.50553	15.3236065	29.91712
21-06-22 04:30	3	31.466412	1.1949999	14.340715
21-06-22 04:40	3	59.447304	37.932106	60.0237
21-06-22 04:50	3	33.380096	23.50494	20.400639
21-06-22 05:00	3	12.211126	7.9515586	5.7735095
21-06-22 05:10	3	54.357567	28.116278	18.2171
21-06-22 05:20	3	41.035656	21.64896	4.57851
21-06-22 05:30	3	21.809956	3.595	0.0
21-06-22 05:40	3	11.269986	51.60193	4.0799856
21-06-22 05:50	3	19.556927	58.822083	5.9799995
21-06-22 06:00	3	2.39	31.652058	45.898506
21-06-22 06:10	3	1.1949999	28.366486	1.1949999
21-06-22 06:20	3	35.612095	50.446144	0.0
21-06-22 06:30	3	19.705069	24.074232	8.869985
21-06-22 06:40	3	73.05916	54.962055	2.3899999
21-06-22 06:50	3	5.2785254	11.051574	0.0
21-06-22 07:00	4	18.718477	50.686882	3.3835087
21-06-22 07:10	4	2.8849852	45.6352	1.1949999
21-06-22 07:20	4	3.3835075	10.718873	0.0
21-06-22 07:30	4	10.755716	4.785	18.929972
21-06-22 07:40	4	1.1949999	0.0	0.0
21-06-22 07:50	4	2.3899999	0.0	0.0
21-06-22 08:00	4	0.0	10.755	5.9749994
21-06-22 08:10	4	0.0	0.0	2.3899999
21-06-22 08:20	4	0.0	0.0	0.0
21-06-22 08:30	4	0.0	0.0	0.0
21-06-22 08:40	4	3.5900006	1.1949999	0.0
21-06-22 08:50	4	0.0	0.0	0.0
21-06-22 09:00	4	0.0	2.395	1.1949999
21-06-22 09:10	4	0.0	0.0	3.5850003
21-06-22 09:20	4	0.0	4.7949996	0.0
21-06-22 09:30	4	0.0	0.0	5.344203
21-06-22 09:40	4	0.0	2.3899999	5.774971
21-06-22 09:50	4	15.418436	0.0	0.0
21-06-22 10:00	4	1.1949999	0.0	0.0
21-06-22 10:10	4	0.0	5.975	1.2000002
21-06-22 10:20	4	0.0	3.5850003	0.0
21-06-22 10:30	4	3.37997	5.778508	0.0
21-06-22 10:40	4	0.0	17.106659	0.0
21-06-22 10:50	4	7.6699843	22.293734	5.2835245
21-06-22 11:00	4	45.373337	12.536374	12.530069
21-06-22 11:10	4	47.72702	18.51507	0.0
21-06-22 11:20	4	34.925007	12.948509	0.0
21-06-22 11:30	4	28.860693	23.804052	2.3899999
21-06-22 11:40	4	9.862032	13.664986	0.0
21-06-22 11:50	4	54.75582	44.712044	1.1950003
21-06-22 12:00	4	19.710598	17.603104	2.3899999
21-06-22 12:10	4	9.646544	12.532835	7.9550996
21-06-22 12:20	4	6.9699697	38.49085	11.569098
21-06-22 12:30	4	10.059985	19.910099	24.07709
21-06-22 12:40	4	13.019186	36.351044	35.17941
21-06-22 12:50	4	0.0	22.793465	26.662186
21-06-22 13:00	4	4.079985	12.468526	13.159999
21-06-22 13:10	4	16.115595	2.3899999	8.16851
21-06-22 13:20	4	0.0	0.0	0.0
21-06-22 13:30	4	0.0	0.0	0.0
21-06-22 13:40	4	2.3899999	0.0	0.0
21-06-22 13:50	4	0.0	0.0	0.0
21-06-22 14:00	4	0.0	2.3900003	1.1949999
21-06-22 14:10	4	0.0	0.0	0.0
21-06-22 14:20	4	0.0	0.0	0.0
21-06-22 14:30	4	5.975	0.0	5.2749853
21-06-22 14:40	4	0.0	0.0	9.559999
21-06-22 14:50	4	0.0	0.0	1.1949999
21-06-22 15:00	4	8.15997	0.0	1.1950003
21-06-22 15:10	4	6.478524	5.9800005	2.3899999
21-06-22 15:20	4	13.022199	8.365	0.0
21-06-22 15:30	4	6.4885244	5.9750004	0.0
21-06-22 15:40	4	5.2885237	0.0	3.5849998
21-06-22 15:50	4	0.0	0.0	0.0
21-06-22 16:00	4	9.147865	8.365001	1.1949999
21-06-22 16:10	4	7.3736663	2.395	0.0
21-06-22 16:20	4	0.0	6.4735246	3.5899997
21-06-22 16:30	4	0.0	0.0	0.0
21-06-22 16:40	4	0.0	1.1949999	2.39
21-06-22 16:50	4	0.0	4.7799997	3.595
21-06-22 17:00	4	17.215765	19.292934	17.312836
21-06-22 17:10	4	3.8715744	9.367048	6.2684946
21-06-22 17:20	4	7.6699843	3.5849998	5.278524
21-06-22 17:30	4	1.1949999	0.0	5.2799845
21-06-22 17:40	4	0.0	2.3899999	2.8849847
21-06-22 17:50	4	9.851574	0.0	1.1949999
21-06-22 18:00	4	0.0	0.0	1.6899847
21-06-22 18:10	4	7.4615746	0.0	0.0
21-06-22 18:20	4	2.893524	0.0	0.0
21-06-22 18:30	4	0.0	4.7799997	0.5689905
21-06-22 18:40	4	3.5849998	0.0	1.821009
21-06-22 18:50	4	11.046576	3.5849998	0.0
21-06-22 19:00	4	0.0	2.39	0.0
21-06-22 19:10	4	3.048625	5.975	5.0805736
21-06-22 19:20	4	20.456318	7.6649847	38.013187
21-06-22 19:30	4	0.0	9.560001	0.0
21-06-22 19:40	4	29.982004	18.419987	2.3899999
21-06-22 19:50	4	21.955997	1.1949999	19.208466
21-06-22 20:00	4	18.227375	8.37	50.835762
21-06-22 20:10	4	18.50507	2.39	16.621973
21-06-22 20:20	4	1.1949998	0.0	6.762866
21-06-22 20:30	4	4.0835247	2.884985	33.146397
21-06-22 20:40	4	0.0	1.1949999	4.079985
21-06-22 20:50	4	5.995	4.7799997	0.0
21-06-22 21:00	4	0.0	0.0	0.0
21-06-22 21:10	4	3.5849998	0.0	4.5785093
21-06-22 21:20	4	7.6649847	0.0	2.3899999
21-06-22 21:30	4	8.365	0.0	19.414957
21-06-22 21:40	4	6.757867	0.0	3.5849998
21-06-22 21:50	4	29.854202	3.379971	28.798016
21-06-22 22:00	4	40.803642	0.0	44.91294
21-06-22 22:10	4	50.963863	35.22261	18.100168
21-06-22 22:20	4	40.767864	9.880492	12.1536665
21-06-22 22:30	4	21.90842	0.0	7.4599547
21-06-22 22:40	4	22.098606	2.3949997	17.029957
21-06-22 22:50	4	32.852245	7.2	25.470566
21-06-22 23:00	4	25.898478	4.8	37.226494
21-06-22 23:10	4	21.129866	6.7601	19.439713
21-06-22 23:20	4	36.187737	1.6899855	46.172142
21-06-22 23:30	4	22.60558	25.403496	25.207005
21-06-22 23:40	4	33.575085	0.0	49.076683
21-06-22 23:50	4	41.03666	2.8885248	50.662117
21-06-23 00:00	4	21.097118	12.949968	26.675037
21-06-23 00:10	4	31.533728	37.871532	59.614326
21-06-23 00:20	4	39.24196	33.119865	5.9849997
21-06-23 00:30	4	32.559948	13.639984	18.004313
21-06-23 00:40	4	10.786319	5.7735095	4.7800007
21-06-23 00:50	4	9.063651	10.143608	11.949999
21-06-23 01:00	4	7.4684944	11.54156	11.95
21-06-23 01:10	4	10.059984	19.017132	0.0
21-06-23 01:20	4	8.8649845	20.714039	2.3899999
21-06-23 01:30	4	0.0	0.0	7.174999
21-06-23 01:40	4	4.7799997	20.21713	5.2799854
21-06-23 01:50	4	13.227069	41.235786	12.036544
21-06-23 02:00	4	0.0	19.915096	19.706532
21-06-23 02:10	4	0.0	30.971674	5.5606256
21-06-23 02:20	4	10.059985	52.665215	19.624985
21-06-23 02:30	4	2.3899999	5.0665736	16.52997
21-06-23 02:40	4	11.044955	14.6384945	12.535069
21-06-23 02:50	4	7.175	27.889439	41.72843
21-06-23 03:00	4	17.438984	25.919796	21.620039
21-06-23 03:10	4	54.72566	34.04751	16.357832
21-06-23 03:20	4	39.828575	33.02009	8.839239
21-06-23 03:30	4	15.215712	13.932086	0.0
21-06-23 03:40	4	69.04703	7.4571	0.0
21-06-23 03:50	4	43.50111	43.27711	0.0
21-06-23 04:00	4	9.559999	39.763374	0.0
21-06-23 04:10	4	0.0	31.22225	6.2649546
21-06-23 04:20	4	4.784999	5.975	0.0
21-06-23 04:30	4	11.532086	7.1699996	2.3899999
21-06-23 04:40	4	3.5900002	1.1949999	0.0
21-06-23 04:50	4	21.122019	15.624924	0.0
21-06-23 05:00	4	32.837315	12.7351	1.1949999
21-06-23 05:10	4	64.17528	28.718975	17.71997
21-06-23 05:20	4	62.082985	27.853024	15.133479
21-06-23 05:30	4	45.19819	8.37	4.57851
21-06-23 05:40	4	29.191345	0.0	0.0
21-06-23 05:50	4	28.384125	3.5850003	19.305624
21-06-23 06:00	4	3.5849998	1.6899855	30.76856
21-06-23 06:10	4	14.148511	47.098663	20.703579
21-06-23 06:20	4	26.367071	19.417103	17.535557
21-06-23 06:30	4	16.195684	36.29925	32.88699
21-06-23 06:40	4	38.53852	14.655574	6.9685082
21-06-23 06:50	4	1.8023618	0.0	0.0
21-06-23 07:00	5	5.167947	2.395	3.2933686
21-06-23 07:10	5	13.524394	7.7455955	0.29663122
21-06-23 07:20	5	3.5849998	2.6765742	2.3899999
21-06-23 07:30	5	5.2799854	0.0	10.082764
21-06-23 07:40	5	0.0	0.0	0.0
21-06-23 07:50	5	0.0	0.0	1.1949999
21-06-23 08:00	5	3.3835099	7.9543257	8.365
21-06-23 08:10	5	9.851576	0.0	0.0
21-06-23 08:20	5	3.5900002	0.0	0.0
21-06-23 08:30	5	0.0	1.1949998	0.0
21-06-23 08:40	5	3.5899997	0.0	0.0
21-06-23 08:50	5	0.0	0.0	1.1949999
21-06-23 09:00	5	10.62866	1.1949998	1.1949999
21-06-23 09:10	5	0.0	3.5849998	4.0849853
21-06-23 09:20	5	0.0	5.769971	0.0
21-06-23 09:30	5	5.975	0.0	2.3899999
21-06-23 09:40	5	7.902794	0.0	1.1949999
21-06-23 09:50	5	0.0	2.3899999	1.2
21-06-23 10:00	5	8.8649845	12.734941	10.765
21-06-23 10:10	5	0.0	3.8721015	0.0
21-06-23 10:20	5	0.0	11.542086	16.902775
21-06-23 10:30	5	36.7309	37.230694	30.269108
21-06-23 10:40	5	26.664103	25.123655	23.507866
21-06-23 10:50	5	38.138435	41.17977	2.3899999
21-06-23 11:00	5	14.849985	22.334797	13.155001
21-06-23 11:10	5	17.038494	19.225082	0.0
21-06-23 11:20	5	7.463495	41.84198	8.168509
21-06-23 11:30	5	23.303608	34.805016	20.277905
21-06-23 11:40	5	20.898148	33.14217	2.395001
21-06-23 11:50	5	4.5799704	5.7820487	2.39
21-06-23 12:00	5	4.9786654	63.508068	20.612034
21-06-23 12:10	5	1.1950004	12.2515745	2.3950002
21-06-23 12:20	5	18.027004	14.708646	34.12491
21-06-23 12:30	5	81.84855	99.24265	60.406334
21-06-23 12:40	5	69.04808	47.207054	35.057644
21-06-23 12:50	5	23.163048	24.974281	0.0
21-06-23 13:00	5	33.746025	2.395	0.0
21-06-23 13:10	5	5.8613877	4.093524	0.0
21-06-23 13:20	5	17.0271	4.7950006	2.39
21-06-23 13:30	5	6.4749846	0.0	0.0
21-06-23 13:40	5	4.367865	0.0	3.5900002
21-06-23 13:50	5	1.6899856	2.3899999	0.0
21-06-23 14:00	5	5.0665746	0.0	0.0
21-06-23 14:10	5	0.0	2.3899999	0.0
21-06-23 14:20	5	1.1949998	1.6899855	3.8693404
21-06-23 14:30	5	3.4337697	0.17642702	7.999324
21-06-23 14:40	5	3.934895	1.5135584	0.6572498
21-06-23 14:50	5	2.3899999	0.0	0.0
21-06-23 15:00	5	0.0	1.1949999	0.0
21-06-23 15:10	5	0.0	3.5900002	0.0
21-06-23 15:20	5	4.5706525	0.0	1.2
21-06-23 15:30	5	10.055922	1.6935247	1.1999998
21-06-23 15:40	5	1.1950003	3.5849998	1.1949999
21-06-23 15:50	5	5.975001	0.0	4.36656
21-06-23 16:00	5	0.0	2.3899999	0.0
21-06-23 16:10	5	4.7799997	0.0	0.0
21-06-23 16:20	5	0.0	0.0	1.6935241
21-06-23 16:30	5	0.0	0.0	0.0
21-06-23 16:40	5	8.5686655	0.0	2.39
21-06-23 16:50	5	0.0	6.4749856	0.0
21-06-23 17:00	5	15.124326	10.054985	0.0
21-06-23 17:10	5	0.0	4.5749702	10.054984
21-06-23 17:20	5	0.0	4.7799997	3.3799698
21-06-23 17:30	5	12.043623	4.978665	6.4785233
21-06-23 17:40	5	5.7835093	1.1949999	1.1949999
21-06-23 17:50	5	1.6899849	0.0	2.3899999
21-06-23 18:00	5	5.557086	1.1949999	0.0
21-06-23 18:10	5	0.0	0.0	0.0
21-06-23 18:20	5	0.0	0.0	0.0
21-06-23 18:30	5	0.0	2.3900006	0.0
21-06-23 18:40	5	0.0	0.0	2.3899996
21-06-23 18:50	5	5.9750013	0.0	15.828494
21-06-23 19:00	5	1.2	0.0	7.1699996
21-06-23 19:10	5	1.2	7.1700006	7.2
21-06-23 19:20	5	0.0	0.0	15.137019
21-06-23 19:30	5	3.5849998	8.375	18.155437
21-06-23 19:40	5	13.1375475	0.0	0.0
21-06-23 19:50	5	3.8795552	2.3899999	0.0
21-06-23 20:00	5	2.3950002	0.0	3.867101
21-06-23 20:10	5	26.598492	0.0	6.4785247
21-06-23 20:20	5	4.785	0.0	0.0
21-06-23 20:30	5	7.457101	0.0	10.754999
21-06-23 20:40	5	9.359969	8.869986	17.321991
21-06-23 20:50	5	12.244341	4.0849853	29.985611
21-06-23 21:00	5	3.5849998	0.0	19.90656
21-06-23 21:10	5	0.0	0.0	0.0
21-06-23 21:20	5	1.1950002	0.0	10.55851
21-06-23 21:30	5	8.859985	0.0	8.163509
21-06-23 21:40	5	1.6899856	0.0	5.4638186
21-06-23 21:50	5	33.917496	7.251544	25.910458
21-06-23 22:00	5	19.216848	0.0	2.3899999
21-06-23 22:10	5	15.421356	11.259985	29.27007
21-06-23 22:20	5	14.143509	7.4621	41.519096
21-06-23 22:30	5	9.36851	11.053495	8.37
21-06-23 22:40	5	32.599846	0.0	0.0
21-06-23 22:50	5	35.617165	4.079985	2.8885248
21-06-23 23:00	5	2.3900006	1.1949999	18.438526
21-06-23 23:10	5	7.868651	3.5849998	10.56851
21-06-23 23:20	5	18.083616	13.643524	27.871658
21-06-23 23:30	5	43.770546	13.639984	31.276089
21-06-23 23:40	5	35.137108	27.947638	41.11682
21-06-23 23:50	5	37.808617	10.554971	51.661858
21-06-24 00:00	5	43.214348	26.592102	18.02561
21-06-24 00:10	5	20.14983	0.0	62.510773
21-06-24 00:20	5	35.873543	17.94	63.710304
21-06-24 00:30	5	38.300575	24.285042	49.265617
21-06-24 00:40	5	22.39263	8.940596	37.787296
21-06-24 00:50	5	35.73369	5.274985	43.20426
21-06-24 01:00	5	15.829956	5.9799995	8.859985
21-06-24 01:10	5	34.46997	22.598593	13.15
21-06-24 01:20	5	80.323296	24.204958	27.23732
21-06-24 01:30	5	32.94068	11.542087	21.404211
21-06-24 01:40	5	44.68711	31.404156	3.5900006
21-06-24 01:50	5	26.882055	53.937386	19.209312
21-06-24 02:00	5	8.168509	29.349224	11.948637
21-06-24 02:10	5	8.365	16.120068	1.1949999
21-06-24 02:20	5	3.5849998	14.437004	5.2785244
21-06-24 02:30	5	13.155001	45.18278	1.1950003
21-06-24 02:40	5	0.0	13.434955	2.3899999
21-06-24 02:50	5	0.0	26.664425	4.083524
21-06-24 03:00	5	4.084985	18.723478	0.0
21-06-24 03:10	5	0.0	4.083525	0.0
21-06-24 03:20	5	6.469985	25.388493	0.0
21-06-24 03:30	5	6.9685097	20.198133	0.0
21-06-24 03:40	5	0.0	0.0	1.1949998
21-06-24 03:50	5	1.1949999	0.0	1.6899853
21-06-24 04:00	5	8.563665	0.0	0.0
21-06-24 04:10	5	2.3899994	10.755	2.8849854
21-06-24 04:20	5	0.0	0.0	1.2000002
21-06-24 04:30	5	11.74497	0.0	2.3950005
21-06-24 04:40	5	45.21764	9.35497	0.0
21-06-24 04:50	5	38.061943	2.3899996	16.53351
21-06-24 05:00	5	12.238189	0.0	1.1949999
21-06-24 05:10	5	36.852142	4.083525	5.975
21-06-24 05:20	5	39.189766	17.806515	17.72851
21-06-24 05:30	5	56.81669	29.908895	24.99905
21-06-24 05:40	5	41.773506	25.761612	49.265553
21-06-24 05:50	5	68.296364	13.720594	26.671503
21-06-24 06:00	5	14.703647	27.075195	26.114971
21-06-24 06:10	5	60.250427	19.15778	19.695597
21-06-24 06:20	5	16.332865	2.3950002	22.871998
21-06-24 06:30	5	11.948635	27.661627	21.617
21-06-24 06:40	5	0.0	39.62001	23.498478
21-06-24 06:50	5	13.512184	13.154999	3.5899997
21-06-24 07:00	6	0.0	5.984999	0.0
21-06-24 07:10	6	0.0	0.0	5.2785244
21-06-24 07:20	6	0.0	1.1949999	3.5899997
21-06-24 07:30	6	11.76205	2.8849854	4.0799856
21-06-24 07:40	6	0.0	0.0	0.0
21-06-24 07:50	6	0.0	0.0	0.0
21-06-24 08:00	6	0.0	0.0	0.0
21-06-24 08:10	6	0.0	0.0	0.0
21-06-24 08:20	6	2.3899999	0.0	0.0
21-06-24 08:30	6	0.0	0.0	0.0
21-06-24 08:40	6	2.3899999	0.0	0.0
21-06-24 08:50	6	9.565001	5.2749863	11.7535095
21-06-24 09:00	6	0.0	8.375	4.785
21-06-24 09:10	6	0.0	0.0	5.77497
21-06-24 09:20	6	0.0	0.0	6.4749846
21-06-24 09:30	6	0.0	5.2749853	0.0
21-06-24 09:40	6	2.6721008	0.0	0.0
21-06-24 09:50	6	12.73656	5.9849997	0.0
21-06-24 10:00	6	1.195	0.0	2.3899999
21-06-24 10:10	6	26.170582	5.9800005	0.0
21-06-24 10:20	6	26.575409	2.8849854	3.5850003
21-06-24 10:30	6	89.159966	50.613113	16.128607
21-06-24 10:40	6	92.673454	42.111332	45.74559
21-06-24 10:50	6	not_recorded	not_recorded	not_recorded
21-06-24 11:00	6	not_recorded	not_recorded	not_recorded
21-06-24 11:10	6	not_recorded	not_recorded	not_recorded
21-06-24 11:20	6	not_recorded	not_recorded	not_recorded
21-06-24 11:30	6	not_recorded	not_recorded	not_recorded
21-06-24 11:40	6	not_recorded	not_recorded	not_recorded
21-06-24 11:50	6	not_recorded	not_recorded	not_recorded
21-06-24 12:00	6	not_recorded	not_recorded	not_recorded
21-06-24 12:10	6	not_recorded	not_recorded	not_recorded
21-06-24 12:20	6	not_recorded	not_recorded	not_recorded
21-06-24 12:30	6	not_recorded	not_recorded	not_recorded
21-06-24 12:40	6	not_recorded	not_recorded	not_recorded
21-06-24 12:50	6	not_recorded	not_recorded	not_recorded
21-06-24 13:00	6	not_recorded	not_recorded	not_recorded
21-06-24 13:10	6	not_recorded	not_recorded	not_recorded
21-06-24 13:20	6	not_recorded	not_recorded	not_recorded
21-06-24 13:30	6	not_recorded	not_recorded	not_recorded
21-06-24 13:40	6	not_recorded	not_recorded	not_recorded
21-06-24 13:50	6	not_recorded	not_recorded	not_recorded
21-06-24 14:00	6	not_recorded	not_recorded	not_recorded
21-06-24 14:10	6	not_recorded	not_recorded	not_recorded
21-06-24 14:20	6	not_recorded	not_recorded	not_recorded
21-06-24 14:30	6	not_recorded	not_recorded	not_recorded
21-06-24 14:40	6	not_recorded	not_recorded	not_recorded
21-06-24 14:50	6	not_recorded	not_recorded	not_recorded
21-06-24 15:00	6	not_recorded	not_recorded	not_recorded
21-06-24 15:10	6	not_recorded	not_recorded	not_recorded
21-06-24 15:20	6	not_recorded	not_recorded	not_recorded
21-06-24 15:30	6	not_recorded	not_recorded	not_recorded
21-06-24 15:40	6	not_recorded	not_recorded	not_recorded
21-06-24 15:50	6	not_recorded	not_recorded	not_recorded
21-06-24 16:00	6	not_recorded	not_recorded	not_recorded
21-06-24 16:10	6	not_recorded	not_recorded	not_recorded
21-06-24 16:20	6	not_recorded	not_recorded	not_recorded
21-06-24 16:30	6	not_recorded	not_recorded	not_recorded
21-06-24 16:40	6	not_recorded	not_recorded	not_recorded
21-06-24 16:50	6	not_recorded	not_recorded	not_recorded
21-06-24 17:00	6	not_recorded	not_recorded	not_recorded
21-06-24 17:10	6	not_recorded	not_recorded	not_recorded
21-06-24 17:20	6	not_recorded	not_recorded	not_recorded
21-06-24 17:30	6	not_recorded	not_recorded	not_recorded
21-06-24 17:40	6	not_recorded	not_recorded	not_recorded
21-06-24 17:50	6	not_recorded	not_recorded	not_recorded
21-06-24 18:00	6	not_recorded	not_recorded	not_recorded
21-06-24 18:10	6	not_recorded	not_recorded	not_recorded
21-06-24 18:20	6	not_recorded	not_recorded	not_recorded
21-06-24 18:30	6	not_recorded	not_recorded	not_recorded
21-06-24 18:40	6	not_recorded	not_recorded	not_recorded
21-06-24 18:50	6	not_recorded	not_recorded	not_recorded
21-06-24 19:00	6	not_recorded	not_recorded	not_recorded
21-06-24 19:10	6	not_recorded	not_recorded	not_recorded
21-06-24 19:20	6	not_recorded	not_recorded	not_recorded
21-06-24 19:30	6	not_recorded	not_recorded	not_recorded
21-06-24 19:40	6	not_recorded	not_recorded	not_recorded
21-06-24 19:50	6	not_recorded	not_recorded	not_recorded
21-06-24 20:00	6	not_recorded	not_recorded	not_recorded
21-06-24 20:10	6	not_recorded	not_recorded	not_recorded
21-06-24 20:20	6	not_recorded	not_recorded	not_recorded
21-06-24 20:30	6	not_recorded	not_recorded	not_recorded
21-06-24 20:40	6	not_recorded	not_recorded	not_recorded
21-06-24 20:50	6	not_recorded	not_recorded	not_recorded
21-06-24 21:00	6	not_recorded	not_recorded	not_recorded
21-06-24 21:10	6	not_recorded	not_recorded	not_recorded
21-06-24 21:20	6	not_recorded	not_recorded	not_recorded
21-06-24 21:30	6	not_recorded	not_recorded	not_recorded
21-06-24 21:40	6	not_recorded	not_recorded	not_recorded
21-06-24 21:50	6	not_recorded	not_recorded	not_recorded
21-06-24 22:00	6	not_recorded	not_recorded	not_recorded
21-06-24 22:10	6	not_recorded	not_recorded	not_recorded
21-06-24 22:20	6	not_recorded	not_recorded	not_recorded
21-06-24 22:30	6	not_recorded	not_recorded	not_recorded
21-06-24 22:40	6	not_recorded	not_recorded	not_recorded
21-06-24 22:50	6	not_recorded	not_recorded	not_recorded
21-06-24 23:00	6	not_recorded	not_recorded	not_recorded
21-06-24 23:10	6	not_recorded	not_recorded	not_recorded
21-06-24 23:20	6	not_recorded	not_recorded	not_recorded
21-06-24 23:30	6	not_recorded	not_recorded	not_recorded
21-06-24 23:40	6	not_recorded	not_recorded	not_recorded
21-06-24 23:50	6	not_recorded	not_recorded	not_recorded
21-06-25 00:00	6	not_recorded	not_recorded	not_recorded
21-06-25 00:10	6	not_recorded	not_recorded	not_recorded
21-06-25 00:20	6	not_recorded	not_recorded	not_recorded
21-06-25 00:30	6	not_recorded	not_recorded	not_recorded
21-06-25 00:40	6	not_recorded	not_recorded	not_recorded
21-06-25 00:50	6	not_recorded	not_recorded	not_recorded
21-06-25 01:00	6	not_recorded	not_recorded	not_recorded
21-06-25 01:10	6	not_recorded	not_recorded	not_recorded
21-06-25 01:20	6	not_recorded	not_recorded	not_recorded
21-06-25 01:30	6	not_recorded	not_recorded	not_recorded
21-06-25 01:40	6	not_recorded	not_recorded	not_recorded
21-06-25 01:50	6	not_recorded	not_recorded	not_recorded
21-06-25 02:00	6	not_recorded	not_recorded	not_recorded
21-06-25 02:10	6	not_recorded	not_recorded	not_recorded
21-06-25 02:20	6	not_recorded	not_recorded	not_recorded
21-06-25 02:30	6	not_recorded	not_recorded	not_recorded
21-06-25 02:40	6	not_recorded	not_recorded	not_recorded
21-06-25 02:50	6	not_recorded	not_recorded	not_recorded
21-06-25 03:00	6	not_recorded	not_recorded	not_recorded
21-06-25 03:10	6	not_recorded	not_recorded	not_recorded
21-06-25 03:20	6	not_recorded	not_recorded	not_recorded
21-06-25 03:30	6	not_recorded	not_recorded	not_recorded
21-06-25 03:40	6	not_recorded	not_recorded	not_recorded
21-06-25 03:50	6	not_recorded	not_recorded	not_recorded
21-06-25 04:00	6	not_recorded	not_recorded	not_recorded
21-06-25 04:10	6	not_recorded	not_recorded	not_recorded
21-06-25 04:20	6	not_recorded	not_recorded	not_recorded
21-06-25 04:30	6	not_recorded	not_recorded	not_recorded
21-06-25 04:40	6	not_recorded	not_recorded	not_recorded
21-06-25 04:50	6	not_recorded	not_recorded	not_recorded
21-06-25 05:00	6	not_recorded	not_recorded	not_recorded
21-06-25 05:10	6	not_recorded	not_recorded	not_recorded
21-06-25 05:20	6	not_recorded	not_recorded	not_recorded
21-06-25 05:30	6	not_recorded	not_recorded	not_recorded
21-06-25 05:40	6	not_recorded	not_recorded	not_recorded
21-06-25 05:50	6	not_recorded	not_recorded	not_recorded
21-06-25 06:00	6	not_recorded	not_recorded	not_recorded
21-06-25 06:10	6	not_recorded	not_recorded	not_recorded
21-06-25 06:20	6	not_recorded	not_recorded	not_recorded
21-06-25 06:30	6	not_recorded	not_recorded	not_recorded
21-06-25 06:40	6	not_recorded	not_recorded	not_recorded
21-06-25 06:50	6	not_recorded	not_recorded	not_recorded
