# Supplementary material for: Rodent home cage monitoring for preclinical safety pharmacology assessment: results of a multi-company validation evaluating nonclinical and clinical data from three compounds
Source: Front Toxicol. 2025 Nov 5;7:1655330. doi: 10.3389/ftox.2025.1655330 (PMC12626872; doi:10.3389/ftox.2025.1655330)
Supplement: Supplementary file 1 [file DataSheet1.zip › JNJ/JNJ_Distance_040_Cage-1.csv]

timestamp	day_index	985141003627853	985141003627904	985141003627907
21-06-04 07:00	-4	not_recorded	not_recorded	not_recorded
21-06-04 07:10	-4	not_recorded	not_recorded	not_recorded
21-06-04 07:20	-4	not_recorded	not_recorded	not_recorded
21-06-04 07:30	-4	not_recorded	not_recorded	not_recorded
21-06-04 07:40	-4	not_recorded	not_recorded	not_recorded
21-06-04 07:50	-4	not_recorded	not_recorded	not_recorded
21-06-04 08:00	-4	not_recorded	not_recorded	not_recorded
21-06-04 08:10	-4	not_recorded	not_recorded	not_recorded
21-06-04 08:20	-4	not_recorded	not_recorded	not_recorded
21-06-04 08:30	-4	not_recorded	not_recorded	not_recorded
21-06-04 08:40	-4	not_recorded	not_recorded	not_recorded
21-06-04 08:50	-4	not_recorded	not_recorded	not_recorded
21-06-04 09:00	-4	not_recorded	not_recorded	not_recorded
21-06-04 09:10	-4	not_recorded	not_recorded	not_recorded
21-06-04 09:20	-4	not_recorded	not_recorded	not_recorded
21-06-04 09:30	-4	not_recorded	not_recorded	not_recorded
21-06-04 09:40	-4	not_recorded	not_recorded	not_recorded
21-06-04 09:50	-4	110.51574	9.737037	0.0
21-06-04 10:00	-4	11.273526	17.773317	29.492016
21-06-04 10:10	-4	22.29994	17.530098	14.6399555
21-06-04 10:20	-4	8.164971	4.079985	9.989973
21-06-04 10:30	-4	6.4699845	5.2835245	22.728756
21-06-04 10:40	-4	4.785001	7.7436814	2.39
21-06-04 10:50	-4	1.1949999	0.0	3.5850003
21-06-04 11:00	-4	0.0	11.118652	8.365
21-06-04 11:10	-4	3.5849998	3.37997	3.3799706
21-06-04 11:20	-4	1.1949999	0.0	0.0
21-06-04 11:30	-4	5.080572	2.3899996	9.058653
21-06-04 11:40	-4	1.6935244	0.0	10.143606
21-06-04 11:50	-4	1.2	5.278524	0.0
21-06-04 12:00	-4	0.0	2.3899999	0.0
21-06-04 12:10	-4	4.5835104	9.640612	1.1949998
21-06-04 12:20	-4	0.0	0.0	3.871574
21-06-04 12:30	-4	4.079985	3.78899	4.785
21-06-04 12:40	-4	0.0	4.168876	0.0
21-06-04 12:50	-4	0.0	0.0	0.0
21-06-04 13:00	-4	16.810612	0.0	0.0
21-06-04 13:10	-4	13.938479	7.464341	0.0
21-06-04 13:20	-4	23.991543	1.1949999	4.0849853
21-06-04 13:30	-4	0.0	0.0	25.392132
21-06-04 13:40	-4	6.539202	0.0	0.0
21-06-04 13:50	-4	0.0	3.5849998	0.0
21-06-04 14:00	-4	2.3899994	0.0	0.0
21-06-04 14:10	-4	1.1949999	1.195	0.0
21-06-04 14:20	-4	0.0	12.048622	0.0
21-06-04 14:30	-4	5.2849855	10.562049	0.0
21-06-04 14:40	-4	26.201899	23.09312	20.208593
21-06-04 14:50	-4	3.3835099	11.820898	10.549971
21-06-04 15:00	-4	0.0	8.389999	0.0
21-06-04 15:10	-4	0.0	0.0	0.0
21-06-04 15:20	-4	0.0	0.0	5.9749994
21-06-04 15:30	-4	0.0	2.8849857	7.170001
21-06-04 15:40	-4	2.3950002	0.0	0.0
21-06-04 15:50	-4	2.8885243	0.0	0.0
21-06-04 16:00	-4	0.0	0.0	1.6899855
21-06-04 16:10	-4	1.1949999	8.365001	18.093088
21-06-04 16:20	-4	0.0	23.9	1.1949999
21-06-04 16:30	-4	0.0	1.1949999	2.3900006
21-06-04 16:40	-4	0.0	0.0	0.0
21-06-04 16:50	-4	0.0	0.0	9.559999
21-06-04 17:00	-4	0.0	1.689985	0.0
21-06-04 17:10	-4	3.5849998	0.0	0.0
21-06-04 17:20	-4	7.1699996	1.1949999	0.0
21-06-04 17:30	-4	4.0799856	1.6899855	2.3899996
21-06-04 17:40	-4	2.3026104	5.9850006	4.7799997
21-06-04 17:50	-4	2.9723744	0.0	5.557087
21-06-04 18:00	-4	8.023723	4.079985	2.3899999
21-06-04 18:10	-4	1.4160211	0.0	2.3899999
21-06-04 18:20	-4	6.6673136	1.2	7.6699853
21-06-04 18:30	-4	44.697044	27.665009	5.288525
21-06-04 18:40	-4	8.863524	0.0	0.0
21-06-04 18:50	-4	5.769971	0.0	1.1949998
21-06-04 19:00	-4	12.944971	0.0	0.0
21-06-04 19:10	-4	8.59252	2.3899999	1.1949999
21-06-04 19:20	-4	1.2624364	0.0	1.1949998
21-06-04 19:30	-4	9.565001	17.024956	27.669195
21-06-04 19:40	-4	23.78558	25.978405	38.488396
21-06-04 19:50	-4	24.008465	23.004955	5.9850006
21-06-04 20:00	-4	19.976398	3.5850003	0.0
21-06-04 20:10	-4	0.0	8.667032	0.0
21-06-04 20:20	-4	13.927393	32.153664	0.0
21-06-04 20:30	-4	2.2636056	6.4749846	11.327056
21-06-04 20:40	-4	0.0	11.965001	7.9470873
21-06-04 20:50	-4	7.1970205	5.3442016	0.0
21-06-04 21:00	-4	43.49633	0.0	14.714106
21-06-04 21:10	-4	23.295069	7.1699996	15.918577
21-06-04 21:20	-4	11.539942	29.343601	5.77497
21-06-04 21:30	-4	10.549971	10.063524	6.2755737
21-06-04 21:40	-4	4.5749702	22.11199	25.394958
21-06-04 21:50	-4	13.230611	25.67991	4.7799997
21-06-04 22:00	-4	49.88462	19.795885	17.607948
21-06-04 22:10	-4	23.864279	49.4847	8.869985
21-06-04 22:20	-4	2.39	2.8849852	1.6899849
21-06-04 22:30	-4	14.843524	5.975	5.975
21-06-04 22:40	-4	37.307243	14.834986	12.4535265
21-06-04 22:50	-4	27.52837	20.689106	5.283525
21-06-04 23:00	-4	32.658577	29.007736	18.701145
21-06-04 23:10	-4	61.107475	30.110071	42.659397
21-06-04 23:20	-4	29.37207	31.53565	26.469852
21-06-04 23:30	-4	24.106327	21.404118	33.644764
21-06-04 23:40	-4	23.527882	34.27348	14.012171
21-06-04 23:50	-4	35.691242	27.443584	26.390081
21-06-05 00:00	-4	13.028134	14.431546	31.344372
21-06-05 00:10	-4	31.162003	43.724934	39.91435
21-06-05 00:20	-4	83.21055	49.95462	29.341614
21-06-05 00:30	-4	68.43538	79.72313	36.60092
21-06-05 00:40	-4	24.113663	28.358103	19.705067
21-06-05 00:50	-4	44.68065	22.581516	48.78109
21-06-05 01:00	-4	28.85809	35.94856	18.909292
21-06-05 01:10	-4	8.665573	14.158511	13.877795
21-06-05 01:20	-4	0.0	37.015205	39.416298
21-06-05 01:30	-4	3.5899994	60.951775	33.49773
21-06-05 01:40	-4	0.0	40.12015	31.639393
21-06-05 01:50	-4	0.0	9.856575	10.892769
21-06-05 02:00	-4	0.0	0.0	6.7650995
21-06-05 02:10	-4	0.0	0.0	0.0
21-06-05 02:20	-4	4.78	7.174999	4.7800007
21-06-05 02:30	-4	5.975	11.748509	23.801968
21-06-05 02:40	-4	1.1949999	7.174999	17.521557
21-06-05 02:50	-4	0.0	0.0	0.0
21-06-05 03:00	-4	12.537835	28.28504	6.2615747
21-06-05 03:10	-4	0.0	4.7799997	13.257624
21-06-05 03:20	-4	30.822943	19.628525	42.498074
21-06-05 03:30	-4	54.786938	52.379875	44.69965
21-06-05 03:40	-4	56.57734	29.989925	9.858494
21-06-05 03:50	-4	21.645636	23.986544	14.143511
21-06-05 04:00	-4	25.987629	44.006874	26.377071
21-06-05 04:10	-4	19.009119	15.77253	7.6699853
21-06-05 04:20	-4	75.83747	43.84205	16.12007
21-06-05 04:30	-4	20.810238	47.650715	33.72208
21-06-05 04:40	-4	40.202152	13.852188	17.512087
21-06-05 04:50	-4	50.744366	51.869713	29.981258
21-06-05 05:00	-4	8.163508	36.3065	34.013336
21-06-05 05:10	-4	19.897085	32.945152	8.859985
21-06-05 05:20	-4	2.3949995	23.41719	12.479843
21-06-05 05:30	-4	3.869341	32.24281	18.79363
21-06-05 05:40	-4	31.680597	32.724716	41.31353
21-06-05 05:50	-4	41.79775	67.74811	20.604954
21-06-05 06:00	-4	60.879772	46.337704	23.70997
21-06-05 06:10	-4	53.56547	51.032997	29.146954
21-06-05 06:20	-4	13.722834	13.93656	2.39
21-06-05 06:30	-4	3.5849998	61.67221	25.588625
21-06-05 06:40	-4	0.0	4.7799997	13.232073
21-06-05 06:50	-4	0.0	0.0	0.0
21-06-05 07:00	-3	3.5900006	0.0	0.0
21-06-05 07:10	-3	3.5899997	2.3899999	0.0
21-06-05 07:20	-3	19.210611	10.76	8.6471
21-06-05 07:30	-3	0.0	0.0	0.0
21-06-05 07:40	-3	2.6721008	0.0	9.354971
21-06-05 07:50	-3	75.355965	71.30914	79.658615
21-06-05 08:00	-3	49.76866	62.73551	57.202747
21-06-05 08:10	-3	12.243493	26.959223	0.0
21-06-05 08:20	-3	1.6899855	8.365001	4.7799997
21-06-05 08:30	-3	0.0	2.3899999	0.0
21-06-05 08:40	-3	0.0	0.59749997	0.0
21-06-05 08:50	-3	0.0	6.5725007	0.0
21-06-05 09:00	-3	3.5900002	0.0	2.3899999
21-06-05 09:10	-3	1.1949999	0.0	0.0
21-06-05 09:20	-3	2.3950002	2.3950002	0.0
21-06-05 09:30	-3	0.0	0.0	1.6899853
21-06-05 09:40	-3	0.0	1.1949999	1.1999999
21-06-05 09:50	-3	1.1949999	0.0	0.0
21-06-05 10:00	-3	1.1949999	0.0	0.0
21-06-05 10:10	-3	0.0	0.0	0.0
21-06-05 10:20	-3	0.0	0.0	9.8499565
21-06-05 10:30	-3	10.13653	34.402874	12.953509
21-06-05 10:40	-3	14.720724	43.079884	0.0
21-06-05 10:50	-3	23.58487	36.544918	0.0
21-06-05 11:00	-3	24.275885	12.039925	4.079985
21-06-05 11:10	-3	0.0	0.0	0.0
21-06-05 11:20	-3	0.0	4.088525	5.0643406
21-06-05 11:30	-3	9.646544	0.0	15.3385105
21-06-05 11:40	-3	0.0	6.9770494	0.0
21-06-05 11:50	-3	1.1949999	1.6935241	1.1949999
21-06-05 12:00	-3	0.0	5.7749715	0.0
21-06-05 12:10	-3	0.0	6.982048	10.054985
21-06-05 12:20	-3	0.0	8.873525	38.278057
21-06-05 12:30	-3	6.9685097	11.7570505	0.0
21-06-05 12:40	-3	1.1949999	2.3950002	3.5849998
21-06-05 12:50	-3	4.7799997	0.0	0.0
21-06-05 13:00	-3	4.78	1.1949999	0.0
21-06-05 13:10	-3	20.196514	6.055611	0.0
21-06-05 13:20	-3	18.419987	0.0	9.560001
21-06-05 13:30	-3	5.5665593	0.0	0.0
21-06-05 13:40	-3	1.6899855	2.8885248	0.0
21-06-05 13:50	-3	5.975	0.0	0.0
21-06-05 14:00	-3	0.0	3.5849998	7.4599547
21-06-05 14:10	-3	0.0	0.0	3.37997
21-06-05 14:20	-3	0.0	0.0	8.859985
21-06-05 14:30	-3	0.0	1.6935246	7.9528666
21-06-05 14:40	-3	1.1949999	9.36205	13.512027
21-06-05 14:50	-3	0.0	1.6935244	0.0
21-06-05 15:00	-3	4.079985	0.0	0.0
21-06-05 15:10	-3	2.3899994	1.1949999	3.5850003
21-06-05 15:20	-3	5.98	2.3899999	21.238377
21-06-05 15:30	-3	0.0	0.0	2.3899999
21-06-05 15:40	-3	10.063524	5.975	9.8421
21-06-05 15:50	-3	10.55851	3.5849998	10.549971
21-06-05 16:00	-3	0.0	1.1949999	0.0
21-06-05 16:10	-3	1.1949999	18.209341	2.3899999
21-06-05 16:20	-3	0.0	0.0	0.0
21-06-05 16:30	-3	0.0	0.0	0.0
21-06-05 16:40	-3	0.0	0.7401382	0.0
21-06-05 16:50	-3	1.1949999	1.6548618	0.0
21-06-05 17:00	-3	0.0	4.7900004	2.3949997
21-06-05 17:10	-3	2.8899846	12.405399	2.8849854
21-06-05 17:20	-3	22.377697	27.13024	0.0
21-06-05 17:30	-3	35.201576	20.805765	3.5900002
21-06-05 17:40	-3	7.1700006	1.6935247	0.0
21-06-05 17:50	-3	10.054984	2.3899999	0.0
21-06-05 18:00	-3	0.0	0.0	1.1949998
21-06-05 18:10	-3	2.395	1.1949999	22.295626
21-06-05 18:20	-3	0.0	9.874354	6.4749856
21-06-05 18:30	-3	0.0	0.0	0.0
21-06-05 18:40	-3	0.0	1.1949999	0.0
21-06-05 18:50	-3	0.0	8.859985	0.0
21-06-05 19:00	-3	0.0	4.0799856	0.0
21-06-05 19:10	-3	5.279985	1.6935247	1.6899849
21-06-05 19:20	-3	72.56704	13.733606	34.839077
21-06-05 19:30	-3	57.39037	35.397747	53.729504
21-06-05 19:40	-3	25.96174	27.178562	34.322792
21-06-05 19:50	-3	12.736562	0.0	10.558509
21-06-05 20:00	-3	13.933481	0.0	0.0
21-06-05 20:10	-3	0.0	3.5900006	3.5899994
21-06-05 20:20	-3	0.0	2.3899999	0.0
21-06-05 20:30	-3	0.0	14.217728	2.3899999
21-06-05 20:40	-3	6.2571006	2.3900003	0.0
21-06-05 20:50	-3	1.6899849	0.0	0.0
21-06-05 21:00	-3	30.893711	1.1949999	10.054985
21-06-05 21:10	-3	10.850543	23.295528	15.129942
21-06-05 21:20	-3	17.047031	18.801645	6.469985
21-06-05 21:30	-3	0.0	0.0	20.10997
21-06-05 21:40	-3	6.9820495	4.079985	4.78
21-06-05 21:50	-3	28.750559	22.79726	4.7799997
21-06-05 22:00	-3	5.9750004	2.3950002	4.0799856
21-06-05 22:10	-3	2.3899999	4.795	0.0
21-06-05 22:20	-3	1.1949999	11.281304	5.0621004
21-06-05 22:30	-3	27.275751	21.47968	29.972073
21-06-05 22:40	-3	19.903576	6.2615743	11.254984
21-06-05 22:50	-3	24.143087	38.389656	11.258525
21-06-05 23:00	-3	26.542242	48.403446	29.288452
21-06-05 23:10	-3	26.75919	26.755157	4.7800007
21-06-05 23:20	-3	24.33839	41.22107	9.142085
21-06-05 23:30	-3	46.042755	55.11204	47.091106
21-06-05 23:40	-3	75.54144	41.359997	29.769123
21-06-05 23:50	-3	49.904068	65.24068	47.183525
21-06-06 00:00	-3	15.91358	33.85196	21.480907
21-06-06 00:10	-3	9.359969	46.678604	35.61278
21-06-06 00:20	-3	24.403622	35.5364	15.621544
21-06-06 00:30	-3	58.443657	89.60227	46.697144
21-06-06 00:40	-3	41.289635	58.083458	36.52929
21-06-06 00:50	-3	16.83008	22.598593	53.416374
21-06-06 01:00	-3	43.104137	37.35844	27.829815
21-06-06 01:10	-3	32.084225	38.710766	42.784492
21-06-06 01:20	-3	41.019135	38.713505	39.222927
21-06-06 01:30	-3	13.233938	21.403591	56.716606
21-06-06 01:40	-3	4.6492777	32.93438	19.50504
21-06-06 01:50	-3	0.0	11.047101	0.0
21-06-06 02:00	-3	0.0	0.0	0.0
21-06-06 02:10	-3	0.0	0.0	3.8693416
21-06-06 02:20	-3	1.1949999	0.0	0.0
21-06-06 02:30	-3	0.0	8.938677	41.510025
21-06-06 02:40	-3	0.0	2.8849854	15.635541
21-06-06 02:50	-3	3.5849998	8.168509	3.044457
21-06-06 03:00	-3	17.105724	2.6765742	16.96326
21-06-06 03:10	-3	5.98	45.49946	62.106483
21-06-06 03:20	-3	11.249985	33.56285	35.904125
21-06-06 03:30	-3	6.9649696	24.571207	13.958406
21-06-06 03:40	-3	73.41085	43.49866	30.063549
21-06-06 03:50	-3	23.099197	47.56623	9.062189
21-06-06 04:00	-3	32.031517	2.8849854	0.0
21-06-06 04:10	-3	41.68681	24.705097	0.0
21-06-06 04:20	-3	27.082275	27.469204	0.0
21-06-06 04:30	-3	43.242546	44.698322	20.8357
21-06-06 04:40	-3	26.746494	30.247808	20.208439
21-06-06 04:50	-3	54.62455	49.882423	24.413525
21-06-06 05:00	-3	57.408028	35.54555	33.51767
21-06-06 05:10	-3	17.653376	25.68653	2.3899996
21-06-06 05:20	-3	6.9699707	26.192133	5.0643415
21-06-06 05:30	-3	0.0	24.848186	21.189411
21-06-06 05:40	-3	21.25717	29.983624	5.9850006
21-06-06 05:50	-3	78.39836	63.307106	62.806072
21-06-06 06:00	-3	42.810486	67.40093	49.064354
21-06-06 06:10	-3	25.277088	48.01663	11.039341
21-06-06 06:20	-3	21.814955	24.500069	21.813496
21-06-06 06:30	-3	39.490906	75.43913	51.061333
21-06-06 06:40	-3	27.805882	39.23465	42.66388
21-06-06 06:50	-3	54.67141	66.44899	55.76703
21-06-06 07:00	-2	9.358507	25.260235	8.584242
21-06-06 07:10	-2	0.0	0.0	0.0
21-06-06 07:20	-2	0.0	0.0	0.0
21-06-06 07:30	-2	21.464113	21.117016	23.515558
21-06-06 07:40	-2	3.37997	0.0	0.0
21-06-06 07:50	-2	7.1699996	0.0	0.0
21-06-06 08:00	-2	5.279985	0.0	2.3899999
21-06-06 08:10	-2	1.1949999	0.0	0.0
21-06-06 08:20	-2	4.7799997	0.0	0.0
21-06-06 08:30	-2	1.1950002	0.0	14.417071
21-06-06 08:40	-2	0.0	5.473651	0.0
21-06-06 08:50	-2	0.0	0.0	7.175
21-06-06 09:00	-2	0.0	0.0	0.0
21-06-06 09:10	-2	2.3899999	1.1949999	7.6699853
21-06-06 09:20	-2	0.0	11.555559	0.0
21-06-06 09:30	-2	32.94146	7.2550836	0.0
21-06-06 09:40	-2	4.7849994	37.235165	1.1949998
21-06-06 09:50	-2	0.0	12.5278015	0.0
21-06-06 10:00	-2	0.0	45.597122	0.0
21-06-06 10:10	-2	1.1949999	47.79466	0.0
21-06-06 10:20	-2	0.0	0.0	0.0
21-06-06 10:30	-2	4.079985	9.363508	20.623493
21-06-06 10:40	-2	0.0	1.1949998	1.6899847
21-06-06 10:50	-2	0.0	0.0	0.0
21-06-06 11:00	-2	0.0	0.0	2.3900003
21-06-06 11:10	-2	0.0	0.0	2.3899999
21-06-06 11:20	-2	0.0	1.6899847	1.1949999
21-06-06 11:30	-2	0.0	9.849956	0.0
21-06-06 11:40	-2	0.0	1.1949998	0.0
21-06-06 11:50	-2	5.769971	1.1950003	0.0
21-06-06 12:00	-2	0.0	0.0	0.0
21-06-06 12:10	-2	47.96933	0.0	10.569896
21-06-06 12:20	-2	9.575002	3.5849998	11.547018
21-06-06 12:30	-2	0.0	0.0	14.35
21-06-06 12:40	-2	3.1426778	6.057849	0.0
21-06-06 12:50	-2	0.94084704	0.0	4.0799847
21-06-06 13:00	-2	11.95	0.0	2.298077
21-06-06 13:10	-2	4.7799997	1.1949999	1.2869229
21-06-06 13:20	-2	8.233667	8.658494	1.1949999
21-06-06 13:30	-2	0.0	0.0	0.0
21-06-06 13:40	-2	4.785	3.2651901	1.1949999
21-06-06 13:50	-2	0.0	1.5148108	0.0
21-06-06 14:00	-2	0.0	1.1949999	0.0
21-06-06 14:10	-2	0.0	1.1950002	0.0
21-06-06 14:20	-2	0.0	0.0	0.0
21-06-06 14:30	-2	0.0	1.1949999	0.0
21-06-06 14:40	-2	10.058525	10.637659	0.0
21-06-06 14:50	-2	30.87351	13.73007	0.0
21-06-06 15:00	-2	0.0	3.5850003	2.3899999
21-06-06 15:10	-2	7.6685243	0.0	0.0
21-06-06 15:20	-2	15.914885	2.3899999	0.0
21-06-06 15:30	-2	4.367866	0.0	5.782049
21-06-06 15:40	-2	4.7071342	10.764999	0.0
21-06-06 15:50	-2	9.02278	5.064341	0.0
21-06-06 16:00	-2	0.0	0.0	0.0
21-06-06 16:10	-2	0.0	0.0	0.0
21-06-06 16:20	-2	3.5850003	0.0	0.0
21-06-06 16:30	-2	1.1950003	0.0	0.0
21-06-06 16:40	-2	0.0	0.0	4.8
21-06-06 16:50	-2	5.0699563	0.0	1.1999999
21-06-06 17:00	-2	0.0	0.0	5.2785234
21-06-06 17:10	-2	0.0	1.1999999	3.5900002
21-06-06 17:20	-2	4.7799997	0.0	0.0
21-06-06 17:30	-2	2.8885243	12.948511	4.7849994
21-06-06 17:40	-2	0.0	1.1949999	0.0
21-06-06 17:50	-2	7.577321	10.359098	0.0
21-06-06 18:00	-2	9.729208	13.038439	0.0
21-06-06 18:10	-2	1.6899849	14.654353	4.7799997
21-06-06 18:20	-2	0.0	11.53656	0.0
21-06-06 18:30	-2	14.217199	23.003494	10.069985
21-06-06 18:40	-2	5.073495	0.0	0.0
21-06-06 18:50	-2	28.36409	19.925558	0.0
21-06-06 19:00	-2	4.083524	33.367657	4.0799856
21-06-06 19:10	-2	4.785001	0.0	1.1999999
21-06-06 19:20	-2	0.0	17.228525	2.8899856
21-06-06 19:30	-2	19.862795	25.396574	4.0899854
21-06-06 19:40	-2	8.869986	0.0	12.314173
21-06-06 19:50	-2	23.879137	23.774189	28.477991
21-06-06 20:00	-2	40.474007	46.51136	34.154
21-06-06 20:10	-2	21.854954	9.814	1.6899849
21-06-06 20:20	-2	18.712086	4.5459995	1.6899849
21-06-06 20:30	-2	1.1949999	4.7799997	5.77851
21-06-06 20:40	-2	2.3899999	1.1949999	5.985
21-06-06 20:50	-2	11.972499	1.1949999	1.1949999
21-06-06 21:00	-2	9.801214	0.0	1.1949999
21-06-06 21:10	-2	17.558125	18.794088	4.7799997
21-06-06 21:20	-2	9.859956	9.858495	0.0
21-06-06 21:30	-2	24.62974	20.406546	4.785
21-06-06 21:40	-2	31.460041	15.621544	11.954999
21-06-06 21:50	-2	26.270512	28.15214	41.38775
21-06-06 22:00	-2	84.74288	32.93938	72.126114
21-06-06 22:10	-2	25.770676	32.278637	19.283615
21-06-06 22:20	-2	34.620667	16.617823	0.0
21-06-06 22:30	-2	44.044853	36.349113	5.5650983
21-06-06 22:40	-2	10.063524	4.7799993	27.031452
21-06-06 22:50	-2	12.444985	34.331486	25.680014
21-06-06 23:00	-2	22.100067	10.539291	1.1949998
21-06-06 23:10	-2	23.576645	4.5785093	0.0
21-06-06 23:20	-2	21.823658	52.440258	17.132235
21-06-06 23:30	-2	28.5079	53.092876	26.44549
21-06-06 23:40	-2	40.626522	17.098118	8.667031
21-06-06 23:50	-2	39.073338	13.019966	36.23842
21-06-07 00:00	-2	30.54922	15.132088	52.924335
21-06-07 00:10	-2	45.49642	57.294933	39.695778
21-06-07 00:20	-2	2.395	49.26081	2.8849847
21-06-07 00:30	-2	35.76312	67.19081	58.326668
21-06-07 00:40	-2	73.5713	44.76304	59.489246
21-06-07 00:50	-2	35.03911	42.79924	26.692118
21-06-07 01:00	-2	26.793621	28.845867	23.013493
21-06-07 01:10	-2	10.063524	40.97524	43.5635
21-06-07 01:20	-2	7.6735244	64.22124	37.495495
21-06-07 01:30	-2	0.0	17.522087	23.998463
21-06-07 01:40	-2	3.379971	88.405846	33.430664
21-06-07 01:50	-2	0.0	48.36304	46.5969
21-06-07 02:00	-2	3.5850005	38.451473	2.8849852
21-06-07 02:10	-2	1.6899853	32.127293	0.0
21-06-07 02:20	-2	12.255572	27.169846	0.0
21-06-07 02:30	-2	0.0	0.0	0.0
21-06-07 02:40	-2	5.9749994	0.0	0.0
21-06-07 02:50	-2	23.29491	0.0	0.0
21-06-07 03:00	-2	12.74202	5.9799995	13.658524
21-06-07 03:10	-2	34.597298	7.457103	11.324202
21-06-07 03:20	-2	43.585526	14.213133	51.764027
21-06-07 03:30	-2	41.01632	24.080904	46.400105
21-06-07 03:40	-2	16.604555	31.943619	27.298508
21-06-07 03:50	-2	52.434334	30.00054	21.895565
21-06-07 04:00	-2	70.36107	90.11986	28.248371
21-06-07 04:10	-2	47.28123	36.137016	50.379265
21-06-07 04:20	-2	42.994823	38.074333	28.846384
21-06-07 04:30	-2	38.990303	45.820038	18.515594
21-06-07 04:40	-2	17.257765	13.225611	19.773758
21-06-07 04:50	-2	30.948849	23.093647	2.3899999
21-06-07 05:00	-2	1.1949999	29.919888	41.690563
21-06-07 05:10	-2	0.0	38.637672	0.0
21-06-07 05:20	-2	0.0	23.219984	40.831318
21-06-07 05:30	-2	0.0	26.498066	26.185583
21-06-07 05:40	-2	20.398716	32.497723	26.877056
21-06-07 05:50	-2	87.32026	71.01967	87.27707
21-06-07 06:00	-2	55.025	41.8066	23.208622
21-06-07 06:10	-2	40.694817	76.44477	29.566486
21-06-07 06:20	-2	11.7499695	42.181206	17.729969
21-06-07 06:30	-2	73.67511	76.39359	58.564686
21-06-07 06:40	-2	12.239956	10.754999	12.448523
21-06-07 06:50	-2	2.3899999	11.249988	19.716988
21-06-07 07:00	-1	0.0	0.0	0.0
21-06-07 07:10	-1	0.0	0.0	0.0
21-06-07 07:20	-1	2.3899999	0.0	7.1800003
21-06-07 07:30	-1	0.0	7.9578657	0.0
21-06-07 07:40	-1	0.0	0.0	0.0
21-06-07 07:50	-1	1.1949999	1.6899855	20.841301
21-06-07 08:00	-1	0.0	6.66865	0.0
21-06-07 08:10	-1	20.11851	4.5820494	0.0
21-06-07 08:20	-1	19.993492	26.17223	16.839323
21-06-07 08:30	-1	73.12315	69.88798	58.985607
21-06-07 08:40	-1	37.0292	43.076275	11.054956
21-06-07 08:50	-1	40.799854	35.35192	9.851574
21-06-07 09:00	-1	47.428577	44.625	37.23586
21-06-07 09:10	-1	51.529305	58.51781	18.209278
21-06-07 09:20	-1	115.02539	87.65654	80.30775
21-06-07 09:30	-1	34.42449	42.01355	55.810753
21-06-07 09:40	-1	7.678524	18.09809	0.0
21-06-07 09:50	-1	7.1750007	42.15432	13.2300825
21-06-07 10:00	-1	0.0	38.51254	0.0
21-06-07 10:10	-1	0.0	34.73925	0.0
21-06-07 10:20	-1	0.0	32.524162	0.0
21-06-07 10:30	-1	0.0	16.192663	9.646545
21-06-07 10:40	-1	0.0	0.0	1.1949999
21-06-07 10:50	-1	0.0	0.0	0.0
21-06-07 11:00	-1	0.0	0.0	0.0
21-06-07 11:10	-1	0.0	0.0	0.0
21-06-07 11:20	-1	0.0	0.0	0.0
21-06-07 11:30	-1	0.0	5.975	4.7799997
21-06-07 11:40	-1	15.575	3.5849998	0.0
21-06-07 11:50	-1	20.703579	0.0	0.0
21-06-07 12:00	-1	0.0	0.0	1.689985
21-06-07 12:10	-1	4.7799997	0.0	2.39
21-06-07 12:20	-1	1.1949999	15.495829	0.0
21-06-07 12:30	-1	0.0	0.0	0.0
21-06-07 12:40	-1	0.0	0.0	1.689985
21-06-07 12:50	-1	1.1949999	5.782049	12.454985
21-06-07 13:00	-1	0.0	7.9550986	42.089226
21-06-07 13:10	-1	0.0	0.0	5.0699553
21-06-07 13:20	-1	7.6649857	1.1949999	0.0
21-06-07 13:30	-1	3.5850003	1.1999999	0.0
21-06-07 13:40	-1	15.339972	9.155098	3.5900006
21-06-07 13:50	-1	7.6699843	0.0	6.4749846
21-06-07 14:00	-1	0.0	0.0	0.0
21-06-07 14:10	-1	1.6899855	2.3899999	18.72156
21-06-07 14:20	-1	0.0	5.0075974	0.0
21-06-07 14:30	-1	0.0	4.218972	0.0
21-06-07 14:40	-1	1.6899855	1.3284011	8.451544
21-06-07 14:50	-1	0.0	11.055573	0.0
21-06-07 15:00	-1	15.3385105	15.432592	3.3799698
21-06-07 15:10	-1	2.395	4.79	9.36497
21-06-07 15:20	-1	15.339969	46.347572	28.384869
21-06-07 15:30	-1	0.0	15.256012	35.62417
21-06-07 15:40	-1	0.0	3.5850003	10.755002
21-06-07 15:50	-1	0.0	2.3899999	11.95
21-06-07 16:00	-1	0.0	2.8935242	0.0
21-06-07 16:10	-1	0.0	6.264341	0.0
21-06-07 16:20	-1	0.0	2.4000003	0.0
21-06-07 16:30	-1	2.3900003	0.0	0.0
21-06-07 16:40	-1	8.17705	0.0	0.0
21-06-07 16:50	-1	0.0	1.2	5.0770335
21-06-07 17:00	-1	0.0	0.0	15.493744
21-06-07 17:10	-1	0.0	2.3999999	0.0
21-06-07 17:20	-1	0.0	1.6935247	0.0
21-06-07 17:30	-1	2.3899999	11.122027	7.1699996
21-06-07 17:40	-1	0.0	8.6471	9.56
21-06-07 17:50	-1	0.0	1.1999998	2.39
21-06-07 18:00	-1	0.0	11.122026	0.0
21-06-07 18:10	-1	0.0	2.8885245	0.0
21-06-07 18:20	-1	0.0	22.396166	0.0
21-06-07 18:30	-1	0.0	0.0	0.0
21-06-07 18:40	-1	7.868651	0.0	2.3950002
21-06-07 18:50	-1	0.0	2.4	1.1999999
21-06-07 19:00	-1	16.815613	1.1999999	3.5850003
21-06-07 19:10	-1	0.0	1.1949999	2.3899996
21-06-07 19:20	-1	11.046574	6.2755733	8.859984
21-06-07 19:30	-1	0.0	1.1949999	0.0
21-06-07 19:40	-1	8.392781	11.546558	0.0
21-06-07 19:50	-1	25.771671	14.642845	4.0885243
21-06-07 20:00	-1	71.425125	66.485794	21.190552
21-06-07 20:10	-1	4.57851	8.868525	11.254985
21-06-07 20:20	-1	5.975	0.0	0.0
21-06-07 20:30	-1	0.0	18.934572	0.0
21-06-07 20:40	-1	4.0799847	7.454341	0.0
21-06-07 20:50	-1	1.1949999	11.623474	0.0
21-06-07 21:00	-1	3.5849998	1.1950002	0.0
21-06-07 21:10	-1	15.829956	4.0799856	7.6699843
21-06-07 21:20	-1	40.11715	7.6649857	30.744867
21-06-07 21:30	-1	24.794334	29.98589	3.3799698
21-06-07 21:40	-1	34.50778	38.051746	25.983105
21-06-07 21:50	-1	14.122728	7.1799994	16.750002
21-06-07 22:00	-1	3.5849998	15.918419	8.15997
21-06-07 22:10	-1	3.5849998	0.0	6.4735236
21-06-07 22:20	-1	15.425052	34.484856	4.582049
21-06-07 22:30	-1	19.204151	1.1949999	12.2465725
21-06-07 22:40	-1	28.096989	41.816284	30.323322
21-06-07 22:50	-1	58.11853	33.017223	19.996328
21-06-07 23:00	-1	25.982101	26.46471	0.0
21-06-07 23:10	-1	26.53178	12.242101	6.4699845
21-06-07 23:20	-1	36.242645	17.239986	24.633436
21-06-07 23:30	-1	42.38496	15.419901	21.681217
21-06-07 23:40	-1	78.674904	38.30906	54.648476
21-06-07 23:50	-1	20.418463	27.526596	1.6899855
21-06-08 00:00	-1	45.344418	21.171848	2.3899999
21-06-08 00:10	-1	11.044955	19.646769	13.02444
21-06-08 00:20	-1	42.694508	54.82718	34.650063
21-06-08 00:30	-1	85.262085	93.84688	46.983055
21-06-08 00:40	-1	78.80761	40.02604	42.124016
21-06-08 00:50	-1	45.285515	48.149876	51.588585
21-06-08 01:00	-1	85.26044	82.50926	58.354206
21-06-08 01:10	-1	32.835075	80.38179	79.75026
21-06-08 01:20	-1	10.34656	42.44407	33.929783
21-06-08 01:30	-1	0.0	27.531916	28.347723
21-06-08 01:40	-1	8.669583	59.125896	55.877045
21-06-08 01:50	-1	2.5319595	50.52587	37.881287
21-06-08 02:00	-1	1.0384136	43.43504	36.91
21-06-08 02:10	-1	10.352018	86.54814	86.105965
21-06-08 02:20	-1	1.6899849	52.662	45.495815
21-06-08 02:30	-1	5.557086	67.03007	82.464226
21-06-08 02:40	-1	0.0	36.8799	15.315753
21-06-08 02:50	-1	10.337085	20.265146	3.5899997
21-06-08 03:00	-1	1.1949998	0.0	4.7800007
21-06-08 03:10	-1	4.0849857	2.3899996	0.0
21-06-08 03:20	-1	4.7850003	0.0	0.0
21-06-08 03:30	-1	17.416996	2.39	10.549971
21-06-08 03:40	-1	14.286499	4.7799997	7.68197
21-06-08 03:50	-1	55.811577	19.008661	10.82456
21-06-08 04:00	-1	12.036544	5.9799995	0.0
21-06-08 04:10	-1	65.69801	34.42225	10.56351
21-06-08 04:20	-1	55.49845	62.278374	44.00401
21-06-08 04:30	-1	10.616561	16.12315	14.6371
21-06-08 04:40	-1	12.948507	61.1009	29.518337
21-06-08 04:50	-1	31.897995	74.656456	39.269646
21-06-08 05:00	-1	96.162315	85.983345	49.031013
21-06-08 05:10	-1	47.146854	24.558758	18.221573
21-06-08 05:20	-1	14.992989	34.27848	40.108788
21-06-08 05:30	-1	28.300558	25.276627	27.08994
21-06-08 05:40	-1	59.401314	112.56002	88.12312
21-06-08 05:50	-1	23.293661	67.97566	52.81083
21-06-08 06:00	-1	24.36128	34.63697	36.324577
21-06-08 06:10	-1	55.05177	63.44053	47.724976
21-06-08 06:20	-1	68.70095	81.795555	31.17561
21-06-08 06:30	-1	57.823242	112.69623	74.83823
21-06-08 06:40	-1	12.653883	26.685497	5.274985
21-06-08 06:50	-1	0.0	10.55497	0.0
21-06-08 07:00	0	0.0	6.2684946	0.0
21-06-08 07:10	0	1.1949999	0.0	0.0
21-06-08 07:20	0	0.0	0.0	0.0
21-06-08 07:30	0	0.0	0.0	0.0
21-06-08 07:40	0	0.0	0.0	4.3127956
21-06-08 07:50	0	11.952175	15.415901	2.3899999
21-06-08 08:00	0	0.0	11.950002	15.534998
21-06-08 08:10	0	0.0	2.3899999	2.3899999
21-06-08 08:20	0	4.78	0.0	0.0
21-06-08 08:30	0	0.0	0.0	0.0
21-06-08 08:40	0	20.927608	9.642851	7.9520864
21-06-08 08:50	0	0.0	0.0	0.0
21-06-08 09:00	0	4.79	0.0	0.0
21-06-08 09:10	0	0.0	0.0	0.0
21-06-08 09:20	0	3.5850003	0.0	3.5850003
21-06-08 09:30	0	4.78	9.642851	8.8649845
21-06-08 09:40	0	1.1999999	2.3899999	0.0
21-06-08 09:50	0	10.76	28.937555	0.0
21-06-08 10:00	0	14.278025	62.325073	26.097895
21-06-08 10:10	0	234.2727	188.20518	156.08688
21-06-08 10:20	0	141.61447	167.73024	92.57295
21-06-08 10:30	0	193.53154	120.797745	79.55274
21-06-08 10:40	0	106.648026	82.467316	63.102314
21-06-08 10:50	0	145.10178	143.75156	102.09291
21-06-08 11:00	0	146.33592	162.7277	83.55141
21-06-08 11:10	0	127.12022	131.3093	64.238914
21-06-08 11:20	0	92.689354	125.85386	72.54272
21-06-08 11:30	0	102.7747	105.10231	64.36304
21-06-08 11:40	0	94.03028	140.95622	85.27678
21-06-08 11:50	0	162.2647	174.60808	84.31218
21-06-08 12:00	0	107.38328	139.9644	78.73942
21-06-08 12:10	0	74.81236	76.26625	36.396038
21-06-08 12:20	0	131.78986	94.33211	66.26549
21-06-08 12:30	0	95.48859	122.41658	61.71398
21-06-08 12:40	0	88.545555	83.12258	46.88916
21-06-08 12:50	0	69.17771	120.294785	53.345764
21-06-08 13:00	0	115.263916	116.75812	30.744345
21-06-08 13:10	0	93.9172	118.3784	68.05872
21-06-08 13:20	0	92.07468	96.519516	75.85179
21-06-08 13:30	0	138.32004	109.992905	96.83567
21-06-08 13:40	0	72.981	105.85464	21.600609
21-06-08 13:50	0	75.273155	89.523476	38.004807
21-06-08 14:00	0	21.696156	80.46591	0.0
21-06-08 14:10	0	54.77187	97.19314	30.606903
21-06-08 14:20	0	75.59399	76.80507	17.675127
21-06-08 14:30	0	62.406128	58.701385	0.0
21-06-08 14:40	0	77.55078	76.452576	0.0
21-06-08 14:50	0	52.56806	48.7186	16.53351
21-06-08 15:00	0	35.62865	30.625309	7.1699996
21-06-08 15:10	0	19.57243	35.13058	1.1949999
21-06-08 15:20	0	91.40767	83.604706	0.0
21-06-08 15:30	0	26.095226	46.385036	0.0
21-06-08 15:40	0	19.69991	47.937614	0.0
21-06-08 15:50	0	10.134203	44.931225	9.56
21-06-08 16:00	0	2.3899999	17.59779	20.314999
21-06-08 16:10	0	37.589916	5.975	23.49848
21-06-08 16:20	0	16.043726	15.727301	33.839886
21-06-08 16:30	0	28.864008	16.33556	26.877832
21-06-08 16:40	0	13.515886	16.112835	0.0
21-06-08 16:50	0	22.603596	4.7900004	0.0
21-06-08 17:00	0	0.0	0.0	0.0
21-06-08 17:10	0	2.3899994	0.0	0.0
21-06-08 17:20	0	63.07069	8.15997	0.0
21-06-08 17:30	0	19.994087	0.0	9.71878
21-06-08 17:40	0	7.1717186	0.0	3.5849998
21-06-08 17:50	0	1.6899855	12.954971	2.3899999
21-06-08 18:00	0	5.975	12.062623	10.754999
21-06-08 18:10	0	0.0	0.0	0.0
21-06-08 18:20	0	4.0799856	0.0	2.39
21-06-08 18:30	0	0.0	0.0	0.0
21-06-08 18:40	0	2.39	2.3899999	0.0
21-06-08 18:50	0	13.649984	4.785001	1.1949999
21-06-08 19:00	0	4.0849853	12.967049	0.0
21-06-08 19:10	0	11.546559	16.583166	0.0
21-06-08 19:20	0	94.2481	108.85382	86.98326
21-06-08 19:30	0	128.7054	95.88943	69.52057
21-06-08 19:40	0	38.03625	37.319355	0.0
21-06-08 19:50	0	33.81432	19.343454	0.0
21-06-08 20:00	0	78.004906	65.96176	0.0
21-06-08 20:10	0	67.65547	7.674985	0.0
21-06-08 20:20	0	16.615055	0.0	2.6721008
21-06-08 20:30	0	5.372226	4.574971	20.828314
21-06-08 20:40	0	4.9778714	11.249985	1.1949999
21-06-08 20:50	0	31.547047	2.8849854	2.39
21-06-08 21:00	0	24.787949	1.195	0.0
21-06-08 21:10	0	32.04096	55.659004	2.3900008
21-06-08 21:20	0	48.359528	40.175022	5.9899993
21-06-08 21:30	0	62.208557	44.280907	38.74604
21-06-08 21:40	0	46.33047	23.792042	38.924126
21-06-08 21:50	0	42.586575	13.1449995	0.0
21-06-08 22:00	0	7.566738	4.582049	1.1950002
21-06-08 22:10	0	44.58701	54.835815	1.1949999
21-06-08 22:20	0	30.344507	7.4720335	5.344201
21-06-08 22:30	0	39.02737	26.690723	0.0
21-06-08 22:40	0	20.2072	18.515594	1.1949999
21-06-08 22:50	0	48.768906	10.346558	0.0
21-06-08 23:00	0	34.65206	0.0	5.071574
21-06-08 23:10	0	11.254986	25.877117	7.679985
21-06-08 23:20	0	1.1949999	27.304504	38.78651
21-06-08 23:30	0	4.7850003	3.4591255	0.0
21-06-08 23:40	0	1.195	11.268526	8.456388
21-06-08 23:50	0	45.452473	49.42259	24.991972
21-06-09 00:00	0	18.7028	32.964607	40.630592
21-06-09 00:10	0	51.121265	30.6293	32.024086
21-06-09 00:20	0	24.778477	25.049799	8.163507
21-06-09 00:30	0	53.825417	69.71701	42.017155
21-06-09 00:40	0	18.429985	21.144184	8.16851
21-06-09 00:50	0	34.052242	47.86212	2.3899999
21-06-09 01:00	0	25.520544	18.585999	2.3899999
21-06-09 01:10	0	7.596637	44.34011	12.057852
21-06-09 01:20	0	0.0	50.67591	29.355679
21-06-09 01:30	0	1.6899849	50.558403	32.89337
21-06-09 01:40	0	0.0	14.832159	35.381073
21-06-09 01:50	0	0.0	30.243647	23.874205
21-06-09 02:00	0	7.8909454	5.278525	1.1949999
21-06-09 02:10	0	7.5289545	6.9770484	1.1949999
21-06-09 02:20	0	0.0	0.0	2.3899999
21-06-09 02:30	0	0.0	14.642032	12.255572
21-06-09 02:40	0	1.1949999	21.400055	38.301987
21-06-09 02:50	0	1.1949997	52.061302	38.759407
21-06-09 03:00	0	0.0	69.22519	27.021357
21-06-09 03:10	0	0.0	6.9735084	17.234985
21-06-09 03:20	0	0.0	20.422	0.0
21-06-09 03:30	0	0.0	0.0	0.0
21-06-09 03:40	0	0.0	0.0	0.0
21-06-09 03:50	0	6.5392027	0.0	2.3899999
21-06-09 04:00	0	5.975	0.0	0.0
21-06-09 04:10	0	1.1949999	0.0	0.0
21-06-09 04:20	0	7.175	0.0	0.0
21-06-09 04:30	0	11.7421465	0.0	2.3899999
21-06-09 04:40	0	38.789528	14.926529	0.0
21-06-09 04:50	0	15.414121	0.0	0.0
21-06-09 05:00	0	6.277034	0.0	2.39
21-06-09 05:10	0	20.410084	5.975	6.9699707
21-06-09 05:20	0	16.340559	28.297022	0.0
21-06-09 05:30	0	9.354971	23.71351	1.6899856
21-06-09 05:40	0	1.1949999	0.0	13.431574
21-06-09 05:50	0	0.0	41.724922	11.327057
21-06-09 06:00	0	5.2749853	50.895683	15.907184
21-06-09 06:10	0	36.012096	47.4934	23.781515
21-06-09 06:20	0	65.54274	66.24049	49.167343
21-06-09 06:30	0	17.601234	31.948404	12.939969
21-06-09 06:40	0	8.868524	0.0	2.8849847
21-06-09 06:50	0	4.3127947	0.0	0.0
21-06-09 07:00	1	7.1700006	6.2571015	1.3567123
21-06-09 07:10	1	0.0	1.2	2.7232735
21-06-09 07:20	1	0.0	1.2	0.0
21-06-09 07:30	1	0.0	0.0	0.0
21-06-09 07:40	1	0.0	0.0	0.0
21-06-09 07:50	1	5.9750004	1.2	0.0
21-06-09 08:00	1	15.124326	13.030054	4.7799997
21-06-09 08:10	1	0.0	5.473651	1.6899855
21-06-09 08:20	1	1.1949999	0.0	2.8849854
21-06-09 08:30	1	7.9565597	0.0	2.3899999
21-06-09 08:40	1	16.81785	14.933611	26.205914
21-06-09 08:50	1	0.0	1.1949999	0.0
21-06-09 09:00	1	8.868525	10.754999	0.0
21-06-09 09:10	1	0.0	16.114136	0.0
21-06-09 09:20	1	6.543682	0.0	0.0
21-06-09 09:30	1	4.478958	1.2	0.0
21-06-09 09:40	1	13.663788	11.453009	0.0
21-06-09 09:50	1	1.2	11.148352	0.0
21-06-09 10:00	1	0.0	0.0	0.0
21-06-09 10:10	1	0.0	0.0	7.95156
21-06-09 10:20	1	2.8849857	0.0	2.395
21-06-09 10:30	1	8.447851	14.068375	0.0
21-06-09 10:40	1	1.0547035	0.0	2.3899999
21-06-09 10:50	1	4.220282	0.0	1.6899849
21-06-09 11:00	1	23.179037	24.00061	3.3799706
21-06-09 11:10	1	19.652277	4.7799997	0.0
21-06-09 11:20	1	1.1042407	12.947049	1.1949999
21-06-09 11:30	1	17.114254	6.5888147	16.82639
21-06-09 11:40	1	2.8935242	7.149862	3.5900002
21-06-09 11:50	1	7.9556246	13.85365	14.925916
21-06-09 12:00	1	12.747019	24.562664	24.70348
21-06-09 12:10	1	10.832071	3.5949998	17.72997
21-06-09 12:20	1	29.544155	2.3899999	13.639984
21-06-09 12:30	1	17.012104	0.0	22.867682
21-06-09 12:40	1	0.0	14.839984	0.0
21-06-09 12:50	1	0.0	0.0	0.0
21-06-09 13:00	1	0.0	0.0	0.0
21-06-09 13:10	1	1.1949999	0.0	0.0
21-06-09 13:20	1	14.721499	12.873583	0.0
21-06-09 13:30	1	0.0	6.332963	0.0
21-06-09 13:40	1	0.0	0.0	0.0
21-06-09 13:50	1	1.1949998	7.738682	0.0
21-06-09 14:00	1	0.0	0.0	0.0
21-06-09 14:10	1	4.78	10.85139	0.0
21-06-09 14:20	1	11.735227	3.5849998	0.0
21-06-09 14:30	1	1.1949999	2.395	4.5820494
21-06-09 14:40	1	14.144971	5.5650983	0.0
21-06-09 14:50	1	3.5849998	0.0	3.5850005
21-06-09 15:00	1	0.0	2.395	0.0
21-06-09 15:10	1	0.0	0.0	0.0
21-06-09 15:20	1	0.0	0.0	2.3900003
21-06-09 15:30	1	13.217325	8.370001	2.6721008
21-06-09 15:40	1	0.0	1.6899847	1.1949999
21-06-09 15:50	1	1.1999999	0.0	0.0
21-06-09 16:00	1	0.0	0.0	0.0
21-06-09 16:10	1	3.5849998	4.367866	0.0
21-06-09 16:20	1	0.0	3.3870494	0.19669253
21-06-09 16:30	1	0.0	0.0	8.173307
21-06-09 16:40	1	2.395	11.249985	1.1949999
21-06-09 16:50	1	0.0	0.0	1.1949999
21-06-09 17:00	1	0.0	0.0	4.0799847
21-06-09 17:10	1	5.975	6.982048	4.78
21-06-09 17:20	1	3.8560958	1.2000002	1.9307646
21-06-09 17:30	1	29.15097	14.655574	14.18837
21-06-09 17:40	1	43.2977	8.864985	39.70578
21-06-09 17:50	1	45.762165	62.99923	43.658493
21-06-09 18:00	1	0.0	15.410581	0.0
21-06-09 18:10	1	15.094522	2.8849852	7.175
21-06-09 18:20	1	9.983057	2.6743412	0.0
21-06-09 18:30	1	1.1949997	0.0	0.0
21-06-09 18:40	1	7.1699996	0.0	0.0
21-06-09 18:50	1	7.6749854	10.426644	5.278524
21-06-09 19:00	1	0.0	5.4681892	0.0
21-06-09 19:10	1	0.0	11.147392	0.0
21-06-09 19:20	1	0.0	0.0	0.0
21-06-09 19:30	1	0.0	2.39	4.7799997
21-06-09 19:40	1	5.9850006	18.707088	4.0899854
21-06-09 19:50	1	29.363693	31.483784	38.19574
21-06-09 20:00	1	33.3928	17.854599	17.108418
21-06-09 20:10	1	31.744379	16.816545	13.436574
21-06-09 20:20	1	5.062101	2.3899999	0.0
21-06-09 20:30	1	8.229188	0.0	0.0
21-06-09 20:40	1	0.0	0.0	1.6899853
21-06-09 20:50	1	2.3899999	3.37997	12.260572
21-06-09 21:00	1	5.274985	0.0	1.1949999
21-06-09 21:10	1	20.887772	14.928607	0.0
21-06-09 21:20	1	20.087255	23.578104	3.5900002
21-06-09 21:30	1	69.62596	37.497868	2.3899999
21-06-09 21:40	1	42.164318	52.778496	2.3899999
21-06-09 21:50	1	5.979999	10.337087	7.738681
21-06-09 22:00	1	0.0	2.8849847	1.1949999
21-06-09 22:10	1	21.829954	1.195	13.7228365
21-06-09 22:20	1	3.3870494	25.90772	8.37
21-06-09 22:30	1	0.0	13.649988	1.6899853
21-06-09 22:40	1	6.469986	0.0	23.494938
21-06-09 22:50	1	2.884985	1.1949999	0.0
21-06-09 23:00	1	24.29004	8.375002	0.0
21-06-09 23:10	1	42.59175	7.6649847	3.5899997
21-06-09 23:20	1	28.506634	13.724297	13.926559
21-06-09 23:30	1	83.479065	32.527237	39.877277
21-06-09 23:40	1	62.526104	17.259985	20.49122
21-06-09 23:50	1	68.05516	57.39027	37.927654
21-06-10 00:00	1	57.03307	43.404793	33.868504
21-06-10 00:10	1	29.042059	3.5850003	0.0
21-06-10 00:20	1	88.06801	52.876396	31.11858
21-06-10 00:30	1	26.263214	43.43273	11.052101
21-06-10 00:40	1	56.954693	56.64101	49.428276
21-06-10 00:50	1	2.3949997	26.253742	15.907186
21-06-10 01:00	1	3.5900002	33.85196	7.251544
21-06-10 01:10	1	0.0	42.57499	15.125097
21-06-10 01:20	1	9.647848	23.482342	37.39852
21-06-10 01:30	1	1.6899855	40.81809	29.138998
21-06-10 01:40	1	0.0	31.75838	29.4203
21-06-10 01:50	1	14.013475	18.227032	7.6699843
21-06-10 02:00	1	15.9841	70.34263	55.65626
21-06-10 02:10	1	3.37997	34.7811	18.305195
21-06-10 02:20	1	0.0	40.399494	28.3721
21-06-10 02:30	1	0.0	0.0	0.0
21-06-10 02:40	1	4.083524	0.0	2.3899999
21-06-10 02:50	1	15.207169	3.5900002	3.5850003
21-06-10 03:00	1	35.398098	3.5900006	22.128307
21-06-10 03:10	1	32.99056	0.0	0.0
21-06-10 03:20	1	38.31185	0.0	1.6899853
21-06-10 03:30	1	8.071794	0.0	4.083524
21-06-10 03:40	1	0.0	0.0	6.4735246
21-06-10 03:50	1	45.75956	12.2465725	25.406689
21-06-10 04:00	1	27.04129	11.254985	26.862244
21-06-10 04:10	1	50.86062	5.975	25.07291
21-06-10 04:20	1	13.379504	2.3899999	8.489015
21-06-10 04:30	1	22.563276	7.4565744	49.29705
21-06-10 04:40	1	3.5850003	6.7520866	11.258525
21-06-10 04:50	1	1.1949998	24.91205	6.759941
21-06-10 05:00	1	38.423088	45.95888	13.2315445
21-06-10 05:10	1	47.966503	77.85436	35.35845
21-06-10 05:20	1	62.29782	58.566902	24.657352
21-06-10 05:30	1	26.248743	13.452032	11.75851
21-06-10 05:40	1	44.697517	48.514397	38.358467
21-06-10 05:50	1	2.6721015	44.764275	18.217102
21-06-10 06:00	1	0.0	29.617321	8.1649685
21-06-10 06:10	1	0.0	19.010054	0.0
21-06-10 06:20	1	1.1949999	20.192823	2.5718184
21-06-10 06:30	1	8.365001	50.959145	1.0181816
21-06-10 06:40	1	3.5849998	0.0	6.9685097
21-06-10 06:50	1	0.0	0.0	16.830084
21-06-10 07:00	2	0.0	4.7850003	0.0
21-06-10 07:10	2	0.0	0.0	0.0
21-06-10 07:20	2	14.844986	18.021545	10.558508
21-06-10 07:30	2	0.0	3.5849998	0.0
21-06-10 07:40	2	0.0	0.0	0.0
21-06-10 07:50	2	0.0	0.0	0.0
21-06-10 08:00	2	0.0	0.0	4.9786677
21-06-10 08:10	2	0.0	1.1950002	0.0
21-06-10 08:20	2	4.0799856	1.1949999	9.358509
21-06-10 08:30	2	0.0	1.1949999	2.3900003
21-06-10 08:40	2	0.0	0.0	0.0
21-06-10 08:50	2	2.3899999	0.0	5.0671015
21-06-10 09:00	2	0.0	0.0	7.678523
21-06-10 09:10	2	0.0	0.0	0.0
21-06-10 09:20	2	0.0	2.3899999	7.4565735
21-06-10 09:30	2	0.0	0.0	11.950001
21-06-10 09:40	2	0.0	0.0	17.233524
21-06-10 09:50	2	0.0	0.0	0.0
21-06-10 10:00	2	5.9749994	0.0	8.873526
21-06-10 10:10	2	0.0	0.0	3.6
21-06-10 10:20	2	45.12641	76.12474	54.64339
21-06-10 10:30	2	36.166805	44.015724	17.806515
21-06-10 10:40	2	41.659897	25.763601	5.9749994
21-06-10 10:50	2	63.932056	76.358574	19.502806
21-06-10 11:00	2	36.293804	36.04355	51.532753
21-06-10 11:10	2	55.039764	70.240005	35.243706
21-06-10 11:20	2	17.566946	22.931364	8.163509
21-06-10 11:30	2	11.154048	30.904068	6.4749846
21-06-10 11:40	2	43.078144	13.942019	22.091528
21-06-10 11:50	2	10.616677	31.177002	3.5849998
21-06-10 12:00	2	16.076519	0.0	6.257101
21-06-10 12:10	2	1.2	1.1949999	2.3899999
21-06-10 12:20	2	25.54711	1.6899849	0.0
21-06-10 12:30	2	0.0	9.44844	2.3899999
21-06-10 12:40	2	0.0	8.735731	0.0
21-06-10 12:50	2	0.0	0.0	5.2799845
21-06-10 13:00	2	0.0	1.1949999	0.0
21-06-10 13:10	2	0.0	3.5849998	0.0
21-06-10 13:20	2	1.6899855	5.2749853	0.0
21-06-10 13:30	2	0.0	0.0	1.1949999
21-06-10 13:40	2	2.8849852	0.0	0.0
21-06-10 13:50	2	1.1949999	1.1949999	0.0
21-06-10 14:00	2	0.0	0.0	0.0
21-06-10 14:10	2	0.0	0.0	0.0
21-06-10 14:20	2	0.0	0.0	6.4699845
21-06-10 14:30	2	0.0	4.5870485	2.3899999
21-06-10 14:40	2	2.3900003	1.6935246	0.0
21-06-10 14:50	2	2.3899999	4.088525	0.0
21-06-10 15:00	2	15.535001	10.557048	4.7850003
21-06-10 15:10	2	4.7799997	1.1949999	0.0
21-06-10 15:20	2	0.0	1.6935241	7.1699996
21-06-10 15:30	2	4.0885243	1.6935246	6.266575
21-06-10 15:40	2	25.986172	1.1949998	13.155002
21-06-10 15:50	2	0.0	12.050544	6.2571015
21-06-10 16:00	2	0.0	13.450574	0.0
21-06-10 16:10	2	0.0	7.170001	0.0
21-06-10 16:20	2	0.0	4.7799997	0.0
21-06-10 16:30	2	0.0	0.0	0.0
21-06-10 16:40	2	10.360558	0.0	0.0
21-06-10 16:50	2	29.780262	11.950001	0.0
21-06-10 17:00	2	19.02946	8.365	0.0
21-06-10 17:10	2	5.975	2.3899999	0.0
21-06-10 17:20	2	0.0	0.0	0.0
21-06-10 17:30	2	0.0	0.0	0.0
21-06-10 17:40	2	13.1449995	0.0	1.6899855
21-06-10 17:50	2	0.0	0.0	2.1970184
21-06-10 18:00	2	1.1949999	22.823391	47.8511
21-06-10 18:10	2	9.862033	35.491417	2.3899999
21-06-10 18:20	2	0.0	9.35497	0.0
21-06-10 18:30	2	0.0	5.975	0.0
21-06-10 18:40	2	5.283524	1.1949999	1.1949999
21-06-10 18:50	2	7.1699996	0.0	0.0
21-06-10 19:00	2	0.0	0.0	0.0
21-06-10 19:10	2	1.689985	24.798563	3.5900002
21-06-10 19:20	2	1.6899855	0.0	11.950001
21-06-10 19:30	2	24.283644	26.197744	2.39
21-06-10 19:40	2	35.493538	30.194555	8.365
21-06-10 19:50	2	26.604956	18.308575	4.5820494
21-06-10 20:00	2	1.1949999	0.0	0.0
21-06-10 20:10	2	1.1949999	0.0	7.466574
21-06-10 20:20	2	4.7799997	2.884986	11.570177
21-06-10 20:30	2	20.288519	0.0	9.395042
21-06-10 20:40	2	2.3899999	6.4735246	0.0
21-06-10 20:50	2	0.0	6.9685097	0.0
21-06-10 21:00	2	3.5900006	0.0	1.6899847
21-06-10 21:10	2	26.680567	9.424189	12.963507
21-06-10 21:20	2	9.640612	0.0	11.62571
21-06-10 21:30	2	28.15714	34.581974	7.175
21-06-10 21:40	2	31.775537	20.915068	2.3899999
21-06-10 21:50	2	40.003258	35.20427	11.051573
21-06-10 22:00	2	15.423134	6.9770494	12.253493
21-06-10 22:10	2	19.0009	19.213465	0.0
21-06-10 22:20	2	0.0	0.0	1.1949999
21-06-10 22:30	2	16.628592	4.7850003	0.0
21-06-10 22:40	2	11.654309	3.869341	1.1949999
21-06-10 22:50	2	69.13783	50.865864	30.271961
21-06-10 23:00	2	62.626892	25.193466	17.52848
21-06-10 23:10	2	19.169376	19.699911	5.274985
21-06-10 23:20	2	28.829174	17.729969	0.0
21-06-10 23:30	2	66.61937	39.934887	2.3949995
21-06-10 23:40	2	60.533	35.674225	19.713608
21-06-10 23:50	2	29.584015	25.375738	18.019924
21-06-11 00:00	2	23.490042	14.913675	12.522056
21-06-11 00:10	2	71.23137	59.202965	40.633766
21-06-11 00:20	2	48.74485	48.05395	28.879166
21-06-11 00:30	2	26.038715	50.664745	33.263603
21-06-11 00:40	2	0.0	36.10448	8.859985
21-06-11 00:50	2	0.0	6.7670164	12.454987
21-06-11 01:00	2	6.4699845	53.552223	13.725069
21-06-11 01:10	2	4.079985	7.863652	14.8713045
21-06-11 01:20	2	0.0	43.42222	27.933325
21-06-11 01:30	2	19.503576	30.943604	33.439205
21-06-11 01:40	2	16.127148	64.55984	49.620884
21-06-11 01:50	2	8.859804	21.608465	51.7357
21-06-11 02:00	2	20.706526	12.525595	12.953509
21-06-11 02:10	2	30.481989	52.17524	58.928
21-06-11 02:20	2	38.798813	54.336052	43.500126
21-06-11 02:30	2	46.90639	46.782345	39.279415
21-06-11 02:40	2	32.7335	36.034077	33.916496
21-06-11 02:50	2	58.2607	38.340637	26.958633
21-06-11 03:00	2	30.428741	50.864246	21.32497
21-06-11 03:10	2	68.99108	17.022099	9.645611
21-06-11 03:20	2	63.59339	42.855103	41.162422
21-06-11 03:30	2	46.828888	40.315277	34.95713
21-06-11 03:40	2	0.0	0.0	0.0
21-06-11 03:50	2	0.0	2.8849847	12.801305
21-06-11 04:00	2	7.2550826	0.0	0.0
21-06-11 04:10	2	0.0	10.754999	0.0
21-06-11 04:20	2	0.0	0.0	0.0
21-06-11 04:30	2	0.0	0.0	0.0
21-06-11 04:40	2	2.3899999	4.7799997	7.9528656
21-06-11 04:50	2	7.1699996	2.3899999	6.261575
21-06-11 05:00	2	27.863647	17.606943	15.142016
21-06-11 05:10	2	33.912727	0.0	23.380154
21-06-11 05:20	2	45.12365	24.349964	15.90365
21-06-11 05:30	2	67.54834	73.491745	40.74749
21-06-11 05:40	2	30.755182	9.359971	32.55684
21-06-11 05:50	2	48.366264	41.292137	51.109947
21-06-11 06:00	2	19.917019	54.98014	35.148582
21-06-11 06:10	2	48.858273	70.73338	42.946976
21-06-11 06:20	2	26.397007	67.30731	23.796358
21-06-11 06:30	2	45.607082	39.419365	31.748074
21-06-11 06:40	2	54.322914	63.51076	52.481995
21-06-11 06:50	2	73.87706	62.93827	62.18972
21-06-11 07:00	3	30.48699	17.029953	13.649984
21-06-11 07:10	3	1.1999999	4.9786654	0.0
21-06-11 07:20	3	0.0	0.0	0.0
21-06-11 07:30	3	7.4684935	12.458525	14.920069
21-06-11 07:40	3	1.2	0.0	0.0
21-06-11 07:50	3	2.8885243	0.0	0.0
21-06-11 08:00	3	0.0	0.0	0.0
21-06-11 08:10	3	7.678525	0.0	0.0
21-06-11 08:20	3	1.1999999	0.0	0.0
21-06-11 08:30	3	0.0	0.0	15.339969
21-06-11 08:40	3	1.1949999	0.0	0.0
21-06-11 08:50	3	0.0	1.6899855	23.47511
21-06-11 09:00	3	3.5849998	1.689985	0.0
21-06-11 09:10	3	2.3950002	0.0	0.0
21-06-11 09:20	3	1.693525	4.0799856	1.1949999
21-06-11 09:30	3	0.0	2.3899999	16.73
21-06-11 09:40	3	0.0	0.0	4.7799997
21-06-11 09:50	3	0.0	1.1949999	9.36351
21-06-11 10:00	3	0.0	1.1949999	0.0
21-06-11 10:10	3	0.0	0.0	1.2
21-06-11 10:20	3	2.3899999	0.0	7.378666
21-06-11 10:30	3	0.0	5.071574	4.78
21-06-11 10:40	3	77.32361	81.23918	108.11526
21-06-11 10:50	3	175.16856	126.51227	112.8066
21-06-11 11:00	3	80.42282	90.324814	60.547157
21-06-11 11:10	3	49.970478	51.175636	43.85685
21-06-11 11:20	3	53.80636	43.559284	25.385738
21-06-11 11:30	3	33.20298	46.60498	33.767036
21-06-11 11:40	3	52.800983	39.8765	37.730843
21-06-11 11:50	3	52.01238	58.219227	39.73101
21-06-11 12:00	3	0.0	2.8849854	0.0
21-06-11 12:10	3	0.0	1.1950004	0.0
21-06-11 12:20	3	0.0	0.0	0.0
21-06-11 12:30	3	4.7799997	5.773509	0.0
21-06-11 12:40	3	0.0	23.676098	0.0
21-06-11 12:50	3	0.0	7.7549133	0.0
21-06-11 13:00	3	1.1949999	1.1949999	4.3127947
21-06-11 13:10	3	0.0	1.6899849	4.3127956
21-06-11 13:20	3	0.0	1.1949999	0.0
21-06-11 13:30	3	0.0	0.0	0.0
21-06-11 13:40	3	0.0	4.079985	2.3899999
21-06-11 13:50	3	0.0	5.613029	0.0
21-06-11 14:00	3	0.0	11.121971	5.975001
21-06-11 14:10	3	0.0	0.0	19.411575
21-06-11 14:20	3	0.0	5.7699714	0.0
21-06-11 14:30	3	5.2749853	0.0	0.0
21-06-11 14:40	3	8.878524	1.1949999	9.36351
21-06-11 14:50	3	29.952322	5.7785096	21.31497
21-06-11 15:00	3	16.815609	21.615543	3.5849996
21-06-11 15:10	3	0.0	0.0	0.0
21-06-11 15:20	3	0.0	2.3899999	0.0
21-06-11 15:30	3	14.339999	0.0	2.39
21-06-11 15:40	3	0.0	0.0	0.0
21-06-11 15:50	3	1.1949999	4.5785103	0.0
21-06-11 16:00	3	2.8849852	0.0	0.0
21-06-11 16:10	3	5.769971	0.0	0.0
21-06-11 16:20	3	8.159969	10.059985	10.558509
21-06-11 16:30	3	0.0	4.7799993	9.57
21-06-11 16:40	3	0.0	5.773509	8.365
21-06-11 16:50	3	0.0	4.7899995	0.0
21-06-11 17:00	3	2.8849854	9.570001	0.0
21-06-11 17:10	3	0.0	0.0	0.0
21-06-11 17:20	3	0.0	2.3899999	0.0
21-06-11 17:30	3	12.034312	3.871574	1.1949998
21-06-11 17:40	3	7.1699996	2.3899999	0.0
21-06-11 17:50	3	18.304884	11.95	3.5849998
21-06-11 18:00	3	5.274985	0.0	2.3899999
21-06-11 18:10	3	0.0	1.1949999	4.5749707
21-06-11 18:20	3	0.0	3.8715744	0.0
21-06-11 18:30	3	0.0	3.5849998	3.37997
21-06-11 18:40	3	7.897795	39.39459	22.07868
21-06-11 18:50	3	2.6721013	8.15997	11.532086
21-06-11 19:00	3	13.72653	11.5356245	21.509998
21-06-11 19:10	3	8.864985	0.0	7.175
21-06-11 19:20	3	10.14007	15.420581	1.6899855
21-06-11 19:30	3	39.210957	20.98515	3.3799698
21-06-11 19:40	3	0.0	21.269865	10.139911
21-06-11 19:50	3	9.150626	1.6935247	9.142087
21-06-11 20:00	3	0.0	0.0	0.0
21-06-11 20:10	3	5.975	8.445608	5.278525
21-06-11 20:20	3	5.283525	7.1800003	6.2615743
21-06-11 20:30	3	12.734941	10.754999	2.3900008
21-06-11 20:40	3	11.541559	2.3899999	8.863524
21-06-11 20:50	3	39.187096	22.168076	24.080168
21-06-11 21:00	3	9.57	37.30062	16.826544
21-06-11 21:10	3	15.1490965	0.0	0.0
21-06-11 21:20	3	0.0	2.8899853	0.0
21-06-11 21:30	3	0.0	3.6	0.0
21-06-11 21:40	3	0.0	11.053495	0.0
21-06-11 21:50	3	8.167048	7.738675	2.3899999
21-06-11 22:00	3	1.689985	26.10997	0.0
21-06-11 22:10	3	7.1699996	4.079985	0.0
21-06-11 22:20	3	14.445943	5.274985	7.902794
21-06-11 22:30	3	22.002417	20.208593	5.062101
21-06-11 22:40	3	39.917046	24.573284	23.288609
21-06-11 22:50	3	42.76033	30.142782	25.003437
21-06-11 23:00	3	25.300314	45.9235	9.645612
21-06-11 23:10	3	15.338507	24.675194	19.90994
21-06-11 23:20	3	2.3899999	4.7799997	1.689985
21-06-11 23:30	3	1.6899853	2.3899999	0.0
21-06-11 23:40	3	40.11876	44.81581	26.28426
21-06-11 23:50	3	13.929326	27.660696	8.132063
21-06-12 00:00	3	53.152565	29.775055	19.757929
21-06-12 00:10	3	34.4121	34.335278	7.828618
21-06-12 00:20	3	59.530346	36.760406	41.17934
21-06-12 00:30	3	67.359566	49.771908	32.11302
21-06-12 00:40	3	53.972954	56.711853	24.149864
21-06-12 00:50	3	10.770001	29.32201	31.113535
21-06-12 01:00	3	37.49196	43.07912	5.080574
21-06-12 01:10	3	12.454985	30.958435	7.6685243
21-06-12 01:20	3	7.169999	25.763693	33.365055
21-06-12 01:30	3	23.576328	80.429146	52.644035
21-06-12 01:40	3	12.949969	48.54714	17.52848
21-06-12 01:50	3	8.365	20.49001	12.249955
21-06-12 02:00	3	10.054984	9.653623	11.5370865
21-06-12 02:10	3	1.1949999	71.53064	23.588564
21-06-12 02:20	3	9.36497	18.420698	17.33593
21-06-12 02:30	3	0.0	30.349188	10.337086
21-06-12 02:40	3	0.0	6.4749856	2.3899999
21-06-12 02:50	3	0.0	0.0	0.0
21-06-12 03:00	3	2.3899999	0.0	18.03147
21-06-12 03:10	3	2.39	1.1949999	33.86004
21-06-12 03:20	3	0.0	2.3899999	9.851575
21-06-12 03:30	3	9.645083	2.3950002	14.871302
21-06-12 03:40	3	13.929941	10.133149	25.04126
21-06-12 03:50	3	36.187054	46.15307	68.22237
21-06-12 04:00	3	83.284904	61.660034	53.521706
21-06-12 04:10	3	33.008156	48.931126	32.019646
21-06-12 04:20	3	44.110836	8.940595	6.4749856
21-06-12 04:30	3	61.385796	28.866629	17.103119
21-06-12 04:40	3	13.936562	9.429186	4.978666
21-06-12 04:50	3	22.31348	17.320066	0.0
21-06-12 05:00	3	59.891804	61.743946	0.0
21-06-12 05:10	3	3.5849998	33.8365	0.0
21-06-12 05:20	3	8.6471	44.432606	0.0
21-06-12 05:30	3	3.5849998	35.115192	31.963406
21-06-12 05:40	3	47.482796	11.0534935	27.358913
21-06-12 05:50	3	50.108543	24.490524	17.543406
21-06-12 06:00	3	15.420054	18.508677	23.29361
21-06-12 06:10	3	51.647858	48.78219	34.628517
21-06-12 06:20	3	33.9382	91.81907	36.313198
21-06-12 06:30	3	17.234985	50.48701	24.761396
21-06-12 06:40	3	0.0	14.917056	26.871374
21-06-12 06:50	3	1.1949999	2.8849854	9.853495
21-06-12 07:00	4	0.0	0.0	9.642849
21-06-12 07:10	4	0.0	0.0	0.0
21-06-12 07:20	4	7.1800013	7.674985	7.1800003
21-06-12 07:30	4	3.5849996	9.65285	0.0
21-06-12 07:40	4	4.079985	0.0	0.0
21-06-12 07:50	4	4.0799856	0.0	0.0
21-06-12 08:00	4	0.0	0.0	0.0
21-06-12 08:10	4	0.0	0.0	0.0
21-06-12 08:20	4	0.0	0.0	0.0
21-06-12 08:30	4	0.0	3.5849998	0.0
21-06-12 08:40	4	1.1949999	0.0	0.0
21-06-12 08:50	4	2.3899999	0.0	0.0
21-06-12 09:00	4	0.0	0.0	2.3899999
21-06-12 09:10	4	0.0	0.0	6.4699845
21-06-12 09:20	4	0.0	0.0	8.859985
21-06-12 09:30	4	5.2799854	0.0	0.0
21-06-12 09:40	4	2.6765745	5.9749994	0.0
21-06-12 09:50	4	2.3899999	0.0	0.0
21-06-12 10:00	4	1.1949998	3.3799706	2.395
21-06-12 10:10	4	6.469985	0.0	3.3799706
21-06-12 10:20	4	0.0	0.0	0.0
21-06-12 10:30	4	2.3899999	5.5570874	2.3899999
21-06-12 10:40	4	3.5850003	6.543677	6.703714
21-06-12 10:50	4	1.1949999	28.863546	66.3417
21-06-12 11:00	4	1.1949999	23.083118	14.918068
21-06-12 11:10	4	0.0	9.05865	6.4799857
21-06-12 11:20	4	0.0	3.8671017	7.6699853
21-06-12 11:30	4	0.0	2.3950002	2.3899999
21-06-12 11:40	4	0.0	0.0	0.0
21-06-12 11:50	4	28.87855	15.126559	51.57069
21-06-12 12:00	4	8.94153	22.67368	17.80558
21-06-12 12:10	4	31.147894	0.0	10.54997
21-06-12 12:20	4	53.751503	32.955463	32.725193
21-06-12 12:30	4	40.3312	52.815582	40.8534
21-06-12 12:40	4	2.3899994	17.935	0.0
21-06-12 12:50	4	19.00782	13.037132	0.0
21-06-12 13:00	4	5.975	3.5900002	2.8849854
21-06-12 13:10	4	0.0	0.0	0.0
21-06-12 13:20	4	0.0	1.1999999	0.0
21-06-12 13:30	4	0.0	0.0	0.0
21-06-12 13:40	4	0.0	0.0	0.0
21-06-12 13:50	4	0.0	9.559999	0.0
21-06-12 14:00	4	0.0	0.0	0.0
21-06-12 14:10	4	0.0	1.1949999	0.0
21-06-12 14:20	4	2.3899999	0.0	0.0
21-06-12 14:30	4	0.0	0.0	0.0
21-06-12 14:40	4	0.0	0.0	7.4599557
21-06-12 14:50	4	0.0	0.0	0.0
21-06-12 15:00	4	0.0	0.0	0.0
21-06-12 15:10	4	0.0	4.083524	4.7799997
21-06-12 15:20	4	0.0	3.5849998	0.0
21-06-12 15:30	4	21.124866	16.54205	7.175
21-06-12 15:40	4	0.0	1.689985	0.0
21-06-12 15:50	4	0.0	0.0	1.6935244
21-06-12 16:00	4	0.0	0.0	0.0
21-06-12 16:10	4	0.0	2.3899999	2.395
21-06-12 16:20	4	0.0	0.0	0.0
21-06-12 16:30	4	0.0	0.0	0.0
21-06-12 16:40	4	1.6899853	0.0	0.0
21-06-12 16:50	4	0.0	0.0	4.7799997
21-06-12 17:00	4	1.1949999	13.453494	2.3899999
21-06-12 17:10	4	0.0	13.447034	2.395
21-06-12 17:20	4	7.6649847	1.6899855	2.3899999
21-06-12 17:30	4	0.0	4.7799997	0.0
21-06-12 17:40	4	0.0	0.0	0.0
21-06-12 17:50	4	0.0	1.689985	0.0
21-06-12 18:00	4	2.3899999	4.7799997	5.680625
21-06-12 18:10	4	9.461238	3.5849996	12.066423
21-06-12 18:20	4	15.308786	0.0	5.7699714
21-06-12 18:30	4	2.3899999	0.0	3.5900006
21-06-12 18:40	4	0.0	1.1949999	4.7799997
21-06-12 18:50	4	0.0	2.3899999	0.0
21-06-12 19:00	4	1.1949999	0.0	0.0
21-06-12 19:10	4	27.730326	37.74399	24.77217
21-06-12 19:20	4	15.624927	15.834955	36.823715
21-06-12 19:30	4	17.330528	6.9699707	17.223621
21-06-12 19:40	4	9.774046	0.0	3.5899997
21-06-12 19:50	4	4.8679886	6.2805734	0.0
21-06-12 20:00	4	0.0	17.823437	5.3442025
21-06-12 20:10	4	0.0	0.0	0.0
21-06-12 20:20	4	2.672101	8.453465	0.0
21-06-12 20:30	4	9.436674	0.0	1.6899853
21-06-12 20:40	4	2.8849854	14.923147	16.53351
21-06-12 20:50	4	5.3486753	1.1949999	1.689985
21-06-12 21:00	4	12.031546	6.4699845	0.0
21-06-12 21:10	4	19.990711	21.11348	0.0
21-06-12 21:20	4	31.040394	22.222189	19.975777
21-06-12 21:30	4	10.557048	0.0	11.037103
21-06-12 21:40	4	2.884985	0.0	2.8849847
21-06-12 21:50	4	6.7570868	0.0	0.0
21-06-12 22:00	4	not_recorded	0.0	0.0
21-06-12 22:10	4	3.991666	11.044955	10.840609
21-06-12 22:20	4	55.33625	91.79649	47.568127
21-06-12 22:30	4	62.51826	102.03122	74.055275
21-06-12 22:40	4	12.930226	29.335474	9.3770485
21-06-12 22:50	4	49.394466	32.94015	23.31146
21-06-12 23:00	4	43.22332	28.86469	11.96
21-06-12 23:10	4	2.8849852	8.442072	13.1449995
21-06-12 23:20	4	38.423088	10.846545	6.7565603
21-06-12 23:30	4	7.6699843	15.401156	0.0
21-06-12 23:40	4	71.64726	47.317432	5.2785244
21-06-12 23:50	4	23.995085	30.750553	8.654956
21-06-13 00:00	4	27.57726	27.09202	32.6491
21-06-13 00:10	4	47.588493	17.01729	8.887767
21-06-13 00:20	4	35.912823	17.173319	3.3799698
21-06-13 00:30	4	22.30156	67.36757	60.42646
21-06-13 00:40	4	11.830053	21.823496	17.227158
21-06-13 00:50	4	35.526978	19.428493	1.1949999
21-06-13 01:00	4	26.606527	18.716558	4.574971
21-06-13 01:10	4	27.317074	35.118114	38.146973
21-06-13 01:20	4	33.398907	27.948572	32.654106
21-06-13 01:30	4	70.68871	66.11703	43.017586
21-06-13 01:40	4	58.032337	69.089	22.798464
21-06-13 01:50	4	2.3899999	41.5947	26.973532
21-06-13 02:00	4	12.32504	41.476624	12.309175
21-06-13 02:10	4	5.069956	13.452032	0.0
21-06-13 02:20	4	2.8849852	42.223423	21.672682
21-06-13 02:30	4	0.0	49.19479	31.932953
21-06-13 02:40	4	0.0	4.5785074	2.3899999
21-06-13 02:50	4	1.1950003	21.884424	23.20216
21-06-13 03:00	4	16.02716	45.47319	17.111658
21-06-13 03:10	4	4.57497	12.810249	36.727165
21-06-13 03:20	4	13.937019	2.39	0.0
21-06-13 03:30	4	37.8378	1.1949999	3.5849996
21-06-13 03:40	4	14.153511	7.1800003	36.805794
21-06-13 03:50	4	61.60919	16.817074	51.66863
21-06-13 04:00	4	23.788593	7.175	23.512018
21-06-13 04:10	4	13.882794	4.785	8.173509
21-06-13 04:20	4	24.285568	0.0	8.6521015
21-06-13 04:30	4	35.740837	11.534327	8.167049
21-06-13 04:40	4	57.72804	66.60354	95.32836
21-06-13 04:50	4	16.54851	42.78465	21.132107
21-06-13 05:00	4	44.902855	45.794884	11.046575
21-06-13 05:10	4	8.15997	6.767015	0.0
21-06-13 05:20	4	0.0	1.693524	0.0
21-06-13 05:30	4	6.479985	25.488575	2.3899999
21-06-13 05:40	4	1.1949999	35.75844	4.0799847
21-06-13 05:50	4	26.681656	12.249956	2.3899999
21-06-13 06:00	4	36.669456	59.943718	8.45285
21-06-13 06:10	4	65.784225	60.610687	60.226368
21-06-13 06:20	4	18.297184	37.521584	32.56574
21-06-13 06:30	4	86.787796	51.040535	77.52875
21-06-13 06:40	4	24.432766	38.43755	24.480068
21-06-13 06:50	4	3.867101	22.593132	7.452101
21-06-13 07:00	5	0.0	0.0	0.0
21-06-13 07:10	5	0.0	2.8849854	1.1949999
21-06-13 07:20	5	9.858495	12.523148	2.3899999
21-06-13 07:30	5	0.0	0.0	7.170001
21-06-13 07:40	5	0.0	0.0	0.0
21-06-13 07:50	5	1.1949999	0.0	5.56156
21-06-13 08:00	5	6.264956	0.0	14.13497
21-06-13 08:10	5	4.78	0.0	10.754999
21-06-13 08:20	5	2.3899999	0.0	0.0
21-06-13 08:30	5	0.0	0.0	0.0
21-06-13 08:40	5	13.512186	0.0	2.3950002
21-06-13 08:50	5	0.0	0.0	1.1949999
21-06-13 09:00	5	1.1949999	0.0	3.5899994
21-06-13 09:10	5	2.8885243	0.0	2.3899999
21-06-13 09:20	5	0.0	0.0	4.7799997
21-06-13 09:30	5	1.2	0.0	0.0
21-06-13 09:40	5	2.4	4.7799997	6.600333
21-06-13 09:50	5	0.0	0.0	14.22819
21-06-13 10:00	5	11.767049	0.0	3.869341
21-06-13 10:10	5	0.0	5.0621014	0.0
21-06-13 10:20	5	7.0386605	0.0	3.5849996
21-06-13 10:30	5	23.58295	0.0	2.8885243
21-06-13 10:40	5	22.381641	0.0	0.0
21-06-13 10:50	5	7.6735253	8.869986	15.339971
21-06-13 11:00	5	61.575367	23.50656	33.5535
21-06-13 11:10	5	29.31139	25.563572	49.137566
21-06-13 11:20	5	2.3899999	6.4785247	3.876574
21-06-13 11:30	5	0.0	0.0	0.0
21-06-13 11:40	5	36.246956	33.42489	31.467117
21-06-13 11:50	5	4.7850003	29.336365	5.2799864
21-06-13 12:00	5	4.7799997	37.157024	15.62061
21-06-13 12:10	5	4.093524	13.232071	1.1949996
21-06-13 12:20	5	0.0	5.2749853	0.0
21-06-13 12:30	5	7.1699996	0.0	0.0
21-06-13 12:40	5	1.1949999	1.1949999	0.0
21-06-13 12:50	5	0.0	0.0	0.0
21-06-13 13:00	5	0.0	0.0	5.2749853
21-06-13 13:10	5	2.3899999	0.0	1.1949999
21-06-13 13:20	5	0.0	13.932086	3.8715749
21-06-13 13:30	5	0.0	0.0	3.5899994
21-06-13 13:40	5	0.0	0.0	1.6899849
21-06-13 13:50	5	0.0	5.975	7.9620185
21-06-13 14:00	5	0.0	0.0	1.1949999
21-06-13 14:10	5	0.0	0.0	7.1699996
21-06-13 14:20	5	1.1949999	0.0	7.368666
21-06-13 14:30	5	0.0	2.6765742	0.0
21-06-13 14:40	5	1.1949999	0.0	0.0
21-06-13 14:50	5	4.0799847	0.0	0.0
21-06-13 15:00	5	0.0	0.0	1.1999999
21-06-13 15:10	5	0.0	3.5849998	2.8885245
21-06-13 15:20	5	5.062101	8.173511	2.395
21-06-13 15:30	5	0.0	2.6765747	0.0
21-06-13 15:40	5	0.0	0.0	2.3899996
21-06-13 15:50	5	4.079985	27.777578	0.0
21-06-13 16:00	5	1.1950003	4.3620863	0.0
21-06-13 16:10	5	4.088525	3.379971	5.066574
21-06-13 16:20	5	0.0	2.884985	0.0
21-06-13 16:30	5	0.40493217	0.0	5.279985
21-06-13 16:40	5	5.5700674	1.1949999	0.0
21-06-13 16:50	5	1.6899855	1.1950002	0.0
21-06-13 17:00	5	0.0	3.5849998	0.0
21-06-13 17:10	5	1.1949998	0.0	0.0
21-06-13 17:20	5	1.1949999	0.0	2.3899999
21-06-13 17:30	5	7.6649857	3.5849998	0.0
21-06-13 17:40	5	0.0	0.0	0.0
21-06-13 17:50	5	0.0	0.0	2.3899996
21-06-13 18:00	5	0.0	0.0	0.0
21-06-13 18:10	5	3.379971	0.0	0.0
21-06-13 18:20	5	5.7699704	5.274985	2.3899999
21-06-13 18:30	5	13.639986	8.859985	14.340001
21-06-13 18:40	5	5.7699704	8.365	0.0
21-06-13 18:50	5	8.657102	17.32199	1.1949999
21-06-13 19:00	5	0.0	11.827207	2.3899999
21-06-13 19:10	5	6.4749846	6.4735246	5.77497
21-06-13 19:20	5	0.0	24.768631	0.0
21-06-13 19:30	5	32.057858	18.80795	7.175
21-06-13 19:40	5	23.05496	31.787136	5.98
21-06-13 19:50	5	36.324963	8.661574	29.002893
21-06-13 20:00	5	0.0	0.0	0.0
21-06-13 20:10	5	7.9584785	1.1949999	2.884985
21-06-13 20:20	5	24.138613	5.76997	23.508478
21-06-13 20:30	5	2.3899999	17.509327	15.411514
21-06-13 20:40	5	4.7799997	0.0	10.76
21-06-13 20:50	5	9.149941	0.0	0.0
21-06-13 21:00	5	2.3899999	1.6899853	6.266574
21-06-13 21:10	5	8.159971	1.1999998	11.249986
21-06-13 21:20	5	7.743148	15.410579	0.0
21-06-13 21:30	5	10.841546	20.982761	12.727087
21-06-13 21:40	5	0.0	9.645082	4.7799997
21-06-13 21:50	5	4.7799997	6.4749846	0.0
21-06-13 22:00	5	2.8849854	0.0	1.6899849
21-06-13 22:10	5	31.251629	12.449984	8.068732
21-06-13 22:20	5	32.684124	13.022821	23.955513
21-06-13 22:30	5	13.649984	26.171515	2.3899999
21-06-13 22:40	5	13.17778	26.687204	2.3899999
21-06-13 22:50	5	32.118572	30.451782	0.0
21-06-13 23:00	5	19.992012	11.249985	4.790001
21-06-13 23:10	5	1.1949999	1.6899853	4.366559
21-06-13 23:20	5	22.61404	1.1949999	3.5899994
21-06-13 23:30	5	16.11492	0.0	8.15997
21-06-13 23:40	5	31.103367	26.180582	8.929202
21-06-13 23:50	5	23.367327	26.235987	19.319706
21-06-14 00:00	5	16.098404	53.54005	51.390816
21-06-14 00:10	5	44.403187	48.56077	28.588678
21-06-14 00:20	5	59.963757	54.7996	7.669984
21-06-14 00:30	5	6.7565584	20.110226	0.0
21-06-14 00:40	5	71.48323	53.13859	11.774368
21-06-14 00:50	5	30.55068	23.295067	27.394123
21-06-14 01:00	5	25.946972	49.059353	18.517836
21-06-14 01:10	5	84.16277	69.36914	37.522568
21-06-14 01:20	5	21.62054	31.660624	18.00707
21-06-14 01:30	5	0.0	30.476456	17.738508
21-06-14 01:40	5	13.649984	38.68609	20.612034
21-06-14 01:50	5	29.27361	63.670593	23.799122
21-06-14 02:00	5	79.12967	55.31626	73.66185
21-06-14 02:10	5	50.277668	58.22407	37.916264
21-06-14 02:20	5	9.857036	39.348434	27.09848
21-06-14 02:30	5	60.074135	36.726425	39.1271
21-06-14 02:40	5	9.36497	21.8865	8.654956
21-06-14 02:50	5	4.3620863	61.361164	24.976513
21-06-14 03:00	5	14.426546	61.74642	16.533512
21-06-14 03:10	5	69.55839	64.80224	43.4317
21-06-14 03:20	5	30.460596	37.93902	24.195692
21-06-14 03:30	5	17.307056	49.075226	27.385052
21-06-14 03:40	5	5.2785244	11.815756	21.187168
21-06-14 03:50	5	62.967247	27.720795	42.220837
21-06-14 04:00	5	5.3509164	1.5713389	7.4571013
21-06-14 04:10	5	17.029957	0.0	0.0
21-06-14 04:20	5	12.444984	4.7799997	0.0
21-06-14 04:30	5	18.502056	5.9800005	34.629044
21-06-14 04:40	5	28.927927	13.348665	23.522879
21-06-14 04:50	5	83.7911	40.89115	73.48976
21-06-14 05:00	5	34.336586	20.432865	10.83431
21-06-14 05:10	5	33.166943	20.687183	25.179312
21-06-14 05:20	5	44.99008	55.51996	47.29078
21-06-14 05:30	5	83.83752	66.96304	61.987965
21-06-14 05:40	5	47.054356	45.814957	32.937145
21-06-14 05:50	5	24.269947	49.76346	30.02207
21-06-14 06:00	5	50.484085	50.538834	35.820824
21-06-14 06:10	5	47.832806	69.1121	23.588562
21-06-14 06:20	5	46.085686	43.699127	89.020004
21-06-14 06:30	5	39.264854	74.428345	38.634106
21-06-14 06:40	5	12.249955	35.181393	18.727016
21-06-14 06:50	5	0.0	47.298534	29.05271
21-06-14 07:00	6	4.78	61.72716	39.93098
21-06-14 07:10	6	13.1449995	14.844984	8.37
21-06-14 07:20	6	0.0	0.0	2.3899999
21-06-14 07:30	6	9.298235	1.689985	5.279986
21-06-14 07:40	6	9.4233265	32.52709	7.956559
21-06-14 07:50	6	0.0	0.0	0.0
21-06-14 08:00	6	0.0	0.0	1.1949999
21-06-14 08:10	6	2.3900003	0.0	1.1949999
21-06-14 08:20	6	0.0	0.0	0.0
21-06-14 08:30	6	0.0	6.4785233	2.6765742
21-06-14 08:40	6	0.0	1.1950003	4.7799997
21-06-14 08:50	6	0.0	1.1949999	0.0
21-06-14 09:00	6	0.0	9.56	0.0
21-06-14 09:10	6	0.0	4.7799997	0.0
21-06-14 09:20	6	0.0	2.4000003	0.0
21-06-14 09:30	6	0.0	0.0	11.259986
21-06-14 09:40	6	9.862035	11.254984	0.0
21-06-14 09:50	6	19.707243	88.20433	28.640732
21-06-14 10:00	6	58.397045	65.51054	74.664474
21-06-14 10:10	6	not_recorded	not_recorded	not_recorded
21-06-14 10:20	6	not_recorded	not_recorded	not_recorded
21-06-14 10:30	6	not_recorded	not_recorded	not_recorded
21-06-14 10:40	6	not_recorded	not_recorded	not_recorded
21-06-14 10:50	6	not_recorded	not_recorded	not_recorded
21-06-14 11:00	6	not_recorded	not_recorded	not_recorded
21-06-14 11:10	6	not_recorded	not_recorded	not_recorded
21-06-14 11:20	6	not_recorded	not_recorded	not_recorded
21-06-14 11:30	6	not_recorded	not_recorded	not_recorded
21-06-14 11:40	6	not_recorded	not_recorded	not_recorded
21-06-14 11:50	6	not_recorded	not_recorded	not_recorded
21-06-14 12:00	6	not_recorded	not_recorded	not_recorded
21-06-14 12:10	6	not_recorded	not_recorded	not_recorded
21-06-14 12:20	6	not_recorded	not_recorded	not_recorded
21-06-14 12:30	6	not_recorded	not_recorded	not_recorded
21-06-14 12:40	6	not_recorded	not_recorded	not_recorded
21-06-14 12:50	6	not_recorded	not_recorded	not_recorded
21-06-14 13:00	6	not_recorded	not_recorded	not_recorded
21-06-14 13:10	6	not_recorded	not_recorded	not_recorded
21-06-14 13:20	6	not_recorded	not_recorded	not_recorded
21-06-14 13:30	6	not_recorded	not_recorded	not_recorded
21-06-14 13:40	6	not_recorded	not_recorded	not_recorded
21-06-14 13:50	6	not_recorded	not_recorded	not_recorded
21-06-14 14:00	6	not_recorded	not_recorded	not_recorded
21-06-14 14:10	6	not_recorded	not_recorded	not_recorded
21-06-14 14:20	6	not_recorded	not_recorded	not_recorded
21-06-14 14:30	6	not_recorded	not_recorded	not_recorded
21-06-14 14:40	6	not_recorded	not_recorded	not_recorded
21-06-14 14:50	6	not_recorded	not_recorded	not_recorded
21-06-14 15:00	6	not_recorded	not_recorded	not_recorded
21-06-14 15:10	6	not_recorded	not_recorded	not_recorded
21-06-14 15:20	6	not_recorded	not_recorded	not_recorded
21-06-14 15:30	6	not_recorded	not_recorded	not_recorded
21-06-14 15:40	6	not_recorded	not_recorded	not_recorded
21-06-14 15:50	6	not_recorded	not_recorded	not_recorded
21-06-14 16:00	6	not_recorded	not_recorded	not_recorded
21-06-14 16:10	6	not_recorded	not_recorded	not_recorded
21-06-14 16:20	6	not_recorded	not_recorded	not_recorded
21-06-14 16:30	6	not_recorded	not_recorded	not_recorded
21-06-14 16:40	6	not_recorded	not_recorded	not_recorded
21-06-14 16:50	6	not_recorded	not_recorded	not_recorded
21-06-14 17:00	6	not_recorded	not_recorded	not_recorded
21-06-14 17:10	6	not_recorded	not_recorded	not_recorded
21-06-14 17:20	6	not_recorded	not_recorded	not_recorded
21-06-14 17:30	6	not_recorded	not_recorded	not_recorded
21-06-14 17:40	6	not_recorded	not_recorded	not_recorded
21-06-14 17:50	6	not_recorded	not_recorded	not_recorded
21-06-14 18:00	6	not_recorded	not_recorded	not_recorded
21-06-14 18:10	6	not_recorded	not_recorded	not_recorded
21-06-14 18:20	6	not_recorded	not_recorded	not_recorded
21-06-14 18:30	6	not_recorded	not_recorded	not_recorded
21-06-14 18:40	6	not_recorded	not_recorded	not_recorded
21-06-14 18:50	6	not_recorded	not_recorded	not_recorded
21-06-14 19:00	6	not_recorded	not_recorded	not_recorded
21-06-14 19:10	6	not_recorded	not_recorded	not_recorded
21-06-14 19:20	6	not_recorded	not_recorded	not_recorded
21-06-14 19:30	6	not_recorded	not_recorded	not_recorded
21-06-14 19:40	6	not_recorded	not_recorded	not_recorded
21-06-14 19:50	6	not_recorded	not_recorded	not_recorded
21-06-14 20:00	6	not_recorded	not_recorded	not_recorded
21-06-14 20:10	6	not_recorded	not_recorded	not_recorded
21-06-14 20:20	6	not_recorded	not_recorded	not_recorded
21-06-14 20:30	6	not_recorded	not_recorded	not_recorded
21-06-14 20:40	6	not_recorded	not_recorded	not_recorded
21-06-14 20:50	6	not_recorded	not_recorded	not_recorded
21-06-14 21:00	6	not_recorded	not_recorded	not_recorded
21-06-14 21:10	6	not_recorded	not_recorded	not_recorded
21-06-14 21:20	6	not_recorded	not_recorded	not_recorded
21-06-14 21:30	6	not_recorded	not_recorded	not_recorded
21-06-14 21:40	6	not_recorded	not_recorded	not_recorded
21-06-14 21:50	6	not_recorded	not_recorded	not_recorded
21-06-14 22:00	6	not_recorded	not_recorded	not_recorded
21-06-14 22:10	6	not_recorded	not_recorded	not_recorded
21-06-14 22:20	6	not_recorded	not_recorded	not_recorded
21-06-14 22:30	6	not_recorded	not_recorded	not_recorded
21-06-14 22:40	6	not_recorded	not_recorded	not_recorded
21-06-14 22:50	6	not_recorded	not_recorded	not_recorded
21-06-14 23:00	6	not_recorded	not_recorded	not_recorded
21-06-14 23:10	6	not_recorded	not_recorded	not_recorded
21-06-14 23:20	6	not_recorded	not_recorded	not_recorded
21-06-14 23:30	6	not_recorded	not_recorded	not_recorded
21-06-14 23:40	6	not_recorded	not_recorded	not_recorded
21-06-14 23:50	6	not_recorded	not_recorded	not_recorded
21-06-15 00:00	6	not_recorded	not_recorded	not_recorded
21-06-15 00:10	6	not_recorded	not_recorded	not_recorded
21-06-15 00:20	6	not_recorded	not_recorded	not_recorded
21-06-15 00:30	6	not_recorded	not_recorded	not_recorded
21-06-15 00:40	6	not_recorded	not_recorded	not_recorded
21-06-15 00:50	6	not_recorded	not_recorded	not_recorded
21-06-15 01:00	6	not_recorded	not_recorded	not_recorded
21-06-15 01:10	6	not_recorded	not_recorded	not_recorded
21-06-15 01:20	6	not_recorded	not_recorded	not_recorded
21-06-15 01:30	6	not_recorded	not_recorded	not_recorded
21-06-15 01:40	6	not_recorded	not_recorded	not_recorded
21-06-15 01:50	6	not_recorded	not_recorded	not_recorded
21-06-15 02:00	6	not_recorded	not_recorded	not_recorded
21-06-15 02:10	6	not_recorded	not_recorded	not_recorded
21-06-15 02:20	6	not_recorded	not_recorded	not_recorded
21-06-15 02:30	6	not_recorded	not_recorded	not_recorded
21-06-15 02:40	6	not_recorded	not_recorded	not_recorded
21-06-15 02:50	6	not_recorded	not_recorded	not_recorded
21-06-15 03:00	6	not_recorded	not_recorded	not_recorded
21-06-15 03:10	6	not_recorded	not_recorded	not_recorded
21-06-15 03:20	6	not_recorded	not_recorded	not_recorded
21-06-15 03:30	6	not_recorded	not_recorded	not_recorded
21-06-15 03:40	6	not_recorded	not_recorded	not_recorded
21-06-15 03:50	6	not_recorded	not_recorded	not_recorded
21-06-15 04:00	6	not_recorded	not_recorded	not_recorded
21-06-15 04:10	6	not_recorded	not_recorded	not_recorded
21-06-15 04:20	6	not_recorded	not_recorded	not_recorded
21-06-15 04:30	6	not_recorded	not_recorded	not_recorded
21-06-15 04:40	6	not_recorded	not_recorded	not_recorded
21-06-15 04:50	6	not_recorded	not_recorded	not_recorded
21-06-15 05:00	6	not_recorded	not_recorded	not_recorded
21-06-15 05:10	6	not_recorded	not_recorded	not_recorded
21-06-15 05:20	6	not_recorded	not_recorded	not_recorded
21-06-15 05:30	6	not_recorded	not_recorded	not_recorded
21-06-15 05:40	6	not_recorded	not_recorded	not_recorded
21-06-15 05:50	6	not_recorded	not_recorded	not_recorded
21-06-15 06:00	6	not_recorded	not_recorded	not_recorded
21-06-15 06:10	6	not_recorded	not_recorded	not_recorded
21-06-15 06:20	6	not_recorded	not_recorded	not_recorded
21-06-15 06:30	6	not_recorded	not_recorded	not_recorded
21-06-15 06:40	6	not_recorded	not_recorded	not_recorded
21-06-15 06:50	6	not_recorded	not_recorded	not_recorded
