# Supplementary material for: Rodent home cage monitoring for preclinical safety pharmacology assessment: results of a multi-company validation evaluating nonclinical and clinical data from three compounds
Source: Front Toxicol. 2025 Nov 5;7:1655330. doi: 10.3389/ftox.2025.1655330 (PMC12626872; doi:10.3389/ftox.2025.1655330)
Supplement: Supplementary file 1 [file DataSheet1.zip › JNJ/JNJ_Distance_040_Cage-2.csv]

timestamp	day_index	985141003627861	985141003627862	985141003627863
21-06-14 07:00	-4	not_recorded	not_recorded	not_recorded
21-06-14 07:10	-4	not_recorded	not_recorded	not_recorded
21-06-14 07:20	-4	not_recorded	not_recorded	not_recorded
21-06-14 07:30	-4	not_recorded	not_recorded	not_recorded
21-06-14 07:40	-4	not_recorded	not_recorded	not_recorded
21-06-14 07:50	-4	not_recorded	not_recorded	not_recorded
21-06-14 08:00	-4	not_recorded	not_recorded	not_recorded
21-06-14 08:10	-4	not_recorded	not_recorded	not_recorded
21-06-14 08:20	-4	not_recorded	not_recorded	not_recorded
21-06-14 08:30	-4	not_recorded	not_recorded	not_recorded
21-06-14 08:40	-4	not_recorded	not_recorded	not_recorded
21-06-14 08:50	-4	not_recorded	not_recorded	not_recorded
21-06-14 09:00	-4	not_recorded	not_recorded	not_recorded
21-06-14 09:10	-4	not_recorded	not_recorded	not_recorded
21-06-14 09:20	-4	not_recorded	not_recorded	not_recorded
21-06-14 09:30	-4	not_recorded	not_recorded	not_recorded
21-06-14 09:40	-4	not_recorded	not_recorded	not_recorded
21-06-14 09:50	-4	not_recorded	not_recorded	not_recorded
21-06-14 10:00	-4	not_recorded	not_recorded	not_recorded
21-06-14 10:10	-4	not_recorded	not_recorded	not_recorded
21-06-14 10:20	-4	not_recorded	not_recorded	not_recorded
21-06-14 10:30	-4	33.09549	27.9	128.2954
21-06-14 10:40	-4	87.70216	63.483757	47.37707
21-06-14 10:50	-4	56.946922	34.421055	38.432777
21-06-14 11:00	-4	61.33094	60.66877	35.39775
21-06-14 11:10	-4	67.99109	25.95863	43.26829
21-06-14 11:20	-4	41.6738	1.1949999	13.750071
21-06-14 11:30	-4	2.3899999	11.34007	0.0
21-06-14 11:40	-4	1.1949998	28.49851	1.6935247
21-06-14 11:50	-4	0.0	8.16497	29.155582
21-06-14 12:00	-4	0.0	0.0	5.975
21-06-14 12:10	-4	0.0	0.0	2.3899999
21-06-14 12:20	-4	0.0	1.195	0.0
21-06-14 12:30	-4	0.0	0.0	2.3899999
21-06-14 12:40	-4	1.1949999	2.39	1.1949999
21-06-14 12:50	-4	2.39	2.6743414	6.052072
21-06-14 13:00	-4	6.9685097	4.0849853	0.0
21-06-14 13:10	-4	39.341976	7.9493265	0.0
21-06-14 13:20	-4	21.318508	1.2000002	0.0
21-06-14 13:30	-4	0.0	0.0	0.0
21-06-14 13:40	-4	2.2338943	0.0	0.0
21-06-14 13:50	-4	8.811062	5.5628653	5.2835245
21-06-14 14:00	-4	1.1949999	0.0	1.1949999
21-06-14 14:10	-4	0.0	0.0	14.421646
21-06-14 14:20	-4	0.0	0.0	2.6068501
21-06-14 14:30	-4	2.6721013	5.425481	0.0
21-06-14 14:40	-4	0.0	4.629504	0.0
21-06-14 14:50	-4	0.0	10.754999	7.1699996
21-06-14 15:00	-4	4.7799997	7.952867	7.4599557
21-06-14 15:10	-4	18.002071	0.0	0.0
21-06-14 15:20	-4	1.6899853	0.0	10.627042
21-06-14 15:30	-4	0.0	1.1949999	0.0
21-06-14 15:40	-4	0.0	8.37	3.5849998
21-06-14 15:50	-4	0.0	0.0	0.0
21-06-14 16:00	-4	8.878525	0.0	0.0
21-06-14 16:10	-4	2.8849854	0.0	10.063523
21-06-14 16:20	-4	0.0	4.0835247	28.800543
21-06-14 16:30	-4	0.0	0.0	9.367049
21-06-14 16:40	-4	0.0	0.0	2.39
21-06-14 16:50	-4	4.78	0.0	0.0
21-06-14 17:00	-4	8.1685095	2.3999999	3.383508
21-06-14 17:10	-4	0.0	0.0	7.1699996
21-06-14 17:20	-4	9.741588	14.848524	9.559999
21-06-14 17:30	-4	4.512189	4.7900004	12.944971
21-06-14 17:40	-4	9.03406	6.9685097	0.0
21-06-14 17:50	-4	43.194847	5.2749853	1.1950004
21-06-14 18:00	-4	0.0	0.0	3.5849998
21-06-14 18:10	-4	0.0	0.0	3.3799698
21-06-14 18:20	-4	2.8885252	0.0	0.0
21-06-14 18:30	-4	30.26358	0.0	0.0
21-06-14 18:40	-4	2.3899999	0.0	0.0
21-06-14 18:50	-4	0.0	0.0	1.1949999
21-06-14 19:00	-4	0.0	2.8849852	1.1949999
21-06-14 19:10	-4	6.9649706	0.0	17.97278
21-06-14 19:20	-4	18.787012	8.869986	58.908497
21-06-14 19:30	-4	0.0	0.0	21.201166
21-06-14 19:40	-4	7.174999	62.35204	55.594593
21-06-14 19:50	-4	75.144165	14.623751	60.23711
21-06-14 20:00	-4	0.0	17.512087	17.040573
21-06-14 20:10	-4	0.0	1.1949999	0.0
21-06-14 20:20	-4	9.36497	0.0	2.3899999
21-06-14 20:30	-4	11.33507	6.9649706	3.5849998
21-06-14 20:40	-4	0.0	1.1949999	0.0
21-06-14 20:50	-4	0.0	0.0	3.8671012
21-06-14 21:00	-4	0.0	11.044956	1.1949997
21-06-14 21:10	-4	0.0	0.0	5.98
21-06-14 21:20	-4	0.0	3.3799706	4.785
21-06-14 21:30	-4	0.0	4.0799856	7.6685243
21-06-14 21:40	-4	0.0	8.15997	14.144969
21-06-14 21:50	-4	0.0	6.266575	1.2
21-06-14 22:00	-4	47.08704	19.451275	37.322086
21-06-14 22:10	-4	41.258026	48.148422	48.574146
21-06-14 22:20	-4	32.02148	32.437153	19.479174
21-06-14 22:30	-4	0.0	2.3899999	12.2321005
21-06-14 22:40	-4	6.469985	30.75217	7.1699996
21-06-14 22:50	-4	17.72997	14.158511	2.3899999
21-06-14 23:00	-4	23.80558	44.988842	45.054237
21-06-14 23:10	-4	30.119226	60.6037	32.88077
21-06-14 23:20	-4	23.85073	37.71845	18.295887
21-06-14 23:30	-4	0.0	14.339999	0.0
21-06-14 23:40	-4	2.3899999	25.990717	10.147146
21-06-14 23:50	-4	16.113148	36.718105	22.095594
21-06-15 00:00	-4	52.318775	5.062102	43.942566
21-06-15 00:10	-4	13.936559	0.0	5.975
21-06-15 00:20	-4	21.01865	0.0	12.036543
21-06-15 00:30	-4	7.6685243	14.300229	14.4256115
21-06-15 00:40	-4	60.13862	18.875519	21.184248
21-06-15 00:50	-4	42.201744	11.301339	17.233524
21-06-15 01:00	-4	62.42616	0.0	54.415485
21-06-15 01:10	-4	40.404766	12.949971	30.749798
21-06-15 01:20	-4	10.13315	19.488647	5.557086
21-06-15 01:30	-4	9.36205	6.055611	1.1999999
21-06-15 01:40	-4	42.663292	28.357697	16.312086
21-06-15 01:50	-4	35.96785	23.72205	16.123608
21-06-15 02:00	-4	29.771515	40.034912	47.756767
21-06-15 02:10	-4	29.582188	32.01837	34.63774
21-06-15 02:20	-4	8.859985	8.16351	5.279985
21-06-15 02:30	-4	0.0	20.902836	35.953564
21-06-15 02:40	-4	2.3899999	2.395	19.89426
21-06-15 02:50	-4	8.859986	9.559999	16.115068
21-06-15 03:00	-4	67.7487	0.0	47.937202
21-06-15 03:10	-4	26.742794	8.163509	35.752136
21-06-15 03:20	-4	25.272158	4.5785074	4.7799997
21-06-15 03:30	-4	0.0	0.0	0.0
21-06-15 03:40	-4	1.1949999	24.413525	1.5994407
21-06-15 03:50	-4	15.126559	23.076414	58.5117
21-06-15 04:00	-4	0.0	33.632683	19.639986
21-06-15 04:10	-4	0.0	5.9800005	13.232073
21-06-15 04:20	-4	17.029957	27.476898	17.042034
21-06-15 04:30	-4	81.08834	75.252045	61.57641
21-06-15 04:40	-4	74.76433	45.31844	28.638336
21-06-15 04:50	-4	10.360559	24.559906	24.210573
21-06-15 05:00	-4	11.822042	31.236288	19.50488
21-06-15 05:10	-4	2.3899999	17.390678	2.8849852
21-06-15 05:20	-4	19.983631	36.938663	0.0
21-06-15 05:30	-4	40.92577	4.785	0.0
21-06-15 05:40	-4	36.95998	32.07075	14.435083
21-06-15 05:50	-4	1.1949999	21.602003	13.7228365
21-06-15 06:00	-4	1.1949999	2.3900006	12.053938
21-06-15 06:10	-4	95.71613	16.53851	65.998276
21-06-15 06:20	-4	33.923046	11.947177	23.85651
21-06-15 06:30	-4	53.94297	29.75558	57.539173
21-06-15 06:40	-4	28.629797	13.439955	21.512177
21-06-15 06:50	-4	3.8715737	0.0	6.479985
21-06-15 07:00	-3	5.473651	0.0	45.889183
21-06-15 07:10	-3	1.3860041	5.7735085	14.219116
21-06-15 07:20	-3	10.853952	1.2	1.6899849
21-06-15 07:30	-3	2.3899999	5.278525	0.0
21-06-15 07:40	-3	0.0	1.6899855	0.0
21-06-15 07:50	-3	0.0	3.5850003	0.0
21-06-15 08:00	-3	0.0	1.1949998	2.6721008
21-06-15 08:10	-3	0.0	0.0	0.0
21-06-15 08:20	-3	4.084985	6.266574	0.0
21-06-15 08:30	-3	0.0	1.6899855	12.027072
21-06-15 08:40	-3	0.0	0.0	3.5850003
21-06-15 08:50	-3	0.0	0.0	1.1949999
21-06-15 09:00	-3	0.0	21.10656	21.397133
21-06-15 09:10	-3	0.0	29.565023	14.015707
21-06-15 09:20	-3	0.0	18.919971	0.0
21-06-15 09:30	-3	19.70507	18.573513	1.1949999
21-06-15 09:40	-3	29.743603	11.8266735	0.0
21-06-15 09:50	-3	32.223743	13.653524	0.0
21-06-15 10:00	-3	10.068525	25.680065	2.3949997
21-06-15 10:10	-3	31.950024	5.2799845	15.138479
21-06-15 10:20	-3	4.6471148	0.0	9.559999
21-06-15 10:30	-3	9.697885	0.0	5.975
21-06-15 10:40	-3	4.7799997	0.0	0.0
21-06-15 10:50	-3	2.3899999	0.0	0.0
21-06-15 11:00	-3	0.0	2.3900008	5.9749994
21-06-15 11:10	-3	63.169445	35.267326	31.154566
21-06-15 11:20	-3	65.951195	10.214359	15.117086
21-06-15 11:30	-3	68.58995	75.96135	8.654341
21-06-15 11:40	-3	52.377644	36.744865	7.6735244
21-06-15 11:50	-3	36.10932	25.690594	23.089104
21-06-15 12:00	-3	40.12899	2.3899999	0.0
21-06-15 12:10	-3	0.0	0.0	0.0
21-06-15 12:20	-3	0.0	1.1950002	0.0
21-06-15 12:30	-3	1.195	1.1999998	0.0
21-06-15 12:40	-3	0.0	0.0	0.0
21-06-15 12:50	-3	0.0	0.0	0.0
21-06-15 13:00	-3	0.0	0.0	9.919172
21-06-15 13:10	-3	5.7785096	0.0	6.9720483
21-06-15 13:20	-3	12.953509	0.0	32.88093
21-06-15 13:30	-3	11.744971	0.0	21.615543
21-06-15 13:40	-3	3.37997	0.0	2.3900003
21-06-15 13:50	-3	1.689985	0.0	0.0
21-06-15 14:00	-3	1.1949999	0.0	5.0621004
21-06-15 14:10	-3	0.0	1.1949999	0.0
21-06-15 14:20	-3	1.1949999	3.5899997	9.842101
21-06-15 14:30	-3	1.195	0.0	4.7799997
21-06-15 14:40	-3	0.0	0.0	0.0
21-06-15 14:50	-3	0.0	0.0	1.1949998
21-06-15 15:00	-3	7.1800003	3.3870487	0.0
21-06-15 15:10	-3	0.0	0.0	0.0
21-06-15 15:20	-3	9.559999	0.0	0.0
21-06-15 15:30	-3	1.1950003	0.0	0.0
21-06-15 15:40	-3	3.1487508	0.0	0.0
21-06-15 15:50	-3	2.6212199	0.0	8.6471
21-06-15 16:00	-3	0.0	0.0	18.02639
21-06-15 16:10	-3	11.039342	0.0	3.37997
21-06-15 16:20	-3	0.0	0.0	0.0
21-06-15 16:30	-3	0.0	8.365	1.1949998
21-06-15 16:40	-3	0.0	9.372049	0.0
21-06-15 16:50	-3	0.0	5.975	0.0
21-06-15 17:00	-3	4.093524	1.1949999	2.3899999
21-06-15 17:10	-3	13.959097	2.395	0.0
21-06-15 17:20	-3	0.0	20.314999	2.8849852
21-06-15 17:30	-3	2.39	11.95	0.0
21-06-15 17:40	-3	1.1950003	0.0	0.0
21-06-15 17:50	-3	23.507023	31.586239	10.837071
21-06-15 18:00	-3	1.1949999	19.197071	27.585083
21-06-15 18:10	-3	0.0	0.0	0.0
21-06-15 18:20	-3	0.0	0.0	0.0
21-06-15 18:30	-3	0.0	0.0	0.0
21-06-15 18:40	-3	0.0	0.0	2.39
21-06-15 18:50	-3	0.0	0.0	0.0
21-06-15 19:00	-3	0.0	0.0	1.1950002
21-06-15 19:10	-3	11.949999	4.7799997	0.0
21-06-15 19:20	-3	8.37	11.369352	0.0
21-06-15 19:30	-3	4.263386	1.7756479	1.1949999
21-06-15 19:40	-3	3.406599	0.0	0.0
21-06-15 19:50	-3	37.84072	0.0	1.1950002
21-06-15 20:00	-3	19.209927	5.2799854	6.266574
21-06-15 20:10	-3	1.195	17.33617	39.346226
21-06-15 20:20	-3	9.849956	26.488342	6.469986
21-06-15 20:30	-3	4.7899995	21.12266	1.1949999
21-06-15 20:40	-3	15.68629	11.253525	0.0
21-06-15 20:50	-3	6.9649706	6.469985	0.0
21-06-15 21:00	-3	0.0	0.0	0.0
21-06-15 21:10	-3	2.8849854	7.664984	0.0
21-06-15 21:20	-3	0.0	12.697064	0.0
21-06-15 21:30	-3	0.0	8.904938	1.1949999
21-06-15 21:40	-3	0.0	17.105038	0.0
21-06-15 21:50	-3	0.0	0.0	0.0
21-06-15 22:00	-3	7.179999	0.0	3.37997
21-06-15 22:10	-3	11.114173	11.95	9.35997
21-06-15 22:20	-3	20.399927	38.174915	32.734917
21-06-15 22:30	-3	52.921703	34.13728	24.680738
21-06-15 22:40	-3	15.8882885	29.680546	23.155563
21-06-15 22:50	-3	2.3899999	28.389423	11.042101
21-06-15 23:00	-3	10.549971	11.259986	3.5849998
21-06-15 23:10	-3	6.478524	28.319798	20.11997
21-06-15 23:20	-3	4.3620863	23.29007	4.5820494
21-06-15 23:30	-3	8.654956	0.0	11.95
21-06-15 23:40	-3	12.244954	0.0	41.322063
21-06-15 23:50	-3	26.599209	6.4785247	26.046482
21-06-16 00:00	-3	32.51699	16.112835	20.181427
21-06-16 00:10	-3	9.849955	0.0	9.157019
21-06-16 00:20	-3	5.2799854	0.0	10.753637
21-06-16 00:30	-3	17.181934	0.0	25.420574
21-06-16 00:40	-3	42.773735	0.0	47.862206
21-06-16 00:50	-3	32.234203	12.849466	16.114971
21-06-16 01:00	-3	31.87656	43.65457	38.048702
21-06-16 01:10	-3	9.56	13.9963045	19.909943
21-06-16 01:20	-3	0.0	14.213661	10.775
21-06-16 01:30	-3	28.785797	24.063002	53.497154
21-06-16 01:40	-3	44.277985	7.250609	30.529129
21-06-16 01:50	-3	17.110563	0.0	0.0
21-06-16 02:00	-3	19.713451	10.342086	7.1699996
21-06-16 02:10	-3	6.469986	6.257102	0.0
21-06-16 02:20	-3	0.0	13.653524	17.51494
21-06-16 02:30	-3	0.0	13.644984	33.629143
21-06-16 02:40	-3	0.0	18.784155	14.834986
21-06-16 02:50	-3	50.5765	55.274494	68.5467
21-06-16 03:00	-3	27.618326	31.940548	10.263806
21-06-16 03:10	-3	40.654675	30.301886	24.212034
21-06-16 03:20	-3	60.2646	23.060986	23.306988
21-06-16 03:30	-3	1.1949999	15.826574	1.6899849
21-06-16 03:40	-3	12.736559	15.138483	17.811361
21-06-16 03:50	-3	35.885544	22.58782	12.540069
21-06-16 04:00	-3	62.832336	13.229149	53.09804
21-06-16 04:10	-3	22.248117	11.749971	26.376545
21-06-16 04:20	-3	62.34195	45.276176	37.90072
21-06-16 04:30	-3	42.724583	59.470062	8.544544
21-06-16 04:40	-3	24.281656	12.242102	29.062714
21-06-16 04:50	-3	1.1949998	34.638977	8.164972
21-06-16 05:00	-3	11.249984	38.134895	2.3950002
21-06-16 05:10	-3	0.0	0.0	0.0
21-06-16 05:20	-3	30.800497	6.4699845	4.7799997
21-06-16 05:30	-3	18.260868	28.565054	6.9699707
21-06-16 05:40	-3	27.865564	28.560581	16.723637
21-06-16 05:50	-3	29.085657	36.24004	43.90841
21-06-16 06:00	-3	4.78	4.7799997	12.454985
21-06-16 06:10	-3	0.0	0.0	9.35997
21-06-16 06:20	-3	0.0	1.1949999	9.575
21-06-16 06:30	-3	3.5900006	1.1949999	65.09282
21-06-16 06:40	-3	25.76022	0.0	29.883636
21-06-16 06:50	-3	0.0	11.042101	11.249985
21-06-16 07:00	-2	0.0	6.257101	0.0
21-06-16 07:10	-2	13.013661	6.266574	22.930164
21-06-16 07:20	-2	1.1949999	2.3899996	2.950556
21-06-16 07:30	-2	11.335069	29.766672	9.36351
21-06-16 07:40	-2	0.0	0.0	1.1949999
21-06-16 07:50	-2	0.0	0.0	1.1949999
21-06-16 08:00	-2	20.220913	1.1949999	5.2749853
21-06-16 08:10	-2	2.3899996	6.6388884	0.0
21-06-16 08:20	-2	0.0	1.726111	1.1949999
21-06-16 08:30	-2	9.559999	8.446545	0.0
21-06-16 08:40	-2	0.0	1.1949999	8.929202
21-06-16 08:50	-2	0.0	0.0	1.1950002
21-06-16 09:00	-2	0.0	1.1949999	6.2615743
21-06-16 09:10	-2	1.1949999	0.0	3.5999997
21-06-16 09:20	-2	0.0	7.1700006	1.1949999
21-06-16 09:30	-2	1.1949999	1.1949999	9.367048
21-06-16 09:40	-2	0.0	0.0	0.0
21-06-16 09:50	-2	1.1949999	0.0	15.60388
21-06-16 10:00	-2	0.0	9.56	9.397249
21-06-16 10:10	-2	31.810516	13.728609	25.398495
21-06-16 10:20	-2	20.323635	9.559999	3.8693402
21-06-16 10:30	-2	55.03128	13.94702	41.29491
21-06-16 10:40	-2	30.752697	14.2194395	38.235443
21-06-16 10:50	-2	15.339969	29.26706	32.22235
21-06-16 11:00	-2	29.607855	10.357019	24.198492
21-06-16 11:10	-2	18.429985	0.0	0.0
21-06-16 11:20	-2	26.94807	0.0	0.0
21-06-16 11:30	-2	32.522087	0.0	5.975
21-06-16 11:40	-2	0.0	0.0	4.5749702
21-06-16 11:50	-2	3.38351	10.567049	0.0
21-06-16 12:00	-2	1.195	0.0	0.0
21-06-16 12:10	-2	0.0	0.0	2.3899999
21-06-16 12:20	-2	8.868524	0.0	0.0
21-06-16 12:30	-2	0.0	0.0	0.0
21-06-16 12:40	-2	0.0	1.1949999	1.689985
21-06-16 12:50	-2	24.931545	3.5900002	1.1949999
21-06-16 13:00	-2	0.0	8.883524	2.3899999
21-06-16 13:10	-2	0.0	2.8885245	2.39
21-06-16 13:20	-2	1.6899853	0.0	0.0
21-06-16 13:30	-2	0.0	1.1999997	6.762866
21-06-16 13:40	-2	0.0	0.0	0.0
21-06-16 13:50	-2	0.0	4.78	0.0
21-06-16 14:00	-2	1.1949999	0.0	0.0
21-06-16 14:10	-2	2.39	4.5820494	0.0
21-06-16 14:20	-2	6.2571025	0.0	8.468714
21-06-16 14:30	-2	1.1949999	2.3899999	6.260711
21-06-16 14:40	-2	0.0	0.0	2.39
21-06-16 14:50	-2	0.0	0.0	4.5749707
21-06-16 15:00	-2	0.0	5.279985	0.0
21-06-16 15:10	-2	8.450083	3.5849998	4.0799856
21-06-16 15:20	-2	0.0	1.1949998	1.1949999
21-06-16 15:30	-2	3.5849998	0.0	2.39
21-06-16 15:40	-2	14.444082	0.0	1.1950003
21-06-16 15:50	-2	3.5850003	0.0	0.0
21-06-16 16:00	-2	5.274986	0.0	5.975
21-06-16 16:10	-2	0.0	1.1949995	1.1949999
21-06-16 16:20	-2	0.0	2.3899999	3.5850003
21-06-16 16:30	-2	8.365001	5.2785244	7.2470713
21-06-16 16:40	-2	18.002071	1.2000002	4.7799997
21-06-16 16:50	-2	0.0	3.6	2.3899999
21-06-16 17:00	-2	0.0	4.5785093	0.0
21-06-16 17:10	-2	7.1700006	11.539941	9.565
21-06-16 17:20	-2	3.5849998	8.375	18.919971
21-06-16 17:30	-2	0.0	0.0	0.0
21-06-16 17:40	-2	1.1949999	0.0	0.0
21-06-16 17:50	-2	17.727049	1.1949999	0.0
21-06-16 18:00	-2	8.869985	1.195	5.274985
21-06-16 18:10	-2	0.0	2.39	7.6649857
21-06-16 18:20	-2	6.277034	0.0	6.9397683
21-06-16 18:30	-2	8.38	0.0	33.089127
21-06-16 18:40	-2	0.0	2.8885243	35.738132
21-06-16 18:50	-2	7.7420554	0.0	21.11156
21-06-16 19:00	-2	0.0	2.395	11.949999
21-06-16 19:10	-2	11.336374	0.0	5.975
21-06-16 19:20	-2	18.428526	0.0	0.0
21-06-16 19:30	-2	14.287036	1.6899855	3.5850003
21-06-16 19:40	-2	36.822548	25.058062	16.606516
21-06-16 19:50	-2	9.849955	11.545099	0.0
21-06-16 20:00	-2	38.119896	2.3899999	12.522056
21-06-16 20:10	-2	7.1699996	0.0	21.677776
21-06-16 20:20	-2	6.9685097	17.600025	21.379187
21-06-16 20:30	-2	4.785	0.0	32.035107
21-06-16 20:40	-2	0.0	1.1949998	6.9649696
21-06-16 20:50	-2	1.689985	4.079985	9.363509
21-06-16 21:00	-2	0.0	1.1949999	2.3899999
21-06-16 21:10	-2	0.0	10.832071	7.1699996
21-06-16 21:20	-2	19.501347	42.87332	54.930664
21-06-16 21:30	-2	10.054986	27.158634	23.310596
21-06-16 21:40	-2	23.8485	37.444103	41.540478
21-06-16 21:50	-2	20.812159	27.31275	25.185612
21-06-16 22:00	-2	23.153728	13.512186	12.04285
21-06-16 22:10	-2	5.773507	18.51507	0.0
21-06-16 22:20	-2	28.581974	38.20927	0.0
21-06-16 22:30	-2	17.394995	29.760769	0.0
21-06-16 22:40	-2	9.0977955	19.952877	9.559999
21-06-16 22:50	-2	4.785	29.775055	0.0
21-06-16 23:00	-2	4.7800007	41.8319	11.954999
21-06-16 23:10	-2	3.5900002	40.33841	20.888147
21-06-16 23:20	-2	6.7615595	35.475594	10.353479
21-06-16 23:30	-2	12.532057	19.909445	28.09261
21-06-16 23:40	-2	36.241962	37.51348	20.630575
21-06-16 23:50	-2	52.062695	46.154987	21.863897
21-06-17 00:00	-2	28.074911	17.75775	15.124941
21-06-17 00:10	-2	0.0	2.8849854	0.0
21-06-17 00:20	-2	23.29153	0.0	4.7799997
21-06-17 00:30	-2	21.803493	4.7800007	25.992773
21-06-17 00:40	-2	14.208659	0.0	21.079527
21-06-17 00:50	-2	41.241985	6.4699845	32.65988
21-06-17 01:00	-2	25.203465	1.1949998	24.581537
21-06-17 01:10	-2	26.668118	9.853496	48.710487
21-06-17 01:20	-2	42.3608	3.5849998	23.073647
21-06-17 01:30	-2	0.0	5.2799854	28.16869
21-06-17 01:40	-2	13.649984	5.769971	23.71851
21-06-17 01:50	-2	60.805717	24.212034	41.317913
21-06-17 02:00	-2	21.59707	43.40436	67.61665
21-06-17 02:10	-2	32.942142	22.997099	19.906559
21-06-17 02:20	-2	26.872837	34.62676	29.638239
21-06-17 02:30	-2	7.6699843	9.15156	18.739098
21-06-17 02:40	-2	48.127476	39.86602	26.171515
21-06-17 02:50	-2	27.394867	45.623272	21.200708
21-06-17 03:00	-2	1.1949999	23.862448	32.419918
21-06-17 03:10	-2	0.0	19.92848	0.0
21-06-17 03:20	-2	0.0	13.73007	1.474266
21-06-17 03:30	-2	2.8849854	42.031155	33.35773
21-06-17 03:40	-2	0.0	32.03502	29.224436
21-06-17 03:50	-2	12.949972	32.16859	13.952016
21-06-17 04:00	-2	36.941345	35.336296	35.025566
21-06-17 04:10	-2	59.360207	42.09347	25.403494
21-06-17 04:20	-2	30.830633	23.775583	27.174091
21-06-17 04:30	-2	31.681988	15.126559	25.79415
21-06-17 04:40	-2	29.7759	27.09848	41.335854
21-06-17 04:50	-2	23.58409	2.3899999	9.364971
21-06-17 05:00	-2	64.38452	13.427103	31.178463
21-06-17 05:10	-2	20.89845	2.6721008	19.694199
21-06-17 05:20	-2	27.173563	0.0	33.002663
21-06-17 05:30	-2	27.166485	0.0	42.827255
21-06-17 05:40	-2	27.245335	9.907074	40.614727
21-06-17 05:50	-2	0.0	39.14592	38.62128
21-06-17 06:00	-2	11.448651	41.665794	19.489174
21-06-17 06:10	-2	39.114346	28.311258	56.798737
21-06-17 06:20	-2	39.341473	22.30156	9.648466
21-06-17 06:30	-2	45.251194	62.300835	42.09147
21-06-17 06:40	-2	23.583105	46.021877	50.96191
21-06-17 06:50	-2	2.3899999	18.070364	15.145556
21-06-17 07:00	-1	0.0	3.5900002	40.643898
21-06-17 07:10	-1	18.72202	3.5900002	6.469985
21-06-17 07:20	-1	0.0	1.1949999	0.0
21-06-17 07:30	-1	12.244341	0.0	0.0
21-06-17 07:40	-1	4.5785108	7.669986	8.859985
21-06-17 07:50	-1	1.1949999	1.1999997	22.57866
21-06-17 08:00	-1	0.0	0.0	9.560001
21-06-17 08:10	-1	0.0	4.088525	2.39
21-06-17 08:20	-1	0.0	0.0	4.7799997
21-06-17 08:30	-1	9.57	1.1949999	0.0
21-06-17 08:40	-1	0.0	5.069341	0.0
21-06-17 08:50	-1	10.765001	0.0	0.0
21-06-17 09:00	-1	1.1949998	1.2	0.0
21-06-17 09:10	-1	0.0	1.1999998	0.0
21-06-17 09:20	-1	6.0640316	0.0	7.9470863
21-06-17 09:30	-1	11.165954	4.7799997	0.0
21-06-17 09:40	-1	23.852886	0.0	0.0
21-06-17 09:50	-1	7.897795	0.0	0.0
21-06-17 10:00	-1	12.514204	0.0	0.0
21-06-17 10:10	-1	3.379971	1.195	7.174999
21-06-17 10:20	-1	13.927088	0.0	0.0
21-06-17 10:30	-1	51.135956	3.5849998	12.742086
21-06-17 10:40	-1	38.13636	0.0	1.6935246
21-06-17 10:50	-1	5.2749853	3.5850003	3.6000004
21-06-17 11:00	-1	0.0	3.5849998	8.37
21-06-17 11:10	-1	10.839926	0.0	0.0
21-06-17 11:20	-1	2.3899999	0.0	0.0
21-06-17 11:30	-1	0.0	0.0	0.0
21-06-17 11:40	-1	0.0	0.0	0.0
21-06-17 11:50	-1	5.769971	18.652796	4.7799997
21-06-17 12:00	-1	0.0	21.590612	4.78
21-06-17 12:10	-1	5.975	12.5336075	23.507015
21-06-17 12:20	-1	0.0	6.759941	4.79
21-06-17 12:30	-1	6.4749856	9.57	34.12491
21-06-17 12:40	-1	33.62716	0.0	15.202696
21-06-17 12:50	-1	3.5900002	0.0	0.0
21-06-17 13:00	-1	0.0	3.5849998	4.78
21-06-17 13:10	-1	0.0	4.7850003	7.4521003
21-06-17 13:20	-1	5.76997	0.0	27.495478
21-06-17 13:30	-1	0.0	14.834984	7.6649857
21-06-17 13:40	-1	16.816544	0.0	23.360744
21-06-17 13:50	-1	6.921622	15.535002	21.399122
21-06-17 14:00	-1	81.26369	19.12	15.343508
21-06-17 14:10	-1	13.474054	0.0	6.469985
21-06-17 14:20	-1	1.3709304	1.1949999	0.0
21-06-17 14:30	-1	0.0	3.5849998	0.0
21-06-17 14:40	-1	42.59138	12.732086	17.051575
21-06-17 14:50	-1	0.0	0.0	2.8849847
21-06-17 15:00	-1	0.0	0.0	0.0
21-06-17 15:10	-1	0.0	0.0	1.6899855
21-06-17 15:20	-1	0.0	0.0	0.0
21-06-17 15:30	-1	0.0	0.0	3.5900002
21-06-17 15:40	-1	0.0	0.0	0.0
21-06-17 15:50	-1	0.0	16.73	1.1949999
21-06-17 16:00	-1	2.3899999	5.069955	3.6627204
21-06-17 16:10	-1	0.0	6.7565584	0.42580453
21-06-17 16:20	-1	0.0	3.5899997	0.0
21-06-17 16:30	-1	4.7799997	1.1949999	8.02525
21-06-17 16:40	-1	0.0	3.379971	0.0
21-06-17 16:50	-1	1.1949999	0.0	5.9999995
21-06-17 17:00	-1	0.0	0.0	0.0
21-06-17 17:10	-1	0.0	0.0	12.529137
21-06-17 17:20	-1	2.54966	1.1949999	10.722755
21-06-17 17:30	-1	1.0353396	0.0	1.5138174
21-06-17 17:40	-1	1.6899853	0.0	0.0
21-06-17 17:50	-1	0.0	0.0	0.0
21-06-17 18:00	-1	3.379971	2.3900003	0.0
21-06-17 18:10	-1	32.6374	0.0	0.0
21-06-17 18:20	-1	9.709801	2.39	0.0
21-06-17 18:30	-1	0.0	7.7342024	0.0
21-06-17 18:40	-1	0.0	2.39	16.312086
21-06-17 18:50	-1	0.0	0.0	1.6899855
21-06-17 19:00	-1	3.5849998	11.748509	0.0
21-06-17 19:10	-1	9.56	27.400513	0.0
21-06-17 19:20	-1	3.3799706	31.182001	0.0
21-06-17 19:30	-1	0.0	2.3899999	9.147085
21-06-17 19:40	-1	2.3900008	0.0	16.73144
21-06-17 19:50	-1	3.5849998	0.0	38.56057
21-06-17 20:00	-1	12.449986	6.2755733	23.3991
21-06-17 20:10	-1	12.916868	19.983631	10.232529
21-06-17 20:20	-1	20.524256	11.327057	0.0
21-06-17 20:30	-1	8.168506	10.137056	0.0
21-06-17 20:40	-1	0.0	3.5849998	5.2749844
21-06-17 20:50	-1	4.790001	12.528681	4.079984
21-06-17 21:00	-1	0.0	9.560002	0.0
21-06-17 21:10	-1	0.0	9.919172	0.0
21-06-17 21:20	-1	3.5850005	14.933607	0.0
21-06-17 21:30	-1	0.0	4.0799856	0.0
21-06-17 21:40	-1	4.5749693	23.50494	29.875
21-06-17 21:50	-1	4.5749707	17.019957	14.4220705
21-06-17 22:00	-1	5.769971	20.697186	13.444956
21-06-17 22:10	-1	0.0	6.9699707	0.0
21-06-17 22:20	-1	0.0	11.0415745	5.274985
21-06-17 22:30	-1	0.0	24.99567	1.1950002
21-06-17 22:40	-1	5.2749853	38.42362	18.307117
21-06-17 22:50	-1	0.0	32.656685	16.029985
21-06-17 23:00	-1	26.262737	18.448524	12.7456255
21-06-17 23:10	-1	52.06484	44.112755	36.26196
21-06-17 23:20	-1	13.160001	42.56741	23.077805
21-06-17 23:30	-1	16.823467	30.789059	23.004955
21-06-17 23:40	-1	35.817127	30.368622	10.357019
21-06-17 23:50	-1	11.052034	0.0	21.596546
21-06-18 00:00	-1	1.1949999	0.0	0.0
21-06-18 00:10	-1	12.027071	17.801672	0.0
21-06-18 00:20	-1	18.719942	17.52702	22.09507
21-06-18 00:30	-1	0.0	11.254985	18.70656
21-06-18 00:40	-1	0.0	6.474986	14.649956
21-06-18 00:50	-1	4.57851	1.6899856	5.3136706
21-06-18 01:00	-1	16.330097	0.0	25.441196
21-06-18 01:10	-1	36.597908	5.975	12.524202
21-06-18 01:20	-1	54.32245	10.059985	47.376167
21-06-18 01:30	-1	30.267115	11.95	38.213745
21-06-18 01:40	-1	24.28312	18.519136	39.13633
21-06-18 01:50	-1	34.9187	12.948509	18.187292
21-06-18 02:00	-1	31.23663	24.849241	32.990486
21-06-18 02:10	-1	44.14612	35.35631	13.727835
21-06-18 02:20	-1	22.660986	23.219986	16.043526
21-06-18 02:30	-1	34.057056	36.826256	43.563354
21-06-18 02:40	-1	27.375051	34.14353	38.33571
21-06-18 02:50	-1	0.0	40.10714	25.398495
21-06-18 03:00	-1	0.0	5.274985	17.532019
21-06-18 03:10	-1	0.0	52.263294	47.845543
21-06-18 03:20	-1	1.1949999	12.323183	22.67681
21-06-18 03:30	-1	1.1949999	20.707117	22.9971
21-06-18 03:40	-1	4.7799997	19.21395	2.3899999
21-06-18 03:50	-1	46.10707	53.727924	3.5899997
21-06-18 04:00	-1	23.842876	0.0	0.0
21-06-18 04:10	-1	22.589895	25.265856	49.049976
21-06-18 04:20	-1	50.73272	45.453396	56.81327
21-06-18 04:30	-1	43.575203	24.805025	38.79396
21-06-18 04:40	-1	43.661125	58.35447	61.823936
21-06-18 04:50	-1	37.5766	62.076397	43.286552
21-06-18 05:00	-1	27.165028	24.567987	36.95843
21-06-18 05:10	-1	15.61561	24.55022	14.343636
21-06-18 05:20	-1	21.813494	49.613453	31.942698
21-06-18 05:30	-1	73.99072	43.712074	59.834496
21-06-18 05:40	-1	21.59931	9.854956	26.105473
21-06-18 05:50	-1	28.708582	0.0	25.191044
21-06-18 06:00	-1	33.147102	0.0	40.498394
21-06-18 06:10	-1	23.79005	0.0	28.506378
21-06-18 06:20	-1	11.949998	0.0	40.318104
21-06-18 06:30	-1	57.601215	0.0	53.85923
21-06-18 06:40	-1	68.6328	15.628462	61.32118
21-06-18 06:50	-1	23.028494	19.419956	73.955635
21-06-18 07:00	0	0.0	0.0	25.39567
21-06-18 07:10	0	11.955	10.064985	27.576544
21-06-18 07:20	0	4.7850003	0.0	14.543668
21-06-18 07:30	0	0.0	5.9799995	0.0
21-06-18 07:40	0	0.0	0.0	1.6899855
21-06-18 07:50	0	1.1949999	0.0	0.0
21-06-18 08:00	0	0.0	0.0	0.0
21-06-18 08:10	0	0.0	0.0	8.365
21-06-18 08:20	0	1.1949998	0.0	8.365
21-06-18 08:30	0	0.0	2.3900006	0.0
21-06-18 08:40	0	2.3900008	0.0	0.0
21-06-18 08:50	0	0.0	0.0	7.664984
21-06-18 09:00	0	0.0	3.5899997	13.227071
21-06-18 09:10	0	16.03852	0.0	0.0
21-06-18 09:20	0	0.0	0.0	0.0
21-06-18 09:30	0	7.664984	13.227849	9.649311
21-06-18 09:40	0	0.0	29.561398	26.675568
21-06-18 09:50	0	17.801426	16.750002	19.479174
21-06-18 10:00	0	42.576763	41.32862	33.072018
21-06-18 10:10	0	61.473503	37.93217	28.93761
21-06-18 10:20	0	32.370083	36.323727	20.905598
21-06-18 10:30	0	67.883255	67.30537	65.10363
21-06-18 10:40	0	173.7157	153.06206	135.24973
21-06-18 10:50	0	187.24074	134.66231	137.83337
21-06-18 11:00	0	158.15909	123.78386	122.90074
21-06-18 11:10	0	144.2446	115.42135	150.20248
21-06-18 11:20	0	129.1727	95.09585	71.07645
21-06-18 11:30	0	118.99715	86.58063	87.4985
21-06-18 11:40	0	127.00053	107.75665	86.11098
21-06-18 11:50	0	121.51841	116.910255	112.31421
21-06-18 12:00	0	119.422485	94.568405	112.51056
21-06-18 12:10	0	146.21231	103.50496	103.99992
21-06-18 12:20	0	106.29576	101.883224	115.87959
21-06-18 12:30	0	88.615456	63.497223	103.517624
21-06-18 12:40	0	121.39885	119.84336	107.79779
21-06-18 12:50	0	78.47622	94.224205	47.635567
21-06-18 13:00	0	125.69893	64.40209	42.54408
21-06-18 13:10	0	133.7925	104.98662	82.320206
21-06-18 13:20	0	102.99556	89.181496	110.98324
21-06-18 13:30	0	114.232925	88.576065	92.22951
21-06-18 13:40	0	126.7596	74.20842	93.20381
21-06-18 13:50	0	131.54375	54.923553	84.61452
21-06-18 14:00	0	78.91822	72.359795	61.91728
21-06-18 14:10	0	125.32347	67.9991	102.874245
21-06-18 14:20	0	111.712906	63.50182	100.23185
21-06-18 14:30	0	36.32611	22.31156	29.363605
21-06-18 14:40	0	68.38908	38.220665	31.44437
21-06-18 14:50	0	113.42361	95.33861	75.3849
21-06-18 15:00	0	109.66785	108.70941	110.132095
21-06-18 15:10	0	111.64406	98.31773	59.49578
21-06-18 15:20	0	105.2986	110.015335	51.44169
21-06-18 15:30	0	134.15799	77.446075	78.83466
21-06-18 15:40	0	121.74074	86.43837	80.725586
21-06-18 15:50	0	70.30584	35.73866	51.35508
21-06-18 16:00	0	71.46277	0.0	73.70825
21-06-18 16:10	0	126.45425	54.067852	15.952777
21-06-18 16:20	0	47.15661	43.53202	3.3799694
21-06-18 16:30	0	16.413563	1.1949999	2.3899999
21-06-18 16:40	0	5.2835245	21.66914	12.737866
21-06-18 16:50	0	0.0	11.959999	20.607132
21-06-18 17:00	0	0.0	2.3899999	6.052072
21-06-18 17:10	0	0.0	7.4593406	0.0
21-06-18 17:20	0	0.0	10.426641	0.0
21-06-18 17:30	0	16.12507	1.1949999	13.761412
21-06-18 17:40	0	57.29242	1.1949999	40.06078
21-06-18 17:50	0	110.225624	33.140736	0.0
21-06-18 18:00	0	51.520927	3.3835094	1.1949998
21-06-18 18:10	0	16.60204	32.72373	39.36416
21-06-18 18:20	0	22.042765	0.0	14.786328
21-06-18 18:30	0	44.370678	0.0	21.090195
21-06-18 18:40	0	4.78	0.0	0.0
21-06-18 18:50	0	4.7799997	22.515684	26.471628
21-06-18 19:00	0	0.0	7.86719	10.557048
21-06-18 19:10	0	0.0	4.7799997	0.0
21-06-18 19:20	0	101.0504	77.012955	20.01495
21-06-18 19:30	0	88.41071	53.777508	11.74997
21-06-18 19:40	0	49.04936	55.515984	57.434845
21-06-18 19:50	0	0.0	1.1949999	26.412622
21-06-18 20:00	0	0.0	0.0	10.068524
21-06-18 20:10	0	0.0	0.0	1.1999999
21-06-18 20:20	0	20.415083	10.34656	9.570001
21-06-18 20:30	0	0.0	5.769971	3.5900002
21-06-18 20:40	0	7.9543266	8.1685095	5.777049
21-06-18 20:50	0	0.0	11.122026	12.473523
21-06-18 21:00	0	11.948636	5.2799864	7.4705744
21-06-18 21:10	0	2.39	37.5872	0.0
21-06-18 21:20	0	23.090038	26.719742	4.088525
21-06-18 21:30	0	0.0	48.914665	0.0
21-06-18 21:40	0	11.053494	39.915653	3.3835099
21-06-18 21:50	0	8.365001	61.072227	1.1950002
21-06-18 22:00	0	28.572073	40.73612	0.0
21-06-18 22:10	0	21.047794	44.61004	0.0
21-06-18 22:20	0	49.854362	63.954163	0.0
21-06-18 22:30	0	7.020831	35.049675	0.0
21-06-18 22:40	0	14.716657	114.392456	15.1541
21-06-18 22:50	0	11.91822	78.861534	12.255573
21-06-18 23:00	0	43.5407	101.655136	4.79
21-06-18 23:10	0	0.0	41.866768	9.860575
21-06-18 23:20	0	5.279984	38.49863	6.9685087
21-06-18 23:30	0	42.89373	83.4542	71.3186
21-06-18 23:40	0	84.826614	63.242115	74.40358
21-06-18 23:50	0	7.6649847	35.340252	6.2977533
21-06-19 00:00	0	0.0	48.58077	9.637072
21-06-19 00:10	0	24.064144	61.898094	1.1949999
21-06-19 00:20	0	50.904396	40.020714	4.7799997
21-06-19 00:30	0	2.3899999	6.469985	13.1449995
21-06-19 00:40	0	9.559999	0.0	44.639397
21-06-19 00:50	0	35.530025	0.0	5.279985
21-06-19 01:00	0	3.5849996	0.0	24.298422
21-06-19 01:10	0	8.662031	3.379971	56.15631
21-06-19 01:20	0	0.0	9.345226	26.082905
21-06-19 01:30	0	26.88153	16.525225	26.74496
21-06-19 01:40	0	72.81138	15.761446	39.831367
21-06-19 01:50	0	54.630318	1.1949999	30.988361
21-06-19 02:00	0	26.675497	6.2571015	34.26066
21-06-19 02:10	0	96.68716	8.656573	63.067146
21-06-19 02:20	0	82.9139	0.0	20.201513
21-06-19 02:30	0	34.787193	12.101444	54.00231
21-06-19 02:40	0	3.5849996	5.42418	33.7666
21-06-19 02:50	0	0.0	10.258651	23.987583
21-06-19 03:00	0	0.0	0.0	12.526731
21-06-19 03:10	0	0.0	3.5849996	17.028492
21-06-19 03:20	0	0.0	0.0	32.17431
21-06-19 03:30	0	2.3899999	21.664145	37.711205
21-06-19 03:40	0	2.3899999	17.576237	43.78707
21-06-19 03:50	0	0.0	9.723734	30.546612
21-06-19 04:00	0	9.853495	11.253524	15.834955
21-06-19 04:10	0	0.0	37.23517	25.470568
21-06-19 04:20	0	0.0	12.752019	3.5849998
21-06-19 04:30	0	31.164927	31.97471	4.7850003
21-06-19 04:40	0	4.0799847	38.995922	11.057033
21-06-19 04:50	0	7.454341	0.0	0.0
21-06-19 05:00	0	4.0849853	0.0	1.1949999
21-06-19 05:10	0	6.75656	6.478524	11.547018
21-06-19 05:20	0	30.102139	47.762936	4.0799847
21-06-19 05:30	0	17.553936	26.395544	25.565125
21-06-19 05:40	0	44.669834	52.037514	0.0
21-06-19 05:50	0	2.39	16.81061	10.558509
21-06-19 06:00	0	10.549971	7.1800013	8.656575
21-06-19 06:10	0	9.575	6.2571015	23.279202
21-06-19 06:20	0	0.0	2.3899999	23.79005
21-06-19 06:30	0	17.33007	0.0	11.758506
21-06-19 06:40	0	14.339999	0.0	16.192825
21-06-19 06:50	0	9.56	3.5850005	0.0
21-06-19 07:00	1	2.3899999	1.1949999	1.1949999
21-06-19 07:10	1	0.0	5.2799854	0.0
21-06-19 07:20	1	0.0	1.1949999	0.0
21-06-19 07:30	1	3.3799706	2.395	0.0
21-06-19 07:40	1	1.1949999	0.0	0.0
21-06-19 07:50	1	5.769971	2.3900006	0.0
21-06-19 08:00	1	5.069956	0.0	5.975
21-06-19 08:10	1	0.0	0.0	0.0
21-06-19 08:20	1	0.0	7.6208787	0.0
21-06-19 08:30	1	5.9749994	7.7968483	15.124326
21-06-19 08:40	1	0.0	0.0	0.0
21-06-19 08:50	1	0.0	0.0	0.0
21-06-19 09:00	1	0.0	0.0	0.0
21-06-19 09:10	1	0.0	0.0	0.0
21-06-19 09:20	1	17.104425	0.0	7.6699843
21-06-19 09:30	1	0.0	0.0	5.3442035
21-06-19 09:40	1	2.3899999	0.0	19.412577
21-06-19 09:50	1	1.195	13.1449995	0.0
21-06-19 10:00	1	0.0	7.1699996	0.0
21-06-19 10:10	1	0.0	2.3899999	0.0
21-06-19 10:20	1	0.0	2.39	4.78
21-06-19 10:30	1	0.0	0.0	0.0
21-06-19 10:40	1	11.75851	0.0	1.1949999
21-06-19 10:50	1	21.886343	1.1949999	2.3899999
21-06-19 11:00	1	0.0	0.0	6.264341
21-06-19 11:10	1	0.0	0.0	4.78
21-06-19 11:20	1	10.628134	0.0	5.284984
21-06-19 11:30	1	0.0	4.7800007	3.3870492
21-06-19 11:40	1	0.0	0.0	0.0
21-06-19 11:50	1	3.938892	0.0	6.469986
21-06-19 12:00	1	10.691065	0.0	2.3899999
21-06-19 12:10	1	0.0	7.6685243	8.15997
21-06-19 12:20	1	0.0	1.2	5.769971
21-06-19 12:30	1	0.0	1.1949999	4.784211
21-06-19 12:40	1	3.5849998	0.0	7.7378454
21-06-19 12:50	1	12.239955	5.7870493	1.1949999
21-06-19 13:00	1	0.0	1.6899855	0.0
21-06-19 13:10	1	4.5870485	0.0	0.0
21-06-19 13:20	1	28.027353	1.1949999	0.0
21-06-19 13:30	1	5.2749853	0.0	0.0
21-06-19 13:40	1	0.0	0.0	1.1999999
21-06-19 13:50	1	0.0	0.0	0.0
21-06-19 14:00	1	0.0	0.0	0.0
21-06-19 14:10	1	3.738641	2.8849857	0.0
21-06-19 14:20	1	6.614839	0.0	19.078596
21-06-19 14:30	1	1.1949999	4.7799997	11.263524
21-06-19 14:40	1	5.9749994	13.877795	20.695734
21-06-19 14:50	1	9.559999	2.395	3.5850003
21-06-19 15:00	1	0.0	0.0	0.0
21-06-19 15:10	1	0.0	0.0	0.0
21-06-19 15:20	1	2.3900003	4.0898776	2.39
21-06-19 15:30	1	12.743479	8.368647	0.0
21-06-19 15:40	1	1.1950003	4.079985	0.0
21-06-19 15:50	1	0.0	0.0	0.0
21-06-19 16:00	1	1.6899853	1.1949999	0.0
21-06-19 16:10	1	1.689985	0.0	2.9173915
21-06-19 16:20	1	0.0	0.0	1.1625931
21-06-19 16:30	1	7.459956	3.6489708	0.0
21-06-19 16:40	1	1.1950002	0.92600024	0.0
21-06-19 16:50	1	0.0	3.5849996	9.36351
21-06-19 17:00	1	2.39	0.0	1.1949999
21-06-19 17:10	1	3.8671021	0.0	8.365
21-06-19 17:20	1	10.124203	0.0	13.639986
21-06-19 17:30	1	6.469985	5.0665736	4.0799856
21-06-19 17:40	1	0.0	3.8715744	14.647034
21-06-19 17:50	1	10.054986	2.3899999	8.859983
21-06-19 18:00	1	4.78	7.734202	3.5849998
21-06-19 18:10	1	4.78	2.8935244	2.39
21-06-19 18:20	1	8.159971	16.034985	4.7799997
21-06-19 18:30	1	0.0	2.6721008	2.3899999
21-06-19 18:40	1	0.0	0.0	0.0
21-06-19 18:50	1	0.0	0.0	0.0
21-06-19 19:00	1	0.0	0.0	0.0
21-06-19 19:10	1	0.0	7.9578657	1.1949997
21-06-19 19:20	1	0.0	0.0	1.1949999
21-06-19 19:30	1	47.376385	19.711374	19.50504
21-06-19 19:40	1	44.965923	6.469985	25.692392
21-06-19 19:50	1	3.3799706	16.332867	15.892787
21-06-19 20:00	1	1.689985	7.6649847	1.6899847
21-06-19 20:10	1	4.079985	2.3949995	9.147086
21-06-19 20:20	1	4.7799997	0.0	0.0
21-06-19 20:30	1	0.0	5.2749853	2.3899996
21-06-19 20:40	1	0.0	12.038465	3.37997
21-06-19 20:50	1	0.0	0.0	7.7386827
21-06-19 21:00	1	0.0	1.1949999	0.0
21-06-19 21:10	1	4.3620863	5.2749853	0.0
21-06-19 21:20	1	3.3799698	0.0	0.0
21-06-19 21:30	1	2.3899999	0.0	0.0
21-06-19 21:40	1	4.78	6.9649696	2.39
21-06-19 21:50	1	0.0	8.365	1.1999999
21-06-19 22:00	1	12.036544	36.10485	7.6685257
21-06-19 22:10	1	20.608494	0.0	2.3899999
21-06-19 22:20	1	37.127884	23.661327	6.9685073
21-06-19 22:30	1	10.554971	36.18146	2.4
21-06-19 22:40	1	0.0	30.34805	15.701628
21-06-19 22:50	1	1.6899849	11.541559	11.046575
21-06-19 23:00	1	4.367865	26.381485	26.10351
21-06-19 23:10	1	7.7549148	28.189672	0.0
21-06-19 23:20	1	22.307087	50.431946	10.558511
21-06-19 23:30	1	29.999851	36.51307	19.529524
21-06-19 23:40	1	36.58655	26.28067	30.60793
21-06-19 23:50	1	15.404187	34.866554	30.253576
21-06-20 00:00	1	22.09845	2.3949997	15.836573
21-06-20 00:10	1	0.0	0.0	11.068495
21-06-20 00:20	1	19.915815	0.0	43.765167
21-06-20 00:30	1	37.031097	0.0	36.53406
21-06-20 00:40	1	0.09367145	13.649984	21.390055
21-06-20 00:50	1	33.8962	2.3899999	20.39707
21-06-20 01:00	1	16.017595	3.871574	24.289883
21-06-20 01:10	1	43.56852	7.9615583	24.361431
21-06-20 01:20	1	64.67289	16.832005	55.535736
21-06-20 01:30	1	20.90345	5.975	9.84934
21-06-20 01:40	1	30.828714	22.893541	39.68793
21-06-20 01:50	1	40.620434	41.23363	31.03574
21-06-20 02:00	1	67.28378	48.96468	62.19271
21-06-20 02:10	1	17.305597	27.599152	22.090069
21-06-20 02:20	1	24.008467	27.653616	18.998661
21-06-20 02:30	1	0.0	22.37087	23.37792
21-06-20 02:40	1	0.0	23.980179	3.5900002
21-06-20 02:50	1	0.0	15.4200535	0.0
21-06-20 03:00	1	12.340823	20.906986	1.1949999
21-06-20 03:10	1	0.3862626	11.053492	4.7800007
21-06-20 03:20	1	7.238598	42.244125	6.473525
21-06-20 03:30	1	37.829193	75.062325	0.0
21-06-20 03:40	1	0.0	38.763035	4.7899995
21-06-20 03:50	1	0.0	50.608624	14.237132
21-06-20 04:00	1	16.815613	62.802795	28.297018
21-06-20 04:10	1	6.7650995	33.238647	13.516658
21-06-20 04:20	1	21.513638	33.432446	38.714035
21-06-20 04:30	1	55.53835	82.13733	61.84618
21-06-20 04:40	1	84.24613	40.595665	30.734613
21-06-20 04:50	1	47.183647	48.03702	14.132144
21-06-20 05:00	1	10.34656	19.674978	3.5849998
21-06-20 05:10	1	11.540098	0.0	24.340717
21-06-20 05:20	1	2.8849854	0.0	12.248495
21-06-20 05:30	1	59.10962	3.5899994	35.044106
21-06-20 05:40	1	61.555553	7.669986	55.327232
21-06-20 05:50	1	49.46919	0.0	17.328608
21-06-20 06:00	1	25.754694	4.0799856	42.528984
21-06-20 06:10	1	45.307148	16.822071	28.878546
21-06-20 06:20	1	52.123627	18.224955	36.521458
21-06-20 06:30	1	19.401928	31.239923	23.293673
21-06-20 06:40	1	11.32696	12.948511	13.725069
21-06-20 06:50	1	6.469985	1.1949999	1.6899859
21-06-20 07:00	2	2.3950002	0.0	1.1949999
21-06-20 07:10	2	1.1950002	8.375	18.50653
21-06-20 07:20	2	1.689985	5.7835093	7.6649866
21-06-20 07:30	2	5.975	0.0	0.0
21-06-20 07:40	2	0.0	0.0	0.0
21-06-20 07:50	2	8.859984	0.0	2.3900003
21-06-20 08:00	2	0.69284576	0.0	11.339396
21-06-20 08:10	2	9.36214	0.0	16.230532
21-06-20 08:20	2	0.0	0.0	0.0
21-06-20 08:30	2	0.0	0.0	0.0
21-06-20 08:40	2	0.0	0.0	0.0
21-06-20 08:50	2	1.1949998	0.0	0.0
21-06-20 09:00	2	1.1949998	0.0	2.884985
21-06-20 09:10	2	0.0	4.7799997	7.1699996
21-06-20 09:20	2	1.6899855	0.0	2.3899999
21-06-20 09:30	2	0.0	0.0	1.1949998
21-06-20 09:40	2	0.0	0.0	0.0
21-06-20 09:50	2	2.3899999	3.5849998	7.6749854
21-06-20 10:00	2	0.0	1.7871265	0.0
21-06-20 10:10	2	0.0	1.7978742	0.0
21-06-20 10:20	2	0.0	0.0	0.0
21-06-20 10:30	2	5.975	0.0	0.0
21-06-20 10:40	2	11.53994	0.0	5.2749853
21-06-20 10:50	2	11.75497	0.0	4.7799997
21-06-20 11:00	2	32.232285	5.0665746	32.180515
21-06-20 11:10	2	29.29007	5.0665736	21.880566
21-06-20 11:20	2	14.144971	0.0	4.088525
21-06-20 11:30	2	0.0	2.8849854	6.2615747
21-06-20 11:40	2	0.0	0.0	0.0
21-06-20 11:50	2	0.0	0.0	0.0
21-06-20 12:00	2	9.641543	0.0	1.6899855
21-06-20 12:10	2	2.3900006	0.0	0.0
21-06-20 12:20	2	10.289415	0.0	1.6899855
21-06-20 12:30	2	14.490767	7.6749864	0.0
21-06-20 12:40	2	15.329969	0.0	2.3900008
21-06-20 12:50	2	14.340001	0.0	0.0
21-06-20 13:00	2	5.975	1.689985	3.5900002
21-06-20 13:10	2	16.73	9.56	3.5850003
21-06-20 13:20	2	2.39	0.0	1.1949999
21-06-20 13:30	2	0.0	0.0	4.784999
21-06-20 13:40	2	1.6899849	0.0	0.0
21-06-20 13:50	2	2.39	0.0	0.0
21-06-20 14:00	2	0.0	0.0	0.0
21-06-20 14:10	2	9.35497	0.0	0.0
21-06-20 14:20	2	12.93997	5.064341	2.3899999
21-06-20 14:30	2	2.3899999	0.0	0.0
21-06-20 14:40	2	0.0	0.0	0.0
21-06-20 14:50	2	10.837851	2.3899999	0.0
21-06-20 15:00	2	2.8849852	0.0	14.922836
21-06-20 15:10	2	0.0	5.071574	23.50848
21-06-20 15:20	2	0.0	0.0	2.39
21-06-20 15:30	2	0.0	0.0	0.0
21-06-20 15:40	2	0.0	0.0	1.1950004
21-06-20 15:50	2	0.0	5.9749994	11.829608
21-06-20 16:00	2	0.0	0.0	6.095392
21-06-20 16:10	2	4.9155993	1.195	1.1949999
21-06-20 16:20	2	0.1465024	1.1949999	0.0
21-06-20 16:30	2	2.3899999	0.0	1.6899853
21-06-20 16:40	2	3.5850003	0.0	0.0
21-06-20 16:50	2	0.0	0.0	0.0
21-06-20 17:00	2	2.3899999	0.0	0.0
21-06-20 17:10	2	15.535001	2.3900003	0.0
21-06-20 17:20	2	1.2	0.0	0.0
21-06-20 17:30	2	3.5900002	0.0	5.5570865
21-06-20 17:40	2	0.0	2.3900008	0.0
21-06-20 17:50	2	7.96202	0.0	19.619984
21-06-20 18:00	2	4.5799704	0.0	13.159999
21-06-20 18:10	2	0.0	18.507057	20.408464
21-06-20 18:20	2	5.278524	11.75851	3.37997
21-06-20 18:30	2	14.339999	7.6749864	2.39
21-06-20 18:40	2	0.0	0.0	2.3900006
21-06-20 18:50	2	0.0	11.249985	4.78
21-06-20 19:00	2	0.0	0.0	3.3799706
21-06-20 19:10	2	0.0	0.0	8.365
21-06-20 19:20	2	2.3899999	0.0	2.3899999
21-06-20 19:30	2	5.77351	6.2571006	1.1949999
21-06-20 19:40	2	0.0	2.3899999	0.0
21-06-20 19:50	2	1.6899853	0.0	1.1949999
21-06-20 20:00	2	29.356613	24.285038	0.0
21-06-20 20:10	2	16.029985	3.5849998	7.091628
21-06-20 20:20	2	10.054984	21.615084	13.799652
21-06-20 20:30	2	1.1949999	19.290236	21.202274
21-06-20 20:40	2	6.964971	52.742134	33.837055
21-06-20 20:50	2	19.120005	8.873524	9.354971
21-06-20 21:00	2	14.702715	6.2593412	1.689985
21-06-20 21:10	2	5.76997	2.3899999	0.0
21-06-20 21:20	2	35.03312	8.450083	1.6899853
21-06-20 21:30	2	13.508647	11.243	0.0
21-06-20 21:40	2	18.51845	26.40191	0.0
21-06-20 21:50	2	21.808495	11.537085	8.369999
21-06-20 22:00	2	5.7699695	19.904324	4.789999
21-06-20 22:10	2	11.335596	42.161404	8.455081
21-06-20 22:20	2	39.826958	13.229312	23.50494
21-06-20 22:30	2	28.854395	43.28562	5.9800014
21-06-20 22:40	2	0.0	11.053494	2.3900008
21-06-20 22:50	2	0.0	15.425054	0.0
21-06-20 23:00	2	16.816545	52.860615	10.839926
21-06-20 23:10	2	37.78583	59.996246	29.063421
21-06-20 23:20	2	42.196754	26.893452	30.250727
21-06-20 23:30	2	60.302723	30.402765	23.989925
21-06-20 23:40	2	34.551514	31.735748	19.927017
21-06-20 23:50	2	5.2749853	15.690236	3.5849998
21-06-21 00:00	2	0.0	9.144325	0.0
21-06-21 00:10	2	0.0	0.0	12.1797085
21-06-21 00:20	2	0.0	6.4749856	19.55629
21-06-21 00:30	2	0.0	27.376514	24.289103
21-06-21 00:40	2	7.6649857	3.5900002	14.825239
21-06-21 00:50	2	24.586296	21.104942	19.484173
21-06-21 01:00	2	22.990738	4.7799997	23.510101
21-06-21 01:10	2	46.022713	13.164999	43.711983
21-06-21 01:20	2	23.293608	15.55	47.780766
21-06-21 01:30	2	36.93558	0.0	28.852686
21-06-21 01:40	2	8.952147	20.411545	26.88284
21-06-21 01:50	2	4.7799997	29.355152	21.182169
21-06-21 02:00	2	0.0	0.0	11.034275
21-06-21 02:10	2	11.337834	10.059984	0.0
21-06-21 02:20	2	40.387352	7.175	11.319201
21-06-21 02:30	2	51.890675	53.668175	21.398594
21-06-21 02:40	2	38.242058	46.379494	27.945654
21-06-21 02:50	2	7.1750007	12.732086	19.432034
21-06-21 03:00	2	0.0	22.305098	49.826603
21-06-21 03:10	2	0.0	27.976562	43.278618
21-06-21 03:20	2	4.5785093	46.35151	38.4784
21-06-21 03:30	2	1.1949999	26.901983	35.82671
21-06-21 03:40	2	1.1949999	8.450083	22.791279
21-06-21 03:50	2	12.949969	35.90029	51.975136
21-06-21 04:00	2	65.97685	55.73999	39.847637
21-06-21 04:10	2	41.035038	31.242157	51.311043
21-06-21 04:20	2	46.353035	57.28368	51.17011
21-06-21 04:30	2	29.065037	25.89848	16.559368
21-06-21 04:40	2	0.0	0.0	35.118042
21-06-21 04:50	2	0.0	0.0	20.409313
21-06-21 05:00	2	29.117859	0.0	19.51358
21-06-21 05:10	2	44.825554	28.072058	48.350273
21-06-21 05:20	2	44.489098	23.999928	24.00915
21-06-21 05:30	2	37.10883	3.3835094	8.375002
21-06-21 05:40	2	42.499905	15.625084	11.546559
21-06-21 05:50	2	39.798317	46.16586	2.3899999
21-06-21 06:00	2	3.5900006	1.1949999	2.3899999
21-06-21 06:10	2	41.033577	52.089195	0.0
21-06-21 06:20	2	2.8849854	30.324255	5.9800005
21-06-21 06:30	2	1.1949999	49.47866	52.16215
21-06-21 06:40	2	23.237766	40.698357	42.370712
21-06-21 06:50	2	0.0	3.8693414	2.3104663
21-06-21 07:00	3	28.64651	0.0	8.656574
21-06-21 07:10	3	9.35997	5.9799995	2.3899999
21-06-21 07:20	3	0.0	0.0	0.0
21-06-21 07:30	3	0.0	1.1949999	2.3899999
21-06-21 07:40	3	1.1950003	0.0	0.0
21-06-21 07:50	3	0.0	3.3835094	2.3899996
21-06-21 08:00	3	0.0	1.6899847	1.1949999
21-06-21 08:10	3	0.0	12.4449835	0.0
21-06-21 08:20	3	2.8849852	9.559999	1.1949999
21-06-21 08:30	3	0.0	2.3899999	0.0
21-06-21 08:40	3	0.0	4.088525	0.0
21-06-21 08:50	3	0.0	0.0	7.9520864
21-06-21 09:00	3	0.0	0.0	0.0
21-06-21 09:10	3	15.415583	5.9749994	0.0
21-06-21 09:20	3	8.1635065	6.2571006	4.79
21-06-21 09:30	3	0.0	1.6899853	0.0
21-06-21 09:40	3	0.0	7.1799994	0.0
21-06-21 09:50	3	0.0	30.046627	2.39
21-06-21 10:00	3	0.0	4.079985	0.0
21-06-21 10:10	3	27.173105	1.1949999	0.0
21-06-21 10:20	3	16.816544	4.5785093	0.0
21-06-21 10:30	3	48.25271	0.0	2.3899999
21-06-21 10:40	3	81.32457	33.65401	51.061333
21-06-21 10:50	3	42.36633	32.94207	16.319326
21-06-21 11:00	3	28.861317	11.753508	29.980083
21-06-21 11:10	3	55.848022	15.753622	42.86433
21-06-21 11:20	3	27.072765	6.0563316	30.687017
21-06-21 11:30	3	39.275795	0.0	29.772846
21-06-21 11:40	3	66.784035	10.56351	66.702034
21-06-21 11:50	3	58.90431	6.762866	43.47643
21-06-21 12:00	3	15.339969	1.1950003	6.469985
21-06-21 12:10	3	44.975452	1.1949999	61.775673
21-06-21 12:20	3	38.50317	6.9649706	25.323147
21-06-21 12:30	3	22.918667	35.938446	61.446033
21-06-21 12:40	3	186.47667	145.35483	174.65923
21-06-21 12:50	3	87.83255	42.96684	91.0562
21-06-21 13:00	3	46.971245	5.1033278	52.474243
21-06-21 13:10	3	74.945366	21.894016	48.8434
21-06-21 13:20	3	69.46706	43.641396	41.531334
21-06-21 13:30	3	43.96778	6.266574	29.060566
21-06-21 13:40	3	20.499233	2.8849847	2.39
21-06-21 13:50	3	0.0	0.0	0.0
21-06-21 14:00	3	9.922712	0.0	1.1949999
21-06-21 14:10	3	0.0	0.0	0.0
21-06-21 14:20	3	2.3900003	0.0	0.0
21-06-21 14:30	3	0.0	0.0	0.0
21-06-21 14:40	3	0.0	0.0	0.0
21-06-21 14:50	3	5.2785244	0.0	10.857012
21-06-21 15:00	3	0.0	7.255084	4.5500317
21-06-21 15:10	3	9.157018	1.1949999	1.6899855
21-06-21 15:20	3	0.0	0.0	0.0
21-06-21 15:30	3	1.1949999	0.0	4.5749702
21-06-21 15:40	3	0.0	0.0	1.1949999
21-06-21 15:50	3	4.362086	0.0	1.6899849
21-06-21 16:00	3	14.28126	0.0	2.39
21-06-21 16:10	3	0.0	0.0	0.0
21-06-21 16:20	3	5.0621014	0.0	0.0
21-06-21 16:30	3	0.0	0.0	0.0
21-06-21 16:40	3	3.5849998	0.0	0.0
21-06-21 16:50	3	1.1949999	0.0	8.859985
21-06-21 17:00	3	17.729969	5.76997	31.956333
21-06-21 17:10	3	0.0	0.0	3.5849998
21-06-21 17:20	3	3.5949998	0.0	2.3899999
21-06-21 17:30	3	0.0	0.0	1.1949999
21-06-21 17:40	3	0.0	0.0	0.0
21-06-21 17:50	3	0.0	0.0	1.1949999
21-06-21 18:00	3	0.0	0.0	23.208668
21-06-21 18:10	3	2.3899999	6.273494	13.803305
21-06-21 18:20	3	4.0799847	2.3899999	5.9749994
21-06-21 18:30	3	1.1949999	14.148509	10.54997
21-06-21 18:40	3	0.0	0.0	4.079985
21-06-21 18:50	3	22.946474	2.6721008	0.0
21-06-21 19:00	3	19.502808	0.0	5.769971
21-06-21 19:10	3	0.0	0.0	1.1949997
21-06-21 19:20	3	0.0	10.790742	1.1949999
21-06-21 19:30	3	2.3950005	1.6642439	0.0
21-06-21 19:40	3	0.0	0.0	1.1949996
21-06-21 19:50	3	0.0	1.1949998	0.0
21-06-21 20:00	3	15.477366	3.5849998	8.365001
21-06-21 20:10	3	7.9520864	0.0	1.1949999
21-06-21 20:20	3	5.9749994	26.379925	0.0
21-06-21 20:30	3	0.0	8.859985	0.0
21-06-21 20:40	3	0.0	7.6699843	3.37997
21-06-21 20:50	3	3.5900006	0.0	6.4735246
21-06-21 21:00	3	26.056255	17.093647	21.10656
21-06-21 21:10	3	19.784885	10.133147	24.361954
21-06-21 21:20	3	11.460281	14.707712	21.882187
21-06-21 21:30	3	0.0	22.372171	2.3900003
21-06-21 21:40	3	0.0	19.202847	0.0
21-06-21 21:50	3	0.0	8.659954	0.0
21-06-21 22:00	3	0.0	2.8899856	1.1949999
21-06-21 22:10	3	7.9470863	25.483578	0.0
21-06-21 22:20	3	4.79	17.312056	10.621428
21-06-21 22:30	3	13.512711	26.66842	27.862804
21-06-21 22:40	3	21.666386	15.343512	0.0
21-06-21 22:50	3	0.0	18.99558	7.1699996
21-06-21 23:00	3	1.1949997	39.563465	11.053495
21-06-21 23:10	3	0.0	32.655567	21.522635
21-06-21 23:20	3	0.0	1.1949999	11.0275135
21-06-21 23:30	3	0.0	2.39	0.0
21-06-21 23:40	3	5.9799995	0.0	2.8849854
21-06-21 23:50	3	2.6721008	14.139971	18.224955
21-06-22 00:00	3	29.337986	20.901531	54.78426
21-06-22 00:10	3	56.732063	23.089108	44.817184
21-06-22 00:20	3	29.970083	17.032034	25.269756
21-06-22 00:30	3	22.51997	2.3899999	4.79
21-06-22 00:40	3	11.823133	11.55348	21.38558
21-06-22 00:50	3	5.76997	14.643494	4.7799997
21-06-22 01:00	3	13.931559	13.93656	3.8671017
21-06-22 01:10	3	35.52363	18.663834	17.286331
21-06-22 01:20	3	65.878746	11.303169	58.352924
21-06-22 01:30	3	80.17291	35.4043	30.270565
21-06-22 01:40	3	24.287806	21.62424	0.0
21-06-22 01:50	3	46.58039	66.45415	76.5033
21-06-22 02:00	3	38.88749	5.279986	46.825825
21-06-22 02:10	3	8.1699705	3.5900002	20.108608
21-06-22 02:20	3	18.932049	7.6735244	18.712086
21-06-22 02:30	3	23.783592	5.0671015	46.5866
21-06-22 02:40	3	39.8242	14.144971	13.677765
21-06-22 02:50	3	2.8849854	9.4449005	8.94507
21-06-22 03:00	3	0.0	26.358133	0.0
21-06-22 03:10	3	0.0	3.5850003	2.3899999
21-06-22 03:20	3	2.8849854	31.170181	2.8849854
21-06-22 03:30	3	21.11156	18.317118	2.3899999
21-06-22 03:40	3	4.78	33.849422	13.933479
21-06-22 03:50	3	2.3899999	6.4749856	4.785
21-06-22 04:00	3	4.574971	7.1800003	7.6699853
21-06-22 04:10	3	3.37997	0.0	9.363508
21-06-22 04:20	3	35.17716	25.98055	45.54929
21-06-22 04:30	3	37.29731	8.873525	24.505068
21-06-22 04:40	3	21.329967	3.8671012	20.417004
21-06-22 04:50	3	21.670761	5.7699695	22.590052
21-06-22 05:00	3	0.0	15.348509	11.835871
21-06-22 05:10	3	0.0	14.428464	54.445087
21-06-22 05:20	3	0.0	24.281345	19.207071
21-06-22 05:30	3	24.194958	16.12153	15.834955
21-06-22 05:40	3	53.6414	27.231014	19.997015
21-06-22 05:50	3	42.161922	51.2902	31.25001
21-06-22 06:00	3	19.688675	8.864985	20.408464
21-06-22 06:10	3	13.838652	0.0	0.0
21-06-22 06:20	3	0.0	14.144971	0.0
21-06-22 06:30	3	0.0	21.02219	17.517086
21-06-22 06:40	3	11.051575	3.869341	34.74856
21-06-22 06:50	3	1.1949999	18.707087	1.6899855
21-06-22 07:00	4	2.3900006	2.6765747	0.0
21-06-22 07:10	4	4.78	0.0	0.0
21-06-22 07:20	4	0.0	0.0	0.0
21-06-22 07:30	4	10.765	5.985	11.259986
21-06-22 07:40	4	0.0	0.0	1.1949999
21-06-22 07:50	4	4.3127947	0.0	0.0
21-06-22 08:00	4	17.019955	0.0	0.0
21-06-22 08:10	4	26.289999	0.0	0.0
21-06-22 08:20	4	4.78	0.0	0.0
21-06-22 08:30	4	0.0	0.0	0.0
21-06-22 08:40	4	8.159971	0.0	0.0
21-06-22 08:50	4	0.0	0.0	0.0
21-06-22 09:00	4	2.3899999	2.3899994	0.0
21-06-22 09:10	4	0.0	0.0	10.129203
21-06-22 09:20	4	29.146753	16.970203	8.38
21-06-22 09:30	4	62.61396	27.623968	28.387722
21-06-22 09:40	4	16.193232	1.1949998	3.3870492
21-06-22 09:50	4	17.52494	11.254985	3.379971
21-06-22 10:00	4	49.61918	4.7849994	40.400017
21-06-22 10:10	4	7.8636513	0.0	22.747894
21-06-22 10:20	4	0.0	0.0	13.649984
21-06-22 10:30	4	48.44703	0.0	3.5849996
21-06-22 10:40	4	12.742018	5.77497	15.628467
21-06-22 10:50	4	31.324072	8.933675	28.85517
21-06-22 11:00	4	35.873985	1.1949998	31.270473
21-06-22 11:10	4	32.947075	0.0	48.744316
21-06-22 11:20	4	31.510447	0.0	20.496931
21-06-22 11:30	4	2.3900003	5.067102	40.767006
21-06-22 11:40	4	21.682154	0.0	11.3419895
21-06-22 11:50	4	26.581512	5.975	31.96018
21-06-22 12:00	4	11.7549715	4.7799997	23.975708
21-06-22 12:10	4	23.790583	2.888524	34.844395
21-06-22 12:20	4	42.27497	18.720627	30.075626
21-06-22 12:30	4	19.207071	8.864985	48.752354
21-06-22 12:40	4	8.159971	0.0	19.287155
21-06-22 12:50	4	17.507086	0.0	21.245615
21-06-22 13:00	4	9.559999	0.0	4.78
21-06-22 13:10	4	2.3899999	0.0	5.274985
21-06-22 13:20	4	16.029984	0.0	1.1949999
21-06-22 13:30	4	0.0	0.0	0.0
21-06-22 13:40	4	2.884985	1.1950002	0.0
21-06-22 13:50	4	1.1949999	0.0	0.0
21-06-22 14:00	4	5.2749844	2.6743414	0.0
21-06-22 14:10	4	0.0	0.0	1.1949998
21-06-22 14:20	4	0.0	3.5849998	0.0
21-06-22 14:30	4	15.329969	2.3899999	0.0
21-06-22 14:40	4	0.0	3.5850003	0.0
21-06-22 14:50	4	0.0	1.1949999	7.452101
21-06-22 15:00	4	0.0	0.0	0.0
21-06-22 15:10	4	1.1949998	4.578509	0.0
21-06-22 15:20	4	14.234052	3.5849996	2.3900008
21-06-22 15:30	4	0.0	8.022261	2.39
21-06-22 15:40	4	0.0	0.34273922	0.0
21-06-22 15:50	4	4.78	2.3899999	5.9849997
21-06-22 16:00	4	0.0	0.0	0.0
21-06-22 16:10	4	2.3899999	4.571007	0.0
21-06-22 16:20	4	0.17588106	6.461268	1.1949999
21-06-22 16:30	4	5.799119	2.1127264	0.0
21-06-22 16:40	4	0.0	5.975	0.0
21-06-22 16:50	4	0.0	2.3899999	0.0
21-06-22 17:00	4	14.177343	19.011358	15.133479
21-06-22 17:10	4	11.29176	18.728481	26.697119
21-06-22 17:20	4	0.0	0.0	22.37363
21-06-22 17:30	4	20.793789	8.654341	60.04004
21-06-22 17:40	4	15.74621	0.0	5.975
21-06-22 17:50	4	0.0	1.1949999	0.0
21-06-22 18:00	4	2.3899999	5.344203	0.0
21-06-22 18:10	4	0.0	1.1949999	0.0
21-06-22 18:20	4	0.0	2.3899999	5.975
21-06-22 18:30	4	1.1949999	2.8849847	0.0
21-06-22 18:40	4	11.053494	6.4749856	0.0
21-06-22 18:50	4	4.3127956	6.257101	0.0
21-06-22 19:00	4	1.1949999	8.15997	0.0
21-06-22 19:10	4	14.339999	4.5785093	0.0
21-06-22 19:20	4	15.408661	37.84728	4.7799997
21-06-22 19:30	4	19.284145	6.7600985	0.0
21-06-22 19:40	4	3.5900002	0.0	0.0
21-06-22 19:50	4	4.5820494	0.0	0.0
21-06-22 20:00	4	1.1949998	0.0	0.0
21-06-22 20:10	4	5.975	5.9800005	3.3835075
21-06-22 20:20	4	16.823467	0.0	9.856574
21-06-22 20:30	4	17.184763	8.164971	8.401319
21-06-22 20:40	4	0.827308	6.052072	0.0
21-06-22 20:50	4	1.6935246	12.241522	0.0
21-06-22 21:00	4	0.0	11.751944	0.0
21-06-22 21:10	4	4.3620872	10.55997	0.0
21-06-22 21:20	4	0.0	14.834984	0.0
21-06-22 21:30	4	0.0	0.0	0.0
21-06-22 21:40	4	1.693525	0.0	0.0
21-06-22 21:50	4	1.6935246	0.24895832	0.0
21-06-22 22:00	4	22.603437	16.790997	2.3899999
21-06-22 22:10	4	5.975	5.2749853	6.2571015
21-06-22 22:20	4	0.0	32.461628	3.3835092
21-06-22 22:30	4	7.4565725	17.093645	6.9649706
21-06-22 22:40	4	23.77919	23.363602	17.229986
21-06-22 22:50	4	22.583134	32.442154	0.0
21-06-22 23:00	4	12.243495	45.694157	0.0
21-06-22 23:10	4	8.654956	4.3620863	0.0
21-06-22 23:20	4	9.858494	12.529298	5.2749853
21-06-22 23:30	4	3.867101	18.228495	7.3968444
21-06-22 23:40	4	0.0	41.25511	6.5352416
21-06-22 23:50	4	0.0	25.692148	20.91215
21-06-23 00:00	4	5.975	14.158511	15.133479
21-06-23 00:10	4	7.4599557	4.3127947	1.1949999
21-06-23 00:20	4	10.623667	0.0	5.5570874
21-06-23 00:30	4	17.818594	0.0	4.0849857
21-06-23 00:40	4	11.536558	0.0	13.72653
21-06-23 00:50	4	18.714941	11.049954	16.81207
21-06-23 01:00	4	46.375893	6.7599387	36.2556
21-06-23 01:10	4	13.300763	2.3899999	26.263744
21-06-23 01:20	4	31.243088	15.642004	63.82946
21-06-23 01:30	4	30.04787	6.4749846	38.303192
21-06-23 01:40	4	28.36409	17.302057	40.608227
21-06-23 01:50	4	45.68448	22.091528	36.398193
21-06-23 02:00	4	27.077114	1.5832351	2.395
21-06-23 02:10	4	0.0	2.006765	14.007169
21-06-23 02:20	4	8.654955	7.175	14.633494
21-06-23 02:30	4	1.1949998	3.7836652	10.76
21-06-23 02:40	4	2.3899999	3.3835094	10.342866
21-06-23 02:50	4	56.233143	65.39281	3.5849998
21-06-23 03:00	4	30.621609	37.881813	14.2221985
21-06-23 03:10	4	33.014214	25.054272	15.4235935
21-06-23 03:20	4	26.909307	20.203592	28.23446
21-06-23 03:30	4	1.1949999	33.64199	18.575748
21-06-23 03:40	4	2.3900003	39.951637	41.80937
21-06-23 03:50	4	2.3899999	33.43212	36.258965
21-06-23 04:00	4	0.0	4.084985	7.6685247
21-06-23 04:10	4	0.0	28.359936	13.649984
21-06-23 04:20	4	0.0	10.839928	9.847101
21-06-23 04:30	4	5.2799854	11.254985	6.052071
21-06-23 04:40	4	0.0	19.497185	1.6899849
21-06-23 04:50	4	0.6630321	23.300068	2.3899999
21-06-23 05:00	4	4.116967	26.38561	4.0799856
21-06-23 05:10	4	33.856426	40.32909	5.9800005
21-06-23 05:20	4	33.87798	18.905224	0.0
21-06-23 05:30	4	23.865665	18.233494	30.966974
21-06-23 05:40	4	23.30124	0.0	23.144106
21-06-23 05:50	4	23.333303	0.0	0.5038467
21-06-23 06:00	4	68.20694	0.0	33.64216
21-06-23 06:10	4	40.976795	0.0	29.41775
21-06-23 06:20	4	4.7799997	11.343608	0.0
21-06-23 06:30	4	2.3899999	0.0	39.288395
21-06-23 06:40	4	4.78	7.954941	16.044987
21-06-23 06:50	4	1.1949998	0.0	12.241574
21-06-23 07:00	5	0.0	0.0	12.5142
21-06-23 07:10	5	2.3950002	4.578509	5.769971
21-06-23 07:20	5	0.0	0.0	0.0
21-06-23 07:30	5	1.1949999	0.0	1.1949999
21-06-23 07:40	5	0.0	0.0	0.0
21-06-23 07:50	5	1.1949999	0.0	0.0
21-06-23 08:00	5	0.0	0.0	1.1949999
21-06-23 08:10	5	1.6935247	3.3835073	3.5900002
21-06-23 08:20	5	0.0	0.0	0.0
21-06-23 08:30	5	5.3041687	0.0	2.6721022
21-06-23 08:40	5	13.702191	0.0	0.0
21-06-23 08:50	5	1.6935241	2.8885243	0.0
21-06-23 09:00	5	0.0	3.3835099	0.0
21-06-23 09:10	5	0.68043274	0.0	0.0
21-06-23 09:20	5	8.684539	0.0	0.0
21-06-23 09:30	5	0.0	0.0	5.562087
21-06-23 09:40	5	0.0	0.0	17.604254
21-06-23 09:50	5	6.277032	0.0	6.2643423
21-06-23 10:00	5	33.73494	0.0	8.873525
21-06-23 10:10	5	40.297085	0.0	23.808594
21-06-23 10:20	5	37.9272	3.5900002	45.98905
21-06-23 10:30	5	7.3448477	4.7799997	17.102184
21-06-23 10:40	5	47.982414	4.079985	13.455574
21-06-23 10:50	5	19.497028	2.3900003	50.757404
21-06-23 11:00	5	11.759969	8.679355	40.888573
21-06-23 11:10	5	29.561167	0.0	40.45985
21-06-23 11:20	5	38.775185	0.0	28.093609
21-06-23 11:30	5	38.64258	3.5849998	29.559412
21-06-23 11:40	5	18.106152	0.0	19.027134
21-06-23 11:50	5	28.857162	9.565	21.61285
21-06-23 12:00	5	39.132114	1.1949999	11.548481
21-06-23 12:10	5	10.086303	0.0	13.663524
21-06-23 12:20	5	9.358507	4.78	42.042015
21-06-23 12:30	5	54.36327	54.065907	101.80606
21-06-23 12:40	5	61.794228	48.987766	50.926018
21-06-23 12:50	5	0.0	16.32994	16.194523
21-06-23 13:00	5	5.975	14.639956	0.0
21-06-23 13:10	5	1.1949999	2.3899999	0.0
21-06-23 13:20	5	0.0	0.0	0.0
21-06-23 13:30	5	0.0	8.164971	1.1999999
21-06-23 13:40	5	0.0	0.0	0.0
21-06-23 13:50	5	1.195	0.0	1.1949999
21-06-23 14:00	5	0.0	7.1699996	3.5850005
21-06-23 14:10	5	0.0	16.73	0.0
21-06-23 14:20	5	0.0	4.78	7.1699996
21-06-23 14:30	5	2.3899999	4.57497	0.0
21-06-23 14:40	5	1.1949999	1.6899855	0.0
21-06-23 14:50	5	4.78	0.0	0.0
21-06-23 15:00	5	7.175	0.0	1.2
21-06-23 15:10	5	6.057848	1.1949999	3.8361573
21-06-23 15:20	5	0.0	5.769971	0.52592903
21-06-23 15:30	5	0.0	4.079985	1.1949999
21-06-23 15:40	5	0.0	0.0	22.289646
21-06-23 15:50	5	0.0	0.0	22.41077
21-06-23 16:00	5	0.0	3.379971	1.1949999
21-06-23 16:10	5	0.0	0.0	0.0
21-06-23 16:20	5	1.2	8.656573	11.82366
21-06-23 16:30	5	2.3899999	16.73	11.53994
21-06-23 16:40	5	1.1949999	0.0	0.0
21-06-23 16:50	5	0.0	0.0	0.0
21-06-23 17:00	5	5.310802	2.8849854	1.1949998
21-06-23 17:10	5	1.8591974	10.064985	5.9749994
21-06-23 17:20	5	0.0	4.78	0.0
21-06-23 17:30	5	0.0	7.0341873	2.884985
21-06-23 17:40	5	0.0	23.226168	0.0
21-06-23 17:50	5	0.0	0.0	6.76472
21-06-23 18:00	5	1.1949999	0.0	6.8802657
21-06-23 18:10	5	1.1949999	0.0	0.0
21-06-23 18:20	5	2.3899999	0.0	0.0
21-06-23 18:30	5	10.901288	0.0	0.0
21-06-23 18:40	5	1.1949999	0.0	0.0
21-06-23 18:50	5	0.0	2.3899996	0.0
21-06-23 19:00	5	0.0	0.0	0.0
21-06-23 19:10	5	10.073524	0.0	0.0
21-06-23 19:20	5	15.833494	8.659955	0.0
21-06-23 19:30	5	8.651574	11.759972	0.0
21-06-23 19:40	5	26.441288	34.840855	3.5899997
21-06-23 19:50	5	0.0	16.330626	0.0
21-06-23 20:00	5	6.262102	23.418652	1.1949999
21-06-23 20:10	5	3.5900002	0.0	0.0
21-06-23 20:20	5	17.100887	3.5900006	7.463492
21-06-23 20:30	5	2.3900003	0.0	16.116528
21-06-23 20:40	5	2.3899999	0.0	1.2
21-06-23 20:50	5	5.274986	0.0	8.16497
21-06-23 21:00	5	0.0	4.785	1.1949999
21-06-23 21:10	5	15.050491	7.1800003	0.0
21-06-23 21:20	5	1.6899855	0.0	0.0
21-06-23 21:30	5	2.8849854	2.3899999	0.0
21-06-23 21:40	5	0.0	7.174999	16.11507
21-06-23 21:50	5	3.5849998	8.662035	19.633524
21-06-23 22:00	5	18.511988	12.727086	31.247776
21-06-23 22:10	5	21.39944	16.398478	18.72202
21-06-23 22:20	5	15.90719	15.128481	0.0
21-06-23 22:30	5	0.0	15.138481	2.3899999
21-06-23 22:40	5	0.0	58.922253	0.0
21-06-23 22:50	5	7.6649857	9.15156	3.5849998
21-06-23 23:00	5	37.923405	58.600685	1.1949999
21-06-23 23:10	5	0.0	49.700684	15.824956
21-06-23 23:20	5	16.107056	42.997128	25.893482
21-06-23 23:30	5	22.179838	25.812214	1.6935241
21-06-23 23:40	5	18.90575	38.422157	12.038623
21-06-23 23:50	5	3.5849996	45.884716	27.574924
21-06-24 00:00	5	1.689985	10.059984	0.0
21-06-24 00:10	5	26.242651	8.164969	5.9749994
21-06-24 00:20	5	36.034077	26.4638	10.059985
21-06-24 00:30	5	8.15997	4.78	2.3899999
21-06-24 00:40	5	33.905964	18.80487	6.9649706
21-06-24 00:50	5	30.594412	26.397007	52.752777
21-06-24 01:00	5	24.18574	39.770344	3.5850003
21-06-24 01:10	5	0.0	53.92099	23.604427
21-06-24 01:20	5	0.0	26.186518	17.809118
21-06-24 01:30	5	22.378103	19.386786	21.809956
21-06-24 01:40	5	17.303148	28.12016	45.729904
21-06-24 01:50	5	46.883316	21.89858	67.91867
21-06-24 02:00	5	41.300777	34.947136	20.379086
21-06-24 02:10	5	12.034925	28.57136	14.624341
21-06-24 02:20	5	18.011545	19.277475	18.651432
21-06-24 02:30	5	33.238033	1.689985	30.844128
21-06-24 02:40	5	23.362877	6.1736665	39.134014
21-06-24 02:50	5	33.4905	0.0	22.055218
21-06-24 03:00	5	31.146368	6.4699845	12.531606
21-06-24 03:10	5	9.740556	6.4735246	29.086634
21-06-24 03:20	5	2.3899999	0.0	6.268493
21-06-24 03:30	5	0.0	4.7850003	5.769971
21-06-24 03:40	5	0.0	2.395	5.9750004
21-06-24 03:50	5	7.1699996	0.0	4.0835247
21-06-24 04:00	5	0.0	15.534999	3.5849998
21-06-24 04:10	5	2.39	1.1949999	13.658525
21-06-24 04:20	5	3.37997	0.0	7.6699843
21-06-24 04:30	5	16.117056	13.644984	12.139732
21-06-24 04:40	5	36.719345	1.195	11.185797
21-06-24 04:50	5	28.771545	10.843466	15.697162
21-06-24 05:00	5	44.166763	31.602106	28.444494
21-06-24 05:10	5	4.78	18.213749	8.859983
21-06-24 05:20	5	0.0	1.1949999	0.0
21-06-24 05:30	5	12.237102	57.60279	27.58993
21-06-24 05:40	5	25.83031	44.45179	39.922504
21-06-24 05:50	5	26.586575	35.88241	21.600084
21-06-24 06:00	5	25.403494	34.3571	11.053494
21-06-24 06:10	5	0.0	71.84866	3.871574
21-06-24 06:20	5	1.1949998	49.601845	23.786974
21-06-24 06:30	5	8.365	26.503666	9.652852
21-06-24 06:40	5	2.3900003	82.046	55.25354
21-06-24 06:50	5	0.0	57.648903	26.185581
21-06-24 07:00	6	2.3899999	14.908461	16.392694
21-06-24 07:10	6	2.39	2.39	5.2799845
21-06-24 07:20	6	0.0	0.0	5.9799995
21-06-24 07:30	6	2.3900003	0.0	0.0
21-06-24 07:40	6	0.0	0.0	0.0
21-06-24 07:50	6	4.0799847	0.0	1.8325002
21-06-24 08:00	6	1.6899855	0.0	5.6268415
21-06-24 08:10	6	4.079985	0.0	7.4521017
21-06-24 08:20	6	0.0	0.0	3.5849996
21-06-24 08:30	6	0.0	0.0	4.7799997
21-06-24 08:40	6	0.0	0.0	3.5900002
21-06-24 08:50	6	0.0	0.0	4.3678656
21-06-24 09:00	6	1.1949999	0.0	1.1949999
21-06-24 09:10	6	0.0	0.0	2.3899999
21-06-24 09:20	6	3.8765748	5.9800005	2.3899999
21-06-24 09:30	6	0.0	0.0	0.0
21-06-24 09:40	6	6.469985	5.274985	9.57
21-06-24 09:50	6	80.02177	7.1699996	39.778786
21-06-24 10:00	6	27.452282	13.432101	10.845608
21-06-24 10:10	6	33.651222	7.1699996	7.674985
21-06-24 10:20	6	0.0	0.0	8.365
21-06-24 10:30	6	0.0	9.150625	26.304998
21-06-24 10:40	6	40.807167	48.558735	63.196377
21-06-24 10:50	6	not_recorded	not_recorded	not_recorded
21-06-24 11:00	6	not_recorded	not_recorded	not_recorded
21-06-24 11:10	6	not_recorded	not_recorded	not_recorded
21-06-24 11:20	6	not_recorded	not_recorded	not_recorded
21-06-24 11:30	6	not_recorded	not_recorded	not_recorded
21-06-24 11:40	6	not_recorded	not_recorded	not_recorded
21-06-24 11:50	6	not_recorded	not_recorded	not_recorded
21-06-24 12:00	6	not_recorded	not_recorded	not_recorded
21-06-24 12:10	6	not_recorded	not_recorded	not_recorded
21-06-24 12:20	6	not_recorded	not_recorded	not_recorded
21-06-24 12:30	6	not_recorded	not_recorded	not_recorded
21-06-24 12:40	6	not_recorded	not_recorded	not_recorded
21-06-24 12:50	6	not_recorded	not_recorded	not_recorded
21-06-24 13:00	6	not_recorded	not_recorded	not_recorded
21-06-24 13:10	6	not_recorded	not_recorded	not_recorded
21-06-24 13:20	6	not_recorded	not_recorded	not_recorded
21-06-24 13:30	6	not_recorded	not_recorded	not_recorded
21-06-24 13:40	6	not_recorded	not_recorded	not_recorded
21-06-24 13:50	6	not_recorded	not_recorded	not_recorded
21-06-24 14:00	6	not_recorded	not_recorded	not_recorded
21-06-24 14:10	6	not_recorded	not_recorded	not_recorded
21-06-24 14:20	6	not_recorded	not_recorded	not_recorded
21-06-24 14:30	6	not_recorded	not_recorded	not_recorded
21-06-24 14:40	6	not_recorded	not_recorded	not_recorded
21-06-24 14:50	6	not_recorded	not_recorded	not_recorded
21-06-24 15:00	6	not_recorded	not_recorded	not_recorded
21-06-24 15:10	6	not_recorded	not_recorded	not_recorded
21-06-24 15:20	6	not_recorded	not_recorded	not_recorded
21-06-24 15:30	6	not_recorded	not_recorded	not_recorded
21-06-24 15:40	6	not_recorded	not_recorded	not_recorded
21-06-24 15:50	6	not_recorded	not_recorded	not_recorded
21-06-24 16:00	6	not_recorded	not_recorded	not_recorded
21-06-24 16:10	6	not_recorded	not_recorded	not_recorded
21-06-24 16:20	6	not_recorded	not_recorded	not_recorded
21-06-24 16:30	6	not_recorded	not_recorded	not_recorded
21-06-24 16:40	6	not_recorded	not_recorded	not_recorded
21-06-24 16:50	6	not_recorded	not_recorded	not_recorded
21-06-24 17:00	6	not_recorded	not_recorded	not_recorded
21-06-24 17:10	6	not_recorded	not_recorded	not_recorded
21-06-24 17:20	6	not_recorded	not_recorded	not_recorded
21-06-24 17:30	6	not_recorded	not_recorded	not_recorded
21-06-24 17:40	6	not_recorded	not_recorded	not_recorded
21-06-24 17:50	6	not_recorded	not_recorded	not_recorded
21-06-24 18:00	6	not_recorded	not_recorded	not_recorded
21-06-24 18:10	6	not_recorded	not_recorded	not_recorded
21-06-24 18:20	6	not_recorded	not_recorded	not_recorded
21-06-24 18:30	6	not_recorded	not_recorded	not_recorded
21-06-24 18:40	6	not_recorded	not_recorded	not_recorded
21-06-24 18:50	6	not_recorded	not_recorded	not_recorded
21-06-24 19:00	6	not_recorded	not_recorded	not_recorded
21-06-24 19:10	6	not_recorded	not_recorded	not_recorded
21-06-24 19:20	6	not_recorded	not_recorded	not_recorded
21-06-24 19:30	6	not_recorded	not_recorded	not_recorded
21-06-24 19:40	6	not_recorded	not_recorded	not_recorded
21-06-24 19:50	6	not_recorded	not_recorded	not_recorded
21-06-24 20:00	6	not_recorded	not_recorded	not_recorded
21-06-24 20:10	6	not_recorded	not_recorded	not_recorded
21-06-24 20:20	6	not_recorded	not_recorded	not_recorded
21-06-24 20:30	6	not_recorded	not_recorded	not_recorded
21-06-24 20:40	6	not_recorded	not_recorded	not_recorded
21-06-24 20:50	6	not_recorded	not_recorded	not_recorded
21-06-24 21:00	6	not_recorded	not_recorded	not_recorded
21-06-24 21:10	6	not_recorded	not_recorded	not_recorded
21-06-24 21:20	6	not_recorded	not_recorded	not_recorded
21-06-24 21:30	6	not_recorded	not_recorded	not_recorded
21-06-24 21:40	6	not_recorded	not_recorded	not_recorded
21-06-24 21:50	6	not_recorded	not_recorded	not_recorded
21-06-24 22:00	6	not_recorded	not_recorded	not_recorded
21-06-24 22:10	6	not_recorded	not_recorded	not_recorded
21-06-24 22:20	6	not_recorded	not_recorded	not_recorded
21-06-24 22:30	6	not_recorded	not_recorded	not_recorded
21-06-24 22:40	6	not_recorded	not_recorded	not_recorded
21-06-24 22:50	6	not_recorded	not_recorded	not_recorded
21-06-24 23:00	6	not_recorded	not_recorded	not_recorded
21-06-24 23:10	6	not_recorded	not_recorded	not_recorded
21-06-24 23:20	6	not_recorded	not_recorded	not_recorded
21-06-24 23:30	6	not_recorded	not_recorded	not_recorded
21-06-24 23:40	6	not_recorded	not_recorded	not_recorded
21-06-24 23:50	6	not_recorded	not_recorded	not_recorded
21-06-25 00:00	6	not_recorded	not_recorded	not_recorded
21-06-25 00:10	6	not_recorded	not_recorded	not_recorded
21-06-25 00:20	6	not_recorded	not_recorded	not_recorded
21-06-25 00:30	6	not_recorded	not_recorded	not_recorded
21-06-25 00:40	6	not_recorded	not_recorded	not_recorded
21-06-25 00:50	6	not_recorded	not_recorded	not_recorded
21-06-25 01:00	6	not_recorded	not_recorded	not_recorded
21-06-25 01:10	6	not_recorded	not_recorded	not_recorded
21-06-25 01:20	6	not_recorded	not_recorded	not_recorded
21-06-25 01:30	6	not_recorded	not_recorded	not_recorded
21-06-25 01:40	6	not_recorded	not_recorded	not_recorded
21-06-25 01:50	6	not_recorded	not_recorded	not_recorded
21-06-25 02:00	6	not_recorded	not_recorded	not_recorded
21-06-25 02:10	6	not_recorded	not_recorded	not_recorded
21-06-25 02:20	6	not_recorded	not_recorded	not_recorded
21-06-25 02:30	6	not_recorded	not_recorded	not_recorded
21-06-25 02:40	6	not_recorded	not_recorded	not_recorded
21-06-25 02:50	6	not_recorded	not_recorded	not_recorded
21-06-25 03:00	6	not_recorded	not_recorded	not_recorded
21-06-25 03:10	6	not_recorded	not_recorded	not_recorded
21-06-25 03:20	6	not_recorded	not_recorded	not_recorded
21-06-25 03:30	6	not_recorded	not_recorded	not_recorded
21-06-25 03:40	6	not_recorded	not_recorded	not_recorded
21-06-25 03:50	6	not_recorded	not_recorded	not_recorded
21-06-25 04:00	6	not_recorded	not_recorded	not_recorded
21-06-25 04:10	6	not_recorded	not_recorded	not_recorded
21-06-25 04:20	6	not_recorded	not_recorded	not_recorded
21-06-25 04:30	6	not_recorded	not_recorded	not_recorded
21-06-25 04:40	6	not_recorded	not_recorded	not_recorded
21-06-25 04:50	6	not_recorded	not_recorded	not_recorded
21-06-25 05:00	6	not_recorded	not_recorded	not_recorded
21-06-25 05:10	6	not_recorded	not_recorded	not_recorded
21-06-25 05:20	6	not_recorded	not_recorded	not_recorded
21-06-25 05:30	6	not_recorded	not_recorded	not_recorded
21-06-25 05:40	6	not_recorded	not_recorded	not_recorded
21-06-25 05:50	6	not_recorded	not_recorded	not_recorded
21-06-25 06:00	6	not_recorded	not_recorded	not_recorded
21-06-25 06:10	6	not_recorded	not_recorded	not_recorded
21-06-25 06:20	6	not_recorded	not_recorded	not_recorded
21-06-25 06:30	6	not_recorded	not_recorded	not_recorded
21-06-25 06:40	6	not_recorded	not_recorded	not_recorded
21-06-25 06:50	6	not_recorded	not_recorded	not_recorded
