# Supplementary material for: Rodent home cage monitoring for preclinical safety pharmacology assessment: results of a multi-company validation evaluating nonclinical and clinical data from three compounds
Source: Front Toxicol. 2025 Nov 5;7:1655330. doi: 10.3389/ftox.2025.1655330 (PMC12626872; doi:10.3389/ftox.2025.1655330)
Supplement: Supplementary file 1 [file DataSheet1.zip › JNJ/JNJ_Distance_300_Cage-1.csv]

timestamp	day_index	985141003627854	985141003627906	985141003627908
21-06-04 07:00	-4	not_recorded	not_recorded	not_recorded
21-06-04 07:10	-4	not_recorded	not_recorded	not_recorded
21-06-04 07:20	-4	not_recorded	not_recorded	not_recorded
21-06-04 07:30	-4	not_recorded	not_recorded	not_recorded
21-06-04 07:40	-4	not_recorded	not_recorded	not_recorded
21-06-04 07:50	-4	not_recorded	not_recorded	not_recorded
21-06-04 08:00	-4	not_recorded	not_recorded	not_recorded
21-06-04 08:10	-4	not_recorded	not_recorded	not_recorded
21-06-04 08:20	-4	not_recorded	not_recorded	not_recorded
21-06-04 08:30	-4	not_recorded	not_recorded	not_recorded
21-06-04 08:40	-4	not_recorded	not_recorded	not_recorded
21-06-04 08:50	-4	not_recorded	not_recorded	not_recorded
21-06-04 09:00	-4	not_recorded	not_recorded	not_recorded
21-06-04 09:10	-4	not_recorded	not_recorded	not_recorded
21-06-04 09:20	-4	not_recorded	not_recorded	not_recorded
21-06-04 09:30	-4	not_recorded	not_recorded	not_recorded
21-06-04 09:40	-4	not_recorded	not_recorded	not_recorded
21-06-04 09:50	-4	0.0	0.0	0.0
21-06-04 10:00	-4	42.035835	35.32307	37.253395
21-06-04 10:10	-4	35.833748	0.0	49.810047
21-06-04 10:20	-4	2.39	0.0	23.693
21-06-04 10:30	-4	6.4699845	23.292833	24.28812
21-06-04 10:40	-4	10.839312	0.0	4.5749707
21-06-04 10:50	-4	11.04434	0.0	0.0
21-06-04 11:00	-4	2.3949997	0.0	0.0
21-06-04 11:10	-4	1.1949996	0.0	0.0
21-06-04 11:20	-4	2.4	2.39	0.0
21-06-04 11:30	-4	3.3870492	1.6899849	0.0
21-06-04 11:40	-4	2.3999999	8.859984	4.78
21-06-04 11:50	-4	1.2000002	14.133608	2.3899999
21-06-04 12:00	-4	0.0	3.5849998	1.1950002
21-06-04 12:10	-4	0.0	2.6721013	3.584999
21-06-04 12:20	-4	0.0	1.1999998	0.0
21-06-04 12:30	-4	0.0	0.0	0.0
21-06-04 12:40	-4	1.2000002	4.5870485	0.0
21-06-04 12:50	-4	0.0	1.1949999	0.0
21-06-04 13:00	-4	2.3899999	8.37	7.9470873
21-06-04 13:10	-4	0.0	0.0	0.0
21-06-04 13:20	-4	10.063524	0.0	0.0
21-06-04 13:30	-4	4.7850003	0.0	0.0
21-06-04 13:40	-4	4.7799997	0.0	0.0
21-06-04 13:50	-4	0.0	0.0	0.0
21-06-04 14:00	-4	0.0	0.0	0.0
21-06-04 14:10	-4	0.0	1.1949996	20.265734
21-06-04 14:20	-4	1.1949999	14.210901	19.498117
21-06-04 14:30	-4	5.9849997	9.559999	21.19571
21-06-04 14:40	-4	3.5850003	2.3899999	2.3899999
21-06-04 14:50	-4	0.0	0.0	1.1949999
21-06-04 15:00	-4	4.7799997	0.0	3.5849998
21-06-04 15:10	-4	0.0	0.0	3.5850003
21-06-04 15:20	-4	4.7799997	0.0	7.1700006
21-06-04 15:30	-4	0.0	5.9749994	0.0
21-06-04 15:40	-4	0.0	10.558509	2.1236005
21-06-04 15:50	-4	0.0	14.925069	5.3398943
21-06-04 16:00	-4	12.73656	4.785001	22.104137
21-06-04 16:10	-4	0.0	8.365001	9.4391165
21-06-04 16:20	-4	4.7799997	0.0	0.0
21-06-04 16:30	-4	3.5850005	0.0	0.0
21-06-04 16:40	-4	15.422661	5.9749994	1.1949999
21-06-04 16:50	-4	0.0	0.0	5.7699704
21-06-04 17:00	-4	0.0	0.0	0.0
21-06-04 17:10	-4	0.0	1.1949999	0.0
21-06-04 17:20	-4	0.0	0.0	0.0
21-06-04 17:30	-4	8.168509	1.1949999	4.0799856
21-06-04 17:40	-4	27.75379	0.0	12.044148
21-06-04 17:50	-4	0.0	1.1949999	0.0
21-06-04 18:00	-4	0.0	1.1949999	0.0
21-06-04 18:10	-4	0.0	8.167049	0.0
21-06-04 18:20	-4	0.0	1.1949998	2.8849852
21-06-04 18:30	-4	2.8849854	10.054984	1.1949999
21-06-04 18:40	-4	0.0	3.5849996	2.3899999
21-06-04 18:50	-4	1.689985	4.083524	0.0
21-06-04 19:00	-4	8.8635235	3.5899997	2.3900003
21-06-04 19:10	-4	0.0	6.75656	3.5849998
21-06-04 19:20	-4	0.0	12.549068	19.119999
21-06-04 19:30	-4	6.4749856	14.643494	38.209675
21-06-04 19:40	-4	0.0	0.0	0.0
21-06-04 19:50	-4	11.258526	6.4785233	0.0
21-06-04 20:00	-4	0.0	0.0	0.0
21-06-04 20:10	-4	6.2699556	9.851573	18.439985
21-06-04 20:20	-4	11.763718	6.5392027	7.991069
21-06-04 20:30	-4	51.16061	61.381844	54.195892
21-06-04 20:40	-4	24.302576	19.216543	41.034966
21-06-04 20:50	-4	1.1949999	6.2770343	1.1949999
21-06-04 21:00	-4	8.64934	11.97	1.1949997
21-06-04 21:10	-4	6.9770494	10.54997	2.3899999
21-06-04 21:20	-4	8.163508	0.0	8.662034
21-06-04 21:30	-4	0.0	0.0	0.0
21-06-04 21:40	-4	8.8649845	6.474984	4.079985
21-06-04 21:50	-4	11.55348	21.14645	0.0
21-06-04 22:00	-4	4.0899854	13.422142	10.76
21-06-04 22:10	-4	3.5900002	1.1949999	4.588575
21-06-04 22:20	-4	21.692934	11.249986	16.10085
21-06-04 22:30	-4	26.486088	15.738666	46.959763
21-06-04 22:40	-4	29.721542	15.629926	0.0
21-06-04 22:50	-4	17.970682	12.327871	8.365
21-06-04 23:00	-4	13.446573	16.554216	13.658524
21-06-04 23:10	-4	11.048494	3.5849998	4.0799856
21-06-04 23:20	-4	75.88601	43.683853	53.333412
21-06-04 23:30	-4	13.021428	14.139969	9.570001
21-06-04 23:40	-4	87.65845	15.843493	43.09637
21-06-04 23:50	-4	62.55131	20.628496	48.80143
21-06-05 00:00	-4	7.2635956	21.60061	8.450084
21-06-05 00:10	-4	33.275524	30.011242	12.760558
21-06-05 00:20	-4	27.88557	0.251579	17.567797
21-06-05 00:30	-4	24.248354	28.604116	27.203312
21-06-05 00:40	-4	29.957947	50.736286	16.607042
21-06-05 00:50	-4	14.925069	21.395582	24.293581
21-06-05 01:00	-4	0.0	22.400642	39.66771
21-06-05 01:10	-4	5.9749994	16.32848	2.6086102
21-06-05 01:20	-4	1.1949999	4.0799856	19.215084
21-06-05 01:30	-4	0.0	49.284317	0.0
21-06-05 01:40	-4	4.7849994	26.870691	16.044985
21-06-05 01:50	-4	1.6899855	19.99941	17.313147
21-06-05 02:00	-4	37.92987	17.112194	20.208668
21-06-05 02:10	-4	36.870686	24.26728	73.285576
21-06-05 02:20	-4	25.883732	42.087856	10.55497
21-06-05 02:30	-4	33.820045	0.0	0.0
21-06-05 02:40	-4	11.54348	2.3949995	15.8365755
21-06-05 02:50	-4	41.61956	1.1949999	38.148434
21-06-05 03:00	-4	26.283762	0.0	15.911659
21-06-05 03:10	-4	17.734972	0.0	6.4602404
21-06-05 03:20	-4	37.794895	16.034983	30.548687
21-06-05 03:30	-4	17.318607	18.99366	27.99216
21-06-05 03:40	-4	19.91656	3.37997	15.911657
21-06-05 03:50	-4	3.5850005	21.999792	17.78468
21-06-05 04:00	-4	0.0	22.095108	3.8252442
21-06-05 04:10	-4	1.1949999	14.6265745	1.6935246
21-06-05 04:20	-4	1.1949999	29.06271	8.16851
21-06-05 04:30	-4	19.923481	31.457312	32.948536
21-06-05 04:40	-4	20.420544	21.266247	42.865105
21-06-05 04:50	-4	11.130037	56.299877	24.2915
21-06-05 05:00	-4	38.07892	33.341774	30.618073
21-06-05 05:10	-4	10.748636	2.3899999	4.093524
21-06-05 05:20	-4	8.374999	2.3900008	1.1949999
21-06-05 05:30	-4	35.631325	46.391483	26.873703
21-06-05 05:40	-4	28.776545	18.229954	28.078705
21-06-05 05:50	-4	21.88575	14.223593	25.978565
21-06-05 06:00	-4	23.300068	26.47001	40.538433
21-06-05 06:10	-4	72.74097	47.09174	69.86489
21-06-05 06:20	-4	6.4699845	9.565	55.77639
21-06-05 06:30	-4	30.758564	11.058495	41.316456
21-06-05 06:40	-4	2.3899996	0.0	2.3899999
21-06-05 06:50	-4	0.0	0.0	0.0
21-06-05 07:00	-3	8.451544	1.1950002	0.0
21-06-05 07:10	-3	6.2615733	6.7565603	7.1800003
21-06-05 07:20	-3	13.030054	0.0	0.0
21-06-05 07:30	-3	0.0	0.0	0.0
21-06-05 07:40	-3	1.1949999	1.1949999	0.0
21-06-05 07:50	-3	2.3899992	37.622837	40.271782
21-06-05 08:00	-3	0.0	25.680593	0.0
21-06-05 08:10	-3	1.1949999	0.0	0.0
21-06-05 08:20	-3	0.0	0.0	2.3899999
21-06-05 08:30	-3	0.0	2.3899999	0.0
21-06-05 08:40	-3	3.5849998	0.0	4.0799847
21-06-05 08:50	-3	2.3950005	1.1949999	5.2749853
21-06-05 09:00	-3	0.0	0.0	0.0
21-06-05 09:10	-3	2.395	0.0	1.1949999
21-06-05 09:20	-3	5.9749994	2.3899999	1.1950002
21-06-05 09:30	-3	0.0	0.0	0.0
21-06-05 09:40	-3	0.0	0.0	2.3899996
21-06-05 09:50	-3	3.5849996	0.0	27.605541
21-06-05 10:00	-3	12.943509	4.7799997	16.74
21-06-05 10:10	-3	4.084985	12.858313	54.692097
21-06-05 10:20	-3	0.0	21.978004	22.220379
21-06-05 10:30	-3	0.0	1.1949999	7.635906
21-06-05 10:40	-3	22.797003	5.975	37.932358
21-06-05 10:50	-3	2.3899996	0.0	0.0
21-06-05 11:00	-3	0.0	0.0	0.0
21-06-05 11:10	-3	0.0	1.1949999	1.1949999
21-06-05 11:20	-3	0.0	4.7799997	0.0
21-06-05 11:30	-3	0.0	9.718939	2.3949997
21-06-05 11:40	-3	0.0	12.464755	3.5849998
21-06-05 11:50	-3	0.0	4.7799997	2.8935242
21-06-05 12:00	-3	3.5950005	0.0	0.0
21-06-05 12:10	-3	2.4	3.5849998	1.7056534
21-06-05 12:20	-3	2.3999999	1.1949998	9.049347
21-06-05 12:30	-3	18.914968	1.195	2.8849857
21-06-05 12:40	-3	1.1949999	0.0	10.064984
21-06-05 12:50	-3	4.088525	1.1950002	1.1949999
21-06-05 13:00	-3	19.419956	2.39	45.195564
21-06-05 13:10	-3	31.379955	4.079986	32.860527
21-06-05 13:20	-3	13.639986	9.36351	12.035085
21-06-05 13:30	-3	0.0	0.0	4.7799997
21-06-05 13:40	-3	0.0	3.5850003	0.0
21-06-05 13:50	-3	0.0	4.079985	0.0
21-06-05 14:00	-3	1.1949999	0.0	1.1949999
21-06-05 14:10	-3	0.0	0.0	0.0
21-06-05 14:20	-3	0.0	10.064985	12.035085
21-06-05 14:30	-3	0.0	0.0	0.0
21-06-05 14:40	-3	2.8849845	3.5900002	1.1949999
21-06-05 14:50	-3	3.5849986	0.0	0.0
21-06-05 15:00	-3	4.78	4.740741	1.1949999
21-06-05 15:10	-3	5.9749994	22.140789	1.1950002
21-06-05 15:20	-3	4.0799856	6.264956	0.0
21-06-05 15:30	-3	1.6899856	0.0	0.0
21-06-05 15:40	-3	0.0	1.1949999	0.0
21-06-05 15:50	-3	0.0	0.0	0.0
21-06-05 16:00	-3	0.0	9.4336605	43.687397
21-06-05 16:10	-3	3.5850003	9.580001	1.1949999
21-06-05 16:20	-3	3.783666	21.400051	1.1949997
21-06-05 16:30	-3	2.6765742	1.1949999	0.0
21-06-05 16:40	-3	20.834986	1.1949999	1.1949999
21-06-05 16:50	-3	1.1949999	2.3899996	1.1949997
21-06-05 17:00	-3	1.6899855	0.0	0.0
21-06-05 17:10	-3	0.0	0.0	1.1949997
21-06-05 17:20	-3	2.39	0.0	5.769971
21-06-05 17:30	-3	8.15997	5.7820487	0.0
21-06-05 17:40	-3	0.0	0.0	0.0
21-06-05 17:50	-3	1.1949998	2.395	1.1949999
21-06-05 18:00	-3	0.0	0.0	2.3899999
21-06-05 18:10	-3	0.0	3.5900002	34.29772
21-06-05 18:20	-3	2.3899999	0.0	2.3949997
21-06-05 18:30	-3	2.8899856	0.0	0.0
21-06-05 18:40	-3	7.463495	1.1949999	8.179896
21-06-05 18:50	-3	2.3899999	1.1949999	3.5849996
21-06-05 19:00	-3	7.2565436	0.0	5.9749994
21-06-05 19:10	-3	0.0	0.0	0.0
21-06-05 19:20	-3	6.4749846	4.083524	10.628134
21-06-05 19:30	-3	2.3949995	0.0	34.42157
21-06-05 19:40	-3	5.975	0.0	18.934973
21-06-05 19:50	-3	4.312795	26.952663	20.401543
21-06-05 20:00	-3	3.379971	2.6765742	3.5900002
21-06-05 20:10	-3	16.120596	9.863496	9.35997
21-06-05 20:20	-3	42.402985	42.727814	17.029955
21-06-05 20:30	-3	7.6649857	7.174999	10.059985
21-06-05 20:40	-3	0.0	4.0799856	14.339999
21-06-05 20:50	-3	0.0	8.878525	4.079985
21-06-05 21:00	-3	8.652101	0.0	8.167048
21-06-05 21:10	-3	11.54348	0.0	1.6899847
21-06-05 21:20	-3	2.3899999	0.0	9.646544
21-06-05 21:30	-3	5.975	9.464593	15.621546
21-06-05 21:40	-3	28.376486	16.010967	27.588465
21-06-05 21:50	-3	50.35315	10.34656	42.866474
21-06-05 22:00	-3	14.340001	14.439082	0.0
21-06-05 22:10	-3	0.0	2.8849854	0.0
21-06-05 22:20	-3	4.370099	4.7799997	0.0
21-06-05 22:30	-3	17.531559	7.9506254	10.054983
21-06-05 22:40	-3	10.059985	24.853191	11.254984
21-06-05 22:50	-3	7.169998	10.953666	15.621546
21-06-05 23:00	-3	16.044987	3.5849998	32.787174
21-06-05 23:10	-3	45.000694	4.785001	28.45365
21-06-05 23:20	-3	22.31348	4.084985	5.0110807
21-06-05 23:30	-3	13.008179	17.93	0.9689188
21-06-05 23:40	-3	36.676567	34.86855	26.193592
21-06-05 23:50	-3	42.803642	49.180725	76.78151
21-06-06 00:00	-3	15.067795	6.9926367	11.12312
21-06-06 00:10	-3	24.779413	14.891009	35.61232
21-06-06 00:20	-3	21.683548	29.354542	28.378561
21-06-06 00:30	-3	15.131559	41.595955	46.97426
21-06-06 00:40	-3	56.17863	33.850292	33.42437
21-06-06 00:50	-3	2.3899999	2.8849845	2.8885245
21-06-06 01:00	-3	2.3899999	4.0799847	25.558254
21-06-06 01:10	-3	2.8899856	3.589999	5.769971
21-06-06 01:20	-3	2.3899999	30.771942	0.0
21-06-06 01:30	-3	7.169999	32.055565	3.379971
21-06-06 01:40	-3	21.605083	38.39924	0.0
21-06-06 01:50	-3	6.266575	24.983591	0.0
21-06-06 02:00	-3	37.526268	59.77046	2.39
21-06-06 02:10	-3	17.806515	16.238651	8.159971
21-06-06 02:20	-3	31.172073	21.828495	10.764999
21-06-06 02:30	-3	1.1949999	0.0	3.5849998
21-06-06 02:40	-3	5.0643406	10.837071	15.828489
21-06-06 02:50	-3	7.185	47.295635	21.717289
21-06-06 03:00	-3	23.009956	62.27909	80.56567
21-06-06 03:10	-3	7.1699996	25.880194	15.858496
21-06-06 03:20	-3	2.8849854	13.718149	6.75656
21-06-06 03:30	-3	27.589926	30.877146	36.320652
21-06-06 03:40	-3	29.06004	38.712635	43.467064
21-06-06 03:50	-3	37.025826	53.63379	30.61145
21-06-06 04:00	-3	34.1336	21.319971	17.315065
21-06-06 04:10	-3	3.8715744	0.0	8.38
21-06-06 04:20	-3	12.52653	2.8849854	5.278524
21-06-06 04:30	-3	33.384453	4.785	30.675196
21-06-06 04:40	-3	17.32153	0.0	12.454986
21-06-06 04:50	-3	27.576801	0.0	7.1799994
21-06-06 05:00	-3	1.1949999	0.0	11.562018
21-06-06 05:10	-3	2.3899999	0.0	30.902048
21-06-06 05:20	-3	7.664984	3.5899994	27.246408
21-06-06 05:30	-3	18.513607	2.3899999	25.273088
21-06-06 05:40	-3	48.954662	50.382343	37.92555
21-06-06 05:50	-3	30.678478	44.322056	12.954969
21-06-06 06:00	-3	21.814953	7.8301897	29.210073
21-06-06 06:10	-3	24.082155	28.283478	16.053196
21-06-06 06:20	-3	2.395	0.0	0.0
21-06-06 06:30	-3	5.0770345	11.128491	5.979999
21-06-06 06:40	-3	53.22042	16.327019	15.202169
21-06-06 06:50	-3	4.5749707	0.0	25.200085
21-06-06 07:00	-2	0.0	0.0	0.0
21-06-06 07:10	-2	0.0	0.0	1.1949999
21-06-06 07:20	-2	0.0	0.0	0.0
21-06-06 07:30	-2	18.020082	0.0	9.151559
21-06-06 07:40	-2	4.0799856	0.0	0.0
21-06-06 07:50	-2	1.1949999	0.0	3.5849998
21-06-06 08:00	-2	0.0	0.0	0.0
21-06-06 08:10	-2	4.7849994	7.4571	3.5850003
21-06-06 08:20	-2	0.0	3.5849996	6.2571006
21-06-06 08:30	-2	0.0	0.0	1.1949999
21-06-06 08:40	-2	3.5900002	0.0	0.0
21-06-06 08:50	-2	0.0	0.0	2.3899999
21-06-06 09:00	-2	0.0	0.0	2.3899999
21-06-06 09:10	-2	8.164971	1.1950004	0.0
21-06-06 09:20	-2	4.79	13.2315445	3.5900006
21-06-06 09:30	-2	0.0	23.797821	5.2799854
21-06-06 09:40	-2	0.0	17.815054	30.75916
21-06-06 09:50	-2	0.0	20.809984	44.66575
21-06-06 10:00	-2	0.0	5.9750004	30.64021
21-06-06 10:10	-2	1.1949999	0.0	8.705302
21-06-06 10:20	-2	0.0	2.884985	12.444986
21-06-06 10:30	-2	2.8849854	0.0	0.0
21-06-06 10:40	-2	0.0	0.0	2.3899999
21-06-06 10:50	-2	1.1949999	0.0	0.0
21-06-06 11:00	-2	0.0	0.0	0.0
21-06-06 11:10	-2	5.2885246	0.0	0.0
21-06-06 11:20	-2	0.0	1.1949999	1.1949999
21-06-06 11:30	-2	0.0	0.0	0.0
21-06-06 11:40	-2	13.648524	0.0	0.0
21-06-06 11:50	-2	28.512049	0.0	2.3899999
21-06-06 12:00	-2	5.9800005	0.0	0.0
21-06-06 12:10	-2	22.01362	0.0	0.0
21-06-06 12:20	-2	23.095037	2.3899999	14.372782
21-06-06 12:30	-2	0.0	1.6899855	39.5665
21-06-06 12:40	-2	1.1949999	0.0	20.12497
21-06-06 12:50	-2	1.689985	18.744099	0.0
21-06-06 13:00	-2	0.0	13.1449995	0.0
21-06-06 13:10	-2	1.1949998	6.9685087	0.0
21-06-06 13:20	-2	0.0	0.0	0.0
21-06-06 13:30	-2	0.0	0.0	0.0
21-06-06 13:40	-2	0.0	0.0	2.3900003
21-06-06 13:50	-2	1.6899855	0.0	0.0
21-06-06 14:00	-2	0.0	0.0	0.0
21-06-06 14:10	-2	0.0	0.0	0.0
21-06-06 14:20	-2	0.0	0.0	0.0
21-06-06 14:30	-2	0.0	0.0	2.3899999
21-06-06 14:40	-2	0.0	0.0	0.0
21-06-06 14:50	-2	1.1949999	0.0	0.0
21-06-06 15:00	-2	1.1949999	0.0	0.0
21-06-06 15:10	-2	7.467035	3.379971	0.0
21-06-06 15:20	-2	2.6765742	1.1949999	0.0
21-06-06 15:30	-2	0.0	0.0	0.0
21-06-06 15:40	-2	0.0	0.0	0.0
21-06-06 15:50	-2	0.0	9.1551	0.0
21-06-06 16:00	-2	2.3899999	3.5850003	0.0
21-06-06 16:10	-2	0.0	0.0	0.0
21-06-06 16:20	-2	0.0	1.1949999	1.1949999
21-06-06 16:30	-2	0.0	0.0	1.1949997
21-06-06 16:40	-2	5.2799854	4.084985	0.0
21-06-06 16:50	-2	5.278524	8.168509	38.84699
21-06-06 17:00	-2	12.454985	9.160558	2.3899999
21-06-06 17:10	-2	0.0	0.0	0.0
21-06-06 17:20	-2	2.3899999	0.0	0.0
21-06-06 17:30	-2	0.0	2.3899999	0.0
21-06-06 17:40	-2	0.0	11.249985	0.0
21-06-06 17:50	-2	0.0	0.0	0.0
21-06-06 18:00	-2	0.0	0.0	0.0
21-06-06 18:10	-2	0.0	0.0	0.0
21-06-06 18:20	-2	0.0	0.0	0.0
21-06-06 18:30	-2	0.0	0.0	0.0
21-06-06 18:40	-2	2.3899999	0.0	1.1949999
21-06-06 18:50	-2	0.0	0.0	26.054647
21-06-06 19:00	-2	0.0	1.1949997	1.1949999
21-06-06 19:10	-2	0.0	2.4	0.0
21-06-06 19:20	-2	3.5849998	0.0	0.0
21-06-06 19:30	-2	41.822906	7.4565735	21.900036
21-06-06 19:40	-2	12.249956	0.0	2.3899999
21-06-06 19:50	-2	0.0	0.0	8.380001
21-06-06 20:00	-2	8.374999	8.661575	1.1949999
21-06-06 20:10	-2	10.840085	32.769238	9.935724
21-06-06 20:20	-2	1.1949997	16.6299	0.0
21-06-06 20:30	-2	13.929327	16.261435	10.34656
21-06-06 20:40	-2	1.6899855	0.0	1.6899855
21-06-06 20:50	-2	1.6899855	4.785	7.4599557
21-06-06 21:00	-2	3.5849996	9.364971	18.678238
21-06-06 21:10	-2	4.0799856	4.785	2.423322
21-06-06 21:20	-2	3.5849998	0.0	0.0
21-06-06 21:30	-2	0.0	4.5785093	0.0
21-06-06 21:40	-2	7.175	2.3899999	3.5849998
21-06-06 21:50	-2	24.717022	49.855305	40.69006
21-06-06 22:00	-2	13.439957	16.11845	29.068577
21-06-06 22:10	-2	10.558509	9.645612	10.059984
21-06-06 22:20	-2	10.789999	20.912148	18.506527
21-06-06 22:30	-2	15.843493	0.0	14.629954
21-06-06 22:40	-2	13.731987	0.0	4.7799997
21-06-06 22:50	-2	18.021545	11.735751	10.7571745
21-06-06 23:00	-2	23.36214	11.960001	33.96024
21-06-06 23:10	-2	19.708609	5.2799845	1.689985
21-06-06 23:20	-2	54.29966	21.314968	1.689985
21-06-06 23:30	-2	11.638384	3.5850003	22.615055
21-06-06 23:40	-2	20.212132	1.1950002	16.317085
21-06-06 23:50	-2	31.962627	23.241306	21.869427
21-06-07 00:00	-2	44.776947	29.55863	64.35728
21-06-07 00:10	-2	18.712086	5.773509	21.525
21-06-07 00:20	-2	49.900017	34.555153	60.237816
21-06-07 00:30	-2	43.974426	71.56984	83.15413
21-06-07 00:40	-2	31.661533	69.49347	100.08984
21-06-07 00:50	-2	1.1950002	65.29961	42.29357
21-06-07 01:00	-2	12.253496	19.605764	0.0
21-06-07 01:10	-2	43.897423	45.546497	14.828623
21-06-07 01:20	-2	36.10905	116.1735	39.20372
21-06-07 01:30	-2	12.54194	33.2565	5.9800005
21-06-07 01:40	-2	31.46896	65.75218	39.214954
21-06-07 01:50	-2	0.0	84.381325	45.079155
21-06-07 02:00	-2	22.529896	88.047485	54.49638
21-06-07 02:10	-2	0.0	5.2749853	1.1949999
21-06-07 02:20	-2	0.0	0.0	1.1949999
21-06-07 02:30	-2	6.7565613	0.0	0.0
21-06-07 02:40	-2	0.0	0.0	9.157019
21-06-07 02:50	-2	2.8899856	0.0	0.0
21-06-07 03:00	-2	13.222072	0.0	0.0
21-06-07 03:10	-2	28.863089	2.3899999	0.0
21-06-07 03:20	-2	0.0	0.0	1.1949999
21-06-07 03:30	-2	19.412008	5.0671015	29.158657
21-06-07 03:40	-2	60.221336	5.7170067	21.125559
21-06-07 03:50	-2	15.837033	2.2345529	28.169994
21-06-07 04:00	-2	25.20639	23.007034	31.47504
21-06-07 04:10	-2	28.850769	30.042683	27.663616
21-06-07 04:20	-2	3.3799706	10.841544	38.404327
21-06-07 04:30	-2	38.42872	58.00191	45.880653
21-06-07 04:40	-2	80.690315	85.21893	49.36179
21-06-07 04:50	-2	34.48989	66.0187	77.692986
21-06-07 05:00	-2	29.135843	101.258385	25.754538
21-06-07 05:10	-2	8.287276	29.916416	25.965551
21-06-07 05:20	-2	30.702023	65.10254	49.365852
21-06-07 05:30	-2	23.218525	15.423134	9.35851
21-06-07 05:40	-2	50.68766	36.53406	39.00154
21-06-07 05:50	-2	28.56366	64.14708	36.024227
21-06-07 06:00	-2	37.99679	20.908146	14.4483185
21-06-07 06:10	-2	41.023647	25.190083	77.04953
21-06-07 06:20	-2	8.869985	15.134943	32.948532
21-06-07 06:30	-2	35.932323	56.238598	73.893265
21-06-07 06:40	-2	46.78225	62.444855	42.522694
21-06-07 06:50	-2	2.3900003	35.465557	35.781975
21-06-07 07:00	-1	2.3899999	19.629984	32.463406
21-06-07 07:10	-1	0.0	0.0	5.639795
21-06-07 07:20	-1	0.0	0.0	1.6899849
21-06-07 07:30	-1	0.0	1.1949999	1.6899849
21-06-07 07:40	-1	0.0	0.0	0.0
21-06-07 07:50	-1	0.0	0.0	2.3900003
21-06-07 08:00	-1	0.0	0.0	8.8649845
21-06-07 08:10	-1	0.0	1.689985	5.2799845
21-06-07 08:20	-1	0.0	0.0	0.0
21-06-07 08:30	-1	8.164969	7.457101	1.1949999
21-06-07 08:40	-1	0.0	0.0	0.0
21-06-07 08:50	-1	0.0	0.0	0.0
21-06-07 09:00	-1	2.395	5.2749853	27.299969
21-06-07 09:10	-1	7.1800013	11.8259	28.472788
21-06-07 09:20	-1	50.49432	16.81561	62.9192
21-06-07 09:30	-1	25.48504	0.0	18.515528
21-06-07 09:40	-1	12.449985	0.0	28.085068
21-06-07 09:50	-1	23.987324	0.0	24.498606
21-06-07 10:00	-1	0.0	0.0	9.847102
21-06-07 10:10	-1	2.6721008	0.0	2.395
21-06-07 10:20	-1	0.0	6.2649555	0.0
21-06-07 10:30	-1	2.8849847	8.365	12.035086
21-06-07 10:40	-1	0.0	11.044954	0.0
21-06-07 10:50	-1	0.0	3.871574	0.0
21-06-07 11:00	-1	0.0	32.73704	0.0
21-06-07 11:10	-1	0.0	2.8849857	2.3899999
21-06-07 11:20	-1	1.1949999	1.1949999	0.0
21-06-07 11:30	-1	0.0	0.0	9.363508
21-06-07 11:40	-1	0.0	10.764999	39.206726
21-06-07 11:50	-1	5.0715737	0.0	22.606516
21-06-07 12:00	-1	0.0	0.0	3.8715744
21-06-07 12:10	-1	2.395	1.1949999	0.0
21-06-07 12:20	-1	2.8885238	0.0	1.1949999
21-06-07 12:30	-1	0.0	0.0	3.589999
21-06-07 12:40	-1	1.6935241	0.0	0.0
21-06-07 12:50	-1	1.1949999	0.0	0.0
21-06-07 13:00	-1	0.0	0.0	0.0
21-06-07 13:10	-1	2.8885245	2.3899994	0.0
21-06-07 13:20	-1	7.4755735	1.1949999	0.0
21-06-07 13:30	-1	25.298473	3.3835094	7.4684954
21-06-07 13:40	-1	6.1332984	1.6935247	1.1949999
21-06-07 13:50	-1	3.426701	4.088525	0.0
21-06-07 14:00	-1	0.0	28.287018	2.3900008
21-06-07 14:10	-1	1.1949999	0.0	0.0
21-06-07 14:20	-1	0.0	0.0	0.0
21-06-07 14:30	-1	0.0	4.079985	3.5849998
21-06-07 14:40	-1	0.0	0.0	1.1949999
21-06-07 14:50	-1	0.0	0.0	0.0
21-06-07 15:00	-1	32.449852	8.656573	31.276028
21-06-07 15:10	-1	22.593594	0.0	4.7949996
21-06-07 15:20	-1	22.901474	17.73851	31.670528
21-06-07 15:30	-1	0.0	0.0	2.3949993
21-06-07 15:40	-1	0.0	0.0	0.0
21-06-07 15:50	-1	1.1950002	0.0	0.0
21-06-07 16:00	-1	0.0	0.0	0.0
21-06-07 16:10	-1	0.0	0.0	0.0
21-06-07 16:20	-1	0.0	0.0	0.0
21-06-07 16:30	-1	20.11351	2.3899996	1.6899855
21-06-07 16:40	-1	9.56	3.5849998	4.0799856
21-06-07 16:50	-1	9.559999	7.664984	2.3899999
21-06-07 17:00	-1	6.473525	1.6339226	0.0
21-06-07 17:10	-1	7.9528646	0.7560776	0.0
21-06-07 17:20	-1	0.0	0.0	3.3799706
21-06-07 17:30	-1	0.0	0.0	0.0
21-06-07 17:40	-1	0.0	1.6899855	0.0
21-06-07 17:50	-1	0.0	20.411545	2.3899999
21-06-07 18:00	-1	4.9749527	0.0	24.078548
21-06-07 18:10	-1	1.5035713	0.0	0.0
21-06-07 18:20	-1	1.1949997	1.1949999	0.0
21-06-07 18:30	-1	5.9749994	0.0	0.0
21-06-07 18:40	-1	1.1949998	0.0	0.0
21-06-07 18:50	-1	0.0	0.0	0.0
21-06-07 19:00	-1	0.0	1.1949997	0.0
21-06-07 19:10	-1	0.0	0.0	0.0
21-06-07 19:20	-1	0.0	0.0	0.0
21-06-07 19:30	-1	0.0	4.7850003	2.3899999
21-06-07 19:40	-1	29.062061	1.1949999	0.0
21-06-07 19:50	-1	23.300068	21.670235	24.505527
21-06-07 20:00	-1	0.0	12.453525	22.603592
21-06-07 20:10	-1	4.5785074	11.45365	4.7850003
21-06-07 20:20	-1	6.7650986	9.846573	1.1949998
21-06-07 20:30	-1	5.209035	0.0	0.0
21-06-07 20:40	-1	6.6294045	3.5850003	2.8849847
21-06-07 20:50	-1	2.3899999	13.245084	16.527147
21-06-07 21:00	-1	0.0	6.2684937	1.1949999
21-06-07 21:10	-1	1.1949999	0.0	3.5900002
21-06-07 21:20	-1	0.0	0.0	2.3899999
21-06-07 21:30	-1	9.14656	5.2749853	2.3900003
21-06-07 21:40	-1	0.0	3.5900002	0.0
21-06-07 21:50	-1	4.7799997	12.948507	1.6935244
21-06-07 22:00	-1	9.56	0.0	0.0
21-06-07 22:10	-1	27.05515	8.869985	36.330284
21-06-07 22:20	-1	8.680573	0.0	0.0
21-06-07 22:30	-1	42.151787	34.422783	11.54848
21-06-07 22:40	-1	35.78236	19.98864	17.032034
21-06-07 22:50	-1	3.379971	14.010707	26.386545
21-06-07 23:00	-1	6.0636234	0.0	11.249985
21-06-07 23:10	-1	14.144968	0.0	5.7770486
21-06-07 23:20	-1	14.657034	1.1949999	2.3899999
21-06-07 23:30	-1	48.412704	18.999187	11.74997
21-06-07 23:40	-1	26.193594	10.137056	33.36551
21-06-07 23:50	-1	14.853525	25.474176	17.74351
21-06-08 00:00	-1	49.33742	9.570002	36.734867
21-06-08 00:10	-1	44.2166	4.3700995	63.62904
21-06-08 00:20	-1	32.250137	46.824852	41.664402
21-06-08 00:30	-1	57.372875	64.585976	37.450497
21-06-08 00:40	-1	19.215084	49.590416	15.624309
21-06-08 00:50	-1	48.99112	54.03585	7.2839994
21-06-08 01:00	-1	24.537868	67.34897	25.30753
21-06-08 01:10	-1	3.5899997	51.757282	30.350122
21-06-08 01:20	-1	0.0	48.405163	17.71997
21-06-08 01:30	-1	2.3899999	19.50858	13.930626
21-06-08 01:40	-1	9.844341	12.9585085	0.0
21-06-08 01:50	-1	100.519775	50.652733	30.202082
21-06-08 02:00	-1	26.579279	35.72171	45.267754
21-06-08 02:10	-1	28.578434	26.092144	0.0
21-06-08 02:20	-1	1.1949999	58.34632	2.9653702
21-06-08 02:30	-1	3.5849998	0.0	4.7081537
21-06-08 02:40	-1	0.0	5.279985	5.975
21-06-08 02:50	-1	5.773511	0.0	5.278524
21-06-08 03:00	-1	26.674267	0.0	40.43724
21-06-08 03:10	-1	12.5300665	1.1949999	13.230084
21-06-08 03:20	-1	23.310522	1.1950003	6.4749846
21-06-08 03:30	-1	6.9649706	0.0	6.4749846
21-06-08 03:40	-1	0.0	0.0	21.68163
21-06-08 03:50	-1	22.798466	1.1949999	37.2138
21-06-08 04:00	-1	11.75497	20.901377	20.628494
21-06-08 04:10	-1	20.906986	48.366943	26.395084
21-06-08 04:20	-1	35.763535	28.648539	18.09663
21-06-08 04:30	-1	16.907764	10.102161	22.50575
21-06-08 04:40	-1	42.0134	16.823465	24.011543
21-06-08 04:50	-1	7.9470873	19.502644	0.0
21-06-08 05:00	-1	8.374999	63.48103	7.1800003
21-06-08 05:10	-1	1.689985	22.990833	9.374896
21-06-08 05:20	-1	13.517186	15.153841	23.913637
21-06-08 05:30	-1	56.410767	64.959816	44.675903
21-06-08 05:40	-1	44.482765	49.648857	59.539173
21-06-08 05:50	-1	10.764999	26.668118	21.607004
21-06-08 06:00	-1	69.79857	39.122013	35.75058
21-06-08 06:10	-1	39.12217	62.98824	53.840218
21-06-08 06:20	-1	22.592823	55.083717	73.348625
21-06-08 06:30	-1	21.842737	55.9828	67.80407
21-06-08 06:40	-1	2.3899999	58.847267	37.73515
21-06-08 06:50	-1	0.0	3.5899994	22.524971
21-06-08 07:00	0	4.0799847	7.457101	8.657101
21-06-08 07:10	0	0.0	0.0	0.0
21-06-08 07:20	0	0.0	0.0	0.0
21-06-08 07:30	0	0.0	0.0	0.0
21-06-08 07:40	0	0.0	1.1949999	0.0
21-06-08 07:50	0	12.523676	4.079985	7.956558
21-06-08 08:00	0	0.0	0.0	0.0
21-06-08 08:10	0	0.0	0.0	0.0
21-06-08 08:20	0	0.0	1.1949999	0.0
21-06-08 08:30	0	0.0	0.0	0.0
21-06-08 08:40	0	0.0	1.1949999	0.17703703
21-06-08 08:50	0	0.0	1.1949999	24.91796
21-06-08 09:00	0	0.0	1.1949999	0.0
21-06-08 09:10	0	1.1950002	1.1949999	7.1699996
21-06-08 09:20	0	0.0	0.0	0.0
21-06-08 09:30	0	0.0	2.3900006	2.8849854
21-06-08 09:40	0	0.0	10.140917	2.3899999
21-06-08 09:50	0	2.3949995	2.8849854	2.3950002
21-06-08 10:00	0	32.891743	25.96494	34.46922
21-06-08 10:10	0	190.31026	125.74095	193.94814
21-06-08 10:20	0	149.00374	147.81755	121.5873
21-06-08 10:30	0	119.99385	43.69969	83.96071
21-06-08 10:40	0	116.09751	80.39137	83.54761
21-06-08 10:50	0	102.54103	65.46116	63.61327
21-06-08 11:00	0	112.97241	50.67012	78.97709
21-06-08 11:10	0	94.28561	51.155792	98.134056
21-06-08 11:20	0	86.70351	38.439537	80.39226
21-06-08 11:30	0	93.9964	125.76256	82.80033
21-06-08 11:40	0	79.78398	73.15483	46.59159
21-06-08 11:50	0	66.68285	70.51934	54.572456
21-06-08 12:00	0	92.36198	60.475292	81.57231
21-06-08 12:10	0	103.407326	47.58356	53.166126
21-06-08 12:20	0	107.78457	111.6547	63.80187
21-06-08 12:30	0	93.79422	50.472633	53.434227
21-06-08 12:40	0	70.812904	82.038284	55.549202
21-06-08 12:50	0	79.997574	76.67268	75.91243
21-06-08 13:00	0	83.35405	51.818348	53.371155
21-06-08 13:10	0	58.39203	50.464157	43.724224
21-06-08 13:20	0	57.577354	60.494072	48.40147
21-06-08 13:30	0	65.877914	77.16832	67.01786
21-06-08 13:40	0	103.066444	72.791954	40.421024
21-06-08 13:50	0	59.612896	55.89699	33.977158
21-06-08 14:00	0	96.197495	80.47777	53.86189
21-06-08 14:10	0	88.89716	61.299793	59.502075
21-06-08 14:20	0	72.8684	43.71691	25.754694
21-06-08 14:30	0	47.6551	52.58482	55.472107
21-06-08 14:40	0	51.65218	55.76769	59.03302
21-06-08 14:50	0	55.833027	70.56797	53.732563
21-06-08 15:00	0	40.604675	31.471182	28.275106
21-06-08 15:10	0	95.03071	62.236046	46.882236
21-06-08 15:20	0	50.068726	54.642242	50.39346
21-06-08 15:30	0	56.403236	31.039368	39.863342
21-06-08 15:40	0	50.04519	48.658085	28.587132
21-06-08 15:50	0	33.93919	23.782822	5.2749853
21-06-08 16:00	0	33.368595	29.474325	30.545155
21-06-08 16:10	0	43.730614	10.068525	42.30842
21-06-08 16:20	0	1.1950003	44.204826	20.203594
21-06-08 16:30	0	9.559999	18.928509	16.832005
21-06-08 16:40	0	30.060009	19.0099	0.0
21-06-08 16:50	0	40.124676	6.4749856	0.0
21-06-08 17:00	0	50.702496	5.2562156	5.9749994
21-06-08 17:10	0	0.0	20.062735	7.1699996
21-06-08 17:20	0	17.532019	7.331088	13.718149
21-06-08 17:30	0	8.8635235	19.913479	38.94915
21-06-08 17:40	0	20.496153	27.475758	15.415054
21-06-08 17:50	0	50.76412	21.12056	9.858494
21-06-08 18:00	0	25.974407	5.274985	13.929327
21-06-08 18:10	0	25.897867	0.0	27.678547
21-06-08 18:20	0	34.837715	0.0	18.514914
21-06-08 18:30	0	3.584999	0.0	2.3899999
21-06-08 18:40	0	21.43044	0.0	0.0
21-06-08 18:50	0	0.0	2.3899992	9.842102
21-06-08 19:00	0	17.021572	10.052157	1.1949999
21-06-08 19:10	0	8.365	3.5899994	9.559998
21-06-08 19:20	0	81.2919	68.65526	70.09654
21-06-08 19:30	0	24.777172	41.74982	37.230537
21-06-08 19:40	0	38.70876	23.715954	16.615055
21-06-08 19:50	0	33.93512	14.853525	29.693508
21-06-08 20:00	0	21.188564	40.83339	19.443493
21-06-08 20:10	0	0.0	11.949999	3.5849998
21-06-08 20:20	0	1.1949999	9.870573	14.634954
21-06-08 20:30	0	0.0	26.204052	11.777049
21-06-08 20:40	0	2.3899999	9.58	22.081442
21-06-08 20:50	0	14.427073	18.242035	12.034926
21-06-08 21:00	0	6.4785247	10.25365	6.9649706
21-06-08 21:10	0	8.869985	45.187874	14.35
21-06-08 21:20	0	1.1949999	18.723478	4.0835238
21-06-08 21:30	0	0.0	4.5749693	23.288609
21-06-08 21:40	0	1.1950003	0.0	32.665657
21-06-08 21:50	0	17.314297	0.0	1.195
21-06-08 22:00	0	32.245667	11.753508	24.702019
21-06-08 22:10	0	28.865168	9.637071	1.1949999
21-06-08 22:20	0	15.850736	11.754971	5.974999
21-06-08 22:30	0	21.106398	18.028463	0.0
21-06-08 22:40	0	10.843623	5.2749853	1.1950003
21-06-08 22:50	0	21.606544	7.1699996	2.3899999
21-06-08 23:00	0	24.98266	8.374999	11.054956
21-06-08 23:10	0	21.414053	2.3899999	17.805582
21-06-08 23:20	0	17.939999	8.178509	17.028492
21-06-08 23:30	0	35.553562	44.03411	8.451545
21-06-08 23:40	0	31.048742	41.828056	31.039204
21-06-08 23:50	0	26.882832	44.9827	19.00204
21-06-09 00:00	0	39.41706	5.9643664	33.679142
21-06-09 00:10	0	19.925558	0.0	30.767359
21-06-09 00:20	0	45.92412	24.28504	20.788889
21-06-09 00:30	0	14.683543	35.06004	9.35997
21-06-09 00:40	0	16.078562	12.949971	9.3821125
21-06-09 00:50	0	13.735067	0.0	19.202938
21-06-09 01:00	0	2.3899999	15.836574	0.0
21-06-09 01:10	0	14.148509	24.771397	9.363508
21-06-09 01:20	0	21.808496	20.211359	10.347086
21-06-09 01:30	0	24.963602	3.5900002	3.5849998
21-06-09 01:40	0	20.907057	16.610054	11.74997
21-06-09 01:50	0	44.21206	49.15229	58.118004
21-06-09 02:00	0	5.9749994	43.76255	41.131203
21-06-09 02:10	0	34.658676	1.1949999	4.7799997
21-06-09 02:20	0	14.707187	6.9649706	0.0
21-06-09 02:30	0	14.148509	0.0	18.710627
21-06-09 02:40	0	17.610184	4.7799997	27.01146
21-06-09 02:50	0	13.144999	11.744972	8.810667
21-06-09 03:00	0	16.529972	12.523149	0.0
21-06-09 03:10	0	37.943405	7.169999	7.459956
21-06-09 03:20	0	16.13007	10.549971	7.1799994
21-06-09 03:30	0	3.5849998	20.211973	12.7451
21-06-09 03:40	0	4.78	0.0	0.0
21-06-09 03:50	0	0.0	6.469985	4.7799997
21-06-09 04:00	0	0.0	0.0	12.265572
21-06-09 04:10	0	0.0	4.785001	24.191574
21-06-09 04:20	0	8.868525	14.853526	25.760525
21-06-09 04:30	0	0.0	6.4749846	15.843495
21-06-09 04:40	0	2.39	21.392042	18.223494
21-06-09 04:50	0	1.1949999	1.6899847	17.73351
21-06-09 05:00	0	16.832005	51.398365	32.463093
21-06-09 05:10	0	8.159971	38.440468	47.515484
21-06-09 05:20	0	6.056545	25.196545	31.457184
21-06-09 05:30	0	27.88004	24.98782	27.08848
21-06-09 05:40	0	38.498543	2.3899999	27.667154
21-06-09 05:50	0	44.35668	25.180872	34.44597
21-06-09 06:00	0	35.837788	33.448677	31.247156
21-06-09 06:10	0	26.493347	24.592232	16.895695
21-06-09 06:20	0	27.38444	20.40061	8.859985
21-06-09 06:30	0	51.87981	31.358643	3.8807473
21-06-09 06:40	0	50.71752	52.354076	32.225807
21-06-09 06:50	0	24.188747	0.0	2.3899996
21-06-09 07:00	1	7.6735244	0.0	0.0
21-06-09 07:10	1	14.153509	1.1949999	7.952086
21-06-09 07:20	1	19.400211	7.6685243	24.491993
21-06-09 07:30	1	0.0	0.0	0.0
21-06-09 07:40	1	2.3899999	0.0	5.2749844
21-06-09 07:50	1	0.0	3.3799706	3.7025406
21-06-09 08:00	1	10.064985	5.76997	19.400036
21-06-09 08:10	1	11.037101	1.1949999	0.0
21-06-09 08:20	1	0.0	0.0	2.3899999
21-06-09 08:30	1	11.319201	10.134239	1.6899855
21-06-09 08:40	1	26.182043	5.0108576	46.441322
21-06-09 08:50	1	0.0	2.3950002	1.1949997
21-06-09 09:00	1	2.3950002	8.873524	9.847101
21-06-09 09:10	1	0.0	2.3950005	0.0
21-06-09 09:20	1	1.1999999	3.5900002	5.279985
21-06-09 09:30	1	0.0	1.1950004	5.274985
21-06-09 09:40	1	0.0	1.1949999	16.613592
21-06-09 09:50	1	1.2114952	4.5820484	9.8543415
21-06-09 10:00	1	4.565553	2.39	9.569999
21-06-09 10:10	1	5.77351	3.37997	12.444985
21-06-09 10:20	1	1.1950002	17.033495	18.94851
21-06-09 10:30	1	5.058833	24.520527	36.80149
21-06-09 10:40	1	4.5011663	7.664984	20.976614
21-06-09 10:50	1	2.884985	21.883652	38.13713
21-06-09 11:00	1	5.2749853	32.163437	39.285255
21-06-09 11:10	1	14.538664	11.55348	19.713608
21-06-09 11:20	1	15.542175	27.362202	22.83144
21-06-09 11:30	1	33.44151	17.51656	24.546253
21-06-09 11:40	1	55.21015	38.911232	81.29007
21-06-09 11:50	1	26.886374	24.69848	49.346333
21-06-09 12:00	1	41.603558	9.142086	21.11494
21-06-09 12:10	1	15.631546	15.9098835	13.658525
21-06-09 12:20	1	26.10497	19.913479	35.271374
21-06-09 12:30	1	25.198465	0.0	5.452188
21-06-09 12:40	1	10.05368	0.0	0.0
21-06-09 12:50	1	3.0963187	2.8849854	4.7799997
21-06-09 13:00	1	5.5615597	2.3899994	4.079985
21-06-09 13:10	1	0.0	0.0	0.0
21-06-09 13:20	1	0.0	1.195	0.0
21-06-09 13:30	1	1.1949999	0.0	15.626544
21-06-09 13:40	1	0.0	1.1949999	5.98
21-06-09 13:50	1	4.079984	1.6899855	8.568666
21-06-09 14:00	1	0.0	5.274985	0.0
21-06-09 14:10	1	1.1949999	1.1949999	9.570001
21-06-09 14:20	1	9.363509	2.3899999	17.927174
21-06-09 14:30	1	5.9749994	0.0	20.20713
21-06-09 14:40	1	10.755	0.0	16.415182
21-06-09 14:50	1	12.2655735	0.0	8.869986
21-06-09 15:00	1	7.0582886	0.0	0.0
21-06-09 15:10	1	5.908761	10.709615	0.0
21-06-09 15:20	1	6.4835234	1.5303409	0.0
21-06-09 15:30	1	7.175	0.0	12.247034
21-06-09 15:40	1	0.0	0.0	0.0
21-06-09 15:50	1	1.1999999	0.0	0.0
21-06-09 16:00	1	0.0	6.4699845	2.3899999
21-06-09 16:10	1	0.0	0.0	0.0
21-06-09 16:20	1	0.0	13.009188	7.1700006
21-06-09 16:30	1	8.656573	4.3700986	11.7499695
21-06-09 16:40	1	0.0	4.7799997	3.3870492
21-06-09 16:50	1	9.164098	1.1949999	21.118479
21-06-09 17:00	1	0.0	5.2749853	10.839312
21-06-09 17:10	1	0.0	0.0	3.5849996
21-06-09 17:20	1	6.9770484	3.3799706	6.4835253
21-06-09 17:30	1	4.093524	0.0	1.1999998
21-06-09 17:40	1	2.8885243	4.079984	9.559999
21-06-09 17:50	1	7.6699843	11.049954	4.7999997
21-06-09 18:00	1	13.7242	6.9749694	10.845612
21-06-09 18:10	1	4.084985	0.0	11.254986
21-06-09 18:20	1	6.9699707	7.9546304	5.9900002
21-06-09 18:30	1	2.3899994	10.836606	6.4735246
21-06-09 18:40	1	3.5899994	8.453622	4.089984
21-06-09 18:50	1	0.0	2.8849852	2.395
21-06-09 19:00	1	2.6765735	7.459956	5.5650983
21-06-09 19:10	1	20.495169	23.790054	8.451545
21-06-09 19:20	1	34.96567	32.363564	2.3899999
21-06-09 19:30	1	60.79017	1.1950003	6.0600843
21-06-09 19:40	1	20.627033	3.5849998	4.78
21-06-09 19:50	1	30.553076	15.132086	22.413181
21-06-09 20:00	1	10.258651	7.174999	34.57505
21-06-09 20:10	1	17.234983	2.3899994	7.664984
21-06-09 20:20	1	0.0	4.7899995	2.3899999
21-06-09 20:30	1	1.6899855	4.78	4.785001
21-06-09 20:40	1	3.5849998	10.841544	0.0
21-06-09 20:50	1	4.7799997	11.049955	9.853496
21-06-09 21:00	1	0.0	5.7770495	0.0
21-06-09 21:10	1	14.642034	14.430084	7.4599557
21-06-09 21:20	1	4.7800007	37.179085	12.453524
21-06-09 21:30	1	12.444985	37.16839	9.565
21-06-09 21:40	1	3.5849998	5.274985	9.6640835
21-06-09 21:50	1	13.453494	24.492058	46.168686
21-06-09 22:00	1	14.716657	16.733637	3.392109
21-06-09 22:10	1	26.79716	8.163508	37.515747
21-06-09 22:20	1	19.707058	9.362049	8.164969
21-06-09 22:30	1	46.985073	17.73497	6.9699707
21-06-09 22:40	1	57.114227	62.47103	31.960712
21-06-09 22:50	1	9.851576	33.41468	15.208104
21-06-09 23:00	1	39.18043	18.510067	15.542177
21-06-09 23:10	1	26.661755	8.661573	25.190025
21-06-09 23:20	1	15.619311	22.122845	9.565
21-06-09 23:30	1	44.56477	18.7251	23.513481
21-06-09 23:40	1	43.213707	61.677357	12.944969
21-06-09 23:50	1	47.67373	40.881996	16.625671
21-06-10 00:00	1	38.420166	15.621546	10.34494
21-06-10 00:10	1	4.0799856	6.7556252	10.627042
21-06-10 00:20	1	28.08345	43.914276	65.02658
21-06-10 00:30	1	30.766943	29.284138	38.788044
21-06-10 00:40	1	27.20133	55.433144	42.373497
21-06-10 00:50	1	33.740864	24.77941	18.73202
21-06-10 01:00	1	30.763565	39.738594	43.20526
21-06-10 01:10	1	6.2615747	0.0	5.975
21-06-10 01:20	1	6.4699845	0.0	5.76997
21-06-10 01:30	1	19.13	2.3899999	10.55851
21-06-10 01:40	1	23.197163	1.1949999	2.3899999
21-06-10 01:50	1	5.975	2.3899999	12.530068
21-06-10 02:00	1	0.0	0.0	8.662031
21-06-10 02:10	1	0.0	0.0	1.1949997
21-06-10 02:20	1	2.3899999	8.654955	15.856273
21-06-10 02:30	1	4.7800007	42.98884	14.644954
21-06-10 02:40	1	7.6649847	33.409798	12.055084
21-06-10 02:50	1	16.610052	2.39	8.375
21-06-10 03:00	1	5.2785244	18.915226	26.886532
21-06-10 03:10	1	1.1949999	16.123608	4.0799847
21-06-10 03:20	1	1.1949998	8.2359	12.732087
21-06-10 03:30	1	2.6721013	5.975	7.4599547
21-06-10 03:40	1	8.172049	0.0	5.279986
21-06-10 03:50	1	9.223068	7.673524	5.9849997
21-06-10 04:00	1	4.7012587	2.3899999	0.0
21-06-10 04:10	1	37.518204	13.138636	55.127754
21-06-10 04:20	1	29.471558	8.658492	18.505594
21-06-10 04:30	1	27.161642	4.57497	10.765
21-06-10 04:40	1	15.528636	2.3899999	3.5899994
21-06-10 04:50	1	38.256844	29.072117	1.1949999
21-06-10 05:00	1	8.633937	13.447034	36.02414
21-06-10 05:10	1	24.904968	1.1949999	19.01213
21-06-10 05:20	1	5.975	68.752304	2.3949997
21-06-10 05:30	1	2.6765742	24.2815	14.426546
21-06-10 05:40	1	2.3899999	4.083524	0.0
21-06-10 05:50	1	0.0	15.630081	8.365
21-06-10 06:00	1	2.3899999	5.066573	0.0
21-06-10 06:10	1	0.0	0.0	0.0
21-06-10 06:20	1	1.1949999	0.0	0.0
21-06-10 06:30	1	0.0	6.767015	0.0
21-06-10 06:40	1	8.365	0.0	0.0
21-06-10 06:50	1	1.1949999	0.0	0.0
21-06-10 07:00	2	0.0	2.3900008	2.3899994
21-06-10 07:10	2	0.0	0.0	0.0
21-06-10 07:20	2	6.4749856	13.454956	2.3899999
21-06-10 07:30	2	0.0	0.0	0.0
21-06-10 07:40	2	0.7213789	0.0	0.0
21-06-10 07:50	2	4.058621	7.175	1.1949999
21-06-10 08:00	2	0.0	0.0	0.0
21-06-10 08:10	2	1.1949999	0.0	1.1949998
21-06-10 08:20	2	1.6899849	5.2799854	6.4785247
21-06-10 08:30	2	0.0	0.0	0.0
21-06-10 08:40	2	0.0	0.0	2.3899999
21-06-10 08:50	2	0.0	3.7836666	2.39
21-06-10 09:00	2	0.0	3.5850003	0.0
21-06-10 09:10	2	0.0	5.9749994	0.0
21-06-10 09:20	2	2.4	5.274985	1.6935244
21-06-10 09:30	2	2.3999999	6.9649696	5.7699704
21-06-10 09:40	2	0.0	3.5850003	0.0
21-06-10 09:50	2	0.0	2.3899999	0.0
21-06-10 10:00	2	0.0	5.994917	0.0
21-06-10 10:10	2	1.6899855	7.1500826	0.0
21-06-10 10:20	2	29.930134	0.0	1.1949999
21-06-10 10:30	2	0.0	2.3899999	0.0
21-06-10 10:40	2	0.0	0.9986626	1.1950002
21-06-10 10:50	2	3.5900002	3.0813224	1.1949999
21-06-10 11:00	2	4.6570344	3.379971	0.0
21-06-10 11:10	2	3.0214896	6.7520866	6.272034
21-06-10 11:20	2	2.3999999	4.7799997	2.8849845
21-06-10 11:30	2	0.0	14.152049	3.3835099
21-06-10 11:40	2	3.5900002	14.707184	5.2749853
21-06-10 11:50	2	12.525597	31.938105	24.487057
21-06-10 12:00	2	9.565	16.043524	18.087154
21-06-10 12:10	2	18.51153	26.880072	22.819082
21-06-10 12:20	2	12.036546	2.8849857	24.72202
21-06-10 12:30	2	4.7799997	0.0	0.0
21-06-10 12:40	2	0.0	0.0	0.0
21-06-10 12:50	2	0.0	3.5849998	0.0
21-06-10 13:00	2	2.8849852	0.0	0.0
21-06-10 13:10	2	0.0	0.0	0.0
21-06-10 13:20	2	0.0	0.0	0.0
21-06-10 13:30	2	1.2	2.3900003	0.0
21-06-10 13:40	2	0.0	0.0	0.0
21-06-10 13:50	2	0.0	0.0	0.0
21-06-10 14:00	2	2.8885245	0.0	2.3899999
21-06-10 14:10	2	2.7356694	0.0	1.1950002
21-06-10 14:20	2	2.0443306	0.0	0.0
21-06-10 14:30	2	8.675573	3.37997	11.550098
21-06-10 14:40	2	1.2	0.0	2.39
21-06-10 14:50	2	0.0	0.0	3.5899994
21-06-10 15:00	2	0.0	0.0	0.0
21-06-10 15:10	2	2.395	0.0	0.0
21-06-10 15:20	2	0.0	0.0	0.0
21-06-10 15:30	2	5.2849855	1.1949999	0.0
21-06-10 15:40	2	0.0	4.0799856	0.0
21-06-10 15:50	2	0.0	1.1949998	1.1949999
21-06-10 16:00	2	4.3620853	1.689985	0.0
21-06-10 16:10	2	5.073495	0.0	0.0
21-06-10 16:20	2	2.6765747	2.3949995	0.0
21-06-10 16:30	2	0.0	0.0	0.0
21-06-10 16:40	2	0.0	1.1949999	3.5949998
21-06-10 16:50	2	0.0	5.9800005	0.0
21-06-10 17:00	2	0.0	0.0	0.0
21-06-10 17:10	2	0.0	5.278525	0.0
21-06-10 17:20	2	0.0	1.6899855	1.1950004
21-06-10 17:30	2	0.0	0.0	9.362047
21-06-10 17:40	2	0.0	0.0	0.0
21-06-10 17:50	2	0.0	0.0	0.0
21-06-10 18:00	2	0.0	0.0	0.0
21-06-10 18:10	2	0.0	0.0	1.2
21-06-10 18:20	2	0.0	0.0	0.0
21-06-10 18:30	2	0.0	0.0	3.5849998
21-06-10 18:40	2	0.0	3.5849998	8.37
21-06-10 18:50	2	0.0	0.0	0.0
21-06-10 19:00	2	0.0	4.425968	0.0
21-06-10 19:10	2	10.348481	1.3610809	1.1949999
21-06-10 19:20	2	2.8885245	1.6899849	9.36497
21-06-10 19:30	2	22.81458	6.4699845	0.0
21-06-10 19:40	2	3.5850015	0.0	9.641544
21-06-10 19:50	2	5.9749994	3.5849998	1.1949997
21-06-10 20:00	2	0.0	1.1949999	0.0
21-06-10 20:10	2	0.0	0.0	2.3899999
21-06-10 20:20	2	0.0	10.058523	7.956559
21-06-10 20:30	2	0.0	0.0	0.0
21-06-10 20:40	2	0.0	28.56369	0.0
21-06-10 20:50	2	4.3665595	2.8849854	1.6899855
21-06-10 21:00	2	0.0	0.0	2.3899999
21-06-10 21:10	2	6.2615743	0.0	0.0
21-06-10 21:20	2	15.124939	8.364999	29.346615
21-06-10 21:30	2	5.2749853	0.0	8.94153
21-06-10 21:40	2	3.3870492	0.0	4.578508
21-06-10 21:50	2	5.064341	4.7800007	8.451544
21-06-10 22:00	2	12.9585085	0.0	4.574971
21-06-10 22:10	2	0.0	7.6649847	7.6649847
21-06-10 22:20	2	0.0	4.0799856	7.6649847
21-06-10 22:30	2	0.0	1.1949999	16.524971
21-06-10 22:40	2	18.71494	4.370099	26.167042
21-06-10 22:50	2	18.524296	28.589901	31.860851
21-06-10 23:00	2	2.395	2.889985	0.58754164
21-06-10 23:10	2	13.725069	0.0	22.176615
21-06-10 23:20	2	15.637004	11.259984	22.00524
21-06-10 23:30	2	42.226208	20.980522	10.770001
21-06-10 23:40	2	12.035083	4.0849853	2.3899999
21-06-10 23:50	2	21.567112	3.5899994	16.321558
21-06-11 00:00	2	23.832157	20.707117	6.9685087
21-06-11 00:10	2	41.679577	32.674038	56.296497
21-06-11 00:20	2	8.370001	15.9036455	17.218622
21-06-11 00:30	2	2.3899996	19.692057	31.242685
21-06-11 00:40	2	5.2799864	6.7570868	1.1949999
21-06-11 00:50	2	0.0	11.332832	0.0
21-06-11 01:00	2	8.8649845	15.637006	2.39
21-06-11 01:10	2	20.12851	26.175055	21.80067
21-06-11 01:20	2	45.870037	35.460194	23.327847
21-06-11 01:30	2	21.804955	22.877161	28.56366
21-06-11 01:40	2	7.6735244	15.138478	2.6721003
21-06-11 01:50	2	3.5900009	0.0	1.6899853
21-06-11 02:00	2	0.0	2.8885248	0.0
21-06-11 02:10	2	8.863524	7.368665	8.365
21-06-11 02:20	2	10.068523	1.1949997	0.0
21-06-11 02:30	2	0.0	0.0	0.0
21-06-11 02:40	2	0.0	1.1949999	14.339999
21-06-11 02:50	2	0.0	0.0	10.755001
21-06-11 03:00	2	0.0	0.0	3.5850005
21-06-11 03:10	2	6.4749856	5.494903	2.3899987
21-06-11 03:20	2	4.7799997	4.002446	9.279726
21-06-11 03:30	2	5.2799845	2.7426057	2.060345
21-06-11 03:40	2	4.0849853	1.1949999	0.0
21-06-11 03:50	2	0.0	2.3899999	13.443494
21-06-11 04:00	2	8.8635235	20.198437	16.057766
21-06-11 04:10	2	24.073086	36.821568	36.539696
21-06-11 04:20	2	13.733609	47.596092	30.160736
21-06-11 04:30	2	13.155001	9.35851	2.8899856
21-06-11 04:40	2	16.120068	10.769999	10.073524
21-06-11 04:50	2	21.830576	34.032158	5.9849997
21-06-11 05:00	2	14.858525	15.626544	0.0
21-06-11 05:10	2	67.072044	54.747093	37.736614
21-06-11 05:20	2	50.20467	28.300556	21.34275
21-06-11 05:30	2	18.231573	12.741559	25.260235
21-06-11 05:40	2	11.75497	7.6699843	2.3899999
21-06-11 05:50	2	8.159971	3.871574	0.0
21-06-11 06:00	2	5.77351	15.640612	0.0
21-06-11 06:10	2	24.49507	37.728077	16.749998
21-06-11 06:20	2	41.149437	8.375	7.169999
21-06-11 06:30	2	64.387955	29.98061	0.0
21-06-11 06:40	2	9.854956	2.3949997	0.0
21-06-11 06:50	2	1.1950002	5.9800005	2.3899999
21-06-11 07:00	3	0.0	2.3899999	0.0
21-06-11 07:10	3	3.2276835	0.0	0.0
21-06-11 07:20	3	4.950826	0.0	0.0
21-06-11 07:30	3	3.3835092	2.3899996	10.140068
21-06-11 07:40	3	0.0	0.0	1.1949999
21-06-11 07:50	3	0.0	0.0	4.7799997
21-06-11 08:00	3	0.0	0.0	0.0
21-06-11 08:10	3	3.5850003	0.0	9.362048
21-06-11 08:20	3	0.0	1.1949999	0.0
21-06-11 08:30	3	0.0	1.1949997	0.0
21-06-11 08:40	3	5.2799854	2.3899999	0.0
21-06-11 08:50	3	0.0	5.2749853	0.0
21-06-11 09:00	3	0.0	11.95	0.0
21-06-11 09:10	3	0.0	11.95	0.0
21-06-11 09:20	3	0.0	0.0	0.0
21-06-11 09:30	3	0.0	2.3899999	0.0
21-06-11 09:40	3	0.0	0.0	0.0
21-06-11 09:50	3	1.6899855	3.5850003	0.0
21-06-11 10:00	3	0.0	0.0	0.0
21-06-11 10:10	3	0.0	4.78	0.0
21-06-11 10:20	3	1.1950003	10.133682	0.0
21-06-11 10:30	3	7.175	4.785	11.33507
21-06-11 10:40	3	99.847725	72.402695	84.536224
21-06-11 10:50	3	151.64343	127.31831	131.88095
21-06-11 11:00	3	97.01243	56.725273	51.59193
21-06-11 11:10	3	75.0414	40.889225	52.296486
21-06-11 11:20	3	63.77793	21.80074	75.46405
21-06-11 11:30	3	9.374895	1.1950002	16.611671
21-06-11 11:40	3	11.681459	0.0	28.134287
21-06-11 11:50	3	19.924097	1.1949999	3.5849996
21-06-11 12:00	3	27.380054	0.0	9.56
21-06-11 12:10	3	0.0	0.0	1.689985
21-06-11 12:20	3	0.0	0.0	0.0
21-06-11 12:30	3	2.3899999	0.0	2.3899996
21-06-11 12:40	3	0.0	3.584999	0.0
21-06-11 12:50	3	2.3999999	1.1949997	3.5850003
21-06-11 13:00	3	0.0	0.0	3.5849998
21-06-11 13:10	3	0.0	3.5849996	14.339999
21-06-11 13:20	3	0.0	20.616571	0.0
21-06-11 13:30	3	0.0	6.469985	0.0
21-06-11 13:40	3	2.3899999	0.0	0.0
21-06-11 13:50	3	0.0	6.469985	0.0
21-06-11 14:00	3	0.0	0.0	2.3900003
21-06-11 14:10	3	0.0	0.0	0.0
21-06-11 14:20	3	0.0	0.0	1.1949996
21-06-11 14:30	3	1.6935246	0.0	0.0
21-06-11 14:40	3	0.0	0.0	15.525892
21-06-11 14:50	3	0.0	0.0	1.2041087
21-06-11 15:00	3	3.5850005	1.1949997	0.0
21-06-11 15:10	3	1.1949999	0.0	0.0
21-06-11 15:20	3	1.6935241	2.3899994	1.1949999
21-06-11 15:30	3	0.0	2.3899999	4.785
21-06-11 15:40	3	0.0	5.274985	17.724972
21-06-11 15:50	3	0.0	22.302086	14.144971
21-06-11 16:00	3	4.093524	1.1949999	5.0715737
21-06-11 16:10	3	10.352018	0.0	0.0
21-06-11 16:20	3	0.0	0.0	0.0
21-06-11 16:30	3	0.0	0.0	1.1950002
21-06-11 16:40	3	0.0	0.0	1.1949997
21-06-11 16:50	3	0.0	3.5849998	0.0
21-06-11 17:00	3	0.905887	0.0	1.689985
21-06-11 17:10	3	10.641131	2.3900006	12.70733
21-06-11 17:20	3	0.0	5.5593257	0.31971446
21-06-11 17:30	3	0.0	0.0	6.469985
21-06-11 17:40	3	0.0	5.2835245	5.769971
21-06-11 17:50	3	0.0	2.3899999	14.442004
21-06-11 18:00	3	0.0	1.1949998	2.39
21-06-11 18:10	3	0.0	0.0	0.0
21-06-11 18:20	3	0.0	1.1949999	7.1699996
21-06-11 18:30	3	0.0	4.083524	5.9749994
21-06-11 18:40	3	0.0	0.0	4.7799997
21-06-11 18:50	3	0.0	12.035611	3.5849996
21-06-11 19:00	3	0.0	5.76997	2.39
21-06-11 19:10	3	26.884912	17.311373	1.1949999
21-06-11 19:20	3	57.79725	47.498405	32.445694
21-06-11 19:30	3	49.74931	30.292118	21.879171
21-06-11 19:40	3	4.0799856	2.3899999	1.1949997
21-06-11 19:50	3	5.2799845	0.0	0.0
21-06-11 20:00	3	0.0	0.0	0.0
21-06-11 20:10	3	0.0	9.358511	17.316532
21-06-11 20:20	3	0.0	5.7735085	13.023661
21-06-11 20:30	3	0.0	0.0	14.339998
21-06-11 20:40	3	0.0	1.1949999	0.0
21-06-11 20:50	3	19.699293	5.2749853	0.0
21-06-11 21:00	3	10.148609	21.612001	0.0
21-06-11 21:10	3	6.473523	5.274985	0.0
21-06-11 21:20	3	12.037072	8.233661	9.35997
21-06-11 21:30	3	8.859985	0.0	0.0
21-06-11 21:40	3	5.9749994	0.0	1.6899855
21-06-11 21:50	3	4.3665605	0.0	5.2799845
21-06-11 22:00	3	10.83561	0.0	34.417778
21-06-11 22:10	3	4.084985	2.3899996	2.3900006
21-06-11 22:20	3	0.0	6.757865	16.116528
21-06-11 22:30	3	2.8899846	3.5850003	6.4699845
21-06-11 22:40	3	28.682175	2.3899999	2.8885243
21-06-11 22:50	3	39.82988	24.40716	30.040762
21-06-11 23:00	3	12.530596	1.1949999	5.769971
21-06-11 23:10	3	43.49376	8.455084	32.944218
21-06-11 23:20	3	48.915768	16.034985	41.109352
21-06-11 23:30	3	23.493732	5.2749853	10.557048
21-06-11 23:40	3	12.311412	0.0	2.8849857
21-06-11 23:50	3	12.736559	1.1949999	13.233464
21-06-12 00:00	3	26.38207	2.6765747	18.015608
21-06-12 00:10	3	49.759987	27.645763	17.5251
21-06-12 00:20	3	35.670223	31.86994	13.929941
21-06-12 00:30	3	33.86004	15.33497	34.551674
21-06-12 00:40	3	46.38175	10.846544	54.630512
21-06-12 00:50	3	8.374999	8.450084	6.257101
21-06-12 01:00	3	5.073495	15.75204	36.35485
21-06-12 01:10	3	5.2749853	26.85022	29.732733
21-06-12 01:20	3	18.01707	45.971176	43.354958
21-06-12 01:30	3	41.480515	21.118475	12.043467
21-06-12 01:40	3	2.8849854	18.94775	1.1949999
21-06-12 01:50	3	1.1950002	0.0	0.0
21-06-12 02:00	3	0.0	0.0	2.395
21-06-12 02:10	3	5.9749994	0.0	0.0
21-06-12 02:20	3	3.5899997	3.3835094	0.0
21-06-12 02:30	3	0.0	5.2835245	0.0
21-06-12 02:40	3	6.7565603	1.1949999	0.0
21-06-12 02:50	3	0.0	5.2799845	5.9799995
21-06-12 03:00	3	5.2749853	0.0	0.0
21-06-12 03:10	3	0.0	0.0	0.0
21-06-12 03:20	3	2.3899999	3.5899997	7.251544
21-06-12 03:30	3	24.085629	0.0	4.785001
21-06-12 03:40	3	10.054984	14.222818	22.095068
21-06-12 03:50	3	1.1949997	3.5899997	18.006542
21-06-12 04:00	3	0.0	8.370001	25.555197
21-06-12 04:10	3	12.944967	2.889985	20.682026
21-06-12 04:20	3	35.339993	43.72399	16.043522
21-06-12 04:30	3	26.75211	21.607073	26.87724
21-06-12 04:40	3	5.8134284	25.439013	30.529287
21-06-12 04:50	3	19.69869	42.192642	55.650745
21-06-12 05:00	3	31.59934	24.400982	25.895624
21-06-12 05:10	3	6.9685087	9.858495	2.8849845
21-06-12 05:20	3	1.195	9.569998	0.0
21-06-12 05:30	3	4.083524	18.01707	2.8899856
21-06-12 05:40	3	5.2749844	7.6749854	21.606546
21-06-12 05:50	3	12.239955	13.93656	22.012833
21-06-12 06:00	3	57.93747	52.049385	38.99003
21-06-12 06:10	3	13.229925	7.175	7.6649857
21-06-12 06:20	3	8.446545	0.0	4.5749702
21-06-12 06:30	3	42.18806	21.11848	23.91
21-06-12 06:40	3	0.0	3.5849998	0.0
21-06-12 06:50	3	0.0	0.0	0.0
21-06-12 07:00	4	0.0	0.0	0.0
21-06-12 07:10	4	0.0	0.0	12.444985
21-06-12 07:20	4	0.0	0.0	21.67309
21-06-12 07:30	4	0.0	4.78	4.7800007
21-06-12 07:40	4	0.0	0.0	0.0
21-06-12 07:50	4	0.0	1.1949999	8.365
21-06-12 08:00	4	0.0	0.0	0.0
21-06-12 08:10	4	1.1949996	0.0	2.3899994
21-06-12 08:20	4	0.0	0.0	7.1699996
21-06-12 08:30	4	0.0	0.0	0.0
21-06-12 08:40	4	1.1949999	0.0	0.0
21-06-12 08:50	4	1.1950002	0.0	4.7799997
21-06-12 09:00	4	0.0	0.0	5.975
21-06-12 09:10	4	0.0	1.1949998	19.119999
21-06-12 09:20	4	0.0	0.0	0.0
21-06-12 09:30	4	1.1949999	0.0	0.61116534
21-06-12 09:40	4	0.0	2.8849852	5.3638344
21-06-12 09:50	4	2.3899996	0.0	0.0
21-06-12 10:00	4	5.769971	5.2799845	13.154999
21-06-12 10:10	4	0.0	11.122187	17.80282
21-06-12 10:20	4	3.5849998	4.5825706	9.142087
21-06-12 10:30	4	2.3899999	5.0545015	23.558887
21-06-12 10:40	4	0.0	0.0	15.211642
21-06-12 10:50	4	0.0	7.1700006	0.0
21-06-12 11:00	4	0.0	3.5849998	1.195
21-06-12 11:10	4	0.0	10.755	1.1949999
21-06-12 11:20	4	0.0	1.195	0.0
21-06-12 11:30	4	0.0	1.195	0.0
21-06-12 11:40	4	0.0	0.0	0.0
21-06-12 11:50	4	2.4	2.6765752	3.1933727
21-06-12 12:00	4	7.2520704	32.262676	23.478655
21-06-12 12:10	4	24.204954	39.227436	43.6963
21-06-12 12:20	4	33.442905	27.496735	25.072283
21-06-12 12:30	4	28.76707	5.2835245	29.067804
21-06-12 12:40	4	4.5785084	10.832072	0.0
21-06-12 12:50	4	10.1405945	8.8649845	0.0
21-06-12 13:00	4	0.0	0.0	1.1950003
21-06-12 13:10	4	0.0	0.0	0.0
21-06-12 13:20	4	1.1949999	0.0	0.0
21-06-12 13:30	4	0.0	0.0	0.0
21-06-12 13:40	4	2.3899999	1.1949999	0.0
21-06-12 13:50	4	3.5850003	1.1949999	0.0
21-06-12 14:00	4	0.0	0.0	1.1949999
21-06-12 14:10	4	5.974999	0.0	1.1949997
21-06-12 14:20	4	19.119997	4.079985	0.0
21-06-12 14:30	4	7.6735244	0.0	5.974999
21-06-12 14:40	4	9.5599985	0.0	4.7799997
21-06-12 14:50	4	4.78	7.9620194	0.0
21-06-12 15:00	4	0.0	0.0	0.0
21-06-12 15:10	4	1.1949999	3.5849996	0.0
21-06-12 15:20	4	5.9750004	0.0	0.0
21-06-12 15:30	4	6.9720488	0.0	7.678525
21-06-12 15:40	4	0.0	1.1949999	10.069985
21-06-12 15:50	4	18.265574	0.0	0.0
21-06-12 16:00	4	0.0	0.0	0.0
21-06-12 16:10	4	1.2	2.3899999	0.0
21-06-12 16:20	4	0.0	1.1949999	0.0
21-06-12 16:30	4	0.0	0.0	0.0
21-06-12 16:40	4	0.0	2.39	0.0
21-06-12 16:50	4	0.0	0.0	0.0
21-06-12 17:00	4	4.093524	0.0	0.0
21-06-12 17:10	4	6.4785247	3.3835094	0.0
21-06-12 17:20	4	1.1999999	2.6765745	0.0
21-06-12 17:30	4	10.088524	0.7676059	0.0
21-06-12 17:40	4	1.1949997	7.597394	0.0
21-06-12 17:50	4	1.1999999	7.1699996	2.39
21-06-12 18:00	4	8.17705	0.0	0.048145484
21-06-12 18:10	4	9.160559	0.0	4.526826
21-06-12 18:20	4	0.0	0.0	3.5849998
21-06-12 18:30	4	0.0	1.6899849	0.0
21-06-12 18:40	4	8.444312	0.0	16.53497
21-06-12 18:50	4	10.554969	1.1949999	2.3899999
21-06-12 19:00	4	0.0	2.8849852	10.559972
21-06-12 19:10	4	0.0	2.3949995	8.37
21-06-12 19:20	4	0.0	18.028461	2.3899999
21-06-12 19:30	4	6.4749846	5.066574	1.195
21-06-12 19:40	4	2.8849854	0.0	1.1949999
21-06-12 19:50	4	11.823133	7.1800003	4.7799997
21-06-12 20:00	4	53.565666	27.150806	35.24845
21-06-12 20:10	4	8.15997	2.3899999	6.2571015
21-06-12 20:20	4	17.96278	12.954968	7.4599547
21-06-12 20:30	4	0.0	0.0	10.058524
21-06-12 20:40	4	0.0	0.0	0.0
21-06-12 20:50	4	3.8721004	4.7799997	0.0
21-06-12 21:00	4	0.0	0.0	4.7799997
21-06-12 21:10	4	3.5900002	1.1949999	14.920595
21-06-12 21:20	4	17.524326	4.785001	1.1950002
21-06-12 21:30	4	10.064983	0.0	8.365
21-06-12 21:40	4	8.159969	3.867101	0.0
21-06-12 21:50	4	13.683525	4.978666	5.76997
21-06-12 22:00	4	1.1949999	3.5849996	4.079985
21-06-12 22:10	4	11.7549715	14.217821	30.182129
21-06-12 22:20	4	3.5900002	4.7850003	22.083675
21-06-12 22:30	4	12.076593	13.676305	10.56205
21-06-12 22:40	4	18.669891	6.2615733	16.61282
21-06-12 22:50	4	35.776897	11.254984	32.840847
21-06-12 23:00	4	45.025654	21.2804	17.31345
21-06-12 23:10	4	22.587042	15.201512	10.56851
21-06-12 23:20	4	1.6935246	0.0	0.0
21-06-12 23:30	4	12.742018	2.8849854	18.99912
21-06-12 23:40	4	3.3835082	2.3899999	2.3900003
21-06-12 23:50	4	48.93641	44.47327	50.69396
21-06-13 00:00	4	51.595165	18.739063	17.73497
21-06-13 00:10	4	45.261246	18.77159	31.795315
21-06-13 00:20	4	39.097664	23.302837	29.770056
21-06-13 00:30	4	81.78352	57.96234	60.825336
21-06-13 00:40	4	18.30271	43.83651	44.34739
21-06-13 00:50	4	55.94465	49.61865	39.13756
21-06-13 01:00	4	24.203495	15.348511	9.06219
21-06-13 01:10	4	47.167885	42.277622	7.9565597
21-06-13 01:20	4	0.0	9.856574	1.1949999
21-06-13 01:30	4	7.179999	0.0	11.754972
21-06-13 01:40	4	35.858135	0.0	22.105528
21-06-13 01:50	4	3.5899997	8.232727	25.766459
21-06-13 02:00	4	4.7799997	4.7850003	30.833187
21-06-13 02:10	4	4.578507	4.083524	9.564999
21-06-13 02:20	4	0.0	1.1949996	0.0
21-06-13 02:30	4	8.365001	29.425304	6.4735246
21-06-13 02:40	4	7.6735253	17.718603	5.2799854
21-06-13 02:50	4	0.0	6.964971	23.78058
21-06-13 03:00	4	0.0	0.0	5.2835245
21-06-13 03:10	4	0.0	0.0	1.6935246
21-06-13 03:20	4	8.657101	2.3899999	1.689985
21-06-13 03:30	4	0.0	7.255084	5.274985
21-06-13 03:40	4	0.0	9.363508	9.36351
21-06-13 03:50	4	4.7879157	7.175	3.5900006
21-06-13 04:00	4	29.339478	15.128479	33.138634
21-06-13 04:10	4	38.990673	39.291653	17.825512
21-06-13 04:20	4	49.977123	57.640564	24.719097
21-06-13 04:30	4	30.47153	13.6471615	24.480915
21-06-13 04:40	4	12.256574	24.574215	49.41233
21-06-13 04:50	4	29.926266	52.34081	50.43849
21-06-13 05:00	4	25.503887	34.48497	34.400703
21-06-13 05:10	4	48.208187	31.169926	33.419113
21-06-13 05:20	4	14.648611	23.504324	43.107327
21-06-13 05:30	4	65.82797	4.0799856	0.0
21-06-13 05:40	4	23.078648	24.488148	9.559999
21-06-13 05:50	4	6.9685073	15.617849	1.1949999
21-06-13 06:00	4	26.89007	19.423492	7.1700006
21-06-13 06:10	4	45.61001	26.23911	41.731976
21-06-13 06:20	4	17.024956	28.057308	17.528477
21-06-13 06:30	4	59.95069	64.4755	49.628746
21-06-13 06:40	4	13.155001	9.559999	2.3899999
21-06-13 06:50	4	9.690168	0.0	0.0
21-06-13 07:00	5	2.3476796	2.3899999	0.0
21-06-13 07:10	5	0.0	0.0	2.3899999
21-06-13 07:20	5	6.264341	2.3899999	1.1949999
21-06-13 07:30	5	0.0	0.0	3.5849998
21-06-13 07:40	5	0.0	0.0	0.0
21-06-13 07:50	5	0.0	0.0	5.9749994
21-06-13 08:00	5	1.2	1.1950002	0.0
21-06-13 08:10	5	0.0	1.1949999	0.0
21-06-13 08:20	5	0.0	0.0	3.8743408
21-06-13 08:30	5	0.0	1.1949996	0.0
21-06-13 08:40	5	2.3899999	2.3899999	0.0
21-06-13 08:50	5	0.0	0.0	2.395
21-06-13 09:00	5	0.0	0.0	0.0
21-06-13 09:10	5	0.0	1.6899859	3.5899997
21-06-13 09:20	5	3.3835094	5.2749853	0.0
21-06-13 09:30	5	0.0	7.1749983	0.0
21-06-13 09:40	5	2.3950002	0.0	2.3899999
21-06-13 09:50	5	3.8721008	0.0	1.1950003
21-06-13 10:00	5	9.16202	2.4	10.754999
21-06-13 10:10	5	4.0885243	0.0	9.559999
21-06-13 10:20	5	6.7520866	4.582049	4.587049
21-06-13 10:30	5	2.3899999	0.0	0.0
21-06-13 10:40	5	12.530594	17.590248	4.7850003
21-06-13 10:50	5	18.21521	39.542072	37.244007
21-06-13 11:00	5	8.665573	2.8849847	41.457905
21-06-13 11:10	5	0.0	12.027071	18.303646
21-06-13 11:20	5	0.0	4.7849994	0.0
21-06-13 11:30	5	6.266574	0.0	4.1891646
21-06-13 11:40	5	30.475067	17.243546	27.562033
21-06-13 11:50	5	2.39	3.8715737	16.841171
21-06-13 12:00	5	7.1800003	5.279985	2.6721022
21-06-13 12:10	5	0.0	6.060082	1.1949997
21-06-13 12:20	5	0.0	1.6899853	0.0
21-06-13 12:30	5	0.0	0.0	0.0
21-06-13 12:40	5	0.0	0.0	0.0
21-06-13 12:50	5	0.0	0.0	1.1949999
21-06-13 13:00	5	0.0	0.0	0.0
21-06-13 13:10	5	2.8885243	0.0	0.0
21-06-13 13:20	5	17.719969	6.2571006	1.1949998
21-06-13 13:30	5	0.0	0.0	2.6721008
21-06-13 13:40	5	0.0	0.0	2.8849854
21-06-13 13:50	5	0.0	2.3899999	0.0
21-06-13 14:00	5	0.0	0.0	0.0
21-06-13 14:10	5	1.1949999	0.0	0.0
21-06-13 14:20	5	12.468524	0.0	5.9800005
21-06-13 14:30	5	12.255574	1.1949999	1.1999999
21-06-13 14:40	5	0.0	5.7735085	3.5900006
21-06-13 14:50	5	0.0	1.1949999	1.1949999
21-06-13 15:00	5	0.0	0.0	2.3899994
21-06-13 15:10	5	9.853495	3.5899997	4.7799997
21-06-13 15:20	5	0.0	0.0	1.1949997
21-06-13 15:30	5	0.0	0.0	0.0
21-06-13 15:40	5	7.169998	2.8885243	4.7800007
21-06-13 15:50	5	0.0	0.0	0.0
21-06-13 16:00	5	1.693524	5.274985	0.0
21-06-13 16:10	5	2.4	1.1949999	1.1949999
21-06-13 16:20	5	2.3950002	0.0	0.0
21-06-13 16:30	5	1.1999999	0.0	0.0
21-06-13 16:40	5	0.7105101	0.0	0.0
21-06-13 16:50	5	4.0694895	10.058525	4.370099
21-06-13 17:00	5	3.5849998	0.0	10.8406105
21-06-13 17:10	5	2.8885248	1.689985	0.0
21-06-13 17:20	5	0.0	0.0	0.0
21-06-13 17:30	5	0.0	0.0	8.859983
21-06-13 17:40	5	3.8715749	0.0	2.3899994
21-06-13 17:50	5	0.0	0.0	0.0
21-06-13 18:00	5	0.0	2.3899999	0.0
21-06-13 18:10	5	2.3899999	0.0	0.0
21-06-13 18:20	5	2.3899999	0.0	3.5849998
21-06-13 18:30	5	1.1949999	3.5850003	11.053494
21-06-13 18:40	5	0.0	9.862036	0.0
21-06-13 18:50	5	9.36851	0.0	0.0
21-06-13 19:00	5	34.539375	16.840544	17.593105
21-06-13 19:10	5	25.68153	46.45124	38.329823
21-06-13 19:20	5	65.169266	47.178337	50.203773
21-06-13 19:30	5	18.092154	15.831575	11.334135
21-06-13 19:40	5	4.79	0.0	5.9749994
21-06-13 19:50	5	0.0	0.0	1.1949999
21-06-13 20:00	5	0.0	0.0	0.0
21-06-13 20:10	5	2.39	0.0	1.1949999
21-06-13 20:20	5	2.3899999	0.0	2.3899999
21-06-13 20:30	5	2.39	1.6899855	0.0
21-06-13 20:40	5	10.392123	0.0	10.064985
21-06-13 20:50	5	4.959924	6.4699845	9.858496
21-06-13 21:00	5	6.97351	3.3799706	0.0
21-06-13 21:10	5	8.449926	3.871574	2.3899999
21-06-13 21:20	5	12.813105	14.925595	11.253524
21-06-13 21:30	5	7.1699996	4.083525	1.689985
21-06-13 21:40	5	1.1949996	4.7799997	0.0
21-06-13 21:50	5	0.0	4.5785084	1.1949999
21-06-13 22:00	5	0.0	2.8885238	2.3899999
21-06-13 22:10	5	0.0	0.0	1.1949999
21-06-13 22:20	5	12.957048	13.649984	1.6899855
21-06-13 22:30	5	6.469985	2.3950005	23.209984
21-06-13 22:40	5	13.938478	4.083524	0.0
21-06-13 22:50	5	0.0	0.0	0.0
21-06-13 23:00	5	1.1949999	0.0	5.562087
21-06-13 23:10	5	2.884985	5.975	2.6765742
21-06-13 23:20	5	37.634235	13.722055	38.887917
21-06-13 23:30	5	21.406975	36.222805	33.491657
21-06-13 23:40	5	31.942352	4.785	6.333907
21-06-13 23:50	5	21.11848	23.815516	4.0799856
21-06-14 00:00	5	17.244986	1.1949999	29.07342
21-06-14 00:10	5	9.35997	17.587696	54.45003
21-06-14 00:20	5	29.78005	4.7799993	13.0259
21-06-14 00:30	5	12.035084	9.637073	20.400608
21-06-14 00:40	5	30.743628	14.722725	22.824324
21-06-14 00:50	5	23.011042	79.73114	39.429398
21-06-14 01:00	5	80.32911	99.80153	70.05775
21-06-14 01:10	5	17.146322	28.740396	22.058472
21-06-14 01:20	5	not_recorded	not_recorded	not_recorded
21-06-14 01:30	5	not_recorded	not_recorded	not_recorded
21-06-14 01:40	5	not_recorded	not_recorded	not_recorded
21-06-14 01:50	5	not_recorded	not_recorded	not_recorded
21-06-14 02:00	5	not_recorded	not_recorded	not_recorded
21-06-14 02:10	5	not_recorded	not_recorded	not_recorded
21-06-14 02:20	5	not_recorded	not_recorded	not_recorded
21-06-14 02:30	5	not_recorded	not_recorded	not_recorded
21-06-14 02:40	5	not_recorded	not_recorded	not_recorded
21-06-14 02:50	5	not_recorded	not_recorded	not_recorded
21-06-14 03:00	5	not_recorded	not_recorded	not_recorded
21-06-14 03:10	5	not_recorded	not_recorded	not_recorded
21-06-14 03:20	5	not_recorded	not_recorded	not_recorded
21-06-14 03:30	5	not_recorded	not_recorded	not_recorded
21-06-14 03:40	5	not_recorded	not_recorded	not_recorded
21-06-14 03:50	5	not_recorded	not_recorded	not_recorded
21-06-14 04:00	5	not_recorded	not_recorded	not_recorded
21-06-14 04:10	5	not_recorded	not_recorded	not_recorded
21-06-14 04:20	5	not_recorded	not_recorded	not_recorded
21-06-14 04:30	5	not_recorded	not_recorded	not_recorded
21-06-14 04:40	5	not_recorded	not_recorded	not_recorded
21-06-14 04:50	5	not_recorded	not_recorded	not_recorded
21-06-14 05:00	5	not_recorded	not_recorded	not_recorded
21-06-14 05:10	5	not_recorded	not_recorded	not_recorded
21-06-14 05:20	5	not_recorded	not_recorded	not_recorded
21-06-14 05:30	5	not_recorded	not_recorded	not_recorded
21-06-14 05:40	5	not_recorded	not_recorded	not_recorded
21-06-14 05:50	5	not_recorded	not_recorded	not_recorded
21-06-14 06:00	5	not_recorded	not_recorded	not_recorded
21-06-14 06:10	5	not_recorded	not_recorded	not_recorded
21-06-14 06:20	5	not_recorded	not_recorded	not_recorded
21-06-14 06:30	5	not_recorded	not_recorded	not_recorded
21-06-14 06:40	5	not_recorded	not_recorded	not_recorded
21-06-14 06:50	5	not_recorded	not_recorded	not_recorded
