# Supplementary material for: Rodent home cage monitoring for preclinical safety pharmacology assessment: results of a multi-company validation evaluating nonclinical and clinical data from three compounds
Source: Front Toxicol. 2025 Nov 5;7:1655330. doi: 10.3389/ftox.2025.1655330 (PMC12626872; doi:10.3389/ftox.2025.1655330)
Supplement: Supplementary file 1 [file DataSheet1.zip › JNJ/JNJ_Distance_300_Cage-2.csv]

timestamp	day_index	985141003627864	985141003627871	985141003627872
21-06-14 07:00	-4	not_recorded	not_recorded	not_recorded
21-06-14 07:10	-4	not_recorded	not_recorded	not_recorded
21-06-14 07:20	-4	not_recorded	not_recorded	not_recorded
21-06-14 07:30	-4	not_recorded	not_recorded	not_recorded
21-06-14 07:40	-4	not_recorded	not_recorded	not_recorded
21-06-14 07:50	-4	not_recorded	not_recorded	not_recorded
21-06-14 08:00	-4	not_recorded	not_recorded	not_recorded
21-06-14 08:10	-4	not_recorded	not_recorded	not_recorded
21-06-14 08:20	-4	not_recorded	not_recorded	not_recorded
21-06-14 08:30	-4	not_recorded	not_recorded	not_recorded
21-06-14 08:40	-4	not_recorded	not_recorded	not_recorded
21-06-14 08:50	-4	not_recorded	not_recorded	not_recorded
21-06-14 09:00	-4	not_recorded	not_recorded	not_recorded
21-06-14 09:10	-4	not_recorded	not_recorded	not_recorded
21-06-14 09:20	-4	not_recorded	not_recorded	not_recorded
21-06-14 09:30	-4	not_recorded	not_recorded	not_recorded
21-06-14 09:40	-4	not_recorded	not_recorded	not_recorded
21-06-14 09:50	-4	not_recorded	not_recorded	not_recorded
21-06-14 10:00	-4	not_recorded	not_recorded	not_recorded
21-06-14 10:10	-4	not_recorded	not_recorded	not_recorded
21-06-14 10:20	-4	not_recorded	not_recorded	not_recorded
21-06-14 10:30	-4	53.046734	62.655487	48.100277
21-06-14 10:40	-4	63.358868	72.16411	24.25053
21-06-14 10:50	-4	50.40061	65.8198	49.32314
21-06-14 11:00	-4	10.76	34.353565	28.358103
21-06-14 11:10	-4	43.701614	43.927605	11.0549555
21-06-14 11:20	-4	24.4956	26.470104	11.549326
21-06-14 11:30	-4	3.5899997	0.0	0.0
21-06-14 11:40	-4	0.0	0.0	0.0
21-06-14 11:50	-4	0.0	0.0	4.7799993
21-06-14 12:00	-4	0.0	1.689985	1.1949997
21-06-14 12:10	-4	0.0	0.0	0.0
21-06-14 12:20	-4	1.1949999	1.1949998	0.0
21-06-14 12:30	-4	0.0	0.0	4.079985
21-06-14 12:40	-4	0.0	0.0	29.066498
21-06-14 12:50	-4	0.0	3.5849998	1.1949999
21-06-14 13:00	-4	1.1949999	0.0	2.8849847
21-06-14 13:10	-4	0.0	0.0	0.0
21-06-14 13:20	-4	2.3899999	0.0	2.3899994
21-06-14 13:30	-4	0.0	1.1949997	1.1949999
21-06-14 13:40	-4	0.0	5.2835245	0.0
21-06-14 13:50	-4	0.0	3.5999997	4.7799997
21-06-14 14:00	-4	0.0	5.2885246	3.5849998
21-06-14 14:10	-4	0.0	0.0	9.559999
21-06-14 14:20	-4	2.3899999	2.395	1.1949998
21-06-14 14:30	-4	10.8343115	13.446573	1.1949999
21-06-14 14:40	-4	20.410084	38.49761	4.574971
21-06-14 14:50	-4	10.068524	0.0	0.0
21-06-14 15:00	-4	0.0	10.764999	16.242191
21-06-14 15:10	-4	0.0	0.0	7.4615746
21-06-14 15:20	-4	0.0	0.0	15.419685
21-06-14 15:30	-4	0.0	1.1949999	0.0034481522
21-06-14 15:40	-4	0.0	0.0	4.785
21-06-14 15:50	-4	0.0	1.1949999	1.1949999
21-06-14 16:00	-4	0.0	0.0	0.0
21-06-14 16:10	-4	0.0	1.1949999	0.0
21-06-14 16:20	-4	0.0	1.1949996	0.0
21-06-14 16:30	-4	0.0	1.6899849	0.0
21-06-14 16:40	-4	0.0	0.0	0.0
21-06-14 16:50	-4	0.0	1.1949999	0.0
21-06-14 17:00	-4	1.1949999	4.7799997	1.689985
21-06-14 17:10	-4	2.3950002	2.3899999	0.0
21-06-14 17:20	-4	10.55851	12.247033	0.0
21-06-14 17:30	-4	1.6899855	5.071574	10.558508
21-06-14 17:40	-4	0.0	10.765	1.1949999
21-06-14 17:50	-4	11.058495	2.6765738	1.1949999
21-06-14 18:00	-4	0.0	5.0770326	0.0
21-06-14 18:10	-4	0.0	0.0	0.0
21-06-14 18:20	-4	4.0799856	0.0	0.0
21-06-14 18:30	-4	0.0	0.0	0.0
21-06-14 18:40	-4	0.0	0.0	0.0
21-06-14 18:50	-4	4.7799997	0.0	0.0
21-06-14 19:00	-4	0.0	1.1949999	0.0
21-06-14 19:10	-4	1.1949999	8.8635235	2.3900006
21-06-14 19:20	-4	2.3899999	1.1949996	0.0
21-06-14 19:30	-4	0.0	0.0	5.2749853
21-06-14 19:40	-4	8.577873	0.0	30.46991
21-06-14 19:50	-4	9.429197	35.848763	19.708677
21-06-14 20:00	-4	4.7849994	26.690496	17.027102
21-06-14 20:10	-4	2.6765745	12.454985	16.335098
21-06-14 20:20	-4	16.620054	7.6699853	2.3900008
21-06-14 20:30	-4	0.0	4.5799704	0.0
21-06-14 20:40	-4	5.274986	11.53656	8.845766
21-06-14 20:50	-4	3.3835082	0.0	3.4161518
21-06-14 21:00	-4	0.0	1.6899849	0.17384866
21-06-14 21:10	-4	6.9720483	5.9799995	2.3899999
21-06-14 21:20	-4	8.667031	0.0	0.0
21-06-14 21:30	-4	0.0	10.054983	2.3899996
21-06-14 21:40	-4	0.0	11.0415745	12.979826
21-06-14 21:50	-4	0.0	6.7700987	2.884985
21-06-14 22:00	-4	10.764999	18.233494	0.0
21-06-14 22:10	-4	27.467905	41.044037	18.228493
21-06-14 22:20	-4	21.885563	14.432004	14.853523
21-06-14 22:30	-4	0.0	1.689985	1.1949999
21-06-14 22:40	-4	0.0	5.064341	0.0
21-06-14 22:50	-4	0.0	11.044955	16.820084
21-06-14 23:00	-4	4.57851	2.3949997	1.1949999
21-06-14 23:10	-4	21.11348	4.083524	2.3899999
21-06-14 23:20	-4	3.5900002	6.9720488	7.1699996
21-06-14 23:30	-4	0.0	5.7735105	2.3899999
21-06-14 23:40	-4	0.0	8.652101	8.669956
21-06-14 23:50	-4	6.9649696	13.232071	25.681528
21-06-15 00:00	-4	18.52007	5.274985	11.152332
21-06-15 00:10	-4	41.312855	7.467035	0.0
21-06-15 00:20	-4	1.1949999	12.453524	11.249986
21-06-15 00:30	-4	7.174999	2.3899999	22.52705
21-06-15 00:40	-4	17.428652	53.49183	56.71496
21-06-15 00:50	-4	38.716583	42.72141	20.207132
21-06-15 01:00	-4	46.26126	45.347755	90.91972
21-06-15 01:10	-4	23.570776	5.98	0.0
21-06-15 01:20	-4	11.247159	0.0	5.9800005
21-06-15 01:30	-4	14.839984	0.0	7.9550996
21-06-15 01:40	-4	42.13067	41.609108	30.544693
21-06-15 01:50	-4	25.080595	71.497284	3.7836666
21-06-15 02:00	-4	25.197006	56.916466	23.492273
21-06-15 02:10	-4	51.172737	27.84167	43.063343
21-06-15 02:20	-4	49.19248	33.629852	28.213882
21-06-15 02:30	-4	34.846626	31.720219	38.94865
21-06-15 02:40	-4	27.384119	0.0	10.337086
21-06-15 02:50	-4	7.4670343	0.0	0.0
21-06-15 03:00	-4	18.727018	1.1949999	0.0
21-06-15 03:10	-4	38.423088	29.46496	17.029953
21-06-15 03:20	-4	2.6721013	3.9856439	1.1949997
21-06-15 03:30	-4	4.583509	0.0	0.0
21-06-15 03:40	-4	0.0	1.195	0.0
21-06-15 03:50	-4	4.7850003	15.847031	18.728477
21-06-15 04:00	-4	68.197525	67.72385	27.9957
21-06-15 04:10	-4	20.658794	13.291287	17.73851
21-06-15 04:20	-4	36.13697	4.785	18.924969
21-06-15 04:30	-4	37.52674	19.344015	31.038746
21-06-15 04:40	-4	37.73292	46.678688	13.725595
21-06-15 04:50	-4	41.039036	27.807032	19.629986
21-06-15 05:00	-4	56.9203	33.84663	49.56167
21-06-15 05:10	-4	38.914997	14.236689	12.454985
21-06-15 05:20	-4	27.580082	19.615238	4.7849994
21-06-15 05:30	-4	12.468524	6.1560607	18.424984
21-06-15 05:40	-4	44.121513	38.662315	10.350099
21-06-15 05:50	-4	54.401417	18.238495	28.98203
21-06-15 06:00	-4	42.234962	26.160679	22.793465
21-06-15 06:10	-4	27.191412	19.218468	27.577068
21-06-15 06:20	-4	38.20098	10.253651	42.506615
21-06-15 06:30	-4	45.28206	32.174053	50.184208
21-06-15 06:40	-4	41.282616	58.912254	37.918633
21-06-15 06:50	-4	8.375	43.05005	35.26484
21-06-15 07:00	-3	0.0	0.0	0.0
21-06-15 07:10	-3	0.0	0.0	0.0
21-06-15 07:20	-3	0.0	0.0	0.0
21-06-15 07:30	-3	0.0	1.1949999	0.0
21-06-15 07:40	-3	0.0	0.0	0.0
21-06-15 07:50	-3	0.0	2.3899999	0.0
21-06-15 08:00	-3	0.0	0.0	0.0
21-06-15 08:10	-3	0.0	0.0	0.0
21-06-15 08:20	-3	9.570001	3.3835068	2.39
21-06-15 08:30	-3	1.1949999	0.0	0.0
21-06-15 08:40	-3	0.0	0.0	0.0
21-06-15 08:50	-3	0.0	0.0	0.0
21-06-15 09:00	-3	1.1949999	3.5849996	1.195
21-06-15 09:10	-3	10.3450985	0.0	0.0
21-06-15 09:20	-3	1.1950004	0.0	7.664984
21-06-15 09:30	-3	0.0	1.1949997	15.339969
21-06-15 09:40	-3	2.3950002	0.0	40.108444
21-06-15 09:50	-3	7.9550996	5.979999	14.426542
21-06-15 10:00	-3	19.220083	0.0	3.8671012
21-06-15 10:10	-3	1.1949999	0.0	2.3900003
21-06-15 10:20	-3	0.0	3.37997	4.5749702
21-06-15 10:30	-3	0.0	0.0	3.5849996
21-06-15 10:40	-3	0.0	0.0	5.9749994
21-06-15 10:50	-3	1.2	3.5899994	0.0
21-06-15 11:00	-3	23.098577	30.536274	12.03639
21-06-15 11:10	-3	70.395645	26.3771	67.91124
21-06-15 11:20	-3	34.910854	29.768595	59.359142
21-06-15 11:30	-3	38.018646	46.203236	58.40786
21-06-15 11:40	-3	46.596443	31.960474	23.315527
21-06-15 11:50	-3	26.670567	19.708447	23.181654
21-06-15 12:00	-3	6.4699845	2.6721015	9.474845
21-06-15 12:10	-3	13.72653	1.1949999	0.0
21-06-15 12:20	-3	0.0	1.1949997	1.1949999
21-06-15 12:30	-3	0.0	0.0	0.0
21-06-15 12:40	-3	0.0	0.0	26.589954
21-06-15 12:50	-3	0.0	2.3899999	1.195
21-06-15 13:00	-3	0.0	0.0	0.0
21-06-15 13:10	-3	0.0	0.0	8.168506
21-06-15 13:20	-3	0.0	1.6899855	0.0
21-06-15 13:30	-3	0.0	5.557086	0.0
21-06-15 13:40	-3	0.0	0.0	0.0
21-06-15 13:50	-3	0.0	1.1949998	4.0799847
21-06-15 14:00	-3	3.8693414	2.3950007	7.664984
21-06-15 14:10	-3	0.0	0.0	0.0
21-06-15 14:20	-3	1.6899855	4.0835238	0.0
21-06-15 14:30	-3	0.0	0.0	13.452034
21-06-15 14:40	-3	1.1950002	1.1949997	2.6721008
21-06-15 14:50	-3	9.559999	0.0	0.0
21-06-15 15:00	-3	3.3799706	2.3899996	3.8671012
21-06-15 15:10	-3	0.0	0.0	0.0
21-06-15 15:20	-3	1.1949999	2.3899999	0.0
21-06-15 15:30	-3	1.1949999	0.0	1.1949999
21-06-15 15:40	-3	2.3950005	0.0	2.3899994
21-06-15 15:50	-3	3.5899994	0.0	0.0
21-06-15 16:00	-3	0.0	0.0	0.0
21-06-15 16:10	-3	0.0	0.0	0.0
21-06-15 16:20	-3	0.0	2.3899996	0.0
21-06-15 16:30	-3	0.0	4.7799997	0.0
21-06-15 16:40	-3	0.0	4.57851	0.0
21-06-15 16:50	-3	1.1949999	3.5899997	2.8849845
21-06-15 17:00	-3	0.0	5.279985	0.0
21-06-15 17:10	-3	2.3899999	0.0	0.0
21-06-15 17:20	-3	0.0	16.73	1.689985
21-06-15 17:30	-3	0.0	1.1949999	0.0
21-06-15 17:40	-3	4.3700986	0.0	1.6899853
21-06-15 17:50	-3	16.75	18.719942	48.077694
21-06-15 18:00	-3	3.5849998	2.39	7.670494
21-06-15 18:10	-3	0.0	5.0699553	0.9860803
21-06-15 18:20	-3	4.1966066	2.884985	17.029955
21-06-15 18:30	-3	1.7833923	0.0	0.0
21-06-15 18:40	-3	0.0	0.0	0.0
21-06-15 18:50	-3	6.978509	0.0	0.0
21-06-15 19:00	-3	8.375	3.5849996	0.0
21-06-15 19:10	-3	6.473525	4.7999997	0.0
21-06-15 19:20	-3	2.3899999	37.252544	0.0
21-06-15 19:30	-3	1.1949999	4.7799997	7.567331
21-06-15 19:40	-3	0.0	1.6899847	15.838495
21-06-15 19:50	-3	2.3899999	1.1950002	6.2684946
21-06-15 20:00	-3	2.395	1.1949999	0.0
21-06-15 20:10	-3	0.0	0.0	0.0
21-06-15 20:20	-3	1.1949999	0.0	9.368509
21-06-15 20:30	-3	1.1950002	3.3799698	6.4735246
21-06-15 20:40	-3	3.5850003	18.86871	19.502644
21-06-15 20:50	-3	7.6699843	3.5899997	13.431575
21-06-15 21:00	-3	3.5900006	5.360133	1.1949997
21-06-15 21:10	-3	2.3899996	1.8148663	0.0
21-06-15 21:20	-3	15.8470335	4.78	0.0
21-06-15 21:30	-3	1.1949999	1.1949998	1.1949999
21-06-15 21:40	-3	3.5900002	6.2684946	1.1949999
21-06-15 21:50	-3	7.669986	6.9649706	0.0
21-06-15 22:00	-3	1.6899855	8.244871	5.7785096
21-06-15 22:10	-3	0.0	2.1050687	0.0
21-06-15 22:20	-3	5.278525	5.76997	0.0
21-06-15 22:30	-3	13.227072	21.057364	0.0
21-06-15 22:40	-3	17.522087	22.503212	19.49504
21-06-15 22:50	-3	3.5899994	0.0	2.8899853
21-06-15 23:00	-3	2.3899999	6.545916	0.0
21-06-15 23:10	-3	3.5850003	0.0	0.0
21-06-15 23:20	-3	15.824954	13.938479	21.10656
21-06-15 23:30	-3	39.13548	24.5586	14.648494
21-06-15 23:40	-3	4.7799997	8.6471	13.637159
21-06-15 23:50	-3	44.39172	53.76354	41.79306
21-06-16 00:00	-3	0.0	11.281305	23.199986
21-06-16 00:10	-3	3.5850003	0.0	0.0
21-06-16 00:20	-3	16.544971	1.1999999	2.3949995
21-06-16 00:30	-3	11.049954	51.56294	23.798594
21-06-16 00:40	-3	6.702794	38.335896	21.113478
21-06-16 00:50	-3	9.721464	41.989586	24.078617
21-06-16 01:00	-3	7.31911	43.069977	31.457647
21-06-16 01:10	-3	33.85004	43.496582	8.37
21-06-16 01:20	-3	20.673374	49.164173	9.569999
21-06-16 01:30	-3	16.053524	20.405611	0.0
21-06-16 01:40	-3	29.765055	13.730069	0.0
21-06-16 01:50	-3	31.38713	17.390997	0.0
21-06-16 02:00	-3	34.1426	4.037427	13.950559
21-06-16 02:10	-3	18.50653	25.799173	27.665691
21-06-16 02:20	-3	46.877953	25.678452	19.49995
21-06-16 02:30	-3	0.0	0.0	11.335068
21-06-16 02:40	-3	22.461796	16.81983	29.36784
21-06-16 02:50	-3	42.01809	45.20182	43.047935
21-06-16 03:00	-3	2.3899996	0.0	0.0
21-06-16 03:10	-3	2.39	0.0	0.0
21-06-16 03:20	-3	1.1949999	11.54848	24.485067
21-06-16 03:30	-3	0.0	4.079985	22.377949
21-06-16 03:40	-3	0.0	3.3799706	27.789953
21-06-16 03:50	-3	20.250612	6.4785247	11.057032
21-06-16 04:00	-3	14.94866	27.659143	28.368565
21-06-16 04:10	-3	44.485252	2.3900008	3.5900002
21-06-16 04:20	-3	26.466629	10.680086	13.664984
21-06-16 04:30	-3	22.471848	3.7455223	11.254986
21-06-16 04:40	-3	73.60785	28.3771	24.284426
21-06-16 04:50	-3	27.8765	45.898685	27.099194
21-06-16 05:00	-3	31.95202	23.083118	13.644984
21-06-16 05:10	-3	42.382275	7.6649847	12.244955
21-06-16 05:20	-3	11.536558	10.064985	17.0221
21-06-16 05:30	-3	39.914646	68.30007	18.429985
21-06-16 05:40	-3	41.323994	50.052788	30.738577
21-06-16 05:50	-3	24.98058	28.287022	28.3871
21-06-16 06:00	-3	42.409386	22.322018	40.273174
21-06-16 06:10	-3	6.2615743	15.121561	8.999067
21-06-16 06:20	-3	7.6685233	1.1949999	14.849985
21-06-16 06:30	-3	31.887018	1.1949999	58.628193
21-06-16 06:40	-3	14.143511	9.852101	27.581543
21-06-16 06:50	-3	12.032848	19.419952	0.0
21-06-16 07:00	-2	2.3899999	1.1949999	0.0
21-06-16 07:10	-2	4.5749707	13.348665	7.1699996
21-06-16 07:20	-2	0.0	0.0	0.0
21-06-16 07:30	-2	5.565625	9.14656	1.1949999
21-06-16 07:40	-2	2.8849854	0.0	0.0
21-06-16 07:50	-2	0.0	0.0	0.0
21-06-16 08:00	-2	0.0	1.1949999	0.0
21-06-16 08:10	-2	0.0	0.0	0.0
21-06-16 08:20	-2	0.0	1.6899855	2.8849847
21-06-16 08:30	-2	2.3899999	2.884985	1.6899855
21-06-16 08:40	-2	11.949999	0.0	0.0
21-06-16 08:50	-2	0.0	0.0	6.4699845
21-06-16 09:00	-2	1.1949999	1.1949998	0.0
21-06-16 09:10	-2	3.5849998	17.925	7.467032
21-06-16 09:20	-2	0.0	0.0	3.5849998
21-06-16 09:30	-2	9.65639	1.8542029	10.764999
21-06-16 09:40	-2	8.177049	3.5600247	0.0
21-06-16 09:50	-2	13.937086	19.291332	0.0
21-06-16 10:00	-2	3.5849998	13.443492	4.835767
21-06-16 10:10	-2	31.176544	50.182583	5.2277584
21-06-16 10:20	-2	52.842957	38.74216	32.864136
21-06-16 10:30	-2	41.840687	18.62865	49.446835
21-06-16 10:40	-2	36.204975	36.188538	31.267084
21-06-16 10:50	-2	21.126411	5.9750004	44.349083
21-06-16 11:00	-2	5.279985	0.0	6.4749846
21-06-16 11:10	-2	9.646544	9.363508	3.5849998
21-06-16 11:20	-2	25.401144	8.163509	1.1949999
21-06-16 11:30	-2	9.306752	0.0	0.0
21-06-16 11:40	-2	5.066574	2.39	0.0
21-06-16 11:50	-2	0.0	3.5849998	0.0
21-06-16 12:00	-2	6.9309998	0.0	0.0
21-06-16 12:10	-2	6.2139997	0.0	0.0
21-06-16 12:20	-2	2.4	2.8849847	0.0
21-06-16 12:30	-2	2.8935242	0.0	11.74497
21-06-16 12:40	-2	2.8885245	3.3799706	4.0799847
21-06-16 12:50	-2	2.39	0.0	0.0
21-06-16 13:00	-2	2.395	0.0	0.0
21-06-16 13:10	-2	0.0	0.0	0.0
21-06-16 13:20	-2	4.7799997	0.0	0.0
21-06-16 13:30	-2	8.37	3.1474078	0.0
21-06-16 13:40	-2	0.0	5.2325916	0.0
21-06-16 13:50	-2	0.0	0.0	0.0
21-06-16 14:00	-2	0.0	4.0799856	2.3899999
21-06-16 14:10	-2	0.0	5.2835245	1.6899855
21-06-16 14:20	-2	0.0	0.0	2.5260668
21-06-16 14:30	-2	0.0	0.0	2.2539325
21-06-16 14:40	-2	0.0	0.0	4.78
21-06-16 14:50	-2	0.0	0.0	0.0
21-06-16 15:00	-2	0.0	4.785001	11.046575
21-06-16 15:10	-2	12.232102	4.0849857	0.0
21-06-16 15:20	-2	0.0	0.0	1.1949999
21-06-16 15:30	-2	4.079985	0.0	0.0
21-06-16 15:40	-2	0.0	0.0	0.0
21-06-16 15:50	-2	0.0	1.1949997	1.1949997
21-06-16 16:00	-2	0.0	3.3799706	6.2720337
21-06-16 16:10	-2	0.0	1.1949999	22.101528
21-06-16 16:20	-2	0.0	0.0	0.0
21-06-16 16:30	-2	0.0	1.6899855	0.0
21-06-16 16:40	-2	1.1949999	0.0	0.0
21-06-16 16:50	-2	0.0	0.0	0.0
21-06-16 17:00	-2	6.448686	0.0	1.1949997
21-06-16 17:10	-2	0.52128357	4.785	0.0
21-06-16 17:20	-2	3.5999997	0.0	0.0
21-06-16 17:30	-2	3.6	0.0	0.0
21-06-16 17:40	-2	0.0	12.750556	2.3899999
21-06-16 17:50	-2	5.9749994	1.6899849	3.5850003
21-06-16 18:00	-2	0.0	0.0	0.0
21-06-16 18:10	-2	0.0	0.0	0.0
21-06-16 18:20	-2	0.0	5.2785244	0.0
21-06-16 18:30	-2	3.3870482	1.2	0.0
21-06-16 18:40	-2	1.6899849	0.0	0.0
21-06-16 18:50	-2	0.0	0.0	0.0
21-06-16 19:00	-2	0.0	1.1949999	12.676882
21-06-16 19:10	-2	8.656574	12.949969	18.864548
21-06-16 19:20	-2	42.100468	37.238388	52.795464
21-06-16 19:30	-2	18.801645	20.195053	26.589956
21-06-16 19:40	-2	1.1949999	2.3899999	6.2615747
21-06-16 19:50	-2	5.5570865	7.4684954	0.0
21-06-16 20:00	-2	2.8849854	7.6649857	22.59495
21-06-16 20:10	-2	1.6899855	0.0	11.038669
21-06-16 20:20	-2	0.0	0.0	1.1949999
21-06-16 20:30	-2	0.0	0.0	0.0
21-06-16 20:40	-2	0.0	1.6899855	0.0
21-06-16 20:50	-2	0.0	3.3799706	3.589999
21-06-16 21:00	-2	0.0	0.0	0.0
21-06-16 21:10	-2	9.368509	6.9649706	0.0
21-06-16 21:20	-2	13.929941	23.993465	7.1699996
21-06-16 21:30	-2	2.8849857	2.7846735	9.565
21-06-16 21:40	-2	7.6735244	2.0053258	9.862035
21-06-16 21:50	-2	2.3900003	4.79	3.5849998
21-06-16 22:00	-2	2.3949995	12.040084	3.5849998
21-06-16 22:10	-2	5.9749985	13.025053	2.6765745
21-06-16 22:20	-2	10.558511	17.024954	14.440084
21-06-16 22:30	-2	2.8885248	0.0	0.0
21-06-16 22:40	-2	0.0	0.0	0.0
21-06-16 22:50	-2	0.0	2.3899999	7.664984
21-06-16 23:00	-2	0.0	1.1949999	0.0
21-06-16 23:10	-2	6.4699845	8.663496	0.0
21-06-16 23:20	-2	10.567048	22.105526	11.331531
21-06-16 23:30	-2	6.2615743	10.554969	4.7850003
21-06-16 23:40	-2	1.6899849	10.059985	0.0
21-06-16 23:50	-2	10.342085	10.341558	5.557087
21-06-17 00:00	-2	38.44115	23.69997	48.3828
21-06-17 00:10	-2	5.2799845	10.845082	12.492732
21-06-17 00:20	-2	0.0	2.3899999	3.5949993
21-06-17 00:30	-2	5.7749705	32.025635	47.359924
21-06-17 00:40	-2	19.003437	9.354971	8.654955
21-06-17 00:50	-2	19.782694	50.90191	31.088634
21-06-17 01:00	-2	38.724266	16.328478	15.405307
21-06-17 01:10	-2	11.955002	16.233652	28.565052
21-06-17 01:20	-2	6.9685082	31.860647	21.184158
21-06-17 01:30	-2	30.541615	38.006943	5.274985
21-06-17 01:40	-2	62.401653	57.02886	22.37941
21-06-17 01:50	-2	49.29534	52.244007	28.647812
21-06-17 02:00	-2	23.188007	23.569157	46.382874
21-06-17 02:10	-2	37.317165	37.63709	15.127086
21-06-17 02:20	-2	41.889977	44.8786	13.444954
21-06-17 02:30	-2	14.430086	4.079985	0.0
21-06-17 02:40	-2	15.126559	2.3899999	16.408106
21-06-17 02:50	-2	13.021672	4.0799856	54.337036
21-06-17 03:00	-2	19.006672	7.897795	21.108482
21-06-17 03:10	-2	8.663495	22.380026	55.724495
21-06-17 03:20	-2	31.323544	15.133481	35.731514
21-06-17 03:30	-2	42.61969	0.0	18.918509
21-06-17 03:40	-2	28.350805	7.4571013	15.918579
21-06-17 03:50	-2	13.424276	4.7849994	2.3899994
21-06-17 04:00	-2	40.119835	16.733637	20.619957
21-06-17 04:10	-2	41.584347	52.931225	22.205822
21-06-17 04:20	-2	41.663506	18.429985	5.9800005
21-06-17 04:30	-2	16.606426	26.383463	15.815738
21-06-17 04:40	-2	2.3899999	21.391514	15.829954
21-06-17 04:50	-2	4.0799856	21.603462	71.66098
21-06-17 05:00	-2	0.0	20.70264	23.790054
21-06-17 05:10	-2	28.660593	38.119217	43.72485
21-06-17 05:20	-2	48.54899	18.424986	45.930763
21-06-17 05:30	-2	27.369375	50.870457	15.129941
21-06-17 05:40	-2	19.127174	7.459956	3.37997
21-06-17 05:50	-2	24.604729	14.204188	15.74674
21-06-17 06:00	-2	62.10412	44.13782	46.8602
21-06-17 06:10	-2	38.90525	15.135098	38.09993
21-06-17 06:20	-2	21.602072	24.462309	14.908674
21-06-17 06:30	-2	59.402992	21.818495	40.89328
21-06-17 06:40	-2	22.655207	7.4599547	68.12946
21-06-17 06:50	-2	13.648523	7.1800003	43.91055
21-06-17 07:00	-1	5.274985	1.1949999	41.50773
21-06-17 07:10	-1	2.3899999	2.3899999	0.0
21-06-17 07:20	-1	3.5849996	0.0	1.1949998
21-06-17 07:30	-1	0.0	11.53994	0.0
21-06-17 07:40	-1	20.211975	23.793594	0.0
21-06-17 07:50	-1	2.39	0.0	0.0
21-06-17 08:00	-1	2.3899999	0.0	3.5899997
21-06-17 08:10	-1	0.0	0.0	0.0
21-06-17 08:20	-1	7.169998	1.1949999	2.3950005
21-06-17 08:30	-1	7.1699996	6.4835234	1.689985
21-06-17 08:40	-1	1.1949999	0.0	0.0
21-06-17 08:50	-1	0.0	2.3900003	0.0
21-06-17 09:00	-1	0.0	0.0	0.0
21-06-17 09:10	-1	0.0	5.0693407	0.0
21-06-17 09:20	-1	3.8671012	7.467101	3.5900002
21-06-17 09:30	-1	6.7027946	23.997002	12.241575
21-06-17 09:40	-1	0.0	3.871574	0.0
21-06-17 09:50	-1	0.0	6.9685106	6.4735236
21-06-17 10:00	-1	3.3799698	4.7799997	5.2799864
21-06-17 10:10	-1	15.907184	0.0	0.0
21-06-17 10:20	-1	32.931004	0.0	0.0
21-06-17 10:30	-1	1.1949999	0.0	0.0
21-06-17 10:40	-1	2.3900003	0.0	0.0
21-06-17 10:50	-1	25.693607	5.2749853	0.0
21-06-17 11:00	-1	1.6899855	1.1949999	0.0
21-06-17 11:10	-1	6.474984	0.0	0.0
21-06-17 11:20	-1	0.0	1.6899855	1.1949997
21-06-17 11:30	-1	1.1949999	0.0	0.0
21-06-17 11:40	-1	0.0	0.0	0.0
21-06-17 11:50	-1	0.0	0.0	0.0
21-06-17 12:00	-1	5.7820487	0.0	0.0
21-06-17 12:10	-1	0.0	0.0	0.0
21-06-17 12:20	-1	0.0	5.975	15.403662
21-06-17 12:30	-1	0.0	8.863524	9.852101
21-06-17 12:40	-1	3.5900002	8.44561	13.225611
21-06-17 12:50	-1	1.1949999	26.658646	0.0
21-06-17 13:00	-1	5.9749994	5.769971	0.0
21-06-17 13:10	-1	4.093524	0.0	0.0
21-06-17 13:20	-1	0.0	0.0	5.5570874
21-06-17 13:30	-1	0.0	0.0	0.0
21-06-17 13:40	-1	0.0	0.0	0.0
21-06-17 13:50	-1	0.0	1.1949999	0.0
21-06-17 14:00	-1	1.2	1.6899856	0.0
21-06-17 14:10	-1	0.0	1.1949999	1.1949999
21-06-17 14:20	-1	0.0	2.3899999	1.1950004
21-06-17 14:30	-1	7.5343657	0.0	6.9685087
21-06-17 14:40	-1	15.278256	9.570002	32.89788
21-06-17 14:50	-1	4.0885243	2.6721008	0.108883336
21-06-17 15:00	-1	10.340626	0.0	0.0
21-06-17 15:10	-1	0.0	0.0	0.0
21-06-17 15:20	-1	0.0	0.0	0.0
21-06-17 15:30	-1	0.0	0.0	1.1949999
21-06-17 15:40	-1	0.0	0.0	0.0
21-06-17 15:50	-1	0.0	0.0	2.3899999
21-06-17 16:00	-1	4.7799997	0.0	0.0
21-06-17 16:10	-1	1.1950003	10.3465605	0.0
21-06-17 16:20	-1	0.0	0.0	0.0
21-06-17 16:30	-1	3.5899997	3.5850003	1.1949999
21-06-17 16:40	-1	0.0	0.0	0.0
21-06-17 16:50	-1	1.1949999	1.6899855	0.0
21-06-17 17:00	-1	0.0	0.0	0.0
21-06-17 17:10	-1	0.0	0.0	9.875574
21-06-17 17:20	-1	0.0	3.3799698	11.453651
21-06-17 17:30	-1	2.6765742	2.3899999	2.3899999
21-06-17 17:40	-1	5.2935243	8.365	11.532087
21-06-17 17:50	-1	0.0	4.7799997	5.975
21-06-17 18:00	-1	0.0	3.5849998	0.0
21-06-17 18:10	-1	3.3835099	0.0	1.1950002
21-06-17 18:20	-1	6.4699845	0.0	0.0
21-06-17 18:30	-1	0.0	4.7799997	0.0
21-06-17 18:40	-1	0.0	2.3899999	0.0
21-06-17 18:50	-1	0.0	3.584999	4.7799997
21-06-17 19:00	-1	0.0	6.4699845	0.0
21-06-17 19:10	-1	6.97351	0.0	0.0
21-06-17 19:20	-1	20.480762	18.20875	4.125016
21-06-17 19:30	-1	0.0	0.0	0.65998363
21-06-17 19:40	-1	5.2849855	0.0	1.1949998
21-06-17 19:50	-1	2.3949997	0.0	2.6913822
21-06-17 20:00	-1	41.540474	2.3899999	2.5836034
21-06-17 20:10	-1	2.3899999	7.683524	0.0
21-06-17 20:20	-1	0.0	1.1949999	1.1949999
21-06-17 20:30	-1	1.1949999	3.8671012	5.2799845
21-06-17 20:40	-1	1.1949997	8.859985	13.991304
21-06-17 20:50	-1	3.5849998	9.153481	17.028496
21-06-17 21:00	-1	0.0	23.588104	16.529968
21-06-17 21:10	-1	4.0849853	8.16351	0.0
21-06-17 21:20	-1	0.60035896	6.275574	20.203663
21-06-17 21:30	-1	1.7896414	7.6649857	4.978666
21-06-17 21:40	-1	0.0	3.5899994	5.7735095
21-06-17 21:50	-1	1.6899855	7.0341873	0.0
21-06-17 22:00	-1	1.1949999	4.785001	0.0
21-06-17 22:10	-1	3.5849998	0.0	0.0
21-06-17 22:20	-1	10.56497	0.0	1.2597053
21-06-17 22:30	-1	26.051569	5.507796	20.909424
21-06-17 22:40	-1	3.5900006	7.4599557	5.9849997
21-06-17 22:50	-1	6.2684946	7.174999	5.079689
21-06-17 23:00	-1	4.785001	9.14656	2.0953102
21-06-17 23:10	-1	5.2749853	2.3899996	2.884985
21-06-17 23:20	-1	10.76	25.97372	16.816545
21-06-17 23:30	-1	37.319027	21.11702	15.359369
21-06-17 23:40	-1	16.171455	1.689985	21.309969
21-06-17 23:50	-1	5.5077944	35.40691	10.753635
21-06-18 00:00	-1	0.0	6.4785247	23.182438
21-06-18 00:10	-1	0.0	10.56351	6.299119
21-06-18 00:20	-1	8.670573	7.6552405	0.0
21-06-18 00:30	-1	16.328478	16.819927	8.375
21-06-18 00:40	-1	34.055183	38.521824	7.7242446
21-06-18 00:50	-1	32.879723	30.95695	41.266605
21-06-18 01:00	-1	48.314335	55.06356	8.16497
21-06-18 01:10	-1	2.3899999	6.75656	16.238651
21-06-18 01:20	-1	12.939969	23.74129	39.65487
21-06-18 01:30	-1	18.527147	69.18211	39.677303
21-06-18 01:40	-1	0.0	16.11491	31.699306
21-06-18 01:50	-1	22.101532	23.003494	28.784924
21-06-18 02:00	-1	64.5223	43.821342	61.856445
21-06-18 02:10	-1	19.374619	13.09063	34.26656
21-06-18 02:20	-1	14.346934	22.303478	16.038525
21-06-18 02:30	-1	41.18357	5.9749994	47.156513
21-06-18 02:40	-1	9.142086	3.5849998	45.210724
21-06-18 02:50	-1	7.6649857	0.0	3.5850003
21-06-18 03:00	-1	23.593029	17.1115	7.1699996
21-06-18 03:10	-1	3.5899994	3.5900002	4.084985
21-06-18 03:20	-1	0.0	0.0	2.3899999
21-06-18 03:30	-1	0.0	4.3620872	8.793136
21-06-18 03:40	-1	6.4749856	2.395	7.2289214
21-06-18 03:50	-1	2.3899999	0.0	33.53367
21-06-18 04:00	-1	2.8849847	13.155001	46.947395
21-06-18 04:10	-1	13.942017	68.93955	34.208153
21-06-18 04:20	-1	39.632484	34.542038	10.568512
21-06-18 04:30	-1	44.918983	25.88656	26.38207
21-06-18 04:40	-1	28.357168	34.070526	32.029697
21-06-18 04:50	-1	21.579918	15.413135	5.7699695
21-06-18 05:00	-1	33.254814	33.566544	35.62194
21-06-18 05:10	-1	22.591356	34.05153	32.023186
21-06-18 05:20	-1	54.480194	48.94086	37.081413
21-06-18 05:30	-1	65.08214	60.343517	68.169754
21-06-18 05:40	-1	39.78431	37.730152	49.546783
21-06-18 05:50	-1	21.601543	20.203594	23.492086
21-06-18 06:00	-1	52.91972	42.999676	43.34938
21-06-18 06:10	-1	47.646385	30.540676	33.53785
21-06-18 06:20	-1	47.84491	59.612892	42.2305
21-06-18 06:30	-1	69.065926	89.18121	39.322906
21-06-18 06:40	-1	28.1536	31.956488	48.47243
21-06-18 06:50	-1	7.373665	2.3899999	18.296658
21-06-18 07:00	0	15.8237505	4.2223334	32.578495
21-06-18 07:10	0	10.765	12.242474	24.498676
21-06-18 07:20	0	0.0	1.3473253	9.565
21-06-18 07:30	0	12.73156	0.0	1.1949999
21-06-18 07:40	0	5.2785244	0.0	0.0
21-06-18 07:50	0	0.0	0.0	2.39
21-06-18 08:00	0	0.0	0.0	0.0
21-06-18 08:10	0	0.0	0.0	0.0
21-06-18 08:20	0	3.5849998	0.0	1.689985
21-06-18 08:30	0	1.2	1.1949996	0.0
21-06-18 08:40	0	0.0	5.773509	0.0
21-06-18 08:50	0	0.0	0.0	0.0
21-06-18 09:00	0	3.8715744	1.6899855	0.0
21-06-18 09:10	0	0.0	0.0	1.6899855
21-06-18 09:20	0	5.2913556	4.084985	18.80263
21-06-18 09:30	0	12.671423	16.067764	62.768787
21-06-18 09:40	0	9.157019	51.657238	79.980705
21-06-18 09:50	0	2.6721008	6.257102	5.7001367
21-06-18 10:00	0	0.0	10.064985	12.043622
21-06-18 10:10	0	12.31719	23.50156	2.3899999
21-06-18 10:20	0	18.515596	0.0	2.3899999
21-06-18 10:30	0	43.090366	47.066944	60.403584
21-06-18 10:40	0	189.57219	121.600746	163.60402
21-06-18 10:50	0	151.35469	100.04337	98.72304
21-06-18 11:00	0	95.103714	55.457203	94.842705
21-06-18 11:10	0	107.887245	80.92424	36.528072
21-06-18 11:20	0	78.27339	62.847176	26.878448
21-06-18 11:30	0	101.362816	47.281555	19.496502
21-06-18 11:40	0	76.27535	35.343533	12.248495
21-06-18 11:50	0	51.534447	36.249107	27.65768
21-06-18 12:00	0	58.42803	40.221382	21.102802
21-06-18 12:10	0	91.49228	48.836094	31.478577
21-06-18 12:20	0	80.54222	33.492867	37.38963
21-06-18 12:30	0	53.650352	34.921715	42.315586
21-06-18 12:40	0	65.39923	34.13515	33.843575
21-06-18 12:50	0	45.48714	37.311714	44.91561
21-06-18 13:00	0	51.38921	7.472033	37.30671
21-06-18 13:10	0	34.063454	17.94	38.243202
21-06-18 13:20	0	40.580456	59.359234	43.58126
21-06-18 13:30	0	58.890156	17.589157	41.887077
21-06-18 13:40	0	41.677708	31.66507	64.12282
21-06-18 13:50	0	44.910458	41.528103	42.59113
21-06-18 14:00	0	34.645134	36.521614	22.682217
21-06-18 14:10	0	45.541267	22.307018	31.74522
21-06-18 14:20	0	48.296177	39.55985	39.91451
21-06-18 14:30	0	18.027002	9.147088	7.1750007
21-06-18 14:40	0	21.461222	0.0	1.3277777
21-06-18 14:50	0	73.50549	81.87833	96.242645
21-06-18 15:00	0	66.8998	39.132103	63.01776
21-06-18 15:10	0	75.82519	57.234352	73.34709
21-06-18 15:20	0	53.357685	40.188004	28.853617
21-06-18 15:30	0	64.9727	24.545277	48.34291
21-06-18 15:40	0	37.532043	32.11223	63.057335
21-06-18 15:50	0	45.198647	2.3899999	1.6899855
21-06-18 16:00	0	0.0	13.020582	20.486628
21-06-18 16:10	0	2.6721005	20.807158	19.4599
21-06-18 16:20	0	20.98568	1.6899849	27.870565
21-06-18 16:30	0	17.034954	4.0799847	24.290565
21-06-18 16:40	0	0.0	0.0	31.737299
21-06-18 16:50	0	33.422127	20.413464	14.148511
21-06-18 17:00	0	42.58915	29.28361	11.565645
21-06-18 17:10	0	18.7291	9.354971	0.0
21-06-18 17:20	0	18.309423	0.0	64.53868
21-06-18 17:30	0	22.397951	13.3071575	11.965001
21-06-18 17:40	0	0.0	0.0	0.0
21-06-18 17:50	0	2.3899999	26.049793	1.1949999
21-06-18 18:00	0	15.140558	10.064984	0.0
21-06-18 18:10	0	7.6649857	2.2943923	8.1685095
21-06-18 18:20	0	1.1949999	3.6806083	4.7799997
21-06-18 18:30	0	0.0	0.0	0.0
21-06-18 18:40	0	3.38351	0.0	0.0
21-06-18 18:50	0	3.8715744	0.0	0.0
21-06-18 19:00	0	19.70699	18.370045	30.96636
21-06-18 19:10	0	62.221977	46.925816	46.995037
21-06-18 19:20	0	41.320454	75.63097	43.7126
21-06-18 19:30	0	0.0	32.41602	18.233494
21-06-18 19:40	0	8.375	0.0	18.251274
21-06-18 19:50	0	0.0	0.0	0.0
21-06-18 20:00	0	1.1949999	0.0	1.6899853
21-06-18 20:10	0	8.15997	9.642073	8.365
21-06-18 20:20	0	0.0	3.871574	0.0
21-06-18 20:30	0	1.1949999	0.0	10.064985
21-06-18 20:40	0	4.079984	9.146561	35.32661
21-06-18 20:50	0	22.878618	19.00912	2.8885248
21-06-18 21:00	0	4.0799856	31.246632	5.449239
21-06-18 21:10	0	20.91199	19.213465	7.2858596
21-06-18 21:20	0	0.0	4.0835238	0.0
21-06-18 21:30	0	1.1950003	31.757069	0.0
21-06-18 21:40	0	0.0	26.03424	0.0
21-06-18 21:50	0	1.6935247	12.727086	12.314951
21-06-18 22:00	0	0.0	0.0	4.5749707
21-06-18 22:10	0	4.370099	0.0	9.6486225
21-06-18 22:20	0	22.372013	0.0	2.3899999
21-06-18 22:30	0	22.09845	0.0	9.16202
21-06-18 22:40	0	5.2749844	3.5849998	19.19831
21-06-18 22:50	0	0.0	9.782743	13.941098
21-06-18 23:00	0	0.0	26.729126	13.436574
21-06-18 23:10	0	0.0	17.825054	7.9565597
21-06-18 23:20	0	3.5849998	14.025182	15.35851
21-06-18 23:30	0	1.6935246	32.046104	15.826573
21-06-18 23:40	0	15.142019	19.755507	5.975
21-06-18 23:50	0	18.091013	5.778509	3.5849998
21-06-19 00:00	0	6.9685097	1.6899853	2.3899999
21-06-19 00:10	0	3.5849998	5.069955	6.4699845
21-06-19 00:20	0	15.344971	2.3899999	3.5849998
21-06-19 00:30	0	0.0	7.6649857	3.5849998
21-06-19 00:40	0	3.5849998	18.010609	9.863495
21-06-19 00:50	0	12.248494	30.123697	9.84434
21-06-19 01:00	0	8.365	41.586662	2.3899996
21-06-19 01:10	0	0.0	27.253643	0.0
21-06-19 01:20	0	11.752049	3.584999	5.9749994
21-06-19 01:30	0	11.754971	13.927086	8.853508
21-06-19 01:40	0	22.390709	17.521557	25.502209
21-06-19 01:50	0	4.7799997	3.5899997	2.8885243
21-06-19 02:00	0	5.0699553	0.0	10.845082
21-06-19 02:10	0	0.8142823	0.0	29.34823
21-06-19 02:20	0	0.3807179	1.1949999	8.4534645
21-06-19 02:30	0	0.0	8.163508	5.77497
21-06-19 02:40	0	7.4615736	8.65934	14.920069
21-06-19 02:50	0	15.903119	6.9649706	21.594925
21-06-19 03:00	0	2.3950002	6.9699707	8.385
21-06-19 03:10	0	7.1800003	6.4735246	4.7799997
21-06-19 03:20	0	21.101559	14.918149	9.867033
21-06-19 03:30	0	24.622976	19.857548	18.733479
21-06-19 03:40	0	4.785001	4.6195087	1.1999998
21-06-19 03:50	0	0.0	5.9849997	11.061575
21-06-19 04:00	0	0.0	1.1949999	0.0
21-06-19 04:10	0	7.9620194	0.0	8.878525
21-06-19 04:20	0	19.510197	14.6399555	11.390768
21-06-19 04:30	0	10.217362	17.104883	12.428286
21-06-19 04:40	0	20.483196	42.884422	14.431546
21-06-19 04:50	0	42.52253	32.942986	27.165873
21-06-19 05:00	0	25.769995	16.117056	0.0
21-06-19 05:10	0	18.439983	26.384924	22.379251
21-06-19 05:20	0	13.448494	33.050724	3.974692
21-06-19 05:30	0	3.584999	16.82554	0.8103081
21-06-19 05:40	0	31.760153	39.48237	1.6899855
21-06-19 05:50	0	1.689985	16.115595	14.923147
21-06-19 06:00	0	0.0	22.377169	29.217182
21-06-19 06:10	0	7.6685243	28.657587	7.132097
21-06-19 06:20	0	2.3899999	17.026575	6.9685087
21-06-19 06:30	0	20.430542	49.98271	4.084986
21-06-19 06:40	0	0.0	13.658525	15.833496
21-06-19 06:50	0	4.083524	5.279986	1.195
21-06-19 07:00	1	0.0	0.0	8.37
21-06-19 07:10	1	0.0	1.6899855	4.0799847
21-06-19 07:20	1	2.3899999	2.395	0.0
21-06-19 07:30	1	0.0	0.0	4.7799997
21-06-19 07:40	1	0.0	0.0	4.7799997
21-06-19 07:50	1	11.7549715	16.815609	24.057682
21-06-19 08:00	1	0.0	0.0	2.3950005
21-06-19 08:10	1	0.0	6.2643414	12.640805
21-06-19 08:20	1	8.16497	4.0799847	2.7027023
21-06-19 08:30	1	10.069985	0.0	0.0
21-06-19 08:40	1	4.5749702	2.4	9.372049
21-06-19 08:50	1	11.95	0.0	0.0
21-06-19 09:00	1	5.283525	0.0	6.4835243
21-06-19 09:10	1	2.3899999	2.3899992	24.996363
21-06-19 09:20	1	1.1949997	0.0	10.068524
21-06-19 09:30	1	0.0	1.2	0.0
21-06-19 09:40	1	13.649984	1.1949999	5.782048
21-06-19 09:50	1	7.6699853	3.0125027	2.0819976
21-06-19 10:00	1	1.1949999	5.3624973	0.31800202
21-06-19 10:10	1	3.4526532	5.9749994	0.0
21-06-19 10:20	1	16.938221	26.177042	3.8715749
21-06-19 10:30	1	14.925067	22.396484	0.0
21-06-19 10:40	1	19.487185	23.98707	3.5849996
21-06-19 10:50	1	8.869987	26.9676	3.5850003
21-06-19 11:00	1	4.079985	11.347147	16.81561
21-06-19 11:10	1	0.0	3.5900002	12.037071
21-06-19 11:20	1	12.244954	8.940916	0.0
21-06-19 11:30	1	13.453496	18.724941	9.137747
21-06-19 11:40	1	13.436574	5.7749705	25.420689
21-06-19 11:50	1	0.0	19.712147	5.9750004
21-06-19 12:00	1	1.2000002	3.5849998	1.6899849
21-06-19 12:10	1	21.41766	19.923481	14.707182
21-06-19 12:20	1	2.3950005	16.344868	0.0
21-06-19 12:30	1	0.0	17.028494	6.9649696
21-06-19 12:40	1	0.0	10.145069	3.3799698
21-06-19 12:50	1	5.7785096	33.146645	9.364971
21-06-19 13:00	1	2.3899999	10.34656	1.1949998
21-06-19 13:10	1	7.6649857	4.78	10.54997
21-06-19 13:20	1	0.0	0.0	7.2
21-06-19 13:30	1	9.372048	0.0	17.535557
21-06-19 13:40	1	22.108608	22.105068	25.264761
21-06-19 13:50	1	13.233623	8.570674	12.949969
21-06-19 14:00	1	11.048492	11.624222	24.218494
21-06-19 14:10	1	13.6549835	20.105753	6.4699845
21-06-19 14:20	1	8.163509	8.649341	0.0
21-06-19 14:30	1	25.768692	30.063395	4.78
21-06-19 14:40	1	5.0693407	17.027035	0.0
21-06-19 14:50	1	24.993435	7.459956	2.884986
21-06-19 15:00	1	1.195	1.1949999	0.0
21-06-19 15:10	1	15.913577	1.1949999	21.197016
21-06-19 15:20	1	25.283707	10.342087	28.186066
21-06-19 15:30	1	24.279423	5.9800005	6.9699707
21-06-19 15:40	1	15.644083	4.78	15.198633
21-06-19 15:50	1	4.7799997	34.07615	14.712191
21-06-19 16:00	1	1.1950003	2.395	2.6721013
21-06-19 16:10	1	1.1999998	1.1949997	0.0
21-06-19 16:20	1	0.0	4.78	6.7196302
21-06-19 16:30	1	0.0	2.3899994	6.4553695
21-06-19 16:40	1	1.1949999	1.1949998	2.3899994
21-06-19 16:50	1	0.0	1.1949998	0.0
21-06-19 17:00	1	1.1950002	8.365	9.372049
21-06-19 17:10	1	1.6899856	6.9735117	21.21772
21-06-19 17:20	1	0.0	3.8743408	5.0805726
21-06-19 17:30	1	6.469985	10.567048	6.4835243
21-06-19 17:40	1	4.36656	8.365	4.58351
21-06-19 17:50	1	4.7949996	29.182278	0.0
21-06-19 18:00	1	4.79	20.622036	11.278524
21-06-19 18:10	1	0.0	5.769971	0.0
21-06-19 18:20	1	6.4735246	5.9749994	4.083524
21-06-19 18:30	1	7.1699996	8.365	0.0
21-06-19 18:40	1	2.395	5.4072375	0.0
21-06-19 18:50	1	1.6935241	1.7727629	7.4615755
21-06-19 19:00	1	8.4534645	10.76	20.833525
21-06-19 19:10	1	39.626995	13.950557	7.683525
21-06-19 19:20	1	29.345219	19.502186	5.975
21-06-19 19:30	1	22.818462	30.47345	0.0
21-06-19 19:40	1	0.0	17.035574	0.0
21-06-19 19:50	1	0.0	11.33507	1.1949999
21-06-19 20:00	1	0.0	11.959998	4.57497
21-06-19 20:10	1	2.3899994	20.201977	0.0
21-06-19 20:20	1	0.0	0.0	22.122608
21-06-19 20:30	1	3.8671012	1.1949997	23.114037
21-06-19 20:40	1	2.3899999	0.0	1.6899853
21-06-19 20:50	1	0.0	2.3899999	5.2749844
21-06-19 21:00	1	0.0	2.3899999	1.6899853
21-06-19 21:10	1	10.64266	0.0	0.0
21-06-19 21:20	1	4.6876802	1.1949997	4.7799993
21-06-19 21:30	1	18.812946	2.3950005	0.0
21-06-19 21:40	1	2.8899856	0.0	0.0
21-06-19 21:50	1	10.257189	5.9800005	21.684393
21-06-19 22:00	1	10.56497	10.554972	15.424121
21-06-19 22:10	1	7.174999	4.0849857	2.8849852
21-06-19 22:20	1	21.752764	30.373623	7.86865
21-06-19 22:30	1	21.26725	12.241572	7.174999
21-06-19 22:40	1	2.3899999	2.8849854	26.451883
21-06-19 22:50	1	36.12578	62.80789	14.433624
21-06-19 23:00	1	0.0	4.083524	18.214954
21-06-19 23:10	1	2.3950002	64.979034	2.3899999
21-06-19 23:20	1	14.930071	17.810053	0.0
21-06-19 23:30	1	0.0	16.134068	20.26864
21-06-19 23:40	1	3.5850003	17.99464	8.280547
21-06-19 23:50	1	3.5849998	12.125399	8.15997
21-06-20 00:00	1	8.651573	9.570903	10.755001
21-06-20 00:10	1	0.0	6.7634788	9.842102
21-06-20 00:20	1	0.0	8.365	6.7606254
21-06-20 00:30	1	27.947886	46.895016	1.1949999
21-06-20 00:40	1	33.368595	38.791107	3.3799698
21-06-20 00:50	1	19.488647	50.226692	0.0
21-06-20 01:00	1	0.0	15.822128	2.3950002
21-06-20 01:10	1	15.855574	44.648346	22.503605
21-06-20 01:20	1	8.446546	46.247993	2.3900003
21-06-20 01:30	1	3.5899994	35.959583	19.511957
21-06-20 01:40	1	3.5849998	28.365871	33.58445
21-06-20 01:50	1	12.939969	35.076336	32.27581
21-06-20 02:00	1	71.97087	72.48064	47.865757
21-06-20 02:10	1	1.1949999	50.175667	24.908508
21-06-20 02:20	1	15.829956	51.1811	27.18164
21-06-20 02:30	1	30.348202	18.247892	17.72851
21-06-20 02:40	1	2.8849854	5.9749994	3.5900006
21-06-20 02:50	1	46.464783	9.849956	22.50997
21-06-20 03:00	1	42.494316	8.869987	32.346546
21-06-20 03:10	1	23.164188	5.3442016	5.77497
21-06-20 03:20	1	43.08246	9.645612	8.365
21-06-20 03:30	1	24.566612	7.175	15.415581
21-06-20 03:40	1	27.235546	37.509964	17.71997
21-06-20 03:50	1	18.506527	0.0	1.1949999
21-06-20 04:00	1	0.0	0.0	0.0
21-06-20 04:10	1	14.339999	6.2734957	0.0
21-06-20 04:20	1	0.0	5.0621004	0.0
21-06-20 04:30	1	15.631546	4.084985	0.0
21-06-20 04:40	1	16.821392	39.32084	5.769971
21-06-20 04:50	1	11.540625	11.557018	11.545625
21-06-20 05:00	1	45.04939	16.823622	27.866344
21-06-20 05:10	1	9.354969	31.54012	15.627848
21-06-20 05:20	1	32.597736	66.83486	18.308575
21-06-20 05:30	1	55.006218	60.46161	13.9399395
21-06-20 05:40	1	21.528418	31.47404	27.049591
21-06-20 05:50	1	23.812496	42.00309	26.216114
21-06-20 06:00	1	41.524086	30.041233	13.022202
21-06-20 06:10	1	47.97225	55.860107	16.324326
21-06-20 06:20	1	18.02785	51.867107	30.544994
21-06-20 06:30	1	6.7670174	34.37243	14.920593
21-06-20 06:40	1	0.0	37.416725	20.412071
21-06-20 06:50	1	4.5799704	2.3899999	10.55497
21-06-20 07:00	2	0.0	6.97351	26.532309
21-06-20 07:10	2	15.339971	15.125623	15.91573
21-06-20 07:20	2	1.1949999	5.066574	6.9649706
21-06-20 07:30	2	0.0	1.1949997	10.7699995
21-06-20 07:40	2	4.088525	3.7836654	1.1949997
21-06-20 07:50	2	6.9770494	8.658495	0.0
21-06-20 08:00	2	1.1949999	2.39	0.0
21-06-20 08:10	2	3.3870487	19.418491	6.266574
21-06-20 08:20	2	1.6935246	13.429341	0.0
21-06-20 08:30	2	1.1949999	3.5859845	0.0
21-06-20 08:40	2	1.6899855	6.268971	1.1949999
21-06-20 08:50	2	7.962865	1.1949999	4.574971
21-06-20 09:00	2	0.0	0.0	3.5849998
21-06-20 09:10	2	0.0	0.0	3.5849996
21-06-20 09:20	2	3.5849996	1.1949998	0.0
21-06-20 09:30	2	2.3899999	3.5900002	0.0
21-06-20 09:40	2	4.7799997	6.982048	4.0799856
21-06-20 09:50	2	7.169998	0.0	0.0
21-06-20 10:00	2	9.506007	1.1949999	0.0
21-06-20 10:10	2	6.816079	13.424276	0.0
21-06-20 10:20	2	0.0	0.0	0.0
21-06-20 10:30	2	1.689985	0.0	0.0
21-06-20 10:40	2	2.8885243	0.0	8.859985
21-06-20 10:50	2	1.2	0.0	2.3899999
21-06-20 11:00	2	6.2720346	16.624897	36.318737
21-06-20 11:10	2	2.8849847	13.941559	40.6818
21-06-20 11:20	2	0.0	0.0	1.6899855
21-06-20 11:30	2	4.0799856	1.2	0.0
21-06-20 11:40	2	4.5785093	2.3899999	0.0
21-06-20 11:50	2	0.0	1.1949999	0.0
21-06-20 12:00	2	10.558509	5.9749994	1.1949996
21-06-20 12:10	2	15.410899	4.0799856	0.0
21-06-20 12:20	2	31.306442	0.0	0.0
21-06-20 12:30	2	51.430046	18.702085	18.924969
21-06-20 12:40	2	6.469986	6.4749856	0.0
21-06-20 12:50	2	3.5899997	2.3899999	0.0
21-06-20 13:00	2	1.1949999	1.1949999	3.5849998
21-06-20 13:10	2	0.0	2.3899999	5.274985
21-06-20 13:20	2	4.7799997	0.0	1.1949999
21-06-20 13:30	2	0.0	0.0	4.7799997
21-06-20 13:40	2	0.0	0.0	0.0
21-06-20 13:50	2	0.0	1.1949999	0.0
21-06-20 14:00	2	0.0	1.1949999	1.6899853
21-06-20 14:10	2	1.1949999	1.6935244	0.0
21-06-20 14:20	2	0.0	0.0	0.0
21-06-20 14:30	2	5.274985	0.0	1.1949996
21-06-20 14:40	2	1.1949999	2.8935246	5.274985
21-06-20 14:50	2	0.0	0.0	6.469986
21-06-20 15:00	2	0.0	6.767019	6.5464416
21-06-20 15:10	2	11.052034	6.4785247	0.0
21-06-20 15:20	2	0.0	0.0	0.0
21-06-20 15:30	2	3.5850005	3.3870492	0.0
21-06-20 15:40	2	1.1949999	0.0	0.0
21-06-20 15:50	2	0.0	0.0	0.0
21-06-20 16:00	2	1.1949999	0.0	0.0
21-06-20 16:10	2	0.0	0.0	0.0
21-06-20 16:20	2	2.3899999	2.3899999	0.0
21-06-20 16:30	2	0.0	0.0	0.0
21-06-20 16:40	2	6.760625	3.5900002	0.0
21-06-20 16:50	2	2.8885245	1.2000002	0.0
21-06-20 17:00	2	1.6935246	0.0	0.0
21-06-20 17:10	2	5.9849997	2.3899996	0.0
21-06-20 17:20	2	0.0	8.859986	1.6899855
21-06-20 17:30	2	2.893525	9.559999	0.0
21-06-20 17:40	2	8.859984	12.039148	10.554969
21-06-20 17:50	2	1.1949999	1.2000002	1.1949999
21-06-20 18:00	2	6.9685087	0.0	0.0
21-06-20 18:10	2	2.3949995	0.0	0.0
21-06-20 18:20	2	9.857035	1.2	2.6721015
21-06-20 18:30	2	6.2684946	0.0	5.975
21-06-20 18:40	2	2.395	0.0	0.0
21-06-20 18:50	2	0.0	2.3599582	0.0
21-06-20 19:00	2	4.0799847	6.513565	0.0
21-06-20 19:10	2	0.0	3.5850005	0.0
21-06-20 19:20	2	2.3899999	8.680573	0.0
21-06-20 19:30	2	8.649343	7.459956	0.0
21-06-20 19:40	2	4.079985	0.0	5.7699704
21-06-20 19:50	2	4.362086	1.1949999	0.0
21-06-20 20:00	2	9.363509	5.274985	1.1949999
21-06-20 20:10	2	0.0	1.6899855	0.0
21-06-20 20:20	2	1.1949999	5.975	0.0
21-06-20 20:30	2	3.5849998	0.0	8.15997
21-06-20 20:40	2	8.6521015	8.1699705	9.5599985
21-06-20 20:50	2	0.0	0.0	0.0
21-06-20 21:00	2	0.0	1.1949996	0.0
21-06-20 21:10	2	0.0	1.1949999	0.0
21-06-20 21:20	2	29.074884	7.6649847	7.454501
21-06-20 21:30	2	0.0	0.0	16.34247
21-06-20 21:40	2	0.0	0.0	0.0
21-06-20 21:50	2	2.3949997	0.0	1.689985
21-06-20 22:00	2	2.3899999	1.1949999	2.6765745
21-06-20 22:10	2	1.1949999	2.8899856	7.251546
21-06-20 22:20	2	9.4849825	0.0	1.1949997
21-06-20 22:30	2	0.65285033	4.785	0.0
21-06-20 22:40	2	3.5849998	7.4634957	6.4699845
21-06-20 22:50	2	2.6721008	2.3899999	8.8649845
21-06-20 23:00	2	5.278524	6.4749846	1.6899846
21-06-20 23:10	2	5.77851	2.8885238	1.195
21-06-20 23:20	2	2.39	8.163508	2.8849847
21-06-20 23:30	2	2.3899996	4.5749702	0.0
21-06-20 23:40	2	0.0	9.645084	3.3835082
21-06-20 23:50	2	2.3899996	2.3899996	2.888525
21-06-21 00:00	2	4.7799997	22.29494	18.030542
21-06-21 00:10	2	1.1949999	0.0	14.134969
21-06-21 00:20	2	6.469985	20.412	26.75419
21-06-21 00:30	2	19.962173	50.41668	49.84261
21-06-21 00:40	2	15.072864	14.018471	20.406544
21-06-21 00:50	2	4.5749702	2.3899999	15.630084
21-06-21 01:00	2	5.9799995	0.0	6.9649706
21-06-21 01:10	2	20.20058	28.336386	8.163508
21-06-21 01:20	2	1.1949998	19.710331	5.2749853
21-06-21 01:30	2	5.77497	4.7799997	0.0
21-06-21 01:40	2	16.317085	13.229925	4.0835247
21-06-21 01:50	2	10.549971	1.6899855	16.34556
21-06-21 02:00	2	19.428493	17.522085	34.132854
21-06-21 02:10	2	30.936487	47.180946	39.33999
21-06-21 02:20	2	43.63795	70.6613	38.013237
21-06-21 02:30	2	31.047123	32.913486	15.625082
21-06-21 02:40	2	36.0288	46.310734	0.0
21-06-21 02:50	2	0.0	11.75497	0.0
21-06-21 03:00	2	0.0	21.676624	0.0
21-06-21 03:10	2	2.3899999	0.0	0.0
21-06-21 03:20	2	0.0	0.0	0.0
21-06-21 03:30	2	2.3899999	0.0	5.76997
21-06-21 03:40	2	7.9470863	0.0	1.1949998
21-06-21 03:50	2	8.94507	1.6899855	17.120657
21-06-21 04:00	2	8.369999	0.0	25.68345
21-06-21 04:10	2	21.59034	0.0	29.45216
21-06-21 04:20	2	25.39567	9.146559	21.908321
21-06-21 04:30	2	44.995605	14.35	32.30506
21-06-21 04:40	2	27.60054	22.115929	10.549972
21-06-21 04:50	2	30.59997	42.404488	15.142016
21-06-21 05:00	2	14.839986	28.803463	40.808544
21-06-21 05:10	2	27.175182	22.22365	16.612041
21-06-21 05:20	2	13.644984	5.7735076	17.74351
21-06-21 05:30	2	52.499474	7.174999	21.615086
21-06-21 05:40	2	21.585709	40.813614	9.1499405
21-06-21 05:50	2	8.365	74.044495	34.071453
21-06-21 06:00	2	0.0	33.61914	17.028496
21-06-21 06:10	2	0.0	6.982049	0.0
21-06-21 06:20	2	0.0	1.1949999	0.0
21-06-21 06:30	2	4.7899995	1.1949999	2.884986
21-06-21 06:40	2	0.0	0.0	2.8849854
21-06-21 06:50	2	1.1949999	1.6899855	7.6699843
21-06-21 07:00	3	0.0	0.0	1.1949999
21-06-21 07:10	3	25.687057	11.753509	4.083524
21-06-21 07:20	3	0.0	0.0	13.945559
21-06-21 07:30	3	0.0	0.0	0.0
21-06-21 07:40	3	1.1949999	0.0	0.0
21-06-21 07:50	3	1.1949999	0.0	0.0
21-06-21 08:00	3	9.363509	5.2749844	3.5849998
21-06-21 08:10	3	1.2000002	3.5849998	2.3899999
21-06-21 08:20	3	0.0	0.0	0.0
21-06-21 08:30	3	0.0	0.0	1.1949999
21-06-21 08:40	3	3.5850003	1.6899853	7.169999
21-06-21 08:50	3	0.0	0.0	3.1397014
21-06-21 09:00	3	8.37	1.6899853	3.3302836
21-06-21 09:10	3	0.0	0.0	0.0
21-06-21 09:20	3	1.1949999	0.0	3.5849998
21-06-21 09:30	3	1.1949996	4.582049	0.0
21-06-21 09:40	3	2.3899994	2.395	0.0
21-06-21 09:50	3	6.7606263	3.595	0.0
21-06-21 10:00	3	1.1949999	1.1949999	0.0
21-06-21 10:10	3	0.0	5.769971	2.3899999
21-06-21 10:20	3	0.0	6.767015	2.8849847
21-06-21 10:30	3	5.974999	4.7799997	12.262119
21-06-21 10:40	3	10.55997	4.5785093	0.0
21-06-21 10:50	3	1.1949999	0.60054815	3.5899994
21-06-21 11:00	3	0.0	5.882976	0.0
21-06-21 11:10	3	24.230574	23.365223	17.810581
21-06-21 11:20	3	20.190578	22.877153	41.6084
21-06-21 11:30	3	30.97697	54.262035	18.520529
21-06-21 11:40	3	10.562048	34.289337	25.202003
21-06-21 11:50	3	20.35278	27.177792	4.0799856
21-06-21 12:00	3	19.999409	11.122183	3.867101
21-06-21 12:10	3	26.188437	13.240542	2.3949997
21-06-21 12:20	3	52.87848	24.555746	16.340557
21-06-21 12:30	3	45.74096	47.92707	61.40156
21-06-21 12:40	3	117.5328	170.49902	133.44688
21-06-21 12:50	3	56.239544	106.82228	17.097712
21-06-21 13:00	3	68.639015	64.15331	28.645664
21-06-21 13:10	3	59.444714	37.859943	4.7799997
21-06-21 13:20	3	46.596596	29.487019	8.6471
21-06-21 13:30	3	37.94279	8.159971	2.3899999
21-06-21 13:40	3	76.42476	8.16497	7.669986
21-06-21 13:50	3	66.21007	4.7799997	4.7850003
21-06-21 14:00	3	37.18332	4.574971	6.266574
21-06-21 14:10	3	13.436575	0.0	0.0
21-06-21 14:20	3	12.454985	1.1949997	0.0
21-06-21 14:30	3	0.0	0.0	1.1949997
21-06-21 14:40	3	4.3127947	0.0	0.0
21-06-21 14:50	3	5.5650983	0.0	2.8849847
21-06-21 15:00	3	0.0	0.0	0.0
21-06-21 15:10	3	2.3899999	0.0	0.0
21-06-21 15:20	3	0.0	0.0	0.0
21-06-21 15:30	3	2.3899999	1.1949999	0.0
21-06-21 15:40	3	0.0	0.0	0.0
21-06-21 15:50	3	0.0	3.5849998	2.3899999
21-06-21 16:00	3	0.0	2.3899999	0.0
21-06-21 16:10	3	2.8849852	2.8849852	4.0799847
21-06-21 16:20	3	0.0	0.0	0.0
21-06-21 16:30	3	0.0	8.365	0.0
21-06-21 16:40	3	7.1699996	0.0	0.0
21-06-21 16:50	3	0.0	5.76997	2.3899999
21-06-21 17:00	3	0.0	13.237005	0.0
21-06-21 17:10	3	3.3835073	0.0	1.1949998
21-06-21 17:20	3	0.0	9.363508	1.1949999
21-06-21 17:30	3	0.0	0.0	10.054985
21-06-21 17:40	3	0.0	0.0	1.6899855
21-06-21 17:50	3	0.0	2.3950002	0.0
21-06-21 18:00	3	0.0	0.0	1.1949997
21-06-21 18:10	3	0.0	1.1949997	0.0
21-06-21 18:20	3	0.0	0.0	0.0
21-06-21 18:30	3	0.0	0.0	0.0
21-06-21 18:40	3	6.469986	0.0	3.5849998
21-06-21 18:50	3	5.5656257	14.520014	6.474986
21-06-21 19:00	3	1.1949999	1.1949999	2.6765745
21-06-21 19:10	3	0.0	0.0	3.7192864
21-06-21 19:20	3	0.0	1.1949999	19.844343
21-06-21 19:30	3	4.0799856	1.1949999	8.656573
21-06-21 19:40	3	1.1949999	3.5899994	0.0
21-06-21 19:50	3	0.0	0.0	0.0
21-06-21 20:00	3	0.0	2.39	0.0
21-06-21 20:10	3	1.1949998	11.546559	0.0
21-06-21 20:20	3	1.1949999	1.6899855	6.0565443
21-06-21 20:30	3	0.0	0.0	1.2000002
21-06-21 20:40	3	0.0	0.0	0.0
21-06-21 20:50	3	0.0	3.5899997	2.3950005
21-06-21 21:00	3	0.0	2.39	4.084985
21-06-21 21:10	3	0.0	0.0	0.0
21-06-21 21:20	3	0.0	1.1949997	10.253651
21-06-21 21:30	3	13.445572	0.0	6.474986
21-06-21 21:40	3	5.0665746	4.362086	1.1949997
21-06-21 21:50	3	1.1949999	16.534971	3.5899997
21-06-21 22:00	3	10.569394	5.274985	8.16497
21-06-21 22:10	3	2.8776402	4.7799997	2.3900006
21-06-21 22:20	3	0.0	2.3899999	10.088524
21-06-21 22:30	3	0.0	6.75656	2.6765733
21-06-21 22:40	3	0.0	3.5900002	0.0
21-06-21 22:50	3	1.1949999	2.3899999	0.0
21-06-21 23:00	3	0.0	0.0	10.584043
21-06-21 23:10	3	12.738479	6.4699845	20.372473
21-06-21 23:20	3	20.19366	4.7799997	6.4799857
21-06-21 23:30	3	6.4749846	28.38263	15.841574
21-06-21 23:40	3	0.0	0.0	6.2649565
21-06-21 23:50	3	0.0	1.1949999	0.0
21-06-22 00:00	3	0.0	2.3900006	13.934941
21-06-22 00:10	3	0.0	7.452101	8.864985
21-06-22 00:20	3	12.243494	8.37	16.829926
21-06-22 00:30	3	19.21415	4.0849857	29.98554
21-06-22 00:40	3	2.3900006	2.3899999	6.474984
21-06-22 00:50	3	4.0799856	8.859985	3.5849998
21-06-22 01:00	3	0.0	5.974999	23.502087
21-06-22 01:10	3	7.9470873	13.434955	7.4599557
21-06-22 01:20	3	22.105526	51.24711	30.952229
21-06-22 01:30	3	25.192072	42.258278	38.44109
21-06-22 01:40	3	1.1949999	30.262058	28.26734
21-06-22 01:50	3	53.720253	4.7850003	15.344971
21-06-22 02:00	3	11.540627	10.059986	15.130098
21-06-22 02:10	3	43.06377	10.55851	8.168509
21-06-22 02:20	3	22.79061	5.066574	2.3899999
21-06-22 02:30	3	32.703213	6.4749846	37.15285
21-06-22 02:40	3	3.5849998	14.430084	21.465733
21-06-22 02:50	3	0.0	4.7799997	1.1949997
21-06-22 03:00	3	0.0	0.0	8.211742
21-06-22 03:10	3	0.0	0.0	12.500753
21-06-22 03:20	3	3.3799706	15.533636	6.8631163
21-06-22 03:30	3	0.0	0.0	0.0
21-06-22 03:40	3	0.0	1.6899849	6.4735246
21-06-22 03:50	3	3.5849998	6.9685097	0.0
21-06-22 04:00	3	11.95	12.536987	23.488735
21-06-22 04:10	3	4.780001	28.313534	15.534999
21-06-22 04:20	3	12.247033	43.526863	16.13699
21-06-22 04:30	3	2.3899999	16.53351	29.68365
21-06-22 04:40	3	10.34848	0.0	21.495455
21-06-22 04:50	3	7.960099	1.1949996	14.213661
21-06-22 05:00	3	11.254986	30.617136	14.139972
21-06-22 05:10	3	14.6384945	37.91419	24.694942
21-06-22 05:20	3	19.694298	32.16636	14.12429
21-06-22 05:30	3	64.20847	12.514202	16.55275
21-06-22 05:40	3	38.559544	8.654955	34.430534
21-06-22 05:50	3	0.97963315	4.7799997	33.66497
21-06-22 06:00	3	1.689985	8.929202	12.036547
21-06-22 06:10	3	0.0	0.0	0.0
21-06-22 06:20	3	11.0570345	0.0	0.0
21-06-22 06:30	3	4.785001	0.0	10.346559
21-06-22 06:40	3	0.0	0.0	0.0
21-06-22 06:50	3	1.1949999	0.0	0.0
21-06-22 07:00	4	1.1949999	2.8849847	0.0
21-06-22 07:10	4	0.0	3.5850003	0.0
21-06-22 07:20	4	1.1949999	6.062928	0.0
21-06-22 07:30	4	5.279985	8.7720585	3.5849998
21-06-22 07:40	4	5.975	0.0	0.0
21-06-22 07:50	4	0.0	0.0	0.0
21-06-22 08:00	4	0.5341606	0.0	0.0
21-06-22 08:10	4	23.869364	0.0	0.0
21-06-22 08:20	4	0.0	0.0	0.0
21-06-22 08:30	4	0.0	1.1949999	1.1949999
21-06-22 08:40	4	2.395	0.0	0.0
21-06-22 08:50	4	0.0	3.5849998	0.0
21-06-22 09:00	4	5.9849997	1.1949999	0.0
21-06-22 09:10	4	0.0	3.8715744	0.0
21-06-22 09:20	4	0.0	0.0	0.8851851
21-06-22 09:30	4	0.0	10.559971	4.8847857
21-06-22 09:40	4	0.0	0.0	4.7799997
21-06-22 09:50	4	1.1949999	12.449985	3.5850003
21-06-22 10:00	4	0.0	0.0	2.3899999
21-06-22 10:10	4	0.0	0.0	5.975
21-06-22 10:20	4	0.0	2.6721017	6.4749846
21-06-22 10:30	4	2.3950005	2.3949995	8.106343
21-06-22 10:40	4	4.083524	18.417164	52.060616
21-06-22 10:50	4	0.0	11.5370865	19.010515
21-06-22 11:00	4	1.1949999	27.37058	41.40598
21-06-22 11:10	4	0.0	16.602207	8.859985
21-06-22 11:20	4	7.179999	21.102085	17.103117
21-06-22 11:30	4	23.07271	12.031545	15.3385105
21-06-22 11:40	4	0.0	0.0	9.56
21-06-22 11:50	4	10.542991	4.370099	8.37
21-06-22 12:00	4	21.133404	1.6899847	2.884985
21-06-22 12:10	4	14.430084	2.3899999	13.145001
21-06-22 12:20	4	11.757047	0.0	0.0
21-06-22 12:30	4	18.051859	0.0	2.8899853
21-06-22 12:40	4	0.0	0.0	3.3870492
21-06-22 12:50	4	18.51153	0.0	1.2
21-06-22 13:00	4	7.664984	2.3899999	11.758511
21-06-22 13:10	4	0.0	0.0	0.0
21-06-22 13:20	4	0.0	1.1949996	0.0
21-06-22 13:30	4	0.0	0.0	0.0
21-06-22 13:40	4	0.0	0.0	0.0
21-06-22 13:50	4	0.0	5.7699723	0.0
21-06-22 14:00	4	0.0	0.0	0.0
21-06-22 14:10	4	3.5849998	2.3899999	4.78
21-06-22 14:20	4	7.1700006	6.469985	2.3899999
21-06-22 14:30	4	1.1949999	1.6899855	0.0
21-06-22 14:40	4	0.0	0.0	0.0
21-06-22 14:50	4	1.6899853	2.8849857	0.0
21-06-22 15:00	4	2.3899994	2.884985	0.0
21-06-22 15:10	4	0.0	9.150626	0.0
21-06-22 15:20	4	5.9749994	1.1949999	0.0
21-06-22 15:30	4	14.424927	0.0	0.0
21-06-22 15:40	4	13.439957	2.395	0.0
21-06-22 15:50	4	0.0	14.3550005	0.0
21-06-22 16:00	4	0.0	0.0	0.0
21-06-22 16:10	4	0.0	0.0	0.0
21-06-22 16:20	4	2.3899999	0.0	0.0
21-06-22 16:30	4	5.7699714	0.0	0.0
21-06-22 16:40	4	0.0	0.0	0.0
21-06-22 16:50	4	0.0	0.0	0.0
21-06-22 17:00	4	10.841545	25.97909	11.658527
21-06-22 17:10	4	25.963629	35.827744	13.320068
21-06-22 17:20	4	2.8849854	8.859084	2.3950002
21-06-22 17:30	4	3.5850003	10.35438	1.1949999
21-06-22 17:40	4	0.0	11.062034	5.2749844
21-06-22 17:50	4	0.0	9.644926	3.8671017
21-06-22 18:00	4	0.0	1.6899853	2.3899999
21-06-22 18:10	4	0.0	0.0	0.0
21-06-22 18:20	4	1.1949999	0.0	0.0
21-06-22 18:30	4	0.0	0.0	3.8715737
21-06-22 18:40	4	0.0	2.8849854	5.5701
21-06-22 18:50	4	3.5850003	11.881434	0.0
21-06-22 19:00	4	1.1949999	4.1520896	2.3899999
21-06-22 19:10	4	5.77497	2.2498012	1.195
21-06-22 19:20	4	0.0	6.130199	1.1949999
21-06-22 19:30	4	1.1949999	0.0	2.6965175
21-06-22 19:40	4	2.3899999	2.395	0.8884827
21-06-22 19:50	4	11.752048	3.5899997	4.7799997
21-06-22 20:00	4	0.0	1.6899849	9.559999
21-06-22 20:10	4	10.54997	6.4885244	0.0
21-06-22 20:20	4	17.729969	1.693525	0.0
21-06-22 20:30	4	8.444311	1.1949999	7.175
21-06-22 20:40	4	0.0	0.0	0.0
21-06-22 20:50	4	1.1949999	1.1950003	4.7799997
21-06-22 21:00	4	4.7799997	2.884985	1.7527605
21-06-22 21:10	4	0.0	0.0	5.417239
21-06-22 21:20	4	0.0	0.0	0.0
21-06-22 21:30	4	1.1949999	5.98	6.469986
21-06-22 21:40	4	0.0	5.2849846	10.55497
21-06-22 21:50	4	0.0	3.5849998	18.509912
21-06-22 22:00	4	1.1949999	7.669984	15.535001
21-06-22 22:10	4	6.67365	4.582049	1.6935246
21-06-22 22:20	4	5.77851	11.762049	11.7535095
21-06-22 22:30	4	0.0	0.0	17.725225
21-06-22 22:40	4	5.98	9.849955	7.734202
21-06-22 22:50	4	0.0	18.284172	0.0
21-06-22 23:00	4	5.283524	3.5849998	0.0
21-06-22 23:10	4	18.314884	8.375	0.0
21-06-22 23:20	4	0.0	12.453524	2.8849854
21-06-22 23:30	4	10.068525	9.565	6.964971
21-06-22 23:40	4	5.0621014	5.066574	9.5599985
21-06-22 23:50	4	0.0	0.0	1.6899855
21-06-23 00:00	4	11.545098	25.450205	20.992756
21-06-23 00:10	4	2.3899999	4.785001	12.731561
21-06-23 00:20	4	17.502964	4.0799856	0.0
21-06-23 00:30	4	0.0	4.7799997	0.0
21-06-23 00:40	4	0.0	1.1949999	2.3899999
21-06-23 00:50	4	0.0	8.859985	0.0
21-06-23 01:00	4	8.658495	27.174091	14.234052
21-06-23 01:10	4	23.295597	20.477156	18.526531
21-06-23 01:20	4	12.949969	2.3899999	12.939969
21-06-23 01:30	4	0.0	1.6899853	5.344201
21-06-23 01:40	4	37.72707	17.31153	12.040083
21-06-23 01:50	4	30.963589	12.249958	30.192036
21-06-23 02:00	4	2.3899994	12.241574	19.439356
21-06-23 02:10	4	9.851575	21.476597	0.0
21-06-23 02:20	4	35.40145	33.633617	11.042102
21-06-23 02:30	4	11.955	41.531353	8.17351
21-06-23 02:40	4	2.8849854	0.48219308	0.0
21-06-23 02:50	4	44.99262	21.09994	39.13028
21-06-23 03:00	4	6.4749856	9.354971	10.054986
21-06-23 03:10	4	0.0	0.0	4.7799997
21-06-23 03:20	4	0.0	0.0	10.850543
21-06-23 03:30	4	4.7799997	0.0	0.0
21-06-23 03:40	4	0.0	0.0	4.083524
21-06-23 03:50	4	6.4785247	2.3899999	22.37363
21-06-23 04:00	4	0.0	0.0	0.0
21-06-23 04:10	4	0.0	2.3899999	0.0
21-06-23 04:20	4	0.0	2.8849847	4.0799856
21-06-23 04:30	4	3.5850005	8.656573	17.528479
21-06-23 04:40	4	2.3899999	8.859985	20.829983
21-06-23 04:50	4	0.0	1.1949999	1.1949999
21-06-23 05:00	4	7.4649553	8.859985	27.16717
21-06-23 05:10	4	4.7799997	25.050207	32.250984
21-06-23 05:20	4	20.618496	17.73497	49.90428
21-06-23 05:30	4	16.52851	29.351206	20.895914
21-06-23 05:40	4	29.553106	18.92997	12.2655735
21-06-23 05:50	4	7.6699843	28.279942	27.778494
21-06-23 06:00	4	14.435084	36.66348	25.413496
21-06-23 06:10	4	9.162016	6.469985	7.1699996
21-06-23 06:20	4	2.3899999	9.559999	0.0
21-06-23 06:30	4	35.630566	4.0799847	37.10929
21-06-23 06:40	4	49.041595	1.1949999	37.512268
21-06-23 06:50	4	1.1949999	0.0	4.5749702
21-06-23 07:00	5	3.5849996	2.3899999	0.0
21-06-23 07:10	5	0.0	0.0	0.0
21-06-23 07:20	5	0.0	1.1949999	0.0
21-06-23 07:30	5	0.0	3.379971	0.0
21-06-23 07:40	5	0.0	0.0	0.0
21-06-23 07:50	5	0.0	0.0	1.1949999
21-06-23 08:00	5	1.2000002	5.199068	5.985
21-06-23 08:10	5	11.955	1.9709314	10.558509
21-06-23 08:20	5	1.689985	1.1949999	0.0
21-06-23 08:30	5	5.77351	0.0	0.0
21-06-23 08:40	5	0.0	0.0	0.0
21-06-23 08:50	5	0.0	0.0	1.195
21-06-23 09:00	5	1.2	4.7799997	0.0
21-06-23 09:10	5	11.950001	1.6899853	1.1949996
21-06-23 09:20	5	2.4	2.8849854	2.3899999
21-06-23 09:30	5	0.0	4.0849853	1.1949999
21-06-23 09:40	5	6.2684946	5.778508	0.0
21-06-23 09:50	5	6.8310347	0.0	0.0
21-06-23 10:00	5	0.33896634	0.0	3.5849998
21-06-23 10:10	5	0.0	1.1949999	0.0
21-06-23 10:20	5	1.2	3.3835094	0.0
21-06-23 10:30	5	1.6899855	15.842035	2.8849854
21-06-23 10:40	5	0.0	4.0799847	8.375
21-06-23 10:50	5	12.53153	30.255564	28.455265
21-06-23 11:00	5	8.15997	43.005825	45.095276
21-06-23 11:10	5	5.2835255	5.0670996	33.388817
21-06-23 11:20	5	11.542086	15.348511	13.328255
21-06-23 11:30	5	51.39641	17.319912	13.731529
21-06-23 11:40	5	32.67049	12.948511	9.15156
21-06-23 11:50	5	8.661573	4.079985	0.0
21-06-23 12:00	5	7.1699996	1.1949999	0.0
21-06-23 12:10	5	6.973508	0.0	0.0
21-06-23 12:20	5	28.421396	18.52361	19.979342
21-06-23 12:30	5	75.88212	61.011597	40.414925
21-06-23 12:40	5	44.497536	38.49923	39.824104
21-06-23 12:50	5	24.563602	14.839984	19.920557
21-06-23 13:00	5	0.0	8.365	2.3899999
21-06-23 13:10	5	2.3899999	0.0	3.5850003
21-06-23 13:20	5	0.0	0.0	0.0
21-06-23 13:30	5	0.0	0.0	0.0
21-06-23 13:40	5	0.0	1.1949998	0.0
21-06-23 13:50	5	0.0	0.0	0.0
21-06-23 14:00	5	0.0	2.3899992	0.0
21-06-23 14:10	5	0.0	0.0	0.0
21-06-23 14:20	5	0.0	0.0	2.3900003
21-06-23 14:30	5	1.1949999	0.0	0.0
21-06-23 14:40	5	0.0	0.0	2.6721008
21-06-23 14:50	5	0.0	2.3899999	0.0
21-06-23 15:00	5	6.469985	3.5849998	2.3899999
21-06-23 15:10	5	0.0	0.0	0.0
21-06-23 15:20	5	0.0	1.1949998	0.0
21-06-23 15:30	5	5.2785254	4.0799847	3.5849998
21-06-23 15:40	5	0.0	0.0	4.78
21-06-23 15:50	5	5.283525	8.39	0.0
21-06-23 16:00	5	4.079984	1.1949999	1.6899855
21-06-23 16:10	5	4.7800007	2.395	16.602041
21-06-23 16:20	5	10.558509	1.6899853	0.0
21-06-23 16:30	5	0.0	1.6935246	0.0
21-06-23 16:40	5	1.1949999	0.0	0.0
21-06-23 16:50	5	2.3900003	1.1949997	2.3899999
21-06-23 17:00	5	9.559998	1.1949996	5.279985
21-06-23 17:10	5	0.0	0.0	3.5900002
21-06-23 17:20	5	1.6899855	0.60259753	3.5899994
21-06-23 17:30	5	0.0	5.8859267	0.0
21-06-23 17:40	5	0.0	4.079984	0.0
21-06-23 17:50	5	3.5849998	2.8849854	3.5849998
21-06-23 18:00	5	0.0	6.75656	0.0
21-06-23 18:10	5	1.6899855	0.0	1.1949999
21-06-23 18:20	5	6.469986	0.0	1.1949999
21-06-23 18:30	5	2.3899999	1.1949999	1.1949999
21-06-23 18:40	5	0.0	0.0	4.079985
21-06-23 18:50	5	1.1949997	0.0	0.0
21-06-23 19:00	5	0.0	0.0	0.0
21-06-23 19:10	5	0.0	2.39	0.0
21-06-23 19:20	5	0.0	0.0	0.0
21-06-23 19:30	5	0.0	0.0	0.0
21-06-23 19:40	5	5.5615587	4.083524	0.0
21-06-23 19:50	5	4.7799997	17.042034	39.842644
21-06-23 20:00	5	3.5850003	11.254986	12.944971
21-06-23 20:10	5	3.871574	0.0	14.844986
21-06-23 20:20	5	23.286533	4.312794	1.689985
21-06-23 20:30	5	7.6685243	2.6765752	10.34656
21-06-23 20:40	5	0.0	1.6935247	0.0
21-06-23 20:50	5	2.3950005	1.6899855	2.3899999
21-06-23 21:00	5	0.0	0.0	0.0
21-06-23 21:10	5	0.0	0.0	2.3899999
21-06-23 21:20	5	0.0	0.0	0.0
21-06-23 21:30	5	7.9498267	0.0	2.3899999
21-06-23 21:40	5	15.060743	0.0	0.0
21-06-23 21:50	5	16.122147	8.859985	0.0
21-06-23 22:00	5	0.0	2.8849854	0.0
21-06-23 22:10	5	0.0	2.6765742	4.7899995
21-06-23 22:20	5	0.0	2.8885248	0.0
21-06-23 22:30	5	0.0	8.173509	1.1949996
21-06-23 22:40	5	1.1949999	0.0	0.0
21-06-23 22:50	5	1.1949999	6.4735236	0.0
21-06-23 23:00	5	1.6935246	13.009186	1.1949999
21-06-23 23:10	5	0.0	3.5900006	0.0
21-06-23 23:20	5	3.3799706	0.0	0.0
21-06-23 23:30	5	0.0	1.1949999	7.6649847
21-06-23 23:40	5	8.37	0.0	2.8849845
21-06-23 23:50	5	0.0	15.117086	23.279202
21-06-24 00:00	5	8.178511	0.0	0.0
21-06-24 00:10	5	4.785	10.347085	11.269984
21-06-24 00:20	5	14.430084	20.19366	21.762236
21-06-24 00:30	5	21.185251	22.877682	30.552069
21-06-24 00:40	5	2.39	5.9749994	0.0
21-06-24 00:50	5	12.471678	29.925293	25.092283
21-06-24 01:00	5	6.4703703	48.60494	8.658495
21-06-24 01:10	5	3.3835092	26.082321	3.3835073
21-06-24 01:20	5	8.163509	19.439878	3.5900002
21-06-24 01:30	5	7.464956	6.173666	9.14656
21-06-24 01:40	5	37.244072	25.88848	17.28566
21-06-24 01:50	5	5.2785244	0.0	5.5214124
21-06-24 02:00	5	16.896631	1.1949999	4.7799997
21-06-24 02:10	5	21.396515	2.3899999	31.162258
21-06-24 02:20	5	44.232273	22.297085	22.109915
21-06-24 02:30	5	27.283606	32.652184	14.365
21-06-24 02:40	5	30.534906	21.334972	5.2835245
21-06-24 02:50	5	41.274155	3.5849998	19.79723
21-06-24 03:00	5	7.669986	5.278525	16.402172
21-06-24 03:10	5	12.100763	18.715656	26.890066
21-06-24 03:20	5	0.0	3.5899997	20.418625
21-06-24 03:30	5	0.0	1.1949999	0.0
21-06-24 03:40	5	0.0	0.0	0.0
21-06-24 03:50	5	3.3835094	2.8849852	1.1949999
21-06-24 04:00	5	0.0	6.0520716	0.0
21-06-24 04:10	5	0.0	0.0	2.3899999
21-06-24 04:20	5	3.5949998	18.288645	18.419987
21-06-24 04:30	5	0.0	22.311558	13.725595
21-06-24 04:40	5	4.7799997	2.3899999	7.2541504
21-06-24 04:50	5	0.0	4.633928	9.368507
21-06-24 05:00	5	16.326557	48.112293	24.58208
21-06-24 05:10	5	10.045239	19.900196	23.710188
21-06-24 05:20	5	7.669986	13.157309	15.117086
21-06-24 05:30	5	16.744999	36.10139	38.924057
21-06-24 05:40	5	17.96778	18.219954	36.027153
21-06-24 05:50	5	20.066265	41.189884	16.827002
21-06-24 06:00	5	30.471989	10.267191	2.3899999
21-06-24 06:10	5	11.044956	3.379971	9.849955
21-06-24 06:20	5	16.114296	17.307056	24.70494
21-06-24 06:30	5	40.829933	26.822247	35.525024
21-06-24 06:40	5	14.742332	4.914894	4.084985
21-06-24 06:50	5	2.3899999	0.0	8.163509
21-06-24 07:00	6	4.7799997	10.059984	3.5900002
21-06-24 07:10	6	0.0	0.0	0.0
21-06-24 07:20	6	0.0	1.1949999	0.0
21-06-24 07:30	6	0.0	0.0	7.1699996
21-06-24 07:40	6	0.0	0.0	0.0
21-06-24 07:50	6	2.3899999	0.0	0.0
21-06-24 08:00	6	0.0	0.0	0.0
21-06-24 08:10	6	0.0	0.0	0.0
21-06-24 08:20	6	0.0	5.0665746	1.1949997
21-06-24 08:30	6	0.0	0.0	2.3899999
21-06-24 08:40	6	4.0799856	0.0	0.0
21-06-24 08:50	6	2.8885245	3.5849998	0.0
21-06-24 09:00	6	2.8935242	7.459956	5.773507
21-06-24 09:10	6	0.0	0.0	5.2799845
21-06-24 09:20	6	0.92992544	2.3899999	2.6721005
21-06-24 09:30	6	3.15006	1.6899853	2.39
21-06-24 09:40	6	0.0	0.0	2.8849854
21-06-24 09:50	6	0.0	1.195	3.3845317
21-06-24 10:00	6	3.5849998	0.0	2.3854387
21-06-24 10:10	6	1.1949997	4.7799997	0.0
21-06-24 10:20	6	0.0	8.369999	0.0
21-06-24 10:30	6	11.965	0.0	6.9720488
21-06-24 10:40	6	32.833187	37.528416	51.1499
21-06-24 10:50	6	not_recorded	not_recorded	not_recorded
21-06-24 11:00	6	not_recorded	not_recorded	not_recorded
21-06-24 11:10	6	not_recorded	not_recorded	not_recorded
21-06-24 11:20	6	not_recorded	not_recorded	not_recorded
21-06-24 11:30	6	not_recorded	not_recorded	not_recorded
21-06-24 11:40	6	not_recorded	not_recorded	not_recorded
21-06-24 11:50	6	not_recorded	not_recorded	not_recorded
21-06-24 12:00	6	not_recorded	not_recorded	not_recorded
21-06-24 12:10	6	not_recorded	not_recorded	not_recorded
21-06-24 12:20	6	not_recorded	not_recorded	not_recorded
21-06-24 12:30	6	not_recorded	not_recorded	not_recorded
21-06-24 12:40	6	not_recorded	not_recorded	not_recorded
21-06-24 12:50	6	not_recorded	not_recorded	not_recorded
21-06-24 13:00	6	not_recorded	not_recorded	not_recorded
21-06-24 13:10	6	not_recorded	not_recorded	not_recorded
21-06-24 13:20	6	not_recorded	not_recorded	not_recorded
21-06-24 13:30	6	not_recorded	not_recorded	not_recorded
21-06-24 13:40	6	not_recorded	not_recorded	not_recorded
21-06-24 13:50	6	not_recorded	not_recorded	not_recorded
21-06-24 14:00	6	not_recorded	not_recorded	not_recorded
21-06-24 14:10	6	not_recorded	not_recorded	not_recorded
21-06-24 14:20	6	not_recorded	not_recorded	not_recorded
21-06-24 14:30	6	not_recorded	not_recorded	not_recorded
21-06-24 14:40	6	not_recorded	not_recorded	not_recorded
21-06-24 14:50	6	not_recorded	not_recorded	not_recorded
21-06-24 15:00	6	not_recorded	not_recorded	not_recorded
21-06-24 15:10	6	not_recorded	not_recorded	not_recorded
21-06-24 15:20	6	not_recorded	not_recorded	not_recorded
21-06-24 15:30	6	not_recorded	not_recorded	not_recorded
21-06-24 15:40	6	not_recorded	not_recorded	not_recorded
21-06-24 15:50	6	not_recorded	not_recorded	not_recorded
21-06-24 16:00	6	not_recorded	not_recorded	not_recorded
21-06-24 16:10	6	not_recorded	not_recorded	not_recorded
21-06-24 16:20	6	not_recorded	not_recorded	not_recorded
21-06-24 16:30	6	not_recorded	not_recorded	not_recorded
21-06-24 16:40	6	not_recorded	not_recorded	not_recorded
21-06-24 16:50	6	not_recorded	not_recorded	not_recorded
21-06-24 17:00	6	not_recorded	not_recorded	not_recorded
21-06-24 17:10	6	not_recorded	not_recorded	not_recorded
21-06-24 17:20	6	not_recorded	not_recorded	not_recorded
21-06-24 17:30	6	not_recorded	not_recorded	not_recorded
21-06-24 17:40	6	not_recorded	not_recorded	not_recorded
21-06-24 17:50	6	not_recorded	not_recorded	not_recorded
21-06-24 18:00	6	not_recorded	not_recorded	not_recorded
21-06-24 18:10	6	not_recorded	not_recorded	not_recorded
21-06-24 18:20	6	not_recorded	not_recorded	not_recorded
21-06-24 18:30	6	not_recorded	not_recorded	not_recorded
21-06-24 18:40	6	not_recorded	not_recorded	not_recorded
21-06-24 18:50	6	not_recorded	not_recorded	not_recorded
21-06-24 19:00	6	not_recorded	not_recorded	not_recorded
21-06-24 19:10	6	not_recorded	not_recorded	not_recorded
21-06-24 19:20	6	not_recorded	not_recorded	not_recorded
21-06-24 19:30	6	not_recorded	not_recorded	not_recorded
21-06-24 19:40	6	not_recorded	not_recorded	not_recorded
21-06-24 19:50	6	not_recorded	not_recorded	not_recorded
21-06-24 20:00	6	not_recorded	not_recorded	not_recorded
21-06-24 20:10	6	not_recorded	not_recorded	not_recorded
21-06-24 20:20	6	not_recorded	not_recorded	not_recorded
21-06-24 20:30	6	not_recorded	not_recorded	not_recorded
21-06-24 20:40	6	not_recorded	not_recorded	not_recorded
21-06-24 20:50	6	not_recorded	not_recorded	not_recorded
21-06-24 21:00	6	not_recorded	not_recorded	not_recorded
21-06-24 21:10	6	not_recorded	not_recorded	not_recorded
21-06-24 21:20	6	not_recorded	not_recorded	not_recorded
21-06-24 21:30	6	not_recorded	not_recorded	not_recorded
21-06-24 21:40	6	not_recorded	not_recorded	not_recorded
21-06-24 21:50	6	not_recorded	not_recorded	not_recorded
21-06-24 22:00	6	not_recorded	not_recorded	not_recorded
21-06-24 22:10	6	not_recorded	not_recorded	not_recorded
21-06-24 22:20	6	not_recorded	not_recorded	not_recorded
21-06-24 22:30	6	not_recorded	not_recorded	not_recorded
21-06-24 22:40	6	not_recorded	not_recorded	not_recorded
21-06-24 22:50	6	not_recorded	not_recorded	not_recorded
21-06-24 23:00	6	not_recorded	not_recorded	not_recorded
21-06-24 23:10	6	not_recorded	not_recorded	not_recorded
21-06-24 23:20	6	not_recorded	not_recorded	not_recorded
21-06-24 23:30	6	not_recorded	not_recorded	not_recorded
21-06-24 23:40	6	not_recorded	not_recorded	not_recorded
21-06-24 23:50	6	not_recorded	not_recorded	not_recorded
21-06-25 00:00	6	not_recorded	not_recorded	not_recorded
21-06-25 00:10	6	not_recorded	not_recorded	not_recorded
21-06-25 00:20	6	not_recorded	not_recorded	not_recorded
21-06-25 00:30	6	not_recorded	not_recorded	not_recorded
21-06-25 00:40	6	not_recorded	not_recorded	not_recorded
21-06-25 00:50	6	not_recorded	not_recorded	not_recorded
21-06-25 01:00	6	not_recorded	not_recorded	not_recorded
21-06-25 01:10	6	not_recorded	not_recorded	not_recorded
21-06-25 01:20	6	not_recorded	not_recorded	not_recorded
21-06-25 01:30	6	not_recorded	not_recorded	not_recorded
21-06-25 01:40	6	not_recorded	not_recorded	not_recorded
21-06-25 01:50	6	not_recorded	not_recorded	not_recorded
21-06-25 02:00	6	not_recorded	not_recorded	not_recorded
21-06-25 02:10	6	not_recorded	not_recorded	not_recorded
21-06-25 02:20	6	not_recorded	not_recorded	not_recorded
21-06-25 02:30	6	not_recorded	not_recorded	not_recorded
21-06-25 02:40	6	not_recorded	not_recorded	not_recorded
21-06-25 02:50	6	not_recorded	not_recorded	not_recorded
21-06-25 03:00	6	not_recorded	not_recorded	not_recorded
21-06-25 03:10	6	not_recorded	not_recorded	not_recorded
21-06-25 03:20	6	not_recorded	not_recorded	not_recorded
21-06-25 03:30	6	not_recorded	not_recorded	not_recorded
21-06-25 03:40	6	not_recorded	not_recorded	not_recorded
21-06-25 03:50	6	not_recorded	not_recorded	not_recorded
21-06-25 04:00	6	not_recorded	not_recorded	not_recorded
21-06-25 04:10	6	not_recorded	not_recorded	not_recorded
21-06-25 04:20	6	not_recorded	not_recorded	not_recorded
21-06-25 04:30	6	not_recorded	not_recorded	not_recorded
21-06-25 04:40	6	not_recorded	not_recorded	not_recorded
21-06-25 04:50	6	not_recorded	not_recorded	not_recorded
21-06-25 05:00	6	not_recorded	not_recorded	not_recorded
21-06-25 05:10	6	not_recorded	not_recorded	not_recorded
21-06-25 05:20	6	not_recorded	not_recorded	not_recorded
21-06-25 05:30	6	not_recorded	not_recorded	not_recorded
21-06-25 05:40	6	not_recorded	not_recorded	not_recorded
21-06-25 05:50	6	not_recorded	not_recorded	not_recorded
21-06-25 06:00	6	not_recorded	not_recorded	not_recorded
21-06-25 06:10	6	not_recorded	not_recorded	not_recorded
21-06-25 06:20	6	not_recorded	not_recorded	not_recorded
21-06-25 06:30	6	not_recorded	not_recorded	not_recorded
21-06-25 06:40	6	not_recorded	not_recorded	not_recorded
21-06-25 06:50	6	not_recorded	not_recorded	not_recorded
