# Supplementary material for: Rodent home cage monitoring for preclinical safety pharmacology assessment: results of a multi-company validation evaluating nonclinical and clinical data from three compounds
Source: Front Toxicol. 2025 Nov 5;7:1655330. doi: 10.3389/ftox.2025.1655330 (PMC12626872; doi:10.3389/ftox.2025.1655330)
Supplement: Supplementary file 1 [file DataSheet1.zip › JNJ/JNJ_Distance_VEH_Cage-1.csv]

timestamp	day_index	985141003627909	985141003627910	985141003627911
21-06-04 07:00	-4	not_recorded	not_recorded	not_recorded
21-06-04 07:10	-4	not_recorded	not_recorded	not_recorded
21-06-04 07:20	-4	not_recorded	not_recorded	not_recorded
21-06-04 07:30	-4	not_recorded	not_recorded	not_recorded
21-06-04 07:40	-4	not_recorded	not_recorded	not_recorded
21-06-04 07:50	-4	not_recorded	not_recorded	not_recorded
21-06-04 08:00	-4	not_recorded	not_recorded	not_recorded
21-06-04 08:10	-4	not_recorded	not_recorded	not_recorded
21-06-04 08:20	-4	not_recorded	not_recorded	not_recorded
21-06-04 08:30	-4	not_recorded	not_recorded	not_recorded
21-06-04 08:40	-4	not_recorded	not_recorded	not_recorded
21-06-04 08:50	-4	not_recorded	not_recorded	not_recorded
21-06-04 09:00	-4	not_recorded	not_recorded	not_recorded
21-06-04 09:10	-4	not_recorded	not_recorded	not_recorded
21-06-04 09:20	-4	not_recorded	not_recorded	not_recorded
21-06-04 09:30	-4	not_recorded	not_recorded	not_recorded
21-06-04 09:40	-4	not_recorded	not_recorded	not_recorded
21-06-04 09:50	-4	not_recorded	not_recorded	not_recorded
21-06-04 10:00	-4	31.755615	48.550762	21.116726
21-06-04 10:10	-4	15.122086	11.259986	11.541559
21-06-04 10:20	-4	23.513481	2.3899999	2.3899999
21-06-04 10:30	-4	3.5850003	0.0	3.3835075
21-06-04 10:40	-4	13.443495	10.574897	7.2586226
21-06-04 10:50	-4	0.0	4.79	14.505697
21-06-04 11:00	-4	3.5849998	0.0	0.0
21-06-04 11:10	-4	2.3899999	0.0	0.0
21-06-04 11:20	-4	1.1949999	0.0	0.0
21-06-04 11:30	-4	0.0	0.0	0.0
21-06-04 11:40	-4	0.0	2.3899999	1.1950004
21-06-04 11:50	-4	3.5849998	4.7799997	0.0
21-06-04 12:00	-4	4.0799856	4.582049	0.0
21-06-04 12:10	-4	2.8849852	8.859985	16.048523
21-06-04 12:20	-4	4.7799997	9.559999	0.0
21-06-04 12:30	-4	1.9595474	1.195	0.0
21-06-04 12:40	-4	1.6254526	0.0	4.089985
21-06-04 12:50	-4	2.3899999	0.0	0.0
21-06-04 13:00	-4	5.2749853	13.238464	13.795074
21-06-04 13:10	-4	0.0	11.044957	6.8215003
21-06-04 13:20	-4	0.0	7.1799994	0.0
21-06-04 13:30	-4	0.0	0.0	2.8849847
21-06-04 13:40	-4	0.0	0.0	5.3442025
21-06-04 13:50	-4	0.0	0.0	0.0
21-06-04 14:00	-4	3.5900002	16.832005	5.0693407
21-06-04 14:10	-4	5.98	1.1949999	1.6899855
21-06-04 14:20	-4	0.0	0.0	3.8765743
21-06-04 14:30	-4	0.0	3.5849998	0.0
21-06-04 14:40	-4	9.851575	1.1949999	32.199757
21-06-04 14:50	-4	10.558508	1.1949999	5.5615597
21-06-04 15:00	-4	0.0	0.0	7.1699996
21-06-04 15:10	-4	4.0799847	0.0	0.0
21-06-04 15:20	-4	6.4699845	0.0	5.5628657
21-06-04 15:30	-4	13.229927	1.1949998	1.1949999
21-06-04 15:40	-4	1.1949999	1.1949998	10.058524
21-06-04 15:50	-4	1.1949999	1.1949999	0.0
21-06-04 16:00	-4	0.0	1.1949999	0.0
21-06-04 16:10	-4	0.0	7.1699996	0.0
21-06-04 16:20	-4	0.0	13.438497	0.0
21-06-04 16:30	-4	2.3899999	11.758509	0.0
21-06-04 16:40	-4	2.395	0.0	0.0
21-06-04 16:50	-4	0.0	0.0	0.0
21-06-04 17:00	-4	2.39	2.3899999	0.0
21-06-04 17:10	-4	1.1950002	0.0	0.0
21-06-04 17:20	-4	1.1949999	1.1950003	0.0
21-06-04 17:30	-4	0.0	2.39	0.0
21-06-04 17:40	-4	1.1949999	5.2799854	0.0
21-06-04 17:50	-4	0.0	4.7999997	0.0
21-06-04 18:00	-4	0.0	0.0	0.0
21-06-04 18:10	-4	0.0	2.3949997	1.1949998
21-06-04 18:20	-4	4.0799847	0.0	7.4670334
21-06-04 18:30	-4	11.95	0.0	0.0
21-06-04 18:40	-4	9.858495	0.0	0.0
21-06-04 18:50	-4	1.1949999	0.0	18.957047
21-06-04 19:00	-4	2.3899999	1.1949999	4.7850003
21-06-04 19:10	-4	12.249956	35.046345	19.006973
21-06-04 19:20	-4	39.697395	27.86504	21.966955
21-06-04 19:30	-4	21.383135	39.773495	8.863524
21-06-04 19:40	-4	15.35851	15.329968	30.484837
21-06-04 19:50	-4	12.449984	0.0	8.656574
21-06-04 20:00	-4	0.0	3.5849998	0.0
21-06-04 20:10	-4	12.747087	6.4699845	0.0
21-06-04 20:20	-4	11.293524	5.76997	0.0
21-06-04 20:30	-4	16.82061	2.3899999	0.0
21-06-04 20:40	-4	8.15997	2.29141	5.077032
21-06-04 20:50	-4	5.279986	3.6835895	28.55723
21-06-04 21:00	-4	0.0	16.524971	15.117085
21-06-04 21:10	-4	8.676573	18.93497	0.0
21-06-04 21:20	-4	13.7270565	38.68734	5.774971
21-06-04 21:30	-4	4.7799997	0.0	3.5849998
21-06-04 21:40	-4	2.3899999	0.0	3.5849998
21-06-04 21:50	-4	20.411545	8.859985	29.146954
21-06-04 22:00	-4	0.0	2.3950005	2.8849857
21-06-04 22:10	-4	1.1949999	25.04126	0.0
21-06-04 22:20	-4	30.68848	24.199955	8.370001
21-06-04 22:30	-4	16.54205	26.589954	7.1699996
21-06-04 22:40	-4	23.580025	4.7799993	12.954969
21-06-04 22:50	-4	36.72866	53.44578	28.13765
21-06-04 23:00	-4	26.608494	39.90617	35.429115
21-06-04 23:10	-4	42.239887	33.015606	17.932175
21-06-04 23:20	-4	20.614954	50.79381	29.342142
21-06-04 23:30	-4	2.7756994	40.449482	5.9993324
21-06-04 23:40	-4	8.284256	19.707834	3.1522276
21-06-04 23:50	-4	33.93435	27.17863	35.128414
21-06-05 00:00	-4	33.638805	39.995575	51.906513
21-06-05 00:10	-4	7.6749864	19.492807	39.89727
21-06-05 00:20	-4	4.7800007	24.208492	12.459984
21-06-05 00:30	-4	12.738479	19.422033	43.28724
21-06-05 00:40	-4	42.48714	58.850098	59.129272
21-06-05 00:50	-4	31.164179	20.895596	20.693645
21-06-05 01:00	-4	16.33202	6.9699697	15.544998
21-06-05 01:10	-4	12.530597	19.213623	1.1949999
21-06-05 01:20	-4	19.318666	19.623526	1.1950003
21-06-05 01:30	-4	0.0	0.0	4.78
21-06-05 01:40	-4	1.6899855	12.321657	14.35
21-06-05 01:50	-4	0.0	18.303646	3.5899997
21-06-05 02:00	-4	0.0	0.0	0.0
21-06-05 02:10	-4	1.1949999	0.0	3.37997
21-06-05 02:20	-4	10.558508	0.0	0.0
21-06-05 02:30	-4	4.089985	0.0	8.370001
21-06-05 02:40	-4	11.254985	0.0	23.998466
21-06-05 02:50	-4	29.048645	0.0	9.559999
21-06-05 03:00	-4	36.5186	0.0	37.697517
21-06-05 03:10	-4	26.626272	8.6521015	15.186002
21-06-05 03:20	-4	21.106558	4.7799997	69.82146
21-06-05 03:30	-4	19.409956	11.547019	27.09348
21-06-05 03:40	-4	11.955	30.841095	13.090732
21-06-05 03:50	-4	0.0	22.114069	3.5900002
21-06-05 04:00	-4	14.834987	43.99079	8.8649845
21-06-05 04:10	-4	18.80617	20.617035	30.044144
21-06-05 04:20	-4	59.23838	46.869682	11.051575
21-06-05 04:30	-4	30.142542	22.86524	28.287088
21-06-05 04:40	-4	22.495224	31.458578	35.4565
21-06-05 04:50	-4	19.419956	27.870037	0.0
21-06-05 05:00	-4	30.94704	39.05738	6.4749856
21-06-05 05:10	-4	26.941278	19.204151	23.290596
21-06-05 05:20	-4	11.049957	37.424885	23.993465
21-06-05 05:30	-4	25.765152	24.702023	38.909313
21-06-05 05:40	-4	22.014986	25.478577	41.09332
21-06-05 05:50	-4	26.863674	16.53851	26.604956
21-06-05 06:00	-4	9.570001	0.0	3.595
21-06-05 06:10	-4	0.0	0.0	26.20213
21-06-05 06:20	-4	0.0	2.3900003	3.5900006
21-06-05 06:30	-4	0.0	0.0	12.239956
21-06-05 06:40	-4	2.8885243	2.3899999	19.223623
21-06-05 06:50	-4	24.291346	0.0	39.187004
21-06-05 07:00	-3	66.59915	0.0	41.220325
21-06-05 07:10	-3	17.330524	3.5900002	14.926529
21-06-05 07:20	-3	10.068524	15.347049	4.578509
21-06-05 07:30	-3	2.39	4.7799997	5.5650983
21-06-05 07:40	-3	3.5849998	0.0	0.0
21-06-05 07:50	-3	93.25435	43.000206	43.689285
21-06-05 08:00	-3	38.797554	7.6649847	0.0
21-06-05 08:10	-3	21.09921	4.78	0.0
21-06-05 08:20	-3	0.0	0.0	0.0
21-06-05 08:30	-3	0.0	0.0	0.0
21-06-05 08:40	-3	0.0	16.891998	0.0
21-06-05 08:50	-3	0.0	0.0	0.0
21-06-05 09:00	-3	0.0	0.0	0.0
21-06-05 09:10	-3	0.0	7.1700006	0.0
21-06-05 09:20	-3	17.72997	2.884985	0.0
21-06-05 09:30	-3	2.3899999	1.689985	0.0
21-06-05 09:40	-3	1.1949998	0.0	0.0
21-06-05 09:50	-3	0.0	0.0	1.1949998
21-06-05 10:00	-3	0.0	0.0	0.0
21-06-05 10:10	-3	8.878524	11.254984	2.6721008
21-06-05 10:20	-3	7.056591	0.0	1.6935244
21-06-05 10:30	-3	3.9883657	4.5785093	6.2715735
21-06-05 10:40	-3	0.0	5.344203	18.009312
21-06-05 10:50	-3	0.0	7.4599557	0.0
21-06-05 11:00	-3	0.0	4.78	2.3518617
21-06-05 11:10	-3	0.0	1.1949999	11.988138
21-06-05 11:20	-3	2.3899999	0.0	2.3899999
21-06-05 11:30	-3	0.0	2.3899999	0.0
21-06-05 11:40	-3	0.0	3.5850003	0.0
21-06-05 11:50	-3	0.0	10.064985	0.0
21-06-05 12:00	-3	17.52656	28.270197	37.729694
21-06-05 12:10	-3	13.237004	10.559969	12.518675
21-06-05 12:20	-3	18.93851	0.0	2.3950002
21-06-05 12:30	-3	0.0	0.0	2.9233327
21-06-05 12:40	-3	0.0	7.1699996	4.251667
21-06-05 12:50	-3	0.0	2.39	0.0
21-06-05 13:00	-3	0.0	5.975	10.063524
21-06-05 13:10	-3	4.079985	0.0	0.0
21-06-05 13:20	-3	0.0	5.2835245	1.1949999
21-06-05 13:30	-3	1.1949999	3.5849998	0.0
21-06-05 13:40	-3	0.0	7.1699996	7.6699853
21-06-05 13:50	-3	0.0	0.0	0.0
21-06-05 14:00	-3	0.0	9.559999	0.0
21-06-05 14:10	-3	0.0	0.0	0.0
21-06-05 14:20	-3	0.0	0.0	0.0
21-06-05 14:30	-3	0.0	0.0	0.0
21-06-05 14:40	-3	0.0	1.6899855	0.0
21-06-05 14:50	-3	0.0	0.0	0.0
21-06-05 15:00	-3	0.0	2.8849854	10.559971
21-06-05 15:10	-3	0.0	0.0	0.0
21-06-05 15:20	-3	1.1949999	4.78	0.0
21-06-05 15:30	-3	4.7799997	0.0	0.0
21-06-05 15:40	-3	0.0	0.0	0.0
21-06-05 15:50	-3	16.116528	37.509254	5.9900007
21-06-05 16:00	-3	10.557048	3.5849998	6.2770333
21-06-05 16:10	-3	1.1950003	3.5849998	4.7800016
21-06-05 16:20	-3	0.0	1.1949999	0.0
21-06-05 16:30	-3	14.389999	7.1699996	0.0
21-06-05 16:40	-3	4.79	1.1949999	0.0
21-06-05 16:50	-3	0.0	0.0	7.9600997
21-06-05 17:00	-3	4.78	0.0	0.0
21-06-05 17:10	-3	0.0	0.0	4.084985
21-06-05 17:20	-3	0.0	2.3899999	0.0
21-06-05 17:30	-3	1.1949999	7.674985	0.0
21-06-05 17:40	-3	1.1949999	0.0	2.6195812
21-06-05 17:50	-3	0.0	0.0	2.6554043
21-06-05 18:00	-3	0.0	0.0	4.088525
21-06-05 18:10	-3	0.0	2.3899999	11.53994
21-06-05 18:20	-3	0.0	10.064985	7.6649857
21-06-05 18:30	-3	14.854985	4.7799997	9.4336605
21-06-05 18:40	-3	0.0	0.0	3.5849998
21-06-05 18:50	-3	0.0	0.0	14.339999
21-06-05 19:00	-3	0.0	2.3899996	0.0
21-06-05 19:10	-3	0.0	0.0	2.3899999
21-06-05 19:20	-3	0.0	10.554971	31.947168
21-06-05 19:30	-3	38.99576	34.954952	40.324093
21-06-05 19:40	-3	18.722017	43.784664	26.95438
21-06-05 19:50	-3	3.5849998	23.985607	0.0
21-06-05 20:00	-3	12.453526	14.430611	0.0
21-06-05 20:10	-3	1.1949998	2.39	11.259985
21-06-05 20:20	-3	2.8885243	2.3900008	0.0
21-06-05 20:30	-3	14.490759	0.0	0.0
21-06-05 20:40	-3	13.225609	2.3899999	4.0799856
21-06-05 20:50	-3	11.253525	31.148718	43.501427
21-06-05 21:00	-3	1.0179629	23.304996	13.236544
21-06-05 21:10	-3	8.542036	46.09929	4.785
21-06-05 21:20	-3	17.0121	10.554969	2.3899999
21-06-05 21:30	-3	9.565	20.600212	0.0
21-06-05 21:40	-3	17.316532	5.073493	3.5849998
21-06-05 21:50	-3	4.7799997	0.0	20.12351
21-06-05 22:00	-3	7.956558	23.562267	26.814983
21-06-05 22:10	-3	6.4699845	5.9800005	1.1949999
21-06-05 22:20	-3	8.370001	5.066574	2.3899999
21-06-05 22:30	-3	10.069985	9.565	15.339972
21-06-05 22:40	-3	18.057354	13.62646	32.230137
21-06-05 22:50	-3	22.551687	41.55204	12.442161
21-06-05 23:00	-3	28.722937	62.812336	26.598492
21-06-05 23:10	-3	29.899273	8.864985	0.0
21-06-05 23:20	-3	41.328995	35.255913	3.5849998
21-06-05 23:30	-3	30.56406	37.205486	14.452621
21-06-05 23:40	-3	48.494392	51.176414	30.837414
21-06-05 23:50	-3	32.395546	67.75468	59.51716
21-06-06 00:00	-3	22.171612	39.408676	28.878393
21-06-06 00:10	-3	4.7850003	24.991512	16.118608
21-06-06 00:20	-3	0.0	48.907772	36.805336
21-06-06 00:30	-3	2.8849847	22.58866	46.197212
21-06-06 00:40	-3	28.9287	1.1949999	31.82124
21-06-06 00:50	-3	10.554972	5.975	27.368595
21-06-06 01:00	-3	0.0	8.370001	5.9799995
21-06-06 01:10	-3	8.365002	5.279986	0.0
21-06-06 01:20	-3	7.175	0.0	10.845084
21-06-06 01:30	-3	31.250235	7.175	53.189415
21-06-06 01:40	-3	19.705595	6.5436745	14.642035
21-06-06 01:50	-3	20.484142	0.0	2.3899999
21-06-06 02:00	-3	3.5900002	3.5849998	0.0
21-06-06 02:10	-3	16.678074	25.212864	8.379999
21-06-06 02:20	-3	34.39195	7.175	7.6735244
21-06-06 02:30	-3	0.0	3.5900002	0.0
21-06-06 02:40	-3	49.27738	10.841546	4.088525
21-06-06 02:50	-3	40.967033	70.52069	31.965027
21-06-06 03:00	-3	14.647034	3.5849996	5.274985
21-06-06 03:10	-3	0.0	14.92153	1.6899849
21-06-06 03:20	-3	4.7799997	11.960002	2.8849845
21-06-06 03:30	-3	10.054985	36.427315	9.157019
21-06-06 03:40	-3	19.716986	49.4659	12.444986
21-06-06 03:50	-3	4.079985	19.010582	4.084985
21-06-06 04:00	-3	28.591974	43.216927	12.953509
21-06-06 04:10	-3	31.678448	42.80256	15.628466
21-06-06 04:20	-3	32.167046	24.785181	16.81285
21-06-06 04:30	-3	52.16694	43.245476	60.495964
21-06-06 04:40	-3	24.98266	14.92153	23.92641
21-06-06 04:50	-3	16.529972	43.20407	53.35569
21-06-06 05:00	-3	33.27851	26.675568	34.90923
21-06-06 05:10	-3	19.782919	23.579407	45.04791
21-06-06 05:20	-3	3.5849998	14.345001	34.427715
21-06-06 05:30	-3	0.0	12.449985	18.803722
21-06-06 05:40	-3	21.13848	38.07303	44.13152
21-06-06 05:50	-3	38.885628	18.210209	21.40921
21-06-06 06:00	-3	17.031574	4.5785074	7.175
21-06-06 06:10	-3	38.55799	0.0	4.7799997
21-06-06 06:20	-3	5.473651	0.0	4.1653423
21-06-06 06:30	-3	52.078533	0.0	93.39238
21-06-06 06:40	-3	3.595	0.0	20.402073
21-06-06 06:50	-3	0.0	0.0	8.657101
21-06-06 07:00	-2	0.0	7.9515586	13.447032
21-06-06 07:10	-2	0.0	17.535559	0.0
21-06-06 07:20	-2	1.1950002	0.0	7.6649847
21-06-06 07:30	-2	12.454985	5.975	9.57
21-06-06 07:40	-2	0.0	0.0	0.0
21-06-06 07:50	-2	2.3899999	0.0	0.0
21-06-06 08:00	-2	0.0	0.0	0.0
21-06-06 08:10	-2	0.0	0.0	0.0
21-06-06 08:20	-2	0.0	0.0	0.0
21-06-06 08:30	-2	0.0	2.3899999	0.0
21-06-06 08:40	-2	0.0	0.0	0.0
21-06-06 08:50	-2	0.0	0.0	0.0
21-06-06 09:00	-2	1.6899849	0.0	0.0
21-06-06 09:10	-2	0.0	0.0	0.0
21-06-06 09:20	-2	10.650673	0.0	18.311659
21-06-06 09:30	-2	2.4	0.0	4.78
21-06-06 09:40	-2	16.837002	4.7799997	0.0
21-06-06 09:50	-2	8.159971	0.0	0.0
21-06-06 10:00	-2	2.3900008	8.365	0.0
21-06-06 10:10	-2	0.0	0.0	11.95
21-06-06 10:20	-2	1.1949999	0.0	0.0
21-06-06 10:30	-2	3.5849998	0.0	2.3899999
21-06-06 10:40	-2	0.0	0.0	0.0
21-06-06 10:50	-2	0.0	0.0	0.0
21-06-06 11:00	-2	2.39	0.0	0.0
21-06-06 11:10	-2	2.3899996	0.0	0.0
21-06-06 11:20	-2	0.0	0.0	0.0
21-06-06 11:30	-2	1.1950002	4.78	2.8849847
21-06-06 11:40	-2	1.1949999	0.0	0.0
21-06-06 11:50	-2	2.3899999	0.0	0.0
21-06-06 12:00	-2	0.0	1.1949999	0.0
21-06-06 12:10	-2	1.689985	9.559999	0.0
21-06-06 12:20	-2	4.78	2.3899994	10.55997
21-06-06 12:30	-2	4.0799856	6.4785247	2.3899999
21-06-06 12:40	-2	4.7799997	3.5849998	22.66594
21-06-06 12:50	-2	6.9685082	1.6899849	35.963806
21-06-06 13:00	-2	8.164969	22.807001	31.65653
21-06-06 13:10	-2	9.569999	9.858496	0.0
21-06-06 13:20	-2	0.0	0.0	0.0
21-06-06 13:30	-2	1.1949997	2.3900003	0.0
21-06-06 13:40	-2	0.0	0.0	5.2749853
21-06-06 13:50	-2	0.0	0.0	4.7799997
21-06-06 14:00	-2	2.3900003	0.0	0.0
21-06-06 14:10	-2	0.0	0.0	4.582049
21-06-06 14:20	-2	0.0	0.0	1.6935246
21-06-06 14:30	-2	0.0	0.0	5.9849997
21-06-06 14:40	-2	0.0	1.1949998	0.0
21-06-06 14:50	-2	0.0	0.0	0.0
21-06-06 15:00	-2	3.5899997	1.6899855	2.3899999
21-06-06 15:10	-2	5.98	16.35056	1.2
21-06-06 15:20	-2	1.1949999	0.96789044	7.452101
21-06-06 15:30	-2	0.0	0.0	0.0
21-06-06 15:40	-2	1.1950004	1.1949999	0.0
21-06-06 15:50	-2	1.1949999	5.9749994	0.0
21-06-06 16:00	-2	1.6899853	0.0	0.0
21-06-06 16:10	-2	2.3899999	7.1699996	0.0
21-06-06 16:20	-2	0.0	8.362175	0.0
21-06-06 16:30	-2	0.0	27.376362	13.442034
21-06-06 16:40	-2	0.0	38.314354	34.84041
21-06-06 16:50	-2	5.9849997	14.911443	4.7850003
21-06-06 17:00	-2	0.0	0.0	0.0
21-06-06 17:10	-2	0.0	0.0	0.0
21-06-06 17:20	-2	0.0	2.3899999	0.0
21-06-06 17:30	-2	0.0	5.7699695	0.0
21-06-06 17:40	-2	0.0	2.3899999	0.0
21-06-06 17:50	-2	2.3899999	0.0	0.0
21-06-06 18:00	-2	2.3899999	0.0	4.7799997
21-06-06 18:10	-2	0.0	0.0	1.1949999
21-06-06 18:20	-2	4.088525	3.3799706	21.34483
21-06-06 18:30	-2	0.0	0.0	0.0
21-06-06 18:40	-2	0.0	12.444984	0.0
21-06-06 18:50	-2	0.0	14.339999	0.0
21-06-06 19:00	-2	0.0	4.7799997	0.0
21-06-06 19:10	-2	1.1949999	0.0	0.0
21-06-06 19:20	-2	6.4749856	0.0	0.0
21-06-06 19:30	-2	18.518608	30.129475	14.148509
21-06-06 19:40	-2	31.057583	18.918509	37.438118
21-06-06 19:50	-2	4.9786654	1.1949999	14.217819
21-06-06 20:00	-2	6.2593403	25.192072	38.28721
21-06-06 20:10	-2	0.0	1.1949998	24.478148
21-06-06 20:20	-2	0.0	0.0	6.469985
21-06-06 20:30	-2	29.978464	43.443554	10.836546
21-06-06 20:40	-2	7.1699996	17.01021	4.7799997
21-06-06 20:50	-2	7.1700006	36.439915	0.0
21-06-06 21:00	-2	19.923481	25.40824	5.975
21-06-06 21:10	-2	2.3899999	6.2737503	1.1949998
21-06-06 21:20	-2	1.1949998	2.3899999	14.15851
21-06-06 21:30	-2	9.362049	5.274985	21.464268
21-06-06 21:40	-2	20.903606	8.859983	27.661316
21-06-06 21:50	-2	11.249986	10.553507	0.0
21-06-06 22:00	-2	19.92848	35.62157	4.5749702
21-06-06 22:10	-2	4.0799856	19.983107	1.1949999
21-06-06 22:20	-2	18.027002	7.9600983	15.131559
21-06-06 22:30	-2	25.475039	31.31553	25.980713
21-06-06 22:40	-2	31.968561	40.592857	4.079985
21-06-06 22:50	-2	17.32007	24.873447	11.532086
21-06-06 23:00	-2	15.539999	33.852806	5.279985
21-06-06 23:10	-2	22.314096	29.943432	21.173632
21-06-06 23:20	-2	11.758509	42.129345	10.549971
21-06-06 23:30	-2	31.86994	33.154087	20.12997
21-06-06 23:40	-2	42.38765	35.047115	20.399311
21-06-06 23:50	-2	9.559999	18.93497	6.4699845
21-06-07 00:00	-2	24.203495	27.92313	20.11351
21-06-07 00:10	-2	43.46951	37.755596	60.073597
21-06-07 00:20	-2	13.728447	17.923635	20.182692
21-06-07 00:30	-2	2.3899999	23.078644	39.524246
21-06-07 00:40	-2	0.0	13.514951	11.759969
21-06-07 00:50	-2	9.147086	29.68851	0.0
21-06-07 01:00	-2	3.5850003	9.852101	14.153509
21-06-07 01:10	-2	4.370099	2.3900008	5.2749853
21-06-07 01:20	-2	18.032621	2.3899999	14.217041
21-06-07 01:30	-2	1.6899856	10.55351	9.1499405
21-06-07 01:40	-2	15.545	13.39065	0.0
21-06-07 01:50	-2	13.237002	19.044584	1.6899849
21-06-07 02:00	-2	21.19487	17.59217	3.5849998
21-06-07 02:10	-2	4.785	3.383508	1.1949997
21-06-07 02:20	-2	11.861025	20.677198	7.464341
21-06-07 02:30	-2	27.9547	33.56241	2.3950002
21-06-07 02:40	-2	26.872055	17.59087	13.453496
21-06-07 02:50	-2	10.759999	17.528477	14.148511
21-06-07 03:00	-2	20.694105	78.1194	67.318184
21-06-07 03:10	-2	22.586674	27.569244	41.51055
21-06-07 03:20	-2	38.42024	43.683327	34.855694
21-06-07 03:30	-2	15.125097	37.52065	35.2342
21-06-07 03:40	-2	19.624985	36.44416	29.673763
21-06-07 03:50	-2	12.032072	23.006575	12.935226
21-06-07 04:00	-2	33.84514	32.351486	31.458118
21-06-07 04:10	-2	7.9705596	0.0	2.3899999
21-06-07 04:20	-2	3.5849998	17.157415	4.0799847
21-06-07 04:30	-2	0.0	16.003914	10.059985
21-06-07 04:40	-2	1.1949999	26.589344	19.229084
21-06-07 04:50	-2	6.4749856	18.924969	28.161615
21-06-07 05:00	-2	18.224342	54.282036	66.35274
21-06-07 05:10	-2	24.289104	27.131878	12.054082
21-06-07 05:20	-2	19.912018	28.3721	52.011208
21-06-07 05:30	-2	13.713681	45.314865	32.84923
21-06-07 05:40	-2	26.293634	1.8150107	23.606083
21-06-07 05:50	-2	31.460041	31.830418	11.968798
21-06-07 06:00	-2	57.55547	71.61133	54.994087
21-06-07 06:10	-2	32.033623	41.79968	0.0
21-06-07 06:20	-2	20.625574	7.1699996	0.0
21-06-07 06:30	-2	41.587784	4.0799856	0.0
21-06-07 06:40	-2	15.55	0.0	0.0
21-06-07 06:50	-2	11.54348	0.0	20.691658
21-06-07 07:00	-1	57.435223	0.0	70.72021
21-06-07 07:10	-1	1.1949997	9.559999	0.0
21-06-07 07:20	-1	3.5849998	1.1949999	1.1949998
21-06-07 07:30	-1	0.0	13.2315445	12.448524
21-06-07 07:40	-1	0.0	0.0	0.0
21-06-07 07:50	-1	0.0	0.0	0.0
21-06-07 08:00	-1	11.163719	0.0	0.112735845
21-06-07 08:10	-1	16.421824	12.454986	10.6472645
21-06-07 08:20	-1	18.638653	19.280762	12.036545
21-06-07 08:30	-1	60.7194	35.481514	15.364897
21-06-07 08:40	-1	39.659405	45.39476	15.3385105
21-06-07 08:50	-1	27.661627	20.819984	5.0665746
21-06-07 09:00	-1	0.0	2.8849847	26.885595
21-06-07 09:10	-1	2.3899999	10.139911	10.25865
21-06-07 09:20	-1	2.8849854	1.1950002	14.650572
21-06-07 09:30	-1	6.7556243	7.1699996	0.0
21-06-07 09:40	-1	0.0	9.345226	1.1999999
21-06-07 09:50	-1	0.0	0.0	0.0
21-06-07 10:00	-1	2.6765738	0.0	3.5949998
21-06-07 10:10	-1	0.0	2.3899999	2.3950002
21-06-07 10:20	-1	6.469986	19.993103	2.6743407
21-06-07 10:30	-1	9.57	7.1699996	5.975
21-06-07 10:40	-1	0.0	0.0	0.0
21-06-07 10:50	-1	0.0	0.0	0.0
21-06-07 11:00	-1	3.5849998	0.0	0.0
21-06-07 11:10	-1	1.1949999	1.1949999	0.0
21-06-07 11:20	-1	2.3899999	0.0	0.0
21-06-07 11:30	-1	0.0	0.0	6.7578645
21-06-07 11:40	-1	0.0	9.846574	5.279985
21-06-07 11:50	-1	1.1950002	2.395	0.0
21-06-07 12:00	-1	0.0	0.0	0.0
21-06-07 12:10	-1	7.6649857	1.195	0.0
21-06-07 12:20	-1	38.579704	0.0	0.0
21-06-07 12:30	-1	6.2649565	0.0	0.0
21-06-07 12:40	-1	0.0	0.0	0.0
21-06-07 12:50	-1	0.0	0.0	2.3899999
21-06-07 13:00	-1	5.975	12.454983	34.06845
21-06-07 13:10	-1	10.840611	0.0	10.064984
21-06-07 13:20	-1	15.628467	0.0	0.0
21-06-07 13:30	-1	2.889985	2.3899999	0.0
21-06-07 13:40	-1	0.0	0.0	1.1949999
21-06-07 13:50	-1	2.3999999	0.0	0.0
21-06-07 14:00	-1	5.7735095	1.1949999	0.0
21-06-07 14:10	-1	0.0	1.2	0.0
21-06-07 14:20	-1	0.0	1.6935246	0.0
21-06-07 14:30	-1	0.0	3.5949998	0.0
21-06-07 14:40	-1	0.0	0.0	1.1949998
21-06-07 14:50	-1	0.0	0.0	0.0
21-06-07 15:00	-1	19.720526	26.11851	40.89085
21-06-07 15:10	-1	23.512018	60.883312	56.026245
21-06-07 15:20	-1	24.209955	19.418493	18.226574
21-06-07 15:30	-1	0.0	11.7520485	8.659955
21-06-07 15:40	-1	0.0	0.0	3.5849996
21-06-07 15:50	-1	7.169998	4.079985	10.059984
21-06-07 16:00	-1	0.0	1.1949998	0.0
21-06-07 16:10	-1	0.0	3.5849998	12.052622
21-06-07 16:20	-1	0.0	20.418465	27.788748
21-06-07 16:30	-1	0.0	7.1800003	2.3899999
21-06-07 16:40	-1	1.6899853	1.1949999	0.0
21-06-07 16:50	-1	6.964971	0.0	0.0
21-06-07 17:00	-1	2.3899999	1.195	0.0
21-06-07 17:10	-1	0.0	0.0	0.0
21-06-07 17:20	-1	0.0	0.0	2.3899999
21-06-07 17:30	-1	0.0	0.0	0.0
21-06-07 17:40	-1	0.0	0.0	2.39
21-06-07 17:50	-1	0.0	0.0	0.0
21-06-07 18:00	-1	0.0	2.39	1.6899849
21-06-07 18:10	-1	0.0	0.0	5.069955
21-06-07 18:20	-1	0.0	0.0	0.0
21-06-07 18:30	-1	0.0	13.638621	0.0
21-06-07 18:40	-1	1.6899853	1.1949999	1.1949999
21-06-07 18:50	-1	0.0	0.0	0.0
21-06-07 19:00	-1	0.0	2.3899999	11.960001
21-06-07 19:10	-1	4.7799997	8.365	0.0
21-06-07 19:20	-1	3.5900002	1.1949999	0.0
21-06-07 19:30	-1	5.2749853	0.0	6.4735246
21-06-07 19:40	-1	11.537087	17.248524	10.755
21-06-07 19:50	-1	24.063618	16.030241	10.068524
21-06-07 20:00	-1	27.787104	5.279985	49.502903
21-06-07 20:10	-1	0.0	24.691557	14.9305935
21-06-07 20:20	-1	0.0	16.607199	4.7799997
21-06-07 20:30	-1	5.066574	32.929287	4.780001
21-06-07 20:40	-1	2.8849847	7.1699996	0.0
21-06-07 20:50	-1	0.0	2.3899999	0.0
21-06-07 21:00	-1	0.0	4.079985	2.6067536
21-06-07 21:10	-1	7.6699843	12.477766	1.4732319
21-06-07 21:20	-1	4.084985	14.834986	7.170001
21-06-07 21:30	-1	5.069956	7.6649847	11.046576
21-06-07 21:40	-1	13.023134	29.665226	22.100529
21-06-07 21:50	-1	38.61175	28.163532	21.393433
21-06-07 22:00	-1	20.893703	24.062153	21.744143
21-06-07 22:10	-1	4.0849853	4.0849853	2.3899999
21-06-07 22:20	-1	25.052443	23.794052	4.780001
21-06-07 22:30	-1	4.57851	20.415613	0.0
21-06-07 22:40	-1	6.2615747	45.18194	22.595055
21-06-07 22:50	-1	18.00707	47.762653	82.545944
21-06-07 23:00	-1	20.494396	21.577328	18.153116
21-06-07 23:10	-1	10.840084	25.970709	0.0
21-06-07 23:20	-1	64.39565	44.894062	7.169999
21-06-07 23:30	-1	31.525967	29.357666	6.2571006
21-06-07 23:40	-1	31.961329	42.189743	38.32731
21-06-07 23:50	-1	36.96006	54.642952	9.270246
21-06-08 00:00	-1	4.5835094	12.732086	8.667032
21-06-08 00:10	-1	5.8653092	22.37708	27.494171
21-06-08 00:20	-1	28.267765	65.41025	40.729267
21-06-08 00:30	-1	30.268118	53.12243	26.694036
21-06-08 00:40	-1	17.821362	9.05865	11.5370865
21-06-08 00:50	-1	39.491066	7.2470717	44.400723
21-06-08 01:00	-1	8.17351	4.5820494	8.568665
21-06-08 01:10	-1	16.53997	0.0	23.199987
21-06-08 01:20	-1	54.770103	66.53673	35.560642
21-06-08 01:30	-1	9.565	19.252747	26.462154
21-06-08 01:40	-1	0.0	18.01707	42.908688
21-06-08 01:50	-1	1.1949999	1.9160001	0.0
21-06-08 02:00	-1	3.5849998	4.064	1.1949998
21-06-08 02:10	-1	7.169999	38.072865	12.74156
21-06-08 02:20	-1	20.606573	1.1949999	0.0
21-06-08 02:30	-1	0.0	0.0	2.6765742
21-06-08 02:40	-1	6.9699697	0.0	0.0
21-06-08 02:50	-1	37.17147	11.254985	0.0
21-06-08 03:00	-1	6.469986	1.1999999	1.1949999
21-06-08 03:10	-1	15.910726	18.73202	0.0
21-06-08 03:20	-1	37.803688	37.75638	3.5900006
21-06-08 03:30	-1	13.94702	14.431544	4.7799997
21-06-08 03:40	-1	35.83352	34.277016	7.1800003
21-06-08 03:50	-1	14.648494	19.135	16.728636
21-06-08 04:00	-1	30.14802	54.543556	76.13005
21-06-08 04:10	-1	56.073814	82.23216	70.382126
21-06-08 04:20	-1	42.01809	57.69093	32.750587
21-06-08 04:30	-1	14.849985	30.758106	15.072795
21-06-08 04:40	-1	17.239986	6.4735246	49.0918
21-06-08 04:50	-1	22.177921	7.3594513	40.637527
21-06-08 05:00	-1	36.612663	53.017586	15.864815
21-06-08 05:10	-1	27.258444	45.674225	57.957314
21-06-08 05:20	-1	7.6685243	12.237101	14.225054
21-06-08 05:30	-1	18.219954	23.59133	13.871429
21-06-08 05:40	-1	47.994072	30.463446	54.73235
21-06-08 05:50	-1	29.36561	21.107086	50.657738
21-06-08 06:00	-1	41.310677	47.14881	75.189514
21-06-08 06:10	-1	19.922018	49.0294	46.404392
21-06-08 06:20	-1	59.067505	10.028941	97.997826
21-06-08 06:30	-1	21.823492	0.0	42.24712
21-06-08 06:40	-1	39.69594	0.0	27.175024
21-06-08 06:50	-1	28.566975	3.5900006	42.06907
21-06-08 07:00	0	4.785	2.395	10.054985
21-06-08 07:10	0	1.1949999	0.0	18.015085
21-06-08 07:20	0	0.0	0.0	0.0
21-06-08 07:30	0	3.5849998	0.0	0.0
21-06-08 07:40	0	0.0	5.9750004	0.0
21-06-08 07:50	0	9.851575	12.249956	7.1800003
21-06-08 08:00	0	0.0	0.0	0.0
21-06-08 08:10	0	0.0	1.6899855	0.0
21-06-08 08:20	0	0.0	0.0	0.0
21-06-08 08:30	0	0.0	0.0	2.395
21-06-08 08:40	0	3.5900006	14.13497	0.0
21-06-08 08:50	0	0.0	2.8849852	0.0
21-06-08 09:00	0	16.03024	0.0	0.0
21-06-08 09:10	0	10.327349	0.0	3.5850003
21-06-08 09:20	0	21.403133	0.0	0.0
21-06-08 09:30	0	6.266576	0.0	4.784999
21-06-08 09:40	0	0.0	12.746559	0.0
21-06-08 09:50	0	6.266574	15.415052	1.6935247
21-06-08 10:00	0	101.756195	124.16676	141.2604
21-06-08 10:10	0	85.173935	111.97609	118.07106
21-06-08 10:20	0	24.49153	50.18498	13.319212
21-06-08 10:30	0	29.357601	53.466515	45.737255
21-06-08 10:40	0	47.485275	31.838642	12.061766
21-06-08 10:50	0	4.7799997	2.3899999	0.0
21-06-08 11:00	0	2.3899994	0.0	0.0
21-06-08 11:10	0	7.1700006	0.0	0.0
21-06-08 11:20	0	0.0	0.0	0.0
21-06-08 11:30	0	13.717056	7.9620194	0.0
21-06-08 11:40	0	1.1949998	0.0	0.0
21-06-08 11:50	0	7.1699996	0.0	0.0
21-06-08 12:00	0	8.859985	4.3620863	0.0
21-06-08 12:10	0	0.0	0.0	1.1949998
21-06-08 12:20	0	0.0	1.1949999	2.8849854
21-06-08 12:30	0	3.5850003	7.2470717	5.2749853
21-06-08 12:40	0	10.764999	1.1949999	6.2649565
21-06-08 12:50	0	0.0	4.7799997	0.0
21-06-08 13:00	0	8.17705	1.1949999	3.5849998
21-06-08 13:10	0	0.0	2.3899999	0.0
21-06-08 13:20	0	0.0	0.0	3.5850003
21-06-08 13:30	0	4.7799997	0.0	4.0799847
21-06-08 13:40	0	0.0	0.0	0.0
21-06-08 13:50	0	1.1949999	0.0	0.0
21-06-08 14:00	0	0.0	0.0	3.5849998
21-06-08 14:10	0	0.0	0.0	0.0
21-06-08 14:20	0	19.130001	3.5849998	0.0
21-06-08 14:30	0	0.0	0.0	0.0
21-06-08 14:40	0	0.0	0.0	8.464082
21-06-08 14:50	0	5.2749853	3.5850003	17.524939
21-06-08 15:00	0	0.0	0.0	0.0
21-06-08 15:10	0	1.1949998	0.0	0.0
21-06-08 15:20	0	0.0	25.481659	0.0
21-06-08 15:30	0	0.0	11.328675	13.01944
21-06-08 15:40	0	0.0	0.0	0.0
21-06-08 15:50	0	6.7520876	0.0	0.0
21-06-08 16:00	0	0.0	0.0	10.754999
21-06-08 16:10	0	0.0	0.0	3.5900002
21-06-08 16:20	0	3.3870482	0.0	0.0
21-06-08 16:30	0	26.10497	0.0	0.0
21-06-08 16:40	0	12.04285	0.0	9.853493
21-06-08 16:50	0	10.054985	6.469985	9.846574
21-06-08 17:00	0	0.0	0.0	1.1949999
21-06-08 17:10	0	0.0	0.0	0.0
21-06-08 17:20	0	0.0	2.3899999	0.0
21-06-08 17:30	0	0.0	0.0	0.0
21-06-08 17:40	0	1.6899849	1.1949999	0.0
21-06-08 17:50	0	0.0	17.310596	0.0
21-06-08 18:00	0	0.0	5.975	3.5850005
21-06-08 18:10	0	5.9849997	7.1699996	38.237053
21-06-08 18:20	0	4.7799997	0.0	0.0
21-06-08 18:30	0	1.1949999	2.3899999	0.0
21-06-08 18:40	0	1.1949998	6.7670164	2.3900003
21-06-08 18:50	0	4.79	0.0	0.0
21-06-08 19:00	0	3.5849998	0.0	0.0
21-06-08 19:10	0	4.079985	4.079984	12.527056
21-06-08 19:20	0	0.0	0.0	34.35902
21-06-08 19:30	0	0.0	4.0849857	0.0
21-06-08 19:40	0	15.740381	1.1949999	3.5849998
21-06-08 19:50	0	32.54182	22.293577	0.0
21-06-08 20:00	0	11.254985	1.1949998	7.1699996
21-06-08 20:10	0	8.946529	1.1949999	0.0
21-06-08 20:20	0	22.325558	33.559925	2.3899999
21-06-08 20:30	0	6.9685106	23.784187	0.88518524
21-06-08 20:40	0	3.5849996	0.0	5.0948153
21-06-08 20:50	0	3.5850005	0.0	6.7565584
21-06-08 21:00	0	19.417034	3.5900006	15.632849
21-06-08 21:10	0	18.932049	16.618668	8.17851
21-06-08 21:20	0	7.169999	38.8456	43.34984
21-06-08 21:30	0	2.3899999	7.452101	4.0799856
21-06-08 21:40	0	2.3899999	0.0	0.0
21-06-08 21:50	0	6.539202	3.5899997	0.0
21-06-08 22:00	0	7.462102	19.80546	6.469985
21-06-08 22:10	0	0.0	10.059984	0.0
21-06-08 22:20	0	23.986546	37.918663	4.5799704
21-06-08 22:30	0	0.0	0.0	9.152086
21-06-08 22:40	0	18.219955	33.0143	24.304035
21-06-08 22:50	0	45.4016	58.93279	23.856192
21-06-08 23:00	0	18.508148	28.359411	8.8649845
21-06-08 23:10	0	0.0	22.252794	6.2571006
21-06-08 23:20	0	7.9655585	26.76912	0.0
21-06-08 23:30	0	26.957668	78.61938	29.841595
21-06-08 23:40	0	26.180054	12.530069	16.039984
21-06-08 23:50	0	8.38	54.694977	9.387049
21-06-09 00:00	0	28.851242	20.885324	47.084347
21-06-09 00:10	0	20.976439	6.469985	16.525682
21-06-09 00:20	0	20.183603	30.13274	14.158511
21-06-09 00:30	0	39.91953	27.798285	60.821495
21-06-09 00:40	0	22.30656	31.165798	34.615604
21-06-09 00:50	0	38.15982	25.971643	23.299911
21-06-09 01:00	0	37.30256	21.40213	8.365
21-06-09 01:10	0	0.0	9.35851	28.08699
21-06-09 01:20	0	1.6899849	2.3950002	1.1949999
21-06-09 01:30	0	12.449985	0.0	9.559999
21-06-09 01:40	0	2.39	6.2621017	5.975
21-06-09 01:50	0	1.1949999	0.0	0.0
21-06-09 02:00	0	2.39	2.3899999	0.0
21-06-09 02:10	0	30.470068	18.247736	13.9420185
21-06-09 02:20	0	16.333477	10.76	7.6649847
21-06-09 02:30	0	23.708511	6.262101	4.0890245
21-06-09 02:40	0	20.635572	17.73851	11.240946
21-06-09 02:50	0	11.259985	21.191236	5.9749994
21-06-09 03:00	0	0.0	1.6899855	3.5849998
21-06-09 03:10	0	5.77497	38.5804	9.56
21-06-09 03:20	0	20.125687	28.641186	5.975
21-06-09 03:30	0	19.608877	28.8344	18.306347
21-06-09 03:40	0	32.143074	1.1949998	0.0
21-06-09 03:50	0	26.46163	43.491837	47.288376
21-06-09 04:00	0	27.591547	42.007683	37.282112
21-06-09 04:10	0	69.27079	50.997456	63.56433
21-06-09 04:20	0	22.818392	39.429157	45.82196
21-06-09 04:30	0	25.961643	17.519327	38.425533
21-06-09 04:40	0	44.6841	42.23196	8.237199
21-06-09 04:50	0	21.02406	31.659912	26.078167
21-06-09 05:00	0	18.222034	30.544378	8.216701
21-06-09 05:10	0	10.549971	7.669986	5.279985
21-06-09 05:20	0	27.816275	32.65696	29.00057
21-06-09 05:30	0	19.00282	17.229986	29.470724
21-06-09 05:40	0	41.898766	61.716133	69.46031
21-06-09 05:50	0	21.605083	28.282085	22.596674
21-06-09 06:00	0	17.72351	21.11494	21.314972
21-06-09 06:10	0	85.60874	57.20417	88.88008
21-06-09 06:20	0	28.974277	17.935001	14.255041
21-06-09 06:30	0	30.253653	25.109997	3.5899997
21-06-09 06:40	0	55.513653	47.49055	4.7850003
21-06-09 06:50	0	7.7342024	2.8849854	5.975
21-06-09 07:00	1	3.5900002	0.0	15.534999
21-06-09 07:10	1	0.0	0.0	8.15997
21-06-09 07:20	1	6.469985	0.0	0.0
21-06-09 07:30	1	5.2749844	11.052034	2.395
21-06-09 07:40	1	10.56205	0.0	2.3899999
21-06-09 07:50	1	0.0	5.76997	2.3899999
21-06-09 08:00	1	15.347049	15.344971	10.13315
21-06-09 08:10	1	0.0	0.0	0.0
21-06-09 08:20	1	2.39	0.0	0.0
21-06-09 08:30	1	6.478524	2.3899999	8.369999
21-06-09 08:40	1	47.09118	52.77479	54.63507
21-06-09 08:50	1	6.9735093	0.0	26.754715
21-06-09 09:00	1	0.0	0.0	0.0
21-06-09 09:10	1	2.3899999	0.0	0.0
21-06-09 09:20	1	7.1699996	0.0	0.0
21-06-09 09:30	1	6.2665744	2.3899999	0.0
21-06-09 09:40	1	1.1949999	0.0	9.362049
21-06-09 09:50	1	0.0	5.2835245	7.6685243
21-06-09 10:00	1	0.0	5.344203	0.0
21-06-09 10:10	1	8.656573	0.0	0.0
21-06-09 10:20	1	6.4699845	1.1949999	11.768507
21-06-09 10:30	1	0.0	0.0	1.6935246
21-06-09 10:40	1	0.0	0.0	0.0
21-06-09 10:50	1	14.914203	10.3590975	1.689985
21-06-09 11:00	1	2.39	5.0699563	0.0
21-06-09 11:10	1	0.0	3.5849998	0.0
21-06-09 11:20	1	0.0	0.0	3.5849998
21-06-09 11:30	1	0.0	2.39	0.0
21-06-09 11:40	1	0.0	6.0520716	0.0
21-06-09 11:50	1	0.0	2.8849852	2.3899999
21-06-09 12:00	1	4.7850003	1.1949999	1.195
21-06-09 12:10	1	5.2749853	0.0	2.3899999
21-06-09 12:20	1	4.7799997	0.0	0.0
21-06-09 12:30	1	3.5849998	6.2496734	17.32153
21-06-09 12:40	1	0.0	1.9302975	2.3899999
21-06-09 12:50	1	0.0	0.0	3.5849998
21-06-09 13:00	1	2.39	1.6899849	2.3899999
21-06-09 13:10	1	1.1949999	5.975	0.0
21-06-09 13:20	1	4.7999997	4.7799997	0.0
21-06-09 13:30	1	0.0	7.1700006	1.2240611
21-06-09 13:40	1	0.0	0.0	1.1659389
21-06-09 13:50	1	1.1949999	1.1949999	0.0
21-06-09 14:00	1	0.0	1.1949999	0.0
21-06-09 14:10	1	0.0	2.3899999	0.0
21-06-09 14:20	1	0.0	1.195	2.3899999
21-06-09 14:30	1	0.0	5.975	0.0
21-06-09 14:40	1	0.0	8.365	5.975
21-06-09 14:50	1	3.379971	0.0	13.648526
21-06-09 15:00	1	0.0	0.0	0.0
21-06-09 15:10	1	0.0	6.489985	2.3899999
21-06-09 15:20	1	0.0	1.1949999	6.2615733
21-06-09 15:30	1	14.708647	0.0	5.773509
21-06-09 15:40	1	0.0	2.3899999	0.0
21-06-09 15:50	1	0.0	4.7799997	0.0
21-06-09 16:00	1	0.0	0.0	0.0
21-06-09 16:10	1	0.0	0.0	0.0
21-06-09 16:20	1	0.0	0.0	2.39
21-06-09 16:30	1	3.5849998	9.569998	23.219986
21-06-09 16:40	1	0.0	0.0	2.3899999
21-06-09 16:50	1	0.0	0.0	0.0
21-06-09 17:00	1	0.0	9.424189	0.0
21-06-09 17:10	1	0.0	15.134941	1.1949999
21-06-09 17:20	1	0.0	20.759573	7.1700006
21-06-09 17:30	1	0.0	2.3899999	15.842035
21-06-09 17:40	1	0.0	0.0	0.0
21-06-09 17:50	1	0.0	0.0	0.0
21-06-09 18:00	1	0.0	0.0	0.0
21-06-09 18:10	1	7.4599543	5.975	2.3899999
21-06-09 18:20	1	4.0799856	1.0190831	9.642851
21-06-09 18:30	1	11.259985	8.540917	4.7849994
21-06-09 18:40	1	5.9749994	1.1949999	0.0
21-06-09 18:50	1	7.1700006	0.0	0.0
21-06-09 19:00	1	0.0	3.5849998	9.520453
21-06-09 19:10	1	3.5849998	4.7799997	0.039545726
21-06-09 19:20	1	14.339999	11.7535095	0.0
21-06-09 19:30	1	4.7799997	17.72997	0.0
21-06-09 19:40	1	27.878418	63.42223	28.585516
21-06-09 19:50	1	37.44358	21.89504	32.75074
21-06-09 20:00	1	0.0	12.643649	26.057714
21-06-09 20:10	1	2.3899999	14.125226	3.5900002
21-06-09 20:20	1	0.0	1.1949999	1.1949998
21-06-09 20:30	1	0.0	12.525597	0.0
21-06-09 20:40	1	8.159969	21.9711	2.3899999
21-06-09 20:50	1	5.565099	5.433723	2.3899999
21-06-09 21:00	1	27.856598	9.819107	16.32156
21-06-09 21:10	1	12.732085	27.820911	12.315886
21-06-09 21:20	1	0.0	26.663116	4.582049
21-06-09 21:30	1	5.7770486	32.31883	0.0
21-06-09 21:40	1	21.59561	11.960001	9.0342
21-06-09 21:50	1	14.834984	4.578508	29.2158
21-06-09 22:00	1	15.319292	23.898891	10.3450985
21-06-09 22:10	1	21.193476	41.60772	27.011007
21-06-09 22:20	1	20.105227	20.900068	4.9233994
21-06-09 22:30	1	32.83035	57.846447	11.954999
21-06-09 22:40	1	19.220613	17.033493	4.5749702
21-06-09 22:50	1	2.39	16.613132	9.846575
21-06-09 23:00	1	30.525066	61.063305	49.214005
21-06-09 23:10	1	27.807034	29.842123	46.45932
21-06-09 23:20	1	6.4749846	25.705927	25.188465
21-06-09 23:30	1	27.173105	50.400536	25.882086
21-06-09 23:40	1	38.66636	55.51519	18.224955
21-06-09 23:50	1	26.445232	10.346558	20.628494
21-06-10 00:00	1	57.39568	84.33937	30.988575
21-06-10 00:10	1	27.09494	37.930443	22.407293
21-06-10 00:20	1	37.23855	22.095594	47.790134
21-06-10 00:30	1	13.946561	37.72145	35.46994
21-06-10 00:40	1	19.216547	5.2799854	20.691656
21-06-10 00:50	1	1.1949999	4.7799997	10.752176
21-06-10 01:00	1	10.57351	10.34494	34.349083
21-06-10 01:10	1	21.319971	12.93997	33.806274
21-06-10 01:20	1	13.438494	9.150098	12.737088
21-06-10 01:30	1	15.62061	31.897018	6.4749846
21-06-10 01:40	1	12.23934	26.254892	0.0
21-06-10 01:50	1	0.0	0.0	0.0
21-06-10 02:00	1	2.3899999	0.0	0.0
21-06-10 02:10	1	7.6699843	2.3899999	1.195
21-06-10 02:20	1	11.259985	10.553507	7.1699996
21-06-10 02:30	1	34.98774	16.807072	6.9649706
21-06-10 02:40	1	22.80415	46.71476	11.96
21-06-10 02:50	1	28.861221	23.283676	1.1949999
21-06-10 03:00	1	7.175	0.0	14.13497
21-06-10 03:10	1	28.350872	19.786268	18.096315
21-06-10 03:20	1	20.617033	54.17553	19.217003
21-06-10 03:30	1	0.0	7.174999	11.559939
21-06-10 03:40	1	4.0849853	76.169785	53.958717
21-06-10 03:50	1	55.71474	48.526905	53.27999
21-06-10 04:00	1	25.673706	12.296363	36.200058
21-06-10 04:10	1	25.587414	23.847538	7.6749854
21-06-10 04:20	1	20.688654	34.224995	30.265564
21-06-10 04:30	1	33.509354	14.844984	45.117203
21-06-10 04:40	1	14.225581	36.80865	75.14187
21-06-10 04:50	1	31.373749	24.49199	30.845423
21-06-10 05:00	1	17.71429	49.75729	51.528435
21-06-10 05:10	1	24.437767	16.74	21.4022
21-06-10 05:20	1	18.019169	28.572208	30.498377
21-06-10 05:30	1	8.375002	27.580708	29.012035
21-06-10 05:40	1	62.05232	30.96912	70.08371
21-06-10 05:50	1	28.570581	23.987072	40.397713
21-06-10 06:00	1	16.33848	42.87966	18.713478
21-06-10 06:10	1	4.084986	12.708788	12.449985
21-06-10 06:20	1	0.0	11.482795	0.0
21-06-10 06:30	1	23.790579	0.0	8.658494
21-06-10 06:40	1	64.00504	2.3899999	0.0
21-06-10 06:50	1	20.81216	8.164969	15.130098
21-06-10 07:00	2	12.953509	0.0	26.10705
21-06-10 07:10	2	10.841545	2.3900006	4.079985
21-06-10 07:20	2	6.478524	7.4615746	7.664984
21-06-10 07:30	2	1.689985	8.651574	0.0
21-06-10 07:40	2	2.8849854	0.0	0.0
21-06-10 07:50	2	0.0	1.1999999	0.0
21-06-10 08:00	2	0.0	1.1949999	0.0
21-06-10 08:10	2	2.5519433	5.437738	0.0
21-06-10 08:20	2	1.5280423	4.617247	0.0
21-06-10 08:30	2	0.0	0.0	0.0
21-06-10 08:40	2	0.0	0.0	2.3899999
21-06-10 08:50	2	0.0	7.1699996	4.0835238
21-06-10 09:00	2	2.3899999	13.1449995	0.0
21-06-10 09:10	2	10.754999	0.0	3.3835099
21-06-10 09:20	2	0.0	0.0	0.0
21-06-10 09:30	2	2.3899999	6.2699566	0.0
21-06-10 09:40	2	0.0	0.0	0.0
21-06-10 09:50	2	0.0	0.0	0.0
21-06-10 10:00	2	2.3899999	1.1949999	0.0
21-06-10 10:10	2	15.130098	2.3899999	8.379999
21-06-10 10:20	2	69.0352	78.45628	35.42399
21-06-10 10:30	2	57.87151	128.86714	37.431343
21-06-10 10:40	2	24.283117	34.350548	28.551361
21-06-10 10:50	2	46.1026	31.452215	0.0
21-06-10 11:00	2	37.94425	31.660595	23.71497
21-06-10 11:10	2	14.005783	14.937677	34.9824
21-06-10 11:20	2	11.123645	3.5949998	6.9735093
21-06-10 11:30	2	0.0	0.0	2.395
21-06-10 11:40	2	0.0	0.0	2.4
21-06-10 11:50	2	0.0	0.0	2.3999999
21-06-10 12:00	2	2.3899994	0.0	5.999999
21-06-10 12:10	2	2.3899999	0.0	1.1999999
21-06-10 12:20	2	0.0	0.0	0.0
21-06-10 12:30	2	0.0	2.39	2.39
21-06-10 12:40	2	1.1949999	4.7799997	8.878525
21-06-10 12:50	2	0.0	0.0	6.7615595
21-06-10 13:00	2	4.7799997	1.1949998	0.0
21-06-10 13:10	2	0.0	0.0	0.0
21-06-10 13:20	2	2.8849852	2.3899999	0.0
21-06-10 13:30	2	0.0	0.0	0.0
21-06-10 13:40	2	0.0	0.0	10.069985
21-06-10 13:50	2	1.1949999	0.0	0.0
21-06-10 14:00	2	3.5849998	8.365	0.0
21-06-10 14:10	2	0.0	22.705	0.0
21-06-10 14:20	2	0.0	10.754999	0.0
21-06-10 14:30	2	7.6749854	10.620652	8.16497
21-06-10 14:40	2	0.0	0.62933284	2.4
21-06-10 14:50	2	17.73705	10.138684	13.528491
21-06-10 15:00	2	0.0	0.0	0.0
21-06-10 15:10	2	0.0	0.0	0.0
21-06-10 15:20	2	1.6899849	12.737085	0.0
21-06-10 15:30	2	2.8935242	0.0	0.0
21-06-10 15:40	2	5.98	0.0	6.973508
21-06-10 15:50	2	0.0	1.6899847	0.0
21-06-10 16:00	2	4.088525	7.475573	0.0
21-06-10 16:10	2	3.5849998	1.1950004	4.079985
21-06-10 16:20	2	0.0	5.2835245	7.1699996
21-06-10 16:30	2	7.1699996	0.0	2.3899999
21-06-10 16:40	2	3.5849998	1.1949999	1.1949999
21-06-10 16:50	2	5.77851	1.1949999	0.0
21-06-10 17:00	2	0.0	0.0	0.0
21-06-10 17:10	2	2.3899999	0.0	0.0
21-06-10 17:20	2	7.9628654	0.0	0.0
21-06-10 17:30	2	1.6899853	2.3899999	0.0
21-06-10 17:40	2	0.0	3.5850003	0.0
21-06-10 17:50	2	0.0	1.6899849	0.0
21-06-10 18:00	2	0.0	0.0	0.0
21-06-10 18:10	2	0.0	2.3899999	0.0
21-06-10 18:20	2	0.0	1.1949999	0.0
21-06-10 18:30	2	0.0	0.0	0.0
21-06-10 18:40	2	0.0	2.3899999	0.0
21-06-10 18:50	2	25.095	0.0	14.435083
21-06-10 19:00	2	5.062102	20.119968	0.0
21-06-10 19:10	2	4.083524	0.0	0.0
21-06-10 19:20	2	2.3999999	0.0	0.0
21-06-10 19:30	2	15.338509	17.929998	3.5899997
21-06-10 19:40	2	0.0	10.059984	0.0
21-06-10 19:50	2	10.140069	35.648766	10.557049
21-06-10 20:00	2	15.829956	27.171484	38.771515
21-06-10 20:10	2	0.0	9.862033	2.3899999
21-06-10 20:20	2	2.395	0.0	10.765
21-06-10 20:30	2	9.58	0.0	0.0
21-06-10 20:40	2	30.457836	0.0	0.0
21-06-10 20:50	2	0.0	4.0835247	0.0
21-06-10 21:00	2	0.0	8.859985	5.9750004
21-06-10 21:10	2	0.0	10.342085	8.869986
21-06-10 21:20	2	7.1699996	27.192963	13.025052
21-06-10 21:30	2	11.044955	4.574971	35.057804
21-06-10 21:40	2	12.252034	7.6649857	14.920593
21-06-10 21:50	2	19.299395	18.615763	18.79664
21-06-10 22:00	2	38.29595	26.894878	0.0
21-06-10 22:10	2	13.779755	17.817133	0.0
21-06-10 22:20	2	9.853493	25.183464	0.0
21-06-10 22:30	2	17.582335	6.25934	5.0665746
21-06-10 22:40	2	10.209702	2.39	42.513535
21-06-10 22:50	2	38.141975	43.725853	3.8671012
21-06-10 23:00	2	10.554971	41.570087	6.4749846
21-06-10 23:10	2	0.0	7.678525	0.0
21-06-10 23:20	2	16.11153	27.803493	4.0799856
21-06-10 23:30	2	46.345238	36.049397	8.659955
21-06-10 23:40	2	23.983719	28.411291	41.187813
21-06-10 23:50	2	42.25782	79.50517	34.563435
21-06-11 00:00	2	28.682175	55.464966	31.317236
21-06-11 00:10	2	35.67205	58.027336	31.27478
21-06-11 00:20	2	23.244843	42.417797	29.274908
21-06-11 00:30	2	31.473648	35.817905	65.4372
21-06-11 00:40	2	19.710068	48.97368	71.13692
21-06-11 00:50	2	20.003561	22.393562	37.17935
21-06-11 01:00	2	18.227034	2.3899999	44.148293
21-06-11 01:10	2	53.721123	45.703716	51.64749
21-06-11 01:20	2	0.0	1.1949999	1.1949999
21-06-11 01:30	2	0.0	5.773509	0.0
21-06-11 01:40	2	10.847002	20.237295	0.0
21-06-11 01:50	2	1.1949999	16.929249	0.0
21-06-11 02:00	2	6.9735093	8.6521015	1.1949999
21-06-11 02:10	2	20.679173	2.3899999	2.8849854
21-06-11 02:20	2	31.162786	15.534999	2.3950005
21-06-11 02:30	2	21.32497	11.336897	0.0
21-06-11 02:40	2	50.75567	6.5981035	0.0
21-06-11 02:50	2	46.17846	22.17022	29.54363
21-06-11 03:00	2	7.664984	10.054985	0.0
21-06-11 03:10	2	25.594986	17.810053	14.909201
21-06-11 03:20	2	49.864075	56.300903	8.164971
21-06-11 03:30	2	21.988874	12.736559	14.92007
21-06-11 03:40	2	3.5900002	24.28842	6.9685073
21-06-11 03:50	2	0.0	33.36843	19.222004
21-06-11 04:00	2	2.3899999	16.549973	46.821476
21-06-11 04:10	2	19.711529	30.837254	17.39522
21-06-11 04:20	2	40.538177	22.880695	33.199497
21-06-11 04:30	2	56.33022	55.979633	48.498985
21-06-11 04:40	2	4.785	30.756329	2.8849852
21-06-11 04:50	2	15.137019	7.175	0.0
21-06-11 05:00	2	25.607162	35.46702	0.0
21-06-11 05:10	2	27.657475	54.498993	31.546429
21-06-11 05:20	2	37.03483	70.821556	79.42596
21-06-11 05:30	2	16.819925	22.514969	29.302235
21-06-11 05:40	2	18.39033	0.0	0.0
21-06-11 05:50	2	1.7381818	15.132016	30.6367
21-06-11 06:00	2	40.704292	36.656563	31.18155
21-06-11 06:10	2	50.193867	33.44067	16.609116
21-06-11 06:20	2	17.201511	1.1999999	12.643651
21-06-11 06:30	2	25.493576	0.0	20.90153
21-06-11 06:40	2	29.62146	32.150307	21.31351
21-06-11 06:50	2	19.639988	0.0	0.0
21-06-11 07:00	3	7.6699853	4.9786654	20.627033
21-06-11 07:10	3	0.0	8.365	0.0
21-06-11 07:20	3	10.755	4.7799997	1.1949998
21-06-11 07:30	3	11.044342	9.851574	5.774971
21-06-11 07:40	3	0.0	0.0	0.0
21-06-11 07:50	3	0.0	7.1700006	10.554972
21-06-11 08:00	3	2.3899999	4.083524	1.1949999
21-06-11 08:10	3	2.3899999	2.6765735	0.0
21-06-11 08:20	3	0.0	4.7799997	0.0
21-06-11 08:30	3	0.0	1.1949999	0.0
21-06-11 08:40	3	5.2835245	9.559999	12.525596
21-06-11 08:50	3	3.595	2.3899999	0.0
21-06-11 09:00	3	0.0	7.739203	0.0
21-06-11 09:10	3	0.0	1.6935246	7.1699996
21-06-11 09:20	3	1.1949999	1.1949999	5.9849997
21-06-11 09:30	3	0.0	0.0	4.088525
21-06-11 09:40	3	2.3899994	0.0	0.0
21-06-11 09:50	3	8.179895	0.0	4.7799997
21-06-11 10:00	3	0.0	0.0	0.0
21-06-11 10:10	3	0.0	0.0	0.0
21-06-11 10:20	3	2.395	12.949969	6.469985
21-06-11 10:30	3	4.7799997	27.293762	4.7849994
21-06-11 10:40	3	96.15364	183.73235	149.57353
21-06-11 10:50	3	113.09379	104.17606	87.267944
21-06-11 11:00	3	59.83783	45.18324	71.99506
21-06-11 11:10	3	22.029987	48.857338	32.17343
21-06-11 11:20	3	55.15846	51.090553	65.38185
21-06-11 11:30	3	66.50492	28.289938	47.088734
21-06-11 11:40	3	21.313509	1.6899853	38.754986
21-06-11 11:50	3	22.666756	0.0	5.9749994
21-06-11 12:00	3	2.8849847	0.0	0.0
21-06-11 12:10	3	16.620672	12.736559	6.4699845
21-06-11 12:20	3	22.804083	0.0	22.386486
21-06-11 12:30	3	0.0	3.5849998	0.0
21-06-11 12:40	3	0.0	2.3900008	0.0
21-06-11 12:50	3	0.0	0.0	0.0
21-06-11 13:00	3	0.0	0.0	0.0
21-06-11 13:10	3	0.0	0.0	6.4699845
21-06-11 13:20	3	2.3899999	0.0	0.0
21-06-11 13:30	3	3.5850003	0.0	0.0
21-06-11 13:40	3	2.8849852	2.3899999	0.0
21-06-11 13:50	3	3.1667497	6.4699845	0.0
21-06-11 14:00	3	4.0032496	5.76997	0.0
21-06-11 14:10	3	0.0	0.0	1.1949998
21-06-11 14:20	3	2.8849854	2.8849854	3.8693414
21-06-11 14:30	3	10.34656	2.3899999	11.551559
21-06-11 14:40	3	0.0	0.0	0.0
21-06-11 14:50	3	9.150625	5.565099	2.3900003
21-06-11 15:00	3	7.1699996	35.541943	2.3899999
21-06-11 15:10	3	0.0	1.1949999	0.0
21-06-11 15:20	3	2.3899999	4.0799856	0.0
21-06-11 15:30	3	11.258524	0.0	4.785
21-06-11 15:40	3	3.5850003	1.1949999	4.0835247
21-06-11 15:50	3	0.0	0.0	0.0
21-06-11 16:00	3	0.0	0.0	0.0
21-06-11 16:10	3	1.6899853	0.0	0.0
21-06-11 16:20	3	7.1700006	2.3899999	1.1949999
21-06-11 16:30	3	2.3899999	0.0	0.0
21-06-11 16:40	3	2.3899994	3.5849998	3.5850005
21-06-11 16:50	3	0.0	2.8849854	1.1949999
21-06-11 17:00	3	0.0	0.0	4.362086
21-06-11 17:10	3	0.0	21.90004	19.505655
21-06-11 17:20	3	14.430611	52.121986	11.046574
21-06-11 17:30	3	12.952049	2.8885243	0.0
21-06-11 17:40	3	0.0	4.7799997	0.0
21-06-11 17:50	3	0.0	2.3899999	0.0
21-06-11 18:00	3	0.0	0.0	0.0
21-06-11 18:10	3	0.0	0.0	0.0
21-06-11 18:20	3	0.0	0.0	0.0
21-06-11 18:30	3	0.0	1.7102463	0.0
21-06-11 18:40	3	12.444985	0.96632755	5.985
21-06-11 18:50	3	3.5849998	19.433495	0.0
21-06-11 19:00	3	0.0	4.079985	0.0
21-06-11 19:10	3	0.0	0.0	0.0
21-06-11 19:20	3	0.0	10.55497	0.0
21-06-11 19:30	3	0.0	0.0	5.975
21-06-11 19:40	3	0.0	3.5900002	0.0
21-06-11 19:50	3	21.818495	12.243492	7.6685233
21-06-11 20:00	3	1.1949999	13.639984	3.37997
21-06-11 20:10	3	14.647034	4.785	18.717087
21-06-11 20:20	3	4.079985	7.1699996	0.0
21-06-11 20:30	3	37.007378	30.763561	13.940559
21-06-11 20:40	3	11.253525	8.859984	7.175
21-06-11 20:50	3	2.39	0.0	0.0
21-06-11 21:00	3	5.2799845	0.0	0.0
21-06-11 21:10	3	4.0799856	0.0	0.0
21-06-11 21:20	3	4.0799856	10.34656	2.3899999
21-06-11 21:30	3	3.5850003	27.322048	2.3950002
21-06-11 21:40	3	4.3127947	12.540069	15.624924
21-06-11 21:50	3	15.833493	36.74664	31.668451
21-06-11 22:00	3	25.255762	23.70351	16.822002
21-06-11 22:10	3	1.6899847	2.3899999	22.792072
21-06-11 22:20	3	4.785	7.9565606	0.0
21-06-11 22:30	3	10.852005	29.755575	10.755
21-06-11 22:40	3	0.0	3.5849998	2.3899999
21-06-11 22:50	3	0.0	0.0	0.0
21-06-11 23:00	3	19.710066	4.0899854	34.551968
21-06-11 23:10	3	35.81498	29.156582	14.354999
21-06-11 23:20	3	0.0	27.861914	5.2799845
21-06-11 23:30	3	13.731527	28.569279	11.258524
21-06-11 23:40	3	32.440235	48.880863	4.78
21-06-11 23:50	3	32.102406	31.738758	41.099808
21-06-12 00:00	3	5.98	21.689396	10.558511
21-06-12 00:10	3	28.18269	30.467056	0.0
21-06-12 00:20	3	11.328674	29.700012	0.0
21-06-12 00:30	3	4.084985	5.069956	12.036544
21-06-12 00:40	3	32.208435	6.9699697	26.391546
21-06-12 00:50	3	24.570522	35.533405	37.712395
21-06-12 01:00	3	21.39136	12.964895	57.218117
21-06-12 01:10	3	23.22769	3.5849996	10.069985
21-06-12 01:20	3	6.820925	20.060875	7.1699996
21-06-12 01:30	3	5.2749853	2.3899999	11.334135
21-06-12 01:40	3	13.935626	21.888645	77.62602
21-06-12 01:50	3	42.042946	46.14353	56.171124
21-06-12 02:00	3	34.26348	31.39593	10.059985
21-06-12 02:10	3	10.562049	0.0	1.1949999
21-06-12 02:20	3	8.724173	0.0	7.6649857
21-06-12 02:30	3	0.0	0.0	0.0
21-06-12 02:40	3	10.755	2.3900003	6.469985
21-06-12 02:50	3	5.98	4.5785074	1.1949999
21-06-12 03:00	3	9.559999	8.370001	2.3899999
21-06-12 03:10	3	19.619984	14.115158	6.488524
21-06-12 03:20	3	15.539999	1.9120001	7.175
21-06-12 03:30	3	31.94217	20.017315	0.0
21-06-12 03:40	3	43.750465	29.35707	5.279985
21-06-12 03:50	3	13.2315445	19.207071	0.0
21-06-12 04:00	3	0.0	29.98707	12.027071
21-06-12 04:10	3	18.434984	17.939999	30.256659
21-06-12 04:20	3	31.647312	33.850292	20.208591
21-06-12 04:30	3	36.10016	18.304884	36.44153
21-06-12 04:40	3	5.975	45.699093	26.367853
21-06-12 04:50	3	26.681341	35.942257	32.939217
21-06-12 05:00	3	30.544382	30.673737	36.04801
21-06-12 05:10	3	2.395	3.5899997	1.1949999
21-06-12 05:20	3	2.3899999	9.847101	8.8649845
21-06-12 05:30	3	4.7799997	5.279985	24.573284
21-06-12 05:40	3	3.5899994	5.9749994	23.81967
21-06-12 05:50	3	35.550026	4.7799997	38.34372
21-06-12 06:00	3	7.4599543	1.1949998	27.039621
21-06-12 06:10	3	25.269232	26.582102	30.468145
21-06-12 06:20	3	14.6384945	53.054344	29.64002
21-06-12 06:30	3	21.312143	28.573437	18.011545
21-06-12 06:40	3	37.241127	57.9161	70.663734
21-06-12 06:50	3	18.012852	17.019955	10.56851
21-06-12 07:00	4	23.308453	28.513508	47.210625
21-06-12 07:10	4	0.0	0.0	0.0
21-06-12 07:20	4	11.492794	0.0	2.3950002
21-06-12 07:30	4	8.179895	4.7799997	3.5849998
21-06-12 07:40	4	0.0	1.1949998	1.6899853
21-06-12 07:50	4	0.0	0.0	8.365
21-06-12 08:00	4	0.0	0.0	5.975
21-06-12 08:10	4	0.0	0.0	0.0
21-06-12 08:20	4	0.0	0.0	0.0
21-06-12 08:30	4	0.0	0.0	0.0
21-06-12 08:40	4	0.0	4.0849853	7.6649847
21-06-12 08:50	4	0.0	0.0	0.0
21-06-12 09:00	4	5.975	0.0	0.0
21-06-12 09:10	4	8.163508	4.7799997	1.6899855
21-06-12 09:20	4	0.0	2.3899999	2.3899999
21-06-12 09:30	4	0.0	0.0	0.0
21-06-12 09:40	4	0.0	0.0	0.0
21-06-12 09:50	4	2.4	0.0	0.0
21-06-12 10:00	4	2.3999999	2.8849852	1.1949999
21-06-12 10:10	4	8.950069	0.0	5.769971
21-06-12 10:20	4	2.3899999	8.016305	2.3899999
21-06-12 10:30	4	0.0	0.0	0.0
21-06-12 10:40	4	0.0	9.559999	0.0
21-06-12 10:50	4	0.0	6.4735246	5.2749844
21-06-12 11:00	4	10.557048	16.53497	2.3899999
21-06-12 11:10	4	3.5849998	5.066574	0.0
21-06-12 11:20	4	19.91494	3.5849998	3.3799706
21-06-12 11:30	4	1.6899849	2.8885238	0.0
21-06-12 11:40	4	5.0621004	0.0	2.3899999
21-06-12 11:50	4	1.1949998	5.066575	3.5849998
21-06-12 12:00	4	17.723507	1.6935241	3.5900002
21-06-12 12:10	4	0.0	0.0	8.658492
21-06-12 12:20	4	0.0	7.1699996	6.479985
21-06-12 12:30	4	0.0	1.1949999	2.3899996
21-06-12 12:40	4	3.5850003	2.262383	8.859983
21-06-12 12:50	4	2.8899856	0.12761678	0.0
21-06-12 13:00	4	6.259341	1.1949999	0.0
21-06-12 13:10	4	0.0	3.5850003	1.1949999
21-06-12 13:20	4	0.0	0.0	4.582049
21-06-12 13:30	4	2.3899999	4.7799997	0.0
21-06-12 13:40	4	0.0	5.975	0.0
21-06-12 13:50	4	0.0	2.3899999	0.0
21-06-12 14:00	4	1.1949999	0.0	0.0
21-06-12 14:10	4	0.0	0.0	0.0
21-06-12 14:20	4	0.0	1.6899855	0.0
21-06-12 14:30	4	3.5899994	0.0	0.0
21-06-12 14:40	4	3.5899997	3.595	0.0
21-06-12 14:50	4	21.59707	27.391102	0.0
21-06-12 15:00	4	13.72507	10.05427	0.0
21-06-12 15:10	4	16.039984	0.11903485	1.6899855
21-06-12 15:20	4	1.1949999	0.0	1.689985
21-06-12 15:30	4	4.7799997	0.0	0.0
21-06-12 15:40	4	0.0	1.1949999	0.0
21-06-12 15:50	4	3.5849998	10.357019	2.3899999
21-06-12 16:00	4	6.469985	0.0	0.0
21-06-12 16:10	4	0.0	0.0	0.0
21-06-12 16:20	4	1.1949999	1.1950003	0.0
21-06-12 16:30	4	3.5850003	1.524073	0.0
21-06-12 16:40	4	0.0	3.2559268	0.0
21-06-12 16:50	4	1.1949999	7.1699996	0.0
21-06-12 17:00	4	2.3899999	2.3899999	4.0799856
21-06-12 17:10	4	0.0	0.0	0.0
21-06-12 17:20	4	6.4699845	0.0	11.487795
21-06-12 17:30	4	3.5849998	2.3899999	8.375
21-06-12 17:40	4	4.3678656	21.599926	13.927867
21-06-12 17:50	4	7.1800003	9.663623	4.583508
21-06-12 18:00	4	0.0	18.443523	12.759099
21-06-12 18:10	4	0.0	0.0	2.395
21-06-12 18:20	4	0.0	2.3900006	3.5949998
21-06-12 18:30	4	1.1949999	0.0	0.0
21-06-12 18:40	4	0.0	7.738951	9.362048
21-06-12 18:50	4	7.658099	0.2176081	2.6743412
21-06-12 19:00	4	6.4768705	0.0	7.673524
21-06-12 19:10	4	2.8849852	7.1699996	1.1949999
21-06-12 19:20	4	2.3899999	2.8849854	0.0
21-06-12 19:30	4	14.507935	38.26495	4.0849857
21-06-12 19:40	4	15.421361	6.4749856	0.0
21-06-12 19:50	4	7.1800003	2.8935246	0.0
21-06-12 20:00	4	0.0	4.7850003	0.0
21-06-12 20:10	4	6.4735246	5.773509	0.0
21-06-12 20:20	4	0.0	0.0	18.207102
21-06-12 20:30	4	1.1949999	0.0	0.0
21-06-12 20:40	4	2.3899994	1.1949998	0.0
21-06-12 20:50	4	5.774971	7.6735244	3.3799713
21-06-12 21:00	4	11.74497	1.1949999	0.0
21-06-12 21:10	4	0.0	17.509262	5.774971
21-06-12 21:20	4	27.58926	20.699884	17.810053
21-06-12 21:30	4	10.351623	25.184925	18.77916
21-06-12 21:40	4	5.2749853	25.4815	2.3900008
21-06-12 21:50	4	1.2	5.2785244	0.0
21-06-12 22:00	4	5.77351	9.1593275	1.6899853
21-06-12 22:10	4	8.198027	2.8899853	8.16351
21-06-12 22:20	4	3.5519447	39.112984	11.047101
21-06-12 22:30	4	10.770001	11.259985	13.4371
21-06-12 22:40	4	12.2321	9.84934	5.975
21-06-12 22:50	4	38.635494	46.27109	48.492073
21-06-12 23:00	4	27.780666	15.33497	8.1685095
21-06-12 23:10	4	40.185143	56.496246	31.954092
21-06-12 23:20	4	15.8315735	22.105068	10.845082
21-06-12 23:30	4	7.1850004	17.51156	2.3899999
21-06-12 23:40	4	20.199118	50.372295	4.0799856
21-06-12 23:50	4	24.270664	67.80633	14.629956
21-06-13 00:00	4	19.725527	71.24861	24.694263
21-06-13 00:10	4	22.290724	25.942547	38.835167
21-06-13 00:20	4	26.976461	23.365227	42.60208
21-06-13 00:30	4	31.955551	74.17032	59.24637
21-06-13 00:40	4	7.6649847	17.517086	30.542141
21-06-13 00:50	4	18.229954	0.0	18.229956
21-06-13 01:00	4	7.6699853	11.7535095	54.675556
21-06-13 01:10	4	25.196547	2.3899999	13.726529
21-06-13 01:20	4	13.520038	11.95	13.637158
21-06-13 01:30	4	5.975	13.649984	7.175
21-06-13 01:40	4	6.469986	1.1949999	30.462055
21-06-13 01:50	4	5.2799854	0.0	15.038649
21-06-13 02:00	4	4.088525	2.3899999	4.78
21-06-13 02:10	4	1.5905287	1.6899849	0.0
21-06-13 02:20	4	7.5587983	9.142085	13.15
21-06-13 02:30	4	17.507088	0.0	0.0
21-06-13 02:40	4	10.368406	4.7799997	0.0
21-06-13 02:50	4	14.426544	8.447072	1.1949999
21-06-13 03:00	4	14.707028	15.403659	0.0
21-06-13 03:10	4	15.4967575	24.968658	4.0799856
21-06-13 03:20	4	58.36671	55.95287	9.359969
21-06-13 03:30	4	12.73156	5.274985	10.054985
21-06-13 03:40	4	2.3950002	38.145054	24.686558
21-06-13 03:50	4	14.426544	7.6699843	8.365
21-06-13 04:00	4	29.164188	71.257614	45.88746
21-06-13 04:10	4	13.93656	50.033028	54.02596
21-06-13 04:20	4	34.763466	14.344999	23.991545
21-06-13 04:30	4	17.041576	12.322191	27.37058
21-06-13 04:40	4	24.784248	40.198303	25.684137
21-06-13 04:50	4	11.753511	29.302826	51.042244
21-06-13 05:00	4	33.556545	16.351624	41.311913
21-06-13 05:10	4	0.0	23.50348	29.194408
21-06-13 05:20	4	3.5899997	10.054986	12.530596
21-06-13 05:30	4	49.18501	35.20333	18.733479
21-06-13 05:40	4	14.548666	22.095066	15.599498
21-06-13 05:50	4	0.0	14.639954	8.099793
21-06-13 06:00	4	3.5900002	12.949969	9.852101
21-06-13 06:10	4	9.144326	0.0	12.459986
21-06-13 06:20	4	18.71848	0.0	26.804983
21-06-13 06:30	4	38.717888	21.107086	46.083076
21-06-13 06:40	4	39.61933	22.019985	18.42024
21-06-13 06:50	4	4.312794	1.1949999	4.0799856
21-06-13 07:00	5	12.449985	4.7799997	2.3899999
21-06-13 07:10	5	9.36497	1.195	5.2749853
21-06-13 07:20	5	0.0	9.763666	1.1949999
21-06-13 07:30	5	0.0	1.1949999	0.0
21-06-13 07:40	5	3.5849998	17.925	0.0
21-06-13 07:50	5	0.0	11.955	0.0
21-06-13 08:00	5	9.379369	5.773509	2.3899999
21-06-13 08:10	5	0.0	8.8635235	22.993591
21-06-13 08:20	5	12.949971	1.1999998	25.095
21-06-13 08:30	5	1.1949999	1.9472058	5.773508
21-06-13 08:40	5	5.274986	2.832794	17.514326
21-06-13 08:50	5	0.0	0.0	0.0
21-06-13 09:00	5	0.0	0.0	0.0
21-06-13 09:10	5	7.674985	3.5849998	3.5850003
21-06-13 09:20	5	0.0	5.975	0.0
21-06-13 09:30	5	0.0	0.0	0.0
21-06-13 09:40	5	0.0	10.14007	0.0
21-06-13 09:50	5	1.195	4.5749707	0.0
21-06-13 10:00	5	0.0	1.1949999	1.1949998
21-06-13 10:10	5	2.39	0.0	1.1949999
21-06-13 10:20	5	11.752049	7.868651	0.0
21-06-13 10:30	5	1.1949999	13.727058	0.0
21-06-13 10:40	5	14.144971	35.23178	5.279985
21-06-13 10:50	5	4.084985	0.0	3.8240001
21-06-13 11:00	5	22.009987	2.3899999	2.1509995
21-06-13 11:10	5	0.0	21.100628	0.0
21-06-13 11:20	5	0.0	1.1949999	7.1699996
21-06-13 11:30	5	3.5900002	0.0	0.0
21-06-13 11:40	5	4.785001	21.673	11.053495
21-06-13 11:50	5	13.436575	0.0	1.6935246
21-06-13 12:00	5	0.0	0.0	30.72848
21-06-13 12:10	5	3.5849998	0.0	5.9800005
21-06-13 12:20	5	0.0	2.3899999	17.925
21-06-13 12:30	5	0.0	2.39	7.1699996
21-06-13 12:40	5	0.0	0.0	2.3899999
21-06-13 12:50	5	0.0	0.0	0.0
21-06-13 13:00	5	0.0	0.0	1.1950004
21-06-13 13:10	5	0.0	0.0	0.0
21-06-13 13:20	5	2.3899999	0.0	0.0
21-06-13 13:30	5	7.1799994	0.0	0.0
21-06-13 13:40	5	0.0	0.0	0.0
21-06-13 13:50	5	2.3899999	0.0	0.0
21-06-13 14:00	5	2.3899999	0.0	0.0
21-06-13 14:10	5	9.362048	0.0	0.0
21-06-13 14:20	5	0.0	0.0	0.0
21-06-13 14:30	5	0.0	0.0	0.0
21-06-13 14:40	5	0.0	4.785001	8.365
21-06-13 14:50	5	2.3899999	0.0	11.95
21-06-13 15:00	5	0.0	0.0	0.0
21-06-13 15:10	5	3.5849998	0.0	0.0
21-06-13 15:20	5	2.3899999	0.0	0.0
21-06-13 15:30	5	3.5899997	6.103628	7.6649847
21-06-13 15:40	5	0.0	9.936356	0.0
21-06-13 15:50	5	0.0	1.6899849	1.1949999
21-06-13 16:00	5	13.9913025	0.0	1.6899847
21-06-13 16:10	5	0.0	0.0	0.0
21-06-13 16:20	5	0.0	0.0	8.167048
21-06-13 16:30	5	0.0	0.0	2.3899999
21-06-13 16:40	5	3.5849998	1.1949999	5.0671015
21-06-13 16:50	5	10.054985	3.5849998	2.3899999
21-06-13 17:00	5	0.0	1.1949999	2.39
21-06-13 17:10	5	0.0	0.0	2.395
21-06-13 17:20	5	1.1949999	1.195	0.0
21-06-13 17:30	5	1.1949999	0.0	0.0
21-06-13 17:40	5	1.6899853	1.1949999	0.0
21-06-13 17:50	5	1.1949999	0.0	0.0
21-06-13 18:00	5	0.0	0.0	0.0
21-06-13 18:10	5	0.0	0.0	0.0
21-06-13 18:20	5	5.9749994	0.0	0.0
21-06-13 18:30	5	1.1949999	0.0	1.6899849
21-06-13 18:40	5	2.3899999	0.0	1.689985
21-06-13 18:50	5	9.36351	2.3899999	7.9620194
21-06-13 19:00	5	1.1950002	1.5392927	0.0
21-06-13 19:10	5	9.359971	11.405678	10.55497
21-06-13 19:20	5	36.383568	47.276985	31.81307
21-06-13 19:30	5	19.128635	15.833496	24.517849
21-06-13 19:40	5	19.21008	10.55997	15.130625
21-06-13 19:50	5	17.509327	3.5900002	22.795086
21-06-13 20:00	5	3.5849998	0.0	4.5785093
21-06-13 20:10	5	0.0	12.948509	1.1949998
21-06-13 20:20	5	4.0799847	0.0	5.9749994
21-06-13 20:30	5	5.9749994	8.16497	2.3899999
21-06-13 20:40	5	8.6521015	0.0	0.0
21-06-13 20:50	5	4.083524	3.3835075	16.3251
21-06-13 21:00	5	8.167049	10.558509	12.73494
21-06-13 21:10	5	33.915874	30.960052	1.2000003
21-06-13 21:20	5	62.653015	59.45861	23.093578
21-06-13 21:30	5	9.849956	14.628751	26.88653
21-06-13 21:40	5	0.0	4.3665586	13.513646
21-06-13 21:50	5	1.1949999	18.999119	17.448345
21-06-13 22:00	5	5.274985	15.415579	20.828318
21-06-13 22:10	5	1.1949999	1.6899853	7.7420554
21-06-13 22:20	5	1.1950003	0.0	0.0
21-06-13 22:30	5	20.565525	10.840084	5.7699695
21-06-13 22:40	5	16.06805	5.9538035	13.1449995
21-06-13 22:50	5	9.857033	35.287727	8.868525
21-06-13 23:00	5	23.01057	17.52656	13.222072
21-06-13 23:10	5	12.735626	8.656575	6.4749846
21-06-13 23:20	5	19.21561	23.990639	11.126658
21-06-13 23:30	5	29.276531	34.340553	28.561514
21-06-13 23:40	5	16.32994	48.26426	10.558508
21-06-13 23:50	5	14.876303	40.54859	0.0
21-06-14 00:00	5	17.32861	38.334694	4.7799997
21-06-14 00:10	5	20.906988	50.76667	49.5978
21-06-14 00:20	5	18.92497	94.51285	50.77825
21-06-14 00:30	5	18.510593	19.140604	21.80074
21-06-14 00:40	5	25.555035	57.856995	62.297447
21-06-14 00:50	5	4.079984	40.037056	13.023134
21-06-14 01:00	5	7.459956	2.3899999	40.424953
21-06-14 01:10	5	37.446953	22.290724	51.669933
21-06-14 01:20	5	9.6465435	3.5899997	3.5899997
21-06-14 01:30	5	16.31656	0.03648855	3.5900006
21-06-14 01:40	5	27.15217	16.993467	0.0
21-06-14 01:50	5	1.1950003	0.0	0.0
21-06-14 02:00	5	31.180546	6.268493	0.0
21-06-14 02:10	5	27.587006	3.3835082	7.1799994
21-06-14 02:20	5	7.1699996	14.144969	10.549971
21-06-14 02:30	5	0.0	5.7735105	0.0
21-06-14 02:40	5	0.0	14.849986	2.3900008
21-06-14 02:50	5	7.6649857	10.755	0.0
21-06-14 03:00	5	14.217819	8.6521015	8.16851
21-06-14 03:10	5	15.339969	4.079985	13.160001
21-06-14 03:20	5	18.29495	47.28353	16.53851
21-06-14 03:30	5	17.104172	52.560234	8.2372
21-06-14 03:40	5	38.276344	65.63628	21.18363
21-06-14 03:50	5	30.269104	66.69635	59.7333
21-06-14 04:00	5	20.617033	6.756559	17.935001
21-06-14 04:10	5	4.079985	14.703646	26.457682
21-06-14 04:20	5	10.55851	53.05236	31.465885
21-06-14 04:30	5	5.975	7.8636503	19.220083
21-06-14 04:40	5	18.020084	22.795612	22.31348
21-06-14 04:50	5	25.394955	26.17912	45.321514
21-06-14 05:00	5	55.18855	51.951588	34.325645
21-06-14 05:10	5	33.844883	25.266546	30.375238
21-06-14 05:20	5	13.649986	18.217102	7.6649847
21-06-14 05:30	5	22.867682	4.7799997	26.11205
21-06-14 05:40	5	0.0	32.649105	22.806543
21-06-14 05:50	5	17.61409	24.701557	43.20855
21-06-14 06:00	5	17.80558	11.546558	15.125624
21-06-14 06:10	5	26.68858	49.897633	19.00282
21-06-14 06:20	5	18.71156	18.231573	24.271658
21-06-14 06:30	5	35.74704	21.52	18.447765
21-06-14 06:40	5	29.304768	17.224985	35.607624
21-06-14 06:50	5	10.765	25.260761	42.069164
21-06-14 07:00	6	21.813496	10.755	14.215579
21-06-14 07:10	6	2.395	0.0	0.0
21-06-14 07:20	6	0.0	0.0	0.0
21-06-14 07:30	6	1.2	6.702794	4.7799997
21-06-14 07:40	6	2.3949997	7.1800003	4.079986
21-06-14 07:50	6	0.0	0.0	0.0
21-06-14 08:00	6	0.0	3.8715737	1.1949998
21-06-14 08:10	6	2.3950002	0.0	0.0
21-06-14 08:20	6	0.0	6.0669227	0.0
21-06-14 08:30	6	0.0	11.858076	2.8849847
21-06-14 08:40	6	1.1949999	4.78	2.3899999
21-06-14 08:50	6	0.0	0.0	3.7836666
21-06-14 09:00	6	10.567048	2.3899999	0.0
21-06-14 09:10	6	0.0	0.0	4.7850003
21-06-14 09:20	6	0.0	0.0	0.0
21-06-14 09:30	6	1.6899849	11.7535095	0.0
21-06-14 09:40	6	7.868651	1.1950004	0.0
21-06-14 09:50	6	15.902185	26.6021	14.77746
21-06-14 10:00	6	31.85025	22.149961	42.374855
21-06-14 10:10	6	not_recorded	not_recorded	not_recorded
21-06-14 10:20	6	not_recorded	not_recorded	not_recorded
21-06-14 10:30	6	not_recorded	not_recorded	not_recorded
21-06-14 10:40	6	not_recorded	not_recorded	not_recorded
21-06-14 10:50	6	not_recorded	not_recorded	not_recorded
21-06-14 11:00	6	not_recorded	not_recorded	not_recorded
21-06-14 11:10	6	not_recorded	not_recorded	not_recorded
21-06-14 11:20	6	not_recorded	not_recorded	not_recorded
21-06-14 11:30	6	not_recorded	not_recorded	not_recorded
21-06-14 11:40	6	not_recorded	not_recorded	not_recorded
21-06-14 11:50	6	not_recorded	not_recorded	not_recorded
21-06-14 12:00	6	not_recorded	not_recorded	not_recorded
21-06-14 12:10	6	not_recorded	not_recorded	not_recorded
21-06-14 12:20	6	not_recorded	not_recorded	not_recorded
21-06-14 12:30	6	not_recorded	not_recorded	not_recorded
21-06-14 12:40	6	not_recorded	not_recorded	not_recorded
21-06-14 12:50	6	not_recorded	not_recorded	not_recorded
21-06-14 13:00	6	not_recorded	not_recorded	not_recorded
21-06-14 13:10	6	not_recorded	not_recorded	not_recorded
21-06-14 13:20	6	not_recorded	not_recorded	not_recorded
21-06-14 13:30	6	not_recorded	not_recorded	not_recorded
21-06-14 13:40	6	not_recorded	not_recorded	not_recorded
21-06-14 13:50	6	not_recorded	not_recorded	not_recorded
21-06-14 14:00	6	not_recorded	not_recorded	not_recorded
21-06-14 14:10	6	not_recorded	not_recorded	not_recorded
21-06-14 14:20	6	not_recorded	not_recorded	not_recorded
21-06-14 14:30	6	not_recorded	not_recorded	not_recorded
21-06-14 14:40	6	not_recorded	not_recorded	not_recorded
21-06-14 14:50	6	not_recorded	not_recorded	not_recorded
21-06-14 15:00	6	not_recorded	not_recorded	not_recorded
21-06-14 15:10	6	not_recorded	not_recorded	not_recorded
21-06-14 15:20	6	not_recorded	not_recorded	not_recorded
21-06-14 15:30	6	not_recorded	not_recorded	not_recorded
21-06-14 15:40	6	not_recorded	not_recorded	not_recorded
21-06-14 15:50	6	not_recorded	not_recorded	not_recorded
21-06-14 16:00	6	not_recorded	not_recorded	not_recorded
21-06-14 16:10	6	not_recorded	not_recorded	not_recorded
21-06-14 16:20	6	not_recorded	not_recorded	not_recorded
21-06-14 16:30	6	not_recorded	not_recorded	not_recorded
21-06-14 16:40	6	not_recorded	not_recorded	not_recorded
21-06-14 16:50	6	not_recorded	not_recorded	not_recorded
21-06-14 17:00	6	not_recorded	not_recorded	not_recorded
21-06-14 17:10	6	not_recorded	not_recorded	not_recorded
21-06-14 17:20	6	not_recorded	not_recorded	not_recorded
21-06-14 17:30	6	not_recorded	not_recorded	not_recorded
21-06-14 17:40	6	not_recorded	not_recorded	not_recorded
21-06-14 17:50	6	not_recorded	not_recorded	not_recorded
21-06-14 18:00	6	not_recorded	not_recorded	not_recorded
21-06-14 18:10	6	not_recorded	not_recorded	not_recorded
21-06-14 18:20	6	not_recorded	not_recorded	not_recorded
21-06-14 18:30	6	not_recorded	not_recorded	not_recorded
21-06-14 18:40	6	not_recorded	not_recorded	not_recorded
21-06-14 18:50	6	not_recorded	not_recorded	not_recorded
21-06-14 19:00	6	not_recorded	not_recorded	not_recorded
21-06-14 19:10	6	not_recorded	not_recorded	not_recorded
21-06-14 19:20	6	not_recorded	not_recorded	not_recorded
21-06-14 19:30	6	not_recorded	not_recorded	not_recorded
21-06-14 19:40	6	not_recorded	not_recorded	not_recorded
21-06-14 19:50	6	not_recorded	not_recorded	not_recorded
21-06-14 20:00	6	not_recorded	not_recorded	not_recorded
21-06-14 20:10	6	not_recorded	not_recorded	not_recorded
21-06-14 20:20	6	not_recorded	not_recorded	not_recorded
21-06-14 20:30	6	not_recorded	not_recorded	not_recorded
21-06-14 20:40	6	not_recorded	not_recorded	not_recorded
21-06-14 20:50	6	not_recorded	not_recorded	not_recorded
21-06-14 21:00	6	not_recorded	not_recorded	not_recorded
21-06-14 21:10	6	not_recorded	not_recorded	not_recorded
21-06-14 21:20	6	not_recorded	not_recorded	not_recorded
21-06-14 21:30	6	not_recorded	not_recorded	not_recorded
21-06-14 21:40	6	not_recorded	not_recorded	not_recorded
21-06-14 21:50	6	not_recorded	not_recorded	not_recorded
21-06-14 22:00	6	not_recorded	not_recorded	not_recorded
21-06-14 22:10	6	not_recorded	not_recorded	not_recorded
21-06-14 22:20	6	not_recorded	not_recorded	not_recorded
21-06-14 22:30	6	not_recorded	not_recorded	not_recorded
21-06-14 22:40	6	not_recorded	not_recorded	not_recorded
21-06-14 22:50	6	not_recorded	not_recorded	not_recorded
21-06-14 23:00	6	not_recorded	not_recorded	not_recorded
21-06-14 23:10	6	not_recorded	not_recorded	not_recorded
21-06-14 23:20	6	not_recorded	not_recorded	not_recorded
21-06-14 23:30	6	not_recorded	not_recorded	not_recorded
21-06-14 23:40	6	not_recorded	not_recorded	not_recorded
21-06-14 23:50	6	not_recorded	not_recorded	not_recorded
21-06-15 00:00	6	not_recorded	not_recorded	not_recorded
21-06-15 00:10	6	not_recorded	not_recorded	not_recorded
21-06-15 00:20	6	not_recorded	not_recorded	not_recorded
21-06-15 00:30	6	not_recorded	not_recorded	not_recorded
21-06-15 00:40	6	not_recorded	not_recorded	not_recorded
21-06-15 00:50	6	not_recorded	not_recorded	not_recorded
21-06-15 01:00	6	not_recorded	not_recorded	not_recorded
21-06-15 01:10	6	not_recorded	not_recorded	not_recorded
21-06-15 01:20	6	not_recorded	not_recorded	not_recorded
21-06-15 01:30	6	not_recorded	not_recorded	not_recorded
21-06-15 01:40	6	not_recorded	not_recorded	not_recorded
21-06-15 01:50	6	not_recorded	not_recorded	not_recorded
21-06-15 02:00	6	not_recorded	not_recorded	not_recorded
21-06-15 02:10	6	not_recorded	not_recorded	not_recorded
21-06-15 02:20	6	not_recorded	not_recorded	not_recorded
21-06-15 02:30	6	not_recorded	not_recorded	not_recorded
21-06-15 02:40	6	not_recorded	not_recorded	not_recorded
21-06-15 02:50	6	not_recorded	not_recorded	not_recorded
21-06-15 03:00	6	not_recorded	not_recorded	not_recorded
21-06-15 03:10	6	not_recorded	not_recorded	not_recorded
21-06-15 03:20	6	not_recorded	not_recorded	not_recorded
21-06-15 03:30	6	not_recorded	not_recorded	not_recorded
21-06-15 03:40	6	not_recorded	not_recorded	not_recorded
21-06-15 03:50	6	not_recorded	not_recorded	not_recorded
21-06-15 04:00	6	not_recorded	not_recorded	not_recorded
21-06-15 04:10	6	not_recorded	not_recorded	not_recorded
21-06-15 04:20	6	not_recorded	not_recorded	not_recorded
21-06-15 04:30	6	not_recorded	not_recorded	not_recorded
21-06-15 04:40	6	not_recorded	not_recorded	not_recorded
21-06-15 04:50	6	not_recorded	not_recorded	not_recorded
21-06-15 05:00	6	not_recorded	not_recorded	not_recorded
21-06-15 05:10	6	not_recorded	not_recorded	not_recorded
21-06-15 05:20	6	not_recorded	not_recorded	not_recorded
21-06-15 05:30	6	not_recorded	not_recorded	not_recorded
21-06-15 05:40	6	not_recorded	not_recorded	not_recorded
21-06-15 05:50	6	not_recorded	not_recorded	not_recorded
21-06-15 06:00	6	not_recorded	not_recorded	not_recorded
21-06-15 06:10	6	not_recorded	not_recorded	not_recorded
21-06-15 06:20	6	not_recorded	not_recorded	not_recorded
21-06-15 06:30	6	not_recorded	not_recorded	not_recorded
21-06-15 06:40	6	not_recorded	not_recorded	not_recorded
21-06-15 06:50	6	not_recorded	not_recorded	not_recorded
