# Supplementary material for: Rodent home cage monitoring for preclinical safety pharmacology assessment: results of a multi-company validation evaluating nonclinical and clinical data from three compounds
Source: Front Toxicol. 2025 Nov 5;7:1655330. doi: 10.3389/ftox.2025.1655330 (PMC12626872; doi:10.3389/ftox.2025.1655330)
Supplement: Supplementary file 1 [file DataSheet1.zip › JNJ/JNJ_Distance_VEH_Cage-2.csv]

timestamp	day_index	985141003627855	985141003627856	985141003627865
21-06-14 07:00	-4	not_recorded	not_recorded	not_recorded
21-06-14 07:10	-4	not_recorded	not_recorded	not_recorded
21-06-14 07:20	-4	not_recorded	not_recorded	not_recorded
21-06-14 07:30	-4	not_recorded	not_recorded	not_recorded
21-06-14 07:40	-4	not_recorded	not_recorded	not_recorded
21-06-14 07:50	-4	not_recorded	not_recorded	not_recorded
21-06-14 08:00	-4	not_recorded	not_recorded	not_recorded
21-06-14 08:10	-4	not_recorded	not_recorded	not_recorded
21-06-14 08:20	-4	not_recorded	not_recorded	not_recorded
21-06-14 08:30	-4	not_recorded	not_recorded	not_recorded
21-06-14 08:40	-4	not_recorded	not_recorded	not_recorded
21-06-14 08:50	-4	not_recorded	not_recorded	not_recorded
21-06-14 09:00	-4	not_recorded	not_recorded	not_recorded
21-06-14 09:10	-4	not_recorded	not_recorded	not_recorded
21-06-14 09:20	-4	not_recorded	not_recorded	not_recorded
21-06-14 09:30	-4	not_recorded	not_recorded	not_recorded
21-06-14 09:40	-4	not_recorded	not_recorded	not_recorded
21-06-14 09:50	-4	not_recorded	not_recorded	not_recorded
21-06-14 10:00	-4	not_recorded	not_recorded	not_recorded
21-06-14 10:10	-4	not_recorded	not_recorded	not_recorded
21-06-14 10:20	-4	not_recorded	not_recorded	not_recorded
21-06-14 10:30	-4	53.357155	30.27312	34.08407
21-06-14 10:40	-4	50.10558	48.185295	56.65796
21-06-14 10:50	-4	53.363617	12.454985	11.053495
21-06-14 11:00	-4	48.906517	31.247156	28.082834
21-06-14 11:10	-4	41.10866	18.725098	0.0
21-06-14 11:20	-4	17.59717	2.3899999	5.9800005
21-06-14 11:30	-4	13.731531	0.0	1.1949999
21-06-14 11:40	-4	6.7570863	1.1949999	0.0
21-06-14 11:50	-4	0.0	1.1950002	30.05163
21-06-14 12:00	-4	0.0	0.0	7.9506254
21-06-14 12:10	-4	0.0	1.1949999	17.027102
21-06-14 12:20	-4	9.56	4.5785093	9.559999
21-06-14 12:30	-4	0.0	6.9699707	0.0
21-06-14 12:40	-4	0.0	0.0	1.1949999
21-06-14 12:50	-4	2.3899996	0.0	0.0
21-06-14 13:00	-4	5.0693407	8.859985	1.6899849
21-06-14 13:10	-4	0.0	1.1949999	0.0
21-06-14 13:20	-4	0.0	0.0	0.0
21-06-14 13:30	-4	0.0	0.0	11.254985
21-06-14 13:40	-4	0.0	0.0	5.066575
21-06-14 13:50	-4	4.0885243	0.0	8.365
21-06-14 14:00	-4	1.1949999	1.1949999	0.0
21-06-14 14:10	-4	4.083524	1.1949999	4.0799856
21-06-14 14:20	-4	48.48214	9.570001	31.450886
21-06-14 14:30	-4	8.945067	0.0	0.0
21-06-14 14:40	-4	0.0	1.6899853	5.073495
21-06-14 14:50	-4	0.0	17.327675	0.0
21-06-14 15:00	-4	2.8849854	14.430084	4.7799997
21-06-14 15:10	-4	8.358637	0.0	9.559999
21-06-14 15:20	-4	0.0	0.0	0.0
21-06-14 15:30	-4	2.6765742	0.0	1.1949997
21-06-14 15:40	-4	2.6721013	0.0	0.0
21-06-14 15:50	-4	0.0	0.0	0.0
21-06-14 16:00	-4	0.0	1.1949999	0.0
21-06-14 16:10	-4	1.1949999	4.084985	2.39
21-06-14 16:20	-4	7.1800003	2.39	2.39
21-06-14 16:30	-4	0.0	2.3899999	6.052071
21-06-14 16:40	-4	0.0	3.3870492	8.442072
21-06-14 16:50	-4	0.0	0.0	1.6899855
21-06-14 17:00	-4	0.0	0.0	5.562087
21-06-14 17:10	-4	1.6899855	3.5849998	21.132864
21-06-14 17:20	-4	14.144971	0.0	5.975
21-06-14 17:30	-4	6.9649706	10.549971	0.0
21-06-14 17:40	-4	1.1949999	0.0	1.1949999
21-06-14 17:50	-4	9.565	3.5849998	2.3900003
21-06-14 18:00	-4	0.0	10.554972	0.0
21-06-14 18:10	-4	1.1949999	3.871574	4.7799997
21-06-14 18:20	-4	0.0	3.5850003	0.0
21-06-14 18:30	-4	0.0	0.0	1.1949999
21-06-14 18:40	-4	0.0	0.0	7.170002
21-06-14 18:50	-4	10.562049	0.0	2.3899999
21-06-14 19:00	-4	15.11426	0.0	1.2
21-06-14 19:10	-4	3.4306667	0.0	40.328564
21-06-14 19:20	-4	39.275597	0.0	10.059985
21-06-14 19:30	-4	61.808777	17.428652	48.49289
21-06-14 19:40	-4	20.611572	23.219984	21.001186
21-06-14 19:50	-4	38.926613	5.98	0.0
21-06-14 20:00	-4	0.0	13.020581	0.0
21-06-14 20:10	-4	8.16851	9.359971	27.598465
21-06-14 20:20	-4	0.0	0.0	10.549971
21-06-14 20:30	-4	54.185566	23.512018	32.66342
21-06-14 20:40	-4	0.0	8.365	2.39
21-06-14 20:50	-4	3.5900009	5.7870483	0.0
21-06-14 21:00	-4	13.230611	4.0835247	1.1949999
21-06-14 21:10	-4	2.6721013	0.0	0.0
21-06-14 21:20	-4	6.4699845	0.0	1.6935246
21-06-14 21:30	-4	0.0	8.163509	13.2315445
21-06-14 21:40	-4	0.0	9.565001	6.75656
21-06-14 21:50	-4	4.0799856	0.0	5.773507
21-06-14 22:00	-4	5.0621014	4.0835247	2.3950002
21-06-14 22:10	-4	8.1649685	0.0	0.0
21-06-14 22:20	-4	33.050194	29.693506	2.3899999
21-06-14 22:30	-4	2.39	4.3127947	8.859985
21-06-14 22:40	-4	6.4699845	0.0	4.084985
21-06-14 22:50	-4	11.249985	14.662895	10.054985
21-06-14 23:00	-4	23.69997	1.6899853	11.329297
21-06-14 23:10	-4	4.079985	8.370001	46.23595
21-06-14 23:20	-4	43.424107	32.237904	37.155544
21-06-14 23:30	-4	5.2749863	2.3899999	13.262624
21-06-14 23:40	-4	5.557087	4.079985	3.5900006
21-06-14 23:50	-4	7.4684954	28.979956	21.603622
21-06-15 00:00	-4	37.439884	31.465567	26.456223
21-06-15 00:10	-4	21.813496	18.731562	38.430695
21-06-15 00:20	-4	21.596544	24.50199	23.781515
21-06-15 00:30	-4	2.3899999	22.99875	22.44785
21-06-15 00:40	-4	5.2799854	30.767557	19.633526
21-06-15 00:50	-4	20.123508	31.536581	30.265726
21-06-15 01:00	-4	45.89289	17.530558	40.423862
21-06-15 01:10	-4	23.218525	27.686682	20.915066
21-06-15 01:20	-4	23.78313	7.3180075	2.3899999
21-06-15 01:30	-4	22.299328	27.377716	18.72202
21-06-15 01:40	-4	8.864985	23.653698	41.311237
21-06-15 01:50	-4	51.44668	29.761517	42.109936
21-06-15 02:00	-4	15.131559	24.202032	6.2571006
21-06-15 02:10	-4	47.577354	19.217001	18.515594
21-06-15 02:20	-4	28.781546	15.621547	16.335096
21-06-15 02:30	-4	20.193134	5.975	25.398495
21-06-15 02:40	-4	9.35997	19.243324	9.57
21-06-15 02:50	-4	6.478524	0.0	2.3950002
21-06-15 03:00	-4	0.0	1.1950003	0.0
21-06-15 03:10	-4	0.0	0.0	2.3899999
21-06-15 03:20	-4	0.0	0.0	3.5849998
21-06-15 03:30	-4	9.642851	10.054984	27.571543
21-06-15 03:40	-4	0.0	2.3899999	5.975
21-06-15 03:50	-4	24.974188	48.499573	42.526165
21-06-15 04:00	-4	22.106989	12.449985	43.4891
21-06-15 04:10	-4	31.033588	20.187042	32.564957
21-06-15 04:20	-4	54.86204	48.728264	45.251564
21-06-15 04:30	-4	11.259985	15.412043	9.559999
21-06-15 04:40	-4	23.78697	10.558508	24.909971
21-06-15 04:50	-4	10.558511	15.82934	10.837071
21-06-15 05:00	-4	16.515224	14.35	5.980001
21-06-15 05:10	-4	29.41782	8.1670475	21.10994
21-06-15 05:20	-4	18.308578	0.0	8.369999
21-06-15 05:30	-4	26.89715	5.2799845	2.3899999
21-06-15 05:40	-4	3.5900002	9.646545	5.2749853
21-06-15 05:50	-4	10.582048	51.156914	40.754326
21-06-15 06:00	-4	37.243706	20.415085	38.9226
21-06-15 06:10	-4	29.060038	23.004955	12.73848
21-06-15 06:20	-4	63.206245	54.675026	48.02633
21-06-15 06:30	-4	36.80725	47.499157	8.859985
21-06-15 06:40	-4	28.26682	12.732085	16.73
21-06-15 06:50	-4	14.995485	0.0	2.39
21-06-15 07:00	-3	21.102085	2.395	6.4749856
21-06-15 07:10	-3	0.0	0.0	0.0
21-06-15 07:20	-3	2.8849857	0.0	2.39
21-06-15 07:30	-3	2.3899999	0.0	1.1949998
21-06-15 07:40	-3	6.474986	1.1950002	2.3899999
21-06-15 07:50	-3	0.0	4.7799997	0.0
21-06-15 08:00	-3	0.0	8.365	5.7699704
21-06-15 08:10	-3	7.170002	0.0	2.3899999
21-06-15 08:20	-3	0.0	5.274985	5.9750004
21-06-15 08:30	-3	0.0	0.0	1.1949998
21-06-15 08:40	-3	0.0	1.1949999	2.3899999
21-06-15 08:50	-3	0.0	2.8885245	0.0
21-06-15 09:00	-3	0.0	1.689985	18.789158
21-06-15 09:10	-3	0.0	0.0	0.0
21-06-15 09:20	-3	2.3899999	0.0	0.0
21-06-15 09:30	-3	2.39	0.0	0.0
21-06-15 09:40	-3	1.1950003	2.395	7.1700006
21-06-15 09:50	-3	19.119999	3.5849998	0.0
21-06-15 10:00	-3	0.0	0.0	0.0
21-06-15 10:10	-3	0.0	0.0	2.8849854
21-06-15 10:20	-3	0.0	2.3899999	11.263525
21-06-15 10:30	-3	0.0	0.0	6.4749846
21-06-15 10:40	-3	0.0	0.0	0.0
21-06-15 10:50	-3	0.0	0.0	0.0
21-06-15 11:00	-3	36.48334	4.079985	2.884985
21-06-15 11:10	-3	66.878426	23.59194	52.391273
21-06-15 11:20	-3	31.87348	26.962143	24.29358
21-06-15 11:30	-3	36.035168	29.284067	27.881372
21-06-15 11:40	-3	27.871662	10.068524	39.820824
21-06-15 11:50	-3	13.235083	11.259985	31.446753
21-06-15 12:00	-3	24.414988	9.57	8.37
21-06-15 12:10	-3	1.1950003	7.1699996	25.980022
21-06-15 12:20	-3	7.1699996	0.0	0.0
21-06-15 12:30	-3	0.0	0.0	0.0
21-06-15 12:40	-3	0.0	0.0	0.0
21-06-15 12:50	-3	4.0799856	11.95	0.0
21-06-15 13:00	-3	0.0	3.5849998	0.0
21-06-15 13:10	-3	0.0	5.975	3.5899997
21-06-15 13:20	-3	0.0	4.0835247	0.0
21-06-15 13:30	-3	8.365	2.8885245	0.0
21-06-15 13:40	-3	4.7799997	0.0	14.834986
21-06-15 13:50	-3	2.39	4.7799997	0.0
21-06-15 14:00	-3	1.1949999	0.0	0.0
21-06-15 14:10	-3	0.0	0.0	2.3899999
21-06-15 14:20	-3	0.0	0.0	0.0
21-06-15 14:30	-3	2.8849852	0.0	0.0
21-06-15 14:40	-3	0.0	0.0	4.574971
21-06-15 14:50	-3	0.0	0.0	5.975
21-06-15 15:00	-3	11.541562	4.8	1.1949999
21-06-15 15:10	-3	11.044955	2.3999999	1.1949999
21-06-15 15:20	-3	1.1950002	2.3899999	1.1949999
21-06-15 15:30	-3	0.0	3.5900002	0.0
21-06-15 15:40	-3	5.062102	7.6935234	3.983333
21-06-15 15:50	-3	0.0	0.0	5.576667
21-06-15 16:00	-3	1.6899853	1.1999998	14.484985
21-06-15 16:10	-3	10.755	5.2935247	0.8549839
21-06-15 16:20	-3	0.0	5.2849836	4.5820494
21-06-15 16:30	-3	0.0	0.0	0.0
21-06-15 16:40	-3	7.1699996	0.0	0.0
21-06-15 16:50	-3	0.0	4.79	3.5849998
21-06-15 17:00	-3	8.17351	0.0	0.0
21-06-15 17:10	-3	17.535557	0.0	0.0
21-06-15 17:20	-3	8.859985	0.0	1.1949999
21-06-15 17:30	-3	0.0	2.395	0.0
21-06-15 17:40	-3	0.0	0.0	0.0
21-06-15 17:50	-3	25.414955	21.33497	13.654986
21-06-15 18:00	-3	8.442072	53.36269	14.643496
21-06-15 18:10	-3	0.0	0.0	9.14994
21-06-15 18:20	-3	0.0	12.957048	0.0
21-06-15 18:30	-3	1.1949999	3.5849998	3.5849998
21-06-15 18:40	-3	0.0	7.1699996	4.7799997
21-06-15 18:50	-3	0.53774995	14.633494	12.93997
21-06-15 19:00	-3	4.2422495	0.0	8.365
21-06-15 19:10	-3	3.5899994	0.0	19.13
21-06-15 19:20	-3	14.045796	8.869985	4.083524
21-06-15 19:30	-3	19.519814	9.1499405	0.0
21-06-15 19:40	-3	8.375002	0.0	0.0
21-06-15 19:50	-3	5.979999	0.0	0.0
21-06-15 20:00	-3	0.0	1.1949999	0.0
21-06-15 20:10	-3	0.0	19.927015	8.864985
21-06-15 20:20	-3	3.5850003	4.7799997	3.3835094
21-06-15 20:30	-3	4.0799847	18.429985	15.840573
21-06-15 20:40	-3	0.0	2.3899999	5.9800014
21-06-15 20:50	-3	6.0600843	0.0	0.0
21-06-15 21:00	-3	0.0	1.1949999	2.39
21-06-15 21:10	-3	3.5849998	0.0	0.0
21-06-15 21:20	-3	2.3899999	8.16351	2.3899999
21-06-15 21:30	-3	2.6765742	0.0	0.0
21-06-15 21:40	-3	22.31202	14.723581	31.096441
21-06-15 21:50	-3	17.312836	14.912056	24.12405
21-06-15 22:00	-3	18.51199	14.219897	30.960962
21-06-15 22:10	-3	0.0	7.2550836	7.175
21-06-15 22:20	-3	19.711529	15.838495	0.0
21-06-15 22:30	-3	2.39	23.651846	0.0
21-06-15 22:40	-3	20.484852	7.170001	0.0
21-06-15 22:50	-3	13.143636	2.3950002	6.9649696
21-06-15 23:00	-3	31.97495	13.439954	26.82605
21-06-15 23:10	-3	4.7850003	3.5900002	38.225666
21-06-15 23:20	-3	14.884504	4.7799993	18.224957
21-06-15 23:30	-3	24.035648	25.394955	27.164938
21-06-15 23:40	-3	17.799189	16.811543	41.17295
21-06-15 23:50	-3	1.1949999	0.0	0.0
21-06-16 00:00	-3	15.539999	26.749714	31.232681
21-06-16 00:10	-3	20.618494	39.838573	22.367807
21-06-16 00:20	-3	26.047253	36.222214	12.887204
21-06-16 00:30	-3	9.559999	28.49351	37.309162
21-06-16 00:40	-3	21.808495	22.302086	42.78074
21-06-16 00:50	-3	21.202557	6.2571015	21.391516
21-06-16 01:00	-3	21.394438	8.869986	43.45112
21-06-16 01:10	-3	38.42408	1.1949999	38.456154
21-06-16 01:20	-3	48.425526	65.4663	43.28509
21-06-16 01:30	-3	20.887054	32.245136	23.877325
21-06-16 01:40	-3	0.0	9.57	22.206991
21-06-16 01:50	-3	0.0	8.1685095	0.0
21-06-16 02:00	-3	0.0	45.173714	26.6715
21-06-16 02:10	-3	0.0	1.6899849	13.730069
21-06-16 02:20	-3	1.2000002	15.412821	16.109203
21-06-16 02:30	-3	8.859985	25.046513	0.0
21-06-16 02:40	-3	0.0	2.3899996	3.5899997
21-06-16 02:50	-3	1.1949998	0.0	3.5849998
21-06-16 03:00	-3	3.5849998	3.5899997	12.944971
21-06-16 03:10	-3	1.689985	0.0	0.0
21-06-16 03:20	-3	5.769971	3.5849998	0.0
21-06-16 03:30	-3	0.0	3.5899997	0.0
21-06-16 03:40	-3	2.3899999	1.6899847	0.0
21-06-16 03:50	-3	17.239985	10.054984	15.620611
21-06-16 04:00	-3	32.726692	40.822155	38.11889
21-06-16 04:10	-3	43.879356	11.749971	31.95863
21-06-16 04:20	-3	36.72065	18.303118	10.55351
21-06-16 04:30	-3	35.487877	35.48035	32.739876
21-06-16 04:40	-3	26.873676	42.47685	60.7471
21-06-16 04:50	-3	20.335001	24.080166	4.785
21-06-16 05:00	-3	37.69792	24.19875	37.72068
21-06-16 05:10	-3	18.514135	27.789957	27.390514
21-06-16 05:20	-3	29.075039	53.703438	17.811975
21-06-16 05:30	-3	37.446205	41.924248	34.12025
21-06-16 05:40	-3	8.375	17.72851	15.700696
21-06-16 05:50	-3	34.547043	31.95856	37.22408
21-06-16 06:00	-3	15.347051	32.104897	10.553509
21-06-16 06:10	-3	43.30025	28.785543	16.67626
21-06-16 06:20	-3	25.691532	17.031574	0.0
21-06-16 06:30	-3	24.504913	46.578217	3.5900006
21-06-16 06:40	-3	62.3538	13.155001	1.689985
21-06-16 06:50	-3	10.787779	0.0	5.066574
21-06-16 07:00	-2	17.523481	9.570001	33.147167
21-06-16 07:10	-2	15.792982	0.0	19.634985
21-06-16 07:20	-2	2.8648136	5.2799854	5.278525
21-06-16 07:30	-2	2.3899999	7.669986	0.0
21-06-16 07:40	-2	0.0	1.1949999	9.364971
21-06-16 07:50	-2	0.0	0.0	0.0
21-06-16 08:00	-2	2.3899999	0.0	1.1949997
21-06-16 08:10	-2	0.0	0.0	0.0
21-06-16 08:20	-2	0.0	0.0	1.1949999
21-06-16 08:30	-2	0.0	0.0	0.0
21-06-16 08:40	-2	0.0	0.0	0.0
21-06-16 08:50	-2	0.0	0.0	0.0
21-06-16 09:00	-2	3.5849998	0.0	0.0
21-06-16 09:10	-2	1.1949999	2.3949997	3.5850003
21-06-16 09:20	-2	0.0	0.0	0.0
21-06-16 09:30	-2	3.5849998	0.0	0.0
21-06-16 09:40	-2	0.0	4.7800007	0.0
21-06-16 09:50	-2	2.8849847	8.8649845	1.1949999
21-06-16 10:00	-2	3.5849996	1.1949999	1.1949999
21-06-16 10:10	-2	5.2749853	5.9799995	0.0
21-06-16 10:20	-2	15.834956	10.54997	13.648524
21-06-16 10:30	-2	38.350544	41.029034	33.851498
21-06-16 10:40	-2	8.869986	13.639984	18.71656
21-06-16 10:50	-2	28.524689	13.953476	8.365
21-06-16 11:00	-2	18.686687	3.5849998	2.8885245
21-06-16 11:10	-2	0.0	1.1949999	6.9699693
21-06-16 11:20	-2	5.066575	1.6899853	5.0621023
21-06-16 11:30	-2	6.469985	3.5850003	8.6521015
21-06-16 11:40	-2	0.0	9.559999	2.3949997
21-06-16 11:50	-2	0.0	0.0	0.0
21-06-16 12:00	-2	2.3900003	0.0	0.0
21-06-16 12:10	-2	3.3835082	9.1499405	5.9750004
21-06-16 12:20	-2	10.3584795	1.6899849	0.0
21-06-16 12:30	-2	4.79	2.6721013	2.3899999
21-06-16 12:40	-2	0.0	6.264342	0.0
21-06-16 12:50	-2	8.868525	1.1999999	11.850416
21-06-16 13:00	-2	0.0	3.5899997	14.439583
21-06-16 13:10	-2	0.0	0.0	7.1699996
21-06-16 13:20	-2	0.0	6.266575	5.7699704
21-06-16 13:30	-2	5.975	0.0	0.0
21-06-16 13:40	-2	10.063524	5.76997	25.509655
21-06-16 13:50	-2	4.088525	1.689985	10.064985
21-06-16 14:00	-2	17.525097	1.6935241	1.1949999
21-06-16 14:10	-2	4.7850003	2.3999996	7.1700006
21-06-16 14:20	-2	0.0	4.7999997	0.0
21-06-16 14:30	-2	0.0	2.3999999	0.0
21-06-16 14:40	-2	0.0	1.2	0.0
21-06-16 14:50	-2	0.0	0.0	0.0
21-06-16 15:00	-2	0.0	8.658495	4.78
21-06-16 15:10	-2	0.0	0.0	0.0
21-06-16 15:20	-2	2.3950002	17.093212	5.7785106
21-06-16 15:30	-2	0.0	11.977353	5.975001
21-06-16 15:40	-2	5.975	11.060573	0.0
21-06-16 15:50	-2	0.0	3.5900002	0.0
21-06-16 16:00	-2	2.3900003	0.0	0.0
21-06-16 16:10	-2	0.0	0.0	0.0
21-06-16 16:20	-2	0.0	0.0	0.0
21-06-16 16:30	-2	16.029987	0.0	0.0
21-06-16 16:40	-2	16.609898	2.3900003	0.0
21-06-16 16:50	-2	3.379971	0.0	0.0
21-06-16 17:00	-2	8.6521015	0.0	0.0
21-06-16 17:10	-2	7.1160574	4.7850003	0.0
21-06-16 17:20	-2	2.4589422	0.0	2.39
21-06-16 17:30	-2	8.16497	0.0	0.0
21-06-16 17:40	-2	0.0	5.975	2.3899999
21-06-16 17:50	-2	0.0	5.975001	4.0799856
21-06-16 18:00	-2	0.0	8.8635235	3.5849996
21-06-16 18:10	-2	12.4499855	37.529194	40.687057
21-06-16 18:20	-2	4.7799997	24.002071	20.412004
21-06-16 18:30	-2	9.637072	0.0	0.0
21-06-16 18:40	-2	0.0	1.6935241	2.6721017
21-06-16 18:50	-2	3.3799706	0.0	1.1949999
21-06-16 19:00	-2	1.1949999	13.348665	0.0
21-06-16 19:10	-2	11.254985	0.0	0.0
21-06-16 19:20	-2	16.34202	3.5850003	17.810902
21-06-16 19:30	-2	22.590055	15.545	29.353449
21-06-16 19:40	-2	24.75863	3.5849998	10.054985
21-06-16 19:50	-2	3.5899994	3.5849998	2.3950002
21-06-16 20:00	-2	19.132193	2.6721015	3.8715749
21-06-16 20:10	-2	8.432985	8.16851	0.0
21-06-16 20:20	-2	5.274985	4.7850003	5.5650983
21-06-16 20:30	-2	0.0	4.7850003	0.0
21-06-16 20:40	-2	2.3899999	2.8849852	5.975
21-06-16 20:50	-2	29.96915	2.8849854	1.1949999
21-06-16 21:00	-2	22.169128	0.0	17.73851
21-06-16 21:10	-2	37.151543	0.0	8.16351
21-06-16 21:20	-2	16.32156	0.0	13.933479
21-06-16 21:30	-2	9.849956	2.3899996	4.7799997
21-06-16 21:40	-2	12.039927	13.448496	0.0
21-06-16 21:50	-2	9.359971	7.457101	0.0
21-06-16 22:00	-2	1.6899853	4.7849994	1.1949998
21-06-16 22:10	-2	8.6521015	9.372049	1.1949999
21-06-16 22:20	-2	0.0	7.1750007	2.3950002
21-06-16 22:30	-2	7.6649857	1.1950003	28.766485
21-06-16 22:40	-2	7.452101	5.274985	5.9800005
21-06-16 22:50	-2	27.445663	20.401545	10.840084
21-06-16 23:00	-2	21.616999	25.918478	23.383532
21-06-16 23:10	-2	3.383508	0.0	0.0
21-06-16 23:20	-2	27.10348	8.375	20.690039
21-06-16 23:30	-2	48.837246	9.354971	19.503578
21-06-16 23:40	-2	6.4699845	9.35497	6.2621017
21-06-16 23:50	-2	7.174999	17.149113	6.2720346
21-06-17 00:00	-2	27.816275	21.070103	19.281998
21-06-17 00:10	-2	27.424368	47.16464	31.019268
21-06-17 00:20	-2	1.1949997	13.231546	9.310584
21-06-17 00:30	-2	0.0	17.31153	28.380875
21-06-17 00:40	-2	22.885166	65.72017	51.23513
21-06-17 00:50	-2	43.63984	30.070627	43.498665
21-06-17 01:00	-2	16.820608	29.291983	17.821672
21-06-17 01:10	-2	49.196922	31.378498	46.653057
21-06-17 01:20	-2	29.45513	33.049263	30.337286
21-06-17 01:30	-2	15.561984	26.466625	18.847042
21-06-17 01:40	-2	13.672765	0.0	11.954999
21-06-17 01:50	-2	14.344999	4.5749707	0.0
21-06-17 02:00	-2	27.65809	40.03007	5.9799995
21-06-17 02:10	-2	33.350056	14.844984	13.937017
21-06-17 02:20	-2	32.943073	6.9649696	25.18872
21-06-17 02:30	-2	5.7785096	0.0	25.484886
21-06-17 02:40	-2	25.897018	2.3899999	3.526797
21-06-17 02:50	-2	2.39	8.859985	20.97581
21-06-17 03:00	-2	3.871574	2.3899999	14.35
21-06-17 03:10	-2	5.561559	21.87771	0.0
21-06-17 03:20	-2	7.468493	12.444984	2.3899999
21-06-17 03:30	-2	0.0	13.940099	0.0
21-06-17 03:40	-2	0.0	3.5849998	0.0
21-06-17 03:50	-2	3.383508	23.365677	0.0
21-06-17 04:00	-2	10.054985	21.45772	12.734941
21-06-17 04:10	-2	33.83842	43.18346	40.121296
21-06-17 04:20	-2	18.784157	56.605762	32.015175
21-06-17 04:30	-2	41.794975	36.62124	25.047037
21-06-17 04:40	-2	39.899033	9.559999	16.404093
21-06-17 04:50	-2	35.252697	19.079678	34.75542
21-06-17 05:00	-2	26.176514	8.365	25.256817
21-06-17 05:10	-2	1.6899855	10.064985	11.547018
21-06-17 05:20	-2	43.201927	9.267817	34.141296
21-06-17 05:30	-2	18.505917	13.030917	9.853495
21-06-17 05:40	-2	28.063147	13.735067	5.7749705
21-06-17 05:50	-2	30.255566	31.63731	11.052034
21-06-17 06:00	-2	62.721966	22.082058	46.397713
21-06-17 06:10	-2	27.164087	13.018133	23.71283
21-06-17 06:20	-2	41.792126	33.352043	37.587395
21-06-17 06:30	-2	7.1799994	5.565099	37.43504
21-06-17 06:40	-2	29.060566	0.0	14.639956
21-06-17 06:50	-2	0.0	10.406302	0.0
21-06-17 07:00	-1	15.913579	2.8849852	10.76
21-06-17 07:10	-1	2.3899999	1.1999999	0.0
21-06-17 07:20	-1	18.011545	1.1949999	0.0
21-06-17 07:30	-1	0.59548277	0.0	4.574971
21-06-17 07:40	-1	11.858042	9.851575	18.924973
21-06-17 07:50	-1	0.0	0.0	4.78
21-06-17 08:00	-1	0.0	0.0	0.0
21-06-17 08:10	-1	3.5849998	2.3899999	2.3899999
21-06-17 08:20	-1	0.0	2.4	1.1949999
21-06-17 08:30	-1	0.0	9.662622	1.1949999
21-06-17 08:40	-1	10.054984	2.395	3.5850003
21-06-17 08:50	-1	0.0	4.079985	0.0
21-06-17 09:00	-1	5.769971	8.658495	0.0
21-06-17 09:10	-1	0.0	0.0	3.8671012
21-06-17 09:20	-1	1.1949999	4.785	2.3899999
21-06-17 09:30	-1	7.6699843	7.1699996	0.0
21-06-17 09:40	-1	0.0	3.5850003	1.1949999
21-06-17 09:50	-1	2.3950002	5.7699704	5.975001
21-06-17 10:00	-1	0.0	0.0	0.0
21-06-17 10:10	-1	0.0	2.3899999	0.0
21-06-17 10:20	-1	0.0	0.0	0.0
21-06-17 10:30	-1	1.195	6.8718576	2.39
21-06-17 10:40	-1	11.053493	18.820133	0.0
21-06-17 10:50	-1	2.3899999	13.437101	1.195
21-06-17 11:00	-1	2.3899999	0.0	1.195
21-06-17 11:10	-1	0.0	0.0	0.0
21-06-17 11:20	-1	0.0	0.0	8.365
21-06-17 11:30	-1	0.0	3.5849998	8.365
21-06-17 11:40	-1	7.684985	6.7599397	0.0
21-06-17 11:50	-1	17.73497	0.0	0.0
21-06-17 12:00	-1	4.083524	0.0	0.0
21-06-17 12:10	-1	4.7799997	4.079985	0.0
21-06-17 12:20	-1	16.533508	0.0	0.0
21-06-17 12:30	-1	7.2541504	0.0	1.1949999
21-06-17 12:40	-1	1.1949999	0.0	10.55705
21-06-17 12:50	-1	0.0	0.0	27.030222
21-06-17 13:00	-1	0.0	1.6899853	16.333479
21-06-17 13:10	-1	0.0	0.0	7.6699843
21-06-17 13:20	-1	0.0	0.0	3.5849998
21-06-17 13:30	-1	0.0	2.3899999	0.0
21-06-17 13:40	-1	4.5749702	0.0	7.1699996
21-06-17 13:50	-1	4.0799856	0.0	5.975
21-06-17 14:00	-1	0.0	1.1949999	2.3899999
21-06-17 14:10	-1	0.0	1.6899855	1.1949999
21-06-17 14:20	-1	0.0	12.454987	0.0
21-06-17 14:30	-1	0.0	13.441574	0.0
21-06-17 14:40	-1	20.910526	14.444082	0.0
21-06-17 14:50	-1	3.5849998	2.3950005	1.1949999
21-06-17 15:00	-1	2.3899999	0.0	1.1949999
21-06-17 15:10	-1	0.0	0.0	1.1949999
21-06-17 15:20	-1	0.0	1.6935247	0.0
21-06-17 15:30	-1	0.0	0.0	0.0
21-06-17 15:40	-1	0.0	0.0	8.654955
21-06-17 15:50	-1	2.3899999	0.0	1.1949999
21-06-17 16:00	-1	1.1949999	0.0	0.0
21-06-17 16:10	-1	7.6649857	1.1999999	2.3900003
21-06-17 16:20	-1	1.1949999	1.1949999	0.85259753
21-06-17 16:30	-1	0.0	3.5900002	19.462402
21-06-17 16:40	-1	2.3899999	2.3999999	1.1949999
21-06-17 16:50	-1	0.0	0.0	0.0
21-06-17 17:00	-1	0.0	0.0	1.6899855
21-06-17 17:10	-1	0.0	0.0	30.882046
21-06-17 17:20	-1	0.0	3.5849998	0.0
21-06-17 17:30	-1	0.0	3.3194442	2.3899999
21-06-17 17:40	-1	12.444985	0.26555556	0.0
21-06-17 17:50	-1	4.7799997	2.8885248	0.0
21-06-17 18:00	-1	1.6899855	4.7799997	0.0
21-06-17 18:10	-1	1.6899853	0.0	0.0
21-06-17 18:20	-1	45.81342	16.330097	2.3899999
21-06-17 18:30	-1	0.0	2.39	1.1949999
21-06-17 18:40	-1	1.1949999	0.0	8.647101
21-06-17 18:50	-1	6.4835243	0.0	1.1949999
21-06-17 19:00	-1	7.4670334	0.0	0.0
21-06-17 19:10	-1	0.0	0.0	6.9735093
21-06-17 19:20	-1	0.0	4.0849853	0.0
21-06-17 19:30	-1	6.469985	8.168508	5.562086
21-06-17 19:40	-1	17.805056	15.838495	35.271988
21-06-17 19:50	-1	10.058524	25.186544	25.262777
21-06-17 20:00	-1	17.024956	14.917056	12.444984
21-06-17 20:10	-1	2.3899999	2.3950005	3.5900002
21-06-17 20:20	-1	12.971288	6.469985	4.0799847
21-06-17 20:30	-1	14.434149	1.1949999	1.6935246
21-06-17 20:40	-1	3.8671012	10.147147	10.553511
21-06-17 20:50	-1	11.96	9.637072	21.67663
21-06-17 21:00	-1	3.5849998	7.8983116	4.6527977
21-06-17 21:10	-1	6.469985	12.220197	3.795054
21-06-17 21:20	-1	4.0849853	7.174999	0.0
21-06-17 21:30	-1	5.2799845	6.063624	4.78
21-06-17 21:40	-1	15.834955	15.8371	5.975
21-06-17 21:50	-1	24.204956	7.6699843	4.0799856
21-06-17 22:00	-1	19.209927	0.0	0.0
21-06-17 22:10	-1	18.793629	12.241574	0.0
21-06-17 22:20	-1	19.283527	8.663495	21.59561
21-06-17 22:30	-1	23.908636	4.785	30.059238
21-06-17 22:40	-1	3.5900002	2.8849854	7.9515595
21-06-17 22:50	-1	13.921565	22.094444	0.0
21-06-17 23:00	-1	11.082889	8.869149	0.0
21-06-17 23:10	-1	0.0	1.1949999	2.8885248
21-06-17 23:20	-1	2.3899999	17.51848	13.6549835
21-06-17 23:30	-1	0.0	40.092667	31.172718
21-06-17 23:40	-1	6.977048	25.270536	20.613495
21-06-17 23:50	-1	21.682154	11.536558	18.717085
21-06-18 00:00	-1	34.134693	41.958385	45.895744
21-06-18 00:10	-1	33.63924	57.492638	42.728565
21-06-18 00:20	-1	1.6899855	35.03641	31.923883
21-06-18 00:30	-1	18.997042	14.622101	14.139971
21-06-18 00:40	-1	29.77412	14.634954	12.03785
21-06-18 00:50	-1	20.842764	22.315557	34.052837
21-06-18 01:00	-1	27.77298	29.770056	15.633464
21-06-18 01:10	-1	35.827587	31.887018	42.529243
21-06-18 01:20	-1	27.01643	39.978043	23.012033
21-06-18 01:30	-1	35.48494	24.49345	65.43712
21-06-18 01:40	-1	14.638494	18.214956	41.395515
21-06-18 01:50	-1	40.029293	5.0665746	26.87653
21-06-18 02:00	-1	35.056957	24.279266	39.141594
21-06-18 02:10	-1	19.211544	29.116245	38.41849
21-06-18 02:20	-1	5.9800005	19.906559	20.201513
21-06-18 02:30	-1	0.0	10.058525	15.138479
21-06-18 02:40	-1	9.565001	15.828494	0.0
21-06-18 02:50	-1	9.565	31.45718	8.879985
21-06-18 03:00	-1	2.3899999	12.445239	2.3899999
21-06-18 03:10	-1	4.0835247	16.322086	0.0
21-06-18 03:20	-1	17.029957	16.533506	26.290003
21-06-18 03:30	-1	21.32497	34.622658	23.719896
21-06-18 03:40	-1	34.0577	43.43342	44.900707
21-06-18 03:50	-1	47.492725	39.915123	38.725742
21-06-18 04:00	-1	22.513508	5.274985	12.035611
21-06-18 04:10	-1	41.874958	0.0	47.43843
21-06-18 04:20	-1	58.332806	7.1700006	25.879263
21-06-18 04:30	-1	39.434376	11.949999	28.365025
21-06-18 04:40	-1	45.165577	8.945066	38.27541
21-06-18 04:50	-1	44.02022	2.3899999	27.18818
21-06-18 05:00	-1	89.80135	19.409956	34.081917
21-06-18 05:10	-1	11.327056	5.898006	31.255692
21-06-18 05:20	-1	51.072727	59.706646	49.261993
21-06-18 05:30	-1	47.63166	19.423494	36.658478
21-06-18 05:40	-1	37.64507	35.633717	8.8649845
21-06-18 05:50	-1	40.027702	27.585545	4.79
21-06-18 06:00	-1	75.44863	57.076588	59.89798
21-06-18 06:10	-1	24.571455	17.229984	16.096378
21-06-18 06:20	-1	57.552155	22.019985	26.262903
21-06-18 06:30	-1	78.755844	42.003548	34.419247
21-06-18 06:40	-1	26.354721	23.494938	26.393463
21-06-18 06:50	-1	13.443495	2.39	12.529909
21-06-18 07:00	0	12.4485235	11.254986	15.133478
21-06-18 07:10	0	17.72997	1.6899853	19.283615
21-06-18 07:20	0	5.985	1.6899855	13.934939
21-06-18 07:30	0	0.0	0.0	1.1949997
21-06-18 07:40	0	0.0	0.0	0.0
21-06-18 07:50	0	0.0	12.236575	0.0
21-06-18 08:00	0	0.0	1.689985	0.0
21-06-18 08:10	0	0.0	0.0	0.0
21-06-18 08:20	0	2.3900008	0.0	3.8671017
21-06-18 08:30	0	0.0	5.279985	1.1949999
21-06-18 08:40	0	0.0	5.3442035	0.0
21-06-18 08:50	0	1.1949999	1.1949999	2.3950005
21-06-18 09:00	0	0.0	3.5850003	2.8899856
21-06-18 09:10	0	1.6899855	0.0	1.1949999
21-06-18 09:20	0	10.764998	0.0	0.0
21-06-18 09:30	0	4.7799997	0.0	10.76
21-06-18 09:40	0	32.255596	5.975	43.91372
21-06-18 09:50	0	7.6735244	7.6699853	19.78959
21-06-18 10:00	0	15.833496	5.062102	17.599089
21-06-18 10:10	0	31.933634	0.0	44.115578
21-06-18 10:20	0	9.880006	12.453525	31.117779
21-06-18 10:30	0	140.87988	131.19107	133.4537
21-06-18 10:40	0	89.46739	71.98779	47.85845
21-06-18 10:50	0	45.603462	49.559185	44.22174
21-06-18 11:00	0	64.67948	25.893482	27.075195
21-06-18 11:10	0	47.723156	70.90993	29.997004
21-06-18 11:20	0	39.336952	38.636963	39.989117
21-06-18 11:30	0	14.430082	27.869999	12.540069
21-06-18 11:40	0	0.0	8.358673	10.775001
21-06-18 11:50	0	5.77997	13.145001	6.4699845
21-06-18 12:00	0	3.5850003	8.868525	10.054985
21-06-18 12:10	0	15.62561	0.0	21.184866
21-06-18 12:20	0	1.1506947	1.1949999	0.0
21-06-18 12:30	0	2.449305	0.0	4.78
21-06-18 12:40	0	21.400055	8.44207	11.54848
21-06-18 12:50	0	19.424957	2.7190506	2.3899999
21-06-18 13:00	0	0.0	3.2559495	2.3899999
21-06-18 13:10	0	2.3950002	3.5849998	1.6899855
21-06-18 13:20	0	4.0849853	1.1949999	3.5849998
21-06-18 13:30	0	0.0	0.0	0.0
21-06-18 13:40	0	0.0	0.0	0.0
21-06-18 13:50	0	2.3899999	0.0	0.0
21-06-18 14:00	0	0.0	0.0	0.0
21-06-18 14:10	0	2.3899999	4.0799856	2.3899999
21-06-18 14:20	0	0.0	1.1949999	0.0
21-06-18 14:30	0	0.0	4.7849994	4.3665595
21-06-18 14:40	0	71.938065	79.949135	41.317074
21-06-18 14:50	0	35.31913	16.043524	29.97915
21-06-18 15:00	0	34.850628	28.580053	18.514135
21-06-18 15:10	0	11.753506	19.519108	13.648523
21-06-18 15:20	0	0.0	0.0	0.0
21-06-18 15:30	0	0.0	0.0	0.0
21-06-18 15:40	0	0.0	0.0	0.0
21-06-18 15:50	0	20.128511	1.6935247	3.3799706
21-06-18 16:00	0	5.2785244	1.1382773	0.0
21-06-18 16:10	0	0.0	6.031722	9.849956
21-06-18 16:20	0	3.5900006	4.7799997	2.3899999
21-06-18 16:30	0	2.3899999	1.1949999	1.1949999
21-06-18 16:40	0	1.1950003	0.0	0.0
21-06-18 16:50	0	3.871574	0.0	1.1949999
21-06-18 17:00	0	0.0	0.0	0.0
21-06-18 17:10	0	3.5900002	0.0	0.0
21-06-18 17:20	0	3.0744007	0.0	10.522024
21-06-18 17:30	0	0.510599	0.0	0.5229313
21-06-18 17:40	0	2.39	0.0	0.0
21-06-18 17:50	0	3.5849998	10.124202	1.1949999
21-06-18 18:00	0	9.559999	2.8849852	11.955
21-06-18 18:10	0	1.1949999	0.0	1.9682353
21-06-18 18:20	0	14.433464	10.069986	6.473836
21-06-18 18:30	0	7.6649847	0.0	0.0
21-06-18 18:40	0	0.0	7.1699996	1.1949999
21-06-18 18:50	0	0.0	3.5849998	0.0
21-06-18 19:00	0	0.0	7.1699996	0.0
21-06-18 19:10	0	0.0	11.053495	5.7699695
21-06-18 19:20	0	20.69858	35.754894	2.39
21-06-18 19:30	0	18.525526	11.818662	0.0
21-06-18 19:40	0	5.066574	5.77497	8.8649845
21-06-18 19:50	0	6.75656	0.0	31.038586
21-06-18 20:00	0	0.0	8.6521015	5.2835245
21-06-18 20:10	0	0.0	21.421131	0.0
21-06-18 20:20	0	0.0	18.458523	3.5850003
21-06-18 20:30	0	32.65196	4.5785093	1.1950002
21-06-18 20:40	0	4.5749702	0.0	2.3949997
21-06-18 20:50	0	20.390179	10.344939	4.7799997
21-06-18 21:00	0	10.852001	0.0	7.1699996
21-06-18 21:10	0	4.7799997	8.654955	0.0
21-06-18 21:20	0	0.0	9.853495	15.135098
21-06-18 21:30	0	13.734136	6.7570863	23.378231
21-06-18 21:40	0	12.438621	1.1949996	6.9649706
21-06-18 21:50	0	5.9750004	17.034954	13.644984
21-06-18 22:00	0	23.084106	21.601543	12.533606
21-06-18 22:10	0	23.204985	3.5899997	4.7799997
21-06-18 22:20	0	17.605183	0.0	3.5900006
21-06-18 22:30	0	0.0	17.52702	2.3899999
21-06-18 22:40	0	21.674921	27.508488	9.144325
21-06-18 22:50	0	7.6649847	9.443594	3.5849998
21-06-18 23:00	0	3.5900002	1.1949999	6.9685097
21-06-18 23:10	0	8.446545	0.0	5.278525
21-06-18 23:20	0	7.6685243	4.7900004	0.0
21-06-18 23:30	0	14.631574	41.505806	11.249985
21-06-18 23:40	0	42.215565	18.510069	19.220541
21-06-18 23:50	0	11.955	19.225542	26.88653
21-06-19 00:00	0	39.287754	7.9528656	28.360554
21-06-19 00:10	0	11.0415745	35.539085	27.824207
21-06-19 00:20	0	28.404882	19.697834	36.53338
21-06-19 00:30	0	13.731531	17.314135	15.839956
21-06-19 00:40	0	4.366559	5.2799845	39.709938
21-06-19 00:50	0	8.668494	25.389954	25.492119
21-06-19 01:00	0	32.23151	21.12348	30.761486
21-06-19 01:10	0	48.150246	35.91556	32.44715
21-06-19 01:20	0	20.402071	27.854345	17.533482
21-06-19 01:30	0	10.775001	33.00592	3.5899997
21-06-19 01:40	0	65.802574	40.507824	51.80004
21-06-19 01:50	0	7.1800003	8.365001	16.608133
21-06-19 02:00	0	21.314972	7.4571013	3.3835094
21-06-19 02:10	0	9.851574	26.489405	0.0
21-06-19 02:20	0	8.864985	16.316559	0.0
21-06-19 02:30	0	11.254986	11.046574	2.3949997
21-06-19 02:40	0	10.353479	0.0	4.5835094
21-06-19 02:50	0	14.898436	0.0	1.583905
21-06-19 03:00	0	2.902143	1.1949999	16.427639
21-06-19 03:10	0	39.207024	9.36351	44.891617
21-06-19 03:20	0	38.004242	13.232071	29.874994
21-06-19 03:30	0	13.022199	10.34156	25.851086
21-06-19 03:40	0	9.36497	8.1699705	1.1949999
21-06-19 03:50	0	6.9649706	1.3565558	1.1949998
21-06-19 04:00	0	12.237101	28.395214	5.2749853
21-06-19 04:10	0	11.330593	24.518375	5.778509
21-06-19 04:20	0	27.416637	65.91341	33.074944
21-06-19 04:30	0	63.856995	41.932785	50.74941
21-06-19 04:40	0	3.3799706	38.343727	20.404282
21-06-19 04:50	0	38.418087	20.417002	19.490887
21-06-19 05:00	0	60.586895	34.212223	59.24978
21-06-19 05:10	0	49.53782	11.75497	36.11468
21-06-19 05:20	0	37.745445	14.652036	28.443218
21-06-19 05:30	0	15.107341	24.500067	11.684543
21-06-19 05:40	0	11.057033	24.998436	0.0
21-06-19 05:50	0	4.0849857	26.216373	4.7850003
21-06-19 06:00	0	16.337866	11.758507	33.18217
21-06-19 06:10	0	38.39846	40.03653	25.567993
21-06-19 06:20	0	21.883646	11.046575	30.874018
21-06-19 06:30	0	43.488728	7.456575	24.29118
21-06-19 06:40	0	15.842035	0.0	14.92153
21-06-19 06:50	0	21.393593	0.0	0.0
21-06-19 07:00	1	23.507086	13.725596	7.1750007
21-06-19 07:10	1	0.0	0.0	6.4699845
21-06-19 07:20	1	3.5849998	11.965001	4.0799856
21-06-19 07:30	1	0.0	6.9649696	1.1949999
21-06-19 07:40	1	4.78	0.0	0.0
21-06-19 07:50	1	3.37997	0.0	2.3899999
21-06-19 08:00	1	0.0	0.0	0.0
21-06-19 08:10	1	0.0	0.0	0.0
21-06-19 08:20	1	0.0	2.395	0.0
21-06-19 08:30	1	0.0	3.5900006	0.0
21-06-19 08:40	1	1.1949999	0.0	6.4699845
21-06-19 08:50	1	0.0	0.0	6.974971
21-06-19 09:00	1	2.8849847	0.0	0.0
21-06-19 09:10	1	4.7799997	8.375	0.0
21-06-19 09:20	1	3.5849998	0.0	0.0
21-06-19 09:30	1	1.1949999	0.0	0.0
21-06-19 09:40	1	0.0	0.0	0.0
21-06-19 09:50	1	0.0	4.7799997	0.0
21-06-19 10:00	1	1.1949999	0.0	0.0
21-06-19 10:10	1	0.0	1.1949999	1.1949999
21-06-19 10:20	1	1.1949999	2.3899999	0.0
21-06-19 10:30	1	1.1949998	4.079985	4.57851
21-06-19 10:40	1	8.16497	5.663752	6.4735246
21-06-19 10:50	1	3.5900002	4.3997726	0.0
21-06-19 11:00	1	5.975	0.0	15.905566
21-06-19 11:10	1	10.054986	17.444962	0.0
21-06-19 11:20	1	9.56	0.0	1.1949998
21-06-19 11:30	1	2.3899999	3.3835075	3.5949998
21-06-19 11:40	1	0.0	3.5849998	0.0
21-06-19 11:50	1	10.755003	0.0	0.0
21-06-19 12:00	1	2.3899999	13.150002	3.5849998
21-06-19 12:10	1	0.0	0.0	4.7799997
21-06-19 12:20	1	1.1949999	4.7850003	1.1949999
21-06-19 12:30	1	0.0	0.0	0.0
21-06-19 12:40	1	1.195	10.346561	0.0
21-06-19 12:50	1	5.2799845	0.0	2.3899999
21-06-19 13:00	1	20.618494	0.0	0.0
21-06-19 13:10	1	3.5850005	0.0	3.5950005
21-06-19 13:20	1	1.1949999	0.0	6.469985
21-06-19 13:30	1	4.79	2.3899999	2.3899999
21-06-19 13:40	1	0.0	8.365	0.0
21-06-19 13:50	1	0.0	18.99419	10.832071
21-06-19 14:00	1	0.0	0.0	0.0
21-06-19 14:10	1	1.6899855	0.0	7.174999
21-06-19 14:20	1	2.39	0.0	6.261574
21-06-19 14:30	1	0.0	5.975	1.1949999
21-06-19 14:40	1	0.0	5.975	0.0
21-06-19 14:50	1	0.0	1.1949999	2.3899999
21-06-19 15:00	1	0.0	3.5900002	1.1950003
21-06-19 15:10	1	2.8849852	4.785001	8.365001
21-06-19 15:20	1	0.0	2.8885245	9.560001
21-06-19 15:30	1	6.2615743	0.0	0.0
21-06-19 15:40	1	19.012205	0.0	0.0
21-06-19 15:50	1	1.2	0.0	0.0
21-06-19 16:00	1	1.1949999	2.3899999	3.9936643
21-06-19 16:10	1	0.0	2.3899999	10.141306
21-06-19 16:20	1	0.0	1.689985	0.0
21-06-19 16:30	1	0.0	0.0	0.0
21-06-19 16:40	1	0.0	3.5900006	2.39
21-06-19 16:50	1	0.0	2.3899999	0.0
21-06-19 17:00	1	0.74293554	0.0	0.0
21-06-19 17:10	1	2.637035	2.3899999	1.6899855
21-06-19 17:20	1	0.0	0.0	5.975
21-06-19 17:30	1	2.3899996	2.3899999	6.469985
21-06-19 17:40	1	1.6899855	2.3899999	17.815054
21-06-19 17:50	1	0.0	0.0	8.365
21-06-19 18:00	1	1.1949996	4.78	9.570001
21-06-19 18:10	1	4.083524	1.1949999	0.0
21-06-19 18:20	1	24.234955	19.078753	0.0
21-06-19 18:30	1	7.1699996	10.56205	8.365
21-06-19 18:40	1	1.1949999	6.268493	1.1949999
21-06-19 18:50	1	2.3900003	0.0	2.3899999
21-06-19 19:00	1	4.3127956	0.0	0.0
21-06-19 19:10	1	0.0	5.975	0.0
21-06-19 19:20	1	5.98	0.0	0.0
21-06-19 19:30	1	0.0	17.269985	0.0
21-06-19 19:40	1	30.785486	35.13143	36.12025
21-06-19 19:50	1	37.93987	19.907085	29.171204
21-06-19 20:00	1	17.723509	2.3949997	11.249987
21-06-19 20:10	1	18.00561	1.6935244	11.249985
21-06-19 20:20	1	0.0	4.780001	0.0
21-06-19 20:30	1	14.848524	2.8849847	0.0
21-06-19 20:40	1	0.0	0.0	0.0
21-06-19 20:50	1	2.3899999	7.956559	0.0
21-06-19 21:00	1	6.4749856	2.3899999	0.0
21-06-19 21:10	1	7.175	2.3899999	7.965558
21-06-19 21:20	1	6.052071	1.6899849	3.5899997
21-06-19 21:30	1	6.9699697	28.854074	29.556942
21-06-19 21:40	1	4.0799837	2.3950005	0.0
21-06-19 21:50	1	14.2165165	0.0	0.0
21-06-19 22:00	1	30.16521	23.828978	37.795517
21-06-19 22:10	1	2.3899999	4.57497	19.997103
21-06-19 22:20	1	40.817776	9.649926	17.121183
21-06-19 22:30	1	8.17351	8.656575	16.826544
21-06-19 22:40	1	0.0	9.570001	1.195
21-06-19 22:50	1	27.466171	13.731531	16.601427
21-06-19 23:00	1	45.84047	28.569149	29.262058
21-06-19 23:10	1	24.772171	16.117834	26.09351
21-06-19 23:20	1	11.754971	13.434341	4.3127947
21-06-19 23:30	1	42.817924	30.302118	11.122185
21-06-19 23:40	1	41.84945	50.346664	33.142696
21-06-19 23:50	1	25.2034	23.28653	41.436344
21-06-20 00:00	1	2.9543624	30.837713	22.909267
21-06-20 00:10	1	12.237101	32.92522	40.641743
21-06-20 00:20	1	40.73295	24.062155	50.652637
21-06-20 00:30	1	38.122295	36.1137	29.844204
21-06-20 00:40	1	11.4536495	15.3385105	50.214554
21-06-20 00:50	1	39.134087	66.444916	46.68653
21-06-20 01:00	1	50.81333	49.275093	36.33773
21-06-20 01:10	1	23.2993	24.50861	24.498453
21-06-20 01:20	1	23.778078	23.998463	12.74156
21-06-20 01:30	1	37.28678	2.884985	30.562069
21-06-20 01:40	1	36.03346	1.689985	25.755743
21-06-20 01:50	1	83.56366	16.038525	47.3294
21-06-20 02:00	1	67.067825	17.038494	42.103477
21-06-20 02:10	1	20.614956	1.1950002	5.98
21-06-20 02:20	1	51.08717	19.414955	9.57
21-06-20 02:30	1	11.340068	2.8885243	6.4699845
21-06-20 02:40	1	1.6899855	11.259985	2.395
21-06-20 02:50	1	0.0	11.258524	0.0
21-06-20 03:00	1	7.2709246	8.863525	4.7799997
21-06-20 03:10	1	9.76111	21.044971	0.0
21-06-20 03:20	1	11.334295	19.207073	0.0
21-06-20 03:30	1	4.785	9.646545	0.0
21-06-20 03:40	1	6.173665	26.677027	0.0
21-06-20 03:50	1	0.0	68.82063	46.594368
21-06-20 04:00	1	2.395	20.188131	12.037072
21-06-20 04:10	1	4.5799704	12.248495	4.084985
21-06-20 04:20	1	22.310556	45.681923	31.498577
21-06-20 04:30	1	12.7401	58.664246	47.85936
21-06-20 04:40	1	28.777851	4.3620863	22.7121
21-06-20 04:50	1	48.591434	61.51073	16.347878
21-06-20 05:00	1	25.97356	22.415857	6.9699697
21-06-20 05:10	1	45.254326	2.395	14.849985
21-06-20 05:20	1	19.222006	5.5615587	30.424265
21-06-20 05:30	1	36.25004	19.421576	45.51062
21-06-20 05:40	1	24.30782	19.010056	9.152865
21-06-20 05:50	1	49.678448	19.427032	31.25476
21-06-20 06:00	1	29.975086	29.700687	42.104008
21-06-20 06:10	1	51.65647	19.902088	24.985054
21-06-20 06:20	1	39.531548	4.78	14.128764
21-06-20 06:30	1	34.901466	31.876562	58.114216
21-06-20 06:40	1	17.317057	16.732174	2.3899999
21-06-20 06:50	1	2.8849854	2.3899996	0.0
21-06-20 07:00	2	1.1949999	0.0	23.495628
21-06-20 07:10	2	13.443497	0.0	16.049984
21-06-20 07:20	2	12.248495	1.1949999	0.0
21-06-20 07:30	2	0.0	11.258525	0.0
21-06-20 07:40	2	0.0	0.0	0.0
21-06-20 07:50	2	0.0	0.0	0.0
21-06-20 08:00	2	0.0	0.0	0.0
21-06-20 08:10	2	16.775	0.0	14.339999
21-06-20 08:20	2	16.54851	0.0	1.1949999
21-06-20 08:30	2	1.1949999	0.0	0.0
21-06-20 08:40	2	1.1949999	0.0	0.0
21-06-20 08:50	2	1.1950003	2.3899999	0.0
21-06-20 09:00	2	0.0	8.662036	1.6899855
21-06-20 09:10	2	0.0	0.0	3.3799698
21-06-20 09:20	2	0.0	0.0	1.2107887
21-06-20 09:30	2	2.3899999	0.0	4.346298
21-06-20 09:40	2	9.354971	0.0	1.1950002
21-06-20 09:50	2	0.0	1.1999999	35.261307
21-06-20 10:00	2	3.871574	1.689985	5.284986
21-06-20 10:10	2	7.6685247	5.283525	30.963943
21-06-20 10:20	2	33.082085	42.39859	60.408527
21-06-20 10:30	2	0.0	16.61444	0.0
21-06-20 10:40	2	0.0	20.977985	13.033594
21-06-20 10:50	2	1.1949997	5.77497	28.44917
21-06-20 11:00	2	0.0	0.0	0.0
21-06-20 11:10	2	7.6649857	17.525097	8.869985
21-06-20 11:20	2	0.0	7.1700006	10.54997
21-06-20 11:30	2	0.0	11.249987	1.1949999
21-06-20 11:40	2	2.3899999	0.0	2.8849852
21-06-20 11:50	2	0.0	2.3899999	1.1949999
21-06-20 12:00	2	12.93997	0.0	0.2427034
21-06-20 12:10	2	4.7799997	2.39	3.3422966
21-06-20 12:20	2	0.0	2.3899999	0.0
21-06-20 12:30	2	38.637577	1.195	0.0
21-06-20 12:40	2	19.694202	0.0	0.0
21-06-20 12:50	2	0.0	0.0	0.0
21-06-20 13:00	2	2.3899999	7.175	3.867101
21-06-20 13:10	2	0.0	0.0	0.0
21-06-20 13:20	2	1.1949999	4.3620863	1.195
21-06-20 13:30	2	5.975	0.0	0.0
21-06-20 13:40	2	3.5850003	2.3899999	0.0
21-06-20 13:50	2	0.0	1.1999997	0.0
21-06-20 14:00	2	4.7799997	4.7850003	2.3899999
21-06-20 14:10	2	0.0	0.0	1.1949999
21-06-20 14:20	2	3.3799698	7.678525	3.5850003
21-06-20 14:30	2	1.1949999	0.0	7.1699996
21-06-20 14:40	2	0.0	0.0	0.0
21-06-20 14:50	2	0.0	2.8849854	0.0
21-06-20 15:00	2	8.365	0.0	0.0
21-06-20 15:10	2	0.0	0.0	0.0
21-06-20 15:20	2	0.0	5.274985	0.0
21-06-20 15:30	2	3.5849998	0.0	8.878525
21-06-20 15:40	2	1.1949999	1.1949999	10.549971
21-06-20 15:50	2	2.884985	0.0	8.8649845
21-06-20 16:00	2	4.7799997	3.5849998	1.1999999
21-06-20 16:10	2	0.0	6.4699845	4.079985
21-06-20 16:20	2	0.0	1.1949999	0.0
21-06-20 16:30	2	0.0	0.0	0.0
21-06-20 16:40	2	0.0	1.1950003	0.0
21-06-20 16:50	2	0.0	4.0849853	2.3899999
21-06-20 17:00	2	0.0	0.0	6.4699845
21-06-20 17:10	2	0.0	0.0	1.1949999
21-06-20 17:20	2	0.0	0.0	0.0
21-06-20 17:30	2	0.0	4.3643255	1.6899849
21-06-20 17:40	2	1.6899855	0.0	0.0
21-06-20 17:50	2	1.1949999	10.549971	0.0
21-06-20 18:00	2	7.6649857	1.1999999	1.1949999
21-06-20 18:10	2	0.0	0.0	10.55851
21-06-20 18:20	2	9.559999	4.7850003	18.924969
21-06-20 18:30	2	7.463495	1.1949999	10.063523
21-06-20 18:40	2	0.0	7.250612	8.365
21-06-20 18:50	2	0.0	0.0	2.3899999
21-06-20 19:00	2	0.0	9.354971	1.1949999
21-06-20 19:10	2	3.3835099	0.0	0.0
21-06-20 19:20	2	36.23858	45.668297	2.395
21-06-20 19:30	2	32.364178	32.442158	16.609898
21-06-20 19:40	2	23.29845	9.15156	29.847744
21-06-20 19:50	2	21.813496	5.9799995	8.449926
21-06-20 20:00	2	2.3949997	1.1949999	1.9628159
21-06-20 20:10	2	14.354999	0.0	11.464287
21-06-20 20:20	2	4.785	2.3900003	0.0
21-06-20 20:30	2	7.4720345	3.8671005	0.0
21-06-20 20:40	2	2.395	4.78	0.0
21-06-20 20:50	2	1.195	25.83042	10.1441345
21-06-20 21:00	2	15.833493	4.5785093	9.363511
21-06-20 21:10	2	21.881657	11.048493	18.712086
21-06-20 21:20	2	15.833493	0.0	11.042102
21-06-20 21:30	2	3.8715744	2.3899999	0.0
21-06-20 21:40	2	5.77497	8.397779	0.0
21-06-20 21:50	2	23.020573	8.859985	3.5849998
21-06-20 22:00	2	4.5785084	1.1950003	7.4670343
21-06-20 22:10	2	11.254985	1.689985	14.215579
21-06-20 22:20	2	20.538666	23.786516	36.09283
21-06-20 22:30	2	19.206547	0.0	10.059986
21-06-20 22:40	2	3.383508	4.084985	17.699154
21-06-20 22:50	2	1.6899847	9.565001	10.870897
21-06-20 23:00	2	31.66507	15.427132	11.042101
21-06-20 23:10	2	3.5900006	8.8635235	0.0
21-06-20 23:20	2	20.415083	19.208464	1.1949999
21-06-20 23:30	2	18.219955	49.95943	28.773462
21-06-20 23:40	2	19.4071	9.928647	27.66076
21-06-20 23:50	2	46.041412	26.687115	31.10712
21-06-21 00:00	2	14.844986	23.723509	24.289883
21-06-21 00:10	2	13.447037	38.50147	39.852577
21-06-21 00:20	2	9.858495	35.06057	20.699106
21-06-21 00:30	2	30.053614	35.497017	16.821545
21-06-21 00:40	2	42.480774	45.3369	30.66072
21-06-21 00:50	2	32.861988	19.911558	34.91277
21-06-21 01:00	2	57.42445	32.16558	64.92132
21-06-21 01:10	2	40.19414	31.74022	27.158886
21-06-21 01:20	2	23.71851	20.697025	35.827126
21-06-21 01:30	2	32.354565	11.959999	21.191643
21-06-21 01:40	2	30.057156	30.257025	47.086178
21-06-21 01:50	2	52.00062	14.340001	47.109123
21-06-21 02:00	2	29.474194	0.0	10.35156
21-06-21 02:10	2	4.7850003	3.383508	0.0
21-06-21 02:20	2	0.0	12.449986	5.979999
21-06-21 02:30	2	10.140069	3.5899997	5.2799854
21-06-21 02:40	2	13.723676	11.7535095	22.402102
21-06-21 02:50	2	1.6899855	4.79	51.704155
21-06-21 03:00	2	3.5899997	17.103645	6.4785247
21-06-21 03:10	2	11.543478	43.15476	37.795677
21-06-21 03:20	2	4.0799847	9.852101	15.133478
21-06-21 03:30	2	11.259985	13.240085	19.925558
21-06-21 03:40	2	7.4599557	26.789984	29.630703
21-06-21 03:50	2	30.962132	52.338127	41.792652
21-06-21 04:00	2	34.3327	41.91372	26.958536
21-06-21 04:10	2	41.03166	23.019354	22.875235
21-06-21 04:20	2	23.391567	9.0977955	8.15997
21-06-21 04:30	2	27.262564	6.75656	38.004276
21-06-21 04:40	2	42.62858	11.74497	31.663675
21-06-21 04:50	2	40.023705	47.777122	7.1800003
21-06-21 05:00	2	18.923512	23.47926	6.2649555
21-06-21 05:10	2	24.358046	33.384132	0.0
21-06-21 05:20	2	18.541388	24.003622	4.78
21-06-21 05:30	2	40.192223	23.710684	5.9750013
21-06-21 05:40	2	46.120453	21.111557	35.259163
21-06-21 05:50	2	27.864101	18.72656	22.807003
21-06-21 06:00	2	36.890877	12.247033	44.689186
21-06-21 06:10	2	32.158592	45.324898	22.50851
21-06-21 06:20	2	6.9685097	9.36497	0.0
21-06-21 06:30	2	28.305054	0.0	2.3899999
21-06-21 06:40	2	20.320002	3.2619603	7.669986
21-06-21 06:50	2	0.0	5.1130395	0.0
21-06-21 07:00	3	7.6749854	6.9699707	0.0
21-06-21 07:10	3	10.4113035	0.0	8.450609
21-06-21 07:20	3	0.0	0.0	1.1950002
21-06-21 07:30	3	0.0	0.0	0.0
21-06-21 07:40	3	0.0	25.826355	1.1949998
21-06-21 07:50	3	6.469986	0.0	10.755
21-06-21 08:00	3	1.1949999	2.3899999	1.1949999
21-06-21 08:10	3	0.0	0.0	0.0
21-06-21 08:20	3	10.755	7.175	2.3899999
21-06-21 08:30	3	12.647189	0.0	1.1949999
21-06-21 08:40	3	0.0	11.049341	0.0
21-06-21 08:50	3	6.9699707	2.3949997	5.0770326
21-06-21 09:00	3	5.77497	20.410084	0.0
21-06-21 09:10	3	0.0	8.568666	2.3899999
21-06-21 09:20	3	0.0	4.3127947	0.0
21-06-21 09:30	3	7.1699996	0.0	24.205574
21-06-21 09:40	3	5.983596	2.3899999	29.347143
21-06-21 09:50	3	21.383703	14.452623	29.51702
21-06-21 10:00	3	0.0	3.5849996	36.369987
21-06-21 10:10	3	12.736559	2.3899999	23.013493
21-06-21 10:20	3	0.0	5.975001	17.029957
21-06-21 10:30	3	7.175	2.3899999	1.1949999
21-06-21 10:40	3	37.767204	6.9649696	22.611513
21-06-21 10:50	3	51.158714	20.12205	32.668575
21-06-21 11:00	3	31.462643	2.8885243	26.168133
21-06-21 11:10	3	45.51518	0.0	14.923676
21-06-21 11:20	3	25.203465	0.0	12.954971
21-06-21 11:30	3	43.716145	6.469985	25.06334
21-06-21 11:40	3	39.1421	0.0	27.892645
21-06-21 11:50	3	9.433134	0.0	0.0
21-06-21 12:00	3	0.0	1.6899849	4.785
21-06-21 12:10	3	0.0	7.251545	0.0
21-06-21 12:20	3	0.0	0.0	2.3899999
21-06-21 12:30	3	67.013145	46.30863	48.702106
21-06-21 12:40	3	159.79668	127.80762	148.40308
21-06-21 12:50	3	90.88062	90.13676	62.495247
21-06-21 13:00	3	74.728004	48.10164	20.900068
21-06-21 13:10	3	31.685528	20.41061	40.040066
21-06-21 13:20	3	28.232794	3.5849996	0.0
21-06-21 13:30	3	10.635054	9.565001	1.1949999
21-06-21 13:40	3	5.7699704	3.5850003	8.374999
21-06-21 13:50	3	0.0	0.0	2.3899999
21-06-21 14:00	3	1.1949999	1.1949999	0.0
21-06-21 14:10	3	0.0	3.3835082	2.8849857
21-06-21 14:20	3	0.0	0.0	0.0
21-06-21 14:30	3	0.0	0.0	0.0
21-06-21 14:40	3	0.0	0.0	0.0
21-06-21 14:50	3	3.5849998	3.5900002	0.0
21-06-21 15:00	3	0.0	0.0	0.0
21-06-21 15:10	3	2.3899999	0.0	0.0
21-06-21 15:20	3	0.0	1.1949999	0.76802003
21-06-21 15:30	3	0.0	0.0	7.3954864
21-06-21 15:40	3	1.1949999	8.37	17.029957
21-06-21 15:50	3	5.975	0.0	0.0
21-06-21 16:00	3	0.0	0.0	0.0
21-06-21 16:10	3	0.0	0.0	0.0
21-06-21 16:20	3	0.0	5.9750004	0.0
21-06-21 16:30	3	2.39	5.2835236	1.1949999
21-06-21 16:40	3	4.7799997	1.1999999	0.0
21-06-21 16:50	3	1.1949999	9.367048	0.0
21-06-21 17:00	3	15.914106	6.4749856	25.98409
21-06-21 17:10	3	2.3899999	0.0	3.5849998
21-06-21 17:20	3	3.3799698	7.175	8.365
21-06-21 17:30	3	6.469985	2.3899999	0.0
21-06-21 17:40	3	4.0799847	0.0	5.985
21-06-21 17:50	3	5.069956	0.0	11.754971
21-06-21 18:00	3	2.3899999	0.0	0.0
21-06-21 18:10	3	20.929068	6.469986	7.6649857
21-06-21 18:20	3	10.755	11.969999	6.4699845
21-06-21 18:30	3	0.0	0.0	0.0
21-06-21 18:40	3	0.0	0.0	1.1949999
21-06-21 18:50	3	0.0	0.0	0.0
21-06-21 19:00	3	1.195	0.0	2.3899999
21-06-21 19:10	3	8.16497	9.57	6.660434
21-06-21 19:20	3	2.3899999	17.552877	23.301638
21-06-21 19:30	3	32.025475	25.394955	27.665722
21-06-21 19:40	3	21.609928	16.327019	8.15997
21-06-21 19:50	3	10.064985	7.6649857	7.252847
21-06-21 20:00	3	29.481558	3.5850003	4.093525
21-06-21 20:10	3	8.37	4.5749702	8.187049
21-06-21 20:20	3	6.1736665	16.337017	35.930523
21-06-21 20:30	3	16.529968	5.2885237	5.7770495
21-06-21 20:40	3	28.07845	7.459956	1.6899849
21-06-21 20:50	3	13.230084	5.279985	1.6899853
21-06-21 21:00	3	7.9470863	3.5899997	13.230611
21-06-21 21:10	3	6.7077956	19.215609	14.13497
21-06-21 21:20	3	17.659153	15.821573	3.5849998
21-06-21 21:30	3	8.16497	2.3899999	0.0
21-06-21 21:40	3	10.34848	0.0	0.0
21-06-21 21:50	3	8.659956	28.988491	0.0
21-06-21 22:00	3	21.3922	16.3251	3.5849998
21-06-21 22:10	3	17.222158	0.0	0.0
21-06-21 22:20	3	34.53204	0.0	7.1699996
21-06-21 22:30	3	10.059985	23.70997	28.383564
21-06-21 22:40	3	0.0	2.8849847	14.844986
21-06-21 22:50	3	6.9699697	1.6899855	1.1950004
21-06-21 23:00	3	21.10348	14.13497	46.65333
21-06-21 23:10	3	14.639954	10.559969	12.248495
21-06-21 23:20	3	9.858495	55.740856	20.624958
21-06-21 23:30	3	78.89502	15.836125	79.822075
21-06-21 23:40	3	21.38866	17.998917	30.263577
21-06-21 23:50	3	0.0	2.8849847	4.084986
21-06-22 00:00	3	34.33409	37.232933	22.806545
21-06-22 00:10	3	16.13153	7.688524	2.3899996
21-06-22 00:20	3	17.729969	16.332016	18.52553
21-06-22 00:30	3	12.73848	14.149969	26.896244
21-06-22 00:40	3	23.319769	33.34058	22.314941
21-06-22 00:50	3	17.79866	11.5356245	35.55055
21-06-22 01:00	3	57.205788	40.887768	37.913105
21-06-22 01:10	3	56.974617	8.375001	30.747168
21-06-22 01:20	3	51.37843	16.61782	30.474133
21-06-22 01:30	3	12.232101	1.6899849	0.0
21-06-22 01:40	3	16.534971	14.935071	1.6899853
21-06-22 01:50	3	29.56564	0.0	7.4599547
21-06-22 02:00	3	19.907085	22.10553	0.0
21-06-22 02:10	3	46.740547	66.31351	10.55851
21-06-22 02:20	3	9.706513	16.317083	0.0
21-06-22 02:30	3	6.115588	6.9699707	0.0
21-06-22 02:40	3	27.261005	0.0	4.0799856
21-06-22 02:50	3	0.0	0.0	4.079985
21-06-22 03:00	3	0.0	10.1286745	28.357172
21-06-22 03:10	3	0.0	15.414896	5.2799854
21-06-22 03:20	3	0.0	24.880226	0.0
21-06-22 03:30	3	5.089334	0.0	1.1949999
21-06-22 03:40	3	0.8856651	12.948509	17.033497
21-06-22 03:50	3	2.3899999	29.56217	47.31353
21-06-22 04:00	3	1.1949999	14.923147	12.9585085
21-06-22 04:10	3	8.869985	13.93656	16.612202
21-06-22 04:20	3	0.0	16.044985	8.933676
21-06-22 04:30	3	14.426544	21.799955	23.663187
21-06-22 04:40	3	6.4749856	2.6765745	15.61915
21-06-22 04:50	3	33.350056	24.675724	34.837776
21-06-22 05:00	3	14.13851	12.736559	7.6699853
21-06-22 05:10	3	2.8849854	0.0	0.0
21-06-22 05:20	3	11.754972	3.8765748	0.0
21-06-22 05:30	3	18.510069	11.258524	1.1949999
21-06-22 05:40	3	24.558073	34.558434	6.9685097
21-06-22 05:50	3	57.422585	45.281178	53.904808
21-06-22 06:00	3	33.633614	26.168133	52.56791
21-06-22 06:10	3	10.83785	20.325003	0.0
21-06-22 06:20	3	35.0365	15.834955	15.132086
21-06-22 06:30	3	28.989954	48.36028	36.929188
21-06-22 06:40	3	4.7800007	18.221575	20.90153
21-06-22 06:50	3	0.0	8.365	1.1949998
21-06-22 07:00	4	1.1949999	10.754999	4.084985
21-06-22 07:10	4	8.159971	7.169999	3.5849998
21-06-22 07:20	4	8.362173	8.8649845	0.0
21-06-22 07:30	4	2.219438	2.3899999	6.9649706
21-06-22 07:40	4	1.3655622	0.0	0.0
21-06-22 07:50	4	0.0	2.3949997	0.0
21-06-22 08:00	4	0.0	0.0	0.0
21-06-22 08:10	4	0.0	0.0	1.1949998
21-06-22 08:20	4	0.0	0.0	1.1949999
21-06-22 08:30	4	2.3899999	0.0	1.1949999
21-06-22 08:40	4	0.0	5.7735095	1.1949999
21-06-22 08:50	4	0.0	2.3950002	1.6899847
21-06-22 09:00	4	4.7849994	0.0	2.3899999
21-06-22 09:10	4	6.4749846	1.6899855	2.39
21-06-22 09:20	4	24.277187	16.525227	7.1699996
21-06-22 09:30	4	1.1949999	1.6899849	4.7800007
21-06-22 09:40	4	11.550558	0.0	1.1949999
21-06-22 09:50	4	1.1949999	8.159969	0.0
21-06-22 10:00	4	0.0	0.0	0.0
21-06-22 10:10	4	0.0	5.2749853	8.159969
21-06-22 10:20	4	0.0	2.8849847	0.0
21-06-22 10:30	4	0.0	0.0	0.0
21-06-22 10:40	4	5.7835093	16.31994	2.3899999
21-06-22 10:50	4	0.0	0.0	2.3899999
21-06-22 11:00	4	0.0	0.0	0.0
21-06-22 11:10	4	0.0	0.0	0.0
21-06-22 11:20	4	0.0	0.0	2.3899999
21-06-22 11:30	4	0.0	0.0	0.0
21-06-22 11:40	4	0.0	0.0	0.0
21-06-22 11:50	4	1.1949998	1.1949999	0.0
21-06-22 12:00	4	0.0	0.0	0.0
21-06-22 12:10	4	2.3899999	4.079986	29.074106
21-06-22 12:20	4	4.5749702	3.5849998	0.0
21-06-22 12:30	4	11.258524	11.95	3.5849998
21-06-22 12:40	4	19.206488	16.744999	57.816998
21-06-22 12:50	4	19.217001	8.365	23.003496
21-06-22 13:00	4	31.607767	4.0835247	16.55775
21-06-22 13:10	4	0.0	0.0	0.0
21-06-22 13:20	4	0.0	2.9323392	4.7799997
21-06-22 13:30	4	4.7800007	0.6526607	2.3899999
21-06-22 13:40	4	0.0	5.274985	0.0
21-06-22 13:50	4	0.0	0.0	0.0
21-06-22 14:00	4	0.0	0.0	0.0
21-06-22 14:10	4	0.0	0.0	0.0
21-06-22 14:20	4	1.1949998	3.5849998	0.0
21-06-22 14:30	4	0.0	9.559999	0.0
21-06-22 14:40	4	0.0	0.0	1.6899853
21-06-22 14:50	4	1.1949999	0.0	7.1800003
21-06-22 15:00	4	0.0	0.0	0.0
21-06-22 15:10	4	0.0	0.0	0.0
21-06-22 15:20	4	2.3899999	0.0	1.1949998
21-06-22 15:30	4	0.0	0.0	6.702796
21-06-22 15:40	4	2.3899999	5.9749994	0.0
21-06-22 15:50	4	8.365	4.7799997	0.0
21-06-22 16:00	4	13.1449995	3.5849998	0.0
21-06-22 16:10	4	4.7799997	0.0	0.0
21-06-22 16:20	4	13.1449995	0.0	0.0
21-06-22 16:30	4	0.0	0.0	2.3899999
21-06-22 16:40	4	9.35497	3.5849996	4.370099
21-06-22 16:50	4	10.6259	38.444008	30.3214
21-06-22 17:00	4	18.027004	15.339972	7.958481
21-06-22 17:10	4	15.826574	14.010715	25.424885
21-06-22 17:20	4	1.6899853	0.0	0.0
21-06-22 17:30	4	1.1949998	0.0	2.39
21-06-22 17:40	4	0.0	0.0	3.5850005
21-06-22 17:50	4	0.0	1.1999999	0.0
21-06-22 18:00	4	7.175	1.1949999	0.0
21-06-22 18:10	4	0.0	10.55705	5.9750004
21-06-22 18:20	4	0.0	16.73	1.1949999
21-06-22 18:30	4	0.0	2.3899999	8.952148
21-06-22 18:40	4	0.0	15.535001	5.9749994
21-06-22 18:50	4	0.0	5.975	0.0
21-06-22 19:00	4	0.0	4.7799997	0.0
21-06-22 19:10	4	0.0	4.075909	0.0
21-06-22 19:20	4	18.022005	15.83403	0.0
21-06-22 19:30	4	21.39912	26.896988	1.1949997
21-06-22 19:40	4	18.30004	4.0799847	41.777905
21-06-22 19:50	4	3.5849996	0.0	11.335067
21-06-22 20:00	4	6.4735246	10.054986	15.828494
21-06-22 20:10	4	22.504969	14.225581	0.0
21-06-22 20:20	4	8.450083	6.7520857	5.975
21-06-22 20:30	4	0.0	1.1949999	0.0
21-06-22 20:40	4	2.3899999	0.0	0.0
21-06-22 20:50	4	17.52348	0.0	0.0
21-06-22 21:00	4	14.839986	6.9699697	6.75656
21-06-22 21:10	4	2.3899999	2.39	3.5900009
21-06-22 21:20	4	5.066574	6.2805734	0.0
21-06-22 21:30	4	33.93565	33.3088	21.18909
21-06-22 21:40	4	0.0	35.76405	17.719969
21-06-22 21:50	4	8.450083	31.947626	34.628517
21-06-22 22:00	4	2.884985	27.289968	9.559999
21-06-22 22:10	4	5.2799845	11.536559	0.0
21-06-22 22:20	4	6.9699697	10.852004	0.0
21-06-22 22:30	4	10.765001	0.0	2.3899999
21-06-22 22:40	4	2.884985	11.551559	0.0
21-06-22 22:50	4	4.7850003	0.0	11.0520315
21-06-22 23:00	4	4.0835247	0.0	4.0799856
21-06-22 23:10	4	20.683645	0.0	0.0
21-06-22 23:20	4	1.6899853	8.369999	7.6649857
21-06-22 23:30	4	33.369286	18.027004	14.339999
21-06-22 23:40	4	0.0	0.0	26.369696
21-06-22 23:50	4	3.5850003	21.883648	10.00242
21-06-23 00:00	4	9.847101	44.916615	10.923107
21-06-23 00:10	4	8.159971	22.51997	13.768602
21-06-23 00:20	4	10.553509	36.531395	48.866367
21-06-23 00:30	4	23.985611	13.936559	19.644375
21-06-23 00:40	4	41.334393	59.71737	60.977642
21-06-23 00:50	4	67.36225	22.71848	36.11962
21-06-23 01:00	4	48.701942	52.27987	73.32059
21-06-23 01:10	4	10.557902	30.679941	25.210545
21-06-23 01:20	4	58.04994	41.32331	60.1321
21-06-23 01:30	4	50.181892	33.850037	41.81405
21-06-23 01:40	4	44.468292	28.363632	31.842001
21-06-23 01:50	4	13.716443	5.062101	37.52373
21-06-23 02:00	4	13.2300825	1.689985	11.269984
21-06-23 02:10	4	48.72982	12.949969	15.917272
21-06-23 02:20	4	30.470047	3.3799706	36.11509
21-06-23 02:30	4	17.028494	7.959941	19.21207
21-06-23 02:40	4	13.638621	11.537086	11.254984
21-06-23 02:50	4	1.1949999	13.5165	0.0
21-06-23 03:00	4	0.0	19.20207	2.3899999
21-06-23 03:10	4	2.395	2.6765747	2.3899999
21-06-23 03:20	4	0.0	4.7850003	0.0
21-06-23 03:30	4	3.5850003	11.819967	2.3899999
21-06-23 03:40	4	5.975	14.571446	0.0
21-06-23 03:50	4	6.2615743	24.580149	0.0
21-06-23 04:00	4	0.0	7.175	6.272101
21-06-23 04:10	4	4.5835104	9.156559	4.0799856
21-06-23 04:20	4	0.0	23.095037	4.7850003
21-06-23 04:30	4	7.2528505	31.762918	8.365001
21-06-23 04:40	4	14.425609	15.627851	0.0
21-06-23 04:50	4	13.649986	12.038465	4.5785093
21-06-23 05:00	4	42.57421	51.464195	23.49656
21-06-23 05:10	4	32.671963	34.754314	38.51199
21-06-23 05:20	4	7.678525	17.532017	10.059984
21-06-23 05:30	4	26.297174	22.30656	13.637161
21-06-23 05:40	4	43.644924	6.4749846	28.067057
21-06-23 05:50	4	36.642963	50.794365	44.703915
21-06-23 06:00	4	63.921192	36.744087	23.004955
21-06-23 06:10	4	32.440166	27.775211	25.108637
21-06-23 06:20	4	22.51851	21.395054	13.727837
21-06-23 06:30	4	70.31985	45.550545	63.76358
21-06-23 06:40	4	62.61428	55.454662	85.15879
21-06-23 06:50	4	12.796303	10.549971	3.4462953
21-06-23 07:00	5	38.838448	22.014984	63.88227
21-06-23 07:10	5	0.0	0.0	18.91997
21-06-23 07:20	5	3.5849998	4.7849994	0.0
21-06-23 07:30	5	7.1699996	0.0	2.3899999
21-06-23 07:40	5	0.0	9.56	0.0
21-06-23 07:50	5	3.5849998	0.0	0.0
21-06-23 08:00	5	9.363508	2.3899999	5.5615597
21-06-23 08:10	5	3.4696097	6.266574	12.108721
21-06-23 08:20	5	6.875331	0.0	0.12838054
21-06-23 08:30	5	0.0	0.0	0.0
21-06-23 08:40	5	0.0	0.0	0.0
21-06-23 08:50	5	8.5686655	12.234342	5.769971
21-06-23 09:00	5	0.0	0.0	0.0
21-06-23 09:10	5	0.0	0.0	0.0
21-06-23 09:20	5	1.1949999	0.0	0.0
21-06-23 09:30	5	1.1949999	0.0	2.3899999
21-06-23 09:40	5	3.3799706	5.9799995	0.0
21-06-23 09:50	5	6.9699697	0.0	0.0
21-06-23 10:00	5	0.0	2.3899999	0.0
21-06-23 10:10	5	0.0	0.0	0.0
21-06-23 10:20	5	1.1999996	9.03504	10.558509
21-06-23 10:30	5	7.95848	6.793452	0.0
21-06-23 10:40	5	1.1949999	0.0	0.0
21-06-23 10:50	5	8.868525	0.0	0.0
21-06-23 11:00	5	0.0	0.0	0.0
21-06-23 11:10	5	0.0	9.097795	0.0
21-06-23 11:20	5	0.0	0.0	0.0
21-06-23 11:30	5	33.14279	0.0	8.9536085
21-06-23 11:40	5	18.779158	0.0	19.28309
21-06-23 11:50	5	1.6899847	0.0	2.3899999
21-06-23 12:00	5	0.0	8.654955	32.221443
21-06-23 12:10	5	0.0	5.2749853	4.5785084
21-06-23 12:20	5	10.553511	18.72348	7.4693403
21-06-23 12:30	5	73.99617	67.34235	49.088448
21-06-23 12:40	5	29.84306	19.07651	30.637684
21-06-23 12:50	5	36.65348	3.5849998	38.6315
21-06-23 13:00	5	15.338507	13.932086	0.0
21-06-23 13:10	5	3.5849998	0.0	0.0
21-06-23 13:20	5	0.0	0.0	3.383508
21-06-23 13:30	5	1.1949999	1.2	2.889985
21-06-23 13:40	5	9.142086	1.1999999	0.0
21-06-23 13:50	5	1.1950003	0.0	0.0
21-06-23 14:00	5	2.8849852	2.39	2.39
21-06-23 14:10	5	0.0	0.0	0.0
21-06-23 14:20	5	0.0	0.0	6.469985
21-06-23 14:30	5	0.0	0.0	2.3899999
21-06-23 14:40	5	0.0	7.1699996	0.0
21-06-23 14:50	5	0.0	1.6899855	1.1949999
21-06-23 15:00	5	0.0	0.0	0.0
21-06-23 15:10	5	0.0	15.622072	4.7799997
21-06-23 15:20	5	0.0	0.0	2.4
21-06-23 15:30	5	0.0	0.0	0.0
21-06-23 15:40	5	6.9893694	0.0	0.0
21-06-23 15:50	5	2.8935242	0.0	1.1949999
21-06-23 16:00	5	8.869985	21.68423	2.3899999
21-06-23 16:10	5	0.0	3.5900006	0.0
21-06-23 16:20	5	7.1699996	0.0	10.073524
21-06-23 16:30	5	0.0	2.8849852	2.39
21-06-23 16:40	5	0.0	6.4749856	0.0
21-06-23 16:50	5	4.78	0.0	0.0
21-06-23 17:00	5	2.3899999	4.084985	0.0
21-06-23 17:10	5	8.365	0.0	0.0
21-06-23 17:20	5	1.195	5.975	0.0
21-06-23 17:30	5	9.160098	0.0	0.0
21-06-23 17:40	5	0.0	0.0	0.0
21-06-23 17:50	5	0.0	11.732992	0.0
21-06-23 18:00	5	0.0	4.7799997	0.0
21-06-23 18:10	5	0.0	3.5849998	0.0
21-06-23 18:20	5	0.0	2.3899999	5.0621004
21-06-23 18:30	5	0.0	0.0	4.582049
21-06-23 18:40	5	2.3899999	1.689985	8.15997
21-06-23 18:50	5	0.0	10.754999	0.0
21-06-23 19:00	5	17.012102	0.0	0.0
21-06-23 19:10	5	3.5899997	6.9699697	0.0
21-06-23 19:20	5	10.765	1.1949999	0.0
21-06-23 19:30	5	25.88848	19.218464	0.0
21-06-23 19:40	5	26.867056	5.9850006	6.2684946
21-06-23 19:50	5	17.024956	22.386642	17.593632
21-06-23 20:00	5	9.1499405	6.9649706	5.274986
21-06-23 20:10	5	0.0	0.0	4.78
21-06-23 20:20	5	6.2593412	0.0	8.365
21-06-23 20:30	5	15.137018	1.1949999	1.1949999
21-06-23 20:40	5	17.229984	11.037102	21.421131
21-06-23 20:50	5	3.5850003	7.4599557	8.8685255
21-06-23 21:00	5	7.175	0.0	13.999158
21-06-23 21:10	5	1.1949999	8.663496	5.975
21-06-23 21:20	5	2.8849857	7.1699996	0.0
21-06-23 21:30	5	10.840611	11.532087	0.0
21-06-23 21:40	5	5.98	12.94351	7.6649857
21-06-23 21:50	5	20.484394	14.6384945	5.7820497
21-06-23 22:00	5	1.1949999	0.0	15.9065
21-06-23 22:10	5	41.516483	13.03713	27.562855
21-06-23 22:20	5	16.034985	19.31406	15.142019
21-06-23 22:30	5	53.326954	8.054074	49.271793
21-06-23 22:40	5	13.927086	2.3999999	15.0386505
21-06-23 22:50	5	10.841546	14.16205	0.0
21-06-23 23:00	5	20.200054	12.249954	2.3899999
21-06-23 23:10	5	0.0	3.5849998	0.0
21-06-23 23:20	5	2.3899999	5.2799845	6.2615743
21-06-23 23:30	5	8.16497	29.147266	23.77866
21-06-23 23:40	5	6.268494	27.780212	34.73512
21-06-23 23:50	5	5.9999995	58.77485	69.52248
21-06-24 00:00	5	not_recorded	not_recorded	not_recorded
21-06-24 00:10	5	not_recorded	not_recorded	not_recorded
21-06-24 00:20	5	not_recorded	not_recorded	not_recorded
21-06-24 00:30	5	not_recorded	not_recorded	not_recorded
21-06-24 00:40	5	not_recorded	not_recorded	not_recorded
21-06-24 00:50	5	not_recorded	not_recorded	not_recorded
21-06-24 01:00	5	not_recorded	not_recorded	not_recorded
21-06-24 01:10	5	not_recorded	not_recorded	not_recorded
21-06-24 01:20	5	not_recorded	not_recorded	not_recorded
21-06-24 01:30	5	not_recorded	not_recorded	not_recorded
21-06-24 01:40	5	not_recorded	not_recorded	not_recorded
21-06-24 01:50	5	not_recorded	not_recorded	not_recorded
21-06-24 02:00	5	not_recorded	not_recorded	not_recorded
21-06-24 02:10	5	not_recorded	not_recorded	not_recorded
21-06-24 02:20	5	not_recorded	not_recorded	not_recorded
21-06-24 02:30	5	not_recorded	not_recorded	not_recorded
21-06-24 02:40	5	not_recorded	not_recorded	not_recorded
21-06-24 02:50	5	not_recorded	not_recorded	not_recorded
21-06-24 03:00	5	not_recorded	not_recorded	not_recorded
21-06-24 03:10	5	not_recorded	not_recorded	not_recorded
21-06-24 03:20	5	not_recorded	not_recorded	not_recorded
21-06-24 03:30	5	not_recorded	not_recorded	not_recorded
21-06-24 03:40	5	not_recorded	not_recorded	not_recorded
21-06-24 03:50	5	not_recorded	not_recorded	not_recorded
21-06-24 04:00	5	not_recorded	not_recorded	not_recorded
21-06-24 04:10	5	not_recorded	not_recorded	not_recorded
21-06-24 04:20	5	not_recorded	not_recorded	not_recorded
21-06-24 04:30	5	not_recorded	not_recorded	not_recorded
21-06-24 04:40	5	not_recorded	not_recorded	not_recorded
21-06-24 04:50	5	not_recorded	not_recorded	not_recorded
21-06-24 05:00	5	not_recorded	not_recorded	not_recorded
21-06-24 05:10	5	not_recorded	not_recorded	not_recorded
21-06-24 05:20	5	not_recorded	not_recorded	not_recorded
21-06-24 05:30	5	not_recorded	not_recorded	not_recorded
21-06-24 05:40	5	not_recorded	not_recorded	not_recorded
21-06-24 05:50	5	not_recorded	not_recorded	not_recorded
21-06-24 06:00	5	not_recorded	not_recorded	not_recorded
21-06-24 06:10	5	not_recorded	not_recorded	not_recorded
21-06-24 06:20	5	not_recorded	not_recorded	not_recorded
21-06-24 06:30	5	not_recorded	not_recorded	not_recorded
21-06-24 06:40	5	not_recorded	not_recorded	not_recorded
21-06-24 06:50	5	not_recorded	not_recorded	not_recorded
