# Supplementary material for: Rodent home cage monitoring for preclinical safety pharmacology assessment: results of a multi-company validation evaluating nonclinical and clinical data from three compounds
Source: Front Toxicol. 2025 Nov 5;7:1655330. doi: 10.3389/ftox.2025.1655330 (PMC12626872; doi:10.3389/ftox.2025.1655330)
Supplement: Supplementary file 1 [file DataSheet1.zip › JNJ/JNJ_Drinking_010_Cage-1.csv]

timestamp	day_index	985141003627903	985141003627905	985141003627912
21-06-04 07:00	-4	not_recorded	not_recorded	not_recorded
21-06-04 07:10	-4	not_recorded	not_recorded	not_recorded
21-06-04 07:20	-4	not_recorded	not_recorded	not_recorded
21-06-04 07:30	-4	not_recorded	not_recorded	not_recorded
21-06-04 07:40	-4	not_recorded	not_recorded	not_recorded
21-06-04 07:50	-4	not_recorded	not_recorded	not_recorded
21-06-04 08:00	-4	not_recorded	not_recorded	not_recorded
21-06-04 08:10	-4	not_recorded	not_recorded	not_recorded
21-06-04 08:20	-4	not_recorded	not_recorded	not_recorded
21-06-04 08:30	-4	not_recorded	not_recorded	not_recorded
21-06-04 08:40	-4	not_recorded	not_recorded	not_recorded
21-06-04 08:50	-4	not_recorded	not_recorded	not_recorded
21-06-04 09:00	-4	not_recorded	not_recorded	not_recorded
21-06-04 09:10	-4	not_recorded	not_recorded	not_recorded
21-06-04 09:20	-4	not_recorded	not_recorded	not_recorded
21-06-04 09:30	-4	not_recorded	not_recorded	not_recorded
21-06-04 09:40	-4	not_recorded	not_recorded	not_recorded
21-06-04 09:50	-4	0.0	0.0	3.76
21-06-04 10:00	-4	0.0	8.088000000000001	6.312
21-06-04 10:10	-4	0.0	3.408	0.0
21-06-04 10:20	-4	0.0	3.9120000000000004	8.328
21-06-04 10:30	-4	0.0	0.0	1.8960000000000001
21-06-04 10:40	-4	0.0	0.0	0.16799999999999998
21-06-04 10:50	-4	0.0	0.0	0.0
21-06-04 11:00	-4	0.0	0.0	0.0
21-06-04 11:10	-4	0.0	0.0	0.0
21-06-04 11:20	-4	0.0	0.0	0.0
21-06-04 11:30	-4	0.0	0.0	0.0
21-06-04 11:40	-4	0.0	0.0	0.0
21-06-04 11:50	-4	0.0	0.0	0.0
21-06-04 12:00	-4	0.0	0.0	0.0
21-06-04 12:10	-4	0.0	0.0	0.0
21-06-04 12:20	-4	0.0	0.0	0.0
21-06-04 12:30	-4	0.0	0.0	0.0
21-06-04 12:40	-4	0.0	0.0	0.0
21-06-04 12:50	-4	0.0	0.0	0.0
21-06-04 13:00	-4	0.0	0.0	0.0
21-06-04 13:10	-4	0.0	0.0	0.0
21-06-04 13:20	-4	0.0	0.0	0.24
21-06-04 13:30	-4	0.0	0.0	0.0
21-06-04 13:40	-4	0.0	0.0	0.0
21-06-04 13:50	-4	0.0	0.0	0.0
21-06-04 14:00	-4	0.0	0.0	0.0
21-06-04 14:10	-4	0.0	0.0	0.096
21-06-04 14:20	-4	1.1520000000000001	0.0	0.0
21-06-04 14:30	-4	0.0	0.0	0.096
21-06-04 14:40	-4	0.0	0.0	0.504
21-06-04 14:50	-4	0.0	0.0	1.6560000000000001
21-06-04 15:00	-4	0.0	0.0	0.0
21-06-04 15:10	-4	0.0	0.0	0.0
21-06-04 15:20	-4	0.0	0.0	0.0
21-06-04 15:30	-4	0.0	0.0	0.0
21-06-04 15:40	-4	0.0	0.0	0.0
21-06-04 15:50	-4	0.0	0.0	0.192
21-06-04 16:00	-4	0.0	0.0	0.0
21-06-04 16:10	-4	0.6719999999999999	0.0	3.6719999999999997
21-06-04 16:20	-4	13.080000000000002	3.0000000000000004	0.0
21-06-04 16:30	-4	4.392	6.096	0.0
21-06-04 16:40	-4	0.0	0.0	0.0
21-06-04 16:50	-4	0.0	0.0	0.0
21-06-04 17:00	-4	0.0	0.0	0.0
21-06-04 17:10	-4	0.0	0.0	0.40800000000000003
21-06-04 17:20	-4	0.0	0.0	0.0
21-06-04 17:30	-4	0.0	0.0	0.0
21-06-04 17:40	-4	0.0	0.0	0.0
21-06-04 17:50	-4	0.0	0.0	0.0
21-06-04 18:00	-4	0.0	0.0	0.0
21-06-04 18:10	-4	0.0	0.0	0.12
21-06-04 18:20	-4	0.0	0.0	0.0
21-06-04 18:30	-4	0.576	0.072	1.224
21-06-04 18:40	-4	0.0	0.0	0.0
21-06-04 18:50	-4	0.504	0.0	0.0
21-06-04 19:00	-4	3.3599999999999994	4.272	2.712
21-06-04 19:10	-4	1.032	0.0	0.0
21-06-04 19:20	-4	0.0	0.0	0.0
21-06-04 19:30	-4	0.0	0.0	0.0
21-06-04 19:40	-4	0.0	0.21600000000000003	0.0
21-06-04 19:50	-4	0.0	0.0	1.44
21-06-04 20:00	-4	0.0	0.0	0.0
21-06-04 20:10	-4	0.0	0.0	0.096
21-06-04 20:20	-4	0.0	0.144	0.40800000000000003
21-06-04 20:30	-4	3.2159999999999997	0.0	0.264
21-06-04 20:40	-4	1.368	0.744	0.0
21-06-04 20:50	-4	0.0	0.45600000000000007	1.752
21-06-04 21:00	-4	0.21600000000000003	0.96	1.248
21-06-04 21:10	-4	0.0	0.0	0.40800000000000003
21-06-04 21:20	-4	0.0	0.0	0.0
21-06-04 21:30	-4	0.0	0.0	0.0
21-06-04 21:40	-4	0.0	0.0	0.0
21-06-04 21:50	-4	0.0	1.536	2.4240000000000004
21-06-04 22:00	-4	0.36	8.52	5.5200000000000005
21-06-04 22:10	-4	0.0	0.21600000000000003	0.0
21-06-04 22:20	-4	2.112	1.584	0.33599999999999997
21-06-04 22:30	-4	0.0	1.8960000000000001	0.0
21-06-04 22:40	-4	1.3679999999999999	3.6239999999999997	0.0
21-06-04 22:50	-4	0.0	0.0	0.0
21-06-04 23:00	-4	0.624	0.288	1.6320000000000001
21-06-04 23:10	-4	3.024	0.096	3.8160000000000003
21-06-04 23:20	-4	1.848	7.343999999999999	0.0
21-06-04 23:30	-4	0.0	0.0	2.2800000000000002
21-06-04 23:40	-4	0.312	0.8160000000000001	1.8479999999999996
21-06-04 23:50	-4	4.8	0.624	0.504
21-06-05 00:00	-4	5.016	0.36	3.336
21-06-05 00:10	-4	0.0	0.9360000000000002	6.768000000000001
21-06-05 00:20	-4	2.6879999999999997	6.912000000000001	3.168
21-06-05 00:30	-4	7.752	0.0	0.40800000000000003
21-06-05 00:40	-4	0.9359999999999999	0.24	0.0
21-06-05 00:50	-4	1.9440000000000002	3.624	1.56
21-06-05 01:00	-4	1.32	0.0	0.0
21-06-05 01:10	-4	1.032	1.56	1.08
21-06-05 01:20	-4	0.0	0.744	0.0
21-06-05 01:30	-4	2.664	0.8880000000000001	0.144
21-06-05 01:40	-4	2.784	0.0	0.144
21-06-05 01:50	-4	1.704	0.0	0.624
21-06-05 02:00	-4	0.33599999999999997	0.12	0.0
21-06-05 02:10	-4	8.352	0.0	0.0
21-06-05 02:20	-4	0.0	0.0	0.0
21-06-05 02:30	-4	0.0	0.0	0.0
21-06-05 02:40	-4	0.0	3.4560000000000004	0.43200000000000005
21-06-05 02:50	-4	0.072	0.096	0.0
21-06-05 03:00	-4	0.0	2.5919999999999996	0.648
21-06-05 03:10	-4	0.0	3.192	2.2079999999999997
21-06-05 03:20	-4	0.0	0.6719999999999999	4.68
21-06-05 03:30	-4	0.0	0.9359999999999999	0.096
21-06-05 03:40	-4	0.072	0.144	0.0
21-06-05 03:50	-4	6.0	0.0	0.0
21-06-05 04:00	-4	0.0	0.0	0.0
21-06-05 04:10	-4	2.0159999999999996	1.7760000000000002	5.616
21-06-05 04:20	-4	2.616	4.992	2.448
21-06-05 04:30	-4	0.24	3.7439999999999998	0.0
21-06-05 04:40	-4	0.45600000000000007	2.4	1.008
21-06-05 04:50	-4	3.096	11.664	2.2560000000000002
21-06-05 05:00	-4	1.7280000000000002	0.072	1.704
21-06-05 05:10	-4	0.12	0.312	7.824
21-06-05 05:20	-4	4.752000000000001	2.544	0.0
21-06-05 05:30	-4	0.8879999999999999	0.40800000000000003	1.296
21-06-05 05:40	-4	0.288	0.384	2.064
21-06-05 05:50	-4	0.792	1.0799999999999998	0.6
21-06-05 06:00	-4	0.0	0.6719999999999999	0.0
21-06-05 06:10	-4	0.072	1.464	4.944
21-06-05 06:20	-4	0.144	2.472	0.8880000000000001
21-06-05 06:30	-4	0.0	0.26399999999999996	2.208
21-06-05 06:40	-4	1.32	0.40800000000000003	0.528
21-06-05 06:50	-4	0.096	0.0	0.0
21-06-05 07:00	-3	0.0	0.0	0.0
21-06-05 07:10	-3	0.9359999999999999	0.0	0.0
21-06-05 07:20	-3	0.0	0.0	2.52
21-06-05 07:30	-3	0.0	0.0	0.0
21-06-05 07:40	-3	0.0	0.0	0.0
21-06-05 07:50	-3	1.9440000000000002	8.232000000000001	17.088
21-06-05 08:00	-3	0.0	0.0	0.0
21-06-05 08:10	-3	0.0	0.0	0.0
21-06-05 08:20	-3	0.0	0.0	0.0
21-06-05 08:30	-3	0.0	0.0	0.0
21-06-05 08:40	-3	0.0	0.0	0.0
21-06-05 08:50	-3	0.0	0.0	0.0
21-06-05 09:00	-3	0.0	0.0	0.0
21-06-05 09:10	-3	0.0	0.0	0.0
21-06-05 09:20	-3	0.0	0.0	0.0
21-06-05 09:30	-3	0.0	0.0	0.0
21-06-05 09:40	-3	0.0	0.0	0.0
21-06-05 09:50	-3	0.0	0.0	0.0
21-06-05 10:00	-3	0.0	0.0	0.0
21-06-05 10:10	-3	0.0	0.0	0.0
21-06-05 10:20	-3	0.0	0.0	0.0
21-06-05 10:30	-3	0.0	0.0	0.0
21-06-05 10:40	-3	0.0	0.0	0.0
21-06-05 10:50	-3	0.0	0.264	4.728
21-06-05 11:00	-3	0.0	11.303999999999998	17.496000000000002
21-06-05 11:10	-3	9.6	0.0	0.096
21-06-05 11:20	-3	29.832	2.928	0.0
21-06-05 11:30	-3	0.0	1.848	0.0
21-06-05 11:40	-3	0.0	0.0	0.0
21-06-05 11:50	-3	0.0	0.0	0.0
21-06-05 12:00	-3	0.0	0.0	0.0
21-06-05 12:10	-3	0.0	0.0	0.0
21-06-05 12:20	-3	0.0	0.0	0.0
21-06-05 12:30	-3	0.0	0.0	0.0
21-06-05 12:40	-3	0.0	0.0	0.0
21-06-05 12:50	-3	0.0	0.0	0.048
21-06-05 13:00	-3	0.0	0.0	47.04
21-06-05 13:10	-3	0.0	2.496	0.0
21-06-05 13:20	-3	0.0	0.0	0.0
21-06-05 13:30	-3	0.0	0.0	0.0
21-06-05 13:40	-3	8.544	0.0	0.0
21-06-05 13:50	-3	0.0	0.0	0.0
21-06-05 14:00	-3	0.0	0.0	0.0
21-06-05 14:10	-3	0.0	0.0	0.0
21-06-05 14:20	-3	0.0	0.0	0.0
21-06-05 14:30	-3	0.0	0.0	0.0
21-06-05 14:40	-3	0.0	0.0	0.0
21-06-05 14:50	-3	0.0	0.0	0.0
21-06-05 15:00	-3	0.0	0.0	0.0
21-06-05 15:10	-3	0.0	0.0	0.0
21-06-05 15:20	-3	0.0	0.0	12.672
21-06-05 15:30	-3	0.0	0.0	0.0
21-06-05 15:40	-3	0.0	0.0	24.792
21-06-05 15:50	-3	0.0	0.0	0.288
21-06-05 16:00	-3	0.0	0.0	0.0
21-06-05 16:10	-3	0.0	0.0	33.720000000000006
21-06-05 16:20	-3	0.0	0.0	10.2
21-06-05 16:30	-3	0.0	4.704	9.360000000000001
21-06-05 16:40	-3	0.0	6.456	0.0
21-06-05 16:50	-3	0.0	0.0	0.0
21-06-05 17:00	-3	0.0	0.0	0.0
21-06-05 17:10	-3	0.0	0.0	0.0
21-06-05 17:20	-3	0.0	0.0	0.0
21-06-05 17:30	-3	0.0	0.0	0.0
21-06-05 17:40	-3	0.36	0.0	0.0
21-06-05 17:50	-3	0.0	0.0	0.0
21-06-05 18:00	-3	4.656000000000001	8.304	0.0
21-06-05 18:10	-3	0.0	0.0	0.0
21-06-05 18:20	-3	1.656	12.144	23.184
21-06-05 18:30	-3	7.776000000000001	0.696	10.296
21-06-05 18:40	-3	0.0	0.0	1.296
21-06-05 18:50	-3	0.0	0.0	1.9200000000000004
21-06-05 19:00	-3	0.0	0.0	1.512
21-06-05 19:10	-3	3.7439999999999998	0.0	0.0
21-06-05 19:20	-3	6.096000000000001	0.048	5.208
21-06-05 19:30	-3	0.0	0.0	0.0
21-06-05 19:40	-3	0.6	2.808	0.0
21-06-05 19:50	-3	0.0	0.0	0.0
21-06-05 20:00	-3	17.592000000000002	11.088	0.0
21-06-05 20:10	-3	3.2880000000000003	2.976	0.0
21-06-05 20:20	-3	1.392	0.0	0.144
21-06-05 20:30	-3	1.92	0.0	0.0
21-06-05 20:40	-3	0.0	0.0	0.0
21-06-05 20:50	-3	2.7600000000000002	1.056	1.6320000000000001
21-06-05 21:00	-3	2.088	0.0	0.0
21-06-05 21:10	-3	0.0	0.096	0.0
21-06-05 21:20	-3	0.0	23.232	0.0
21-06-05 21:30	-3	2.928	0.0	0.072
21-06-05 21:40	-3	2.9520000000000004	0.0	0.0
21-06-05 21:50	-3	0.0	0.096	0.384
21-06-05 22:00	-3	0.144	1.32	0.43200000000000005
21-06-05 22:10	-3	0.0	0.0	0.0
21-06-05 22:20	-3	0.0	0.0	0.0
21-06-05 22:30	-3	0.5519999999999999	0.0	0.0
21-06-05 22:40	-3	0.024	4.5600000000000005	6.456
21-06-05 22:50	-3	10.32	0.768	0.144
21-06-05 23:00	-3	0.26399999999999996	2.7600000000000002	0.8879999999999999
21-06-05 23:10	-3	3.7439999999999998	1.008	12.648
21-06-05 23:20	-3	0.0	14.831999999999999	3.336
21-06-05 23:30	-3	3.096	0.576	0.36
21-06-05 23:40	-3	10.248000000000001	11.208	0.0
21-06-05 23:50	-3	2.784	10.776	0.0
21-06-06 00:00	-3	0.12	0.312	0.744
21-06-06 00:10	-3	0.792	0.0	3.96
21-06-06 00:20	-3	5.976	3.768	4.799999999999999
21-06-06 00:30	-3	8.544	0.33599999999999997	1.608
21-06-06 00:40	-3	0.72	0.048	0.45600000000000007
21-06-06 00:50	-3	0.0	3.504	0.0
21-06-06 01:00	-3	0.21600000000000003	0.43200000000000005	0.384
21-06-06 01:10	-3	0.048	0.0	0.0
21-06-06 01:20	-3	1.512	0.0	1.6800000000000002
21-06-06 01:30	-3	0.0	0.0	0.0
21-06-06 01:40	-3	0.096	0.0	0.72
21-06-06 01:50	-3	0.9359999999999999	0.33599999999999997	1.8960000000000001
21-06-06 02:00	-3	1.104	0.0	1.7280000000000002
21-06-06 02:10	-3	2.616	0.0	0.5760000000000001
21-06-06 02:20	-3	0.12	5.928	5.4479999999999995
21-06-06 02:30	-3	5.736	0.528	10.272
21-06-06 02:40	-3	18.456	0.768	0.0
21-06-06 02:50	-3	0.6	2.4240000000000004	4.368
21-06-06 03:00	-3	5.232	5.352	0.24
21-06-06 03:10	-3	0.16799999999999998	2.016	4.44
21-06-06 03:20	-3	1.008	6.215999999999999	0.144
21-06-06 03:30	-3	3.6480000000000006	0.0	0.0
21-06-06 03:40	-3	3.5519999999999996	0.0	0.144
21-06-06 03:50	-3	1.488	0.0	0.0
21-06-06 04:00	-3	2.832	0.0	0.0
21-06-06 04:10	-3	0.9120000000000001	3.1919999999999997	0.0
21-06-06 04:20	-3	0.384	0.24	2.664
21-06-06 04:30	-3	2.064	0.9359999999999999	10.968
21-06-06 04:40	-3	0.0	0.0	2.088
21-06-06 04:50	-3	0.5760000000000001	2.136	1.344
21-06-06 05:00	-3	0.0	9.024000000000001	7.104000000000001
21-06-06 05:10	-3	0.096	0.33599999999999997	2.7600000000000002
21-06-06 05:20	-3	2.616	0.144	0.312
21-06-06 05:30	-3	0.648	0.24	7.656000000000001
21-06-06 05:40	-3	2.2560000000000002	0.48	0.768
21-06-06 05:50	-3	0.0	2.2800000000000002	2.112
21-06-06 06:00	-3	0.0	1.8240000000000003	0.8400000000000001
21-06-06 06:10	-3	0.672	0.312	0.528
21-06-06 06:20	-3	0.0	32.616	0.0
21-06-06 06:30	-3	1.464	0.8879999999999999	0.768
21-06-06 06:40	-3	6.696000000000001	0.72	0.16799999999999998
21-06-06 06:50	-3	0.0	2.496	9.576
21-06-06 07:00	-2	18.216	0.144	10.584
21-06-06 07:10	-2	5.04	1.0080000000000002	0.0
21-06-06 07:20	-2	0.0	0.0	0.0
21-06-06 07:30	-2	0.672	0.0	0.24
21-06-06 07:40	-2	0.0	0.0	0.0
21-06-06 07:50	-2	0.0	0.0	0.0
21-06-06 08:00	-2	0.0	0.0	0.0
21-06-06 08:10	-2	0.0	0.0	0.0
21-06-06 08:20	-2	0.0	0.0	0.0
21-06-06 08:30	-2	0.0	0.0	0.0
21-06-06 08:40	-2	0.0	0.0	0.0
21-06-06 08:50	-2	0.0	0.0	0.0
21-06-06 09:00	-2	0.0	0.0	0.0
21-06-06 09:10	-2	0.0	0.0	0.0
21-06-06 09:20	-2	0.0	0.0	0.0
21-06-06 09:30	-2	0.0	0.0	0.0
21-06-06 09:40	-2	0.0	0.0	0.0
21-06-06 09:50	-2	0.0	0.0	0.0
21-06-06 10:00	-2	0.0	0.0	0.0
21-06-06 10:10	-2	0.0	0.0	0.0
21-06-06 10:20	-2	0.0	0.0	0.0
21-06-06 10:30	-2	0.0	0.0	0.0
21-06-06 10:40	-2	0.0	0.0	0.0
21-06-06 10:50	-2	0.0	0.0	0.0
21-06-06 11:00	-2	0.0	0.0	0.0
21-06-06 11:10	-2	0.0	0.0	0.12
21-06-06 11:20	-2	0.0	0.0	0.0
21-06-06 11:30	-2	0.0	0.0	0.0
21-06-06 11:40	-2	0.0	0.0	0.0
21-06-06 11:50	-2	0.24	0.0	0.0
21-06-06 12:00	-2	0.0	0.0	0.0
21-06-06 12:10	-2	0.0	0.0	3.024
21-06-06 12:20	-2	1.848	0.0	1.752
21-06-06 12:30	-2	0.768	6.552000000000001	0.0
21-06-06 12:40	-2	1.56	2.736	0.0
21-06-06 12:50	-2	1.2	14.256	6.816
21-06-06 13:00	-2	0.0	0.0	0.0
21-06-06 13:10	-2	0.0	0.0	0.0
21-06-06 13:20	-2	0.0	0.0	0.0
21-06-06 13:30	-2	0.0	0.0	0.0
21-06-06 13:40	-2	0.0	0.0	0.0
21-06-06 13:50	-2	0.0	0.0	0.0
21-06-06 14:00	-2	0.0	0.0	0.0
21-06-06 14:10	-2	0.0	45.36	0.0
21-06-06 14:20	-2	0.0	0.0	0.0
21-06-06 14:30	-2	0.0	0.0	0.0
21-06-06 14:40	-2	0.0	0.072	0.0
21-06-06 14:50	-2	0.0	0.0	0.0
21-06-06 15:00	-2	0.0	0.0	0.0
21-06-06 15:10	-2	0.0	0.0	0.0
21-06-06 15:20	-2	0.0	0.072	0.0
21-06-06 15:30	-2	0.0	0.6479999999999999	0.0
21-06-06 15:40	-2	0.0	4.464	0.0
21-06-06 15:50	-2	0.0	0.336	0.0
21-06-06 16:00	-2	0.0	0.0	0.0
21-06-06 16:10	-2	0.0	0.0	0.0
21-06-06 16:20	-2	0.0	0.0	0.0
21-06-06 16:30	-2	0.0	0.0	0.0
21-06-06 16:40	-2	0.0	0.0	0.0
21-06-06 16:50	-2	0.0	0.0	0.0
21-06-06 17:00	-2	0.0	0.0	0.0
21-06-06 17:10	-2	0.0	0.0	0.0
21-06-06 17:20	-2	0.0	0.0	0.0
21-06-06 17:30	-2	0.0	0.0	0.0
21-06-06 17:40	-2	0.0	0.0	0.0
21-06-06 17:50	-2	0.0	0.0	0.0
21-06-06 18:00	-2	0.0	0.192	0.072
21-06-06 18:10	-2	4.056	0.0	3.12
21-06-06 18:20	-2	0.0	1.416	1.3439999999999999
21-06-06 18:30	-2	0.0	2.208	0.0
21-06-06 18:40	-2	0.0	0.0	0.0
21-06-06 18:50	-2	0.0	0.0	0.0
21-06-06 19:00	-2	0.0	0.0	0.0
21-06-06 19:10	-2	0.0	0.0	0.0
21-06-06 19:20	-2	0.0	0.0	0.0
21-06-06 19:30	-2	1.8	0.0	0.0
21-06-06 19:40	-2	3.2159999999999997	0.048	0.648
21-06-06 19:50	-2	7.128	0.384	2.52
21-06-06 20:00	-2	3.4560000000000004	0.0	2.616
21-06-06 20:10	-2	0.0	0.8880000000000001	0.0
21-06-06 20:20	-2	0.0	1.92	0.0
21-06-06 20:30	-2	0.0	0.0	0.0
21-06-06 20:40	-2	0.0	0.0	0.0
21-06-06 20:50	-2	0.0	0.0	0.0
21-06-06 21:00	-2	0.0	0.0	0.0
21-06-06 21:10	-2	1.92	0.0	0.0
21-06-06 21:20	-2	10.224	0.0	0.048
21-06-06 21:30	-2	2.856	0.984	2.2079999999999997
21-06-06 21:40	-2	0.36	1.8240000000000003	3.096
21-06-06 21:50	-2	2.3280000000000003	0.0	0.0
21-06-06 22:00	-2	0.0	4.4159999999999995	8.928
21-06-06 22:10	-2	1.8960000000000001	5.16	0.624
21-06-06 22:20	-2	1.56	0.12	5.136
21-06-06 22:30	-2	0.0	0.072	0.144
21-06-06 22:40	-2	3.12	0.048	0.0
21-06-06 22:50	-2	1.464	1.8240000000000003	0.0
21-06-06 23:00	-2	0.0	2.016	0.096
21-06-06 23:10	-2	4.248	3.3840000000000003	0.12
21-06-06 23:20	-2	5.6160000000000005	1.3679999999999999	2.6399999999999997
21-06-06 23:30	-2	3.528	5.5920000000000005	4.5600000000000005
21-06-06 23:40	-2	2.832	8.664	0.0
21-06-06 23:50	-2	8.4	3.528	7.176
21-06-07 00:00	-2	2.976	0.24	0.0
21-06-07 00:10	-2	13.224	4.704	0.0
21-06-07 00:20	-2	1.536	0.0	0.072
21-06-07 00:30	-2	0.144	0.5279999999999999	1.8960000000000001
21-06-07 00:40	-2	0.9119999999999999	19.032	2.7600000000000002
21-06-07 00:50	-2	1.08	7.248	11.136
21-06-07 01:00	-2	2.088	3.8880000000000003	2.8560000000000003
21-06-07 01:10	-2	1.7040000000000002	3.96	3.936
21-06-07 01:20	-2	2.4240000000000004	4.896000000000001	0.9360000000000002
21-06-07 01:30	-2	1.6800000000000002	0.24	1.1039999999999999
21-06-07 01:40	-2	1.584	0.0	0.6
21-06-07 01:50	-2	0.0	0.6719999999999999	0.072
21-06-07 02:00	-2	0.0	0.0	5.808
21-06-07 02:10	-2	1.3439999999999999	0.0	0.0
21-06-07 02:20	-2	0.0	1.416	0.0
21-06-07 02:30	-2	6.12	1.1520000000000001	1.8239999999999998
21-06-07 02:40	-2	0.048	12.264	2.2560000000000002
21-06-07 02:50	-2	3.3840000000000003	0.0	0.264
21-06-07 03:00	-2	4.128	10.92	0.0
21-06-07 03:10	-2	7.44	0.0	0.0
21-06-07 03:20	-2	8.303999999999998	1.584	0.0
21-06-07 03:30	-2	2.4	7.104000000000001	0.24
21-06-07 03:40	-2	0.0	5.424	0.0
21-06-07 03:50	-2	0.312	1.1280000000000001	2.568
21-06-07 04:00	-2	2.5200000000000005	1.2719999999999998	4.08
21-06-07 04:10	-2	1.416	0.0	0.0
21-06-07 04:20	-2	2.2800000000000002	0.0	4.4399999999999995
21-06-07 04:30	-2	5.64	4.848000000000001	5.304
21-06-07 04:40	-2	8.304	0.0	8.856
21-06-07 04:50	-2	0.36	6.744	1.2
21-06-07 05:00	-2	4.368	2.928	0.21600000000000003
21-06-07 05:10	-2	1.6079999999999999	9.672	4.4159999999999995
21-06-07 05:20	-2	0.624	3.2640000000000002	0.9359999999999999
21-06-07 05:30	-2	2.352	0.72	1.248
21-06-07 05:40	-2	4.656000000000001	2.712	3.696
21-06-07 05:50	-2	1.1039999999999999	8.639999999999999	3.96
21-06-07 06:00	-2	2.8560000000000003	2.2079999999999997	0.5519999999999999
21-06-07 06:10	-2	1.3679999999999999	1.176	0.96
21-06-07 06:20	-2	1.464	1.2	0.0
21-06-07 06:30	-2	0.552	0.024	0.0
21-06-07 06:40	-2	0.0	0.0	0.0
21-06-07 06:50	-2	0.0	0.0	30.312
21-06-07 07:00	-1	0.21600000000000003	0.0	0.16799999999999998
21-06-07 07:10	-1	0.0	0.0	0.0
21-06-07 07:20	-1	0.0	0.0	0.0
21-06-07 07:30	-1	0.0	0.0	0.0
21-06-07 07:40	-1	0.0	0.0	0.0
21-06-07 07:50	-1	0.0	0.0	0.0
21-06-07 08:00	-1	5.472	4.92	0.0
21-06-07 08:10	-1	0.0	0.024	0.0
21-06-07 08:20	-1	0.12	0.0	0.552
21-06-07 08:30	-1	0.192	0.312	3.504
21-06-07 08:40	-1	0.12	0.0	8.376000000000001
21-06-07 08:50	-1	0.0	0.0	3.072
21-06-07 09:00	-1	0.0	0.0	0.0
21-06-07 09:10	-1	0.672	0.0	0.624
21-06-07 09:20	-1	0.648	9.120000000000001	2.664
21-06-07 09:30	-1	4.152	0.16799999999999998	0.264
21-06-07 09:40	-1	0.0	0.0	0.0
21-06-07 09:50	-1	0.16799999999999998	0.0	0.312
21-06-07 10:00	-1	0.0	0.0	0.0
21-06-07 10:10	-1	0.0	0.0	0.0
21-06-07 10:20	-1	0.144	0.0	0.0
21-06-07 10:30	-1	0.12	0.0	0.0
21-06-07 10:40	-1	0.0	0.0	0.0
21-06-07 10:50	-1	0.0	0.0	0.0
21-06-07 11:00	-1	0.0	0.0	0.0
21-06-07 11:10	-1	0.24	0.0	0.024
21-06-07 11:20	-1	0.384	0.36	0.12
21-06-07 11:30	-1	4.056	0.0	0.0
21-06-07 11:40	-1	0.0	2.2800000000000002	0.0
21-06-07 11:50	-1	0.0	3.72	0.0
21-06-07 12:00	-1	0.0	0.0	0.0
21-06-07 12:10	-1	0.0	0.0	0.0
21-06-07 12:20	-1	0.0	0.0	0.0
21-06-07 12:30	-1	0.0	0.0	0.0
21-06-07 12:40	-1	0.0	0.0	0.0
21-06-07 12:50	-1	0.0	0.0	0.0
21-06-07 13:00	-1	0.0	0.0	0.0
21-06-07 13:10	-1	0.0	3.2640000000000002	0.0
21-06-07 13:20	-1	0.0	0.0	0.0
21-06-07 13:30	-1	0.0	0.0	0.0
21-06-07 13:40	-1	0.45600000000000007	0.0	0.0
21-06-07 13:50	-1	0.0	0.0	0.0
21-06-07 14:00	-1	0.0	0.0	0.0
21-06-07 14:10	-1	0.0	0.0	0.0
21-06-07 14:20	-1	0.0	0.0	0.0
21-06-07 14:30	-1	0.0	0.0	0.0
21-06-07 14:40	-1	0.0	0.0	0.0
21-06-07 14:50	-1	0.0	0.0	0.0
21-06-07 15:00	-1	3.2879999999999994	1.8	0.9600000000000002
21-06-07 15:10	-1	1.848	7.56	2.496
21-06-07 15:20	-1	0.744	0.33599999999999997	2.2560000000000002
21-06-07 15:30	-1	0.048	0.0	0.0
21-06-07 15:40	-1	1.344	0.0	0.0
21-06-07 15:50	-1	1.248	0.0	0.0
21-06-07 16:00	-1	0.0	0.0	0.528
21-06-07 16:10	-1	0.0	3.864	0.0
21-06-07 16:20	-1	0.0	0.0	0.0
21-06-07 16:30	-1	0.0	0.0	0.0
21-06-07 16:40	-1	0.0	0.0	0.0
21-06-07 16:50	-1	0.0	0.0	1.584
21-06-07 17:00	-1	0.0	0.0	0.0
21-06-07 17:10	-1	0.0	0.0	0.0
21-06-07 17:20	-1	0.0	0.0	0.0
21-06-07 17:30	-1	0.0	0.0	12.864
21-06-07 17:40	-1	0.0	0.0	10.872
21-06-07 17:50	-1	0.0	0.0	0.0
21-06-07 18:00	-1	0.0	0.0	0.9359999999999999
21-06-07 18:10	-1	0.0	0.0	0.0
21-06-07 18:20	-1	0.0	0.0	0.0
21-06-07 18:30	-1	0.0	0.0	0.0
21-06-07 18:40	-1	9.216	0.0	0.0
21-06-07 18:50	-1	14.088	0.0	0.0
21-06-07 19:00	-1	0.0	8.808000000000002	0.0
21-06-07 19:10	-1	0.0	25.272	6.432
21-06-07 19:20	-1	14.52	5.328	0.312
21-06-07 19:30	-1	2.7600000000000002	0.72	2.64
21-06-07 19:40	-1	0.0	0.0	0.0
21-06-07 19:50	-1	0.0	0.0	0.0
21-06-07 20:00	-1	0.0	14.616	0.0
21-06-07 20:10	-1	0.0	0.0	0.0
21-06-07 20:20	-1	0.0	0.0	0.0
21-06-07 20:30	-1	21.432	0.072	0.0
21-06-07 20:40	-1	0.0	0.0	0.0
21-06-07 20:50	-1	0.0	0.9359999999999999	0.0
21-06-07 21:00	-1	6.072000000000001	24.168	0.0
21-06-07 21:10	-1	5.184	0.096	0.0
21-06-07 21:20	-1	0.0	8.808	0.0
21-06-07 21:30	-1	2.4480000000000004	0.0	0.16799999999999998
21-06-07 21:40	-1	4.272	0.0	0.0
21-06-07 21:50	-1	3.6	0.312	9.864
21-06-07 22:00	-1	0.36	0.312	5.784000000000001
21-06-07 22:10	-1	1.8240000000000003	0.048	4.92
21-06-07 22:20	-1	0.696	0.0	4.392
21-06-07 22:30	-1	0.0	0.0	11.184000000000001
21-06-07 22:40	-1	1.584	0.0	0.144
21-06-07 22:50	-1	8.928	0.0	0.0
21-06-07 23:00	-1	0.576	0.624	0.9120000000000001
21-06-07 23:10	-1	1.92	9.864	0.0
21-06-07 23:20	-1	0.624	14.928	0.0
21-06-07 23:30	-1	6.36	5.616	6.168
21-06-07 23:40	-1	16.416	8.904	2.7359999999999998
21-06-07 23:50	-1	4.824	2.496	2.184
21-06-08 00:00	-1	10.272	1.344	0.0
21-06-08 00:10	-1	2.2560000000000002	6.720000000000001	0.624
21-06-08 00:20	-1	3.8400000000000007	3.504	6.6
21-06-08 00:30	-1	6.6	0.504	5.424
21-06-08 00:40	-1	1.7759999999999998	1.56	36.263999999999996
21-06-08 00:50	-1	1.512	5.5200000000000005	0.16799999999999998
21-06-08 01:00	-1	6.144	8.712	0.9120000000000001
21-06-08 01:10	-1	9.168000000000001	1.56	0.45600000000000007
21-06-08 01:20	-1	8.52	0.0	22.608
21-06-08 01:30	-1	6.959999999999999	1.7760000000000002	8.208
21-06-08 01:40	-1	5.496	0.384	8.76
21-06-08 01:50	-1	2.256	1.8239999999999998	1.92
21-06-08 02:00	-1	0.264	0.768	0.768
21-06-08 02:10	-1	0.072	1.8960000000000001	0.0
21-06-08 02:20	-1	0.0	0.0	25.848000000000003
21-06-08 02:30	-1	2.232	0.0	7.464
21-06-08 02:40	-1	0.0	0.0	2.16
21-06-08 02:50	-1	12.168	0.0	0.0
21-06-08 03:00	-1	0.0	0.0	0.0
21-06-08 03:10	-1	0.0	0.0	0.0
21-06-08 03:20	-1	0.0	0.0	0.0
21-06-08 03:30	-1	0.0	0.288	0.0
21-06-08 03:40	-1	0.0	2.568	0.288
21-06-08 03:50	-1	2.8080000000000003	10.056000000000001	1.848
21-06-08 04:00	-1	10.896	14.328	0.0
21-06-08 04:10	-1	7.8	0.0	1.7280000000000002
21-06-08 04:20	-1	1.1760000000000002	5.232	1.272
21-06-08 04:30	-1	0.9120000000000001	0.984	0.40800000000000003
21-06-08 04:40	-1	1.032	33.96	0.096
21-06-08 04:50	-1	0.984	2.832	0.0
21-06-08 05:00	-1	0.0	1.488	1.248
21-06-08 05:10	-1	4.8	3.0	14.712
21-06-08 05:20	-1	2.712	1.584	2.112
21-06-08 05:30	-1	10.92	5.424	3.4799999999999995
21-06-08 05:40	-1	0.6	3.84	13.776000000000002
21-06-08 05:50	-1	0.8640000000000001	9.456	0.0
21-06-08 06:00	-1	0.33599999999999997	0.0	0.0
21-06-08 06:10	-1	0.624	5.184	5.352
21-06-08 06:20	-1	2.016	25.56	7.368
21-06-08 06:30	-1	0.12	0.576	3.4560000000000004
21-06-08 06:40	-1	0.12	0.12	0.384
21-06-08 06:50	-1	0.744	0.0	0.0
21-06-08 07:00	0	0.0	0.144	0.192
21-06-08 07:10	0	0.0	0.0	0.0
21-06-08 07:20	0	0.0	0.0	0.0
21-06-08 07:30	0	0.0	0.0	0.0
21-06-08 07:40	0	0.0	0.0	0.0
21-06-08 07:50	0	0.096	0.096	0.48
21-06-08 08:00	0	0.0	0.0	0.0
21-06-08 08:10	0	0.0	0.0	0.0
21-06-08 08:20	0	0.0	0.0	0.0
21-06-08 08:30	0	0.0	0.0	0.0
21-06-08 08:40	0	0.0	0.0	0.0
21-06-08 08:50	0	0.0	0.0	0.43200000000000005
21-06-08 09:00	0	0.0	0.0	0.0
21-06-08 09:10	0	0.0	0.0	0.0
21-06-08 09:20	0	0.0	0.0	0.0
21-06-08 09:30	0	0.0	0.0	0.0
21-06-08 09:40	0	0.648	0.21600000000000003	0.0
21-06-08 09:50	0	0.0	0.0	0.0
21-06-08 10:00	0	0.8640000000000001	0.768	1.464
21-06-08 10:10	0	0.192	0.6719999999999999	0.096
21-06-08 10:20	0	1.1039999999999999	0.26399999999999996	1.032
21-06-08 10:30	0	0.792	0.96	1.8719999999999999
21-06-08 10:40	0	2.88	2.592	3.864
21-06-08 10:50	0	4.272	3.6719999999999997	11.088000000000001
21-06-08 11:00	0	0.8399999999999999	1.3920000000000001	3.432
21-06-08 11:10	0	1.3439999999999999	2.784	0.24
21-06-08 11:20	0	9.312000000000001	8.4	1.3439999999999999
21-06-08 11:30	0	6.984	0.984	2.928
21-06-08 11:40	0	0.8160000000000001	1.656	3.192
21-06-08 11:50	0	0.576	0.744	0.6
21-06-08 12:00	0	3.096	5.328	0.312
21-06-08 12:10	0	1.6800000000000002	1.536	0.0
21-06-08 12:20	0	2.76	0.72	1.008
21-06-08 12:30	0	5.112	1.6320000000000001	0.048
21-06-08 12:40	0	3.6480000000000006	0.144	0.45600000000000007
21-06-08 12:50	0	3.1439999999999997	0.40800000000000003	0.096
21-06-08 13:00	0	4.536	0.6719999999999999	1.08
21-06-08 13:10	0	0.144	1.848	1.704
21-06-08 13:20	0	1.3199999999999998	3.84	4.248
21-06-08 13:30	0	4.44	1.176	6.264
21-06-08 13:40	0	0.24	0.0	0.0
21-06-08 13:50	0	0.36	0.0	1.344
21-06-08 14:00	0	1.056	1.296	3.9120000000000004
21-06-08 14:10	0	0.8640000000000001	0.096	0.624
21-06-08 14:20	0	1.848	0.5040000000000001	0.144
21-06-08 14:30	0	0.40800000000000003	1.152	0.8879999999999999
21-06-08 14:40	0	0.288	0.36	4.152
21-06-08 14:50	0	0.0	5.784000000000001	9.144
21-06-08 15:00	0	0.0	0.096	4.776
21-06-08 15:10	0	0.0	0.48	2.928
21-06-08 15:20	0	0.0	0.0	0.0
21-06-08 15:30	0	0.0	0.0	0.26399999999999996
21-06-08 15:40	0	0.0	0.0	0.0
21-06-08 15:50	0	0.0	0.0	0.0
21-06-08 16:00	0	0.0	0.0	0.0
21-06-08 16:10	0	0.0	0.0	0.0
21-06-08 16:20	0	0.0	0.0	0.0
21-06-08 16:30	0	0.0	0.0	0.0
21-06-08 16:40	0	0.0	0.0	0.0
21-06-08 16:50	0	0.0	0.0	0.0
21-06-08 17:00	0	0.0	0.21600000000000003	0.624
21-06-08 17:10	0	0.0	0.26399999999999996	0.43200000000000005
21-06-08 17:20	0	1.584	1.296	0.36
21-06-08 17:30	0	0.0	22.296	2.5200000000000005
21-06-08 17:40	0	0.0	20.28	2.784
21-06-08 17:50	0	0.0	0.0	0.0
21-06-08 18:00	0	0.0	0.0	0.0
21-06-08 18:10	0	0.0	0.0	0.0
21-06-08 18:20	0	0.0	0.0	0.0
21-06-08 18:30	0	0.0	0.0	0.0
21-06-08 18:40	0	0.0	0.0	0.0
21-06-08 18:50	0	0.0	0.0	0.0
21-06-08 19:00	0	0.0	0.0	0.0
21-06-08 19:10	0	0.0	0.0	0.0
21-06-08 19:20	0	0.0	0.0	0.0
21-06-08 19:30	0	5.232	0.0	11.064000000000002
21-06-08 19:40	0	3.3600000000000003	0.0	29.736
21-06-08 19:50	0	0.0	0.0	1.512
21-06-08 20:00	0	0.0	0.288	0.312
21-06-08 20:10	0	0.0	0.384	0.0
21-06-08 20:20	0	0.0	10.680000000000001	0.0
21-06-08 20:30	0	0.0	0.8400000000000001	0.192
21-06-08 20:40	0	0.0	0.0	0.0
21-06-08 20:50	0	0.0	0.0	0.0
21-06-08 21:00	0	0.0	0.0	0.0
21-06-08 21:10	0	0.0	0.0	0.312
21-06-08 21:20	0	0.192	0.0	0.0
21-06-08 21:30	0	12.672	0.0	0.0
21-06-08 21:40	0	7.056	0.696	2.232
21-06-08 21:50	0	0.0	4.128	0.096
21-06-08 22:00	0	0.0	0.0	0.0
21-06-08 22:10	0	0.0	0.0	0.0
21-06-08 22:20	0	0.0	0.0	0.0
21-06-08 22:30	0	3.4080000000000004	4.128	0.0
21-06-08 22:40	0	0.0	0.0	0.0
21-06-08 22:50	0	1.848	24.912	5.5440000000000005
21-06-08 23:00	0	3.4799999999999995	3.6719999999999997	5.808
21-06-08 23:10	0	9.024	2.496	0.0
21-06-08 23:20	0	0.048	10.632000000000001	5.664
21-06-08 23:30	0	0.0	0.0	21.192
21-06-08 23:40	0	2.616	2.952	5.952
21-06-08 23:50	0	0.0	0.192	6.672
21-06-09 00:00	0	3.96	0.696	5.424
21-06-09 00:10	0	0.792	2.976	0.36
21-06-09 00:20	0	9.24	4.6080000000000005	0.0
21-06-09 00:30	0	0.0	8.736	1.176
21-06-09 00:40	0	0.768	2.784	0.096
21-06-09 00:50	0	0.0	0.072	0.96
21-06-09 01:00	0	0.0	1.8240000000000003	3.432
21-06-09 01:10	0	0.26399999999999996	0.0	1.464
21-06-09 01:20	0	2.664	0.0	5.16
21-06-09 01:30	0	0.0	0.984	4.08
21-06-09 01:40	0	2.184	2.88	1.08
21-06-09 01:50	0	3.9840000000000004	3.8880000000000003	6.792
21-06-09 02:00	0	2.208	0.12	5.424
21-06-09 02:10	0	0.0	2.5200000000000005	5.328
21-06-09 02:20	0	0.696	0.288	7.824
21-06-09 02:30	0	0.984	0.0	15.791999999999998
21-06-09 02:40	0	7.8	0.0	0.0
21-06-09 02:50	0	6.6720000000000015	1.704	2.568
21-06-09 03:00	0	3.168	0.0	3.624
21-06-09 03:10	0	3.2399999999999998	0.0	0.40800000000000003
21-06-09 03:20	0	0.0	0.0	0.0
21-06-09 03:30	0	0.0	0.0	0.0
21-06-09 03:40	0	0.0	0.0	0.0
21-06-09 03:50	0	0.24	0.0	0.0
21-06-09 04:00	0	0.0	0.0	0.0
21-06-09 04:10	0	0.0	0.0	0.0
21-06-09 04:20	0	0.8880000000000001	0.0	0.0
21-06-09 04:30	0	0.0	0.0	0.0
21-06-09 04:40	0	1.008	4.4879999999999995	0.0
21-06-09 04:50	0	9.912	2.52	0.048
21-06-09 05:00	0	0.0	6.816	4.968
21-06-09 05:10	0	2.52	19.56	4.32
21-06-09 05:20	0	10.128	3.048	4.176
21-06-09 05:30	0	4.2	0.0	0.048
21-06-09 05:40	0	0.0	6.048	1.1760000000000002
21-06-09 05:50	0	0.72	0.576	2.232
21-06-09 06:00	0	0.144	0.0	3.5520000000000005
21-06-09 06:10	0	0.5519999999999999	0.264	5.928
21-06-09 06:20	0	0.0	2.04	1.416
21-06-09 06:30	0	0.24	0.0	2.4
21-06-09 06:40	0	0.0	0.0	0.0
21-06-09 06:50	0	0.0	0.0	0.0
21-06-09 07:00	1	0.0	0.0	0.0
21-06-09 07:10	1	0.0	0.0	0.0
21-06-09 07:20	1	0.0	0.0	0.0
21-06-09 07:30	1	0.0	0.0	0.0
21-06-09 07:40	1	0.0	0.0	0.0
21-06-09 07:50	1	0.0	0.144	0.0
21-06-09 08:00	1	0.0	1.8	0.0
21-06-09 08:10	1	0.0	0.0	0.0
21-06-09 08:20	1	0.0	0.0	0.0
21-06-09 08:30	1	0.0	0.696	0.0
21-06-09 08:40	1	5.4719999999999995	1.2	0.0
21-06-09 08:50	1	0.0	0.0	0.0
21-06-09 09:00	1	0.0	0.0	0.0
21-06-09 09:10	1	0.0	0.0	0.0
21-06-09 09:20	1	0.0	0.192	0.0
21-06-09 09:30	1	0.0	0.0	0.0
21-06-09 09:40	1	0.0	0.0	0.0
21-06-09 09:50	1	0.0	0.0	0.0
21-06-09 10:00	1	0.0	0.0	0.0
21-06-09 10:10	1	0.0	0.144	0.43200000000000005
21-06-09 10:20	1	0.0	0.0	7.5120000000000005
21-06-09 10:30	1	0.0	0.0	0.0
21-06-09 10:40	1	0.0	0.0	0.0
21-06-09 10:50	1	0.0	0.16799999999999998	2.136
21-06-09 11:00	1	0.0	0.0	0.0
21-06-09 11:10	1	0.0	0.0	0.0
21-06-09 11:20	1	0.0	0.0	0.0
21-06-09 11:30	1	0.0	0.0	0.0
21-06-09 11:40	1	0.0	0.0	0.0
21-06-09 11:50	1	0.0	0.0	0.16799999999999998
21-06-09 12:00	1	0.0	0.33599999999999997	1.416
21-06-09 12:10	1	0.0	0.0	4.752000000000001
21-06-09 12:20	1	0.0	0.0	0.0
21-06-09 12:30	1	0.24	0.0	0.624
21-06-09 12:40	1	0.0	0.0	0.024
21-06-09 12:50	1	9.312000000000001	0.0	0.0
21-06-09 13:00	1	0.0	0.0	0.0
21-06-09 13:10	1	0.0	0.0	0.16799999999999998
21-06-09 13:20	1	0.0	0.096	0.0
21-06-09 13:30	1	0.0	0.696	4.656
21-06-09 13:40	1	0.0	0.0	0.0
21-06-09 13:50	1	0.0	0.0	0.0
21-06-09 14:00	1	0.0	0.0	0.0
21-06-09 14:10	1	2.6879999999999997	0.0	0.0
21-06-09 14:20	1	0.264	0.096	0.0
21-06-09 14:30	1	0.0	0.048	0.0
21-06-09 14:40	1	0.0	0.0	0.0
21-06-09 14:50	1	0.0	0.0	0.0
21-06-09 15:00	1	0.0	0.0	0.0
21-06-09 15:10	1	0.0	0.0	0.0
21-06-09 15:20	1	0.0	0.0	0.0
21-06-09 15:30	1	0.0	0.0	0.0
21-06-09 15:40	1	0.0	0.0	0.0
21-06-09 15:50	1	0.0	0.072	0.0
21-06-09 16:00	1	0.0	3.048	0.0
21-06-09 16:10	1	0.0	4.5840000000000005	0.8880000000000001
21-06-09 16:20	1	0.0	0.0	0.0
21-06-09 16:30	1	0.0	0.0	0.0
21-06-09 16:40	1	0.0	0.0	0.0
21-06-09 16:50	1	0.504	0.0	0.0
21-06-09 17:00	1	0.16799999999999998	0.0	0.0
21-06-09 17:10	1	6.072	0.0	0.0
21-06-09 17:20	1	13.344	0.0	2.976
21-06-09 17:30	1	2.7600000000000002	0.0	0.0
21-06-09 17:40	1	0.0	0.0	0.0
21-06-09 17:50	1	0.0	0.0	0.0
21-06-09 18:00	1	0.504	0.0	0.0
21-06-09 18:10	1	0.576	0.0	0.0
21-06-09 18:20	1	0.0	0.0	0.0
21-06-09 18:30	1	7.392	0.0	9.36
21-06-09 18:40	1	0.0	0.0	2.52
21-06-09 18:50	1	0.0	0.0	1.08
21-06-09 19:00	1	0.0	0.0	3.768
21-06-09 19:10	1	2.88	2.2079999999999997	0.8400000000000001
21-06-09 19:20	1	1.104	0.0	4.512
21-06-09 19:30	1	4.752000000000001	0.24	3.0959999999999996
21-06-09 19:40	1	3.9120000000000004	0.096	0.048
21-06-09 19:50	1	0.312	0.0	0.0
21-06-09 20:00	1	2.136	0.0	0.0
21-06-09 20:10	1	0.0	2.664	0.0
21-06-09 20:20	1	0.0	1.44	0.0
21-06-09 20:30	1	0.0	0.0	2.592
21-06-09 20:40	1	1.704	0.0	1.008
21-06-09 20:50	1	1.6320000000000001	9.072	0.0
21-06-09 21:00	1	0.0	0.0	0.0
21-06-09 21:10	1	3.3120000000000003	0.0	0.0
21-06-09 21:20	1	2.712	0.0	0.0
21-06-09 21:30	1	0.312	0.0	0.0
21-06-09 21:40	1	0.0	0.0	0.0
21-06-09 21:50	1	0.0	0.0	0.0
21-06-09 22:00	1	0.33599999999999997	0.792	1.92
21-06-09 22:10	1	2.832	0.45600000000000007	0.0
21-06-09 22:20	1	1.7280000000000002	0.624	0.0
21-06-09 22:30	1	0.0	0.0	1.9440000000000002
21-06-09 22:40	1	2.448	0.21600000000000003	5.208
21-06-09 22:50	1	0.0	0.0	2.712
21-06-09 23:00	1	0.0	0.16799999999999998	0.0
21-06-09 23:10	1	15.888	1.488	0.72
21-06-09 23:20	1	0.6719999999999999	4.056	2.8560000000000003
21-06-09 23:30	1	0.12	3.96	0.048
21-06-09 23:40	1	0.0	0.6	5.904
21-06-09 23:50	1	8.184000000000001	6.264	6.624
21-06-10 00:00	1	3.9120000000000004	3.3600000000000003	2.664
21-06-10 00:10	1	2.6399999999999997	0.8879999999999999	2.88
21-06-10 00:20	1	6.048	4.92	0.36
21-06-10 00:30	1	1.968	0.9359999999999999	2.136
21-06-10 00:40	1	16.968	10.2	3.5519999999999996
21-06-10 00:50	1	3.3840000000000003	7.104000000000001	0.0
21-06-10 01:00	1	0.312	4.296	1.608
21-06-10 01:10	1	8.184000000000001	3.048	10.464
21-06-10 01:20	1	1.272	0.768	3.2879999999999994
21-06-10 01:30	1	1.8240000000000003	2.7359999999999998	4.992
21-06-10 01:40	1	0.8640000000000001	3.696	4.776000000000001
21-06-10 01:50	1	0.048	0.624	0.0
21-06-10 02:00	1	0.024	2.016	5.088
21-06-10 02:10	1	0.0	1.176	2.04
21-06-10 02:20	1	0.0	6.36	0.4800000000000001
21-06-10 02:30	1	0.0	0.0	4.752000000000001
21-06-10 02:40	1	0.0	0.0	0.0
21-06-10 02:50	1	0.0	0.0	0.0
21-06-10 03:00	1	0.0	0.0	0.0
21-06-10 03:10	1	0.33599999999999997	0.144	0.0
21-06-10 03:20	1	0.0	0.16799999999999998	0.0
21-06-10 03:30	1	0.0	0.0	0.0
21-06-10 03:40	1	0.0	0.0	0.0
21-06-10 03:50	1	5.064	0.0	0.0
21-06-10 04:00	1	4.68	0.0	0.0
21-06-10 04:10	1	6.311999999999999	0.0	1.848
21-06-10 04:20	1	5.664	0.144	1.104
21-06-10 04:30	1	3.816	0.0	3.4800000000000004
21-06-10 04:40	1	6.000000000000001	0.6	0.0
21-06-10 04:50	1	0.16799999999999998	4.056	0.0
21-06-10 05:00	1	4.536	3.9840000000000004	3.6719999999999997
21-06-10 05:10	1	4.68	1.536	6.5280000000000005
21-06-10 05:20	1	4.4399999999999995	1.3679999999999999	6.4799999999999995
21-06-10 05:30	1	3.9120000000000004	0.024	4.872
21-06-10 05:40	1	19.824	1.6800000000000002	0.648
21-06-10 05:50	1	2.2079999999999997	33.288	1.92
21-06-10 06:00	1	1.176	1.9919999999999998	1.392
21-06-10 06:10	1	3.3120000000000003	1.464	11.448
21-06-10 06:20	1	0.0	23.28	16.704
21-06-10 06:30	1	0.0	0.0	2.208
21-06-10 06:40	1	0.0	0.0	0.0
21-06-10 06:50	1	0.0	0.0	0.0
21-06-10 07:00	2	0.0	0.0	0.0
21-06-10 07:10	2	0.0	0.0	0.0
21-06-10 07:20	2	1.1039999999999999	0.21600000000000003	1.1760000000000002
21-06-10 07:30	2	0.0	0.0	0.264
21-06-10 07:40	2	0.0	0.0	0.0
21-06-10 07:50	2	0.0	0.0	0.0
21-06-10 08:00	2	0.0	0.0	0.0
21-06-10 08:10	2	0.0	0.0	0.0
21-06-10 08:20	2	0.0	0.0	0.0
21-06-10 08:30	2	0.0	0.21600000000000003	0.6
21-06-10 08:40	2	0.0	0.0	0.0
21-06-10 08:50	2	0.0	0.0	0.0
21-06-10 09:00	2	0.0	0.0	0.0
21-06-10 09:10	2	0.096	0.0	0.0
21-06-10 09:20	2	4.752000000000001	0.0	0.0
21-06-10 09:30	2	0.0	0.0	0.0
21-06-10 09:40	2	0.0	0.0	0.0
21-06-10 09:50	2	0.0	0.0	0.0
21-06-10 10:00	2	0.0	0.0	0.0
21-06-10 10:10	2	0.0	0.0	0.0
21-06-10 10:20	2	1.8	0.096	1.8719999999999999
21-06-10 10:30	2	5.808	0.096	3.048
21-06-10 10:40	2	3.408	1.8719999999999999	2.5919999999999996
21-06-10 10:50	2	0.264	8.664	0.0
21-06-10 11:00	2	0.0	0.0	0.0
21-06-10 11:10	2	0.0	0.0	0.0
21-06-10 11:20	2	0.0	0.0	0.0
21-06-10 11:30	2	0.0	0.624	0.6
21-06-10 11:40	2	0.0	0.0	1.6079999999999999
21-06-10 11:50	2	0.0	0.0	9.84
21-06-10 12:00	2	0.0	0.0	1.008
21-06-10 12:10	2	0.0	0.0	0.0
21-06-10 12:20	2	0.0	1.416	3.168
21-06-10 12:30	2	0.0	2.472	0.0
21-06-10 12:40	2	0.0	0.0	0.0
21-06-10 12:50	2	0.0	0.0	0.0
21-06-10 13:00	2	0.0	0.0	0.0
21-06-10 13:10	2	0.0	0.0	0.0
21-06-10 13:20	2	0.0	0.0	0.0
21-06-10 13:30	2	0.0	0.0	0.0
21-06-10 13:40	2	0.0	0.0	0.0
21-06-10 13:50	2	0.0	0.0	0.0
21-06-10 14:00	2	0.0	0.0	0.0
21-06-10 14:10	2	0.0	0.0	0.0
21-06-10 14:20	2	0.0	0.0	0.0
21-06-10 14:30	2	0.12	1.8	0.21600000000000003
21-06-10 14:40	2	0.0	0.0	1.8719999999999999
21-06-10 14:50	2	0.0	0.768	0.21600000000000003
21-06-10 15:00	2	0.0	0.0	0.0
21-06-10 15:10	2	0.0	0.0	0.0
21-06-10 15:20	2	0.0	0.0	0.0
21-06-10 15:30	2	0.0	0.0	0.0
21-06-10 15:40	2	0.0	0.0	0.0
21-06-10 15:50	2	0.0	0.0	0.0
21-06-10 16:00	2	0.0	0.0	0.0
21-06-10 16:10	2	0.0	0.0	0.0
21-06-10 16:20	2	0.0	0.0	0.0
21-06-10 16:30	2	0.0	0.0	0.0
21-06-10 16:40	2	0.0	0.0	0.0
21-06-10 16:50	2	0.0	0.0	0.0
21-06-10 17:00	2	0.0	0.0	0.0
21-06-10 17:10	2	0.0	0.0	0.0
21-06-10 17:20	2	0.0	0.0	0.0
21-06-10 17:30	2	0.0	0.0	0.0
21-06-10 17:40	2	0.0	0.0	0.0
21-06-10 17:50	2	0.0	0.0	0.0
21-06-10 18:00	2	0.0	0.0	0.0
21-06-10 18:10	2	0.0	0.0	1.128
21-06-10 18:20	2	0.0	0.0	5.352
21-06-10 18:30	2	0.0	3.2880000000000003	0.0
21-06-10 18:40	2	0.0	0.0	0.0
21-06-10 18:50	2	0.0	0.0	0.0
21-06-10 19:00	2	0.0	0.0	0.096
21-06-10 19:10	2	0.0	0.0	0.0
21-06-10 19:20	2	1.9440000000000002	3.2640000000000002	1.536
21-06-10 19:30	2	3.12	3.696	0.21600000000000003
21-06-10 19:40	2	0.744	1.128	0.0
21-06-10 19:50	2	0.288	2.6399999999999997	0.0
21-06-10 20:00	2	0.0	4.608	0.0
21-06-10 20:10	2	0.0	0.0	0.0
21-06-10 20:20	2	0.0	0.0	0.0
21-06-10 20:30	2	0.0	0.0	0.0
21-06-10 20:40	2	0.072	0.0	0.0
21-06-10 20:50	2	0.0	0.0	0.0
21-06-10 21:00	2	0.0	0.0	0.0
21-06-10 21:10	2	9.36	1.9440000000000002	0.0
21-06-10 21:20	2	1.584	0.0	0.0
21-06-10 21:30	2	0.0	0.0	0.0
21-06-10 21:40	2	0.0	2.7359999999999998	0.0
21-06-10 21:50	2	0.12	0.0	0.096
21-06-10 22:00	2	0.288	0.288	0.0
21-06-10 22:10	2	0.624	1.464	4.344
21-06-10 22:20	2	1.9920000000000002	0.0	0.0
21-06-10 22:30	2	8.088000000000001	1.608	1.8719999999999999
21-06-10 22:40	2	2.232	1.08	0.36
21-06-10 22:50	2	0.8400000000000001	0.0	1.488
21-06-10 23:00	2	2.7840000000000003	4.704	1.008
21-06-10 23:10	2	0.0	0.33599999999999997	9.36
21-06-10 23:20	2	0.33599999999999997	0.21600000000000003	4.944
21-06-10 23:30	2	1.104	0.21600000000000003	0.0
21-06-10 23:40	2	3.312	7.248	0.0
21-06-10 23:50	2	1.8719999999999999	6.984	0.0
21-06-11 00:00	2	0.552	0.024	0.0
21-06-11 00:10	2	0.21600000000000003	0.0	1.6560000000000001
21-06-11 00:20	2	1.7280000000000002	1.7759999999999998	2.3040000000000003
21-06-11 00:30	2	0.12	0.24	3.624
21-06-11 00:40	2	2.928	9.144	0.792
21-06-11 00:50	2	0.8160000000000001	0.12	4.247999999999999
21-06-11 01:00	2	1.104	0.768	2.664
21-06-11 01:10	2	2.3280000000000003	2.7359999999999998	1.32
21-06-11 01:20	2	7.5600000000000005	5.736	1.9440000000000002
21-06-11 01:30	2	2.4	0.384	2.904
21-06-11 01:40	2	1.152	6.672	2.016
21-06-11 01:50	2	0.0	1.1280000000000001	5.279999999999999
21-06-11 02:00	2	0.0	3.3840000000000003	0.0
21-06-11 02:10	2	0.0	0.0	0.16799999999999998
21-06-11 02:20	2	0.0	0.0	0.0
21-06-11 02:30	2	0.0	0.0	0.0
21-06-11 02:40	2	0.0	0.0	0.0
21-06-11 02:50	2	0.0	0.0	0.384
21-06-11 03:00	2	2.184	0.0	0.984
21-06-11 03:10	2	0.024	0.0	0.0
21-06-11 03:20	2	0.0	0.048	6.24
21-06-11 03:30	2	1.272	0.0	0.0
21-06-11 03:40	2	2.856	0.0	0.0
21-06-11 03:50	2	2.088	0.0	0.36
21-06-11 04:00	2	0.12	3.4560000000000004	0.0
21-06-11 04:10	2	7.464	10.992	0.696
21-06-11 04:20	2	0.8640000000000001	2.544	1.392
21-06-11 04:30	2	5.5920000000000005	2.856	3.3600000000000003
21-06-11 04:40	2	0.0	0.0	2.448
21-06-11 04:50	2	0.6719999999999999	0.264	0.768
21-06-11 05:00	2	2.352	2.5919999999999996	2.568
21-06-11 05:10	2	1.032	2.3280000000000003	0.8160000000000001
21-06-11 05:20	2	6.024	2.256	0.0
21-06-11 05:30	2	2.88	4.8	0.0
21-06-11 05:40	2	0.0	1.6320000000000001	0.0
21-06-11 05:50	2	0.33599999999999997	0.0	0.0
21-06-11 06:00	2	0.768	0.0	4.872
21-06-11 06:10	2	0.96	2.184	0.43200000000000005
21-06-11 06:20	2	0.0	0.40800000000000003	3.2879999999999994
21-06-11 06:30	2	0.0	0.0	0.096
21-06-11 06:40	2	0.0	0.0	0.45600000000000007
21-06-11 06:50	2	0.36	0.384	0.0
21-06-11 07:00	3	0.0	0.024	0.0
21-06-11 07:10	3	0.0	0.0	0.0
21-06-11 07:20	3	0.0	0.0	0.0
21-06-11 07:30	3	0.8879999999999999	1.104	0.0
21-06-11 07:40	3	0.0	0.0	0.0
21-06-11 07:50	3	0.0	0.0	0.0
21-06-11 08:00	3	0.0	0.0	0.0
21-06-11 08:10	3	0.0	0.0	0.0
21-06-11 08:20	3	0.0	0.0	0.0
21-06-11 08:30	3	0.0	0.0	0.0
21-06-11 08:40	3	0.0	0.0	0.0
21-06-11 08:50	3	0.0	0.0	0.0
21-06-11 09:00	3	0.0	0.0	0.0
21-06-11 09:10	3	0.0	0.0	0.0
21-06-11 09:20	3	0.12	0.552	0.33599999999999997
21-06-11 09:30	3	0.0	0.0	0.0
21-06-11 09:40	3	0.0	0.0	0.144
21-06-11 09:50	3	0.0	0.0	0.0
21-06-11 10:00	3	0.0	0.0	0.0
21-06-11 10:10	3	0.0	0.0	0.0
21-06-11 10:20	3	0.0	0.0	0.0
21-06-11 10:30	3	0.0	0.0	0.0
21-06-11 10:40	3	0.4800000000000001	0.48	4.632
21-06-11 10:50	3	0.21600000000000003	3.2640000000000002	2.7600000000000002
21-06-11 11:00	3	1.176	5.592	1.2
21-06-11 11:10	3	5.279999999999999	1.752	1.536
21-06-11 11:20	3	4.608	5.376	1.08
21-06-11 11:30	3	0.192	2.7840000000000003	3.5520000000000005
21-06-11 11:40	3	0.648	0.0	1.176
21-06-11 11:50	3	0.0	0.0	0.648
21-06-11 12:00	3	0.0	0.0	0.0
21-06-11 12:10	3	0.0	0.0	0.792
21-06-11 12:20	3	0.0	0.0	0.0
21-06-11 12:30	3	0.0	0.0	0.0
21-06-11 12:40	3	0.0	0.0	0.0
21-06-11 12:50	3	0.0	0.0	0.0
21-06-11 13:00	3	0.0	0.0	0.0
21-06-11 13:10	3	0.0	0.0	0.0
21-06-11 13:20	3	0.0	0.0	0.0
21-06-11 13:30	3	0.0	0.0	0.0
21-06-11 13:40	3	0.0	0.0	0.0
21-06-11 13:50	3	0.0	0.0	0.0
21-06-11 14:00	3	0.0	0.0	0.0
21-06-11 14:10	3	0.0	0.0	0.0
21-06-11 14:20	3	0.0	0.0	0.0
21-06-11 14:30	3	0.0	0.0	0.648
21-06-11 14:40	3	0.0	0.0	0.144
21-06-11 14:50	3	0.0	0.0	1.584
21-06-11 15:00	3	0.0	0.0	0.048
21-06-11 15:10	3	0.0	0.0	0.0
21-06-11 15:20	3	0.0	0.0	0.0
21-06-11 15:30	3	0.0	0.0	0.0
21-06-11 15:40	3	0.0	0.0	0.0
21-06-11 15:50	3	0.0	0.0	0.0
21-06-11 16:00	3	0.0	0.0	0.0
21-06-11 16:10	3	0.0	0.0	0.0
21-06-11 16:20	3	0.0	0.0	0.0
21-06-11 16:30	3	0.0	0.0	0.0
21-06-11 16:40	3	0.0	0.0	2.472
21-06-11 16:50	3	0.0	0.0	0.384
21-06-11 17:00	3	1.224	0.0	0.33599999999999997
21-06-11 17:10	3	0.0	0.0	0.0
21-06-11 17:20	3	0.0	0.0	0.0
21-06-11 17:30	3	0.0	0.0	0.0
21-06-11 17:40	3	0.0	0.0	0.0
21-06-11 17:50	3	0.0	0.0	0.0
21-06-11 18:00	3	0.0	0.0	0.0
21-06-11 18:10	3	0.0	0.0	0.0
21-06-11 18:20	3	0.072	0.0	0.0
21-06-11 18:30	3	0.0	1.8960000000000001	0.0
21-06-11 18:40	3	0.0	0.43200000000000005	0.0
21-06-11 18:50	3	0.0	3.5519999999999996	0.0
21-06-11 19:00	3	0.0	0.0	0.048
21-06-11 19:10	3	0.264	0.0	2.784
21-06-11 19:20	3	1.2	1.056	0.9360000000000002
21-06-11 19:30	3	5.544	1.512	0.36
21-06-11 19:40	3	3.144	0.0	0.0
21-06-11 19:50	3	0.0	0.0	0.0
21-06-11 20:00	3	0.0	0.0	0.0
21-06-11 20:10	3	0.0	0.0	0.0
21-06-11 20:20	3	2.592	0.0	0.072
21-06-11 20:30	3	0.144	0.0	0.0
21-06-11 20:40	3	0.0	0.0	0.0
21-06-11 20:50	3	0.0	0.0	0.0
21-06-11 21:00	3	0.0	1.296	0.0
21-06-11 21:10	3	9.120000000000001	0.0	0.16799999999999998
21-06-11 21:20	3	5.904	0.0	2.9520000000000004
21-06-11 21:30	3	0.0	0.0	2.952
21-06-11 21:40	3	0.0	4.319999999999999	0.096
21-06-11 21:50	3	0.0	0.0	0.0
21-06-11 22:00	3	0.0	0.0	0.0
21-06-11 22:10	3	0.0	0.0	0.12
21-06-11 22:20	3	0.0	0.0	0.0
21-06-11 22:30	3	0.984	0.0	0.0
21-06-11 22:40	3	3.2159999999999997	0.12	0.0
21-06-11 22:50	3	6.912000000000001	1.6560000000000001	0.0
21-06-11 23:00	3	0.0	0.792	0.0
21-06-11 23:10	3	0.696	0.0	5.16
21-06-11 23:20	3	1.176	0.576	0.0
21-06-11 23:30	3	3.4799999999999995	0.8880000000000001	0.528
21-06-11 23:40	3	1.968	1.6800000000000002	1.1039999999999999
21-06-11 23:50	3	0.36	3.768	4.464
21-06-12 00:00	3	3.192	4.728	4.5840000000000005
21-06-12 00:10	3	1.584	2.4480000000000004	2.472
21-06-12 00:20	3	3.96	2.496	0.0
21-06-12 00:30	3	3.7439999999999998	15.312000000000001	1.1280000000000001
21-06-12 00:40	3	2.6399999999999997	3.8880000000000003	0.4800000000000001
21-06-12 00:50	3	2.2079999999999997	1.9440000000000002	4.104000000000001
21-06-12 01:00	3	0.36	0.0	3.2879999999999994
21-06-12 01:10	3	1.1039999999999999	0.16799999999999998	2.184
21-06-12 01:20	3	0.192	1.6320000000000001	0.16799999999999998
21-06-12 01:30	3	0.0	3.168	2.352
21-06-12 01:40	3	4.704000000000001	1.0799999999999998	1.704
21-06-12 01:50	3	1.752	5.784	1.3679999999999999
21-06-12 02:00	3	1.2	1.968	4.176
21-06-12 02:10	3	3.072	0.0	11.28
21-06-12 02:20	3	2.616	2.544	4.896
21-06-12 02:30	3	0.528	0.8879999999999999	1.6079999999999999
21-06-12 02:40	3	0.768	0.792	0.5039999999999999
21-06-12 02:50	3	0.8880000000000001	0.12	0.0
21-06-12 03:00	3	4.488	0.0	0.312
21-06-12 03:10	3	0.21600000000000003	0.0	0.0
21-06-12 03:20	3	0.0	0.0	0.0
21-06-12 03:30	3	0.0	0.0	0.0
21-06-12 03:40	3	0.0	0.0	0.0
21-06-12 03:50	3	0.0	0.0	0.0
21-06-12 04:00	3	0.0	0.0	0.0
21-06-12 04:10	3	0.0	0.0	0.0
21-06-12 04:20	3	0.0	0.0	0.0
21-06-12 04:30	3	0.0	0.144	0.0
21-06-12 04:40	3	0.0	0.0	0.0
21-06-12 04:50	3	2.016	2.496	0.288
21-06-12 05:00	3	0.0	0.984	0.33599999999999997
21-06-12 05:10	3	0.0	2.832	0.0
21-06-12 05:20	3	0.0	0.0	0.0
21-06-12 05:30	3	3.072	0.048	12.768
21-06-12 05:40	3	0.8160000000000001	11.687999999999999	7.608000000000001
21-06-12 05:50	3	5.328	2.976	8.448
21-06-12 06:00	3	6.672	19.008	3.048
21-06-12 06:10	3	0.12	0.0	10.56
21-06-12 06:20	3	0.192	1.056	1.7760000000000002
21-06-12 06:30	3	3.936	5.303999999999999	2.7359999999999998
21-06-12 06:40	3	2.6399999999999997	1.2	0.0
21-06-12 06:50	3	0.024	0.0	0.264
21-06-12 07:00	4	0.0	0.0	0.0
21-06-12 07:10	4	0.0	0.0	0.0
21-06-12 07:20	4	0.096	0.0	0.0
21-06-12 07:30	4	0.0	0.0	0.0
21-06-12 07:40	4	0.0	0.0	0.0
21-06-12 07:50	4	0.0	0.0	0.0
21-06-12 08:00	4	0.0	0.0	0.0
21-06-12 08:10	4	0.0	0.0	0.0
21-06-12 08:20	4	0.0	0.0	0.0
21-06-12 08:30	4	0.0	0.0	0.0
21-06-12 08:40	4	0.0	0.0	0.0
21-06-12 08:50	4	0.0	0.0	0.0
21-06-12 09:00	4	0.0	0.0	0.0
21-06-12 09:10	4	0.0	0.0	0.0
21-06-12 09:20	4	0.0	0.0	0.0
21-06-12 09:30	4	0.0	0.0	0.312
21-06-12 09:40	4	0.0	0.0	1.224
21-06-12 09:50	4	0.0	0.0	2.496
21-06-12 10:00	4	0.0	0.0	0.0
21-06-12 10:10	4	0.0	0.0	0.0
21-06-12 10:20	4	0.0	0.0	0.0
21-06-12 10:30	4	0.0	0.0	0.0
21-06-12 10:40	4	0.0	0.0	0.0
21-06-12 10:50	4	0.0	0.0	0.0
21-06-12 11:00	4	0.072	1.032	0.0
21-06-12 11:10	4	0.0	0.0	0.0
21-06-12 11:20	4	0.0	0.0	0.0
21-06-12 11:30	4	0.0	0.0	0.0
21-06-12 11:40	4	0.0	0.0	0.0
21-06-12 11:50	4	0.696	0.8640000000000001	2.304
21-06-12 12:00	4	0.0	8.448	1.9440000000000002
21-06-12 12:10	4	0.0	1.3679999999999999	6.984
21-06-12 12:20	4	0.0	2.112	0.5519999999999999
21-06-12 12:30	4	0.0	0.0	0.0
21-06-12 12:40	4	0.0	0.984	0.648
21-06-12 12:50	4	0.0	0.0	0.0
21-06-12 13:00	4	0.0	0.0	0.0
21-06-12 13:10	4	0.0	0.0	0.0
21-06-12 13:20	4	0.0	0.0	0.0
21-06-12 13:30	4	0.0	0.0	0.0
21-06-12 13:40	4	0.0	0.0	0.0
21-06-12 13:50	4	0.0	0.0	0.0
21-06-12 14:00	4	0.0	0.0	0.0
21-06-12 14:10	4	6.288	0.0	0.0
21-06-12 14:20	4	0.0	0.576	0.0
21-06-12 14:30	4	0.0	0.528	0.0
21-06-12 14:40	4	0.0	0.0	0.0
21-06-12 14:50	4	0.0	0.0	0.0
21-06-12 15:00	4	0.0	0.0	0.0
21-06-12 15:10	4	0.0	0.0	0.0
21-06-12 15:20	4	0.0	0.0	0.0
21-06-12 15:30	4	0.0	0.0	0.45599999999999996
21-06-12 15:40	4	0.0	0.0	0.0
21-06-12 15:50	4	0.0	0.0	0.12
21-06-12 16:00	4	0.0	0.0	0.0
21-06-12 16:10	4	0.0	0.0	0.0
21-06-12 16:20	4	0.0	0.0	0.0
21-06-12 16:30	4	0.0	0.0	0.0
21-06-12 16:40	4	0.0	0.0	0.0
21-06-12 16:50	4	0.768	0.0	0.0
21-06-12 17:00	4	0.0	0.0	0.0
21-06-12 17:10	4	0.0	0.0	0.0
21-06-12 17:20	4	0.0	0.0	0.0
21-06-12 17:30	4	0.0	0.0	0.0
21-06-12 17:40	4	0.0	0.0	0.0
21-06-12 17:50	4	0.0	0.0	0.0
21-06-12 18:00	4	0.0	0.0	0.0
21-06-12 18:10	4	0.264	0.0	0.0
21-06-12 18:20	4	0.0	0.0	0.0
21-06-12 18:30	4	0.0	0.0	0.0
21-06-12 18:40	4	0.0	0.0	0.0
21-06-12 18:50	4	0.0	0.0	0.0
21-06-12 19:00	4	0.0	0.0	0.0
21-06-12 19:10	4	0.0	0.024	2.232
21-06-12 19:20	4	1.752	0.0	0.0
21-06-12 19:30	4	0.0	0.6719999999999999	5.856
21-06-12 19:40	4	0.096	0.0	2.496
21-06-12 19:50	4	0.0	0.21600000000000003	2.136
21-06-12 20:00	4	2.664	0.744	1.6079999999999999
21-06-12 20:10	4	0.0	0.0	0.0
21-06-12 20:20	4	0.0	0.0	0.0
21-06-12 20:30	4	0.0	0.0	0.096
21-06-12 20:40	4	0.0	0.264	0.16799999999999998
21-06-12 20:50	4	0.0	0.0	0.0
21-06-12 21:00	4	0.0	0.0	0.0
21-06-12 21:10	4	0.0	0.0	0.0
21-06-12 21:20	4	1.7280000000000002	0.48	0.048
21-06-12 21:30	4	0.0	3.408	0.0
21-06-12 21:40	4	0.0	0.0	0.648
21-06-12 21:50	4	0.0	0.0	9.288
21-06-12 22:00	4	0.0	0.0	1.152
21-06-12 22:10	4	1.056	0.0	0.096
21-06-12 22:20	4	0.0	0.0	0.8160000000000001
21-06-12 22:30	4	1.3679999999999999	0.12	0.0
21-06-12 22:40	4	1.272	0.312	2.4959999999999996
21-06-12 22:50	4	0.0	0.0	0.0
21-06-12 23:00	4	0.0	0.0	0.0
21-06-12 23:10	4	0.36	0.048	0.0
21-06-12 23:20	4	2.7359999999999998	0.0	0.0
21-06-12 23:30	4	0.312	0.0	0.0
21-06-12 23:40	4	0.0	0.24	4.4159999999999995
21-06-12 23:50	4	2.4	1.464	0.312
21-06-13 00:00	4	0.6239999999999999	2.184	0.792
21-06-13 00:10	4	1.7759999999999998	8.088	0.0
21-06-13 00:20	4	9.408	7.56	2.064
21-06-13 00:30	4	3.1439999999999997	4.896	3.9120000000000004
21-06-13 00:40	4	0.9359999999999999	1.6560000000000001	4.752000000000001
21-06-13 00:50	4	4.632	2.3520000000000003	0.96
21-06-13 01:00	4	1.344	4.464	6.6
21-06-13 01:10	4	0.0	0.0	1.008
21-06-13 01:20	4	0.16799999999999998	0.0	3.5520000000000005
21-06-13 01:30	4	0.0	0.0	0.384
21-06-13 01:40	4	0.096	3.2880000000000003	0.0
21-06-13 01:50	4	0.048	17.16	11.16
21-06-13 02:00	4	2.064	0.144	12.120000000000001
21-06-13 02:10	4	1.6320000000000001	0.0	0.6960000000000001
21-06-13 02:20	4	0.8400000000000001	0.0	3.696
21-06-13 02:30	4	0.0	0.0	0.43200000000000005
21-06-13 02:40	4	0.0	0.0	0.144
21-06-13 02:50	4	0.0	0.0	0.43200000000000005
21-06-13 03:00	4	0.0	0.552	0.0
21-06-13 03:10	4	0.43200000000000005	0.288	0.0
21-06-13 03:20	4	0.33599999999999997	0.0	1.344
21-06-13 03:30	4	0.0	0.0	0.0
21-06-13 03:40	4	1.08	2.664	0.0
21-06-13 03:50	4	5.3759999999999994	4.176	0.768
21-06-13 04:00	4	1.7040000000000002	2.904	5.16
21-06-13 04:10	4	5.424	8.544	3.192
21-06-13 04:20	4	3.912	4.8	0.0
21-06-13 04:30	4	0.576	1.1280000000000001	0.0
21-06-13 04:40	4	3.3600000000000003	0.12	0.744
21-06-13 04:50	4	0.6719999999999999	4.32	1.56
21-06-13 05:00	4	1.1760000000000002	4.343999999999999	1.8
21-06-13 05:10	4	1.056	2.784	0.648
21-06-13 05:20	4	1.248	0.144	0.9120000000000001
21-06-13 05:30	4	0.0	3.4560000000000004	7.56
21-06-13 05:40	4	0.0	0.048	0.12
21-06-13 05:50	4	0.0	0.0	0.0
21-06-13 06:00	4	0.12	0.096	0.048
21-06-13 06:10	4	0.0	0.0	0.12
21-06-13 06:20	4	0.072	0.648	0.0
21-06-13 06:30	4	0.144	0.0	0.0
21-06-13 06:40	4	0.0	0.0	0.0
21-06-13 06:50	4	0.0	0.0	0.0
21-06-13 07:00	5	0.0	0.0	0.0
21-06-13 07:10	5	0.0	0.0	0.0
21-06-13 07:20	5	0.0	0.0	1.0559999999999998
21-06-13 07:30	5	0.0	0.0	0.0
21-06-13 07:40	5	0.0	0.0	0.0
21-06-13 07:50	5	0.0	0.0	0.0
21-06-13 08:00	5	0.0	0.0	0.0
21-06-13 08:10	5	0.0	0.0	0.0
21-06-13 08:20	5	0.0	0.0	0.0
21-06-13 08:30	5	0.0	0.0	0.0
21-06-13 08:40	5	0.0	0.0	0.0
21-06-13 08:50	5	0.0	0.0	0.0
21-06-13 09:00	5	0.0	0.0	0.0
21-06-13 09:10	5	0.0	0.0	0.0
21-06-13 09:20	5	0.0	0.0	0.0
21-06-13 09:30	5	0.0	0.0	0.0
21-06-13 09:40	5	0.0	0.0	0.0
21-06-13 09:50	5	0.0	0.0	0.0
21-06-13 10:00	5	0.0	0.0	0.0
21-06-13 10:10	5	0.0	0.0	0.0
21-06-13 10:20	5	0.0	0.0	0.0
21-06-13 10:30	5	0.0	0.0	0.0
21-06-13 10:40	5	0.0	0.0	0.0
21-06-13 10:50	5	0.0	0.0	0.0
21-06-13 11:00	5	0.0	0.0	0.0
21-06-13 11:10	5	0.0	0.0	0.0
21-06-13 11:20	5	0.048	0.0	0.40800000000000003
21-06-13 11:30	5	0.0	0.0	0.0
21-06-13 11:40	5	4.368	0.45600000000000007	0.624
21-06-13 11:50	5	0.9600000000000002	0.0	0.504
21-06-13 12:00	5	0.0	0.0	0.192
21-06-13 12:10	5	0.0	0.0	1.248
21-06-13 12:20	5	0.0	0.0	1.056
21-06-13 12:30	5	0.0	0.0	0.0
21-06-13 12:40	5	0.0	0.0	0.0
21-06-13 12:50	5	0.0	0.0	0.0
21-06-13 13:00	5	0.0	0.0	0.0
21-06-13 13:10	5	0.0	0.0	0.0
21-06-13 13:20	5	0.0	0.0	0.0
21-06-13 13:30	5	0.0	0.0	0.0
21-06-13 13:40	5	0.0	0.0	0.0
21-06-13 13:50	5	0.0	0.0	0.0
21-06-13 14:00	5	0.024	0.9840000000000002	3.096
21-06-13 14:10	5	0.0	0.0	0.0
21-06-13 14:20	5	0.0	0.0	0.0
21-06-13 14:30	5	0.0	0.0	0.0
21-06-13 14:40	5	0.0	0.0	0.0
21-06-13 14:50	5	0.0	0.0	0.0
21-06-13 15:00	5	0.0	0.0	0.0
21-06-13 15:10	5	0.0	0.0	0.0
21-06-13 15:20	5	0.0	0.0	0.0
21-06-13 15:30	5	0.0	0.0	0.0
21-06-13 15:40	5	0.0	0.0	0.0
21-06-13 15:50	5	0.0	0.0	0.0
21-06-13 16:00	5	0.0	0.0	0.0
21-06-13 16:10	5	0.0	0.0	0.0
21-06-13 16:20	5	0.0	0.0	0.0
21-06-13 16:30	5	0.0	0.0	0.0
21-06-13 16:40	5	0.0	0.0	0.0
21-06-13 16:50	5	0.0	0.0	0.0
21-06-13 17:00	5	0.0	0.0	0.0
21-06-13 17:10	5	0.0	0.0	0.0
21-06-13 17:20	5	0.0	0.0	0.0
21-06-13 17:30	5	0.0	0.0	0.0
21-06-13 17:40	5	0.0	0.0	0.12
21-06-13 17:50	5	0.0	2.64	0.0
21-06-13 18:00	5	2.016	0.0	0.12
21-06-13 18:10	5	0.26399999999999996	0.144	0.0
21-06-13 18:20	5	0.0	0.0	0.0
21-06-13 18:30	5	0.0	0.0	0.0
21-06-13 18:40	5	0.0	0.0	0.0
21-06-13 18:50	5	0.0	0.0	0.0
21-06-13 19:00	5	0.0	0.0	0.0
21-06-13 19:10	5	0.0	0.0	0.0
21-06-13 19:20	5	0.0	0.0	0.0
21-06-13 19:30	5	0.0	0.0	0.12
21-06-13 19:40	5	2.832	0.072	1.08
21-06-13 19:50	5	2.616	1.704	1.296
21-06-13 20:00	5	0.192	1.104	0.0
21-06-13 20:10	5	0.0	0.768	0.33599999999999997
21-06-13 20:20	5	0.0	0.0	0.0
21-06-13 20:30	5	0.0	0.0	0.0
21-06-13 20:40	5	0.0	0.0	0.0
21-06-13 20:50	5	0.0	0.0	0.0
21-06-13 21:00	5	0.0	1.9920000000000002	0.0
21-06-13 21:10	5	0.0	1.536	0.0
21-06-13 21:20	5	0.0	0.0	0.384
21-06-13 21:30	5	23.304	0.0	4.272
21-06-13 21:40	5	0.0	0.0	6.24
21-06-13 21:50	5	0.0	0.0	0.312
21-06-13 22:00	5	1.008	0.0	0.504
21-06-13 22:10	5	0.0	0.0	0.0
21-06-13 22:20	5	0.0	0.0	0.0
21-06-13 22:30	5	0.0	0.0	0.0
21-06-13 22:40	5	0.0	1.6320000000000001	0.0
21-06-13 22:50	5	0.384	0.624	2.52
21-06-13 23:00	5	3.6480000000000006	0.0	0.312
21-06-13 23:10	5	0.8160000000000001	0.0	0.0
21-06-13 23:20	5	0.0	5.640000000000001	0.096
21-06-13 23:30	5	0.0	0.0	0.0
21-06-13 23:40	5	1.3439999999999999	0.16799999999999998	10.272
21-06-13 23:50	5	0.40800000000000003	2.7600000000000002	7.5120000000000005
21-06-14 00:00	5	0.0	6.096	0.048
21-06-14 00:10	5	0.48	0.576	2.568
21-06-14 00:20	5	1.2	0.048	11.088
21-06-14 00:30	5	0.8880000000000001	3.096	3.6
21-06-14 00:40	5	0.0	0.096	0.648
21-06-14 00:50	5	3.096	0.6240000000000001	0.0
21-06-14 01:00	5	2.664	0.648	0.0
21-06-14 01:10	5	4.2	0.792	3.024
21-06-14 01:20	5	1.368	1.7759999999999998	2.4240000000000004
21-06-14 01:30	5	1.1039999999999999	1.752	2.112
21-06-14 01:40	5	0.288	0.33599999999999997	4.632
21-06-14 01:50	5	0.312	0.0	20.712
21-06-14 02:00	5	1.6800000000000002	0.16799999999999998	0.624
21-06-14 02:10	5	0.24	0.21600000000000003	0.0
21-06-14 02:20	5	0.21600000000000003	0.0	0.0
21-06-14 02:30	5	0.0	0.0	0.792
21-06-14 02:40	5	0.21600000000000003	0.5760000000000001	0.0
21-06-14 02:50	5	0.0	0.792	0.768
21-06-14 03:00	5	0.0	0.504	1.056
21-06-14 03:10	5	0.696	0.33599999999999997	2.6879999999999997
21-06-14 03:20	5	0.9119999999999999	1.704	0.0
21-06-14 03:30	5	0.048	1.032	0.048
21-06-14 03:40	5	0.0	0.384	0.0
21-06-14 03:50	5	0.192	0.072	0.36
21-06-14 04:00	5	3.3600000000000003	0.288	0.192
21-06-14 04:10	5	1.7280000000000002	0.0	0.0
21-06-14 04:20	5	0.24	0.8879999999999999	0.0
21-06-14 04:30	5	0.0	2.16	0.5519999999999999
21-06-14 04:40	5	0.744	1.512	1.128
21-06-14 04:50	5	0.6719999999999999	1.3679999999999999	0.36
21-06-14 05:00	5	4.368	0.6	2.496
21-06-14 05:10	5	2.2800000000000002	5.304	0.0
21-06-14 05:20	5	0.696	0.576	0.0
21-06-14 05:30	5	0.792	1.1039999999999999	0.24
21-06-14 05:40	5	0.384	0.048	1.296
21-06-14 05:50	5	1.008	0.12	0.9120000000000001
21-06-14 06:00	5	0.0	0.648	0.576
21-06-14 06:10	5	0.096	0.72	0.24
21-06-14 06:20	5	0.48	0.576	0.144
21-06-14 06:30	5	1.008	0.9600000000000002	3.336
21-06-14 06:40	5	2.952	0.504	0.072
21-06-14 06:50	5	0.192	0.0	0.0
21-06-14 07:00	6	0.0	0.144	5.640000000000001
21-06-14 07:10	6	0.0	0.0	7.824000000000001
21-06-14 07:20	6	0.0	0.0	0.0
21-06-14 07:30	6	0.33599999999999997	0.0	0.0
21-06-14 07:40	6	0.0	0.624	0.0
21-06-14 07:50	6	0.0	0.0	0.0
21-06-14 08:00	6	0.0	0.0	0.0
21-06-14 08:10	6	0.0	0.0	0.0
21-06-14 08:20	6	0.0	0.0	0.0
21-06-14 08:30	6	0.0	0.0	0.0
21-06-14 08:40	6	0.0	0.0	0.0
21-06-14 08:50	6	0.0	0.0	0.0
21-06-14 09:00	6	0.0	0.0	0.0
21-06-14 09:10	6	0.0	0.0	0.0
21-06-14 09:20	6	0.0	0.0	0.0
21-06-14 09:30	6	0.0	0.0	0.0
21-06-14 09:40	6	0.0	0.0	0.0
21-06-14 09:50	6	0.12	0.312	0.0
21-06-14 10:00	6	0.096	1.272	0.144
21-06-14 10:10	6	0.0	0.0	0.0
21-06-14 10:20	6	not_recorded	not_recorded	not_recorded
21-06-14 10:30	6	not_recorded	not_recorded	not_recorded
21-06-14 10:40	6	not_recorded	not_recorded	not_recorded
21-06-14 10:50	6	not_recorded	not_recorded	not_recorded
21-06-14 11:00	6	not_recorded	not_recorded	not_recorded
21-06-14 11:10	6	not_recorded	not_recorded	not_recorded
21-06-14 11:20	6	not_recorded	not_recorded	not_recorded
21-06-14 11:30	6	not_recorded	not_recorded	not_recorded
21-06-14 11:40	6	not_recorded	not_recorded	not_recorded
21-06-14 11:50	6	not_recorded	not_recorded	not_recorded
21-06-14 12:00	6	not_recorded	not_recorded	not_recorded
21-06-14 12:10	6	not_recorded	not_recorded	not_recorded
21-06-14 12:20	6	not_recorded	not_recorded	not_recorded
21-06-14 12:30	6	not_recorded	not_recorded	not_recorded
21-06-14 12:40	6	not_recorded	not_recorded	not_recorded
21-06-14 12:50	6	not_recorded	not_recorded	not_recorded
21-06-14 13:00	6	not_recorded	not_recorded	not_recorded
21-06-14 13:10	6	not_recorded	not_recorded	not_recorded
21-06-14 13:20	6	not_recorded	not_recorded	not_recorded
21-06-14 13:30	6	not_recorded	not_recorded	not_recorded
21-06-14 13:40	6	not_recorded	not_recorded	not_recorded
21-06-14 13:50	6	not_recorded	not_recorded	not_recorded
21-06-14 14:00	6	not_recorded	not_recorded	not_recorded
21-06-14 14:10	6	not_recorded	not_recorded	not_recorded
21-06-14 14:20	6	not_recorded	not_recorded	not_recorded
21-06-14 14:30	6	not_recorded	not_recorded	not_recorded
21-06-14 14:40	6	not_recorded	not_recorded	not_recorded
21-06-14 14:50	6	not_recorded	not_recorded	not_recorded
21-06-14 15:00	6	not_recorded	not_recorded	not_recorded
21-06-14 15:10	6	not_recorded	not_recorded	not_recorded
21-06-14 15:20	6	not_recorded	not_recorded	not_recorded
21-06-14 15:30	6	not_recorded	not_recorded	not_recorded
21-06-14 15:40	6	not_recorded	not_recorded	not_recorded
21-06-14 15:50	6	not_recorded	not_recorded	not_recorded
21-06-14 16:00	6	not_recorded	not_recorded	not_recorded
21-06-14 16:10	6	not_recorded	not_recorded	not_recorded
21-06-14 16:20	6	not_recorded	not_recorded	not_recorded
21-06-14 16:30	6	not_recorded	not_recorded	not_recorded
21-06-14 16:40	6	not_recorded	not_recorded	not_recorded
21-06-14 16:50	6	not_recorded	not_recorded	not_recorded
21-06-14 17:00	6	not_recorded	not_recorded	not_recorded
21-06-14 17:10	6	not_recorded	not_recorded	not_recorded
21-06-14 17:20	6	not_recorded	not_recorded	not_recorded
21-06-14 17:30	6	not_recorded	not_recorded	not_recorded
21-06-14 17:40	6	not_recorded	not_recorded	not_recorded
21-06-14 17:50	6	not_recorded	not_recorded	not_recorded
21-06-14 18:00	6	not_recorded	not_recorded	not_recorded
21-06-14 18:10	6	not_recorded	not_recorded	not_recorded
21-06-14 18:20	6	not_recorded	not_recorded	not_recorded
21-06-14 18:30	6	not_recorded	not_recorded	not_recorded
21-06-14 18:40	6	not_recorded	not_recorded	not_recorded
21-06-14 18:50	6	not_recorded	not_recorded	not_recorded
21-06-14 19:00	6	not_recorded	not_recorded	not_recorded
21-06-14 19:10	6	not_recorded	not_recorded	not_recorded
21-06-14 19:20	6	not_recorded	not_recorded	not_recorded
21-06-14 19:30	6	not_recorded	not_recorded	not_recorded
21-06-14 19:40	6	not_recorded	not_recorded	not_recorded
21-06-14 19:50	6	not_recorded	not_recorded	not_recorded
21-06-14 20:00	6	not_recorded	not_recorded	not_recorded
21-06-14 20:10	6	not_recorded	not_recorded	not_recorded
21-06-14 20:20	6	not_recorded	not_recorded	not_recorded
21-06-14 20:30	6	not_recorded	not_recorded	not_recorded
21-06-14 20:40	6	not_recorded	not_recorded	not_recorded
21-06-14 20:50	6	not_recorded	not_recorded	not_recorded
21-06-14 21:00	6	not_recorded	not_recorded	not_recorded
21-06-14 21:10	6	not_recorded	not_recorded	not_recorded
21-06-14 21:20	6	not_recorded	not_recorded	not_recorded
21-06-14 21:30	6	not_recorded	not_recorded	not_recorded
21-06-14 21:40	6	not_recorded	not_recorded	not_recorded
21-06-14 21:50	6	not_recorded	not_recorded	not_recorded
21-06-14 22:00	6	not_recorded	not_recorded	not_recorded
21-06-14 22:10	6	not_recorded	not_recorded	not_recorded
21-06-14 22:20	6	not_recorded	not_recorded	not_recorded
21-06-14 22:30	6	not_recorded	not_recorded	not_recorded
21-06-14 22:40	6	not_recorded	not_recorded	not_recorded
21-06-14 22:50	6	not_recorded	not_recorded	not_recorded
21-06-14 23:00	6	not_recorded	not_recorded	not_recorded
21-06-14 23:10	6	not_recorded	not_recorded	not_recorded
21-06-14 23:20	6	not_recorded	not_recorded	not_recorded
21-06-14 23:30	6	not_recorded	not_recorded	not_recorded
21-06-14 23:40	6	not_recorded	not_recorded	not_recorded
21-06-14 23:50	6	not_recorded	not_recorded	not_recorded
21-06-15 00:00	6	not_recorded	not_recorded	not_recorded
21-06-15 00:10	6	not_recorded	not_recorded	not_recorded
21-06-15 00:20	6	not_recorded	not_recorded	not_recorded
21-06-15 00:30	6	not_recorded	not_recorded	not_recorded
21-06-15 00:40	6	not_recorded	not_recorded	not_recorded
21-06-15 00:50	6	not_recorded	not_recorded	not_recorded
21-06-15 01:00	6	not_recorded	not_recorded	not_recorded
21-06-15 01:10	6	not_recorded	not_recorded	not_recorded
21-06-15 01:20	6	not_recorded	not_recorded	not_recorded
21-06-15 01:30	6	not_recorded	not_recorded	not_recorded
21-06-15 01:40	6	not_recorded	not_recorded	not_recorded
21-06-15 01:50	6	not_recorded	not_recorded	not_recorded
21-06-15 02:00	6	not_recorded	not_recorded	not_recorded
21-06-15 02:10	6	not_recorded	not_recorded	not_recorded
21-06-15 02:20	6	not_recorded	not_recorded	not_recorded
21-06-15 02:30	6	not_recorded	not_recorded	not_recorded
21-06-15 02:40	6	not_recorded	not_recorded	not_recorded
21-06-15 02:50	6	not_recorded	not_recorded	not_recorded
21-06-15 03:00	6	not_recorded	not_recorded	not_recorded
21-06-15 03:10	6	not_recorded	not_recorded	not_recorded
21-06-15 03:20	6	not_recorded	not_recorded	not_recorded
21-06-15 03:30	6	not_recorded	not_recorded	not_recorded
21-06-15 03:40	6	not_recorded	not_recorded	not_recorded
21-06-15 03:50	6	not_recorded	not_recorded	not_recorded
21-06-15 04:00	6	not_recorded	not_recorded	not_recorded
21-06-15 04:10	6	not_recorded	not_recorded	not_recorded
21-06-15 04:20	6	not_recorded	not_recorded	not_recorded
21-06-15 04:30	6	not_recorded	not_recorded	not_recorded
21-06-15 04:40	6	not_recorded	not_recorded	not_recorded
21-06-15 04:50	6	not_recorded	not_recorded	not_recorded
21-06-15 05:00	6	not_recorded	not_recorded	not_recorded
21-06-15 05:10	6	not_recorded	not_recorded	not_recorded
21-06-15 05:20	6	not_recorded	not_recorded	not_recorded
21-06-15 05:30	6	not_recorded	not_recorded	not_recorded
21-06-15 05:40	6	not_recorded	not_recorded	not_recorded
21-06-15 05:50	6	not_recorded	not_recorded	not_recorded
21-06-15 06:00	6	not_recorded	not_recorded	not_recorded
21-06-15 06:10	6	not_recorded	not_recorded	not_recorded
21-06-15 06:20	6	not_recorded	not_recorded	not_recorded
21-06-15 06:30	6	not_recorded	not_recorded	not_recorded
21-06-15 06:40	6	not_recorded	not_recorded	not_recorded
21-06-15 06:50	6	not_recorded	not_recorded	not_recorded
