# Supplementary material for: Rodent home cage monitoring for preclinical safety pharmacology assessment: results of a multi-company validation evaluating nonclinical and clinical data from three compounds
Source: Front Toxicol. 2025 Nov 5;7:1655330. doi: 10.3389/ftox.2025.1655330 (PMC12626872; doi:10.3389/ftox.2025.1655330)
Supplement: Supplementary file 1 [file DataSheet1.zip › JNJ/JNJ_Drinking_040_Cage-1.csv]

timestamp	day_index	985141003627853	985141003627904	985141003627907
21-06-04 07:00	-4	not_recorded	not_recorded	not_recorded
21-06-04 07:10	-4	not_recorded	not_recorded	not_recorded
21-06-04 07:20	-4	not_recorded	not_recorded	not_recorded
21-06-04 07:30	-4	not_recorded	not_recorded	not_recorded
21-06-04 07:40	-4	not_recorded	not_recorded	not_recorded
21-06-04 07:50	-4	not_recorded	not_recorded	not_recorded
21-06-04 08:00	-4	not_recorded	not_recorded	not_recorded
21-06-04 08:10	-4	not_recorded	not_recorded	not_recorded
21-06-04 08:20	-4	not_recorded	not_recorded	not_recorded
21-06-04 08:30	-4	not_recorded	not_recorded	not_recorded
21-06-04 08:40	-4	not_recorded	not_recorded	not_recorded
21-06-04 08:50	-4	not_recorded	not_recorded	not_recorded
21-06-04 09:00	-4	not_recorded	not_recorded	not_recorded
21-06-04 09:10	-4	not_recorded	not_recorded	not_recorded
21-06-04 09:20	-4	not_recorded	not_recorded	not_recorded
21-06-04 09:30	-4	not_recorded	not_recorded	not_recorded
21-06-04 09:40	-4	not_recorded	not_recorded	not_recorded
21-06-04 09:50	-4	0.0	0.0	0.0
21-06-04 10:00	-4	0.72	3.8879999999999995	0.768
21-06-04 10:10	-4	0.12	2.856	0.0
21-06-04 10:20	-4	0.0	0.12	0.0
21-06-04 10:30	-4	0.0	0.0	0.0
21-06-04 10:40	-4	0.0	0.0	0.0
21-06-04 10:50	-4	0.0	0.0	0.0
21-06-04 11:00	-4	0.0	0.0	0.0
21-06-04 11:10	-4	0.0	0.0	0.0
21-06-04 11:20	-4	0.0	0.0	0.0
21-06-04 11:30	-4	0.0	0.0	0.0
21-06-04 11:40	-4	0.0	0.0	0.0
21-06-04 11:50	-4	0.0	0.0	0.0
21-06-04 12:00	-4	0.0	0.0	0.0
21-06-04 12:10	-4	0.0	0.0	0.0
21-06-04 12:20	-4	0.0	0.0	0.0
21-06-04 12:30	-4	0.0	0.0	0.0
21-06-04 12:40	-4	0.0	0.0	0.0
21-06-04 12:50	-4	0.0	0.0	0.0
21-06-04 13:00	-4	0.0	0.0	0.0
21-06-04 13:10	-4	0.096	0.0	0.0
21-06-04 13:20	-4	0.024	0.0	1.6320000000000001
21-06-04 13:30	-4	0.0	0.0	0.16799999999999998
21-06-04 13:40	-4	0.0	0.0	0.0
21-06-04 13:50	-4	0.0	0.0	0.0
21-06-04 14:00	-4	0.0	0.0	0.0
21-06-04 14:10	-4	0.0	0.0	0.0
21-06-04 14:20	-4	0.0	0.0	0.0
21-06-04 14:30	-4	0.312	0.0	0.0
21-06-04 14:40	-4	0.8400000000000001	0.0	1.3439999999999999
21-06-04 14:50	-4	0.0	0.8160000000000001	2.016
21-06-04 15:00	-4	0.0	0.192	0.0
21-06-04 15:10	-4	0.0	0.0	0.0
21-06-04 15:20	-4	0.0	0.0	0.0
21-06-04 15:30	-4	0.0	0.0	0.0
21-06-04 15:40	-4	0.048	0.0	0.0
21-06-04 15:50	-4	1.6800000000000002	0.0	0.0
21-06-04 16:00	-4	0.0	0.0	0.45599999999999996
21-06-04 16:10	-4	3.216	0.0	0.0
21-06-04 16:20	-4	0.0	0.0	0.0
21-06-04 16:30	-4	0.0	0.0	0.0
21-06-04 16:40	-4	0.0	0.0	0.0
21-06-04 16:50	-4	0.0	0.0	0.0
21-06-04 17:00	-4	0.0	0.0	0.0
21-06-04 17:10	-4	0.0	0.0	0.0
21-06-04 17:20	-4	0.0	0.0	0.0
21-06-04 17:30	-4	0.0	0.0	0.0
21-06-04 17:40	-4	0.0	0.0	0.0
21-06-04 17:50	-4	0.0	0.0	0.0
21-06-04 18:00	-4	0.0	0.0	0.0
21-06-04 18:10	-4	0.0	0.0	0.0
21-06-04 18:20	-4	0.0	0.0	0.0
21-06-04 18:30	-4	0.096	0.0	0.0
21-06-04 18:40	-4	0.0	0.0	0.0
21-06-04 18:50	-4	0.0	0.0	0.0
21-06-04 19:00	-4	5.136	0.0	0.0
21-06-04 19:10	-4	0.0	0.144	0.0
21-06-04 19:20	-4	0.0	0.0	0.0
21-06-04 19:30	-4	1.7280000000000002	0.0	0.144
21-06-04 19:40	-4	2.88	4.5600000000000005	2.4
21-06-04 19:50	-4	1.56	2.016	0.072
21-06-04 20:00	-4	3.84	0.16799999999999998	0.0
21-06-04 20:10	-4	0.0	0.0	0.0
21-06-04 20:20	-4	0.0	2.016	0.0
21-06-04 20:30	-4	0.0	0.096	0.0
21-06-04 20:40	-4	0.0	1.128	0.0
21-06-04 20:50	-4	0.0	0.0	0.0
21-06-04 21:00	-4	9.192	0.0	0.0
21-06-04 21:10	-4	0.0	2.568	0.0
21-06-04 21:20	-4	0.0	1.176	0.048
21-06-04 21:30	-4	0.0	10.943999999999999	0.0
21-06-04 21:40	-4	0.264	1.2	0.0
21-06-04 21:50	-4	0.72	0.36	3.72
21-06-04 22:00	-4	0.744	4.4399999999999995	4.824
21-06-04 22:10	-4	1.536	3.408	2.856
21-06-04 22:20	-4	0.0	0.72	0.0
21-06-04 22:30	-4	0.0	0.0	0.0
21-06-04 22:40	-4	0.144	0.504	0.16799999999999998
21-06-04 22:50	-4	2.928	0.576	2.208
21-06-04 23:00	-4	7.656000000000001	0.0	1.128
21-06-04 23:10	-4	4.128	1.8960000000000001	0.0
21-06-04 23:20	-4	3.96	0.0	0.0
21-06-04 23:30	-4	1.6799999999999997	2.352	6.4799999999999995
21-06-04 23:40	-4	2.928	0.288	0.5519999999999999
21-06-04 23:50	-4	1.08	0.4800000000000001	0.504
21-06-05 00:00	-4	0.192	1.584	0.048
21-06-05 00:10	-4	4.608	7.5120000000000005	0.624
21-06-05 00:20	-4	0.984	0.0	4.488
21-06-05 00:30	-4	3.5760000000000005	1.8240000000000003	7.248
21-06-05 00:40	-4	0.0	0.33599999999999997	1.6560000000000001
21-06-05 00:50	-4	8.624	0.0	1.032
21-06-05 01:00	-4	9.064	6.864	0.0
21-06-05 01:10	-4	11.544	0.0	0.0
21-06-05 01:20	-4	0.0	0.0	0.0
21-06-05 01:30	-4	0.0	0.8640000000000001	1.584
21-06-05 01:40	-4	0.552	1.032	1.7759999999999998
21-06-05 01:50	-4	0.0	0.0	0.0
21-06-05 02:00	-4	0.0	0.0	0.0
21-06-05 02:10	-4	0.0	0.0	0.0
21-06-05 02:20	-4	0.0	0.0	0.0
21-06-05 02:30	-4	0.0	0.0	1.44
21-06-05 02:40	-4	0.0	0.0	0.0
21-06-05 02:50	-4	0.0	0.0	0.0
21-06-05 03:00	-4	0.0	1.008	0.096
21-06-05 03:10	-4	0.0	0.8400000000000001	2.064
21-06-05 03:20	-4	0.9359999999999999	0.0	3.9120000000000004
21-06-05 03:30	-4	6.056	0.528	3.696
21-06-05 03:40	-4	10.384	0.048	15.36
21-06-05 03:50	-4	0.0	0.0	0.768
21-06-05 04:00	-4	1.56	4.5600000000000005	0.0
21-06-05 04:10	-4	8.336	5.136	0.0
21-06-05 04:20	-4	3.5440000000000005	2.064	0.744
21-06-05 04:30	-4	1.9200000000000004	0.36	4.872
21-06-05 04:40	-4	9.656	1.512	0.48
21-06-05 04:50	-4	1.312	0.8880000000000001	0.696
21-06-05 05:00	-4	10.856	0.192	4.872
21-06-05 05:10	-4	8.2	0.0	0.0
21-06-05 05:20	-4	0.096	0.0	0.0
21-06-05 05:30	-4	0.144	0.24	7.392
21-06-05 05:40	-4	0.192	1.3199999999999998	0.192
21-06-05 05:50	-4	1.2479999999999998	0.0	3.504
21-06-05 06:00	-4	2.904	4.392	0.8640000000000001
21-06-05 06:10	-4	3.2880000000000003	0.144	1.296
21-06-05 06:20	-4	0.384	0.312	0.0
21-06-05 06:30	-4	0.43200000000000005	0.21600000000000003	0.0
21-06-05 06:40	-4	0.0	0.0	0.0
21-06-05 06:50	-4	0.0	0.0	0.0
21-06-05 07:00	-3	0.0	0.0	0.0
21-06-05 07:10	-3	0.0	0.0	0.0
21-06-05 07:20	-3	1.9920000000000002	0.0	0.0
21-06-05 07:30	-3	0.0	0.0	0.0
21-06-05 07:40	-3	0.0	0.0	0.0
21-06-05 07:50	-3	0.16799999999999998	0.9120000000000001	0.144
21-06-05 08:00	-3	2.16	0.264	0.26399999999999996
21-06-05 08:10	-3	0.0	0.384	0.0
21-06-05 08:20	-3	0.0	0.0	0.0
21-06-05 08:30	-3	0.0	0.0	0.0
21-06-05 08:40	-3	0.0	0.0	0.0
21-06-05 08:50	-3	0.0	0.0	0.0
21-06-05 09:00	-3	0.0	0.0	0.0
21-06-05 09:10	-3	0.0	0.0	0.0
21-06-05 09:20	-3	0.12	0.0	0.0
21-06-05 09:30	-3	0.0	0.0	0.0
21-06-05 09:40	-3	0.0	0.0	0.0
21-06-05 09:50	-3	0.0	0.0	0.0
21-06-05 10:00	-3	0.0	0.0	0.0
21-06-05 10:10	-3	0.0	0.0	0.0
21-06-05 10:20	-3	0.40800000000000003	0.0	0.0
21-06-05 10:30	-3	0.0	0.21600000000000003	0.0
21-06-05 10:40	-3	1.704	7.272	0.0
21-06-05 10:50	-3	1.1760000000000002	1.152	0.0
21-06-05 11:00	-3	2.9520000000000004	0.984	0.0
21-06-05 11:10	-3	0.0	0.0	0.0
21-06-05 11:20	-3	0.0	0.0	0.0
21-06-05 11:30	-3	0.0	0.144	0.072
21-06-05 11:40	-3	0.0	0.0	0.0
21-06-05 11:50	-3	0.0	0.0	0.0
21-06-05 12:00	-3	0.0	0.0	0.0
21-06-05 12:10	-3	0.0	0.0	0.0
21-06-05 12:20	-3	0.0	2.2560000000000002	0.048
21-06-05 12:30	-3	0.0	0.0	0.0
21-06-05 12:40	-3	0.0	0.0	0.0
21-06-05 12:50	-3	0.0	0.0	0.0
21-06-05 13:00	-3	0.0	0.696	0.0
21-06-05 13:10	-3	0.0	5.016	0.0
21-06-05 13:20	-3	0.0	0.0	0.0
21-06-05 13:30	-3	0.0	0.0	0.0
21-06-05 13:40	-3	0.0	0.0	0.0
21-06-05 13:50	-3	0.0	0.0	0.0
21-06-05 14:00	-3	0.0	0.0	0.0
21-06-05 14:10	-3	0.0	0.24	0.0
21-06-05 14:20	-3	0.0	0.0	0.0
21-06-05 14:30	-3	0.0	0.24	2.8080000000000003
21-06-05 14:40	-3	0.0	0.048	0.0
21-06-05 14:50	-3	0.0	0.0	0.0
21-06-05 15:00	-3	0.0	0.0	0.0
21-06-05 15:10	-3	0.0	0.0	0.0
21-06-05 15:20	-3	0.0	0.0	0.0
21-06-05 15:30	-3	0.0	0.0	0.0
21-06-05 15:40	-3	1.9920000000000002	0.0	0.0
21-06-05 15:50	-3	3.072	0.0	0.0
21-06-05 16:00	-3	0.0	0.0	0.0
21-06-05 16:10	-3	0.0	0.0	0.0
21-06-05 16:20	-3	0.0	0.0	0.0
21-06-05 16:30	-3	0.0	0.0	0.0
21-06-05 16:40	-3	0.0	0.0	0.0
21-06-05 16:50	-3	0.0	0.0	0.0
21-06-05 17:00	-3	0.0	0.0	0.0
21-06-05 17:10	-3	0.0	0.0	0.0
21-06-05 17:20	-3	9.384	0.744	0.0
21-06-05 17:30	-3	0.21600000000000003	1.6560000000000001	0.0
21-06-05 17:40	-3	0.0	0.0	0.0
21-06-05 17:50	-3	0.0	0.0	0.0
21-06-05 18:00	-3	0.0	0.0	0.0
21-06-05 18:10	-3	1.056	0.0	2.784
21-06-05 18:20	-3	0.0	0.0	0.0
21-06-05 18:30	-3	0.0	0.0	0.0
21-06-05 18:40	-3	0.0	0.0	0.0
21-06-05 18:50	-3	0.0	0.0	0.0
21-06-05 19:00	-3	0.0	0.0	0.0
21-06-05 19:10	-3	0.0	0.0	0.0
21-06-05 19:20	-3	0.768	0.8960000000000001	2.064
21-06-05 19:30	-3	2.832	10.648	1.7759999999999998
21-06-05 19:40	-3	2.232	0.36	2.304
21-06-05 19:50	-3	3.024	0.0	0.0
21-06-05 20:00	-3	0.0	0.0	0.0
21-06-05 20:10	-3	0.0	0.264	0.0
21-06-05 20:20	-3	0.0	5.04	0.0
21-06-05 20:30	-3	0.0	1.416	0.0
21-06-05 20:40	-3	0.0	0.0	0.0
21-06-05 20:50	-3	0.0	0.0	0.0
21-06-05 21:00	-3	9.216	0.0	2.496
21-06-05 21:10	-3	3.7920000000000003	2.016	4.632
21-06-05 21:20	-3	3.432	7.464	0.984
21-06-05 21:30	-3	0.0	0.0	0.0
21-06-05 21:40	-3	2.04	3.2	0.0
21-06-05 21:50	-3	0.0	4.024	0.0
21-06-05 22:00	-3	0.0	0.0	0.0
21-06-05 22:10	-3	1.848	0.0	0.0
21-06-05 22:20	-3	0.0	0.0	0.0
21-06-05 22:30	-3	1.9200000000000004	2.016	0.504
21-06-05 22:40	-3	6.608	0.0	0.0
21-06-05 22:50	-3	3.5200000000000005	0.0	6.192000000000001
21-06-05 23:00	-3	0.768	4.824	3.72
21-06-05 23:10	-3	0.16799999999999998	0.336	0.0
21-06-05 23:20	-3	7.296000000000001	2.208	0.024
21-06-05 23:30	-3	1.248	0.624	1.248
21-06-05 23:40	-3	6.792	2.544	0.48
21-06-05 23:50	-3	0.048	1.2	0.21600000000000003
21-06-06 00:00	-3	0.576	7.328	0.0
21-06-06 00:10	-3	0.504	8.152	0.36
21-06-06 00:20	-3	6.144	1.296	5.16
21-06-06 00:30	-3	0.96	2.352	6.5040000000000004
21-06-06 00:40	-3	1.968	1.9439999999999997	0.16799999999999998
21-06-06 00:50	-3	12.360000000000001	2.208	0.0
21-06-06 01:00	-3	5.376	0.0	1.3679999999999999
21-06-06 01:10	-3	4.392	2.472	1.7760000000000002
21-06-06 01:20	-3	0.192	0.0	2.304
21-06-06 01:30	-3	4.16	3.2880000000000003	0.0
21-06-06 01:40	-3	1.672	2.5200000000000005	2.5200000000000005
21-06-06 01:50	-3	0.0	0.0	0.0
21-06-06 02:00	-3	0.0	0.0	0.0
21-06-06 02:10	-3	0.0	0.0	0.0
21-06-06 02:20	-3	0.0	0.0	0.0
21-06-06 02:30	-3	3.1919999999999997	0.0	0.0
21-06-06 02:40	-3	0.0	0.72	1.56
21-06-06 02:50	-3	0.0	0.0	10.344000000000001
21-06-06 03:00	-3	1.8	0.576	0.0
21-06-06 03:10	-3	0.0	3.3120000000000003	1.6800000000000002
21-06-06 03:20	-3	0.0	0.624	1.2
21-06-06 03:30	-3	2.7920000000000003	2.544	0.0
21-06-06 03:40	-3	0.736	4.296	0.24
21-06-06 03:50	-3	6.656000000000001	0.12	0.624
21-06-06 04:00	-3	6.76	4.344	0.0
21-06-06 04:10	-3	2.064	0.36	0.0
21-06-06 04:20	-3	25.416	2.3280000000000003	0.0
21-06-06 04:30	-3	3.6479999999999997	0.36	0.0
21-06-06 04:40	-3	0.0	5.832	4.872
21-06-06 04:50	-3	2.3280000000000003	0.144	0.984
21-06-06 05:00	-3	0.26399999999999996	0.24	0.792
21-06-06 05:10	-3	0.0	0.0	0.0
21-06-06 05:20	-3	0.0	0.8400000000000001	1.9200000000000004
21-06-06 05:30	-3	0.704	0.0	0.0
21-06-06 05:40	-3	7.552000000000001	4.272	0.072
21-06-06 05:50	-3	0.744	1.968	0.8399999999999999
21-06-06 06:00	-3	0.048	5.232	0.0
21-06-06 06:10	-3	0.8640000000000001	0.36	1.704
21-06-06 06:20	-3	3.168	2.016	0.0
21-06-06 06:30	-3	1.584	0.0	0.288
21-06-06 06:40	-3	0.392	0.40800000000000003	1.1760000000000002
21-06-06 06:50	-3	1.672	0.40800000000000003	1.6800000000000002
21-06-06 07:00	-2	0.0	0.0	0.0
21-06-06 07:10	-2	0.0	0.0	0.0
21-06-06 07:20	-2	0.0	0.0	0.0
21-06-06 07:30	-2	0.0	0.0	0.0
21-06-06 07:40	-2	0.0	0.0	0.0
21-06-06 07:50	-2	0.0	0.0	0.0
21-06-06 08:00	-2	0.0	0.0	0.0
21-06-06 08:10	-2	0.0	0.0	0.0
21-06-06 08:20	-2	0.0	0.0	0.0
21-06-06 08:30	-2	0.0	0.0	0.0
21-06-06 08:40	-2	0.0	0.0	0.0
21-06-06 08:50	-2	0.0	0.0	0.0
21-06-06 09:00	-2	0.0	0.0	0.0
21-06-06 09:10	-2	0.0	0.0	0.0
21-06-06 09:20	-2	0.096	0.0	0.0
21-06-06 09:30	-2	4.032	2.832	0.744
21-06-06 09:40	-2	1.44	0.0	0.144
21-06-06 09:50	-2	0.0	0.72	0.0
21-06-06 10:00	-2	0.0	0.0	0.0
21-06-06 10:10	-2	0.16799999999999998	0.072	0.0
21-06-06 10:20	-2	0.0	0.0	0.0
21-06-06 10:30	-2	0.0	7.248	0.0
21-06-06 10:40	-2	0.0	15.408000000000001	0.0
21-06-06 10:50	-2	0.0	0.0	0.0
21-06-06 11:00	-2	0.0	0.0	0.0
21-06-06 11:10	-2	0.0	0.0	0.0
21-06-06 11:20	-2	0.0	0.0	0.0
21-06-06 11:30	-2	0.0	0.0	0.0
21-06-06 11:40	-2	0.0	0.0	0.0
21-06-06 11:50	-2	0.0	0.05600000000000001	0.0
21-06-06 12:00	-2	0.0	2.584	0.0
21-06-06 12:10	-2	0.0	2.232	0.0
21-06-06 12:20	-2	0.0	4.032	0.0
21-06-06 12:30	-2	2.04	0.0	0.0
21-06-06 12:40	-2	5.088	0.0	0.0
21-06-06 12:50	-2	0.0	0.0	1.44
21-06-06 13:00	-2	0.0	0.0	0.0
21-06-06 13:10	-2	0.0	0.0	0.0
21-06-06 13:20	-2	0.0	0.0	0.0
21-06-06 13:30	-2	0.0	0.0	0.0
21-06-06 13:40	-2	0.0	0.0	0.0
21-06-06 13:50	-2	0.0	0.0	0.0
21-06-06 14:00	-2	0.0	0.0	0.0
21-06-06 14:10	-2	0.0	0.0	0.0
21-06-06 14:20	-2	0.0	0.0	0.0
21-06-06 14:30	-2	0.0	0.0	0.0
21-06-06 14:40	-2	11.664	0.0	0.0
21-06-06 14:50	-2	4.343999999999999	0.792	0.0
21-06-06 15:00	-2	0.0	0.0	0.0
21-06-06 15:10	-2	0.0	0.0	0.0
21-06-06 15:20	-2	0.0	0.0	0.0
21-06-06 15:30	-2	0.0	0.0	0.0
21-06-06 15:40	-2	0.0	0.0	0.0
21-06-06 15:50	-2	0.0	0.144	0.0
21-06-06 16:00	-2	0.0	0.0	0.0
21-06-06 16:10	-2	0.0	0.0	0.0
21-06-06 16:20	-2	0.0	0.0	0.0
21-06-06 16:30	-2	0.0	0.0	0.0
21-06-06 16:40	-2	0.0	0.0	0.0
21-06-06 16:50	-2	0.0	0.0	0.0
21-06-06 17:00	-2	0.0	1.8960000000000001	0.0
21-06-06 17:10	-2	0.0	0.0	0.0
21-06-06 17:20	-2	0.0	0.0	0.0
21-06-06 17:30	-2	0.0	0.0	0.0
21-06-06 17:40	-2	0.0	0.0	0.0
21-06-06 17:50	-2	0.0	2.4240000000000004	0.0
21-06-06 18:00	-2	0.0	0.0	0.0
21-06-06 18:10	-2	0.0	0.0	0.0
21-06-06 18:20	-2	4.5840000000000005	0.0	0.0
21-06-06 18:30	-2	0.0	4.728	0.0
21-06-06 18:40	-2	0.0	2.184	0.0
21-06-06 18:50	-2	1.512	0.48	0.0
21-06-06 19:00	-2	0.21600000000000003	0.072	2.136
21-06-06 19:10	-2	0.0	0.0	0.0
21-06-06 19:20	-2	0.0	0.0	0.0
21-06-06 19:30	-2	0.0	0.0	1.248
21-06-06 19:40	-2	1.416	0.0	2.3280000000000003
21-06-06 19:50	-2	5.088	15.552000000000001	0.048
21-06-06 20:00	-2	0.0	1.8719999999999999	2.928
21-06-06 20:10	-2	2.4240000000000004	0.0	0.48
21-06-06 20:20	-2	6.4079999999999995	0.0	0.0
21-06-06 20:30	-2	0.0	0.0	0.0
21-06-06 20:40	-2	1.008	0.0	0.0
21-06-06 20:50	-2	0.0	0.0	0.0
21-06-06 21:00	-2	0.0	0.0	0.0
21-06-06 21:10	-2	0.0	0.0	0.0
21-06-06 21:20	-2	0.6719999999999999	1.704	0.0
21-06-06 21:30	-2	4.256	2.088	1.008
21-06-06 21:40	-2	2.68	0.384	0.536
21-06-06 21:50	-2	0.0	0.9120000000000001	1.936
21-06-06 22:00	-2	0.984	0.0	1.392
21-06-06 22:10	-2	0.552	1.7280000000000002	3.072
21-06-06 22:20	-2	0.21600000000000003	6.384	0.0
21-06-06 22:30	-2	11.184000000000001	1.3679999999999999	8.16
21-06-06 22:40	-2	1.44	1.104	4.656000000000001
21-06-06 22:50	-2	0.096	0.0	0.5279999999999999
21-06-06 23:00	-2	2.4240000000000004	0.048	0.0
21-06-06 23:10	-2	0.24	4.343999999999999	0.0
21-06-06 23:20	-2	7.895999999999999	0.45600000000000007	5.544
21-06-06 23:30	-2	3.5760000000000005	1.224	1.968
21-06-06 23:40	-2	0.504	0.0	4.32
21-06-06 23:50	-2	0.9600000000000002	1.2	2.544
21-06-07 00:00	-2	22.008000000000003	8.256	0.0
21-06-07 00:10	-2	0.192	3.336	2.5440000000000005
21-06-07 00:20	-2	0.0	2.4240000000000004	0.0
21-06-07 00:30	-2	0.0	1.296	0.21600000000000003
21-06-07 00:40	-2	1.032	4.248	1.328
21-06-07 00:50	-2	0.528	11.144	3.112
21-06-07 01:00	-2	2.928	32.208	0.744
21-06-07 01:10	-2	0.0	2.3200000000000003	0.40800000000000003
21-06-07 01:20	-2	0.0	2.472	5.0
21-06-07 01:30	-2	0.0	0.768	34.456
21-06-07 01:40	-2	0.0	3.4560000000000004	0.192
21-06-07 01:50	-2	0.0	1.224	1.512
21-06-07 02:00	-2	0.0	2.112	0.0
21-06-07 02:10	-2	0.0	2.712	0.0
21-06-07 02:20	-2	0.0	0.0	0.0
21-06-07 02:30	-2	0.0	0.0	0.0
21-06-07 02:40	-2	0.0	0.0	0.0
21-06-07 02:50	-2	0.0	0.0	0.0
21-06-07 03:00	-2	0.072	0.024	0.0
21-06-07 03:10	-2	2.304	0.0	0.0
21-06-07 03:20	-2	1.968	1.104	2.808
21-06-07 03:30	-2	3.3839999999999995	0.984	0.5760000000000001
21-06-07 03:40	-2	19.544	3.696	2.4
21-06-07 03:50	-2	1.936	4.4399999999999995	14.280000000000001
21-06-07 04:00	-2	0.0	1.008	0.528
21-06-07 04:10	-2	4.992	0.24	2.616
21-06-07 04:20	-2	0.0	1.6560000000000001	0.8160000000000001
21-06-07 04:30	-2	0.048	0.096	1.848
21-06-07 04:40	-2	17.072	0.048	0.0
21-06-07 04:50	-2	6.952	0.8640000000000001	0.0
21-06-07 05:00	-2	0.0	0.192	6.288
21-06-07 05:10	-2	0.0	0.40800000000000003	10.2
21-06-07 05:20	-2	0.0	0.384	1.8240000000000003
21-06-07 05:30	-2	0.0	0.0	0.0
21-06-07 05:40	-2	2.568	3.96	0.0
21-06-07 05:50	-2	3.9840000000000004	1.296	0.768
21-06-07 06:00	-2	1.248	4.056	2.376
21-06-07 06:10	-2	0.0	1.464	2.136
21-06-07 06:20	-2	1.7760000000000002	1.416	0.21600000000000003
21-06-07 06:30	-2	0.8160000000000001	1.6079999999999999	0.96
21-06-07 06:40	-2	0.0	0.0	0.0
21-06-07 06:50	-2	0.0	0.0	0.0
21-06-07 07:00	-1	0.0	0.0	0.0
21-06-07 07:10	-1	0.0	0.0	0.0
21-06-07 07:20	-1	0.0	0.0	0.0
21-06-07 07:30	-1	0.0	0.0	0.0
21-06-07 07:40	-1	0.0	0.0	0.0
21-06-07 07:50	-1	0.0	0.0	0.0
21-06-07 08:00	-1	0.0	0.0	0.0
21-06-07 08:10	-1	0.0	0.0	0.0
21-06-07 08:20	-1	0.024	0.264	0.0
21-06-07 08:30	-1	0.24	0.144	0.40800000000000003
21-06-07 08:40	-1	6.048	0.384	0.48
21-06-07 08:50	-1	2.976	2.6160000000000005	1.272
21-06-07 09:00	-1	8.304	1.44	0.384
21-06-07 09:10	-1	1.8	1.9920000000000002	1.416
21-06-07 09:20	-1	0.9120000000000001	4.152	0.16799999999999998
21-06-07 09:30	-1	0.9359999999999999	4.848000000000001	0.264
21-06-07 09:40	-1	1.848	0.024	0.0
21-06-07 09:50	-1	11.408000000000001	0.0	0.0
21-06-07 10:00	-1	8.608	0.0	0.0
21-06-07 10:10	-1	0.16799999999999998	0.0	0.0
21-06-07 10:20	-1	0.16799999999999998	0.0	0.0
21-06-07 10:30	-1	0.0	0.0	0.0
21-06-07 10:40	-1	0.0	0.0	0.0
21-06-07 10:50	-1	0.0	0.0	0.0
21-06-07 11:00	-1	0.0	0.0	0.0
21-06-07 11:10	-1	0.0	0.0	0.0
21-06-07 11:20	-1	0.0	0.0	0.0
21-06-07 11:30	-1	0.0	0.0	0.0
21-06-07 11:40	-1	2.6399999999999997	0.0	0.0
21-06-07 11:50	-1	0.0	0.0	0.0
21-06-07 12:00	-1	0.0	0.0	0.0
21-06-07 12:10	-1	0.0	0.0	0.0
21-06-07 12:20	-1	0.0	0.0	0.0
21-06-07 12:30	-1	0.0	0.0	0.0
21-06-07 12:40	-1	0.0	0.0	0.0
21-06-07 12:50	-1	0.0	0.0	2.8560000000000003
21-06-07 13:00	-1	0.0	1.848	0.33599999999999997
21-06-07 13:10	-1	0.0	0.0	0.0
21-06-07 13:20	-1	0.0	0.0	0.0
21-06-07 13:30	-1	2.024	0.0	0.0
21-06-07 13:40	-1	0.712	0.12	0.0
21-06-07 13:50	-1	0.0	0.024	0.0
21-06-07 14:00	-1	0.0	0.0	0.0
21-06-07 14:10	-1	0.0	0.0	0.0
21-06-07 14:20	-1	0.0	0.0	0.0
21-06-07 14:30	-1	0.0	0.0	0.0
21-06-07 14:40	-1	0.0	0.0	0.0
21-06-07 14:50	-1	0.0	0.0	0.0
21-06-07 15:00	-1	0.312	1.3439999999999999	0.0
21-06-07 15:10	-1	2.4240000000000004	1.1039999999999999	5.16
21-06-07 15:20	-1	0.6	1.536	13.943999999999999
21-06-07 15:30	-1	0.0	2.472	0.0
21-06-07 15:40	-1	0.0	0.0	0.0
21-06-07 15:50	-1	0.0	0.0	0.0
21-06-07 16:00	-1	0.0	0.0	0.0
21-06-07 16:10	-1	0.0	0.0	0.0
21-06-07 16:20	-1	0.0	0.0	0.0
21-06-07 16:30	-1	0.768	0.0	0.0
21-06-07 16:40	-1	4.08	0.0	0.0
21-06-07 16:50	-1	0.0	2.5439999999999996	0.0
21-06-07 17:00	-1	0.0	1.968	0.0
21-06-07 17:10	-1	0.0	0.0	0.0
21-06-07 17:20	-1	0.0	0.0	0.0
21-06-07 17:30	-1	0.0	0.0	0.0
21-06-07 17:40	-1	0.0	0.0	0.0
21-06-07 17:50	-1	0.0	0.0	0.0
21-06-07 18:00	-1	0.0	0.0	0.0
21-06-07 18:10	-1	0.0	2.2800000000000002	0.0
21-06-07 18:20	-1	0.0	0.48	0.0
21-06-07 18:30	-1	0.0	0.0	0.0
21-06-07 18:40	-1	0.0	0.0	0.0
21-06-07 18:50	-1	0.0	0.0	0.0
21-06-07 19:00	-1	0.0	0.33599999999999997	3.3839999999999995
21-06-07 19:10	-1	0.0	0.0	0.0
21-06-07 19:20	-1	0.0	0.0	0.0
21-06-07 19:30	-1	0.0	0.0	0.0
21-06-07 19:40	-1	0.0	1.224	7.040000000000001
21-06-07 19:50	-1	3.3839999999999995	15.264000000000001	9.592
21-06-07 20:00	-1	1.3439999999999999	2.664	1.9680000000000004
21-06-07 20:10	-1	2.9520000000000004	0.0	0.0
21-06-07 20:20	-1	0.0	0.0	0.0
21-06-07 20:30	-1	0.0	0.0	0.0
21-06-07 20:40	-1	0.0	0.0	0.0
21-06-07 20:50	-1	0.0	0.0	0.0
21-06-07 21:00	-1	0.0	0.0	0.0
21-06-07 21:10	-1	0.0	0.0	0.0
21-06-07 21:20	-1	4.584	1.296	0.528
21-06-07 21:30	-1	9.768	24.84	0.0
21-06-07 21:40	-1	0.9120000000000001	0.0	1.32
21-06-07 21:50	-1	0.0	0.12	4.92
21-06-07 22:00	-1	0.0	3.432	0.0
21-06-07 22:10	-1	0.0	0.0	0.0
21-06-07 22:20	-1	1.176	0.16799999999999998	1.6320000000000001
21-06-07 22:30	-1	0.0	0.0	3.936
21-06-07 22:40	-1	2.04	4.2	0.0
21-06-07 22:50	-1	1.584	6.720000000000001	0.0
21-06-07 23:00	-1	5.688000000000001	0.312	0.0
21-06-07 23:10	-1	0.0	0.0	2.4240000000000004
21-06-07 23:20	-1	0.648	0.0	4.728
21-06-07 23:30	-1	1.6880000000000002	8.952000000000002	0.0
21-06-07 23:40	-1	2.248	0.43200000000000005	1.536
21-06-07 23:50	-1	2.4240000000000004	0.0	0.0
21-06-08 00:00	-1	2.2079999999999997	0.096	0.0
21-06-08 00:10	-1	2.544	0.288	0.0
21-06-08 00:20	-1	3.096	3.72	1.248
21-06-08 00:30	-1	1.536	4.2	0.33599999999999997
21-06-08 00:40	-1	2.16	0.768	6.4319999999999995
21-06-08 00:50	-1	10.68	4.152	0.144
21-06-08 01:00	-1	0.43200000000000005	3.024	3.8160000000000003
21-06-08 01:10	-1	0.40800000000000003	1.248	3.408
21-06-08 01:20	-1	0.0	1.7760000000000002	0.0
21-06-08 01:30	-1	0.0	10.104000000000001	1.056
21-06-08 01:40	-1	0.24	3.128	0.8879999999999999
21-06-08 01:50	-1	0.024	3.4240000000000004	0.36
21-06-08 02:00	-1	0.0	1.56	1.2240000000000002
21-06-08 02:10	-1	0.144	2.4720000000000004	0.0
21-06-08 02:20	-1	0.0	0.0	3.024
21-06-08 02:30	-1	0.0	0.0	0.9120000000000001
21-06-08 02:40	-1	0.0	6.12	0.0
21-06-08 02:50	-1	0.16799999999999998	0.0	0.0
21-06-08 03:00	-1	0.0	0.0	0.0
21-06-08 03:10	-1	0.0	0.0	0.0
21-06-08 03:20	-1	0.0	0.0	0.0
21-06-08 03:30	-1	1.464	0.0	0.096
21-06-08 03:40	-1	0.0	0.0	0.0
21-06-08 03:50	-1	16.8	0.0	1.44
21-06-08 04:00	-1	35.304	0.0	0.0
21-06-08 04:10	-1	0.8160000000000001	0.4800000000000001	0.0
21-06-08 04:20	-1	0.744	0.0	0.0
21-06-08 04:30	-1	5.76	0.024	0.744
21-06-08 04:40	-1	4.824	5.5200000000000005	4.2
21-06-08 04:50	-1	4.776	3.72	4.728
21-06-08 05:00	-1	0.264	3.2879999999999994	4.896000000000001
21-06-08 05:10	-1	0.792	21.392000000000003	4.2
21-06-08 05:20	-1	4.104	14.344	0.48
21-06-08 05:30	-1	0.552	3.0	0.0
21-06-08 05:40	-1	6.4079999999999995	1.008	1.464
21-06-08 05:50	-1	7.728	4.632	0.768
21-06-08 06:00	-1	3.6480000000000006	0.632	0.552
21-06-08 06:10	-1	3.624	14.008000000000001	0.40800000000000003
21-06-08 06:20	-1	6.872	21.048000000000002	5.3759999999999994
21-06-08 06:30	-1	4.4079999999999995	2.448	0.072
21-06-08 06:40	-1	0.0	0.024	0.0
21-06-08 06:50	-1	0.0	0.0	0.0
21-06-08 07:00	0	0.0	0.0	0.0
21-06-08 07:10	0	0.0	0.0	0.0
21-06-08 07:20	0	0.0	0.0	0.0
21-06-08 07:30	0	0.0	0.0	0.0
21-06-08 07:40	0	0.0	0.0	0.0
21-06-08 07:50	0	0.0	0.072	0.0
21-06-08 08:00	0	0.0	0.0	0.0
21-06-08 08:10	0	0.0	0.0	0.0
21-06-08 08:20	0	0.0	0.0	0.0
21-06-08 08:30	0	0.0	0.0	0.0
21-06-08 08:40	0	0.0	0.0	0.0
21-06-08 08:50	0	0.0	0.0	0.0
21-06-08 09:00	0	0.0	0.0	0.0
21-06-08 09:10	0	0.0	0.0	0.0
21-06-08 09:20	0	0.0	0.0	0.0
21-06-08 09:30	0	0.0	0.0	0.0
21-06-08 09:40	0	0.0	0.0	0.0
21-06-08 09:50	0	16.584	0.0	0.0
21-06-08 10:00	0	2.4240000000000004	0.0	0.528
21-06-08 10:10	0	0.9120000000000001	0.48	0.36
21-06-08 10:20	0	0.8160000000000001	0.21600000000000003	0.096
21-06-08 10:30	0	0.12	0.072	0.12
21-06-08 10:40	0	0.26399999999999996	0.192	0.45599999999999996
21-06-08 10:50	0	1.704	0.6960000000000001	0.72
21-06-08 11:00	0	0.312	0.144	0.048
21-06-08 11:10	0	0.984	1.6079999999999999	0.36000000000000004
21-06-08 11:20	0	1.9440000000000002	3.5759999999999996	2.4720000000000004
21-06-08 11:30	0	0.9359999999999999	0.45600000000000007	0.36
21-06-08 11:40	0	0.0	0.0	0.24
21-06-08 11:50	0	1.296	0.384	1.104
21-06-08 12:00	0	1.1280000000000001	0.0	0.048
21-06-08 12:10	0	8.616	0.12	0.072
21-06-08 12:20	0	1.2	2.808	1.104
21-06-08 12:30	0	1.8	0.8160000000000001	0.048
21-06-08 12:40	0	2.592	3.336	0.6719999999999999
21-06-08 12:50	0	0.6479999999999999	0.8480000000000001	1.176
21-06-08 13:00	0	1.3439999999999999	6.04	0.792
21-06-08 13:10	0	2.592	1.3439999999999999	0.192
21-06-08 13:20	0	0.5519999999999999	2.664	0.192
21-06-08 13:30	0	0.9600000000000002	0.024	0.9359999999999999
21-06-08 13:40	0	1.9920000000000002	0.624	0.0
21-06-08 13:50	0	3.7039999999999997	3.2879999999999994	0.21600000000000003
21-06-08 14:00	0	1.48	1.488	0.0
21-06-08 14:10	0	0.792	2.6879999999999997	0.0
21-06-08 14:20	0	0.048	3.3600000000000003	0.0
21-06-08 14:30	0	2.112	7.208000000000001	0.0
21-06-08 14:40	0	3.5760000000000005	1.024	0.0
21-06-08 14:50	0	1.8719999999999999	0.312	0.0
21-06-08 15:00	0	2.616	1.1280000000000001	0.0
21-06-08 15:10	0	0.45600000000000007	1.6320000000000001	0.0
21-06-08 15:20	0	0.45600000000000007	3.768	0.0
21-06-08 15:30	0	0.096	0.0	0.0
21-06-08 15:40	0	0.0	1.584	0.0
21-06-08 15:50	0	1.848	0.33599999999999997	0.0
21-06-08 16:00	0	0.0	0.0	0.0
21-06-08 16:10	0	1.032	0.0	7.448
21-06-08 16:20	0	9.96	0.0	36.4
21-06-08 16:30	0	0.0	8.088	0.024
21-06-08 16:40	0	0.0	1.152	0.0
21-06-08 16:50	0	0.0	0.0	0.0
21-06-08 17:00	0	0.0	0.0	0.0
21-06-08 17:10	0	0.0	0.0	0.0
21-06-08 17:20	0	4.728	1.1280000000000001	0.0
21-06-08 17:30	0	1.704	0.0	0.048
21-06-08 17:40	0	0.0	0.0	0.0
21-06-08 17:50	0	0.0	0.0	0.0
21-06-08 18:00	0	0.0	0.0	0.0
21-06-08 18:10	0	0.0	0.0	0.0
21-06-08 18:20	0	0.0	0.0	0.0
21-06-08 18:30	0	0.0	0.0	0.0
21-06-08 18:40	0	0.0	0.0	0.0
21-06-08 18:50	0	0.0	0.0	0.0
21-06-08 19:00	0	0.0	0.0	0.0
21-06-08 19:10	0	0.12	0.0	0.0
21-06-08 19:20	0	0.48	1.3679999999999999	1.1280000000000001
21-06-08 19:30	0	0.624	0.768	0.096
21-06-08 19:40	0	1.968	0.8880000000000001	0.0
21-06-08 19:50	0	1.6560000000000001	2.4	0.0
21-06-08 20:00	0	2.6879999999999997	1.512	0.0
21-06-08 20:10	0	1.296	0.0	0.0
21-06-08 20:20	0	0.0	1.44	0.0
21-06-08 20:30	0	0.0	0.0	0.0
21-06-08 20:40	0	0.45600000000000007	0.12	0.0
21-06-08 20:50	0	5.4719999999999995	0.0	0.0
21-06-08 21:00	0	0.21600000000000003	0.0	0.0
21-06-08 21:10	0	0.12	1.056	0.0
21-06-08 21:20	0	3.9840000000000004	2.3280000000000003	0.44000000000000006
21-06-08 21:30	0	0.0	1.088	0.6880000000000001
21-06-08 21:40	0	0.24	5.176	1.848
21-06-08 21:50	0	0.0	0.696	0.0
21-06-08 22:00	0	0.0	0.384	0.0
21-06-08 22:10	0	0.0	1.44	0.0
21-06-08 22:20	0	5.840000000000001	1.56	0.0
21-06-08 22:30	0	0.808	1.512	0.0
21-06-08 22:40	0	1.08	0.0	0.0
21-06-08 22:50	0	0.96	1.7280000000000002	0.0
21-06-08 23:00	0	2.496	1.416	1.104
21-06-08 23:10	0	0.45600000000000007	0.024	2.3040000000000003
21-06-08 23:20	0	0.0	4.968	0.0
21-06-08 23:30	0	0.0	0.0	0.0
21-06-08 23:40	0	0.0	0.096	3.936
21-06-08 23:50	0	0.0	1.8720000000000003	0.5040000000000001
21-06-09 00:00	0	1.056	1.56	2.3520000000000003
21-06-09 00:10	0	0.9120000000000001	2.976	3.12
21-06-09 00:20	0	3.5279999999999996	0.048	0.0
21-06-09 00:30	0	0.144	0.9120000000000001	1.2719999999999998
21-06-09 00:40	0	22.488	2.424	2.9040000000000004
21-06-09 00:50	0	0.8400000000000001	8.352	0.0
21-06-09 01:00	0	6.048	41.192	1.8719999999999999
21-06-09 01:10	0	0.16799999999999998	2.872	3.528
21-06-09 01:20	0	5.136	0.624	0.0
21-06-09 01:30	0	4.464	0.144	0.0
21-06-09 01:40	0	0.0	0.0	0.8240000000000001
21-06-09 01:50	0	0.0	0.0	2.728
21-06-09 02:00	0	0.0	0.0	1.008
21-06-09 02:10	0	0.0	0.0	0.0
21-06-09 02:20	0	0.0	0.0	0.0
21-06-09 02:30	0	0.0	0.0	3.12
21-06-09 02:40	0	0.0	0.192	5.112
21-06-09 02:50	0	7.368	0.0	0.48
21-06-09 03:00	0	0.0	0.264	5.76
21-06-09 03:10	0	0.0	1.7600000000000002	0.0
21-06-09 03:20	0	0.072	0.64	0.0
21-06-09 03:30	0	0.0	0.0	0.0
21-06-09 03:40	0	0.0	0.0	0.0
21-06-09 03:50	0	0.0	0.0	0.0
21-06-09 04:00	0	0.0	0.0	0.0
21-06-09 04:10	0	0.0	0.0	0.0
21-06-09 04:20	0	0.0	0.0	0.0
21-06-09 04:30	0	4.328	0.0	0.0
21-06-09 04:40	0	1.504	1.3920000000000001	0.0
21-06-09 04:50	0	3.2399999999999998	0.0	0.0
21-06-09 05:00	0	12.336	0.0	0.0
21-06-09 05:10	0	4.152	1.248	4.5840000000000005
21-06-09 05:20	0	3.5040000000000004	0.0	0.0
21-06-09 05:30	0	0.0	2.568	2.336
21-06-09 05:40	0	0.0	14.232	25.912
21-06-09 05:50	0	0.0	5.688000000000001	0.0
21-06-09 06:00	0	7.56	3.144	0.0
21-06-09 06:10	0	0.24	10.440000000000001	1.6320000000000001
21-06-09 06:20	0	5.888	0.288	0.9359999999999999
21-06-09 06:30	0	14.488	0.96	0.0
21-06-09 06:40	0	0.0	0.0	0.0
21-06-09 06:50	0	0.0	0.0	0.0
21-06-09 07:00	1	0.0	0.0	0.0
21-06-09 07:10	1	0.0	0.0	0.0
21-06-09 07:20	1	0.0	0.0	0.0
21-06-09 07:30	1	0.0	0.0	0.0
21-06-09 07:40	1	0.0	0.0	0.0
21-06-09 07:50	1	0.0	0.0	0.0
21-06-09 08:00	1	0.0	0.0	0.0
21-06-09 08:10	1	0.0	0.0	0.0
21-06-09 08:20	1	0.0	0.0	0.0
21-06-09 08:30	1	0.0	0.0	0.0
21-06-09 08:40	1	0.072	0.12	2.04
21-06-09 08:50	1	0.0	0.0	0.0
21-06-09 09:00	1	0.0	0.0	0.0
21-06-09 09:10	1	0.0	0.0	0.0
21-06-09 09:20	1	0.0	0.0	0.0
21-06-09 09:30	1	0.0	0.0	0.0
21-06-09 09:40	1	0.0	0.0	0.0
21-06-09 09:50	1	0.0	0.0	0.0
21-06-09 10:00	1	0.0	0.0	0.0
21-06-09 10:10	1	0.0	0.0	0.0
21-06-09 10:20	1	0.0	0.0	0.072
21-06-09 10:30	1	0.0	0.0	0.0
21-06-09 10:40	1	0.744	0.0	0.0
21-06-09 10:50	1	0.0	0.0	0.0
21-06-09 11:00	1	0.504	1.056	0.24
21-06-09 11:10	1	0.0	0.0	0.0
21-06-09 11:20	1	0.0	0.0	0.0
21-06-09 11:30	1	0.0	0.648	0.24
21-06-09 11:40	1	6.888	0.21600000000000003	0.144
21-06-09 11:50	1	0.384	1.128	0.0
21-06-09 12:00	1	4.872	0.72	3.4800000000000004
21-06-09 12:10	1	23.864	0.144	0.0
21-06-09 12:20	1	5.68	0.0	0.0
21-06-09 12:30	1	0.0	0.0	2.088
21-06-09 12:40	1	0.0	0.0	0.0
21-06-09 12:50	1	0.0	0.0	0.0
21-06-09 13:00	1	0.0	0.0	0.0
21-06-09 13:10	1	0.0	0.0	0.0
21-06-09 13:20	1	3.4560000000000004	0.0	0.0
21-06-09 13:30	1	0.0	0.0	0.0
21-06-09 13:40	1	0.0	0.0	0.0
21-06-09 13:50	1	0.0	0.0	0.0
21-06-09 14:00	1	0.0	0.0	0.0
21-06-09 14:10	1	0.0	0.0	0.0
21-06-09 14:20	1	0.0	0.0	0.0
21-06-09 14:30	1	0.0	0.312	1.6800000000000002
21-06-09 14:40	1	0.0	0.0	5.808
21-06-09 14:50	1	0.0	2.784	0.0
21-06-09 15:00	1	0.0	0.0	0.0
21-06-09 15:10	1	0.0	0.0	0.0
21-06-09 15:20	1	0.0	0.0	0.0
21-06-09 15:30	1	0.384	3.6719999999999997	0.0
21-06-09 15:40	1	0.0	0.0	0.0
21-06-09 15:50	1	0.0	0.0	0.0
21-06-09 16:00	1	0.0	0.072	0.0
21-06-09 16:10	1	0.0	0.0	0.0
21-06-09 16:20	1	0.0	0.0	0.0
21-06-09 16:30	1	0.0	1.3679999999999999	0.0
21-06-09 16:40	1	0.0	0.0	0.0
21-06-09 16:50	1	0.0	0.0	0.0
21-06-09 17:00	1	0.0	0.0	0.0
21-06-09 17:10	1	0.0	0.0	0.0
21-06-09 17:20	1	0.0	0.26399999999999996	0.0
21-06-09 17:30	1	5.232	4.896	0.696
21-06-09 17:40	1	3.936	3.912	0.048
21-06-09 17:50	1	0.48	3.6720000000000006	0.6960000000000001
21-06-09 18:00	1	1.416	0.0	0.0
21-06-09 18:10	1	0.0	0.0	0.0
21-06-09 18:20	1	0.0	0.0	0.0
21-06-09 18:30	1	0.0	0.0	0.0
21-06-09 18:40	1	0.0	0.0	0.0
21-06-09 18:50	1	0.144	0.072	0.0
21-06-09 19:00	1	0.9359999999999999	1.128	0.0
21-06-09 19:10	1	0.0	0.0	0.0
21-06-09 19:20	1	0.0	0.0	0.0
21-06-09 19:30	1	0.0	0.0	0.0
21-06-09 19:40	1	0.16799999999999998	0.0	1.8239999999999998
21-06-09 19:50	1	4.248	3.032	0.0
21-06-09 20:00	1	2.712	0.8800000000000001	0.048
21-06-09 20:10	1	8.328	0.6719999999999999	0.0
21-06-09 20:20	1	0.0	0.0	0.0
21-06-09 20:30	1	0.0	0.0	0.0
21-06-09 20:40	1	0.0	0.0	1.152
21-06-09 20:50	1	0.0	0.0	2.8080000000000003
21-06-09 21:00	1	0.0	0.0	0.0
21-06-09 21:10	1	0.576	1.032	0.0
21-06-09 21:20	1	12.288	0.8640000000000001	0.0
21-06-09 21:30	1	2.5919999999999996	2.832	0.0
21-06-09 21:40	1	2.808	0.576	0.0
21-06-09 21:50	1	0.0	0.21600000000000003	0.0
21-06-09 22:00	1	0.0	0.0	0.0
21-06-09 22:10	1	7.392	9.648	0.648
21-06-09 22:20	1	2.664	0.0	0.0
21-06-09 22:30	1	0.16799999999999998	0.0	0.0
21-06-09 22:40	1	1.536	0.0	0.0
21-06-09 22:50	1	0.0	0.0	0.0
21-06-09 23:00	1	0.072	0.0	0.0
21-06-09 23:10	1	5.112	2.928	0.0
21-06-09 23:20	1	0.0	1.3439999999999999	1.08
21-06-09 23:30	1	0.12	4.448	0.0
21-06-09 23:40	1	0.21600000000000003	9.16	11.928
21-06-09 23:50	1	3.0	0.768	7.008
21-06-10 00:00	1	13.128	0.12	1.544
21-06-10 00:10	1	0.072	15.120000000000001	8.872
21-06-10 00:20	1	0.192	0.6	4.848
21-06-10 00:30	1	33.024	4.640000000000001	1.6800000000000002
21-06-10 00:40	1	5.912	5.128	2.4240000000000004
21-06-10 00:50	1	7.816000000000001	4.128	0.0
21-06-10 01:00	1	0.21600000000000003	0.0	0.6
21-06-10 01:10	1	0.0	0.0	4.488
21-06-10 01:20	1	0.576	5.16	3.5040000000000004
21-06-10 01:30	1	0.312	0.12	0.312
21-06-10 01:40	1	0.0	6.720000000000001	0.648
21-06-10 01:50	1	0.312	1.8960000000000001	0.0
21-06-10 02:00	1	3.024	4.232	0.096
21-06-10 02:10	1	0.43200000000000005	0.44800000000000006	5.208
21-06-10 02:20	1	0.0	0.36	0.0
21-06-10 02:30	1	0.0	0.0	0.0
21-06-10 02:40	1	0.0	0.0	0.0
21-06-10 02:50	1	0.0	0.0	0.0
21-06-10 03:00	1	19.496	0.0	0.21600000000000003
21-06-10 03:10	1	24.544	0.0	0.0
21-06-10 03:20	1	0.0	0.0	0.33599999999999997
21-06-10 03:30	1	0.0	0.0	1.8719999999999999
21-06-10 03:40	1	0.0	0.0	12.144
21-06-10 03:50	1	3.864	0.0	1.952
21-06-10 04:00	1	1.7040000000000002	0.0	1.0719999999999998
21-06-10 04:10	1	1.512	0.0	4.968
21-06-10 04:20	1	0.0	0.0	22.536
21-06-10 04:30	1	1.392	0.0	1.584
21-06-10 04:40	1	0.0	0.0	0.0
21-06-10 04:50	1	0.0	0.0	0.24
21-06-10 05:00	1	1.968	2.832	0.072
21-06-10 05:10	1	1.416	2.784	0.0
21-06-10 05:20	1	4.392	14.936000000000002	0.0
21-06-10 05:30	1	0.0	3.768	5.688000000000001
21-06-10 05:40	1	0.264	13.312000000000001	1.536
21-06-10 05:50	1	0.0	0.43200000000000005	0.0
21-06-10 06:00	1	0.0	21.168	0.0
21-06-10 06:10	1	0.12	0.0	0.36
21-06-10 06:20	1	0.0	0.0	0.0
21-06-10 06:30	1	0.0	0.0	0.8879999999999999
21-06-10 06:40	1	0.0	0.0	0.0
21-06-10 06:50	1	0.16799999999999998	0.0	0.14400000000000002
21-06-10 07:00	2	0.0	0.0	0.0
21-06-10 07:10	2	0.0	0.0	0.0
21-06-10 07:20	2	0.0	0.264	0.16799999999999998
21-06-10 07:30	2	0.0	0.0	0.0
21-06-10 07:40	2	0.0	0.0	0.0
21-06-10 07:50	2	0.0	0.0	0.0
21-06-10 08:00	2	0.0	0.0	0.0
21-06-10 08:10	2	0.0	0.0	0.0
21-06-10 08:20	2	0.0	0.0	0.0
21-06-10 08:30	2	0.0	0.0	0.0
21-06-10 08:40	2	0.0	0.0	0.0
21-06-10 08:50	2	0.0	0.0	0.0
21-06-10 09:00	2	0.0	0.0	0.0
21-06-10 09:10	2	0.0	0.0	0.0
21-06-10 09:20	2	0.0	0.0	0.0
21-06-10 09:30	2	0.0	0.0	0.0
21-06-10 09:40	2	0.0	0.0	0.0
21-06-10 09:50	2	0.0	0.0	0.0
21-06-10 10:00	2	0.0	0.0	0.0
21-06-10 10:10	2	0.0	0.0	0.0
21-06-10 10:20	2	2.2319999999999998	0.9359999999999999	0.648
21-06-10 10:30	2	2.088	3.84	0.0
21-06-10 10:40	2	3.504	3.0	0.0
21-06-10 10:50	2	4.5920000000000005	3.072	1.8719999999999999
21-06-10 11:00	2	4.672000000000001	1.464	3.8879999999999995
21-06-10 11:10	2	0.0	3.6480000000000006	0.0
21-06-10 11:20	2	0.24	0.0	6.0
21-06-10 11:30	2	14.064000000000002	0.744	0.72
21-06-10 11:40	2	0.8400000000000001	6.456	0.21600000000000003
21-06-10 11:50	2	2.208	0.0	0.0
21-06-10 12:00	2	0.0	0.0	0.0
21-06-10 12:10	2	0.0	0.0	0.0
21-06-10 12:20	2	0.0	0.0	0.0
21-06-10 12:30	2	0.0	0.0	0.0
21-06-10 12:40	2	0.0	0.0	0.0
21-06-10 12:50	2	0.0	0.0	0.0
21-06-10 13:00	2	0.0	0.0	0.0
21-06-10 13:10	2	0.0	0.0	0.0
21-06-10 13:20	2	0.0	0.0	0.0
21-06-10 13:30	2	0.0	0.0	0.0
21-06-10 13:40	2	0.0	0.0	0.0
21-06-10 13:50	2	0.0	0.0	0.0
21-06-10 14:00	2	0.0	0.0	0.0
21-06-10 14:10	2	0.0	0.0	0.0
21-06-10 14:20	2	0.0	0.0	0.0
21-06-10 14:30	2	0.0	0.0	0.0
21-06-10 14:40	2	0.0	0.0	0.0
21-06-10 14:50	2	0.0	0.0	0.0
21-06-10 15:00	2	0.0	0.0	0.0
21-06-10 15:10	2	0.0	0.0	0.0
21-06-10 15:20	2	0.0	0.0	0.0
21-06-10 15:30	2	0.0	2.4240000000000004	0.12
21-06-10 15:40	2	0.0	1.608	0.0
21-06-10 15:50	2	0.0	0.0	0.0
21-06-10 16:00	2	0.0	0.0	0.0
21-06-10 16:10	2	0.0	0.0	0.0
21-06-10 16:20	2	0.0	0.0	0.0
21-06-10 16:30	2	0.0	0.0	0.0
21-06-10 16:40	2	0.0	0.0	0.0
21-06-10 16:50	2	3.048	0.16799999999999998	0.0
21-06-10 17:00	2	0.0	0.0	0.0
21-06-10 17:10	2	0.0	0.0	0.0
21-06-10 17:20	2	0.0	0.0	0.0
21-06-10 17:30	2	0.0	0.0	0.0
21-06-10 17:40	2	0.0	0.0	0.0
21-06-10 17:50	2	0.096	0.0	0.0
21-06-10 18:00	2	1.8239999999999998	0.48	0.0
21-06-10 18:10	2	0.9359999999999999	0.0	0.0
21-06-10 18:20	2	0.0	0.0	0.0
21-06-10 18:30	2	0.024	0.0	0.0
21-06-10 18:40	2	2.8080000000000003	0.0	0.0
21-06-10 18:50	2	0.0	0.0	0.0
21-06-10 19:00	2	0.0	0.0	0.0
21-06-10 19:10	2	0.0	0.0	0.0
21-06-10 19:20	2	0.0	0.0	0.0
21-06-10 19:30	2	0.0	0.0	0.0
21-06-10 19:40	2	4.68	5.736	0.0
21-06-10 19:50	2	0.624	0.0	1.968
21-06-10 20:00	2	0.0	0.0	0.0
21-06-10 20:10	2	0.0	0.0	0.0
21-06-10 20:20	2	1.416	0.0	0.0
21-06-10 20:30	2	2.7840000000000003	0.0	0.0
21-06-10 20:40	2	0.0	0.8880000000000001	0.0
21-06-10 20:50	2	1.32	2.5200000000000005	0.0
21-06-10 21:00	2	0.0	0.0	1.592
21-06-10 21:10	2	2.8800000000000003	0.48	0.472
21-06-10 21:20	2	2.5919999999999996	0.0	0.0
21-06-10 21:30	2	0.40800000000000003	1.32	0.0
21-06-10 21:40	2	1.8240000000000003	0.48	2.088
21-06-10 21:50	2	0.8879999999999999	9.024	10.392000000000001
21-06-10 22:00	2	20.016	13.991999999999999	3.8880000000000003
21-06-10 22:10	2	0.0	6.168000000000001	0.0
21-06-10 22:20	2	0.0	0.0	0.0
21-06-10 22:30	2	0.0	0.0	0.0
21-06-10 22:40	2	0.0	0.0	0.0
21-06-10 22:50	2	12.36	10.904	0.192
21-06-10 23:00	2	0.8880000000000001	11.056000000000001	0.096
21-06-10 23:10	2	0.0	0.744	2.88
21-06-10 23:20	2	0.0	3.8880000000000003	0.0
21-06-10 23:30	2	3.432	0.384	0.9120000000000001
21-06-10 23:40	2	3.7440000000000007	2.232	4.104000000000001
21-06-10 23:50	2	0.792	0.0	0.0
21-06-11 00:00	2	0.96	0.0	0.96
21-06-11 00:10	2	3.7439999999999998	0.192	0.43200000000000005
21-06-11 00:20	2	4.752000000000001	0.26399999999999996	0.0
21-06-11 00:30	2	0.0	1.488	0.336
21-06-11 00:40	2	0.0	16.56	0.576
21-06-11 00:50	2	0.0	0.33599999999999997	0.0
21-06-11 01:00	2	0.048	0.096	0.12
21-06-11 01:10	2	0.0	5.5440000000000005	2.616
21-06-11 01:20	2	0.4800000000000001	0.72	6.5760000000000005
21-06-11 01:30	2	0.0	0.0	0.312
21-06-11 01:40	2	0.144	1.512	0.0
21-06-11 01:50	2	4.056	0.0	0.0
21-06-11 02:00	2	1.368	3.528	12.408
21-06-11 02:10	2	1.224	1.7280000000000002	4.2
21-06-11 02:20	2	4.3759999999999994	5.184	6.552
21-06-11 02:30	2	1.048	3.3600000000000003	3.2640000000000002
21-06-11 02:40	2	0.0	1.152	2.352
21-06-11 02:50	2	1.3679999999999999	7.064	4.656000000000001
21-06-11 03:00	2	9.816	17.872	0.192
21-06-11 03:10	2	6.032	0.0	10.8
21-06-11 03:20	2	0.568	0.0	0.40800000000000003
21-06-11 03:30	2	2.568	0.048	0.0
21-06-11 03:40	2	0.0	0.0	0.0
21-06-11 03:50	2	0.0	0.0	0.0
21-06-11 04:00	2	0.0	0.0	0.0
21-06-11 04:10	2	0.0	0.0	0.0
21-06-11 04:20	2	0.0	0.0	0.0
21-06-11 04:30	2	0.0	0.0	0.0
21-06-11 04:40	2	0.0	0.0	0.0
21-06-11 04:50	2	0.0	0.0	0.0
21-06-11 05:00	2	1.6800000000000002	0.0	0.0
21-06-11 05:10	2	0.0	0.0	0.192
21-06-11 05:20	2	1.272	0.096	1.6560000000000001
21-06-11 05:30	2	6.888	2.9520000000000004	2.2560000000000002
21-06-11 05:40	2	0.8400000000000001	0.696	3.864
21-06-11 05:50	2	1.8	3.6719999999999997	3.4799999999999995
21-06-11 06:00	2	5.040000000000001	0.744	1.176
21-06-11 06:10	2	2.928	2.7359999999999998	0.624
21-06-11 06:20	2	17.496000000000002	5.856	6.464
21-06-11 06:30	2	0.0	1.488	2.8
21-06-11 06:40	2	0.264	4.992	0.0
21-06-11 06:50	2	1.7760000000000002	1.704	1.464
21-06-11 07:00	3	1.344	0.024	0.0
21-06-11 07:10	3	0.0	0.0	0.0
21-06-11 07:20	3	0.0	0.0	0.0
21-06-11 07:30	3	0.576	0.0	0.528
21-06-11 07:40	3	0.0	0.0	0.0
21-06-11 07:50	3	0.12	0.0	0.0
21-06-11 08:00	3	0.0	0.0	0.0
21-06-11 08:10	3	0.0	0.0	0.0
21-06-11 08:20	3	0.0	0.0	0.0
21-06-11 08:30	3	0.0	0.0	0.0
21-06-11 08:40	3	0.0	0.0	0.0
21-06-11 08:50	3	0.0	0.0	0.0
21-06-11 09:00	3	0.0	0.0	0.0
21-06-11 09:10	3	0.0	0.0	0.0
21-06-11 09:20	3	0.0	0.0	0.0
21-06-11 09:30	3	0.0	0.0	0.0
21-06-11 09:40	3	0.0	0.0	0.0
21-06-11 09:50	3	0.0	0.0	0.0
21-06-11 10:00	3	0.0	0.0	0.0
21-06-11 10:10	3	0.0	0.0	0.0
21-06-11 10:20	3	0.0	0.0	0.0
21-06-11 10:30	3	0.0	0.0	0.0
21-06-11 10:40	3	0.8880000000000001	0.24	0.0
21-06-11 10:50	3	0.8400000000000001	2.4240000000000004	5.976000000000001
21-06-11 11:00	3	3.072	0.5279999999999999	5.064
21-06-11 11:10	3	0.0	0.8	0.9120000000000001
21-06-11 11:20	3	3.192	15.664000000000001	1.08
21-06-11 11:30	3	0.0	0.576	1.104
21-06-11 11:40	3	0.0	0.192	0.5279999999999999
21-06-11 11:50	3	0.26399999999999996	0.8400000000000001	0.12
21-06-11 12:00	3	0.0	0.0	0.0
21-06-11 12:10	3	0.0	0.0	0.0
21-06-11 12:20	3	0.0	0.0	0.0
21-06-11 12:30	3	0.0	0.0	0.0
21-06-11 12:40	3	0.0	0.0	0.0
21-06-11 12:50	3	0.0	0.0	0.0
21-06-11 13:00	3	0.0	0.0	0.0
21-06-11 13:10	3	0.0	0.0	0.0
21-06-11 13:20	3	0.0	0.0	0.0
21-06-11 13:30	3	0.0	0.0	0.0
21-06-11 13:40	3	0.0	0.0	0.0
21-06-11 13:50	3	0.0	0.0	0.0
21-06-11 14:00	3	0.0	0.0	0.0
21-06-11 14:10	3	0.0	0.0	0.0
21-06-11 14:20	3	0.0	0.0	0.0
21-06-11 14:30	3	0.21600000000000003	0.0	0.0
21-06-11 14:40	3	5.880000000000001	0.0	0.696
21-06-11 14:50	3	0.0	1.752	0.0
21-06-11 15:00	3	0.6	0.096	0.0
21-06-11 15:10	3	0.0	0.0	0.0
21-06-11 15:20	3	0.0	0.0	0.0
21-06-11 15:30	3	0.0	0.0	0.0
21-06-11 15:40	3	0.0	0.0	0.0
21-06-11 15:50	3	0.0	0.0	0.0
21-06-11 16:00	3	0.0	0.0	0.0
21-06-11 16:10	3	0.0	0.0	0.0
21-06-11 16:20	3	0.0	0.0	0.0
21-06-11 16:30	3	1.6320000000000001	0.0	0.0
21-06-11 16:40	3	0.0	0.0	0.0
21-06-11 16:50	3	0.0	0.0	0.0
21-06-11 17:00	3	1.104	0.26399999999999996	0.0
21-06-11 17:10	3	0.0	0.0	0.0
21-06-11 17:20	3	0.0	0.0	0.0
21-06-11 17:30	3	1.536	0.0	0.0
21-06-11 17:40	3	0.0	0.0	0.0
21-06-11 17:50	3	2.712	0.0	0.0
21-06-11 18:00	3	0.0	0.0	0.0
21-06-11 18:10	3	0.0	0.0	0.0
21-06-11 18:20	3	0.0	0.0	0.0
21-06-11 18:30	3	0.0	0.0	0.0
21-06-11 18:40	3	1.4400000000000002	0.0	0.0
21-06-11 18:50	3	3.432	0.45600000000000007	0.0
21-06-11 19:00	3	0.0	1.56	0.0
21-06-11 19:10	3	0.0	0.0	0.0
21-06-11 19:20	3	0.0	0.45600000000000007	0.0
21-06-11 19:30	3	1.2240000000000002	1.128	0.0
21-06-11 19:40	3	0.0	0.0	0.0
21-06-11 19:50	3	1.152	0.072	0.0
21-06-11 20:00	3	0.0	0.0	0.0
21-06-11 20:10	3	0.0	0.0	0.0
21-06-11 20:20	3	0.0	0.0	0.0
21-06-11 20:30	3	0.144	0.0	0.0
21-06-11 20:40	3	0.0	0.0	0.096
21-06-11 20:50	3	3.048	0.144	0.43200000000000005
21-06-11 21:00	3	0.0	1.6800000000000002	1.296
21-06-11 21:10	3	3.5760000000000005	0.0	0.0
21-06-11 21:20	3	0.0	1.3199999999999998	0.0
21-06-11 21:30	3	0.0	1.344	0.0
21-06-11 21:40	3	0.0	1.44	0.0
21-06-11 21:50	3	0.0	0.0	0.0
21-06-11 22:00	3	0.0	0.264	0.0
21-06-11 22:10	3	0.0	0.0	0.0
21-06-11 22:20	3	3.024	0.0	0.24
21-06-11 22:30	3	0.0	4.416	0.0
21-06-11 22:40	3	2.04	0.9120000000000001	0.0
21-06-11 22:50	3	0.144	5.4719999999999995	4.296
21-06-11 23:00	3	0.192	4.272	4.368
21-06-11 23:10	3	0.0	0.0	0.144
21-06-11 23:20	3	0.0	0.0	0.0
21-06-11 23:30	3	2.928	0.33599999999999997	0.0
21-06-11 23:40	3	1.248	0.9119999999999999	4.992
21-06-11 23:50	3	3.696	0.9120000000000001	0.9119999999999999
21-06-12 00:00	3	3.4800000000000004	7.919999999999999	0.312
21-06-12 00:10	3	1.2719999999999998	2.976	0.144
21-06-12 00:20	3	0.528	2.3280000000000003	0.984
21-06-12 00:30	3	0.144	2.064	0.0
21-06-12 00:40	3	4.272	0.624	2.88
21-06-12 00:50	3	6.912000000000001	1.6320000000000001	0.0
21-06-12 01:00	3	0.6	1.032	4.848000000000001
21-06-12 01:10	3	5.912000000000001	1.512	3.84
21-06-12 01:20	3	3.2560000000000002	4.2	0.0
21-06-12 01:30	3	1.344	0.096	0.12
21-06-12 01:40	3	1.056	0.0	0.0
21-06-12 01:50	3	0.0	0.288	1.112
21-06-12 02:00	3	3.024	0.0	9.976
21-06-12 02:10	3	2.064	1.6800000000000002	0.0
21-06-12 02:20	3	0.16799999999999998	1.3199999999999998	1.7280000000000002
21-06-12 02:30	3	0.0	1.416	0.0
21-06-12 02:40	3	0.0	0.0	0.0
21-06-12 02:50	3	0.0	0.0	0.0
21-06-12 03:00	3	0.0	0.768	0.0
21-06-12 03:10	3	0.0	1.488	0.096
21-06-12 03:20	3	0.0	0.0	1.248
21-06-12 03:30	3	0.45600000000000007	0.0	0.0
21-06-12 03:40	3	0.0	0.0	2.744
21-06-12 03:50	3	1.3439999999999999	0.16799999999999998	3.7600000000000002
21-06-12 04:00	3	2.4240000000000004	3.0480000000000005	3.4560000000000004
21-06-12 04:10	3	0.9440000000000002	1.104	1.44
21-06-12 04:20	3	6.5680000000000005	1.592	2.4240000000000004
21-06-12 04:30	3	5.28	2.728	2.616
21-06-12 04:40	3	12.36	3.2640000000000002	0.0
21-06-12 04:50	3	0.0	1.056	0.0
21-06-12 05:00	3	4.343999999999999	0.33599999999999997	0.192
21-06-12 05:10	3	0.0	0.384	0.0
21-06-12 05:20	3	0.0	0.6719999999999999	0.5519999999999999
21-06-12 05:30	3	0.0	2.88	0.0
21-06-12 05:40	3	1.1280000000000001	10.056000000000001	0.21600000000000003
21-06-12 05:50	3	2.7600000000000002	6.4319999999999995	1.272
21-06-12 06:00	3	2.832	8.424000000000001	2.712
21-06-12 06:10	3	4.4159999999999995	0.0	0.0
21-06-12 06:20	3	2.952	0.45600000000000007	0.0
21-06-12 06:30	3	1.608	2.304	0.0
21-06-12 06:40	3	0.0	2.184	0.0
21-06-12 06:50	3	0.0	1.224	0.0
21-06-12 07:00	4	0.0	0.0	0.0
21-06-12 07:10	4	0.0	0.0	0.0
21-06-12 07:20	4	0.12	0.0	0.0
21-06-12 07:30	4	0.0	0.0	0.0
21-06-12 07:40	4	0.0	0.0	0.0
21-06-12 07:50	4	0.0	0.0	0.0
21-06-12 08:00	4	0.0	0.0	0.0
21-06-12 08:10	4	0.0	0.0	0.0
21-06-12 08:20	4	0.0	0.0	0.0
21-06-12 08:30	4	0.0	0.0	0.0
21-06-12 08:40	4	0.0	0.0	0.0
21-06-12 08:50	4	0.0	0.0	0.0
21-06-12 09:00	4	0.0	0.0	0.0
21-06-12 09:10	4	0.0	0.0	0.0
21-06-12 09:20	4	0.0	0.0	0.0
21-06-12 09:30	4	0.0	0.0	0.0
21-06-12 09:40	4	0.0	0.0	0.0
21-06-12 09:50	4	0.0	0.0	0.0
21-06-12 10:00	4	0.0	0.0	0.0
21-06-12 10:10	4	0.0	0.0	0.0
21-06-12 10:20	4	0.0	0.0	0.0
21-06-12 10:30	4	0.0	0.0	0.16799999999999998
21-06-12 10:40	4	0.0	0.2	1.9919999999999998
21-06-12 10:50	4	0.0	0.328	0.0
21-06-12 11:00	4	0.0	0.16799999999999998	0.0
21-06-12 11:10	4	0.0	0.0	1.008
21-06-12 11:20	4	0.0	0.0	0.0
21-06-12 11:30	4	0.0	0.0	0.0
21-06-12 11:40	4	0.0	0.0	0.0
21-06-12 11:50	4	2.4240000000000004	0.0	1.056
21-06-12 12:00	4	1.488	2.016	0.0
21-06-12 12:10	4	4.16	8.136	1.536
21-06-12 12:20	4	2.16	0.0	7.752
21-06-12 12:30	4	10.032	2.3520000000000003	0.0
21-06-12 12:40	4	16.576	2.688	0.0
21-06-12 12:50	4	0.0	0.36	0.0
21-06-12 13:00	4	0.0	0.0	0.0
21-06-12 13:10	4	0.0	0.504	0.0
21-06-12 13:20	4	0.0	0.0	0.0
21-06-12 13:30	4	0.0	0.0	0.0
21-06-12 13:40	4	0.0	0.0	0.0
21-06-12 13:50	4	0.0	0.0	0.0
21-06-12 14:00	4	0.0	0.0	0.0
21-06-12 14:10	4	0.0	0.0	0.0
21-06-12 14:20	4	0.0	0.0	0.0
21-06-12 14:30	4	0.0	0.0	0.0
21-06-12 14:40	4	0.0	0.0	0.0
21-06-12 14:50	4	0.0	0.0	0.0
21-06-12 15:00	4	0.0	0.0	0.0
21-06-12 15:10	4	0.0	0.0	0.0
21-06-12 15:20	4	0.0	0.0	0.0
21-06-12 15:30	4	0.504	0.0	0.0
21-06-12 15:40	4	0.0	0.0	1.304
21-06-12 15:50	4	0.0	0.0	0.20800000000000002
21-06-12 16:00	4	0.0	0.0	0.0
21-06-12 16:10	4	0.0	0.0	0.0
21-06-12 16:20	4	0.0	0.0	0.0
21-06-12 16:30	4	0.0	0.0	0.0
21-06-12 16:40	4	0.0	0.0	0.0
21-06-12 16:50	4	0.0	0.12	0.0
21-06-12 17:00	4	0.0	0.0	0.0
21-06-12 17:10	4	0.0	0.0	0.0
21-06-12 17:20	4	0.0	0.0	0.0
21-06-12 17:30	4	0.0	0.0	0.0
21-06-12 17:40	4	0.0	0.0	0.0
21-06-12 17:50	4	0.0	0.0	0.0
21-06-12 18:00	4	0.21600000000000003	0.0	0.0
21-06-12 18:10	4	4.008	0.0	0.0
21-06-12 18:20	4	0.0	0.312	0.0
21-06-12 18:30	4	0.0	0.0	0.0
21-06-12 18:40	4	0.0	0.0	0.0
21-06-12 18:50	4	0.0	0.0	0.0
21-06-12 19:00	4	0.0	0.0	0.0
21-06-12 19:10	4	0.0	1.176	0.144
21-06-12 19:20	4	2.616	3.12	0.48
21-06-12 19:30	4	1.128	0.0	0.0
21-06-12 19:40	4	1.08	3.936	0.0
21-06-12 19:50	4	0.0	0.0	0.0
21-06-12 20:00	4	0.0	1.272	0.0
21-06-12 20:10	4	0.0	0.0	0.0
21-06-12 20:20	4	0.0	0.0	0.0
21-06-12 20:30	4	0.0	0.0	0.024
21-06-12 20:40	4	0.0	0.0	0.8879999999999999
21-06-12 20:50	4	0.0	0.0	0.0
21-06-12 21:00	4	0.16799999999999998	0.576	0.0
21-06-12 21:10	4	0.0	7.056	0.0
21-06-12 21:20	4	4.664	2.7600000000000002	0.144
21-06-12 21:30	4	4.888	0.0	0.0
21-06-12 21:40	4	0.0	0.0	0.0
21-06-12 21:50	4	0.0	0.0	4.776
21-06-12 22:00	4	not_recorded	0.0	0.0
21-06-12 22:10	4	0.0	0.0	0.0
21-06-12 22:20	4	0.792	2.136	2.904
21-06-12 22:30	4	2.8160000000000003	2.16	5.136
21-06-12 22:40	4	0.42400000000000004	1.008	23.520000000000003
21-06-12 22:50	4	3.504	5.496	0.0
21-06-12 23:00	4	3.336	0.312	0.576
21-06-12 23:10	4	4.464	0.21600000000000003	0.0
21-06-12 23:20	4	0.36	4.08	0.0
21-06-12 23:30	4	0.264	0.0	0.0
21-06-12 23:40	4	1.3439999999999999	2.88	0.0
21-06-12 23:50	4	0.8880000000000001	0.21600000000000003	4.032
21-06-13 00:00	4	0.8640000000000001	1.9440000000000002	1.512
21-06-13 00:10	4	0.792	1.536	2.384
21-06-13 00:20	4	1.1280000000000001	0.0	2.664
21-06-13 00:30	4	0.0	0.12	3.7359999999999998
21-06-13 00:40	4	6.36	2.7600000000000002	0.0
21-06-13 00:50	4	7.752000000000001	1.248	1.128
21-06-13 01:00	4	0.0	0.9359999999999999	4.584
21-06-13 01:10	4	0.9120000000000001	0.0	2.5439999999999996
21-06-13 01:20	4	0.608	8.064	3.168
21-06-13 01:30	4	0.15999999999999998	1.7040000000000002	2.496
21-06-13 01:40	4	0.144	0.552	2.016
21-06-13 01:50	4	0.0	0.312	0.0
21-06-13 02:00	4	0.0	1.968	0.0
21-06-13 02:10	4	0.0	0.0	0.0
21-06-13 02:20	4	5.328	0.144	0.0
21-06-13 02:30	4	1.2239999999999998	0.43200000000000005	0.24
21-06-13 02:40	4	0.0	0.0	0.0
21-06-13 02:50	4	1.3679999999999999	1.416	1.608
21-06-13 03:00	4	7.5840000000000005	0.0	1.08
21-06-13 03:10	4	0.0	0.0	0.16799999999999998
21-06-13 03:20	4	4.064	0.0	0.0
21-06-13 03:30	4	14.584	0.0	0.0
21-06-13 03:40	4	1.2719999999999998	0.0	0.0
21-06-13 03:50	4	1.08	0.72	1.224
21-06-13 04:00	4	14.568000000000001	0.0	3.8160000000000003
21-06-13 04:10	4	0.0	0.0	2.544
21-06-13 04:20	4	1.296	0.0	0.0
21-06-13 04:30	4	3.168	0.5519999999999999	2.2079999999999997
21-06-13 04:40	4	2.088	0.264	3.3839999999999995
21-06-13 04:50	4	0.8879999999999999	6.6	5.808000000000001
21-06-13 05:00	4	0.40800000000000003	0.12	0.0
21-06-13 05:10	4	1.536	0.0	0.0
21-06-13 05:20	4	0.0	0.0	0.0
21-06-13 05:30	4	0.5519999999999999	0.0	0.0
21-06-13 05:40	4	1.272	0.16799999999999998	0.0
21-06-13 05:50	4	1.128	11.208000000000002	0.0
21-06-13 06:00	4	2.808	0.21600000000000003	3.768
21-06-13 06:10	4	1.3439999999999999	2.112	2.304
21-06-13 06:20	4	2.688	0.0	0.0
21-06-13 06:30	4	1.3199999999999998	4.656000000000001	1.7280000000000002
21-06-13 06:40	4	0.0	0.21600000000000003	0.0
21-06-13 06:50	4	1.608	0.288	0.45600000000000007
21-06-13 07:00	5	0.0	0.0	0.0
21-06-13 07:10	5	0.0	0.0	0.0
21-06-13 07:20	5	0.0	0.0	0.0
21-06-13 07:30	5	0.0	0.0	0.0
21-06-13 07:40	5	0.0	0.0	0.0
21-06-13 07:50	5	0.0	0.0	0.0
21-06-13 08:00	5	0.0	0.0	0.0
21-06-13 08:10	5	0.0	0.0	0.0
21-06-13 08:20	5	0.0	0.0	0.0
21-06-13 08:30	5	0.0	0.0	0.0
21-06-13 08:40	5	0.0	0.0	0.0
21-06-13 08:50	5	0.0	0.0	0.0
21-06-13 09:00	5	0.0	0.0	0.0
21-06-13 09:10	5	0.0	0.0	0.0
21-06-13 09:20	5	0.0	0.0	0.0
21-06-13 09:30	5	0.0	0.0	0.0
21-06-13 09:40	5	0.0	0.0	0.0
21-06-13 09:50	5	0.0	0.0	0.0
21-06-13 10:00	5	0.0	0.0	0.0
21-06-13 10:10	5	0.0	0.0	0.0
21-06-13 10:20	5	0.0	0.0	1.152
21-06-13 10:30	5	3.12	0.0	0.36
21-06-13 10:40	5	2.52	0.0	0.0
21-06-13 10:50	5	4.712000000000001	0.0	0.21600000000000003
21-06-13 11:00	5	8.416	3.3120000000000003	1.56
21-06-13 11:10	5	3.6959999999999993	3.432	1.08
21-06-13 11:20	5	0.0	0.0	0.0
21-06-13 11:30	5	0.0	0.0	0.0
21-06-13 11:40	5	1.296	2.712	0.72
21-06-13 11:50	5	2.208	0.0	0.0
21-06-13 12:00	5	0.21600000000000003	0.0	0.0
21-06-13 12:10	5	2.808	0.0	0.0
21-06-13 12:20	5	0.0	0.0	0.0
21-06-13 12:30	5	0.0	0.0	0.0
21-06-13 12:40	5	0.0	0.0	0.0
21-06-13 12:50	5	0.0	0.0	0.0
21-06-13 13:00	5	0.096	0.0	0.0
21-06-13 13:10	5	1.536	0.0	0.0
21-06-13 13:20	5	0.0	0.0	0.0
21-06-13 13:30	5	0.0	0.0	0.0
21-06-13 13:40	5	0.0	0.0	0.0
21-06-13 13:50	5	0.0	0.0	5.880000000000001
21-06-13 14:00	5	0.0	0.0	2.8560000000000003
21-06-13 14:10	5	0.0	0.0	0.0
21-06-13 14:20	5	1.104	0.0	0.0
21-06-13 14:30	5	0.0	0.0	0.0
21-06-13 14:40	5	0.0	0.0	0.0
21-06-13 14:50	5	0.0	0.0	0.0
21-06-13 15:00	5	0.0	0.0	0.0
21-06-13 15:10	5	0.0	0.0	0.0
21-06-13 15:20	5	0.45600000000000007	0.024	0.0
21-06-13 15:30	5	0.12	0.0	0.0
21-06-13 15:40	5	0.0	0.0	0.0
21-06-13 15:50	5	0.072	0.0	0.0
21-06-13 16:00	5	0.0	0.0	0.0
21-06-13 16:10	5	2.928	0.0	0.0
21-06-13 16:20	5	0.0	0.0	0.096
21-06-13 16:30	5	0.0	0.0	0.0
21-06-13 16:40	5	0.0	0.0	0.0
21-06-13 16:50	5	0.0	0.0	0.0
21-06-13 17:00	5	0.0	0.0	0.0
21-06-13 17:10	5	0.0	0.0	0.0
21-06-13 17:20	5	0.0	0.0	0.0
21-06-13 17:30	5	0.0	0.0	0.0
21-06-13 17:40	5	0.0	0.0	0.0
21-06-13 17:50	5	0.0	0.0	0.0
21-06-13 18:00	5	0.0	0.0	0.0
21-06-13 18:10	5	0.0	0.0	0.0
21-06-13 18:20	5	0.0	0.0	0.0
21-06-13 18:30	5	0.168	5.24	0.0
21-06-13 18:40	5	0.0	3.4480000000000004	0.0
21-06-13 18:50	5	0.0	0.9359999999999999	0.0
21-06-13 19:00	5	0.0	0.0	0.0
21-06-13 19:10	5	0.0	0.0	0.744
21-06-13 19:20	5	0.0	0.096	0.624
21-06-13 19:30	5	0.0	0.488	0.0
21-06-13 19:40	5	0.0	4.144	3.5120000000000005
21-06-13 19:50	5	1.128	0.0	6.352
21-06-13 20:00	5	0.0	0.0	0.0
21-06-13 20:10	5	0.0	0.0	0.096
21-06-13 20:20	5	4.296	2.256	2.4240000000000004
21-06-13 20:30	5	0.0	0.144	0.0
21-06-13 20:40	5	0.0	0.0	0.0
21-06-13 20:50	5	0.0	0.0	0.0
21-06-13 21:00	5	0.0	0.0	1.848
21-06-13 21:10	5	0.0	0.0	2.6159999999999997
21-06-13 21:20	5	0.0	0.0	15.888
21-06-13 21:30	5	0.696	4.104	0.6719999999999999
21-06-13 21:40	5	0.0	0.0	0.0
21-06-13 21:50	5	0.0	0.0	0.0
21-06-13 22:00	5	0.0	0.0	0.9359999999999999
21-06-13 22:10	5	0.0	0.0	3.096
21-06-13 22:20	5	0.0	0.21600000000000003	3.3120000000000003
21-06-13 22:30	5	0.768	1.056	0.0
21-06-13 22:40	5	1.704	1.3679999999999999	0.0
21-06-13 22:50	5	5.976	1.6800000000000002	0.0
21-06-13 23:00	5	5.328	3.5760000000000005	0.648
21-06-13 23:10	5	0.0	0.0	0.0
21-06-13 23:20	5	5.4	0.0	0.0
21-06-13 23:30	5	0.192	0.0	0.144
21-06-13 23:40	5	0.0	0.12	0.0
21-06-13 23:50	5	0.696	0.0	7.4159999999999995
21-06-14 00:00	5	5.784000000000001	0.40800000000000003	4.704
21-06-14 00:10	5	0.0	2.6879999999999997	0.36
21-06-14 00:20	5	8.856	0.12	4.944
21-06-14 00:30	5	2.7600000000000002	1.32	0.0
21-06-14 00:40	5	0.6	0.0	2.112
21-06-14 00:50	5	1.608	0.984	2.4
21-06-14 01:00	5	0.12	0.8160000000000001	11.304
21-06-14 01:10	5	1.248	5.424	4.008
21-06-14 01:20	5	2.064	0.0	0.984
21-06-14 01:30	5	0.648	1.416	0.0
21-06-14 01:40	5	1.6560000000000001	0.0	1.544
21-06-14 01:50	5	8.496	11.040000000000001	3.304
21-06-14 02:00	5	3.192	2.4	2.712
21-06-14 02:10	5	3.072	2.4479999999999995	3.336
21-06-14 02:20	5	10.704	14.208000000000002	8.472
21-06-14 02:30	5	3.024	3.8880000000000003	3.432
21-06-14 02:40	5	0.0	3.8879999999999995	5.279999999999999
21-06-14 02:50	5	0.0	17.16	1.1760000000000002
21-06-14 03:00	5	0.0	1.608	0.96
21-06-14 03:10	5	2.856	0.984	1.032
21-06-14 03:20	5	0.032	1.3439999999999999	1.032
21-06-14 03:30	5	1.3599999999999999	3.5519999999999996	0.8400000000000001
21-06-14 03:40	5	0.072	0.0	0.12
21-06-14 03:50	5	0.16799999999999998	3.2159999999999997	4.296
21-06-14 04:00	5	0.0	0.0	0.0
21-06-14 04:10	5	0.0	0.0	0.0
21-06-14 04:20	5	0.0	0.0	0.0
21-06-14 04:30	5	3.84	0.21600000000000003	2.112
21-06-14 04:40	5	4.248	0.0	8.376000000000001
21-06-14 04:50	5	1.6320000000000001	0.26399999999999996	3.912
21-06-14 05:00	5	18.416000000000004	0.43200000000000005	0.0
21-06-14 05:10	5	20.416000000000004	8.040000000000001	2.448
21-06-14 05:20	5	0.8879999999999999	2.04	0.33599999999999997
21-06-14 05:30	5	1.032	3.8	5.808
21-06-14 05:40	5	3.528	5.272	4.4719999999999995
21-06-14 05:50	5	5.784	7.2	5.224
21-06-14 06:00	5	3.336	0.24	2.4240000000000004
21-06-14 06:10	5	0.648	0.024	1.8239999999999998
21-06-14 06:20	5	5.04	3.4800000000000004	3.12
21-06-14 06:30	5	0.9120000000000001	0.288	0.0
21-06-14 06:40	5	0.0	1.08	2.3520000000000003
21-06-14 06:50	5	0.0	0.984	0.0
21-06-14 07:00	6	0.0	0.36	0.0
21-06-14 07:10	6	0.0	0.0	0.0
21-06-14 07:20	6	0.0	0.0	0.0
21-06-14 07:30	6	0.24	0.0	0.0
21-06-14 07:40	6	0.0	1.008	0.024
21-06-14 07:50	6	0.0	0.0	0.0
21-06-14 08:00	6	0.0	0.0	0.0
21-06-14 08:10	6	0.0	0.0	0.0
21-06-14 08:20	6	0.0	0.0	0.0
21-06-14 08:30	6	0.0	0.0	0.0
21-06-14 08:40	6	0.0	0.0	0.0
21-06-14 08:50	6	0.0	0.0	0.0
21-06-14 09:00	6	0.0	0.0	0.0
21-06-14 09:10	6	0.0	0.0	0.0
21-06-14 09:20	6	0.0	0.0	0.0
21-06-14 09:30	6	0.0	0.0	0.0
21-06-14 09:40	6	0.0	0.0	0.0
21-06-14 09:50	6	1.752	0.096	0.576
21-06-14 10:00	6	2.16	2.688	2.1599999999999997
21-06-14 10:10	6	not_recorded	not_recorded	not_recorded
21-06-14 10:20	6	not_recorded	not_recorded	not_recorded
21-06-14 10:30	6	not_recorded	not_recorded	not_recorded
21-06-14 10:40	6	not_recorded	not_recorded	not_recorded
21-06-14 10:50	6	not_recorded	not_recorded	not_recorded
21-06-14 11:00	6	not_recorded	not_recorded	not_recorded
21-06-14 11:10	6	not_recorded	not_recorded	not_recorded
21-06-14 11:20	6	not_recorded	not_recorded	not_recorded
21-06-14 11:30	6	not_recorded	not_recorded	not_recorded
21-06-14 11:40	6	not_recorded	not_recorded	not_recorded
21-06-14 11:50	6	not_recorded	not_recorded	not_recorded
21-06-14 12:00	6	not_recorded	not_recorded	not_recorded
21-06-14 12:10	6	not_recorded	not_recorded	not_recorded
21-06-14 12:20	6	not_recorded	not_recorded	not_recorded
21-06-14 12:30	6	not_recorded	not_recorded	not_recorded
21-06-14 12:40	6	not_recorded	not_recorded	not_recorded
21-06-14 12:50	6	not_recorded	not_recorded	not_recorded
21-06-14 13:00	6	not_recorded	not_recorded	not_recorded
21-06-14 13:10	6	not_recorded	not_recorded	not_recorded
21-06-14 13:20	6	not_recorded	not_recorded	not_recorded
21-06-14 13:30	6	not_recorded	not_recorded	not_recorded
21-06-14 13:40	6	not_recorded	not_recorded	not_recorded
21-06-14 13:50	6	not_recorded	not_recorded	not_recorded
21-06-14 14:00	6	not_recorded	not_recorded	not_recorded
21-06-14 14:10	6	not_recorded	not_recorded	not_recorded
21-06-14 14:20	6	not_recorded	not_recorded	not_recorded
21-06-14 14:30	6	not_recorded	not_recorded	not_recorded
21-06-14 14:40	6	not_recorded	not_recorded	not_recorded
21-06-14 14:50	6	not_recorded	not_recorded	not_recorded
21-06-14 15:00	6	not_recorded	not_recorded	not_recorded
21-06-14 15:10	6	not_recorded	not_recorded	not_recorded
21-06-14 15:20	6	not_recorded	not_recorded	not_recorded
21-06-14 15:30	6	not_recorded	not_recorded	not_recorded
21-06-14 15:40	6	not_recorded	not_recorded	not_recorded
21-06-14 15:50	6	not_recorded	not_recorded	not_recorded
21-06-14 16:00	6	not_recorded	not_recorded	not_recorded
21-06-14 16:10	6	not_recorded	not_recorded	not_recorded
21-06-14 16:20	6	not_recorded	not_recorded	not_recorded
21-06-14 16:30	6	not_recorded	not_recorded	not_recorded
21-06-14 16:40	6	not_recorded	not_recorded	not_recorded
21-06-14 16:50	6	not_recorded	not_recorded	not_recorded
21-06-14 17:00	6	not_recorded	not_recorded	not_recorded
21-06-14 17:10	6	not_recorded	not_recorded	not_recorded
21-06-14 17:20	6	not_recorded	not_recorded	not_recorded
21-06-14 17:30	6	not_recorded	not_recorded	not_recorded
21-06-14 17:40	6	not_recorded	not_recorded	not_recorded
21-06-14 17:50	6	not_recorded	not_recorded	not_recorded
21-06-14 18:00	6	not_recorded	not_recorded	not_recorded
21-06-14 18:10	6	not_recorded	not_recorded	not_recorded
21-06-14 18:20	6	not_recorded	not_recorded	not_recorded
21-06-14 18:30	6	not_recorded	not_recorded	not_recorded
21-06-14 18:40	6	not_recorded	not_recorded	not_recorded
21-06-14 18:50	6	not_recorded	not_recorded	not_recorded
21-06-14 19:00	6	not_recorded	not_recorded	not_recorded
21-06-14 19:10	6	not_recorded	not_recorded	not_recorded
21-06-14 19:20	6	not_recorded	not_recorded	not_recorded
21-06-14 19:30	6	not_recorded	not_recorded	not_recorded
21-06-14 19:40	6	not_recorded	not_recorded	not_recorded
21-06-14 19:50	6	not_recorded	not_recorded	not_recorded
21-06-14 20:00	6	not_recorded	not_recorded	not_recorded
21-06-14 20:10	6	not_recorded	not_recorded	not_recorded
21-06-14 20:20	6	not_recorded	not_recorded	not_recorded
21-06-14 20:30	6	not_recorded	not_recorded	not_recorded
21-06-14 20:40	6	not_recorded	not_recorded	not_recorded
21-06-14 20:50	6	not_recorded	not_recorded	not_recorded
21-06-14 21:00	6	not_recorded	not_recorded	not_recorded
21-06-14 21:10	6	not_recorded	not_recorded	not_recorded
21-06-14 21:20	6	not_recorded	not_recorded	not_recorded
21-06-14 21:30	6	not_recorded	not_recorded	not_recorded
21-06-14 21:40	6	not_recorded	not_recorded	not_recorded
21-06-14 21:50	6	not_recorded	not_recorded	not_recorded
21-06-14 22:00	6	not_recorded	not_recorded	not_recorded
21-06-14 22:10	6	not_recorded	not_recorded	not_recorded
21-06-14 22:20	6	not_recorded	not_recorded	not_recorded
21-06-14 22:30	6	not_recorded	not_recorded	not_recorded
21-06-14 22:40	6	not_recorded	not_recorded	not_recorded
21-06-14 22:50	6	not_recorded	not_recorded	not_recorded
21-06-14 23:00	6	not_recorded	not_recorded	not_recorded
21-06-14 23:10	6	not_recorded	not_recorded	not_recorded
21-06-14 23:20	6	not_recorded	not_recorded	not_recorded
21-06-14 23:30	6	not_recorded	not_recorded	not_recorded
21-06-14 23:40	6	not_recorded	not_recorded	not_recorded
21-06-14 23:50	6	not_recorded	not_recorded	not_recorded
21-06-15 00:00	6	not_recorded	not_recorded	not_recorded
21-06-15 00:10	6	not_recorded	not_recorded	not_recorded
21-06-15 00:20	6	not_recorded	not_recorded	not_recorded
21-06-15 00:30	6	not_recorded	not_recorded	not_recorded
21-06-15 00:40	6	not_recorded	not_recorded	not_recorded
21-06-15 00:50	6	not_recorded	not_recorded	not_recorded
21-06-15 01:00	6	not_recorded	not_recorded	not_recorded
21-06-15 01:10	6	not_recorded	not_recorded	not_recorded
21-06-15 01:20	6	not_recorded	not_recorded	not_recorded
21-06-15 01:30	6	not_recorded	not_recorded	not_recorded
21-06-15 01:40	6	not_recorded	not_recorded	not_recorded
21-06-15 01:50	6	not_recorded	not_recorded	not_recorded
21-06-15 02:00	6	not_recorded	not_recorded	not_recorded
21-06-15 02:10	6	not_recorded	not_recorded	not_recorded
21-06-15 02:20	6	not_recorded	not_recorded	not_recorded
21-06-15 02:30	6	not_recorded	not_recorded	not_recorded
21-06-15 02:40	6	not_recorded	not_recorded	not_recorded
21-06-15 02:50	6	not_recorded	not_recorded	not_recorded
21-06-15 03:00	6	not_recorded	not_recorded	not_recorded
21-06-15 03:10	6	not_recorded	not_recorded	not_recorded
21-06-15 03:20	6	not_recorded	not_recorded	not_recorded
21-06-15 03:30	6	not_recorded	not_recorded	not_recorded
21-06-15 03:40	6	not_recorded	not_recorded	not_recorded
21-06-15 03:50	6	not_recorded	not_recorded	not_recorded
21-06-15 04:00	6	not_recorded	not_recorded	not_recorded
21-06-15 04:10	6	not_recorded	not_recorded	not_recorded
21-06-15 04:20	6	not_recorded	not_recorded	not_recorded
21-06-15 04:30	6	not_recorded	not_recorded	not_recorded
21-06-15 04:40	6	not_recorded	not_recorded	not_recorded
21-06-15 04:50	6	not_recorded	not_recorded	not_recorded
21-06-15 05:00	6	not_recorded	not_recorded	not_recorded
21-06-15 05:10	6	not_recorded	not_recorded	not_recorded
21-06-15 05:20	6	not_recorded	not_recorded	not_recorded
21-06-15 05:30	6	not_recorded	not_recorded	not_recorded
21-06-15 05:40	6	not_recorded	not_recorded	not_recorded
21-06-15 05:50	6	not_recorded	not_recorded	not_recorded
21-06-15 06:00	6	not_recorded	not_recorded	not_recorded
21-06-15 06:10	6	not_recorded	not_recorded	not_recorded
21-06-15 06:20	6	not_recorded	not_recorded	not_recorded
21-06-15 06:30	6	not_recorded	not_recorded	not_recorded
21-06-15 06:40	6	not_recorded	not_recorded	not_recorded
21-06-15 06:50	6	not_recorded	not_recorded	not_recorded
