# Supplementary material for: Rodent home cage monitoring for preclinical safety pharmacology assessment: results of a multi-company validation evaluating nonclinical and clinical data from three compounds
Source: Front Toxicol. 2025 Nov 5;7:1655330. doi: 10.3389/ftox.2025.1655330 (PMC12626872; doi:10.3389/ftox.2025.1655330)
Supplement: Supplementary file 1 [file DataSheet1.zip › JNJ/JNJ_Drinking_040_Cage-2.csv]

timestamp	day_index	985141003627861	985141003627862	985141003627863
21-06-14 07:00	-4	not_recorded	not_recorded	not_recorded
21-06-14 07:10	-4	not_recorded	not_recorded	not_recorded
21-06-14 07:20	-4	not_recorded	not_recorded	not_recorded
21-06-14 07:30	-4	not_recorded	not_recorded	not_recorded
21-06-14 07:40	-4	not_recorded	not_recorded	not_recorded
21-06-14 07:50	-4	not_recorded	not_recorded	not_recorded
21-06-14 08:00	-4	not_recorded	not_recorded	not_recorded
21-06-14 08:10	-4	not_recorded	not_recorded	not_recorded
21-06-14 08:20	-4	not_recorded	not_recorded	not_recorded
21-06-14 08:30	-4	not_recorded	not_recorded	not_recorded
21-06-14 08:40	-4	not_recorded	not_recorded	not_recorded
21-06-14 08:50	-4	not_recorded	not_recorded	not_recorded
21-06-14 09:00	-4	not_recorded	not_recorded	not_recorded
21-06-14 09:10	-4	not_recorded	not_recorded	not_recorded
21-06-14 09:20	-4	not_recorded	not_recorded	not_recorded
21-06-14 09:30	-4	not_recorded	not_recorded	not_recorded
21-06-14 09:40	-4	not_recorded	not_recorded	not_recorded
21-06-14 09:50	-4	not_recorded	not_recorded	not_recorded
21-06-14 10:00	-4	not_recorded	not_recorded	not_recorded
21-06-14 10:10	-4	not_recorded	not_recorded	not_recorded
21-06-14 10:20	-4	not_recorded	not_recorded	not_recorded
21-06-14 10:30	-4	5.36	0.32	0.24
21-06-14 10:40	-4	0.576	0.768	1.1280000000000001
21-06-14 10:50	-4	0.0	2.136	0.0
21-06-14 11:00	-4	7.776000000000001	1.536	3.192
21-06-14 11:10	-4	1.152	0.744	1.8239999999999998
21-06-14 11:20	-4	0.40800000000000003	0.0	0.0
21-06-14 11:30	-4	0.0	0.0	1.704
21-06-14 11:40	-4	0.0	0.0	6.072000000000001
21-06-14 11:50	-4	0.0	0.0	2.3760000000000003
21-06-14 12:00	-4	0.0	0.0	0.0
21-06-14 12:10	-4	0.0	0.0	0.0
21-06-14 12:20	-4	0.0	0.0	0.0
21-06-14 12:30	-4	0.0	0.0	0.0
21-06-14 12:40	-4	0.0	0.0	0.0
21-06-14 12:50	-4	0.0	0.0	0.0
21-06-14 13:00	-4	0.0	0.0	0.0
21-06-14 13:10	-4	1.6320000000000001	0.0	0.0
21-06-14 13:20	-4	0.144	0.0	0.0
21-06-14 13:30	-4	0.0	0.0	0.0
21-06-14 13:40	-4	0.0	0.0	0.0
21-06-14 13:50	-4	0.0	0.0	0.0
21-06-14 14:00	-4	0.0	0.0	0.0
21-06-14 14:10	-4	0.0	0.0	0.0
21-06-14 14:20	-4	0.0	0.0	0.0
21-06-14 14:30	-4	0.0	0.0	0.0
21-06-14 14:40	-4	0.0	0.0	0.0
21-06-14 14:50	-4	0.0	0.0	0.0
21-06-14 15:00	-4	0.0	0.40800000000000003	0.12
21-06-14 15:10	-4	0.0	0.0	0.0
21-06-14 15:20	-4	0.0	0.0	0.0
21-06-14 15:30	-4	0.0	0.0	0.0
21-06-14 15:40	-4	0.0	0.0	0.0
21-06-14 15:50	-4	0.0	0.0	0.0
21-06-14 16:00	-4	3.312	8.064	0.0
21-06-14 16:10	-4	0.0	9.168000000000001	0.048
21-06-14 16:20	-4	0.0	15.648000000000001	21.84
21-06-14 16:30	-4	0.0	0.0	0.0
21-06-14 16:40	-4	0.0	0.0	0.0
21-06-14 16:50	-4	0.0	0.0	0.0
21-06-14 17:00	-4	0.0	0.0	0.0
21-06-14 17:10	-4	0.0	0.0	0.0
21-06-14 17:20	-4	0.0	0.0	0.0
21-06-14 17:30	-4	0.0	0.096	0.0
21-06-14 17:40	-4	9.936000000000002	2.04	0.0
21-06-14 17:50	-4	0.072	0.0	0.0
21-06-14 18:00	-4	0.0	0.0	0.0
21-06-14 18:10	-4	0.0	0.0	0.0
21-06-14 18:20	-4	37.152	0.0	0.0
21-06-14 18:30	-4	3.144	0.0	1.176
21-06-14 18:40	-4	0.0	0.0	0.0
21-06-14 18:50	-4	0.0	0.0	0.0
21-06-14 19:00	-4	0.0	0.0	0.0
21-06-14 19:10	-4	0.0	2.16	0.72
21-06-14 19:20	-4	0.0	0.0	0.33599999999999997
21-06-14 19:30	-4	0.0	2.352	2.9040000000000004
21-06-14 19:40	-4	0.0	1.464	3.4560000000000004
21-06-14 19:50	-4	0.144	2.7600000000000002	0.0
21-06-14 20:00	-4	0.0	2.16	3.336
21-06-14 20:10	-4	0.0	0.0	0.0
21-06-14 20:20	-4	0.0	0.0	0.0
21-06-14 20:30	-4	0.096	0.0	4.296
21-06-14 20:40	-4	0.0	0.0	0.0
21-06-14 20:50	-4	0.0	0.0	0.0
21-06-14 21:00	-4	0.0	0.0	0.0
21-06-14 21:10	-4	0.0	0.0	0.0
21-06-14 21:20	-4	0.0	0.0	0.0
21-06-14 21:30	-4	0.0	0.0	0.0
21-06-14 21:40	-4	0.0	0.0	0.0
21-06-14 21:50	-4	0.0	0.0	1.8240000000000003
21-06-14 22:00	-4	0.0	0.0	16.824
21-06-14 22:10	-4	5.208	0.8400000000000001	6.5760000000000005
21-06-14 22:20	-4	0.0	0.504	0.744
21-06-14 22:30	-4	0.0	0.0	0.264
21-06-14 22:40	-4	2.136	1.032	0.0
21-06-14 22:50	-4	0.0	3.696	0.0
21-06-14 23:00	-4	1.056	0.192	1.224
21-06-14 23:10	-4	0.8160000000000001	1.884	2.688
21-06-14 23:20	-4	0.0	0.348	0.552
21-06-14 23:30	-4	0.0	0.0	0.0
21-06-14 23:40	-4	0.0	18.768	15.504
21-06-14 23:50	-4	0.8879999999999999	1.2959999999999998	1.7280000000000002
21-06-15 00:00	-4	2.784	0.0	5.831999999999999
21-06-15 00:10	-4	1.032	0.0	0.312
21-06-15 00:20	-4	2.208	0.0	0.0
21-06-15 00:30	-4	0.0	0.0	0.0
21-06-15 00:40	-4	0.0	0.16799999999999998	1.98
21-06-15 00:50	-4	0.024	0.0	3.5160000000000005
21-06-15 01:00	-4	0.40800000000000003	0.0	6.816
21-06-15 01:10	-4	1.2	0.24	0.0
21-06-15 01:20	-4	0.9120000000000001	0.0	0.0
21-06-15 01:30	-4	0.0	0.0	0.0
21-06-15 01:40	-4	3.696	3.2640000000000002	0.45600000000000007
21-06-15 01:50	-4	0.264	0.0	1.8
21-06-15 02:00	-4	2.016	0.12	3.096
21-06-15 02:10	-4	1.5	0.096	0.0
21-06-15 02:20	-4	0.132	0.0	0.0
21-06-15 02:30	-4	1.416	0.21600000000000003	3.6959999999999993
21-06-15 02:40	-4	0.048	0.0	0.0
21-06-15 02:50	-4	1.1280000000000001	0.0	0.0
21-06-15 03:00	-4	0.16799999999999998	1.8960000000000001	0.768
21-06-15 03:10	-4	4.464	0.0	1.3439999999999999
21-06-15 03:20	-4	0.0	0.0	0.0
21-06-15 03:30	-4	0.0	0.0	0.0
21-06-15 03:40	-4	0.0	1.584	1.488
21-06-15 03:50	-4	0.0	3.4560000000000004	1.056
21-06-15 04:00	-4	0.0	0.0	11.736
21-06-15 04:10	-4	0.0	4.92	20.148000000000003
21-06-15 04:20	-4	1.8719999999999999	1.968	36.132
21-06-15 04:30	-4	2.64	1.512	3.2880000000000003
21-06-15 04:40	-4	0.0	0.0	0.12
21-06-15 04:50	-4	2.88	7.895999999999999	3.072
21-06-15 05:00	-4	0.096	0.528	3.504
21-06-15 05:10	-4	3.864	0.0	2.4240000000000004
21-06-15 05:20	-4	0.0	0.0	3.192
21-06-15 05:30	-4	9.924000000000001	3.9120000000000004	0.0
21-06-15 05:40	-4	3.492	19.92	7.44
21-06-15 05:50	-4	0.096	0.0	0.16799999999999998
21-06-15 06:00	-4	0.0	0.0	0.0
21-06-15 06:10	-4	0.26399999999999996	0.0	6.168000000000001
21-06-15 06:20	-4	3.7920000000000003	0.0	2.664
21-06-15 06:30	-4	5.760000000000001	1.08	0.144
21-06-15 06:40	-4	0.0	0.0	0.0
21-06-15 06:50	-4	0.0	5.808	11.064
21-06-15 07:00	-3	0.0	0.0	1.656
21-06-15 07:10	-3	0.0	0.0	0.0
21-06-15 07:20	-3	0.0	0.0	0.0
21-06-15 07:30	-3	0.0	0.0	0.0
21-06-15 07:40	-3	0.0	0.0	0.0
21-06-15 07:50	-3	0.0	0.0	0.0
21-06-15 08:00	-3	0.0	0.0	0.0
21-06-15 08:10	-3	0.0	0.0	0.0
21-06-15 08:20	-3	0.0	0.0	0.0
21-06-15 08:30	-3	0.0	0.0	0.0
21-06-15 08:40	-3	0.0	0.0	0.0
21-06-15 08:50	-3	0.0	0.0	0.0
21-06-15 09:00	-3	0.288	0.0	0.0
21-06-15 09:10	-3	0.0	0.0	0.0
21-06-15 09:20	-3	0.0	3.4799999999999995	0.0
21-06-15 09:30	-3	0.0	0.144	0.024
21-06-15 09:40	-3	0.288	0.0	0.72
21-06-15 09:50	-3	0.33599999999999997	0.0	0.12
21-06-15 10:00	-3	0.0	2.616	0.8879999999999999
21-06-15 10:10	-3	0.0	0.0	0.12
21-06-15 10:20	-3	0.0	0.0	0.0
21-06-15 10:30	-3	0.0	0.0	0.0
21-06-15 10:40	-3	0.0	0.0	0.0
21-06-15 10:50	-3	0.0	0.0	0.0
21-06-15 11:00	-3	0.0	0.0	0.0
21-06-15 11:10	-3	1.248	3.12	0.24
21-06-15 11:20	-3	0.8400000000000001	4.5840000000000005	0.096
21-06-15 11:30	-3	0.8160000000000001	8.556000000000001	0.0
21-06-15 11:40	-3	1.512	1.3800000000000001	0.0
21-06-15 11:50	-3	2.2560000000000002	0.0	1.536
21-06-15 12:00	-3	6.6240000000000006	0.40800000000000003	0.0
21-06-15 12:10	-3	0.0	0.0	0.0
21-06-15 12:20	-3	0.0	0.0	0.0
21-06-15 12:30	-3	0.0	0.0	0.0
21-06-15 12:40	-3	0.0	0.0	0.0
21-06-15 12:50	-3	0.0	0.0	0.0
21-06-15 13:00	-3	0.0	0.0	0.0
21-06-15 13:10	-3	0.0	0.264	0.0
21-06-15 13:20	-3	0.0	1.8719999999999999	0.0
21-06-15 13:30	-3	0.0	2.8080000000000003	0.0
21-06-15 13:40	-3	0.0	0.0	0.0
21-06-15 13:50	-3	0.0	0.0	0.0
21-06-15 14:00	-3	0.0	0.0	0.0
21-06-15 14:10	-3	0.0	0.0	0.0
21-06-15 14:20	-3	0.0	0.0	0.0
21-06-15 14:30	-3	0.0	0.0	0.0
21-06-15 14:40	-3	0.0	0.0	0.0
21-06-15 14:50	-3	0.0	0.0	0.0
21-06-15 15:00	-3	0.0	0.0	0.0
21-06-15 15:10	-3	0.0	0.0	0.0
21-06-15 15:20	-3	0.0	0.0	0.0
21-06-15 15:30	-3	0.0	0.0	0.0
21-06-15 15:40	-3	0.0	0.0	0.0
21-06-15 15:50	-3	0.0	0.0	0.0
21-06-15 16:00	-3	0.0	0.0	0.0
21-06-15 16:10	-3	0.0	0.0	0.0
21-06-15 16:20	-3	0.0	0.0	0.0
21-06-15 16:30	-3	0.0	0.0	0.0
21-06-15 16:40	-3	0.43200000000000005	0.0	0.0
21-06-15 16:50	-3	1.056	0.0	0.0
21-06-15 17:00	-3	0.0	0.144	0.0
21-06-15 17:10	-3	0.0	0.6	0.0
21-06-15 17:20	-3	0.0	0.0	0.0
21-06-15 17:30	-3	0.0	0.0	0.0
21-06-15 17:40	-3	0.0	0.0	0.0
21-06-15 17:50	-3	0.024	0.072	0.504
21-06-15 18:00	-3	0.9359999999999999	0.0	2.088
21-06-15 18:10	-3	0.0	0.0	0.0
21-06-15 18:20	-3	0.0	0.0	0.0
21-06-15 18:30	-3	0.0	0.0	0.0
21-06-15 18:40	-3	0.0	0.0	0.0
21-06-15 18:50	-3	0.0	0.0	0.0
21-06-15 19:00	-3	0.0	0.0	0.0
21-06-15 19:10	-3	0.0	0.0	0.0
21-06-15 19:20	-3	0.0	0.0	0.0
21-06-15 19:30	-3	0.0	0.0	0.0
21-06-15 19:40	-3	0.0	0.0	0.0
21-06-15 19:50	-3	0.744	0.0	0.144
21-06-15 20:00	-3	0.5279999999999999	0.21600000000000003	1.272
21-06-15 20:10	-3	0.768	6.096	0.072
21-06-15 20:20	-3	0.0	1.248	1.224
21-06-15 20:30	-3	0.0	0.0	0.0
21-06-15 20:40	-3	3.144	4.44	0.0
21-06-15 20:50	-3	0.0	0.0	0.0
21-06-15 21:00	-3	0.0	0.0	0.0
21-06-15 21:10	-3	0.0	0.0	0.0
21-06-15 21:20	-3	0.0	0.0	0.0
21-06-15 21:30	-3	0.0	0.0	0.0
21-06-15 21:40	-3	0.0	3.2640000000000002	0.0
21-06-15 21:50	-3	0.0	0.0	0.0
21-06-15 22:00	-3	0.0	0.0	0.0
21-06-15 22:10	-3	0.0	0.0	0.0
21-06-15 22:20	-3	0.0	0.40800000000000003	0.792
21-06-15 22:30	-3	2.064	4.176	5.208
21-06-15 22:40	-3	0.48	2.472	6.0
21-06-15 22:50	-3	0.0	0.0	2.3280000000000003
21-06-15 23:00	-3	0.24	0.0	0.0
21-06-15 23:10	-3	0.144	0.21600000000000003	1.2
21-06-15 23:20	-3	0.0	0.264	0.33599999999999997
21-06-15 23:30	-3	0.0	0.0	0.0
21-06-15 23:40	-3	2.232	0.0	32.88
21-06-15 23:50	-3	4.056	0.0	1.128
21-06-16 00:00	-3	0.0	0.9359999999999999	2.592
21-06-16 00:10	-3	0.0	0.0	0.0
21-06-16 00:20	-3	0.072	0.0	1.512
21-06-16 00:30	-3	0.072	0.0	1.848
21-06-16 00:40	-3	8.232000000000001	1.56	0.072
21-06-16 00:50	-3	0.384	0.0	21.504
21-06-16 01:00	-3	2.688	13.608	0.6719999999999999
21-06-16 01:10	-3	0.40800000000000003	0.984	0.0
21-06-16 01:20	-3	0.0	0.0	5.5920000000000005
21-06-16 01:30	-3	4.992	2.6399999999999997	0.16799999999999998
21-06-16 01:40	-3	0.8160000000000001	0.0	1.584
21-06-16 01:50	-3	0.21600000000000003	0.0	0.0
21-06-16 02:00	-3	0.0	0.0	0.0
21-06-16 02:10	-3	0.0	0.0	0.0
21-06-16 02:20	-3	0.0	0.0	0.0
21-06-16 02:30	-3	0.0	0.0	0.0
21-06-16 02:40	-3	0.0	1.8960000000000001	0.576
21-06-16 02:50	-3	2.184	6.552000000000001	2.3280000000000003
21-06-16 03:00	-3	0.6	7.056	4.895999999999999
21-06-16 03:10	-3	0.192	5.544	12.168000000000001
21-06-16 03:20	-3	0.0	0.12	0.0
21-06-16 03:30	-3	0.0	0.0	6.6
21-06-16 03:40	-3	0.0	0.0	2.6160000000000005
21-06-16 03:50	-3	2.304	0.0	4.968
21-06-16 04:00	-3	2.352	0.288	0.528
21-06-16 04:10	-3	0.0	0.0	0.0
21-06-16 04:20	-3	0.096	0.0	1.3439999999999999
21-06-16 04:30	-3	6.552	1.056	8.976
21-06-16 04:40	-3	0.0	0.12	4.056
21-06-16 04:50	-3	0.0	0.0	0.0
21-06-16 05:00	-3	0.0	0.0	0.0
21-06-16 05:10	-3	0.0	0.0	0.0
21-06-16 05:20	-3	0.0	0.0	0.0
21-06-16 05:30	-3	1.0559999999999998	1.9440000000000002	0.0
21-06-16 05:40	-3	1.584	0.0	0.768
21-06-16 05:50	-3	1.488	0.12	1.176
21-06-16 06:00	-3	0.0	0.0	0.0
21-06-16 06:10	-3	0.0	0.0	0.0
21-06-16 06:20	-3	0.072	0.0	0.192
21-06-16 06:30	-3	2.3280000000000003	0.0	2.3280000000000003
21-06-16 06:40	-3	0.0	0.0	0.0
21-06-16 06:50	-3	0.0	0.0	0.0
21-06-16 07:00	-2	0.0	0.0	0.0
21-06-16 07:10	-2	0.096	0.0	0.0
21-06-16 07:20	-2	0.0	0.0	0.0
21-06-16 07:30	-2	0.0	0.0	0.0
21-06-16 07:40	-2	0.0	0.0	0.0
21-06-16 07:50	-2	0.0	0.0	0.0
21-06-16 08:00	-2	0.0	0.0	0.0
21-06-16 08:10	-2	0.0	0.0	0.0
21-06-16 08:20	-2	0.0	0.0	0.0
21-06-16 08:30	-2	0.0	0.0	0.0
21-06-16 08:40	-2	0.0	0.0	0.0
21-06-16 08:50	-2	0.0	0.0	0.0
21-06-16 09:00	-2	0.0	0.0	0.0
21-06-16 09:10	-2	0.0	0.0	0.0
21-06-16 09:20	-2	0.0	0.0	0.0
21-06-16 09:30	-2	0.0	0.0	0.0
21-06-16 09:40	-2	0.0	0.0	0.0
21-06-16 09:50	-2	0.0	0.0	0.0
21-06-16 10:00	-2	0.0	0.0	0.0
21-06-16 10:10	-2	0.0	0.072	0.12
21-06-16 10:20	-2	1.704	0.0	12.648
21-06-16 10:30	-2	0.144	0.096	1.1039999999999999
21-06-16 10:40	-2	0.0	0.6	1.56
21-06-16 10:50	-2	0.0	0.192	2.136
21-06-16 11:00	-2	1.296	1.3920000000000001	0.048
21-06-16 11:10	-2	0.0	0.0	0.0
21-06-16 11:20	-2	0.0	0.0	0.0
21-06-16 11:30	-2	2.3520000000000003	0.0	0.312
21-06-16 11:40	-2	0.0	0.0	0.0
21-06-16 11:50	-2	0.0	0.0	0.0
21-06-16 12:00	-2	0.0	0.0	0.0
21-06-16 12:10	-2	0.0	0.0	0.0
21-06-16 12:20	-2	0.384	0.0	0.0
21-06-16 12:30	-2	0.0	0.0	0.0
21-06-16 12:40	-2	0.24	0.0	0.0
21-06-16 12:50	-2	0.0	0.0	0.0
21-06-16 13:00	-2	0.0	0.312	0.0
21-06-16 13:10	-2	0.0	0.0	0.0
21-06-16 13:20	-2	0.0	0.0	0.0
21-06-16 13:30	-2	0.0	0.0	0.0
21-06-16 13:40	-2	0.0	0.0	0.0
21-06-16 13:50	-2	0.0	0.0	0.0
21-06-16 14:00	-2	0.0	0.0	0.0
21-06-16 14:10	-2	0.0	0.144	0.0
21-06-16 14:20	-2	0.0	0.048	0.0
21-06-16 14:30	-2	0.0	0.744	0.096
21-06-16 14:40	-2	0.0	0.0	1.224
21-06-16 14:50	-2	0.0	0.0	0.0
21-06-16 15:00	-2	0.0	0.0	0.0
21-06-16 15:10	-2	0.0	0.0	0.0
21-06-16 15:20	-2	0.0	0.0	0.0
21-06-16 15:30	-2	0.0	0.0	0.0
21-06-16 15:40	-2	0.16799999999999998	0.0	0.0
21-06-16 15:50	-2	0.0	0.0	0.0
21-06-16 16:00	-2	0.0	0.0	0.0
21-06-16 16:10	-2	0.0	0.0	0.0
21-06-16 16:20	-2	0.0	0.0	0.0
21-06-16 16:30	-2	0.0	0.0	0.0
21-06-16 16:40	-2	0.0	0.0	0.0
21-06-16 16:50	-2	0.0	0.0	0.0
21-06-16 17:00	-2	0.0	0.0	0.0
21-06-16 17:10	-2	0.0	0.0	0.0
21-06-16 17:20	-2	0.0	0.0	0.24
21-06-16 17:30	-2	0.0	0.0	0.0
21-06-16 17:40	-2	0.0	0.0	0.0
21-06-16 17:50	-2	0.0	0.0	0.0
21-06-16 18:00	-2	0.0	0.0	0.0
21-06-16 18:10	-2	0.0	0.096	0.0
21-06-16 18:20	-2	0.696	0.12	0.6719999999999999
21-06-16 18:30	-2	0.43200000000000005	0.0	1.6800000000000002
21-06-16 18:40	-2	0.0	0.504	0.0
21-06-16 18:50	-2	0.0	0.264	0.0
21-06-16 19:00	-2	0.0	0.0	0.0
21-06-16 19:10	-2	0.0	0.0	0.0
21-06-16 19:20	-2	0.0	0.0	0.0
21-06-16 19:30	-2	1.8719999999999999	0.0	0.0
21-06-16 19:40	-2	0.0	2.496	1.296
21-06-16 19:50	-2	0.0	2.952	0.0
21-06-16 20:00	-2	0.0	0.0	0.0
21-06-16 20:10	-2	0.0	0.0	0.0
21-06-16 20:20	-2	0.0	0.0	0.12
21-06-16 20:30	-2	1.152	0.0	2.616
21-06-16 20:40	-2	0.0	0.0	0.0
21-06-16 20:50	-2	0.072	0.0	0.0
21-06-16 21:00	-2	0.0	0.0	0.0
21-06-16 21:10	-2	0.0	0.0	0.0
21-06-16 21:20	-2	0.024	2.424	5.664
21-06-16 21:30	-2	2.568	0.0	2.136
21-06-16 21:40	-2	0.0	2.8320000000000003	0.0
21-06-16 21:50	-2	0.0	2.112	0.0
21-06-16 22:00	-2	0.096	0.288	0.8640000000000001
21-06-16 22:10	-2	2.448	5.16	0.0
21-06-16 22:20	-2	1.44	2.616	0.0
21-06-16 22:30	-2	0.0	0.0	0.21600000000000003
21-06-16 22:40	-2	2.4	0.0	0.336
21-06-16 22:50	-2	0.0	5.76	0.144
21-06-16 23:00	-2	0.0	0.0	0.0
21-06-16 23:10	-2	0.0	1.656	0.096
21-06-16 23:20	-2	0.0	1.536	0.0
21-06-16 23:30	-2	5.5200000000000005	0.528	8.664
21-06-16 23:40	-2	1.8240000000000003	2.496	9.0
21-06-16 23:50	-2	1.3679999999999999	0.0	0.0
21-06-17 00:00	-2	0.0	0.0	0.0
21-06-17 00:10	-2	0.0	0.0	0.0
21-06-17 00:20	-2	0.0	0.144	2.976
21-06-17 00:30	-2	0.696	0.0	0.0
21-06-17 00:40	-2	0.0	0.0	4.968000000000001
21-06-17 00:50	-2	0.43200000000000005	0.0	0.624
21-06-17 01:00	-2	15.528	0.744	2.7119999999999997
21-06-17 01:10	-2	0.0	0.6	0.072
21-06-17 01:20	-2	0.0	0.072	0.0
21-06-17 01:30	-2	0.0	3.84	0.96
21-06-17 01:40	-2	0.43200000000000005	0.0	1.512
21-06-17 01:50	-2	0.0	3.12	5.448
21-06-17 02:00	-2	2.184	0.0	0.024
21-06-17 02:10	-2	1.536	3.8880000000000003	0.12
21-06-17 02:20	-2	0.0	3.6	1.6560000000000001
21-06-17 02:30	-2	5.928	3.6719999999999997	17.424
21-06-17 02:40	-2	0.672	1.464	2.712
21-06-17 02:50	-2	0.0	0.0	1.584
21-06-17 03:00	-2	0.12	0.0	3.048
21-06-17 03:10	-2	0.0	0.024	0.0
21-06-17 03:20	-2	0.0	0.0	0.648
21-06-17 03:30	-2	0.12	0.12	1.7280000000000002
21-06-17 03:40	-2	2.0160000000000005	5.952	7.752000000000001
21-06-17 03:50	-2	0.312	0.43200000000000005	1.7280000000000002
21-06-17 04:00	-2	0.024	0.0	0.8400000000000001
21-06-17 04:10	-2	5.76	1.224	6.144
21-06-17 04:20	-2	3.96	0.24	0.0
21-06-17 04:30	-2	0.0	0.0	2.496
21-06-17 04:40	-2	0.0	0.0	1.608
21-06-17 04:50	-2	1.6079999999999999	0.0	0.144
21-06-17 05:00	-2	0.21600000000000003	2.2079999999999997	0.504
21-06-17 05:10	-2	0.0	0.0	0.0
21-06-17 05:20	-2	2.8080000000000003	0.0	10.032
21-06-17 05:30	-2	5.544	0.0	1.296
21-06-17 05:40	-2	0.0	0.0	2.232
21-06-17 05:50	-2	0.0	0.0	0.0
21-06-17 06:00	-2	1.32	4.08	0.8879999999999999
21-06-17 06:10	-2	0.0	0.8400000000000001	1.008
21-06-17 06:20	-2	0.45600000000000007	0.12	0.40800000000000003
21-06-17 06:30	-2	0.0	0.16799999999999998	0.8400000000000001
21-06-17 06:40	-2	0.0	0.0	0.36
21-06-17 06:50	-2	0.0	0.312	0.0
21-06-17 07:00	-1	0.528	0.0	0.192
21-06-17 07:10	-1	0.0	0.0	0.0
21-06-17 07:20	-1	0.0	0.0	0.0
21-06-17 07:30	-1	0.0	0.0	0.0
21-06-17 07:40	-1	0.024	0.0	0.0
21-06-17 07:50	-1	0.0	0.0	0.0
21-06-17 08:00	-1	0.0	0.0	0.0
21-06-17 08:10	-1	0.0	0.0	0.0
21-06-17 08:20	-1	0.0	0.0	0.0
21-06-17 08:30	-1	0.24	0.0	0.0
21-06-17 08:40	-1	0.0	0.0	0.0
21-06-17 08:50	-1	0.0	0.0	0.0
21-06-17 09:00	-1	0.0	0.0	0.0
21-06-17 09:10	-1	0.0	0.0	0.0
21-06-17 09:20	-1	0.0	0.0	0.0
21-06-17 09:30	-1	0.0	0.0	0.0
21-06-17 09:40	-1	0.072	0.0	0.0
21-06-17 09:50	-1	0.0	0.0	0.0
21-06-17 10:00	-1	0.0	0.0	0.0
21-06-17 10:10	-1	0.0	0.0	0.0
21-06-17 10:20	-1	0.0	0.0	0.0
21-06-17 10:30	-1	0.048	1.272	0.792
21-06-17 10:40	-1	0.144	0.0	4.872000000000001
21-06-17 10:50	-1	0.0	0.0	0.0
21-06-17 11:00	-1	0.0	0.0	0.0
21-06-17 11:10	-1	0.0	0.0	0.0
21-06-17 11:20	-1	0.0	0.0	0.0
21-06-17 11:30	-1	0.0	0.0	0.0
21-06-17 11:40	-1	0.0	0.0	0.0
21-06-17 11:50	-1	0.0	0.0	0.0
21-06-17 12:00	-1	0.0	0.0	0.0
21-06-17 12:10	-1	0.0	0.0	2.2800000000000002
21-06-17 12:20	-1	0.0	0.0	0.6
21-06-17 12:30	-1	0.0	0.0	0.0
21-06-17 12:40	-1	0.8640000000000001	0.0	0.528
21-06-17 12:50	-1	0.0	0.0	0.0
21-06-17 13:00	-1	0.0	0.0	0.0
21-06-17 13:10	-1	0.0	0.0	0.0
21-06-17 13:20	-1	0.0	0.0	0.0
21-06-17 13:30	-1	0.0	1.392	0.0
21-06-17 13:40	-1	0.0	3.5760000000000005	0.0
21-06-17 13:50	-1	0.0	4.8	0.0
21-06-17 14:00	-1	0.0	0.768	0.0
21-06-17 14:10	-1	0.0	0.0	0.0
21-06-17 14:20	-1	0.0	0.0	0.0
21-06-17 14:30	-1	0.0	0.0	0.0
21-06-17 14:40	-1	0.0	1.2	1.6800000000000002
21-06-17 14:50	-1	0.0	0.0	0.0
21-06-17 15:00	-1	0.0	0.0	0.0
21-06-17 15:10	-1	0.0	0.0	0.0
21-06-17 15:20	-1	0.0	0.0	0.0
21-06-17 15:30	-1	0.0	0.0	0.0
21-06-17 15:40	-1	0.0	0.0	0.0
21-06-17 15:50	-1	0.0	0.0	0.0
21-06-17 16:00	-1	0.0	0.0	0.0
21-06-17 16:10	-1	0.0	0.0	0.0
21-06-17 16:20	-1	0.0	0.0	0.0
21-06-17 16:30	-1	0.0	0.0	0.0
21-06-17 16:40	-1	0.0	0.0	0.0
21-06-17 16:50	-1	0.0	0.0	0.0
21-06-17 17:00	-1	0.0	0.0	0.0
21-06-17 17:10	-1	0.0	0.0	0.4800000000000001
21-06-17 17:20	-1	0.0	0.0	0.048
21-06-17 17:30	-1	0.0	0.0	0.0
21-06-17 17:40	-1	0.0	0.0	0.0
21-06-17 17:50	-1	0.0	0.0	0.0
21-06-17 18:00	-1	0.0	0.0	0.0
21-06-17 18:10	-1	0.0	0.0	0.0
21-06-17 18:20	-1	0.0	2.208	0.0
21-06-17 18:30	-1	0.0	0.0	0.0
21-06-17 18:40	-1	0.0	0.0	0.0
21-06-17 18:50	-1	0.0	0.0	0.0
21-06-17 19:00	-1	0.0	1.512	0.0
21-06-17 19:10	-1	0.0	2.04	0.0
21-06-17 19:20	-1	1.3439999999999999	0.0	0.0
21-06-17 19:30	-1	0.0	0.0	0.0
21-06-17 19:40	-1	0.648	0.0	0.45599999999999996
21-06-17 19:50	-1	0.0	2.64	0.0
21-06-17 20:00	-1	1.464	0.0	0.0
21-06-17 20:10	-1	0.0	0.0	0.0
21-06-17 20:20	-1	3.504	1.536	0.0
21-06-17 20:30	-1	0.0	0.0	0.0
21-06-17 20:40	-1	0.0	0.0	0.0
21-06-17 20:50	-1	0.0	0.0	0.0
21-06-17 21:00	-1	0.0	0.0	0.0
21-06-17 21:10	-1	0.0	0.0	0.0
21-06-17 21:20	-1	1.8	0.43200000000000005	0.0
21-06-17 21:30	-1	0.0	1.9919999999999998	0.0
21-06-17 21:40	-1	0.0	0.0	0.0
21-06-17 21:50	-1	0.0	0.0	0.0
21-06-17 22:00	-1	7.008000000000001	0.0	0.096
21-06-17 22:10	-1	0.0	0.0	0.0
21-06-17 22:20	-1	0.0	3.912	0.0
21-06-17 22:30	-1	0.0	0.0	0.048
21-06-17 22:40	-1	1.3679999999999999	0.0	0.0
21-06-17 22:50	-1	0.0	0.0	5.4719999999999995
21-06-17 23:00	-1	2.6399999999999997	2.2079999999999997	3.864
21-06-17 23:10	-1	0.0	0.16799999999999998	4.68
21-06-17 23:20	-1	0.0	1.488	1.8719999999999999
21-06-17 23:30	-1	5.328	0.192	0.0
21-06-17 23:40	-1	4.992	0.336	1.968
21-06-17 23:50	-1	0.096	0.0	2.4
21-06-18 00:00	-1	0.0	0.0	0.0
21-06-18 00:10	-1	0.744	0.0	0.0
21-06-18 00:20	-1	3.9840000000000004	0.45599999999999996	0.12
21-06-18 00:30	-1	0.0	0.0	0.45600000000000007
21-06-18 00:40	-1	0.0	0.0	1.392
21-06-18 00:50	-1	0.264	0.0	9.504
21-06-18 01:00	-1	1.416	0.0	4.3919999999999995
21-06-18 01:10	-1	2.016	0.0	1.152
21-06-18 01:20	-1	0.192	0.0	3.3600000000000003
21-06-18 01:30	-1	0.0	0.12	0.0
21-06-18 01:40	-1	0.648	2.64	0.072
21-06-18 01:50	-1	0.0	0.0	2.592
21-06-18 02:00	-1	3.4560000000000004	0.072	3.8160000000000003
21-06-18 02:10	-1	0.504	1.008	0.0
21-06-18 02:20	-1	0.336	1.176	19.607999999999997
21-06-18 02:30	-1	2.952	1.008	1.6320000000000001
21-06-18 02:40	-1	1.3679999999999999	0.024	0.072
21-06-18 02:50	-1	0.0	2.3760000000000003	0.744
21-06-18 03:00	-1	0.0	0.0	4.272
21-06-18 03:10	-1	1.848	3.3840000000000003	0.288
21-06-18 03:20	-1	1.2719999999999998	0.0	0.552
21-06-18 03:30	-1	0.0	0.0	0.096
21-06-18 03:40	-1	1.152	0.0	0.648
21-06-18 03:50	-1	0.192	1.9439999999999997	0.8400000000000001
21-06-18 04:00	-1	0.0	1.3679999999999999	0.0
21-06-18 04:10	-1	3.768	0.45600000000000007	0.144
21-06-18 04:20	-1	0.0	0.0	4.128
21-06-18 04:30	-1	0.21600000000000003	2.5200000000000005	1.968
21-06-18 04:40	-1	0.072	0.16799999999999998	5.064
21-06-18 04:50	-1	0.0	0.696	1.08
21-06-18 05:00	-1	0.0	0.0	3.072
21-06-18 05:10	-1	0.0	14.040000000000001	4.176
21-06-18 05:20	-1	13.080000000000002	2.2800000000000002	3.6479999999999997
21-06-18 05:30	-1	5.4959999999999996	0.0	0.6960000000000001
21-06-18 05:40	-1	0.0	0.0	0.0
21-06-18 05:50	-1	0.0	0.0	0.0
21-06-18 06:00	-1	6.984	0.0	0.8640000000000001
21-06-18 06:10	-1	9.959999999999999	0.0	6.384
21-06-18 06:20	-1	0.36	0.0	3.216
21-06-18 06:30	-1	0.16799999999999998	0.0	7.92
21-06-18 06:40	-1	0.0	0.0	0.096
21-06-18 06:50	-1	0.024	0.696	0.096
21-06-18 07:00	0	0.0	0.0	1.2
21-06-18 07:10	0	0.0	0.0	1.464
21-06-18 07:20	0	0.0	0.0	0.0
21-06-18 07:30	0	0.0	0.0	0.0
21-06-18 07:40	0	0.0	0.0	0.0
21-06-18 07:50	0	0.0	0.0	0.0
21-06-18 08:00	0	0.0	0.0	0.0
21-06-18 08:10	0	0.0	0.0	0.0
21-06-18 08:20	0	0.0	0.0	0.0
21-06-18 08:30	0	0.0	0.0	0.0
21-06-18 08:40	0	0.0	0.0	0.0
21-06-18 08:50	0	0.0	0.0	0.0
21-06-18 09:00	0	0.0	0.0	0.0
21-06-18 09:10	0	0.0	0.0	0.12
21-06-18 09:20	0	0.0	0.0	0.0
21-06-18 09:30	0	0.0	0.0	0.0
21-06-18 09:40	0	0.0	0.504	0.36
21-06-18 09:50	0	0.0	0.0	0.0
21-06-18 10:00	0	0.0	0.096	9.96
21-06-18 10:10	0	0.0	0.24000000000000005	4.608
21-06-18 10:20	0	0.504	0.45599999999999996	4.632
21-06-18 10:30	0	0.384	0.12	0.5039999999999999
21-06-18 10:40	0	0.36	0.0	0.072
21-06-18 10:50	0	0.504	0.288	0.24
21-06-18 11:00	0	0.45600000000000007	0.33599999999999997	0.696
21-06-18 11:10	0	0.792	0.33599999999999997	0.8160000000000001
21-06-18 11:20	0	0.144	0.24	1.1280000000000001
21-06-18 11:30	0	0.21600000000000003	0.16799999999999998	0.33599999999999997
21-06-18 11:40	0	0.024	0.8160000000000001	1.7759999999999998
21-06-18 11:50	0	0.5279999999999999	0.288	1.9920000000000002
21-06-18 12:00	0	0.288	0.8400000000000001	0.45600000000000007
21-06-18 12:10	0	0.9120000000000001	0.36	0.8640000000000001
21-06-18 12:20	0	0.21600000000000003	0.12	0.264
21-06-18 12:30	0	0.6719999999999999	3.0	1.392
21-06-18 12:40	0	0.40800000000000003	1.392	0.504
21-06-18 12:50	0	2.688	0.8880000000000001	0.312
21-06-18 13:00	0	0.384	3.768	2.5200000000000005
21-06-18 13:10	0	0.0	0.312	0.0
21-06-18 13:20	0	0.192	0.5519999999999999	0.192
21-06-18 13:30	0	0.624	0.312	1.08
21-06-18 13:40	0	0.336	1.6079999999999999	0.624
21-06-18 13:50	0	0.0	0.0	1.56
21-06-18 14:00	0	0.8400000000000001	1.032	0.5519999999999999
21-06-18 14:10	0	0.40800000000000003	0.0	0.5279999999999999
21-06-18 14:20	0	0.12	0.072	0.624
21-06-18 14:30	0	0.43200000000000005	1.464	0.0
21-06-18 14:40	0	0.0	0.048	0.0
21-06-18 14:50	0	0.024	0.21600000000000003	0.0
21-06-18 15:00	0	0.43200000000000005	0.024	0.16799999999999998
21-06-18 15:10	0	0.096	0.144	0.096
21-06-18 15:20	0	0.16799999999999998	0.744	0.096
21-06-18 15:30	0	0.192	0.192	0.0
21-06-18 15:40	0	0.096	0.264	0.0
21-06-18 15:50	0	1.8960000000000001	0.43200000000000005	2.76
21-06-18 16:00	0	1.176	0.504	1.056
21-06-18 16:10	0	1.536	0.0	0.0
21-06-18 16:20	0	0.12	0.0	0.0
21-06-18 16:30	0	0.0	0.0	0.0
21-06-18 16:40	0	0.0	0.0	0.024
21-06-18 16:50	0	0.0	0.0	0.0
21-06-18 17:00	0	0.0	0.0	0.696
21-06-18 17:10	0	0.0	0.0	0.0
21-06-18 17:20	0	0.0	0.0	0.0
21-06-18 17:30	0	0.0	0.0	0.0
21-06-18 17:40	0	0.0	0.312	0.0
21-06-18 17:50	0	0.0	0.40800000000000003	0.0
21-06-18 18:00	0	0.0	2.688	0.0
21-06-18 18:10	0	0.0	0.0	0.21600000000000003
21-06-18 18:20	0	0.0	0.0	0.0
21-06-18 18:30	0	0.0	0.0	2.9520000000000004
21-06-18 18:40	0	0.0	0.0	0.0
21-06-18 18:50	0	0.0	0.024	2.112
21-06-18 19:00	0	0.0	0.0	2.232
21-06-18 19:10	0	0.0	0.0	0.0
21-06-18 19:20	0	0.12	0.33599999999999997	0.384
21-06-18 19:30	0	0.24	0.0	0.384
21-06-18 19:40	0	0.0	0.0	1.2719999999999998
21-06-18 19:50	0	0.0	0.0	0.0
21-06-18 20:00	0	0.0	0.0	0.0
21-06-18 20:10	0	0.0	0.0	0.0
21-06-18 20:20	0	0.0	0.0	0.0
21-06-18 20:30	0	0.0	0.0	0.0
21-06-18 20:40	0	0.0	0.0	0.0
21-06-18 20:50	0	0.0	0.0	0.0
21-06-18 21:00	0	0.0	0.0	0.0
21-06-18 21:10	0	0.0	0.0	0.0
21-06-18 21:20	0	0.0	0.0	0.24
21-06-18 21:30	0	0.0	0.0	0.024
21-06-18 21:40	0	0.0	0.24	1.9200000000000004
21-06-18 21:50	0	0.0	0.0	0.0
21-06-18 22:00	0	0.0	0.024	0.16799999999999998
21-06-18 22:10	0	0.0	0.0	0.024
21-06-18 22:20	0	0.0	0.0	0.096
21-06-18 22:30	0	0.0	0.24	0.0
21-06-18 22:40	0	0.0	0.0	0.0
21-06-18 22:50	0	0.0	0.0	0.0
21-06-18 23:00	0	0.0	0.0	0.9600000000000002
21-06-18 23:10	0	0.072	0.0	0.0
21-06-18 23:20	0	0.0	0.0	0.528
21-06-18 23:30	0	0.624	1.0080000000000002	2.16
21-06-18 23:40	0	0.0	0.048	1.6800000000000002
21-06-18 23:50	0	0.0	0.12	0.192
21-06-19 00:00	0	0.0	0.0	0.0
21-06-19 00:10	0	0.312	0.528	0.0
21-06-19 00:20	0	0.0	0.0	0.12
21-06-19 00:30	0	0.0	0.0	0.0
21-06-19 00:40	0	0.288	0.0	3.6480000000000006
21-06-19 00:50	0	0.96	0.0	3.096
21-06-19 01:00	0	1.032	0.0	0.984
21-06-19 01:10	0	2.448	0.0	2.064
21-06-19 01:20	0	0.0	0.0	0.0
21-06-19 01:30	0	0.0	0.0	0.0
21-06-19 01:40	0	1.8960000000000001	0.048	4.656000000000001
21-06-19 01:50	0	2.2800000000000002	0.648	5.328
21-06-19 02:00	0	0.96	0.0	2.8560000000000003
21-06-19 02:10	0	0.096	0.0	0.072
21-06-19 02:20	0	0.21600000000000003	0.0	3.336
21-06-19 02:30	0	0.0	0.0	0.744
21-06-19 02:40	0	0.0	0.0	0.0
21-06-19 02:50	0	0.0	0.0	0.096
21-06-19 03:00	0	0.0	0.0	0.0
21-06-19 03:10	0	0.0	0.0	0.0
21-06-19 03:20	0	0.0	0.0	1.6560000000000001
21-06-19 03:30	0	0.0	0.096	0.0
21-06-19 03:40	0	0.0	0.16799999999999998	3.2880000000000003
21-06-19 03:50	0	0.0	0.0	0.0
21-06-19 04:00	0	0.45600000000000007	0.0	0.096
21-06-19 04:10	0	0.0	0.0	1.1039999999999999
21-06-19 04:20	0	0.0	0.0	0.0
21-06-19 04:30	0	0.0	0.24	0.0
21-06-19 04:40	0	0.0	0.8640000000000001	0.0
21-06-19 04:50	0	0.0	0.0	0.0
21-06-19 05:00	0	0.0	0.0	0.0
21-06-19 05:10	0	0.0	0.0	0.0
21-06-19 05:20	0	0.33599999999999997	0.0	0.16799999999999998
21-06-19 05:30	0	0.672	3.144	0.45599999999999996
21-06-19 05:40	0	0.0	0.0	0.0
21-06-19 05:50	0	0.528	0.0	0.0
21-06-19 06:00	0	0.0	0.0	0.0
21-06-19 06:10	0	0.24	0.0	0.0
21-06-19 06:20	0	0.0	0.0	0.0
21-06-19 06:30	0	0.384	0.0	0.288
21-06-19 06:40	0	0.0	0.21600000000000003	0.16799999999999998
21-06-19 06:50	0	0.0	0.0	0.0
21-06-19 07:00	1	0.0	0.0	0.0
21-06-19 07:10	1	0.0	0.0	0.0
21-06-19 07:20	1	0.0	0.0	0.0
21-06-19 07:30	1	0.0	0.0	0.0
21-06-19 07:40	1	0.0	0.0	0.0
21-06-19 07:50	1	0.0	0.0	0.0
21-06-19 08:00	1	0.0	0.0	0.0
21-06-19 08:10	1	0.0	0.0	0.0
21-06-19 08:20	1	0.0	0.0	0.0
21-06-19 08:30	1	0.0	0.0	0.0
21-06-19 08:40	1	0.0	0.0	0.0
21-06-19 08:50	1	0.0	0.0	0.0
21-06-19 09:00	1	0.0	0.0	0.0
21-06-19 09:10	1	0.0	0.0	0.0
21-06-19 09:20	1	0.0	0.0	0.096
21-06-19 09:30	1	0.0	0.0	0.0
21-06-19 09:40	1	0.0	0.0	0.0
21-06-19 09:50	1	0.0	0.0	0.0
21-06-19 10:00	1	0.0	0.0	0.0
21-06-19 10:10	1	0.0	0.0	0.0
21-06-19 10:20	1	0.0	0.0	0.0
21-06-19 10:30	1	0.0	0.0	0.0
21-06-19 10:40	1	0.0	0.0	0.0
21-06-19 10:50	1	0.0	0.0	0.0
21-06-19 11:00	1	0.0	0.0	0.0
21-06-19 11:10	1	0.0	0.0	0.0
21-06-19 11:20	1	0.0	0.0	0.0
21-06-19 11:30	1	0.0	0.0	0.0
21-06-19 11:40	1	0.0	0.0	0.0
21-06-19 11:50	1	0.0	0.0	0.0
21-06-19 12:00	1	0.0	0.0	0.0
21-06-19 12:10	1	0.0	0.0	0.0
21-06-19 12:20	1	0.0	0.0	0.0
21-06-19 12:30	1	0.0	0.0	0.0
21-06-19 12:40	1	0.0	0.24	0.0
21-06-19 12:50	1	0.0	0.192	0.0
21-06-19 13:00	1	0.0	0.0	0.0
21-06-19 13:10	1	0.0	0.0	0.0
21-06-19 13:20	1	0.0	0.0	0.0
21-06-19 13:30	1	0.0	0.0	0.0
21-06-19 13:40	1	0.0	0.0	0.0
21-06-19 13:50	1	0.0	0.0	0.0
21-06-19 14:00	1	0.0	0.0	0.0
21-06-19 14:10	1	0.0	0.0	0.0
21-06-19 14:20	1	0.0	0.0	0.048
21-06-19 14:30	1	0.0	0.528	0.0
21-06-19 14:40	1	0.0	0.8640000000000001	0.0
21-06-19 14:50	1	0.0	0.0	0.0
21-06-19 15:00	1	0.0	0.0	0.0
21-06-19 15:10	1	0.0	0.0	0.0
21-06-19 15:20	1	0.0	0.0	0.0
21-06-19 15:30	1	0.0	0.384	0.0
21-06-19 15:40	1	0.0	0.0	0.0
21-06-19 15:50	1	0.0	0.0	0.0
21-06-19 16:00	1	0.0	0.0	0.0
21-06-19 16:10	1	0.576	0.0	0.24
21-06-19 16:20	1	0.0	0.0	0.0
21-06-19 16:30	1	0.0	0.0	0.0
21-06-19 16:40	1	0.0	0.0	0.0
21-06-19 16:50	1	0.0	0.0	0.0
21-06-19 17:00	1	0.0	0.0	0.0
21-06-19 17:10	1	0.0	0.0	0.0
21-06-19 17:20	1	0.0	0.0	0.0
21-06-19 17:30	1	0.0	0.0	0.0
21-06-19 17:40	1	0.0	0.0	0.0
21-06-19 17:50	1	0.144	0.0	0.0
21-06-19 18:00	1	0.0	0.0	0.0
21-06-19 18:10	1	0.0	0.0	0.16799999999999998
21-06-19 18:20	1	0.0	0.0	0.0
21-06-19 18:30	1	0.0	0.0	0.072
21-06-19 18:40	1	0.0	0.0	0.0
21-06-19 18:50	1	0.0	0.0	0.0
21-06-19 19:00	1	0.0	0.0	0.0
21-06-19 19:10	1	0.0	0.0	0.0
21-06-19 19:20	1	0.0	0.0	0.0
21-06-19 19:30	1	0.192	0.0	1.224
21-06-19 19:40	1	0.0	0.0	0.0
21-06-19 19:50	1	0.144	0.312	0.0
21-06-19 20:00	1	0.0	0.0	0.312
21-06-19 20:10	1	1.464	0.0	0.0
21-06-19 20:20	1	0.0	0.0	0.0
21-06-19 20:30	1	0.0	0.0	0.0
21-06-19 20:40	1	0.0	0.0	0.0
21-06-19 20:50	1	0.0	0.0	0.0
21-06-19 21:00	1	0.0	0.0	0.0
21-06-19 21:10	1	0.0	0.0	0.096
21-06-19 21:20	1	0.0	0.0	0.0
21-06-19 21:30	1	0.0	0.0	0.0
21-06-19 21:40	1	0.0	0.0	0.0
21-06-19 21:50	1	0.0	0.0	0.0
21-06-19 22:00	1	0.0	0.0	0.072
21-06-19 22:10	1	0.0	0.0	0.0
21-06-19 22:20	1	0.096	1.1520000000000001	0.0
21-06-19 22:30	1	0.0	0.5279999999999999	1.2719999999999998
21-06-19 22:40	1	0.0	0.0	0.576
21-06-19 22:50	1	1.4400000000000002	0.0	0.0
21-06-19 23:00	1	0.0	0.0	0.0
21-06-19 23:10	1	2.304	0.0	0.0
21-06-19 23:20	1	0.096	0.0	0.0
21-06-19 23:30	1	0.744	0.43200000000000005	0.048
21-06-19 23:40	1	0.384	0.0	0.36
21-06-19 23:50	1	0.0	0.0	0.12
21-06-20 00:00	1	0.0	0.45600000000000007	1.7520000000000002
21-06-20 00:10	1	0.0	0.0	0.0
21-06-20 00:20	1	0.12	0.0	0.144
21-06-20 00:30	1	0.048	0.024	0.288
21-06-20 00:40	1	0.0	0.0	0.0
21-06-20 00:50	1	0.0	0.0	0.0
21-06-20 01:00	1	0.0	0.0	1.6560000000000001
21-06-20 01:10	1	0.12	0.576	0.072
21-06-20 01:20	1	4.368	0.0	0.192
21-06-20 01:30	1	0.0	0.0	0.144
21-06-20 01:40	1	0.8399999999999999	0.0	0.0
21-06-20 01:50	1	0.36	0.288	0.792
21-06-20 02:00	1	0.312	0.8400000000000001	0.072
21-06-20 02:10	1	0.0	0.072	0.0
21-06-20 02:20	1	0.024	0.0	0.0
21-06-20 02:30	1	0.0	0.264	0.144
21-06-20 02:40	1	0.0	0.0	0.0
21-06-20 02:50	1	0.0	0.072	0.0
21-06-20 03:00	1	0.0	0.0	0.0
21-06-20 03:10	1	0.0	0.0	0.0
21-06-20 03:20	1	0.45600000000000007	0.0	0.0
21-06-20 03:30	1	0.144	0.12	0.0
21-06-20 03:40	1	0.0	0.0	0.0
21-06-20 03:50	1	0.0	3.72	0.0
21-06-20 04:00	1	0.0	0.8160000000000001	2.16
21-06-20 04:10	1	0.192	0.24	0.6
21-06-20 04:20	1	3.096	0.192	1.848
21-06-20 04:30	1	1.8	0.648	2.52
21-06-20 04:40	1	0.0	0.192	1.152
21-06-20 04:50	1	0.0	0.0	0.0
21-06-20 05:00	1	0.0	0.0	0.0
21-06-20 05:10	1	0.0	0.0	0.696
21-06-20 05:20	1	0.0	0.0	0.0
21-06-20 05:30	1	0.21600000000000003	2.088	0.192
21-06-20 05:40	1	0.0	0.048	0.0
21-06-20 05:50	1	0.0	0.0	0.0
21-06-20 06:00	1	0.0	0.0	3.168
21-06-20 06:10	1	0.0	0.096	0.264
21-06-20 06:20	1	1.6800000000000002	0.072	2.016
21-06-20 06:30	1	0.0	0.0	0.16799999999999998
21-06-20 06:40	1	0.0	0.0	0.0
21-06-20 06:50	1	0.0	0.0	0.0
21-06-20 07:00	2	0.0	0.0	0.0
21-06-20 07:10	2	0.16799999999999998	0.0	0.0
21-06-20 07:20	2	0.0	0.0	0.0
21-06-20 07:30	2	0.0	0.0	0.0
21-06-20 07:40	2	0.0	0.0	0.0
21-06-20 07:50	2	0.0	0.0	0.0
21-06-20 08:00	2	0.0	0.0	0.0
21-06-20 08:10	2	0.0	0.0	0.0
21-06-20 08:20	2	0.0	0.0	0.0
21-06-20 08:30	2	0.0	0.0	0.0
21-06-20 08:40	2	0.0	0.0	0.0
21-06-20 08:50	2	0.0	0.0	0.0
21-06-20 09:00	2	0.0	0.0	0.0
21-06-20 09:10	2	0.0	0.0	0.0
21-06-20 09:20	2	0.0	0.0	0.0
21-06-20 09:30	2	0.0	0.0	0.0
21-06-20 09:40	2	0.0	0.0	0.0
21-06-20 09:50	2	0.0	0.0	0.0
21-06-20 10:00	2	0.0	0.0	0.0
21-06-20 10:10	2	0.0	0.0	0.0
21-06-20 10:20	2	0.0	0.0	0.0
21-06-20 10:30	2	0.0	0.0	0.0
21-06-20 10:40	2	0.0	0.0	0.0
21-06-20 10:50	2	0.0	0.0	0.0
21-06-20 11:00	2	0.048	0.0	0.24
21-06-20 11:10	2	0.072	0.0	3.12
21-06-20 11:20	2	0.0	0.0	3.2879999999999994
21-06-20 11:30	2	0.0	0.0	1.296
21-06-20 11:40	2	0.0	0.0	0.0
21-06-20 11:50	2	0.0	0.0	0.0
21-06-20 12:00	2	0.0	0.0	0.024
21-06-20 12:10	2	0.0	0.0	0.0
21-06-20 12:20	2	0.192	0.0	0.0
21-06-20 12:30	2	1.704	0.12	0.0
21-06-20 12:40	2	0.0	0.0	0.0
21-06-20 12:50	2	0.0	0.0	0.0
21-06-20 13:00	2	0.0	0.0	0.0
21-06-20 13:10	2	0.0	0.0	0.0
21-06-20 13:20	2	0.0	0.0	0.0
21-06-20 13:30	2	0.0	0.0	0.0
21-06-20 13:40	2	0.0	0.0	0.0
21-06-20 13:50	2	0.0	0.0	0.0
21-06-20 14:00	2	0.0	0.0	0.0
21-06-20 14:10	2	0.0	0.0	0.0
21-06-20 14:20	2	0.0	0.0	0.0
21-06-20 14:30	2	0.0	0.0	0.0
21-06-20 14:40	2	0.0	0.0	0.0
21-06-20 14:50	2	0.0	0.0	0.0
21-06-20 15:00	2	0.0	0.0	0.0
21-06-20 15:10	2	0.0	0.0	0.0
21-06-20 15:20	2	0.0	0.0	0.0
21-06-20 15:30	2	0.0	0.0	0.0
21-06-20 15:40	2	0.0	0.0	0.0
21-06-20 15:50	2	0.0	0.0	0.0
21-06-20 16:00	2	0.0	0.0	0.0
21-06-20 16:10	2	0.0	0.0	0.0
21-06-20 16:20	2	0.0	0.0	0.0
21-06-20 16:30	2	0.0	0.0	0.0
21-06-20 16:40	2	0.0	0.0	0.0
21-06-20 16:50	2	0.0	0.0	0.0
21-06-20 17:00	2	0.0	0.0	0.0
21-06-20 17:10	2	0.0	0.0	0.0
21-06-20 17:20	2	0.0	0.0	0.0
21-06-20 17:30	2	0.0	0.0	0.0
21-06-20 17:40	2	0.0	0.0	0.0
21-06-20 17:50	2	0.0	0.0	0.576
21-06-20 18:00	2	0.0	0.0	2.544
21-06-20 18:10	2	4.343999999999999	0.0	0.024
21-06-20 18:20	2	1.08	0.0	0.0
21-06-20 18:30	2	0.0	0.0	0.0
21-06-20 18:40	2	0.0	0.0	0.0
21-06-20 18:50	2	0.0	0.0	0.0
21-06-20 19:00	2	0.0	0.0	0.0
21-06-20 19:10	2	0.0	0.0	0.0
21-06-20 19:20	2	0.0	0.0	0.0
21-06-20 19:30	2	0.0	0.0	0.0
21-06-20 19:40	2	0.0	0.0	0.0
21-06-20 19:50	2	0.0	0.0	0.0
21-06-20 20:00	2	1.6320000000000001	0.0	0.0
21-06-20 20:10	2	0.0	0.0	0.0
21-06-20 20:20	2	0.0	0.0	0.0
21-06-20 20:30	2	0.0	2.4	3.7920000000000003
21-06-20 20:40	2	3.6959999999999993	0.384	2.2079999999999997
21-06-20 20:50	2	0.0	0.0	0.0
21-06-20 21:00	2	0.504	0.0	2.184
21-06-20 21:10	2	0.0	0.0	0.0
21-06-20 21:20	2	0.0	1.968	0.0
21-06-20 21:30	2	1.584	0.0	0.0
21-06-20 21:40	2	4.4399999999999995	0.0	0.0
21-06-20 21:50	2	0.0	0.0	0.6719999999999999
21-06-20 22:00	2	0.096	1.2	3.96
21-06-20 22:10	2	1.0080000000000002	0.9120000000000001	0.8640000000000001
21-06-20 22:20	2	1.224	0.16799999999999998	0.0
21-06-20 22:30	2	2.8560000000000003	0.72	0.0
21-06-20 22:40	2	0.72	0.0	0.0
21-06-20 22:50	2	0.0	1.92	0.0
21-06-20 23:00	2	0.192	0.6	0.192
21-06-20 23:10	2	0.0	0.6	0.0
21-06-20 23:20	2	0.312	1.6079999999999999	4.223999999999999
21-06-20 23:30	2	0.40800000000000003	0.096	0.96
21-06-20 23:40	2	0.0	0.624	2.304
21-06-20 23:50	2	0.0	0.0	0.0
21-06-21 00:00	2	0.0	0.0	0.0
21-06-21 00:10	2	0.072	0.0	0.0
21-06-21 00:20	2	0.0	0.48	1.032
21-06-21 00:30	2	0.0	0.12	0.0
21-06-21 00:40	2	0.0	0.0	0.0
21-06-21 00:50	2	2.712	0.0	1.8719999999999999
21-06-21 01:00	2	2.7600000000000002	0.0	0.21600000000000003
21-06-21 01:10	2	0.0	0.0	0.504
21-06-21 01:20	2	0.024	0.0	0.504
21-06-21 01:30	2	0.16799999999999998	0.0	1.6320000000000001
21-06-21 01:40	2	2.2079999999999997	0.0	0.0
21-06-21 01:50	2	0.0	0.0	0.0
21-06-21 02:00	2	0.072	0.0	0.0
21-06-21 02:10	2	0.768	0.0	0.0
21-06-21 02:20	2	0.096	1.152	0.048
21-06-21 02:30	2	0.384	1.056	0.0
21-06-21 02:40	2	0.792	1.6320000000000001	5.5920000000000005
21-06-21 02:50	2	0.0	0.96	1.152
21-06-21 03:00	2	0.0	0.576	0.0
21-06-21 03:10	2	0.0	0.144	0.0
21-06-21 03:20	2	0.9359999999999999	0.096	1.368
21-06-21 03:30	2	0.0	0.0	0.0
21-06-21 03:40	2	0.43200000000000005	0.0	0.0
21-06-21 03:50	2	0.36	0.9120000000000001	2.592
21-06-21 04:00	2	0.72	1.9920000000000002	0.0
21-06-21 04:10	2	1.248	2.496	0.16799999999999998
21-06-21 04:20	2	0.288	0.0	0.0
21-06-21 04:30	2	0.0	0.0	0.0
21-06-21 04:40	2	0.0	0.0	0.792
21-06-21 04:50	2	2.8080000000000003	0.0	1.008
21-06-21 05:00	2	0.144	0.0	0.792
21-06-21 05:10	2	0.0	1.224	0.192
21-06-21 05:20	2	1.8719999999999999	1.272	0.288
21-06-21 05:30	2	0.31199999999999994	0.0	0.8160000000000001
21-06-21 05:40	2	0.144	2.616	0.072
21-06-21 05:50	2	1.344	0.33599999999999997	0.0
21-06-21 06:00	2	0.0	0.072	0.0
21-06-21 06:10	2	0.384	4.4159999999999995	0.0
21-06-21 06:20	2	0.0	0.0	0.024
21-06-21 06:30	2	0.0	0.792	0.0
21-06-21 06:40	2	0.0	1.704	0.0
21-06-21 06:50	2	0.0	0.0	0.0
21-06-21 07:00	3	0.0	0.0	0.0
21-06-21 07:10	3	0.0	0.0	0.0
21-06-21 07:20	3	0.0	0.0	0.0
21-06-21 07:30	3	0.0	0.0	0.0
21-06-21 07:40	3	0.0	0.0	0.0
21-06-21 07:50	3	0.0	0.0	0.0
21-06-21 08:00	3	0.0	0.0	0.0
21-06-21 08:10	3	0.0	0.0	0.0
21-06-21 08:20	3	0.0	0.0	0.0
21-06-21 08:30	3	0.0	0.0	0.0
21-06-21 08:40	3	0.0	0.0	0.0
21-06-21 08:50	3	0.0	0.0	0.0
21-06-21 09:00	3	0.0	0.0	0.0
21-06-21 09:10	3	0.0	0.0	0.0
21-06-21 09:20	3	0.0	0.0	0.0
21-06-21 09:30	3	0.0	0.0	0.0
21-06-21 09:40	3	0.0	0.0	0.0
21-06-21 09:50	3	0.0	0.0	0.0
21-06-21 10:00	3	0.0	0.0	0.0
21-06-21 10:10	3	0.0	0.0	0.0
21-06-21 10:20	3	0.0	0.0	0.096
21-06-21 10:30	3	0.0	0.0	0.21600000000000003
21-06-21 10:40	3	0.5519999999999999	0.048	0.072
21-06-21 10:50	3	0.6719999999999999	0.264	0.984
21-06-21 11:00	3	1.656	3.3600000000000003	1.2959999999999998
21-06-21 11:10	3	0.048	0.48	1.1039999999999999
21-06-21 11:20	3	0.31199999999999994	0.576	1.968
21-06-21 11:30	3	0.24	0.0	2.3520000000000003
21-06-21 11:40	3	0.576	0.6	1.128
21-06-21 11:50	3	0.0	0.0	0.24
21-06-21 12:00	3	0.0	0.0	0.0
21-06-21 12:10	3	0.0	0.024	0.0
21-06-21 12:20	3	0.0	0.144	0.0
21-06-21 12:30	3	3.096	0.096	0.0
21-06-21 12:40	3	0.648	1.3679999999999999	0.6
21-06-21 12:50	3	0.0	0.768	0.21600000000000003
21-06-21 13:00	3	0.0	0.096	0.0
21-06-21 13:10	3	0.288	0.048	1.704
21-06-21 13:20	3	0.0	0.0	0.024
21-06-21 13:30	3	0.096	0.0	0.24
21-06-21 13:40	3	0.072	0.0	0.0
21-06-21 13:50	3	0.0	0.0	0.0
21-06-21 14:00	3	0.0	0.0	0.0
21-06-21 14:10	3	0.0	0.0	0.0
21-06-21 14:20	3	0.0	0.0	0.0
21-06-21 14:30	3	0.0	0.0	0.0
21-06-21 14:40	3	0.0	0.0	0.0
21-06-21 14:50	3	0.0	0.0	0.0
21-06-21 15:00	3	0.0	0.0	0.0
21-06-21 15:10	3	0.0	0.0	0.0
21-06-21 15:20	3	0.0	0.0	0.0
21-06-21 15:30	3	0.0	0.0	0.0
21-06-21 15:40	3	0.0	0.0	0.0
21-06-21 15:50	3	0.0	0.0	0.0
21-06-21 16:00	3	0.0	0.0	0.0
21-06-21 16:10	3	0.0	0.0	0.0
21-06-21 16:20	3	0.0	0.0	0.0
21-06-21 16:30	3	0.0	0.0	0.0
21-06-21 16:40	3	0.0	0.0	0.0
21-06-21 16:50	3	0.0	0.0	0.0
21-06-21 17:00	3	0.12	0.048	0.0
21-06-21 17:10	3	0.0	0.0	0.0
21-06-21 17:20	3	0.0	0.0	0.0
21-06-21 17:30	3	0.0	0.0	0.0
21-06-21 17:40	3	0.0	0.0	0.0
21-06-21 17:50	3	0.0	0.0	0.0
21-06-21 18:00	3	0.0	0.0	0.0
21-06-21 18:10	3	0.0	0.0	0.0
21-06-21 18:20	3	0.0	0.0	0.0
21-06-21 18:30	3	0.0	0.0	0.0
21-06-21 18:40	3	0.0	0.0	0.0
21-06-21 18:50	3	0.0	0.0	0.0
21-06-21 19:00	3	0.0	0.0	0.0
21-06-21 19:10	3	0.0	0.0	0.0
21-06-21 19:20	3	0.0	0.0	0.0
21-06-21 19:30	3	0.0	0.0	0.0
21-06-21 19:40	3	0.0	0.0	0.0
21-06-21 19:50	3	0.0	0.0	0.0
21-06-21 20:00	3	0.0	0.0	0.0
21-06-21 20:10	3	0.0	0.0	0.0
21-06-21 20:20	3	0.0	0.0	0.0
21-06-21 20:30	3	0.0	0.0	0.0
21-06-21 20:40	3	0.0	0.0	0.0
21-06-21 20:50	3	0.0	0.0	0.0
21-06-21 21:00	3	0.0	0.0	0.12
21-06-21 21:10	3	0.0	0.0	0.528
21-06-21 21:20	3	0.9120000000000001	0.5279999999999999	0.0
21-06-21 21:30	3	0.0	0.096	0.0
21-06-21 21:40	3	0.0	0.36	0.0
21-06-21 21:50	3	0.0	0.0	0.0
21-06-21 22:00	3	0.0	0.048	0.0
21-06-21 22:10	3	0.0	0.0	0.0
21-06-21 22:20	3	1.7760000000000002	0.0	0.0
21-06-21 22:30	3	0.16799999999999998	0.0	0.0
21-06-21 22:40	3	0.096	0.0	0.0
21-06-21 22:50	3	0.144	0.0	0.0
21-06-21 23:00	3	0.0	0.072	0.16799999999999998
21-06-21 23:10	3	0.0	0.0	0.8400000000000001
21-06-21 23:20	3	0.0	0.24	0.0
21-06-21 23:30	3	0.0	0.0	0.0
21-06-21 23:40	3	0.0	0.0	0.0
21-06-21 23:50	3	0.0	0.0	0.16799999999999998
21-06-22 00:00	3	0.9120000000000001	0.0	0.0
21-06-22 00:10	3	0.0	1.6800000000000002	1.7280000000000002
21-06-22 00:20	3	0.096	0.0	0.576
21-06-22 00:30	3	0.0	0.0	0.144
21-06-22 00:40	3	0.192	0.0	0.0
21-06-22 00:50	3	0.0	0.0	0.0
21-06-22 01:00	3	0.0	0.0	0.0
21-06-22 01:10	3	0.0	0.0	0.0
21-06-22 01:20	3	0.24	0.12	3.504
21-06-22 01:30	3	0.024	0.45600000000000007	0.576
21-06-22 01:40	3	0.0	0.0	2.976
21-06-22 01:50	3	0.624	0.21600000000000003	0.096
21-06-22 02:00	3	0.12	3.3840000000000003	1.3679999999999999
21-06-22 02:10	3	0.0	0.24	0.0
21-06-22 02:20	3	0.576	0.12	0.048
21-06-22 02:30	3	1.7760000000000002	0.072	0.0
21-06-22 02:40	3	0.0	0.0	0.0
21-06-22 02:50	3	0.0	0.0	0.0
21-06-22 03:00	3	0.0	0.0	0.0
21-06-22 03:10	3	0.0	0.0	0.0
21-06-22 03:20	3	0.0	0.0	0.0
21-06-22 03:30	3	0.024	0.0	0.0
21-06-22 03:40	3	0.192	0.0	0.0
21-06-22 03:50	3	0.0	0.0	0.0
21-06-22 04:00	3	0.0	0.0	0.072
21-06-22 04:10	3	0.0	0.0	0.048
21-06-22 04:20	3	0.24	1.704	0.048
21-06-22 04:30	3	1.272	1.272	0.33599999999999997
21-06-22 04:40	3	1.2	0.0	3.816
21-06-22 04:50	3	0.0	0.0	0.768
21-06-22 05:00	3	0.0	0.0	0.0
21-06-22 05:10	3	0.33599999999999997	0.0	0.048
21-06-22 05:20	3	0.0	0.504	0.0
21-06-22 05:30	3	0.0	0.0	0.192
21-06-22 05:40	3	2.3760000000000003	0.33599999999999997	0.048
21-06-22 05:50	3	0.5279999999999999	0.21600000000000003	2.88
21-06-22 06:00	3	0.192	0.312	0.096
21-06-22 06:10	3	0.0	0.0	0.0
21-06-22 06:20	3	0.0	0.072	0.0
21-06-22 06:30	3	0.0	0.0	0.0
21-06-22 06:40	3	0.0	0.0	6.456
21-06-22 06:50	3	0.0	0.0	1.32
21-06-22 07:00	4	0.0	0.0	0.0
21-06-22 07:10	4	0.0	0.0	0.0
21-06-22 07:20	4	0.0	0.0	0.0
21-06-22 07:30	4	0.0	0.0	0.0
21-06-22 07:40	4	0.0	0.0	0.0
21-06-22 07:50	4	0.0	0.0	0.0
21-06-22 08:00	4	0.0	0.0	0.0
21-06-22 08:10	4	0.0	0.0	0.0
21-06-22 08:20	4	0.0	0.0	0.0
21-06-22 08:30	4	0.0	0.0	0.0
21-06-22 08:40	4	0.0	0.0	0.0
21-06-22 08:50	4	0.0	0.0	0.0
21-06-22 09:00	4	0.0	0.0	0.0
21-06-22 09:10	4	0.0	0.0	0.0
21-06-22 09:20	4	0.0	0.0	0.0
21-06-22 09:30	4	0.16799999999999998	0.0	0.12
21-06-22 09:40	4	0.0	0.0	1.2719999999999998
21-06-22 09:50	4	0.0	0.0	0.096
21-06-22 10:00	4	0.6	0.0	0.624
21-06-22 10:10	4	1.272	0.0	0.024
21-06-22 10:20	4	0.0	0.0	0.0
21-06-22 10:30	4	0.0	0.0	0.0
21-06-22 10:40	4	0.12	0.624	0.0
21-06-22 10:50	4	1.224	0.0	0.0
21-06-22 11:00	4	1.392	0.0	1.248
21-06-22 11:10	4	0.0	0.0	2.88
21-06-22 11:20	4	0.16799999999999998	0.0	1.968
21-06-22 11:30	4	0.0	0.0	0.0
21-06-22 11:40	4	0.384	0.24000000000000005	0.0
21-06-22 11:50	4	0.0	0.0	0.0
21-06-22 12:00	4	0.12	0.0	0.21600000000000003
21-06-22 12:10	4	1.512	0.36	0.552
21-06-22 12:20	4	0.0	0.144	0.576
21-06-22 12:30	4	0.0	0.0	0.0
21-06-22 12:40	4	0.0	0.0	3.7680000000000007
21-06-22 12:50	4	0.072	0.0	0.0
21-06-22 13:00	4	0.0	0.0	0.0
21-06-22 13:10	4	0.0	0.0	0.0
21-06-22 13:20	4	0.0	0.0	0.0
21-06-22 13:30	4	0.0	0.0	0.0
21-06-22 13:40	4	0.0	0.0	0.0
21-06-22 13:50	4	0.0	0.0	0.0
21-06-22 14:00	4	0.0	0.0	0.0
21-06-22 14:10	4	0.0	0.0	0.0
21-06-22 14:20	4	0.0	0.0	0.0
21-06-22 14:30	4	0.0	0.0	0.0
21-06-22 14:40	4	0.0	0.0	0.0
21-06-22 14:50	4	0.0	0.0	0.0
21-06-22 15:00	4	0.0	0.0	0.0
21-06-22 15:10	4	0.0	0.0	0.0
21-06-22 15:20	4	0.0	0.0	0.0
21-06-22 15:30	4	0.0	0.0	0.0
21-06-22 15:40	4	0.0	0.0	0.0
21-06-22 15:50	4	0.0	0.0	0.0
21-06-22 16:00	4	0.0	0.0	0.0
21-06-22 16:10	4	0.0	0.0	0.0
21-06-22 16:20	4	0.0	0.0	0.0
21-06-22 16:30	4	0.0	0.0	0.0
21-06-22 16:40	4	0.0	0.0	0.0
21-06-22 16:50	4	0.0	0.0	0.0
21-06-22 17:00	4	1.344	0.144	0.024
21-06-22 17:10	4	0.24000000000000005	0.48	2.136
21-06-22 17:20	4	0.0	0.0	0.0
21-06-22 17:30	4	0.336	0.0	0.0
21-06-22 17:40	4	0.0	0.0	0.0
21-06-22 17:50	4	0.0	0.0	0.0
21-06-22 18:00	4	0.0	0.0	0.0
21-06-22 18:10	4	0.0	0.0	0.0
21-06-22 18:20	4	0.0	0.0	0.0
21-06-22 18:30	4	0.0	0.0	0.0
21-06-22 18:40	4	0.0	0.0	0.0
21-06-22 18:50	4	0.0	0.0	0.0
21-06-22 19:00	4	0.0	0.0	0.0
21-06-22 19:10	4	0.0	0.0	0.0
21-06-22 19:20	4	0.0	1.6800000000000002	0.0
21-06-22 19:30	4	0.16799999999999998	0.24	0.0
21-06-22 19:40	4	0.0	0.0	0.0
21-06-22 19:50	4	0.0	0.0	0.0
21-06-22 20:00	4	0.0	0.0	0.0
21-06-22 20:10	4	0.0	0.096	0.0
21-06-22 20:20	4	0.024	0.0	1.3679999999999999
21-06-22 20:30	4	1.248	0.0	0.0
21-06-22 20:40	4	0.0	0.0	0.0
21-06-22 20:50	4	0.624	0.0	0.0
21-06-22 21:00	4	0.0	0.0	0.0
21-06-22 21:10	4	1.392	0.0	0.0
21-06-22 21:20	4	0.0	0.096	0.0
21-06-22 21:30	4	0.0	0.0	0.0
21-06-22 21:40	4	0.0	0.0	0.0
21-06-22 21:50	4	0.0	0.0	0.0
21-06-22 22:00	4	0.72	0.48	0.0
21-06-22 22:10	4	0.0	0.024	0.0
21-06-22 22:20	4	0.0	2.448	0.0
21-06-22 22:30	4	0.0	0.096	0.288
21-06-22 22:40	4	0.048	0.048	4.152
21-06-22 22:50	4	0.16799999999999998	3.336	0.0
21-06-22 23:00	4	0.024	1.344	0.0
21-06-22 23:10	4	0.0	0.0	0.0
21-06-22 23:20	4	0.072	0.0	0.0
21-06-22 23:30	4	0.0	0.552	0.0
21-06-22 23:40	4	0.0	0.0	0.0
21-06-22 23:50	4	0.0	1.392	3.864
21-06-23 00:00	4	2.16	0.0	0.0
21-06-23 00:10	4	0.0	0.0	0.0
21-06-23 00:20	4	0.0	0.0	0.0
21-06-23 00:30	4	0.312	0.0	0.144
21-06-23 00:40	4	0.16799999999999998	0.0	1.152
21-06-23 00:50	4	0.0	0.0	1.2
21-06-23 01:00	4	3.2640000000000002	0.0	2.664
21-06-23 01:10	4	1.248	0.0	3.216
21-06-23 01:20	4	0.0	0.0	0.5279999999999999
21-06-23 01:30	4	3.072	1.704	1.584
21-06-23 01:40	4	0.36	2.928	1.128
21-06-23 01:50	4	0.0	0.0	2.448
21-06-23 02:00	4	0.0	0.0	0.0
21-06-23 02:10	4	1.704	0.0	0.0
21-06-23 02:20	4	0.0	0.0	0.96
21-06-23 02:30	4	0.0	0.0	0.096
21-06-23 02:40	4	0.768	0.0	0.0
21-06-23 02:50	4	0.8400000000000001	0.072	1.464
21-06-23 03:00	4	0.0	0.0	4.824
21-06-23 03:10	4	0.5519999999999999	0.192	4.151999999999999
21-06-23 03:20	4	0.0	0.0	0.0
21-06-23 03:30	4	0.0	0.0	0.0
21-06-23 03:40	4	0.0	0.0	4.056
21-06-23 03:50	4	1.6320000000000001	0.0	0.096
21-06-23 04:00	4	0.0	4.5840000000000005	0.0
21-06-23 04:10	4	0.0	0.096	0.0
21-06-23 04:20	4	0.0	4.584	0.0
21-06-23 04:30	4	0.0	0.0	0.0
21-06-23 04:40	4	0.0	0.0	0.0
21-06-23 04:50	4	0.0	0.0	0.0
21-06-23 05:00	4	0.072	0.40800000000000003	0.0
21-06-23 05:10	4	0.144	0.0	0.0
21-06-23 05:20	4	1.968	0.0	0.0
21-06-23 05:30	4	0.0	1.8240000000000003	0.0
21-06-23 05:40	4	1.8240000000000003	0.0	1.344
21-06-23 05:50	4	0.0	0.0	0.312
21-06-23 06:00	4	0.048	0.0	0.16799999999999998
21-06-23 06:10	4	0.0	0.0	2.3280000000000003
21-06-23 06:20	4	0.0	0.0	0.0
21-06-23 06:30	4	0.21600000000000003	0.0	2.568
21-06-23 06:40	4	0.0	0.0	0.0
21-06-23 06:50	4	0.0	0.0	0.0
21-06-23 07:00	5	0.0	0.0	0.0
21-06-23 07:10	5	0.0	0.0	0.0
21-06-23 07:20	5	0.0	0.0	0.0
21-06-23 07:30	5	0.0	0.0	0.0
21-06-23 07:40	5	0.0	0.0	0.0
21-06-23 07:50	5	0.0	0.0	0.0
21-06-23 08:00	5	0.0	0.0	0.0
21-06-23 08:10	5	0.12	0.0	0.0
21-06-23 08:20	5	0.0	0.0	0.0
21-06-23 08:30	5	0.0	0.0	0.0
21-06-23 08:40	5	0.0	0.0	0.0
21-06-23 08:50	5	0.0	0.0	0.0
21-06-23 09:00	5	0.0	0.0	0.0
21-06-23 09:10	5	0.0	0.0	0.0
21-06-23 09:20	5	0.0	0.0	0.0
21-06-23 09:30	5	0.0	0.0	0.0
21-06-23 09:40	5	0.0	0.0	0.144
21-06-23 09:50	5	0.0	0.0	0.0
21-06-23 10:00	5	0.48	0.0	0.744
21-06-23 10:10	5	0.144	0.0	0.43200000000000005
21-06-23 10:20	5	0.43200000000000005	0.0	1.392
21-06-23 10:30	5	0.048	0.0	0.0
21-06-23 10:40	5	0.0	0.0	0.144
21-06-23 10:50	5	0.288	0.192	3.696
21-06-23 11:00	5	0.12	0.0	0.21600000000000003
21-06-23 11:10	5	0.0	0.0	0.744
21-06-23 11:20	5	1.536	0.0	6.648000000000001
21-06-23 11:30	5	1.008	0.0	1.704
21-06-23 11:40	5	0.0	0.0	0.40800000000000003
21-06-23 11:50	5	0.0	0.096	0.504
21-06-23 12:00	5	0.024	0.0	0.0
21-06-23 12:10	5	0.0	0.12	0.12
21-06-23 12:20	5	0.0	0.0	0.12
21-06-23 12:30	5	1.752	1.08	4.32
21-06-23 12:40	5	0.21600000000000003	0.024	0.192
21-06-23 12:50	5	0.0	0.21600000000000003	0.0
21-06-23 13:00	5	0.0	0.0	0.0
21-06-23 13:10	5	0.0	0.0	0.0
21-06-23 13:20	5	0.0	0.0	0.0
21-06-23 13:30	5	0.0	0.0	0.0
21-06-23 13:40	5	0.0	0.0	0.0
21-06-23 13:50	5	0.0	0.0	0.0
21-06-23 14:00	5	0.0	0.0	0.0
21-06-23 14:10	5	0.0	0.0	0.0
21-06-23 14:20	5	0.0	0.0	0.0
21-06-23 14:30	5	0.0	0.0	0.0
21-06-23 14:40	5	0.0	0.0	0.0
21-06-23 14:50	5	0.0	0.0	0.0
21-06-23 15:00	5	0.0	0.0	0.0
21-06-23 15:10	5	0.0	0.0	0.0
21-06-23 15:20	5	0.21600000000000003	0.0	0.0
21-06-23 15:30	5	0.0	0.0	0.0
21-06-23 15:40	5	0.048	0.0	0.0
21-06-23 15:50	5	0.0	0.0	0.0
21-06-23 16:00	5	0.0	0.0	0.0
21-06-23 16:10	5	0.0	0.0	0.0
21-06-23 16:20	5	0.16799999999999998	0.24	0.0
21-06-23 16:30	5	0.0	0.0	0.0
21-06-23 16:40	5	0.0	0.0	0.0
21-06-23 16:50	5	0.0	0.0	0.0
21-06-23 17:00	5	14.136000000000001	0.48	0.0
21-06-23 17:10	5	0.0	2.136	0.0
21-06-23 17:20	5	0.0	0.0	0.0
21-06-23 17:30	5	0.0	0.0	0.0
21-06-23 17:40	5	0.0	0.0	0.0
21-06-23 17:50	5	0.0	0.0	0.0
21-06-23 18:00	5	0.0	0.0	24.0
21-06-23 18:10	5	0.0	0.0	0.0
21-06-23 18:20	5	0.0	0.0	0.0
21-06-23 18:30	5	0.0	0.0	0.0
21-06-23 18:40	5	0.0	0.0	0.0
21-06-23 18:50	5	0.0	0.0	0.0
21-06-23 19:00	5	0.0	0.0	0.0
21-06-23 19:10	5	4.848000000000001	0.0	0.0
21-06-23 19:20	5	4.728	0.0	0.0
21-06-23 19:30	5	0.0	10.584	0.0
21-06-23 19:40	5	0.0	0.144	0.0
21-06-23 19:50	5	0.0	0.0	0.0
21-06-23 20:00	5	0.0	0.0	0.0
21-06-23 20:10	5	0.0	0.0	3.8880000000000003
21-06-23 20:20	5	0.0	0.0	0.192
21-06-23 20:30	5	0.0	0.0	15.456
21-06-23 20:40	5	0.0	0.0	0.0
21-06-23 20:50	5	0.0	0.0	0.0
21-06-23 21:00	5	0.0	0.0	0.0
21-06-23 21:10	5	0.0	0.0	0.0
21-06-23 21:20	5	0.0	0.0	0.0
21-06-23 21:30	5	0.0	3.096	0.0
21-06-23 21:40	5	0.0	8.303999999999998	0.312
21-06-23 21:50	5	0.0	11.304	1.056
21-06-23 22:00	5	0.096	0.43200000000000005	5.112
21-06-23 22:10	5	0.0	0.0	3.7439999999999998
21-06-23 22:20	5	2.3280000000000003	1.512	0.0
21-06-23 22:30	5	0.624	0.0	0.0
21-06-23 22:40	5	0.048	0.072	0.0
21-06-23 22:50	5	0.048	3.2399999999999998	0.0
21-06-23 23:00	5	0.264	4.319999999999999	0.0
21-06-23 23:10	5	0.0	0.0	0.0
21-06-23 23:20	5	0.048	0.0	0.024
21-06-23 23:30	5	8.352	0.264	5.664
21-06-23 23:40	5	12.768	0.0	0.384
21-06-23 23:50	5	0.096	0.0	0.0
21-06-24 00:00	5	0.0	0.0	0.0
21-06-24 00:10	5	0.0	0.0	0.0
21-06-24 00:20	5	0.0	0.528	0.0
21-06-24 00:30	5	0.0	0.0	0.0
21-06-24 00:40	5	4.944000000000001	3.432	0.8160000000000001
21-06-24 00:50	5	0.0	2.6879999999999997	0.312
21-06-24 01:00	5	0.0	6.0	10.943999999999999
21-06-24 01:10	5	0.0	0.768	3.0
21-06-24 01:20	5	0.0	0.0	0.0
21-06-24 01:30	5	0.45600000000000007	0.048	0.0
21-06-24 01:40	5	6.096	1.44	2.592
21-06-24 01:50	5	0.16799999999999998	0.0	0.144
21-06-24 02:00	5	0.0	0.0	0.0
21-06-24 02:10	5	0.072	1.176	0.0
21-06-24 02:20	5	0.0	0.0	0.0
21-06-24 02:30	5	2.088	2.04	4.368
21-06-24 02:40	5	0.0	0.0	0.12
21-06-24 02:50	5	1.2719999999999998	0.0	1.8960000000000001
21-06-24 03:00	5	0.0	0.0	0.12
21-06-24 03:10	5	0.40800000000000003	0.0	0.0
21-06-24 03:20	5	0.0	0.0	0.0
21-06-24 03:30	5	0.0	0.0	0.0
21-06-24 03:40	5	0.0	0.0	0.0
21-06-24 03:50	5	0.0	0.0	0.0
21-06-24 04:00	5	0.0	0.0	0.0
21-06-24 04:10	5	0.0	0.0	0.0
21-06-24 04:20	5	0.0	0.0	0.0
21-06-24 04:30	5	0.0	0.0	0.0
21-06-24 04:40	5	0.0	0.0	0.16799999999999998
21-06-24 04:50	5	0.0	0.12	0.0
21-06-24 05:00	5	0.288	0.0	0.264
21-06-24 05:10	5	0.0	0.0	0.0
21-06-24 05:20	5	0.0	0.0	0.0
21-06-24 05:30	5	2.04	0.36	0.6
21-06-24 05:40	5	0.0	0.0	2.04
21-06-24 05:50	5	4.2	1.488	5.688
21-06-24 06:00	5	1.176	0.43200000000000005	1.7759999999999998
21-06-24 06:10	5	0.0	3.72	7.128
21-06-24 06:20	5	0.0	0.8880000000000001	0.0
21-06-24 06:30	5	0.144	0.552	0.48
21-06-24 06:40	5	0.0	0.0	0.048
21-06-24 06:50	5	0.0	0.096	0.528
21-06-24 07:00	6	0.0	0.0	0.0
21-06-24 07:10	6	0.0	0.0	0.0
21-06-24 07:20	6	0.0	0.0	0.0
21-06-24 07:30	6	0.0	0.0	0.0
21-06-24 07:40	6	0.0	0.0	0.0
21-06-24 07:50	6	0.0	0.0	0.0
21-06-24 08:00	6	0.0	0.0	0.0
21-06-24 08:10	6	0.0	0.0	0.0
21-06-24 08:20	6	0.0	0.0	0.0
21-06-24 08:30	6	0.0	0.0	0.0
21-06-24 08:40	6	0.0	0.0	0.0
21-06-24 08:50	6	0.0	0.0	0.0
21-06-24 09:00	6	0.0	0.0	0.0
21-06-24 09:10	6	0.0	0.0	0.0
21-06-24 09:20	6	0.0	0.0	0.0
21-06-24 09:30	6	0.0	0.0	0.0
21-06-24 09:40	6	0.0	0.33599999999999997	0.0
21-06-24 09:50	6	0.0	0.0	0.0
21-06-24 10:00	6	0.264	0.0	2.136
21-06-24 10:10	6	0.9359999999999999	0.0	3.8160000000000003
21-06-24 10:20	6	0.0	0.0	0.40800000000000003
21-06-24 10:30	6	0.0	0.0	0.0
21-06-24 10:40	6	0.0	3.06	0.3
21-06-24 10:50	6	not_recorded	not_recorded	not_recorded
21-06-24 11:00	6	not_recorded	not_recorded	not_recorded
21-06-24 11:10	6	not_recorded	not_recorded	not_recorded
21-06-24 11:20	6	not_recorded	not_recorded	not_recorded
21-06-24 11:30	6	not_recorded	not_recorded	not_recorded
21-06-24 11:40	6	not_recorded	not_recorded	not_recorded
21-06-24 11:50	6	not_recorded	not_recorded	not_recorded
21-06-24 12:00	6	not_recorded	not_recorded	not_recorded
21-06-24 12:10	6	not_recorded	not_recorded	not_recorded
21-06-24 12:20	6	not_recorded	not_recorded	not_recorded
21-06-24 12:30	6	not_recorded	not_recorded	not_recorded
21-06-24 12:40	6	not_recorded	not_recorded	not_recorded
21-06-24 12:50	6	not_recorded	not_recorded	not_recorded
21-06-24 13:00	6	not_recorded	not_recorded	not_recorded
21-06-24 13:10	6	not_recorded	not_recorded	not_recorded
21-06-24 13:20	6	not_recorded	not_recorded	not_recorded
21-06-24 13:30	6	not_recorded	not_recorded	not_recorded
21-06-24 13:40	6	not_recorded	not_recorded	not_recorded
21-06-24 13:50	6	not_recorded	not_recorded	not_recorded
21-06-24 14:00	6	not_recorded	not_recorded	not_recorded
21-06-24 14:10	6	not_recorded	not_recorded	not_recorded
21-06-24 14:20	6	not_recorded	not_recorded	not_recorded
21-06-24 14:30	6	not_recorded	not_recorded	not_recorded
21-06-24 14:40	6	not_recorded	not_recorded	not_recorded
21-06-24 14:50	6	not_recorded	not_recorded	not_recorded
21-06-24 15:00	6	not_recorded	not_recorded	not_recorded
21-06-24 15:10	6	not_recorded	not_recorded	not_recorded
21-06-24 15:20	6	not_recorded	not_recorded	not_recorded
21-06-24 15:30	6	not_recorded	not_recorded	not_recorded
21-06-24 15:40	6	not_recorded	not_recorded	not_recorded
21-06-24 15:50	6	not_recorded	not_recorded	not_recorded
21-06-24 16:00	6	not_recorded	not_recorded	not_recorded
21-06-24 16:10	6	not_recorded	not_recorded	not_recorded
21-06-24 16:20	6	not_recorded	not_recorded	not_recorded
21-06-24 16:30	6	not_recorded	not_recorded	not_recorded
21-06-24 16:40	6	not_recorded	not_recorded	not_recorded
21-06-24 16:50	6	not_recorded	not_recorded	not_recorded
21-06-24 17:00	6	not_recorded	not_recorded	not_recorded
21-06-24 17:10	6	not_recorded	not_recorded	not_recorded
21-06-24 17:20	6	not_recorded	not_recorded	not_recorded
21-06-24 17:30	6	not_recorded	not_recorded	not_recorded
21-06-24 17:40	6	not_recorded	not_recorded	not_recorded
21-06-24 17:50	6	not_recorded	not_recorded	not_recorded
21-06-24 18:00	6	not_recorded	not_recorded	not_recorded
21-06-24 18:10	6	not_recorded	not_recorded	not_recorded
21-06-24 18:20	6	not_recorded	not_recorded	not_recorded
21-06-24 18:30	6	not_recorded	not_recorded	not_recorded
21-06-24 18:40	6	not_recorded	not_recorded	not_recorded
21-06-24 18:50	6	not_recorded	not_recorded	not_recorded
21-06-24 19:00	6	not_recorded	not_recorded	not_recorded
21-06-24 19:10	6	not_recorded	not_recorded	not_recorded
21-06-24 19:20	6	not_recorded	not_recorded	not_recorded
21-06-24 19:30	6	not_recorded	not_recorded	not_recorded
21-06-24 19:40	6	not_recorded	not_recorded	not_recorded
21-06-24 19:50	6	not_recorded	not_recorded	not_recorded
21-06-24 20:00	6	not_recorded	not_recorded	not_recorded
21-06-24 20:10	6	not_recorded	not_recorded	not_recorded
21-06-24 20:20	6	not_recorded	not_recorded	not_recorded
21-06-24 20:30	6	not_recorded	not_recorded	not_recorded
21-06-24 20:40	6	not_recorded	not_recorded	not_recorded
21-06-24 20:50	6	not_recorded	not_recorded	not_recorded
21-06-24 21:00	6	not_recorded	not_recorded	not_recorded
21-06-24 21:10	6	not_recorded	not_recorded	not_recorded
21-06-24 21:20	6	not_recorded	not_recorded	not_recorded
21-06-24 21:30	6	not_recorded	not_recorded	not_recorded
21-06-24 21:40	6	not_recorded	not_recorded	not_recorded
21-06-24 21:50	6	not_recorded	not_recorded	not_recorded
21-06-24 22:00	6	not_recorded	not_recorded	not_recorded
21-06-24 22:10	6	not_recorded	not_recorded	not_recorded
21-06-24 22:20	6	not_recorded	not_recorded	not_recorded
21-06-24 22:30	6	not_recorded	not_recorded	not_recorded
21-06-24 22:40	6	not_recorded	not_recorded	not_recorded
21-06-24 22:50	6	not_recorded	not_recorded	not_recorded
21-06-24 23:00	6	not_recorded	not_recorded	not_recorded
21-06-24 23:10	6	not_recorded	not_recorded	not_recorded
21-06-24 23:20	6	not_recorded	not_recorded	not_recorded
21-06-24 23:30	6	not_recorded	not_recorded	not_recorded
21-06-24 23:40	6	not_recorded	not_recorded	not_recorded
21-06-24 23:50	6	not_recorded	not_recorded	not_recorded
21-06-25 00:00	6	not_recorded	not_recorded	not_recorded
21-06-25 00:10	6	not_recorded	not_recorded	not_recorded
21-06-25 00:20	6	not_recorded	not_recorded	not_recorded
21-06-25 00:30	6	not_recorded	not_recorded	not_recorded
21-06-25 00:40	6	not_recorded	not_recorded	not_recorded
21-06-25 00:50	6	not_recorded	not_recorded	not_recorded
21-06-25 01:00	6	not_recorded	not_recorded	not_recorded
21-06-25 01:10	6	not_recorded	not_recorded	not_recorded
21-06-25 01:20	6	not_recorded	not_recorded	not_recorded
21-06-25 01:30	6	not_recorded	not_recorded	not_recorded
21-06-25 01:40	6	not_recorded	not_recorded	not_recorded
21-06-25 01:50	6	not_recorded	not_recorded	not_recorded
21-06-25 02:00	6	not_recorded	not_recorded	not_recorded
21-06-25 02:10	6	not_recorded	not_recorded	not_recorded
21-06-25 02:20	6	not_recorded	not_recorded	not_recorded
21-06-25 02:30	6	not_recorded	not_recorded	not_recorded
21-06-25 02:40	6	not_recorded	not_recorded	not_recorded
21-06-25 02:50	6	not_recorded	not_recorded	not_recorded
21-06-25 03:00	6	not_recorded	not_recorded	not_recorded
21-06-25 03:10	6	not_recorded	not_recorded	not_recorded
21-06-25 03:20	6	not_recorded	not_recorded	not_recorded
21-06-25 03:30	6	not_recorded	not_recorded	not_recorded
21-06-25 03:40	6	not_recorded	not_recorded	not_recorded
21-06-25 03:50	6	not_recorded	not_recorded	not_recorded
21-06-25 04:00	6	not_recorded	not_recorded	not_recorded
21-06-25 04:10	6	not_recorded	not_recorded	not_recorded
21-06-25 04:20	6	not_recorded	not_recorded	not_recorded
21-06-25 04:30	6	not_recorded	not_recorded	not_recorded
21-06-25 04:40	6	not_recorded	not_recorded	not_recorded
21-06-25 04:50	6	not_recorded	not_recorded	not_recorded
21-06-25 05:00	6	not_recorded	not_recorded	not_recorded
21-06-25 05:10	6	not_recorded	not_recorded	not_recorded
21-06-25 05:20	6	not_recorded	not_recorded	not_recorded
21-06-25 05:30	6	not_recorded	not_recorded	not_recorded
21-06-25 05:40	6	not_recorded	not_recorded	not_recorded
21-06-25 05:50	6	not_recorded	not_recorded	not_recorded
21-06-25 06:00	6	not_recorded	not_recorded	not_recorded
21-06-25 06:10	6	not_recorded	not_recorded	not_recorded
21-06-25 06:20	6	not_recorded	not_recorded	not_recorded
21-06-25 06:30	6	not_recorded	not_recorded	not_recorded
21-06-25 06:40	6	not_recorded	not_recorded	not_recorded
21-06-25 06:50	6	not_recorded	not_recorded	not_recorded
