# Supplementary material for: Rodent home cage monitoring for preclinical safety pharmacology assessment: results of a multi-company validation evaluating nonclinical and clinical data from three compounds
Source: Front Toxicol. 2025 Nov 5;7:1655330. doi: 10.3389/ftox.2025.1655330 (PMC12626872; doi:10.3389/ftox.2025.1655330)
Supplement: Supplementary file 1 [file DataSheet1.zip › JNJ/JNJ_Drinking_300_Cage-1.csv]

timestamp	day_index	985141003627854	985141003627906	985141003627908
21-06-04 07:00	-4	not_recorded	not_recorded	not_recorded
21-06-04 07:10	-4	not_recorded	not_recorded	not_recorded
21-06-04 07:20	-4	not_recorded	not_recorded	not_recorded
21-06-04 07:30	-4	not_recorded	not_recorded	not_recorded
21-06-04 07:40	-4	not_recorded	not_recorded	not_recorded
21-06-04 07:50	-4	not_recorded	not_recorded	not_recorded
21-06-04 08:00	-4	not_recorded	not_recorded	not_recorded
21-06-04 08:10	-4	not_recorded	not_recorded	not_recorded
21-06-04 08:20	-4	not_recorded	not_recorded	not_recorded
21-06-04 08:30	-4	not_recorded	not_recorded	not_recorded
21-06-04 08:40	-4	not_recorded	not_recorded	not_recorded
21-06-04 08:50	-4	not_recorded	not_recorded	not_recorded
21-06-04 09:00	-4	not_recorded	not_recorded	not_recorded
21-06-04 09:10	-4	not_recorded	not_recorded	not_recorded
21-06-04 09:20	-4	not_recorded	not_recorded	not_recorded
21-06-04 09:30	-4	not_recorded	not_recorded	not_recorded
21-06-04 09:40	-4	not_recorded	not_recorded	not_recorded
21-06-04 09:50	-4	0.0	10.36	0.0
21-06-04 10:00	-4	4.32	0.42800000000000005	8.184000000000001
21-06-04 10:10	-4	5.784000000000001	0.0	1.512
21-06-04 10:20	-4	0.0	0.0	0.744
21-06-04 10:30	-4	0.0	0.0	4.728
21-06-04 10:40	-4	7.4159999999999995	0.0	0.0
21-06-04 10:50	-4	0.192	0.0	0.0
21-06-04 11:00	-4	0.0	0.0	0.0
21-06-04 11:10	-4	0.0	0.0	0.0
21-06-04 11:20	-4	0.0	0.0	0.0
21-06-04 11:30	-4	0.0	0.0	0.0
21-06-04 11:40	-4	5.928	0.0	0.0
21-06-04 11:50	-4	0.264	0.0	0.0
21-06-04 12:00	-4	0.0	0.0	0.0
21-06-04 12:10	-4	0.504	0.0	0.0
21-06-04 12:20	-4	0.0	0.0	0.0
21-06-04 12:30	-4	0.0	0.0	0.0
21-06-04 12:40	-4	0.0	0.0	0.0
21-06-04 12:50	-4	0.0	0.0	0.0
21-06-04 13:00	-4	0.0	0.0	0.0
21-06-04 13:10	-4	0.0	0.0	0.0
21-06-04 13:20	-4	0.0	0.048	0.0
21-06-04 13:30	-4	0.0	0.0	0.0
21-06-04 13:40	-4	0.0	0.0	0.0
21-06-04 13:50	-4	0.0	0.0	0.0
21-06-04 14:00	-4	0.0	0.0	0.0
21-06-04 14:10	-4	0.0	0.024	0.024
21-06-04 14:20	-4	2.784	0.16799999999999998	3.1919999999999997
21-06-04 14:30	-4	0.0	0.0	0.072
21-06-04 14:40	-4	0.0	0.0	0.0
21-06-04 14:50	-4	0.0	0.0	0.0
21-06-04 15:00	-4	0.0	0.0	0.0
21-06-04 15:10	-4	0.0	0.0	0.0
21-06-04 15:20	-4	0.0	0.0	0.0
21-06-04 15:30	-4	0.0	0.0	0.0
21-06-04 15:40	-4	0.0	3.2159999999999997	0.0
21-06-04 15:50	-4	0.0	8.760000000000002	0.0
21-06-04 16:00	-4	0.0	4.296	0.144
21-06-04 16:10	-4	0.0	0.0	0.0
21-06-04 16:20	-4	0.0	0.0	0.0
21-06-04 16:30	-4	0.0	0.0	0.0
21-06-04 16:40	-4	2.4240000000000004	0.0	0.0
21-06-04 16:50	-4	0.0	0.0	0.0
21-06-04 17:00	-4	0.0	0.0	0.0
21-06-04 17:10	-4	0.0	0.0	0.0
21-06-04 17:20	-4	0.0	0.0	0.0
21-06-04 17:30	-4	0.192	0.0	0.0
21-06-04 17:40	-4	1.968	0.0	4.055999999999999
21-06-04 17:50	-4	0.0	0.0	0.0
21-06-04 18:00	-4	0.0	0.0	0.0
21-06-04 18:10	-4	0.0	0.0	0.0
21-06-04 18:20	-4	0.0	0.0	0.0
21-06-04 18:30	-4	0.0	0.0	0.0
21-06-04 18:40	-4	0.0	0.0	0.0
21-06-04 18:50	-4	0.0	0.0	0.0
21-06-04 19:00	-4	0.0	0.0	0.0
21-06-04 19:10	-4	3.22	0.0	0.0
21-06-04 19:20	-4	1.4120000000000001	0.312	0.0
21-06-04 19:30	-4	0.0	0.0	0.0
21-06-04 19:40	-4	0.0	0.0	0.0
21-06-04 19:50	-4	0.0	0.0	0.0
21-06-04 20:00	-4	0.0	2.7359999999999998	0.0
21-06-04 20:10	-4	0.336	0.0	0.0
21-06-04 20:20	-4	8.184000000000001	0.0	0.288
21-06-04 20:30	-4	5.904000000000001	0.43200000000000005	1.608
21-06-04 20:40	-4	3.432	0.0	0.024
21-06-04 20:50	-4	0.0	0.528	0.0
21-06-04 21:00	-4	0.768	7.56	0.0
21-06-04 21:10	-4	18.936	0.0	0.0
21-06-04 21:20	-4	1.416	0.0	9.672
21-06-04 21:30	-4	0.0	0.0	0.0
21-06-04 21:40	-4	0.33599999999999997	0.0	0.6719999999999999
21-06-04 21:50	-4	4.536	0.0	0.0
21-06-04 22:00	-4	2.16	0.21600000000000003	0.36
21-06-04 22:10	-4	0.624	0.0	0.0
21-06-04 22:20	-4	5.088	0.0	0.22000000000000003
21-06-04 22:30	-4	1.9440000000000002	0.0	0.092
21-06-04 22:40	-4	8.688	0.0	0.0
21-06-04 22:50	-4	0.072	5.38	0.192
21-06-04 23:00	-4	0.0	1.1720000000000002	3.048
21-06-04 23:10	-4	0.0	0.0	0.0
21-06-04 23:20	-4	2.904	0.072	3.696
21-06-04 23:30	-4	4.176	0.24	2.2800000000000002
21-06-04 23:40	-4	2.904	1.9440000000000002	5.4479999999999995
21-06-04 23:50	-4	2.376	5.808	2.04
21-06-05 00:00	-4	0.096	6.840000000000001	1.44
21-06-05 00:10	-4	5.256	1.9920000000000002	2.6879999999999997
21-06-05 00:20	-4	0.0	2.9280000000000004	0.0
21-06-05 00:30	-4	0.552	6.720000000000001	1.224
21-06-05 00:40	-4	0.26399999999999996	6.287999999999999	2.232
21-06-05 00:50	-4	4.728	1.2	6.24
21-06-05 01:00	-4	0.0	2.208	5.832
21-06-05 01:10	-4	0.0	0.504	1.128
21-06-05 01:20	-4	0.0	0.072	2.184
21-06-05 01:30	-4	0.0	5.328000000000001	0.0
21-06-05 01:40	-4	0.0	0.0	0.0
21-06-05 01:50	-4	7.296000000000001	0.8880000000000001	0.0
21-06-05 02:00	-4	0.672	0.288	0.21600000000000003
21-06-05 02:10	-4	0.0	5.928	3.816
21-06-05 02:20	-4	0.048	0.5279999999999999	0.072
21-06-05 02:30	-4	0.048	0.0	1.92
21-06-05 02:40	-4	4.08	6.984	1.968
21-06-05 02:50	-4	0.0	7.176	0.24
21-06-05 03:00	-4	0.0	0.0	0.16799999999999998
21-06-05 03:10	-4	0.0	0.0	3.024
21-06-05 03:20	-4	0.0	1.104	0.696
21-06-05 03:30	-4	0.0	4.056	3.0479999999999996
21-06-05 03:40	-4	0.0	4.848	0.0
21-06-05 03:50	-4	0.0	1.056	2.136
21-06-05 04:00	-4	0.0	0.0	0.0
21-06-05 04:10	-4	0.0	0.096	1.104
21-06-05 04:20	-4	0.0	0.16799999999999998	5.231999999999999
21-06-05 04:30	-4	0.12	4.728	5.087999999999999
21-06-05 04:40	-4	1.1280000000000001	8.784	11.328
21-06-05 04:50	-4	4.728	4.848000000000001	1.08
21-06-05 05:00	-4	3.8640000000000008	0.6	6.048
21-06-05 05:10	-4	0.0	0.0	1.32
21-06-05 05:20	-4	0.0	0.0	0.0
21-06-05 05:30	-4	1.2	9.504000000000001	0.0
21-06-05 05:40	-4	0.696	0.264	2.52
21-06-05 05:50	-4	1.44	8.712	0.43200000000000005
21-06-05 06:00	-4	6.816	0.0	5.496
21-06-05 06:10	-4	0.0	0.0	0.0
21-06-05 06:20	-4	0.8160000000000001	0.048	1.7280000000000002
21-06-05 06:30	-4	1.1039999999999999	0.072	3.816
21-06-05 06:40	-4	0.0	0.0	0.0
21-06-05 06:50	-4	0.0	0.0	0.0
21-06-05 07:00	-3	0.0	0.0	0.0
21-06-05 07:10	-3	0.45599999999999996	0.0	0.0
21-06-05 07:20	-3	0.072	0.0	0.0
21-06-05 07:30	-3	0.0	0.0	0.0
21-06-05 07:40	-3	0.0	0.0	0.0
21-06-05 07:50	-3	0.36	0.048	1.6320000000000001
21-06-05 08:00	-3	0.0	0.144	0.0
21-06-05 08:10	-3	0.0	0.0	0.0
21-06-05 08:20	-3	0.0	0.0	0.0
21-06-05 08:30	-3	0.0	2.232	0.0
21-06-05 08:40	-3	0.0	0.0	0.0
21-06-05 08:50	-3	0.0	0.0	0.0
21-06-05 09:00	-3	0.0	0.0	0.0
21-06-05 09:10	-3	0.0	0.0	0.0
21-06-05 09:20	-3	0.0	0.0	0.0
21-06-05 09:30	-3	0.0	0.0	0.0
21-06-05 09:40	-3	0.0	0.0	0.0
21-06-05 09:50	-3	0.0	0.0	12.504000000000001
21-06-05 10:00	-3	0.0	0.0	0.0
21-06-05 10:10	-3	0.12	16.152	4.008
21-06-05 10:20	-3	0.0	29.256	4.464
21-06-05 10:30	-3	0.0	0.0	0.0
21-06-05 10:40	-3	0.0	0.0	1.656
21-06-05 10:50	-3	0.0	0.0	0.0
21-06-05 11:00	-3	0.0	0.0	0.0
21-06-05 11:10	-3	0.0	0.0	0.0
21-06-05 11:20	-3	0.0	0.0	0.0
21-06-05 11:30	-3	0.0	8.756	0.0
21-06-05 11:40	-3	0.0	29.860000000000003	0.0
21-06-05 11:50	-3	0.0	0.0	0.0
21-06-05 12:00	-3	0.0	0.0	0.0
21-06-05 12:10	-3	0.0	0.0	0.0
21-06-05 12:20	-3	0.072	0.0	0.0
21-06-05 12:30	-3	0.0	0.0	0.0
21-06-05 12:40	-3	0.0	0.0	0.932
21-06-05 12:50	-3	33.336	0.0	20.212
21-06-05 13:00	-3	0.288	0.0	6.888
21-06-05 13:10	-3	7.104000000000001	0.0	1.2
21-06-05 13:20	-3	0.0	0.96	0.0
21-06-05 13:30	-3	0.0	0.0	0.0
21-06-05 13:40	-3	0.0	0.0	0.0
21-06-05 13:50	-3	0.0	0.0	0.0
21-06-05 14:00	-3	0.0	0.0	0.0
21-06-05 14:10	-3	0.0	0.0	0.0
21-06-05 14:20	-3	0.0	0.48	0.0
21-06-05 14:30	-3	0.0	0.0	0.0
21-06-05 14:40	-3	0.0	0.33599999999999997	0.0
21-06-05 14:50	-3	0.0	15.528	0.0
21-06-05 15:00	-3	0.0	9.672	0.0
21-06-05 15:10	-3	0.0	0.576	0.0
21-06-05 15:20	-3	0.0	0.48	0.0
21-06-05 15:30	-3	3.0480000000000005	0.0	0.0
21-06-05 15:40	-3	0.0	0.0	0.0
21-06-05 15:50	-3	0.0	0.0	0.0
21-06-05 16:00	-3	0.0	27.387999999999998	4.032
21-06-05 16:10	-3	0.0	26.107999999999997	5.112
21-06-05 16:20	-3	0.0	0.0	0.0
21-06-05 16:30	-3	0.192	0.0	0.0
21-06-05 16:40	-3	3.336	0.0	0.0
21-06-05 16:50	-3	0.0	0.0	0.0
21-06-05 17:00	-3	0.0	0.0	0.0
21-06-05 17:10	-3	0.0	0.0	0.0
21-06-05 17:20	-3	0.0	0.0	0.0
21-06-05 17:30	-3	0.0	0.192	0.0
21-06-05 17:40	-3	0.0	0.0	0.0
21-06-05 17:50	-3	0.0	0.0	0.0
21-06-05 18:00	-3	0.0	10.608	0.0
21-06-05 18:10	-3	0.0	6.5280000000000005	0.0
21-06-05 18:20	-3	0.0	0.096	0.0
21-06-05 18:30	-3	0.192	0.0	0.0
21-06-05 18:40	-3	0.0	0.0	0.0
21-06-05 18:50	-3	5.808	0.916	0.0
21-06-05 19:00	-3	0.0	15.044	0.0
21-06-05 19:10	-3	0.0	0.0	0.0
21-06-05 19:20	-3	28.324	0.0	0.0
21-06-05 19:30	-3	18.428	0.0	0.0
21-06-05 19:40	-3	0.0	0.0	3.192
21-06-05 19:50	-3	0.0	2.304	16.18
21-06-05 20:00	-3	0.0	0.0	0.188
21-06-05 20:10	-3	1.7760000000000002	15.244	0.43200000000000005
21-06-05 20:20	-3	1.8240000000000003	16.652	0.0
21-06-05 20:30	-3	0.312	0.0	0.0
21-06-05 20:40	-3	0.0	0.24	0.0
21-06-05 20:50	-3	0.0	5.16	1.2760000000000002
21-06-05 21:00	-3	0.0	0.0	1.748
21-06-05 21:10	-3	0.0	0.0	0.0
21-06-05 21:20	-3	0.0	0.0	17.02
21-06-05 21:30	-3	18.36	1.8960000000000001	2.492
21-06-05 21:40	-3	0.24	0.144	0.0
21-06-05 21:50	-3	2.04	18.048000000000002	3.5040000000000004
21-06-05 22:00	-3	8.208	16.176	0.0
21-06-05 22:10	-3	6.792	0.0	0.0
21-06-05 22:20	-3	13.036000000000001	1.176	0.0
21-06-05 22:30	-3	10.892	7.944	0.528
21-06-05 22:40	-3	0.0	0.0	0.552
21-06-05 22:50	-3	0.0	0.0	33.696000000000005
21-06-05 23:00	-3	10.224	0.0	9.504000000000001
21-06-05 23:10	-3	0.024	0.0	1.464
21-06-05 23:20	-3	0.792	0.0	4.608
21-06-05 23:30	-3	0.33599999999999997	0.9359999999999999	0.0
21-06-05 23:40	-3	0.288	8.5	1.9440000000000002
21-06-05 23:50	-3	2.524	1.3639999999999999	2.448
21-06-06 00:00	-3	0.576	3.408	18.336000000000002
21-06-06 00:10	-3	6.356	8.28	3.216
21-06-06 00:20	-3	0.0	7.704000000000001	7.036
21-06-06 00:30	-3	13.704000000000002	1.8960000000000001	1.652
21-06-06 00:40	-3	6.215999999999999	1.032	0.792
21-06-06 00:50	-3	0.0	2.04	0.0
21-06-06 01:00	-3	0.0	0.24	5.16
21-06-06 01:10	-3	0.0	0.6	0.0
21-06-06 01:20	-3	0.0	6.552	0.0
21-06-06 01:30	-3	1.56	4.776000000000001	0.0
21-06-06 01:40	-3	3.024	7.5840000000000005	0.0
21-06-06 01:50	-3	6.672	0.096	0.0
21-06-06 02:00	-3	0.0	0.6	0.0
21-06-06 02:10	-3	4.6080000000000005	1.176	0.0
21-06-06 02:20	-3	0.792	0.0	0.16799999999999998
21-06-06 02:30	-3	0.0	0.0	0.0
21-06-06 02:40	-3	38.452	0.0	0.648
21-06-06 02:50	-3	1.076	0.45600000000000007	0.504
21-06-06 03:00	-3	0.0	0.8160000000000001	6.672
21-06-06 03:10	-3	1.9440000000000002	0.0	32.904
21-06-06 03:20	-3	4.248	2.664	0.768
21-06-06 03:30	-3	3.6719999999999997	0.0	0.12
21-06-06 03:40	-3	0.0	0.552	7.4399999999999995
21-06-06 03:50	-3	0.0	3.2159999999999997	2.2560000000000002
21-06-06 04:00	-3	1.2959999999999998	0.0	6.720000000000001
21-06-06 04:10	-3	1.7999999999999996	0.0	4.204
21-06-06 04:20	-3	0.984	0.0	0.644
21-06-06 04:30	-3	0.072	1.416	0.0
21-06-06 04:40	-3	0.9359999999999999	0.336	0.0
21-06-06 04:50	-3	0.0	0.288	0.0
21-06-06 05:00	-3	0.0	0.0	3.6480000000000006
21-06-06 05:10	-3	0.0	0.0	3.912
21-06-06 05:20	-3	0.0	0.21600000000000003	2.212
21-06-06 05:30	-3	0.9359999999999999	0.0	4.148
21-06-06 05:40	-3	2.208	14.187999999999999	0.16799999999999998
21-06-06 05:50	-3	0.9359999999999999	7.556	20.788
21-06-06 06:00	-3	0.0	16.464000000000002	13.772
21-06-06 06:10	-3	5.856	0.048	0.048
21-06-06 06:20	-3	0.0	0.0	0.0
21-06-06 06:30	-3	0.0	2.7600000000000002	0.0
21-06-06 06:40	-3	0.40800000000000003	0.0	0.16799999999999998
21-06-06 06:50	-3	0.0	0.0	2.544
21-06-06 07:00	-2	0.0	0.0	0.0
21-06-06 07:10	-2	0.0	0.0	0.0
21-06-06 07:20	-2	0.0	0.0	0.0
21-06-06 07:30	-2	0.0	0.0	0.0
21-06-06 07:40	-2	0.0	0.0	0.0
21-06-06 07:50	-2	0.0	0.0	0.0
21-06-06 08:00	-2	0.0	0.0	0.0
21-06-06 08:10	-2	0.0	0.21600000000000003	0.0
21-06-06 08:20	-2	0.0	0.0	0.0
21-06-06 08:30	-2	0.0	0.0	0.0
21-06-06 08:40	-2	0.0	0.0	0.0
21-06-06 08:50	-2	0.0	0.0	0.0
21-06-06 09:00	-2	0.0	0.0	0.0
21-06-06 09:10	-2	26.208	9.504	0.0
21-06-06 09:20	-2	0.552	8.088	0.0
21-06-06 09:30	-2	0.0	3.532	0.0
21-06-06 09:40	-2	0.0	16.052	9.096
21-06-06 09:50	-2	0.0	3.408	0.0
21-06-06 10:00	-2	0.0	0.0	1.128
21-06-06 10:10	-2	0.0	0.0	0.192
21-06-06 10:20	-2	0.0	0.0	1.152
21-06-06 10:30	-2	0.0	0.0	0.0
21-06-06 10:40	-2	0.0	0.0	0.0
21-06-06 10:50	-2	0.0	0.0	0.0
21-06-06 11:00	-2	0.0	0.0	0.0
21-06-06 11:10	-2	0.0	0.0	0.0
21-06-06 11:20	-2	0.0	0.0	0.0
21-06-06 11:30	-2	0.0	0.0	0.0
21-06-06 11:40	-2	0.0	0.0	0.0
21-06-06 11:50	-2	1.1280000000000001	0.0	0.0
21-06-06 12:00	-2	1.9440000000000002	0.0	1.032
21-06-06 12:10	-2	10.344	0.0	0.0
21-06-06 12:20	-2	0.552	0.0	4.588
21-06-06 12:30	-2	0.0	1.104	4.796
21-06-06 12:40	-2	0.0	0.072	0.024
21-06-06 12:50	-2	0.0	2.592	0.0
21-06-06 13:00	-2	0.0	4.204	0.0
21-06-06 13:10	-2	0.0	0.596	0.0
21-06-06 13:20	-2	0.0	0.0	0.0
21-06-06 13:30	-2	0.0	0.0	0.0
21-06-06 13:40	-2	0.0	0.0	0.0
21-06-06 13:50	-2	0.0	0.0	0.0
21-06-06 14:00	-2	0.0	0.0	0.0
21-06-06 14:10	-2	0.0	0.0	0.0
21-06-06 14:20	-2	0.0	0.0	0.0
21-06-06 14:30	-2	0.0	0.0	0.0
21-06-06 14:40	-2	0.0	0.0	0.0
21-06-06 14:50	-2	0.0	0.0	0.0
21-06-06 15:00	-2	0.0	0.0	0.0
21-06-06 15:10	-2	0.1	0.0	0.0
21-06-06 15:20	-2	0.42800000000000005	0.0	0.0
21-06-06 15:30	-2	0.0	0.0	0.0
21-06-06 15:40	-2	0.0	0.0	0.0
21-06-06 15:50	-2	0.0	0.0	0.0
21-06-06 16:00	-2	0.0	0.0	0.0
21-06-06 16:10	-2	0.0	0.0	0.0
21-06-06 16:20	-2	0.0	0.0	0.0
21-06-06 16:30	-2	0.0	0.0	0.0
21-06-06 16:40	-2	0.0	0.0	0.0
21-06-06 16:50	-2	6.864	2.7600000000000002	0.0
21-06-06 17:00	-2	0.048	0.384	0.0
21-06-06 17:10	-2	0.0	0.0	0.0
21-06-06 17:20	-2	0.0	0.0	0.0
21-06-06 17:30	-2	0.0	0.0	0.0
21-06-06 17:40	-2	0.0	0.0	3.3840000000000003
21-06-06 17:50	-2	0.0	0.0	0.0
21-06-06 18:00	-2	0.0	0.0	0.0
21-06-06 18:10	-2	0.0	0.0	0.0
21-06-06 18:20	-2	0.0	0.0	0.0
21-06-06 18:30	-2	0.0	0.0	0.0
21-06-06 18:40	-2	0.0	0.0	0.312
21-06-06 18:50	-2	0.0	0.0	6.311999999999999
21-06-06 19:00	-2	0.0	0.0	0.0
21-06-06 19:10	-2	0.0	0.0	0.0
21-06-06 19:20	-2	0.0	0.9120000000000001	0.0
21-06-06 19:30	-2	3.6480000000000006	0.0	1.032
21-06-06 19:40	-2	0.0	1.704	0.0
21-06-06 19:50	-2	0.0	0.0	0.0
21-06-06 20:00	-2	0.0	0.868	0.0
21-06-06 20:10	-2	3.216	22.076	4.32
21-06-06 20:20	-2	0.024	0.0	0.0
21-06-06 20:30	-2	0.0	0.0	4.392
21-06-06 20:40	-2	0.0	0.0	0.0
21-06-06 20:50	-2	0.024	3.8400000000000007	3.168
21-06-06 21:00	-2	0.0	1.512	5.4
21-06-06 21:10	-2	0.0	0.0	0.0
21-06-06 21:20	-2	0.0	0.0	0.0
21-06-06 21:30	-2	0.0	0.0	0.0
21-06-06 21:40	-2	0.0	0.0	0.0
21-06-06 21:50	-2	0.144	0.12	2.184
21-06-06 22:00	-2	3.9120000000000004	2.04	3.432
21-06-06 22:10	-2	0.264	19.152	18.076
21-06-06 22:20	-2	0.0	12.84	5.636
21-06-06 22:30	-2	0.0	0.0	2.736
21-06-06 22:40	-2	0.0	0.0	0.9120000000000001
21-06-06 22:50	-2	5.352	0.0	1.6320000000000001
21-06-06 23:00	-2	11.088	5.88	4.056
21-06-06 23:10	-2	3.2399999999999998	0.0	0.36
21-06-06 23:20	-2	1.9440000000000002	0.072	0.0
21-06-06 23:30	-2	0.0	0.33599999999999997	2.7359999999999998
21-06-06 23:40	-2	3.5759999999999996	0.0	0.552
21-06-06 23:50	-2	4.656000000000001	0.484	3.1919999999999997
21-06-07 00:00	-2	8.232000000000001	5.9	4.08
21-06-07 00:10	-2	0.9600000000000002	28.276	4.5840000000000005
21-06-07 00:20	-2	1.6560000000000001	6.668000000000001	2.5439999999999996
21-06-07 00:30	-2	0.768	0.192	3.6479999999999997
21-06-07 00:40	-2	0.072	2.4	4.296
21-06-07 00:50	-2	0.0	0.048	0.24
21-06-07 01:00	-2	12.288	3.124	0.0
21-06-07 01:10	-2	1.8240000000000003	9.188	2.568
21-06-07 01:20	-2	0.36	4.704000000000001	0.26399999999999996
21-06-07 01:30	-2	0.384	15.312000000000001	0.0
21-06-07 01:40	-2	3.312	1.56	3.12
21-06-07 01:50	-2	0.0	0.36	0.48
21-06-07 02:00	-2	4.991999999999999	0.22000000000000003	0.0
21-06-07 02:10	-2	0.0	1.5799999999999998	0.0
21-06-07 02:20	-2	0.0	0.0	0.0
21-06-07 02:30	-2	0.0	0.0	0.0
21-06-07 02:40	-2	0.192	0.0	0.48
21-06-07 02:50	-2	0.33599999999999997	0.0	0.0
21-06-07 03:00	-2	0.96	0.0	0.0
21-06-07 03:10	-2	0.0	0.0	0.0
21-06-07 03:20	-2	0.0	0.0	0.0
21-06-07 03:30	-2	4.272	0.0	2.5680000000000005
21-06-07 03:40	-2	2.784	0.0	16.512
21-06-07 03:50	-2	21.552	0.0	6.959999999999999
21-06-07 04:00	-2	1.416	0.0	4.944
21-06-07 04:10	-2	4.848000000000001	7.68	7.536
21-06-07 04:20	-2	6.672	0.0	0.192
21-06-07 04:30	-2	0.096	0.0	4.828
21-06-07 04:40	-2	12.028	0.6719999999999999	5.828
21-06-07 04:50	-2	13.556000000000001	0.264	5.136
21-06-07 05:00	-2	4.944000000000001	0.096	1.08
21-06-07 05:10	-2	0.0	4.612	1.8
21-06-07 05:20	-2	1.56	8.468	2.832
21-06-07 05:30	-2	5.664	2.5439999999999996	0.24
21-06-07 05:40	-2	6.5280000000000005	3.3840000000000003	0.6
21-06-07 05:50	-2	0.0	3.7920000000000003	4.2
21-06-07 06:00	-2	0.024	1.3199999999999998	19.944
21-06-07 06:10	-2	5.087999999999999	0.48	1.392
21-06-07 06:20	-2	0.0	1.7760000000000002	1.324
21-06-07 06:30	-2	1.176	0.0	0.768
21-06-07 06:40	-2	0.024	1.392	1.652
21-06-07 06:50	-2	0.0	2.952	1.44
21-06-07 07:00	-1	0.0	0.0	0.0
21-06-07 07:10	-1	0.0	0.0	0.0
21-06-07 07:20	-1	0.0	0.0	0.0
21-06-07 07:30	-1	0.0	0.0	0.0
21-06-07 07:40	-1	0.0	0.0	0.0
21-06-07 07:50	-1	0.0	0.144	0.0
21-06-07 08:00	-1	0.0	0.312	0.312
21-06-07 08:10	-1	0.0	0.0	0.0
21-06-07 08:20	-1	0.0	0.0	0.0
21-06-07 08:30	-1	0.43200000000000005	0.288	0.0
21-06-07 08:40	-1	0.0	0.0	0.0
21-06-07 08:50	-1	0.0	0.0	0.0
21-06-07 09:00	-1	0.5039999999999999	0.0	0.0
21-06-07 09:10	-1	0.0	0.624	0.096
21-06-07 09:20	-1	2.908	0.312	5.568
21-06-07 09:30	-1	3.2600000000000002	0.0	3.144
21-06-07 09:40	-1	10.776	0.0	2.184
21-06-07 09:50	-1	1.176	0.0	0.72
21-06-07 10:00	-1	0.0	0.0	0.0
21-06-07 10:10	-1	0.0	0.0	0.0
21-06-07 10:20	-1	0.24	0.0	0.0
21-06-07 10:30	-1	5.088000000000001	0.0	0.0
21-06-07 10:40	-1	1.536	0.0	0.0
21-06-07 10:50	-1	7.056	0.0	0.0
21-06-07 11:00	-1	0.0	0.0	0.0
21-06-07 11:10	-1	0.0	0.0	0.0
21-06-07 11:20	-1	0.0	0.0	0.0
21-06-07 11:30	-1	0.0	0.0	0.0
21-06-07 11:40	-1	0.0	0.0	4.536
21-06-07 11:50	-1	0.24	0.0	0.144
21-06-07 12:00	-1	0.0	0.0	0.0
21-06-07 12:10	-1	0.0	0.0	0.0
21-06-07 12:20	-1	0.144	0.0	0.0
21-06-07 12:30	-1	0.0	0.0	0.0
21-06-07 12:40	-1	0.0	0.0	0.0
21-06-07 12:50	-1	0.0	0.0	0.0
21-06-07 13:00	-1	0.0	0.0	0.0
21-06-07 13:10	-1	0.0	2.4	0.0
21-06-07 13:20	-1	3.4560000000000004	1.128	0.0
21-06-07 13:30	-1	3.168	0.0	0.0
21-06-07 13:40	-1	0.0	0.24	17.956
21-06-07 13:50	-1	0.0	0.0	38.928
21-06-07 14:00	-1	0.0	0.0	7.0760000000000005
21-06-07 14:10	-1	0.0	0.0	0.0
21-06-07 14:20	-1	0.0	0.0	0.0
21-06-07 14:30	-1	0.0	6.384	1.08
21-06-07 14:40	-1	0.0	0.0	0.0
21-06-07 14:50	-1	0.0	0.0	0.0
21-06-07 15:00	-1	2.496	0.0	1.008
21-06-07 15:10	-1	8.328	0.0	5.688000000000001
21-06-07 15:20	-1	0.45600000000000007	0.96	2.4
21-06-07 15:30	-1	0.0	0.0	0.0
21-06-07 15:40	-1	0.0	0.0	0.0
21-06-07 15:50	-1	0.0	0.0	0.0
21-06-07 16:00	-1	0.0	0.0	0.0
21-06-07 16:10	-1	0.0	0.0	0.0
21-06-07 16:20	-1	0.0	0.0	0.0
21-06-07 16:30	-1	0.0	0.0	0.0
21-06-07 16:40	-1	0.0	0.0	0.0
21-06-07 16:50	-1	0.0	0.0	0.0
21-06-07 17:00	-1	7.92	0.0	8.136
21-06-07 17:10	-1	0.0	0.0	0.984
21-06-07 17:20	-1	0.0	0.0	0.0
21-06-07 17:30	-1	0.0	0.0	0.0
21-06-07 17:40	-1	0.0	0.0	28.636000000000003
21-06-07 17:50	-1	0.0	0.192	26.948
21-06-07 18:00	-1	0.0	0.0	2.5919999999999996
21-06-07 18:10	-1	0.0	0.0	0.0
21-06-07 18:20	-1	0.0	0.0	0.0
21-06-07 18:30	-1	0.0	0.0	0.0
21-06-07 18:40	-1	0.0	0.0	0.0
21-06-07 18:50	-1	0.0	0.0	0.0
21-06-07 19:00	-1	0.0	0.0	0.0
21-06-07 19:10	-1	0.0	0.0	0.0
21-06-07 19:20	-1	0.0	0.0	0.0
21-06-07 19:30	-1	0.0	0.0	0.0
21-06-07 19:40	-1	8.376000000000001	0.0	0.0
21-06-07 19:50	-1	0.288	4.056	0.21600000000000003
21-06-07 20:00	-1	0.0	5.76	0.0
21-06-07 20:10	-1	0.0	5.524	0.0
21-06-07 20:20	-1	26.592000000000002	8.564	0.0
21-06-07 20:30	-1	4.5840000000000005	0.0	0.0
21-06-07 20:40	-1	0.0	0.0	9.624
21-06-07 20:50	-1	0.0	25.607999999999997	1.968
21-06-07 21:00	-1	0.0	0.0	0.0
21-06-07 21:10	-1	0.0	0.0	0.0
21-06-07 21:20	-1	0.0	0.0	7.3
21-06-07 21:30	-1	0.0	14.692000000000002	11.612
21-06-07 21:40	-1	0.0	25.22	9.120000000000001
21-06-07 21:50	-1	0.0	0.36	0.0
21-06-07 22:00	-1	0.0	0.0	0.0
21-06-07 22:10	-1	3.408	0.12	0.0
21-06-07 22:20	-1	0.8880000000000001	19.44	0.0
21-06-07 22:30	-1	4.752	3.7440000000000007	0.33599999999999997
21-06-07 22:40	-1	2.208	0.984	10.732
21-06-07 22:50	-1	0.0	15.792000000000002	19.892000000000003
21-06-07 23:00	-1	36.196000000000005	0.0	0.0
21-06-07 23:10	-1	1.844	0.0	8.356
21-06-07 23:20	-1	7.824	1.54	0.812
21-06-07 23:30	-1	2.7359999999999998	16.628	1.468
21-06-07 23:40	-1	4.824	16.416	0.284
21-06-07 23:50	-1	8.98	5.76	0.792
21-06-08 00:00	-1	9.572	0.0	27.264
21-06-08 00:10	-1	22.152	8.448	2.3080000000000003
21-06-08 00:20	-1	13.248000000000001	1.3679999999999999	6.9319999999999995
21-06-08 00:30	-1	0.45600000000000007	0.0	2.6160000000000005
21-06-08 00:40	-1	0.0	13.276	0.384
21-06-08 00:50	-1	0.9120000000000001	27.476	0.0
21-06-08 01:00	-1	6.648000000000001	4.632	6.4799999999999995
21-06-08 01:10	-1	0.0	12.456	5.112
21-06-08 01:20	-1	0.0	0.072	4.632
21-06-08 01:30	-1	0.556	13.032	1.512
21-06-08 01:40	-1	17.324	10.488	0.0
21-06-08 01:50	-1	1.848	0.5279999999999999	0.096
21-06-08 02:00	-1	0.9359999999999999	6.048	2.16
21-06-08 02:10	-1	1.224	0.0	0.0
21-06-08 02:20	-1	0.0	0.0	0.21600000000000003
21-06-08 02:30	-1	0.0	0.0	0.0
21-06-08 02:40	-1	0.0	0.0	0.0
21-06-08 02:50	-1	9.748000000000001	0.0	0.6719999999999999
21-06-08 03:00	-1	25.676	0.0	6.264
21-06-08 03:10	-1	0.0	0.0	8.16
21-06-08 03:20	-1	3.336	0.0	0.288
21-06-08 03:30	-1	1.0080000000000002	0.0	3.024
21-06-08 03:40	-1	0.0	0.0	1.7280000000000002
21-06-08 03:50	-1	0.0	3.696	4.368
21-06-08 04:00	-1	0.748	1.032	0.12
21-06-08 04:10	-1	10.656	2.088	4.224
21-06-08 04:20	-1	3.668	3.6	1.56
21-06-08 04:30	-1	9.696000000000002	0.6719999999999999	0.0
21-06-08 04:40	-1	0.24	3.2159999999999997	0.744
21-06-08 04:50	-1	0.0	2.2800000000000002	0.0
21-06-08 05:00	-1	0.624	2.304	0.0
21-06-08 05:10	-1	14.907999999999998	0.552	0.0
21-06-08 05:20	-1	10.796000000000001	16.564	17.136
21-06-08 05:30	-1	7.800000000000002	0.812	5.952
21-06-08 05:40	-1	11.016	7.896000000000001	0.0
21-06-08 05:50	-1	10.008	0.792	4.128
21-06-08 06:00	-1	6.888	18.887999999999998	0.0
21-06-08 06:10	-1	2.592	0.43200000000000005	4.464
21-06-08 06:20	-1	20.256	0.8880000000000001	3.72
21-06-08 06:30	-1	0.0	0.36	0.0
21-06-08 06:40	-1	0.0	0.0	0.192
21-06-08 06:50	-1	0.0	0.0	19.372
21-06-08 07:00	0	0.0	0.0	5.684
21-06-08 07:10	0	0.0	0.0	0.0
21-06-08 07:20	0	0.0	0.0	0.0
21-06-08 07:30	0	0.0	0.0	0.0
21-06-08 07:40	0	0.0	0.0	0.0
21-06-08 07:50	0	0.0	0.072	0.0
21-06-08 08:00	0	0.0	0.0	0.0
21-06-08 08:10	0	0.0	0.0	0.0
21-06-08 08:20	0	0.0	0.0	0.0
21-06-08 08:30	0	0.0	0.0	0.0
21-06-08 08:40	0	0.0	0.0	0.0
21-06-08 08:50	0	0.0	0.0	0.0
21-06-08 09:00	0	0.0	0.0	0.0
21-06-08 09:10	0	0.0	0.0	0.0
21-06-08 09:20	0	0.0	0.0	0.0
21-06-08 09:30	0	0.0	0.0	0.0
21-06-08 09:40	0	0.0	9.672	0.0
21-06-08 09:50	0	0.0	0.048	0.0
21-06-08 10:00	0	2.52	0.6719999999999999	0.0
21-06-08 10:10	0	0.192	0.024	0.504
21-06-08 10:20	0	0.12	0.624	1.008
21-06-08 10:30	0	1.8719999999999999	0.8640000000000001	0.8399999999999999
21-06-08 10:40	0	2.424	1.9200000000000004	2.472
21-06-08 10:50	0	2.184	2.064	4.5600000000000005
21-06-08 11:00	0	1.152	0.6719999999999999	6.6
21-06-08 11:10	0	2.088	0.6	4.32
21-06-08 11:20	0	3.528	0.8879999999999999	1.056
21-06-08 11:30	0	1.1039999999999999	2.7600000000000002	2.904
21-06-08 11:40	0	2.812	0.288	2.016
21-06-08 11:50	0	4.004	3.024	2.592
21-06-08 12:00	0	2.8080000000000003	5.688	1.032
21-06-08 12:10	0	0.9120000000000001	0.16799999999999998	3.6
21-06-08 12:20	0	0.624	2.4240000000000004	8.424000000000001
21-06-08 12:30	0	1.9440000000000002	6.5280000000000005	2.568
21-06-08 12:40	0	3.864	2.8560000000000003	5.4479999999999995
21-06-08 12:50	0	0.16799999999999998	2.376	0.528
21-06-08 13:00	0	6.4079999999999995	0.096	8.256
21-06-08 13:10	0	0.144	3.2159999999999997	5.351999999999999
21-06-08 13:20	0	3.3120000000000003	1.9440000000000002	3.096
21-06-08 13:30	0	1.248	4.056	1.752
21-06-08 13:40	0	0.624	0.096	3.3600000000000003
21-06-08 13:50	0	1.08	6.864	3.7239999999999993
21-06-08 14:00	0	5.736	0.24	6.428
21-06-08 14:10	0	7.0840000000000005	1.344	0.744
21-06-08 14:20	0	10.46	14.352	0.12
21-06-08 14:30	0	5.4	2.088	2.04
21-06-08 14:40	0	1.536	8.28	1.272
21-06-08 14:50	0	12.912	7.824000000000001	2.544
21-06-08 15:00	0	0.0	3.868	1.6320000000000001
21-06-08 15:10	0	5.952	1.124	0.5279999999999999
21-06-08 15:20	0	6.0	5.664	1.8039999999999998
21-06-08 15:30	0	3.3840000000000003	1.7760000000000002	10.028
21-06-08 15:40	0	0.0	9.144	0.0
21-06-08 15:50	0	4.992	8.644000000000002	0.744
21-06-08 16:00	0	3.2399999999999998	1.8679999999999999	1.8
21-06-08 16:10	0	2.88	0.144	17.592000000000002
21-06-08 16:20	0	0.0	4.224	4.032
21-06-08 16:30	0	0.0	1.252	0.36
21-06-08 16:40	0	4.343999999999999	2.9480000000000004	0.0
21-06-08 16:50	0	29.184000000000005	0.40800000000000003	0.0
21-06-08 17:00	0	1.6320000000000001	0.0	0.0
21-06-08 17:10	0	0.0	11.760000000000002	0.0
21-06-08 17:20	0	0.096	0.0	0.024
21-06-08 17:30	0	0.024	0.16799999999999998	2.88
21-06-08 17:40	0	0.0	8.424000000000001	10.176
21-06-08 17:50	0	0.312	0.72	0.0
21-06-08 18:00	0	0.0	0.45600000000000007	0.0
21-06-08 18:10	0	7.684	1.8	6.072
21-06-08 18:20	0	0.62	0.0	5.712000000000001
21-06-08 18:30	0	0.0	0.0	0.0
21-06-08 18:40	0	0.0	0.0	0.0
21-06-08 18:50	0	0.0	0.0	0.0
21-06-08 19:00	0	0.0	0.0	2.064
21-06-08 19:10	0	0.0	13.632	0.0
21-06-08 19:20	0	1.1280000000000001	3.432	9.168000000000001
21-06-08 19:30	0	2.3280000000000003	0.264	1.152
21-06-08 19:40	0	7.248	13.416	0.0
21-06-08 19:50	0	9.964	9.696000000000002	1.3199999999999998
21-06-08 20:00	0	3.5	1.008	18.816000000000003
21-06-08 20:10	0	0.0	2.6879999999999997	0.0
21-06-08 20:20	0	0.0	3.9120000000000004	5.808
21-06-08 20:30	0	0.0	8.956	6.3839999999999995
21-06-08 20:40	0	2.016	4.148000000000001	4.608
21-06-08 20:50	0	1.3920000000000001	7.2	0.24
21-06-08 21:00	0	0.0	0.0	0.0
21-06-08 21:10	0	0.0	0.552	0.0
21-06-08 21:20	0	0.0	0.0	24.84
21-06-08 21:30	0	0.0	0.0	6.0
21-06-08 21:40	0	0.0	0.0	2.952
21-06-08 21:50	0	0.648	0.0	0.0
21-06-08 22:00	0	1.7280000000000002	0.0	0.0
21-06-08 22:10	0	2.4240000000000004	0.16799999999999998	0.0
21-06-08 22:20	0	1.032	0.192	0.096
21-06-08 22:30	0	3.9840000000000004	3.5759999999999996	0.0
21-06-08 22:40	0	0.264	0.0	0.0
21-06-08 22:50	0	0.648	0.0	1.2
21-06-08 23:00	0	2.016	0.40800000000000003	3.072
21-06-08 23:10	0	18.964000000000002	0.0	2.016
21-06-08 23:20	0	1.8199999999999998	13.224	0.192
21-06-08 23:30	0	3.5279999999999996	4.18	0.96
21-06-08 23:40	0	3.2159999999999997	17.06	6.172
21-06-08 23:50	0	7.056	0.0	7.459999999999999
21-06-09 00:00	0	0.292	2.3760000000000003	0.0
21-06-09 00:10	0	1.028	10.152000000000001	1.44
21-06-09 00:20	0	3.072	6.0	1.9440000000000002
21-06-09 00:30	0	2.352	1.32	0.0
21-06-09 00:40	0	7.6800000000000015	0.0	4.224
21-06-09 00:50	0	1.512	0.0	12.912
21-06-09 01:00	0	0.0	0.0	0.0
21-06-09 01:10	0	17.376	1.8240000000000003	0.21600000000000003
21-06-09 01:20	0	0.0	7.848000000000001	0.528
21-06-09 01:30	0	0.6719999999999999	0.0	0.0
21-06-09 01:40	0	0.0	0.96	0.0
21-06-09 01:50	0	3.6719999999999997	2.1399999999999997	9.288
21-06-09 02:00	0	2.3280000000000003	11.492	11.212
21-06-09 02:10	0	7.752	0.0	6.164
21-06-09 02:20	0	0.8160000000000001	0.312	0.0
21-06-09 02:30	0	0.0	0.0	0.12
21-06-09 02:40	0	7.656000000000001	0.0	0.0
21-06-09 02:50	0	0.264	8.976	0.0
21-06-09 03:00	0	1.8	0.0	0.0
21-06-09 03:10	0	0.6	3.3600000000000003	0.0
21-06-09 03:20	0	0.16799999999999998	2.688	0.0
21-06-09 03:30	0	0.0	0.16799999999999998	0.0
21-06-09 03:40	0	0.0	0.0	0.0
21-06-09 03:50	0	0.0	0.0	0.0
21-06-09 04:00	0	0.0	3.4800000000000004	3.864
21-06-09 04:10	0	0.0	1.584	0.624
21-06-09 04:20	0	0.0	0.36	2.784
21-06-09 04:30	0	0.0	0.124	1.704
21-06-09 04:40	0	0.0	0.5	0.21600000000000003
21-06-09 04:50	0	0.0	0.0	18.916000000000004
21-06-09 05:00	0	0.0	2.424	4.172
21-06-09 05:10	0	0.0	0.36	4.728
21-06-09 05:20	0	1.9920000000000002	1.464	0.0
21-06-09 05:30	0	2.112	1.3199999999999998	0.21600000000000003
21-06-09 05:40	0	1.44	0.0	0.696
21-06-09 05:50	0	0.9359999999999999	2.016	1.6800000000000002
21-06-09 06:00	0	5.208	9.431999999999999	9.7
21-06-09 06:10	0	5.928	1.392	2.0360000000000005
21-06-09 06:20	0	2.52	0.8160000000000001	0.0
21-06-09 06:30	0	0.192	0.45599999999999996	0.0
21-06-09 06:40	0	3.216	5.952	0.576
21-06-09 06:50	0	0.696	0.0	0.0
21-06-09 07:00	1	2.784	0.0	0.0
21-06-09 07:10	1	2.6879999999999997	0.0	0.0
21-06-09 07:20	1	0.0	0.0	0.12
21-06-09 07:30	1	0.0	0.0	0.0
21-06-09 07:40	1	0.0	0.0	0.0
21-06-09 07:50	1	0.0	0.0	0.40800000000000003
21-06-09 08:00	1	0.0	0.0	0.024
21-06-09 08:10	1	0.0	0.0	0.0
21-06-09 08:20	1	0.0	0.0	0.0
21-06-09 08:30	1	0.0	0.192	0.6719999999999999
21-06-09 08:40	1	0.48	2.88	5.712000000000001
21-06-09 08:50	1	0.0	0.0	0.0
21-06-09 09:00	1	2.448	0.0	0.0
21-06-09 09:10	1	0.0	0.0	0.0
21-06-09 09:20	1	0.0	0.96	0.0
21-06-09 09:30	1	0.0	0.0	0.0
21-06-09 09:40	1	0.0	0.21600000000000003	0.0
21-06-09 09:50	1	0.528	1.1039999999999999	0.0
21-06-09 10:00	1	1.6320000000000001	0.0	0.0
21-06-09 10:10	1	0.0	5.0200000000000005	0.144
21-06-09 10:20	1	0.0	7.508	3.168
21-06-09 10:30	1	0.0	0.288	0.21600000000000003
21-06-09 10:40	1	0.0	0.0	2.544
21-06-09 10:50	1	0.0	5.616	5.664
21-06-09 11:00	1	0.0	2.496	15.624
21-06-09 11:10	1	0.0	0.40800000000000003	0.26399999999999996
21-06-09 11:20	1	3.8880000000000003	18.672	9.48
21-06-09 11:30	1	1.176	23.236	19.32
21-06-09 11:40	1	4.2	8.708	4.128
21-06-09 11:50	1	2.7600000000000002	0.072	2.352
21-06-09 12:00	1	0.26400000000000007	4.632000000000001	0.8879999999999999
21-06-09 12:10	1	5.640000000000001	13.440000000000001	0.72
21-06-09 12:20	1	0.26399999999999996	1.1760000000000002	2.928
21-06-09 12:30	1	0.792	0.0	3.5760000000000005
21-06-09 12:40	1	2.7600000000000002	0.0	0.45600000000000007
21-06-09 12:50	1	0.048	0.0	0.0
21-06-09 13:00	1	0.0	0.0	0.0
21-06-09 13:10	1	0.0	0.0	0.0
21-06-09 13:20	1	0.0	0.0	0.0
21-06-09 13:30	1	0.0	1.032	0.0
21-06-09 13:40	1	0.0	0.0	0.0
21-06-09 13:50	1	0.0	0.0	0.0
21-06-09 14:00	1	0.0	0.0	0.0
21-06-09 14:10	1	0.0	0.0	0.048
21-06-09 14:20	1	0.0	1.008	0.0
21-06-09 14:30	1	31.512	0.0	1.272
21-06-09 14:40	1	0.0	0.0	0.0
21-06-09 14:50	1	0.0	0.0	0.0
21-06-09 15:00	1	0.0	0.0	0.0
21-06-09 15:10	1	0.0	0.0	0.0
21-06-09 15:20	1	32.784000000000006	0.0	0.0
21-06-09 15:30	1	0.0	0.0	0.0
21-06-09 15:40	1	0.0	0.0	0.0
21-06-09 15:50	1	0.0	0.0	0.0
21-06-09 16:00	1	3.3600000000000003	0.0	0.0
21-06-09 16:10	1	0.172	0.0	0.0
21-06-09 16:20	1	2.684	0.0	0.0
21-06-09 16:30	1	0.552	0.0	0.0
21-06-09 16:40	1	0.0	0.0	0.0
21-06-09 16:50	1	0.504	0.312	0.0
21-06-09 17:00	1	9.096	0.0	0.0
21-06-09 17:10	1	0.0	0.0	0.0
21-06-09 17:20	1	0.0	0.0	0.0
21-06-09 17:30	1	0.0	0.0	0.0
21-06-09 17:40	1	0.0	0.0	0.8400000000000001
21-06-09 17:50	1	0.0	0.0	6.168
21-06-09 18:00	1	0.024	1.7280000000000002	5.904
21-06-09 18:10	1	0.0	5.087999999999999	0.0
21-06-09 18:20	1	0.264	0.0	1.92
21-06-09 18:30	1	0.0	0.0	3.504
21-06-09 18:40	1	3.696	0.048	0.0
21-06-09 18:50	1	0.0	0.0	0.0
21-06-09 19:00	1	0.0	0.0	2.3280000000000003
21-06-09 19:10	1	3.172	0.16799999999999998	0.024
21-06-09 19:20	1	1.6280000000000001	0.048	0.0
21-06-09 19:30	1	0.048	3.9839999999999995	0.0
21-06-09 19:40	1	0.72	5.64	0.0
21-06-09 19:50	1	4.296	0.0	27.939999999999998
21-06-09 20:00	1	0.312	0.0	6.14
21-06-09 20:10	1	0.0	0.0	0.0
21-06-09 20:20	1	0.12	0.0	0.0
21-06-09 20:30	1	0.576	0.0	0.0
21-06-09 20:40	1	0.0	0.024	0.0
21-06-09 20:50	1	1.536	8.379999999999999	0.0
21-06-09 21:00	1	0.0	12.576	0.0
21-06-09 21:10	1	0.0	5.612	0.0
21-06-09 21:20	1	2.1599999999999997	2.592	3.096
21-06-09 21:30	1	0.0	0.0	1.224
21-06-09 21:40	1	0.0	1.752	1.608
21-06-09 21:50	1	6.912000000000001	0.384	0.0
21-06-09 22:00	1	0.0	0.0	2.616
21-06-09 22:10	1	0.576	0.8640000000000001	1.6800000000000002
21-06-09 22:20	1	0.0	10.032	0.0
21-06-09 22:30	1	2.712	4.372	2.088
21-06-09 22:40	1	6.048	13.460000000000003	2.7600000000000002
21-06-09 22:50	1	0.048	0.0	0.0
21-06-09 23:00	1	0.0	13.656	0.0
21-06-09 23:10	1	14.428	12.36	5.256
21-06-09 23:20	1	9.931999999999999	0.0	2.184
21-06-09 23:30	1	8.091999999999999	14.136000000000001	9.888
21-06-09 23:40	1	6.404000000000001	3.9840000000000004	0.24
21-06-09 23:50	1	1.3920000000000001	1.92	6.215999999999999
21-06-10 00:00	1	0.9120000000000001	4.08	9.504000000000001
21-06-10 00:10	1	0.0	8.856	0.384
21-06-10 00:20	1	6.384	15.508000000000001	7.080000000000001
21-06-10 00:30	1	0.12	3.332	0.072
21-06-10 00:40	1	12.072	7.44	5.0200000000000005
21-06-10 00:50	1	2.7600000000000002	0.8640000000000001	24.884
21-06-10 01:00	1	5.232	9.288	12.863999999999999
21-06-10 01:10	1	0.0	0.40800000000000003	0.0
21-06-10 01:20	1	11.64	1.0080000000000002	1.348
21-06-10 01:30	1	1.3199999999999998	1.2719999999999998	6.859999999999999
21-06-10 01:40	1	0.9120000000000001	0.264	0.0
21-06-10 01:50	1	0.0	0.0	0.024
21-06-10 02:00	1	0.0	0.0	0.0
21-06-10 02:10	1	0.0	0.0	0.0
21-06-10 02:20	1	0.0	0.0	0.0
21-06-10 02:30	1	0.0	2.496	0.072
21-06-10 02:40	1	0.192	0.0	3.7439999999999998
21-06-10 02:50	1	0.24	0.0	0.0
21-06-10 03:00	1	0.0	0.0	0.0
21-06-10 03:10	1	0.0	0.12	0.0
21-06-10 03:20	1	0.0	0.0	1.416
21-06-10 03:30	1	0.0	0.0	0.0
21-06-10 03:40	1	1.8	0.0	0.0
21-06-10 03:50	1	0.0	0.144	0.0
21-06-10 04:00	1	16.68	0.0	0.0
21-06-10 04:10	1	6.336	5.88	0.0
21-06-10 04:20	1	0.024	0.0	3.532
21-06-10 04:30	1	1.224	1.9440000000000002	2.804
21-06-10 04:40	1	0.0	0.0	2.952
21-06-10 04:50	1	2.04	3.7439999999999998	0.0
21-06-10 05:00	1	15.724	13.824000000000002	0.8640000000000001
21-06-10 05:10	1	7.148000000000001	14.88	29.712
21-06-10 05:20	1	3.7199999999999998	0.0	5.5200000000000005
21-06-10 05:30	1	4.5840000000000005	0.0	0.0
21-06-10 05:40	1	0.0	19.444	0.0
21-06-10 05:50	1	0.0	10.436	0.0
21-06-10 06:00	1	0.0	0.0	0.0
21-06-10 06:10	1	0.0	0.0	0.0
21-06-10 06:20	1	0.0	0.0	0.0
21-06-10 06:30	1	0.0	2.3760000000000003	0.0
21-06-10 06:40	1	0.0	0.0	0.0
21-06-10 06:50	1	0.0	0.0	0.0
21-06-10 07:00	2	0.0	0.0	0.0
21-06-10 07:10	2	0.0	0.0	0.0
21-06-10 07:20	2	0.0	0.576	0.0
21-06-10 07:30	2	0.0	0.0	0.0
21-06-10 07:40	2	0.0	0.0	0.0
21-06-10 07:50	2	0.0	0.0	0.0
21-06-10 08:00	2	0.0	0.0	0.0
21-06-10 08:10	2	0.0	0.0	0.0
21-06-10 08:20	2	0.0	0.0	0.0
21-06-10 08:30	2	0.0	0.0	0.0
21-06-10 08:40	2	0.0	0.0	0.0
21-06-10 08:50	2	0.0	0.0	0.0
21-06-10 09:00	2	0.0	0.0	0.0
21-06-10 09:10	2	0.0	0.0	0.0
21-06-10 09:20	2	0.0	0.0	0.504
21-06-10 09:30	2	9.576	0.0	0.0
21-06-10 09:40	2	0.0	0.0	0.0
21-06-10 09:50	2	0.0	0.0	0.0
21-06-10 10:00	2	0.0	0.0	0.0
21-06-10 10:10	2	0.0	0.0	0.0
21-06-10 10:20	2	0.096	1.6560000000000001	0.0
21-06-10 10:30	2	0.0	0.0	0.0
21-06-10 10:40	2	0.0	0.0	0.0
21-06-10 10:50	2	0.0	0.0	0.0
21-06-10 11:00	2	0.0	0.0	0.0
21-06-10 11:10	2	0.0	0.0	0.0
21-06-10 11:20	2	2.5200000000000005	0.0	0.0
21-06-10 11:30	2	3.96	0.0	0.0
21-06-10 11:40	2	0.0	0.0	0.12
21-06-10 11:50	2	0.0	0.0	0.0
21-06-10 12:00	2	0.096	28.776	1.6800000000000002
21-06-10 12:10	2	16.536	0.0	9.864
21-06-10 12:20	2	6.6	0.0	6.4319999999999995
21-06-10 12:30	2	0.0	0.0	0.0
21-06-10 12:40	2	0.0	0.0	0.0
21-06-10 12:50	2	0.0	0.0	0.0
21-06-10 13:00	2	0.0	0.0	0.0
21-06-10 13:10	2	0.0	0.0	0.0
21-06-10 13:20	2	0.0	0.0	0.0
21-06-10 13:30	2	0.0	0.0	0.0
21-06-10 13:40	2	0.0	0.0	0.0
21-06-10 13:50	2	0.0	0.0	0.0
21-06-10 14:00	2	0.0	0.0	0.0
21-06-10 14:10	2	0.0	0.0	0.0
21-06-10 14:20	2	0.0	0.0	0.0
21-06-10 14:30	2	2.976	0.144	0.096
21-06-10 14:40	2	5.5200000000000005	0.0	0.0
21-06-10 14:50	2	0.0	0.0	0.0
21-06-10 15:00	2	0.0	0.0	0.0
21-06-10 15:10	2	1.032	0.0	0.0
21-06-10 15:20	2	0.0	0.0	0.0
21-06-10 15:30	2	0.0	0.0	0.0
21-06-10 15:40	2	0.0	0.0	0.0
21-06-10 15:50	2	0.0	0.0	0.0
21-06-10 16:00	2	0.0	0.0	0.048
21-06-10 16:10	2	4.824	0.0	5.328
21-06-10 16:20	2	0.0	0.0	0.0
21-06-10 16:30	2	0.0	0.0	0.0
21-06-10 16:40	2	0.0	0.0	0.0
21-06-10 16:50	2	0.0	0.0	4.683999999999999
21-06-10 17:00	2	0.0	0.0	16.436
21-06-10 17:10	2	0.0	0.0	2.712
21-06-10 17:20	2	0.0	0.0	0.0
21-06-10 17:30	2	0.0	0.0	0.0
21-06-10 17:40	2	0.0	0.0	0.0
21-06-10 17:50	2	0.0	0.0	0.0
21-06-10 18:00	2	0.0	0.0	0.0
21-06-10 18:10	2	0.0	0.0	0.0
21-06-10 18:20	2	0.0	0.0	0.0
21-06-10 18:30	2	0.0	0.0	7.848000000000001
21-06-10 18:40	2	0.0	0.0	3.7439999999999998
21-06-10 18:50	2	0.0	0.0	0.0
21-06-10 19:00	2	0.0	0.0	0.0
21-06-10 19:10	2	0.0	0.0	0.0
21-06-10 19:20	2	0.0	0.0	0.0
21-06-10 19:30	2	2.136	0.0	0.0
21-06-10 19:40	2	0.0	0.0	0.0
21-06-10 19:50	2	0.0	0.0	0.0
21-06-10 20:00	2	0.0	0.0	0.0
21-06-10 20:10	2	0.0	0.0	0.0
21-06-10 20:20	2	0.0	15.575999999999999	0.072
21-06-10 20:30	2	0.0	25.68	0.0
21-06-10 20:40	2	0.0	7.128	0.0
21-06-10 20:50	2	0.0	0.0	0.0
21-06-10 21:00	2	0.0	0.0	0.0
21-06-10 21:10	2	6.5280000000000005	6.048	0.0
21-06-10 21:20	2	0.0	0.6719999999999999	0.0
21-06-10 21:30	2	0.0	0.0	1.8719999999999999
21-06-10 21:40	2	4.372000000000001	0.0	0.0
21-06-10 21:50	2	6.356	0.0	0.0
21-06-10 22:00	2	0.0	0.0	0.0
21-06-10 22:10	2	0.0	4.776000000000001	0.0
21-06-10 22:20	2	0.0	0.0	0.0
21-06-10 22:30	2	0.0	0.0	0.0
21-06-10 22:40	2	2.232	3.408	1.8719999999999999
21-06-10 22:50	2	3.2399999999999998	0.624	5.3759999999999994
21-06-10 23:00	2	1.848	3.936	0.0
21-06-10 23:10	2	0.096	0.0	0.0
21-06-10 23:20	2	14.788	1.128	6.215999999999999
21-06-10 23:30	2	6.068	3.148	1.2719999999999998
21-06-10 23:40	2	0.0	1.58	0.0
21-06-10 23:50	2	0.384	3.5520000000000005	0.0
21-06-11 00:00	2	6.1240000000000006	2.496	18.576
21-06-11 00:10	2	6.692	18.844	0.0
21-06-11 00:20	2	0.048	28.82	12.096
21-06-11 00:30	2	0.8400000000000001	0.6	15.072
21-06-11 00:40	2	0.0	2.4720000000000004	0.0
21-06-11 00:50	2	0.0	17.424	0.0
21-06-11 01:00	2	0.0	8.064	0.8160000000000001
21-06-11 01:10	2	1.392	0.192	0.576
21-06-11 01:20	2	3.532	9.623999999999999	2.688
21-06-11 01:30	2	9.932	10.824000000000002	2.8560000000000003
21-06-11 01:40	2	0.8640000000000001	1.44	0.0
21-06-11 01:50	2	0.0	0.0	0.0
21-06-11 02:00	2	0.0	0.288	0.0
21-06-11 02:10	2	0.072	2.448	0.0
21-06-11 02:20	2	1.3199999999999998	0.0	0.0
21-06-11 02:30	2	0.0	0.0	0.0
21-06-11 02:40	2	0.0	0.0	0.0
21-06-11 02:50	2	0.0	0.0	0.0
21-06-11 03:00	2	0.0	0.0	0.0
21-06-11 03:10	2	0.0	0.0	0.0
21-06-11 03:20	2	0.0	0.0	0.36
21-06-11 03:30	2	0.0	0.0	0.0
21-06-11 03:40	2	0.0	0.0	0.0
21-06-11 03:50	2	0.0	0.0	0.0
21-06-11 04:00	2	0.24	0.0	0.0
21-06-11 04:10	2	1.8960000000000001	3.2400000000000007	4.968
21-06-11 04:20	2	3.432	1.6560000000000001	1.848
21-06-11 04:30	2	0.0	0.0	5.884
21-06-11 04:40	2	5.524	2.2079999999999997	0.5
21-06-11 04:50	2	6.044	8.88	0.072
21-06-11 05:00	2	2.4	0.0	7.367999999999999
21-06-11 05:10	2	0.24	0.792	6.312
21-06-11 05:20	2	1.296	3.196	6.575999999999999
21-06-11 05:30	2	2.6399999999999997	4.724	0.696
21-06-11 05:40	2	2.04	0.0	0.0
21-06-11 05:50	2	12.576	0.0	0.0
21-06-11 06:00	2	7.780000000000001	0.8640000000000001	0.0
21-06-11 06:10	2	11.352	3.024	0.0
21-06-11 06:20	2	0.42800000000000005	0.0	0.0
21-06-11 06:30	2	2.232	0.16799999999999998	0.0
21-06-11 06:40	2	0.0	0.0	0.0
21-06-11 06:50	2	0.0	0.0	0.0
21-06-11 07:00	3	0.0	0.0	0.0
21-06-11 07:10	3	0.0	0.0	0.0
21-06-11 07:20	3	0.0	0.0	0.0
21-06-11 07:30	3	0.0	0.0	0.21600000000000003
21-06-11 07:40	3	0.0	0.0	0.0
21-06-11 07:50	3	0.0	0.0	0.0
21-06-11 08:00	3	0.0	0.0	0.0
21-06-11 08:10	3	0.0	0.0	0.288
21-06-11 08:20	3	0.0	0.0	0.0
21-06-11 08:30	3	0.0	0.0	0.0
21-06-11 08:40	3	0.384	0.0	0.0
21-06-11 08:50	3	0.0	0.0	0.0
21-06-11 09:00	3	0.0	0.0	0.0
21-06-11 09:10	3	0.0	0.0	0.0
21-06-11 09:20	3	0.0	0.0	0.0
21-06-11 09:30	3	0.0	0.0	0.0
21-06-11 09:40	3	0.0	0.0	0.0
21-06-11 09:50	3	0.0	0.0	0.0
21-06-11 10:00	3	0.0	0.0	0.0
21-06-11 10:10	3	0.0	0.0	0.0
21-06-11 10:20	3	0.0	0.0	0.0
21-06-11 10:30	3	0.0	0.0	0.0
21-06-11 10:40	3	0.36	0.528	1.008
21-06-11 10:50	3	1.6079999999999999	1.3199999999999998	3.5040000000000004
21-06-11 11:00	3	0.16799999999999998	3.2399999999999998	0.40800000000000003
21-06-11 11:10	3	5.856	0.0	4.536
21-06-11 11:20	3	1.392	0.0	0.6
21-06-11 11:30	3	0.0	2.448	0.192
21-06-11 11:40	3	0.0	2.7359999999999998	0.33599999999999997
21-06-11 11:50	3	0.0	6.096	0.0
21-06-11 12:00	3	0.0	0.12	0.0
21-06-11 12:10	3	0.0	0.0	0.0
21-06-11 12:20	3	0.0	0.0	0.0
21-06-11 12:30	3	0.0	0.0	0.0
21-06-11 12:40	3	0.0	0.0	0.0
21-06-11 12:50	3	0.0	0.0	0.0
21-06-11 13:00	3	0.0	0.0	0.0
21-06-11 13:10	3	0.0	0.0	0.0
21-06-11 13:20	3	2.3280000000000003	0.0	0.0
21-06-11 13:30	3	0.0	0.0	0.0
21-06-11 13:40	3	0.0	0.0	0.0
21-06-11 13:50	3	0.0	0.0	0.0
21-06-11 14:00	3	0.0	0.0	0.0
21-06-11 14:10	3	0.0	0.0	0.0
21-06-11 14:20	3	0.0	0.0	0.0
21-06-11 14:30	3	0.0	0.0	0.0
21-06-11 14:40	3	0.0	0.0	0.0
21-06-11 14:50	3	0.0	0.0	0.0
21-06-11 15:00	3	0.0	0.0	0.0
21-06-11 15:10	3	0.0	0.0	0.0
21-06-11 15:20	3	0.0	0.0	0.0
21-06-11 15:30	3	0.0	0.0	0.0
21-06-11 15:40	3	2.2800000000000002	0.0	0.0
21-06-11 15:50	3	2.424	0.0	0.0
21-06-11 16:00	3	13.708000000000002	0.0	0.0
21-06-11 16:10	3	1.028	0.0	0.0
21-06-11 16:20	3	0.0	0.0	0.0
21-06-11 16:30	3	0.0	0.0	0.0
21-06-11 16:40	3	0.0	0.0	0.0
21-06-11 16:50	3	0.0	0.0	0.0
21-06-11 17:00	3	0.0	0.0	0.0
21-06-11 17:10	3	0.0	0.0	0.0
21-06-11 17:20	3	0.0	0.0	0.0
21-06-11 17:30	3	0.0	0.0	0.0
21-06-11 17:40	3	0.0	0.192	0.0
21-06-11 17:50	3	0.0	0.0	5.328
21-06-11 18:00	3	0.0	0.0	0.0
21-06-11 18:10	3	0.0	0.0	0.0
21-06-11 18:20	3	0.0	0.0	0.0
21-06-11 18:30	3	0.0	0.792	0.0
21-06-11 18:40	3	0.0	28.564	0.0
21-06-11 18:50	3	0.0	8.348	0.0
21-06-11 19:00	3	0.0	0.0	0.0
21-06-11 19:10	3	4.800000000000001	0.192	2.064
21-06-11 19:20	3	3.4800000000000004	4.608	1.008
21-06-11 19:30	3	1.6320000000000001	5.928	0.744
21-06-11 19:40	3	0.0	0.0	0.0
21-06-11 19:50	3	0.0	0.0	0.0
21-06-11 20:00	3	0.0	0.0	0.0
21-06-11 20:10	3	0.0	0.0	1.56
21-06-11 20:20	3	0.0	0.0	3.4800000000000004
21-06-11 20:30	3	0.0	0.0	0.0
21-06-11 20:40	3	0.0	0.0	0.0
21-06-11 20:50	3	0.0	0.0	0.0
21-06-11 21:00	3	3.9120000000000004	12.432	0.0
21-06-11 21:10	3	0.0	0.984	0.0
21-06-11 21:20	3	0.0	3.864	0.0
21-06-11 21:30	3	0.12	0.0	0.0
21-06-11 21:40	3	0.0	0.0	0.0
21-06-11 21:50	3	0.528	0.0	26.880000000000003
21-06-11 22:00	3	3.3600000000000003	0.0	1.032
21-06-11 22:10	3	1.008	21.964000000000002	0.0
21-06-11 22:20	3	0.0	2.444	0.9120000000000001
21-06-11 22:30	3	5.5200000000000005	0.0	0.0
21-06-11 22:40	3	14.303999999999998	0.0	0.0
21-06-11 22:50	3	0.288	0.0	0.8160000000000001
21-06-11 23:00	3	1.512	2.088	0.0
21-06-11 23:10	3	0.40800000000000003	25.512	0.43200000000000005
21-06-11 23:20	3	3.12	2.16	2.784
21-06-11 23:30	3	3.168	6.696000000000001	1.44
21-06-11 23:40	3	0.0	0.0	0.0
21-06-11 23:50	3	6.840000000000001	0.0	3.2640000000000002
21-06-12 00:00	3	3.4800000000000004	2.064	0.504
21-06-12 00:10	3	1.08	7.92	0.0
21-06-12 00:20	3	1.1280000000000001	0.8160000000000001	3.96
21-06-12 00:30	3	0.744	0.144	1.08
21-06-12 00:40	3	4.368	1.3679999999999999	1.6800000000000002
21-06-12 00:50	3	0.072	20.304000000000002	0.41200000000000003
21-06-12 01:00	3	0.0	0.696	21.092000000000002
21-06-12 01:10	3	0.0	2.3280000000000003	1.416
21-06-12 01:20	3	11.668000000000001	1.6800000000000002	0.768
21-06-12 01:30	3	24.380000000000003	0.384	0.0
21-06-12 01:40	3	1.9440000000000002	0.0	0.0
21-06-12 01:50	3	0.0	0.0	0.6
21-06-12 02:00	3	0.0	0.0	0.0
21-06-12 02:10	3	0.0	0.0	0.0
21-06-12 02:20	3	0.0	30.868000000000002	0.0
21-06-12 02:30	3	0.0	10.724	0.0
21-06-12 02:40	3	0.0	0.0	0.0
21-06-12 02:50	3	0.0	0.0	0.0
21-06-12 03:00	3	0.0	0.0	0.0
21-06-12 03:10	3	0.0	0.0	0.0
21-06-12 03:20	3	0.0	0.0	0.0
21-06-12 03:30	3	2.208	0.0	0.0
21-06-12 03:40	3	0.0	0.24	0.024
21-06-12 03:50	3	0.0	0.0	0.5519999999999999
21-06-12 04:00	3	0.0	0.0	7.775999999999999
21-06-12 04:10	3	0.024	0.0	2.4240000000000004
21-06-12 04:20	3	5.088	2.832	0.624
21-06-12 04:30	3	1.152	2.592	5.544
21-06-12 04:40	3	5.5200000000000005	0.0	0.0
21-06-12 04:50	3	2.016	1.6560000000000001	8.208
21-06-12 05:00	3	0.0	4.944000000000001	0.384
21-06-12 05:10	3	0.264	0.0	0.0
21-06-12 05:20	3	0.576	5.5920000000000005	0.0
21-06-12 05:30	3	0.0	0.8160000000000001	0.0
21-06-12 05:40	3	2.592	21.240000000000002	3.3600000000000003
21-06-12 05:50	3	6.456	1.6320000000000001	0.0
21-06-12 06:00	3	2.592	0.0	22.752000000000002
21-06-12 06:10	3	1.464	0.096	0.0
21-06-12 06:20	3	0.0	15.912	0.0
21-06-12 06:30	3	0.0	0.096	1.464
21-06-12 06:40	3	0.0	0.0	0.0
21-06-12 06:50	3	0.0	0.0	0.0
21-06-12 07:00	4	0.0	0.0	0.0
21-06-12 07:10	4	0.0	0.0	0.0
21-06-12 07:20	4	0.0	0.0	0.288
21-06-12 07:30	4	0.0	0.0	0.0
21-06-12 07:40	4	0.0	0.0	0.0
21-06-12 07:50	4	0.0	0.0	0.0
21-06-12 08:00	4	0.0	0.0	0.0
21-06-12 08:10	4	0.0	0.0	0.0
21-06-12 08:20	4	0.0	0.0	0.0
21-06-12 08:30	4	0.0	0.0	0.0
21-06-12 08:40	4	0.0	0.0	0.0
21-06-12 08:50	4	0.0	0.0	0.0
21-06-12 09:00	4	0.0	0.0	0.0
21-06-12 09:10	4	0.0	0.0	0.0
21-06-12 09:20	4	0.0	0.0	0.0
21-06-12 09:30	4	0.0	0.0	0.0
21-06-12 09:40	4	0.0	0.0	0.0
21-06-12 09:50	4	8.544	0.0	0.0
21-06-12 10:00	4	0.0	1.8720000000000003	0.072
21-06-12 10:10	4	0.0	0.16799999999999998	2.496
21-06-12 10:20	4	5.184	0.0	3.2159999999999997
21-06-12 10:30	4	0.22000000000000003	2.352	0.0
21-06-12 10:40	4	10.724	0.0	1.656
21-06-12 10:50	4	0.0	0.0	0.0
21-06-12 11:00	4	0.0	0.0	0.0
21-06-12 11:10	4	0.0	0.0	0.0
21-06-12 11:20	4	0.0	0.0	0.0
21-06-12 11:30	4	0.0	0.0	0.0
21-06-12 11:40	4	0.0	0.0	0.0
21-06-12 11:50	4	0.624	1.056	0.768
21-06-12 12:00	4	0.0	0.264	2.3760000000000003
21-06-12 12:10	4	0.0	0.28800000000000003	0.772
21-06-12 12:20	4	7.176	4.4399999999999995	2.084
21-06-12 12:30	4	4.944	4.276	0.792
21-06-12 12:40	4	4.5840000000000005	4.532	0.0
21-06-12 12:50	4	0.0	0.0	0.0
21-06-12 13:00	4	0.0	0.0	0.0
21-06-12 13:10	4	0.0	0.0	0.0
21-06-12 13:20	4	0.0	0.0	0.0
21-06-12 13:30	4	0.0	0.0	0.0
21-06-12 13:40	4	0.0	0.0	0.0
21-06-12 13:50	4	0.0	0.0	0.0
21-06-12 14:00	4	0.0	0.0	0.0
21-06-12 14:10	4	0.0	0.0	0.0
21-06-12 14:20	4	0.0	0.0	0.0
21-06-12 14:30	4	0.0	0.0	0.0
21-06-12 14:40	4	0.0	0.0	0.0
21-06-12 14:50	4	0.0	1.8	0.0
21-06-12 15:00	4	0.0	0.0	0.0
21-06-12 15:10	4	0.0	0.0	0.0
21-06-12 15:20	4	0.0	0.0	0.0
21-06-12 15:30	4	0.0	0.0	0.0
21-06-12 15:40	4	0.312	0.0	0.0
21-06-12 15:50	4	0.72	0.0	0.0
21-06-12 16:00	4	0.0	0.0	0.0
21-06-12 16:10	4	0.0	0.0	0.0
21-06-12 16:20	4	0.0	0.0	0.0
21-06-12 16:30	4	0.0	0.0	0.0
21-06-12 16:40	4	0.0	0.0	0.0
21-06-12 16:50	4	0.0	0.0	0.0
21-06-12 17:00	4	0.0	0.0	0.0
21-06-12 17:10	4	0.16799999999999998	0.0	0.0
21-06-12 17:20	4	0.8400000000000001	0.12	0.0
21-06-12 17:30	4	0.0	0.0	0.0
21-06-12 17:40	4	0.0	0.0	0.0
21-06-12 17:50	4	0.43200000000000005	0.0	1.8240000000000003
21-06-12 18:00	4	2.52	0.0	0.0
21-06-12 18:10	4	0.0	0.0	0.0
21-06-12 18:20	4	0.0	0.0	0.0
21-06-12 18:30	4	0.0	0.0	0.0
21-06-12 18:40	4	0.0	0.0	2.04
21-06-12 18:50	4	6.432	0.0	1.968
21-06-12 19:00	4	0.0	0.0	0.0
21-06-12 19:10	4	0.0	0.0	0.0
21-06-12 19:20	4	0.0	0.0	0.0
21-06-12 19:30	4	0.0	5.4719999999999995	0.0
21-06-12 19:40	4	0.0	2.496	0.0
21-06-12 19:50	4	8.112	0.12	1.348
21-06-12 20:00	4	2.5200000000000005	2.184	2.9720000000000004
21-06-12 20:10	4	6.6	0.0	0.48
21-06-12 20:20	4	0.0	0.0	0.0
21-06-12 20:30	4	0.0	0.0	3.5760000000000005
21-06-12 20:40	4	0.0	0.0	0.0
21-06-12 20:50	4	0.0	0.0	0.0
21-06-12 21:00	4	0.0	0.0	0.0
21-06-12 21:10	4	2.4240000000000004	0.0	0.0
21-06-12 21:20	4	0.48	0.528	0.0
21-06-12 21:30	4	6.311999999999999	0.0	0.0
21-06-12 21:40	4	0.0	0.0	0.0
21-06-12 21:50	4	1.8960000000000001	0.0	0.0
21-06-12 22:00	4	0.0	2.832	0.0
21-06-12 22:10	4	0.0	1.224	6.672
21-06-12 22:20	4	0.0	0.096	0.0
21-06-12 22:30	4	0.0	0.0	0.0
21-06-12 22:40	4	2.496	0.0	0.0
21-06-12 22:50	4	3.72	0.0	0.12
21-06-12 23:00	4	4.392	0.0	0.8160000000000001
21-06-12 23:10	4	1.488	1.464	7.8
21-06-12 23:20	4	0.8640000000000001	0.096	0.0
21-06-12 23:30	4	0.0	0.144	0.0
21-06-12 23:40	4	1.56	0.0	0.0
21-06-12 23:50	4	5.712000000000001	7.224000000000001	2.064
21-06-13 00:00	4	0.072	11.976	0.40800000000000003
21-06-13 00:10	4	0.024	0.72	1.8719999999999999
21-06-13 00:20	4	0.43200000000000005	0.024	2.664
21-06-13 00:30	4	3.504	0.072	6.432
21-06-13 00:40	4	0.528	9.072	8.112
21-06-13 00:50	4	14.088	19.584	5.884
21-06-13 01:00	4	0.0	19.8	0.524
21-06-13 01:10	4	4.056	0.48	0.0
21-06-13 01:20	4	0.048	1.224	0.0
21-06-13 01:30	4	0.0	0.0	0.576
21-06-13 01:40	4	0.6	0.0	0.9359999999999999
21-06-13 01:50	4	0.0	0.0	1.272
21-06-13 02:00	4	0.0	0.0	0.9359999999999999
21-06-13 02:10	4	0.0	0.0	0.16799999999999998
21-06-13 02:20	4	0.0	0.288	1.348
21-06-13 02:30	4	0.0	0.0	1.7
21-06-13 02:40	4	0.0	4.343999999999999	0.0
21-06-13 02:50	4	0.0	0.312	1.032
21-06-13 03:00	4	0.0	0.0	1.512
21-06-13 03:10	4	0.0	0.0	0.0
21-06-13 03:20	4	0.0	0.0	0.384
21-06-13 03:30	4	0.0	0.12	0.0
21-06-13 03:40	4	0.0	0.264	0.0
21-06-13 03:50	4	0.0	0.6	1.224
21-06-13 04:00	4	1.008	0.312	0.21600000000000003
21-06-13 04:10	4	1.8960000000000001	2.208	10.104
21-06-13 04:20	4	1.7280000000000002	0.72	8.328
21-06-13 04:30	4	0.6	8.040000000000001	1.056
21-06-13 04:40	4	2.616	0.0	1.3439999999999999
21-06-13 04:50	4	0.9120000000000001	4.08	1.08
21-06-13 05:00	4	2.112	2.4479999999999995	5.112
21-06-13 05:10	4	0.21600000000000003	1.8	0.12
21-06-13 05:20	4	6.5280000000000005	1.296	1.9920000000000002
21-06-13 05:30	4	2.5439999999999996	1.3920000000000001	0.0
21-06-13 05:40	4	0.672	10.943999999999999	0.16799999999999998
21-06-13 05:50	4	0.0	0.0	0.0
21-06-13 06:00	4	0.72	0.072	0.0
21-06-13 06:10	4	3.432	0.984	0.5559999999999999
21-06-13 06:20	4	0.40800000000000003	0.0	11.588000000000001
21-06-13 06:30	4	0.528	0.144	1.6320000000000001
21-06-13 06:40	4	0.096	0.8640000000000001	1.44
21-06-13 06:50	4	0.0	0.0	0.0
21-06-13 07:00	5	0.0	0.0	0.0
21-06-13 07:10	5	0.0	0.0	0.0
21-06-13 07:20	5	0.0	0.0	0.0
21-06-13 07:30	5	0.0	0.0	0.0
21-06-13 07:40	5	0.0	0.0	0.0
21-06-13 07:50	5	0.0	0.0	0.0
21-06-13 08:00	5	0.12	0.0	0.0
21-06-13 08:10	5	0.0	0.0	0.0
21-06-13 08:20	5	0.0	0.0	0.0
21-06-13 08:30	5	0.0	0.0	0.0
21-06-13 08:40	5	0.0	0.0	0.0
21-06-13 08:50	5	0.0	0.0	0.0
21-06-13 09:00	5	0.0	0.0	0.0
21-06-13 09:10	5	0.0	0.0	0.0
21-06-13 09:20	5	0.0	0.0	0.0
21-06-13 09:30	5	0.0	0.0	0.0
21-06-13 09:40	5	0.0	0.0	0.0
21-06-13 09:50	5	0.0	0.0	0.0
21-06-13 10:00	5	0.0	0.0	0.0
21-06-13 10:10	5	0.0	0.0	0.0
21-06-13 10:20	5	0.0	0.0	0.048
21-06-13 10:30	5	0.0	0.0	0.552
21-06-13 10:40	5	1.176	0.0	2.616
21-06-13 10:50	5	4.656000000000001	0.984	2.8080000000000003
21-06-13 11:00	5	0.4800000000000001	0.072	0.0
21-06-13 11:10	5	0.0	7.343999999999999	16.416
21-06-13 11:20	5	0.0	0.0	0.0
21-06-13 11:30	5	2.6399999999999997	0.0	0.0
21-06-13 11:40	5	0.072	1.848	20.716
21-06-13 11:50	5	0.0	2.112	0.092
21-06-13 12:00	5	0.0	0.0	1.392
21-06-13 12:10	5	0.0	6.048	0.0
21-06-13 12:20	5	0.0	0.504	0.0
21-06-13 12:30	5	0.0	0.0	0.0
21-06-13 12:40	5	0.0	0.0	0.0
21-06-13 12:50	5	0.0	0.0	0.0
21-06-13 13:00	5	0.0	0.0	0.0
21-06-13 13:10	5	0.0	0.0	0.0
21-06-13 13:20	5	0.0	0.0	0.0
21-06-13 13:30	5	0.0	0.0	0.0
21-06-13 13:40	5	0.0	0.0	0.0
21-06-13 13:50	5	0.0	0.0	0.0
21-06-13 14:00	5	0.0	0.0	0.0
21-06-13 14:10	5	0.0	0.0	0.0
21-06-13 14:20	5	1.2	0.0	0.45600000000000007
21-06-13 14:30	5	0.0	0.0	1.1280000000000001
21-06-13 14:40	5	0.0	0.0	0.0
21-06-13 14:50	5	0.0	0.0	0.0
21-06-13 15:00	5	0.0	0.0	2.5200000000000005
21-06-13 15:10	5	0.0	0.0	0.0
21-06-13 15:20	5	0.0	0.0	0.0
21-06-13 15:30	5	0.0	0.0	0.0
21-06-13 15:40	5	0.16799999999999998	0.0	0.0
21-06-13 15:50	5	0.288	0.0	0.0
21-06-13 16:00	5	0.0	0.0	0.0
21-06-13 16:10	5	0.0	0.0	0.0
21-06-13 16:20	5	0.0	0.0	0.0
21-06-13 16:30	5	0.0	0.0	0.26399999999999996
21-06-13 16:40	5	1.1039999999999999	0.0	0.0
21-06-13 16:50	5	0.0	0.0	0.0
21-06-13 17:00	5	0.0	0.0	0.0
21-06-13 17:10	5	0.0	0.0	0.0
21-06-13 17:20	5	0.0	0.0	0.0
21-06-13 17:30	5	0.0	0.0	0.0
21-06-13 17:40	5	0.0	0.0	0.0
21-06-13 17:50	5	0.0	0.0	0.0
21-06-13 18:00	5	0.0	0.0	0.0
21-06-13 18:10	5	0.0	0.0	0.0
21-06-13 18:20	5	0.0	0.0	0.0
21-06-13 18:30	5	0.0	5.4479999999999995	0.0
21-06-13 18:40	5	1.7560000000000002	0.16799999999999998	0.0
21-06-13 18:50	5	2.132	0.0	0.576
21-06-13 19:00	5	3.528	5.98	0.0
21-06-13 19:10	5	0.0	4.340000000000001	2.016
21-06-13 19:20	5	0.5279999999999999	1.584	4.992
21-06-13 19:30	5	0.768	0.0	0.9120000000000001
21-06-13 19:40	5	0.144	0.0	0.624
21-06-13 19:50	5	0.0	0.0	0.0
21-06-13 20:00	5	0.0	0.0	0.0
21-06-13 20:10	5	0.0	0.0	0.0
21-06-13 20:20	5	0.0	0.0	0.0
21-06-13 20:30	5	0.0	0.0	0.0
21-06-13 20:40	5	0.0	2.064	0.0
21-06-13 20:50	5	1.248	4.248	1.32
21-06-13 21:00	5	3.5520000000000005	0.552	0.0
21-06-13 21:10	5	0.0	6.456	0.0
21-06-13 21:20	5	0.0	9.744	0.0
21-06-13 21:30	5	0.0	2.712	0.0
21-06-13 21:40	5	0.0	0.0	0.48
21-06-13 21:50	5	0.0	0.0	0.0
21-06-13 22:00	5	0.0	1.032	3.12
21-06-13 22:10	5	0.0	4.176	0.0
21-06-13 22:20	5	0.528	7.032000000000001	3.3600000000000003
21-06-13 22:30	5	0.648	0.0	0.144
21-06-13 22:40	5	1.56	0.336	0.0
21-06-13 22:50	5	0.0	0.0	0.0
21-06-13 23:00	5	0.0	0.0	0.0
21-06-13 23:10	5	0.0	0.0	0.984
21-06-13 23:20	5	2.616	0.0	2.088
21-06-13 23:30	5	3.312	5.64	3.4799999999999995
21-06-13 23:40	5	0.43200000000000005	5.4	0.0
21-06-13 23:50	5	0.0	3.528	3.5759999999999996
21-06-14 00:00	5	5.4719999999999995	0.744	0.6
21-06-14 00:10	5	2.6399999999999997	0.9119999999999999	0.0
21-06-14 00:20	5	1.392	1.488	1.392
21-06-14 00:30	5	2.592	4.272	3.7920000000000003
21-06-14 00:40	5	4.176	7.343999999999999	6.24
21-06-14 00:50	5	2.1399999999999997	4.488	3.8880000000000003
21-06-14 01:00	5	1.1720000000000002	3.72	0.48
21-06-14 01:10	5	0.0	2.48	0.0
21-06-14 01:20	5	not_recorded	not_recorded	not_recorded
21-06-14 01:30	5	not_recorded	not_recorded	not_recorded
21-06-14 01:40	5	not_recorded	not_recorded	not_recorded
21-06-14 01:50	5	not_recorded	not_recorded	not_recorded
21-06-14 02:00	5	not_recorded	not_recorded	not_recorded
21-06-14 02:10	5	not_recorded	not_recorded	not_recorded
21-06-14 02:20	5	not_recorded	not_recorded	not_recorded
21-06-14 02:30	5	not_recorded	not_recorded	not_recorded
21-06-14 02:40	5	not_recorded	not_recorded	not_recorded
21-06-14 02:50	5	not_recorded	not_recorded	not_recorded
21-06-14 03:00	5	not_recorded	not_recorded	not_recorded
21-06-14 03:10	5	not_recorded	not_recorded	not_recorded
21-06-14 03:20	5	not_recorded	not_recorded	not_recorded
21-06-14 03:30	5	not_recorded	not_recorded	not_recorded
21-06-14 03:40	5	not_recorded	not_recorded	not_recorded
21-06-14 03:50	5	not_recorded	not_recorded	not_recorded
21-06-14 04:00	5	not_recorded	not_recorded	not_recorded
21-06-14 04:10	5	not_recorded	not_recorded	not_recorded
21-06-14 04:20	5	not_recorded	not_recorded	not_recorded
21-06-14 04:30	5	not_recorded	not_recorded	not_recorded
21-06-14 04:40	5	not_recorded	not_recorded	not_recorded
21-06-14 04:50	5	not_recorded	not_recorded	not_recorded
21-06-14 05:00	5	not_recorded	not_recorded	not_recorded
21-06-14 05:10	5	not_recorded	not_recorded	not_recorded
21-06-14 05:20	5	not_recorded	not_recorded	not_recorded
21-06-14 05:30	5	not_recorded	not_recorded	not_recorded
21-06-14 05:40	5	not_recorded	not_recorded	not_recorded
21-06-14 05:50	5	not_recorded	not_recorded	not_recorded
21-06-14 06:00	5	not_recorded	not_recorded	not_recorded
21-06-14 06:10	5	not_recorded	not_recorded	not_recorded
21-06-14 06:20	5	not_recorded	not_recorded	not_recorded
21-06-14 06:30	5	not_recorded	not_recorded	not_recorded
21-06-14 06:40	5	not_recorded	not_recorded	not_recorded
21-06-14 06:50	5	not_recorded	not_recorded	not_recorded
