# Supplementary material for: Rodent home cage monitoring for preclinical safety pharmacology assessment: results of a multi-company validation evaluating nonclinical and clinical data from three compounds
Source: Front Toxicol. 2025 Nov 5;7:1655330. doi: 10.3389/ftox.2025.1655330 (PMC12626872; doi:10.3389/ftox.2025.1655330)
Supplement: Supplementary file 1 [file DataSheet1.zip › JNJ/JNJ_Drinking_300_Cage-2.csv]

timestamp	day_index	985141003627864	985141003627871	985141003627872
21-06-14 07:00	-4	not_recorded	not_recorded	not_recorded
21-06-14 07:10	-4	not_recorded	not_recorded	not_recorded
21-06-14 07:20	-4	not_recorded	not_recorded	not_recorded
21-06-14 07:30	-4	not_recorded	not_recorded	not_recorded
21-06-14 07:40	-4	not_recorded	not_recorded	not_recorded
21-06-14 07:50	-4	not_recorded	not_recorded	not_recorded
21-06-14 08:00	-4	not_recorded	not_recorded	not_recorded
21-06-14 08:10	-4	not_recorded	not_recorded	not_recorded
21-06-14 08:20	-4	not_recorded	not_recorded	not_recorded
21-06-14 08:30	-4	not_recorded	not_recorded	not_recorded
21-06-14 08:40	-4	not_recorded	not_recorded	not_recorded
21-06-14 08:50	-4	not_recorded	not_recorded	not_recorded
21-06-14 09:00	-4	not_recorded	not_recorded	not_recorded
21-06-14 09:10	-4	not_recorded	not_recorded	not_recorded
21-06-14 09:20	-4	not_recorded	not_recorded	not_recorded
21-06-14 09:30	-4	not_recorded	not_recorded	not_recorded
21-06-14 09:40	-4	not_recorded	not_recorded	not_recorded
21-06-14 09:50	-4	not_recorded	not_recorded	not_recorded
21-06-14 10:00	-4	not_recorded	not_recorded	not_recorded
21-06-14 10:10	-4	not_recorded	not_recorded	not_recorded
21-06-14 10:20	-4	not_recorded	not_recorded	not_recorded
21-06-14 10:30	-4	5.52	1.04	3.1199999999999997
21-06-14 10:40	-4	0.21600000000000003	3.6239999999999997	6.816
21-06-14 10:50	-4	1.08	8.496	2.404
21-06-14 11:00	-4	3.9879999999999995	14.568000000000001	1.052
21-06-14 11:10	-4	15.524000000000001	4.056	9.575999999999999
21-06-14 11:20	-4	0.24	1.3679999999999999	0.024
21-06-14 11:30	-4	0.0	0.288	0.0
21-06-14 11:40	-4	0.0	0.0	0.0
21-06-14 11:50	-4	0.0	0.0	4.4399999999999995
21-06-14 12:00	-4	0.0	0.0	0.0
21-06-14 12:10	-4	0.0	0.0	0.0
21-06-14 12:20	-4	0.0	0.0	0.0
21-06-14 12:30	-4	0.0	0.0	0.0
21-06-14 12:40	-4	0.0	0.552	0.528
21-06-14 12:50	-4	0.0	0.0	0.0
21-06-14 13:00	-4	0.0	0.0	0.0
21-06-14 13:10	-4	0.0	0.0	0.0
21-06-14 13:20	-4	0.0	0.0	0.0
21-06-14 13:30	-4	0.0	0.0	0.0
21-06-14 13:40	-4	0.0	0.0	0.0
21-06-14 13:50	-4	0.0	0.0	0.0
21-06-14 14:00	-4	0.0	0.0	0.0
21-06-14 14:10	-4	0.0	0.0	0.0
21-06-14 14:20	-4	0.0	0.0	0.0
21-06-14 14:30	-4	11.088	4.536	0.0
21-06-14 14:40	-4	2.9520000000000004	1.656	0.8160000000000001
21-06-14 14:50	-4	0.12	0.0	0.0
21-06-14 15:00	-4	0.0	4.824	0.24
21-06-14 15:10	-4	0.0	0.0	0.8640000000000001
21-06-14 15:20	-4	0.0	0.0	1.512
21-06-14 15:30	-4	0.0	0.0	0.0
21-06-14 15:40	-4	0.0	0.0	0.0
21-06-14 15:50	-4	0.0	0.0	0.0
21-06-14 16:00	-4	0.0	0.0	0.0
21-06-14 16:10	-4	0.0	0.0	0.0
21-06-14 16:20	-4	0.0	0.0	0.0
21-06-14 16:30	-4	0.0	0.0	0.0
21-06-14 16:40	-4	0.0	0.0	0.0
21-06-14 16:50	-4	0.0	0.0	0.0
21-06-14 17:00	-4	0.0	0.0	0.0
21-06-14 17:10	-4	0.0	0.0	0.0
21-06-14 17:20	-4	0.0	1.6320000000000001	0.0
21-06-14 17:30	-4	1.8719999999999999	0.048	0.0
21-06-14 17:40	-4	0.0	0.096	3.7920000000000003
21-06-14 17:50	-4	0.40800000000000003	0.0	0.0
21-06-14 18:00	-4	0.0	0.552	0.0
21-06-14 18:10	-4	0.0	0.0	0.0
21-06-14 18:20	-4	0.0	0.0	0.0
21-06-14 18:30	-4	0.0	0.0	0.0
21-06-14 18:40	-4	0.0	0.0	0.0
21-06-14 18:50	-4	0.0	0.0	0.0
21-06-14 19:00	-4	0.0	0.0	0.0
21-06-14 19:10	-4	0.36	0.0	0.0
21-06-14 19:20	-4	0.0	0.0	0.0
21-06-14 19:30	-4	0.0	0.0	0.0
21-06-14 19:40	-4	0.696	0.0	0.052000000000000005
21-06-14 19:50	-4	0.0	6.4799999999999995	4.0280000000000005
21-06-14 20:00	-4	0.0	0.12	2.212
21-06-14 20:10	-4	1.92	0.21600000000000003	30.044
21-06-14 20:20	-4	1.8	0.0	1.44
21-06-14 20:30	-4	0.0	0.0	0.0
21-06-14 20:40	-4	0.0	0.0	0.0
21-06-14 20:50	-4	0.0	0.0	0.0
21-06-14 21:00	-4	1.08	0.0	0.0
21-06-14 21:10	-4	0.0	0.0	0.0
21-06-14 21:20	-4	2.952	0.0	0.0
21-06-14 21:30	-4	0.0	0.0	0.0
21-06-14 21:40	-4	0.0	0.0	9.288
21-06-14 21:50	-4	0.0	0.8400000000000001	0.0
21-06-14 22:00	-4	0.0	7.032000000000001	0.0
21-06-14 22:10	-4	3.1439999999999997	2.9800000000000004	0.0
21-06-14 22:20	-4	0.0	0.5	1.656
21-06-14 22:30	-4	0.0	0.696	0.0
21-06-14 22:40	-4	0.0	0.796	0.0
21-06-14 22:50	-4	0.0	0.764	0.12
21-06-14 23:00	-4	0.024	0.33599999999999997	0.0
21-06-14 23:10	-4	0.024	2.4	0.0
21-06-14 23:20	-4	0.0	0.0	0.0
21-06-14 23:30	-4	1.7280000000000002	0.0	0.0
21-06-14 23:40	-4	0.0	0.0	7.56
21-06-14 23:50	-4	0.16799999999999998	0.0	4.008000000000001
21-06-15 00:00	-4	1.92	0.0	0.0
21-06-15 00:10	-4	2.7359999999999998	5.904	0.0
21-06-15 00:20	-4	0.0	3.8400000000000007	0.0
21-06-15 00:30	-4	0.0	0.0	18.384
21-06-15 00:40	-4	0.0	0.0	0.33599999999999997
21-06-15 00:50	-4	1.44	3.936	0.33599999999999997
21-06-15 01:00	-4	0.45599999999999996	0.024	0.6
21-06-15 01:10	-4	0.576	0.0	0.0
21-06-15 01:20	-4	0.0	0.0	8.356
21-06-15 01:30	-4	0.072	0.0	10.315999999999999
21-06-15 01:40	-4	0.16799999999999998	0.8160000000000001	4.68
21-06-15 01:50	-4	1.608	1.9919999999999998	0.0
21-06-15 02:00	-4	0.0	2.136	2.2800000000000002
21-06-15 02:10	-4	2.6399999999999997	0.40800000000000003	2.112
21-06-15 02:20	-4	3.048	0.0	0.0
21-06-15 02:30	-4	0.0	0.0	1.392
21-06-15 02:40	-4	0.0	0.0	1.8719999999999999
21-06-15 02:50	-4	0.0	0.0	0.0
21-06-15 03:00	-4	1.7760000000000002	0.0	0.024
21-06-15 03:10	-4	2.712	1.08	0.0
21-06-15 03:20	-4	0.0	0.0	0.0
21-06-15 03:30	-4	2.616	0.0	0.0
21-06-15 03:40	-4	0.0	2.976	0.0
21-06-15 03:50	-4	0.0	0.0	0.048
21-06-15 04:00	-4	0.8160000000000001	0.36	2.7119999999999997
21-06-15 04:10	-4	1.012	1.488	3.864
21-06-15 04:20	-4	19.628	0.244	5.208
21-06-15 04:30	-4	0.5760000000000001	18.476	7.176
21-06-15 04:40	-4	1.224	1.464	1.176
21-06-15 04:50	-4	1.224	1.584	0.024
21-06-15 05:00	-4	0.72	2.928	1.272
21-06-15 05:10	-4	0.096	0.0	2.472
21-06-15 05:20	-4	5.164	0.0	0.0
21-06-15 05:30	-4	23.492	0.192	0.024
21-06-15 05:40	-4	2.256	0.0	4.540000000000001
21-06-15 05:50	-4	0.24	0.12	0.9559999999999998
21-06-15 06:00	-4	0.0	13.803999999999998	0.96
21-06-15 06:10	-4	5.808	22.94	2.256
21-06-15 06:20	-4	0.0	0.0	3.34
21-06-15 06:30	-4	0.33599999999999997	0.0	9.764
21-06-15 06:40	-4	2.3760000000000003	3.5760000000000005	0.0
21-06-15 06:50	-4	0.0	0.45600000000000007	1.3679999999999999
21-06-15 07:00	-3	0.0	0.0	0.0
21-06-15 07:10	-3	0.0	0.0	0.0
21-06-15 07:20	-3	0.0	0.0	0.0
21-06-15 07:30	-3	0.0	0.0	0.0
21-06-15 07:40	-3	0.0	0.0	0.0
21-06-15 07:50	-3	0.0	0.0	0.0
21-06-15 08:00	-3	0.0	0.0	0.0
21-06-15 08:10	-3	0.0	0.0	0.0
21-06-15 08:20	-3	0.0	0.0	0.0
21-06-15 08:30	-3	0.0	0.0	0.0
21-06-15 08:40	-3	0.0	0.0	0.0
21-06-15 08:50	-3	0.0	0.0	0.0
21-06-15 09:00	-3	0.0	0.0	0.0
21-06-15 09:10	-3	0.0	0.0	0.0
21-06-15 09:20	-3	0.0	0.0	0.0
21-06-15 09:30	-3	0.0	0.0	14.687999999999999
21-06-15 09:40	-3	13.443999999999999	0.0	4.223999999999999
21-06-15 09:50	-3	8.636	0.0	0.072
21-06-15 10:00	-3	0.144	0.0	0.0
21-06-15 10:10	-3	0.0	0.0	0.0
21-06-15 10:20	-3	0.0	0.0	0.0
21-06-15 10:30	-3	0.0	0.0	0.0
21-06-15 10:40	-3	0.8400000000000001	0.0	0.0
21-06-15 10:50	-3	0.0	0.0	0.0
21-06-15 11:00	-3	0.24	4.656000000000001	1.608
21-06-15 11:10	-3	0.288	3.8880000000000003	2.856
21-06-15 11:20	-3	3.864	0.792	5.544
21-06-15 11:30	-3	0.8640000000000001	9.168	1.248
21-06-15 11:40	-3	3.2640000000000002	3.9839999999999995	1.392
21-06-15 11:50	-3	0.5760000000000001	0.744	0.0
21-06-15 12:00	-3	0.5279999999999999	0.0	0.12
21-06-15 12:10	-3	0.0	0.0	0.0
21-06-15 12:20	-3	0.0	0.0	0.0
21-06-15 12:30	-3	0.0	0.0	0.0
21-06-15 12:40	-3	0.0	0.0	0.0
21-06-15 12:50	-3	0.0	0.0	0.0
21-06-15 13:00	-3	0.0	0.0	0.0
21-06-15 13:10	-3	0.0	0.0	0.0
21-06-15 13:20	-3	0.0	0.0	0.0
21-06-15 13:30	-3	0.0	0.0	0.0
21-06-15 13:40	-3	0.0	0.0	0.0
21-06-15 13:50	-3	0.0	0.0	0.0
21-06-15 14:00	-3	0.0	0.0	0.0
21-06-15 14:10	-3	0.0	0.26399999999999996	0.0
21-06-15 14:20	-3	0.0	3.048	1.3199999999999998
21-06-15 14:30	-3	0.0	0.0	1.032
21-06-15 14:40	-3	0.6	0.0	0.0
21-06-15 14:50	-3	0.0	0.0	0.0
21-06-15 15:00	-3	0.9359999999999999	0.0	0.0
21-06-15 15:10	-3	0.0	0.0	0.0
21-06-15 15:20	-3	0.0	0.0	0.0
21-06-15 15:30	-3	0.0	0.0	0.0
21-06-15 15:40	-3	0.24	0.0	0.0
21-06-15 15:50	-3	0.0	0.0	0.0
21-06-15 16:00	-3	0.0	0.0	0.0
21-06-15 16:10	-3	0.0	0.0	0.0
21-06-15 16:20	-3	0.0	0.0	0.0
21-06-15 16:30	-3	0.0	1.704	0.0
21-06-15 16:40	-3	0.0	0.264	0.0
21-06-15 16:50	-3	0.072	0.12	0.0
21-06-15 17:00	-3	0.096	0.0	0.0
21-06-15 17:10	-3	0.0	0.0	0.0
21-06-15 17:20	-3	0.0	0.0	0.0
21-06-15 17:30	-3	0.0	0.0	0.0
21-06-15 17:40	-3	0.0	0.0	0.0
21-06-15 17:50	-3	0.984	1.344	3.4560000000000004
21-06-15 18:00	-3	0.0	0.048	9.72
21-06-15 18:10	-3	0.0	0.0	0.0
21-06-15 18:20	-3	0.0	0.0	0.0
21-06-15 18:30	-3	0.0	0.0	0.0
21-06-15 18:40	-3	0.0	0.0	0.0
21-06-15 18:50	-3	0.072	0.0	0.0
21-06-15 19:00	-3	1.9440000000000002	0.0	0.0
21-06-15 19:10	-3	0.0	0.0	0.0
21-06-15 19:20	-3	0.0	1.8960000000000001	0.0
21-06-15 19:30	-3	0.0	0.0	0.0
21-06-15 19:40	-3	1.392	0.0	0.0
21-06-15 19:50	-3	0.0	0.0	0.0
21-06-15 20:00	-3	0.0	0.0	0.0
21-06-15 20:10	-3	0.0	0.0	0.0
21-06-15 20:20	-3	0.0	0.12	0.0
21-06-15 20:30	-3	0.0	0.072	0.744
21-06-15 20:40	-3	0.0	0.48	1.3679999999999999
21-06-15 20:50	-3	0.0	0.0	0.0
21-06-15 21:00	-3	0.0	2.04	0.0
21-06-15 21:10	-3	0.36	0.0	0.0
21-06-15 21:20	-3	2.2560000000000002	0.0	0.0
21-06-15 21:30	-3	0.0	0.0	0.0
21-06-15 21:40	-3	0.0	3.048	0.0
21-06-15 21:50	-3	0.0	0.0	0.0
21-06-15 22:00	-3	0.0	2.16	0.0
21-06-15 22:10	-3	1.44	0.0	0.0
21-06-15 22:20	-3	0.0	0.0	0.24000000000000005
21-06-15 22:30	-3	0.672	0.0	0.024
21-06-15 22:40	-3	0.072	0.144	2.7600000000000002
21-06-15 22:50	-3	0.0	0.40800000000000003	0.0
21-06-15 23:00	-3	0.0	0.40800000000000003	0.0
21-06-15 23:10	-3	0.0	0.0	0.0
21-06-15 23:20	-3	2.448	0.0	1.9
21-06-15 23:30	-3	19.464000000000002	0.0	12.14
21-06-15 23:40	-3	3.8879999999999995	0.16799999999999998	6.6
21-06-15 23:50	-3	3.096	5.208	0.12
21-06-16 00:00	-3	0.0	6.144	0.0
21-06-16 00:10	-3	0.0	0.0	0.0
21-06-16 00:20	-3	0.72	2.64	1.8960000000000001
21-06-16 00:30	-3	0.0	0.12	2.9040000000000004
21-06-16 00:40	-3	0.0	1.08	2.112
21-06-16 00:50	-3	3.72	6.24	0.0
21-06-16 01:00	-3	0.0	0.792	1.08
21-06-16 01:10	-3	0.12	3.6480000000000006	1.6800000000000002
21-06-16 01:20	-3	0.96	1.128	0.648
21-06-16 01:30	-3	12.24	2.328	0.0
21-06-16 01:40	-3	0.0	1.3439999999999999	0.0
21-06-16 01:50	-3	0.312	0.624	0.0
21-06-16 02:00	-3	2.544	0.0	0.0
21-06-16 02:10	-3	0.072	1.248	1.416
21-06-16 02:20	-3	2.304	0.0	0.0
21-06-16 02:30	-3	0.0	0.0	0.0
21-06-16 02:40	-3	15.024000000000001	0.45600000000000007	4.944000000000001
21-06-16 02:50	-3	2.784	5.832	1.512
21-06-16 03:00	-3	0.0	0.0	0.0
21-06-16 03:10	-3	0.0	0.0	0.0
21-06-16 03:20	-3	1.3679999999999999	0.0	0.0
21-06-16 03:30	-3	0.24	0.0	0.0
21-06-16 03:40	-3	1.008	0.0	0.0
21-06-16 03:50	-3	0.16799999999999998	0.0	0.0
21-06-16 04:00	-3	0.264	0.0	0.72
21-06-16 04:10	-3	4.056	0.0	3.0
21-06-16 04:20	-3	0.24	0.12	3.1439999999999997
21-06-16 04:30	-3	5.040000000000001	0.0	0.0
21-06-16 04:40	-3	0.0	6.312	0.12
21-06-16 04:50	-3	2.52	0.984	1.488
21-06-16 05:00	-3	2.352	9.844	0.24
21-06-16 05:10	-3	1.8240000000000003	4.652	0.024
21-06-16 05:20	-3	1.176	0.0	1.6560000000000001
21-06-16 05:30	-3	1.08	4.632	0.0
21-06-16 05:40	-3	1.104	0.576	1.536
21-06-16 05:50	-3	3.528	0.0	2.2800000000000002
21-06-16 06:00	-3	1.536	1.56	4.536
21-06-16 06:10	-3	0.0	0.0	0.0
21-06-16 06:20	-3	0.0	0.096	0.144
21-06-16 06:30	-3	0.45600000000000007	0.0	0.192
21-06-16 06:40	-3	0.0	0.5519999999999999	1.2719999999999998
21-06-16 06:50	-3	0.144	0.744	0.0
21-06-16 07:00	-2	0.0	0.0	0.0
21-06-16 07:10	-2	0.0	0.0	0.45600000000000007
21-06-16 07:20	-2	0.0	0.0	0.0
21-06-16 07:30	-2	0.0	0.0	0.0
21-06-16 07:40	-2	0.0	0.0	0.0
21-06-16 07:50	-2	0.0	0.0	0.0
21-06-16 08:00	-2	0.0	0.0	0.0
21-06-16 08:10	-2	0.0	0.0	0.0
21-06-16 08:20	-2	0.0	0.0	0.0
21-06-16 08:30	-2	0.0	0.0	0.0
21-06-16 08:40	-2	0.0	0.0	0.0
21-06-16 08:50	-2	0.0	0.0	0.0
21-06-16 09:00	-2	0.0	0.0	0.0
21-06-16 09:10	-2	10.824	0.0	19.872
21-06-16 09:20	-2	0.0	0.0	0.0
21-06-16 09:30	-2	0.0	0.0	0.0
21-06-16 09:40	-2	0.0	0.0	0.0
21-06-16 09:50	-2	9.12	0.0	0.0
21-06-16 10:00	-2	0.0	0.6719999999999999	0.0
21-06-16 10:10	-2	0.288	2.4240000000000004	5.668
21-06-16 10:20	-2	3.3600000000000003	0.048	5.012
21-06-16 10:30	-2	9.024	3.192	4.704000000000001
21-06-16 10:40	-2	1.536	7.895999999999999	6.4799999999999995
21-06-16 10:50	-2	0.624	1.1520000000000001	1.392
21-06-16 11:00	-2	1.248	0.0	0.0
21-06-16 11:10	-2	3.216	0.0	2.592
21-06-16 11:20	-2	0.648	0.0	0.16799999999999998
21-06-16 11:30	-2	2.112	0.0	0.0
21-06-16 11:40	-2	0.0	0.0	0.0
21-06-16 11:50	-2	0.0	0.0	0.0
21-06-16 12:00	-2	0.0	0.0	0.0
21-06-16 12:10	-2	0.0	0.0	0.0
21-06-16 12:20	-2	0.0	0.0	0.0
21-06-16 12:30	-2	0.0	0.0	0.0
21-06-16 12:40	-2	0.0	0.6	0.0
21-06-16 12:50	-2	0.0	0.0	0.0
21-06-16 13:00	-2	0.0	0.096	0.0
21-06-16 13:10	-2	0.0	0.0	0.0
21-06-16 13:20	-2	0.0	0.0	0.0
21-06-16 13:30	-2	0.0	1.344	0.0
21-06-16 13:40	-2	0.0	0.16799999999999998	0.0
21-06-16 13:50	-2	0.0	0.0	0.0
21-06-16 14:00	-2	0.0	0.0	0.0
21-06-16 14:10	-2	0.0	2.04	0.0
21-06-16 14:20	-2	0.0	0.0	0.0
21-06-16 14:30	-2	0.0	0.0	0.0
21-06-16 14:40	-2	0.0	0.0	0.0
21-06-16 14:50	-2	0.0	0.0	0.0
21-06-16 15:00	-2	0.0	0.0	0.0
21-06-16 15:10	-2	1.6560000000000001	0.0	0.0
21-06-16 15:20	-2	0.0	0.0	0.0
21-06-16 15:30	-2	0.0	0.0	0.0
21-06-16 15:40	-2	0.0	0.0	0.0
21-06-16 15:50	-2	0.0	0.0	0.0
21-06-16 16:00	-2	8.448	0.0	27.96
21-06-16 16:10	-2	4.32	0.0	0.0
21-06-16 16:20	-2	0.0	0.0	0.0
21-06-16 16:30	-2	0.0	0.0	0.0
21-06-16 16:40	-2	0.0	0.0	0.0
21-06-16 16:50	-2	0.0	0.0	0.0
21-06-16 17:00	-2	0.0	0.0	0.0
21-06-16 17:10	-2	0.0	0.0	0.0
21-06-16 17:20	-2	0.0	0.0	0.0
21-06-16 17:30	-2	0.0	7.272	0.0
21-06-16 17:40	-2	4.056	0.0	0.0
21-06-16 17:50	-2	0.0	0.0	0.0
21-06-16 18:00	-2	0.0	0.0	0.0
21-06-16 18:10	-2	0.0	0.0	0.0
21-06-16 18:20	-2	0.0	0.072	0.0
21-06-16 18:30	-2	0.0	3.336	0.0
21-06-16 18:40	-2	0.0	0.0	0.0
21-06-16 18:50	-2	0.0	0.0	0.0
21-06-16 19:00	-2	0.0	0.0	0.0
21-06-16 19:10	-2	0.0	0.264	2.016
21-06-16 19:20	-2	0.9600000000000002	0.696	6.264
21-06-16 19:30	-2	0.0	0.0	1.488
21-06-16 19:40	-2	0.0	0.0	0.0
21-06-16 19:50	-2	0.724	5.5200000000000005	0.0
21-06-16 20:00	-2	1.7719999999999998	0.768	0.384
21-06-16 20:10	-2	0.0	0.0	3.6719999999999997
21-06-16 20:20	-2	0.0	0.0	0.0
21-06-16 20:30	-2	0.0	0.0	0.0
21-06-16 20:40	-2	0.0	0.0	0.0
21-06-16 20:50	-2	0.0	0.0	0.0
21-06-16 21:00	-2	0.0	0.0	0.0
21-06-16 21:10	-2	0.768	0.0	0.0
21-06-16 21:20	-2	1.272	0.096	0.0
21-06-16 21:30	-2	0.0	1.7280000000000002	0.0
21-06-16 21:40	-2	0.0	1.704	0.0
21-06-16 21:50	-2	0.0	0.9359999999999999	0.0
21-06-16 22:00	-2	0.0	0.0	0.0
21-06-16 22:10	-2	0.0	1.464	2.592
21-06-16 22:20	-2	0.0	0.0	0.0
21-06-16 22:30	-2	1.8239999999999998	0.0	0.0
21-06-16 22:40	-2	0.0	0.0	0.0
21-06-16 22:50	-2	0.0	0.9120000000000001	0.0
21-06-16 23:00	-2	0.0	0.0	0.0
21-06-16 23:10	-2	0.264	0.36	0.0
21-06-16 23:20	-2	0.21600000000000003	0.8400000000000001	0.0
21-06-16 23:30	-2	0.0	0.0	0.0
21-06-16 23:40	-2	1.6320000000000001	0.0	0.0
21-06-16 23:50	-2	0.21600000000000003	0.624	0.0
21-06-17 00:00	-2	0.8880000000000001	2.544	2.088
21-06-17 00:10	-2	0.648	4.368	0.0
21-06-17 00:20	-2	0.0	3.2640000000000002	0.33599999999999997
21-06-17 00:30	-2	0.0	5.5920000000000005	2.688
21-06-17 00:40	-2	0.052000000000000005	0.144	0.0
21-06-17 00:50	-2	2.876	0.024	3.3120000000000003
21-06-17 01:00	-2	0.0	1.6800000000000002	0.21600000000000003
21-06-17 01:10	-2	0.0	11.760000000000002	4.5840000000000005
21-06-17 01:20	-2	0.096	3.216	9.792
21-06-17 01:30	-2	0.768	1.44	3.3120000000000003
21-06-17 01:40	-2	0.0	3.5759999999999996	7.5600000000000005
21-06-17 01:50	-2	0.31199999999999994	2.7600000000000002	0.0
21-06-17 02:00	-2	0.0	0.6000000000000001	3.0480000000000005
21-06-17 02:10	-2	6.984	1.968	0.648
21-06-17 02:20	-2	3.7920000000000003	2.064	0.0
21-06-17 02:30	-2	0.0	0.0	2.088
21-06-17 02:40	-2	0.5279999999999999	0.0	1.056
21-06-17 02:50	-2	0.384	0.0	6.000000000000001
21-06-17 03:00	-2	0.0	0.096	2.4
21-06-17 03:10	-2	0.12	1.9959999999999998	0.16799999999999998
21-06-17 03:20	-2	0.0	1.7240000000000002	0.072
21-06-17 03:30	-2	0.0	2.4720000000000004	0.0
21-06-17 03:40	-2	0.16799999999999998	0.0	0.048
21-06-17 03:50	-2	0.0	0.0	0.96
21-06-17 04:00	-2	2.016	0.0	0.8880000000000001
21-06-17 04:10	-2	1.032	2.52	0.0
21-06-17 04:20	-2	3.7920000000000003	1.968	0.0
21-06-17 04:30	-2	0.0	0.048	0.648
21-06-17 04:40	-2	0.0	1.9920000000000002	0.0
21-06-17 04:50	-2	1.752	0.0	0.048
21-06-17 05:00	-2	0.0	1.008	3.7920000000000003
21-06-17 05:10	-2	1.08	4.344	0.744
21-06-17 05:20	-2	3.408	0.648	0.40800000000000003
21-06-17 05:30	-2	1.1520000000000001	2.664	0.0
21-06-17 05:40	-2	1.2	0.984	0.0
21-06-17 05:50	-2	2.9040000000000004	2.068	0.0
21-06-17 06:00	-2	1.224	1.3880000000000001	1.9920000000000002
21-06-17 06:10	-2	5.884	0.12	0.0
21-06-17 06:20	-2	4.988	1.32	0.96
21-06-17 06:30	-2	0.12	0.0	2.616
21-06-17 06:40	-2	0.0	0.0	1.704
21-06-17 06:50	-2	0.0	0.0	2.2800000000000002
21-06-17 07:00	-1	0.0	0.0	0.0
21-06-17 07:10	-1	0.0	0.0	0.0
21-06-17 07:20	-1	0.0	0.0	0.0
21-06-17 07:30	-1	0.0	0.0	0.0
21-06-17 07:40	-1	0.43200000000000005	0.0	0.0
21-06-17 07:50	-1	0.0	0.0	0.0
21-06-17 08:00	-1	0.0	0.0	0.0
21-06-17 08:10	-1	0.0	0.0	0.0
21-06-17 08:20	-1	0.0	0.0	0.0
21-06-17 08:30	-1	0.0	0.0	0.0
21-06-17 08:40	-1	0.0	0.0	0.0
21-06-17 08:50	-1	0.0	0.0	0.0
21-06-17 09:00	-1	0.0	0.0	0.0
21-06-17 09:10	-1	0.0	0.0	0.0
21-06-17 09:20	-1	0.0	0.26399999999999996	0.0
21-06-17 09:30	-1	0.0	0.0	0.24
21-06-17 09:40	-1	0.0	1.224	0.0
21-06-17 09:50	-1	0.0	0.0	2.4240000000000004
21-06-17 10:00	-1	0.0	8.592	0.0
21-06-17 10:10	-1	0.312	0.0	0.0
21-06-17 10:20	-1	5.64	0.0	0.0
21-06-17 10:30	-1	0.696	0.0	0.0
21-06-17 10:40	-1	0.0	0.0	0.0
21-06-17 10:50	-1	1.8240000000000003	0.0	0.0
21-06-17 11:00	-1	0.0	0.0	0.0
21-06-17 11:10	-1	0.0	0.0	0.0
21-06-17 11:20	-1	0.0	0.0	0.0
21-06-17 11:30	-1	0.0	0.0	0.0
21-06-17 11:40	-1	0.0	0.0	0.0
21-06-17 11:50	-1	0.0	0.0	0.0
21-06-17 12:00	-1	0.0	0.0	0.0
21-06-17 12:10	-1	0.0	0.0	0.0
21-06-17 12:20	-1	0.0	0.0	0.528
21-06-17 12:30	-1	0.096	0.0	2.112
21-06-17 12:40	-1	0.0	0.0	0.264
21-06-17 12:50	-1	1.8	1.7280000000000002	0.0
21-06-17 13:00	-1	3.336	0.0	0.0
21-06-17 13:10	-1	0.0	0.0	0.0
21-06-17 13:20	-1	0.0	0.0	0.0
21-06-17 13:30	-1	0.0	0.0	0.0
21-06-17 13:40	-1	0.0	0.0	0.0
21-06-17 13:50	-1	0.0	0.0	0.0
21-06-17 14:00	-1	1.8240000000000003	0.0	0.0
21-06-17 14:10	-1	0.0	0.0	0.0
21-06-17 14:20	-1	0.0	0.0	0.0
21-06-17 14:30	-1	0.48	0.0	0.552
21-06-17 14:40	-1	2.6399999999999997	0.0	0.0
21-06-17 14:50	-1	1.704	1.32	0.0
21-06-17 15:00	-1	0.0	0.0	0.0
21-06-17 15:10	-1	0.0	0.0	0.0
21-06-17 15:20	-1	0.0	0.0	0.0
21-06-17 15:30	-1	0.0	0.0	0.0
21-06-17 15:40	-1	0.0	0.0	0.0
21-06-17 15:50	-1	0.0	0.0	0.0
21-06-17 16:00	-1	0.144	0.0	0.0
21-06-17 16:10	-1	0.36	0.288	0.0
21-06-17 16:20	-1	0.0	0.0	0.0
21-06-17 16:30	-1	0.0	0.0	0.0
21-06-17 16:40	-1	0.0	0.0	0.0
21-06-17 16:50	-1	0.0	0.0	0.0
21-06-17 17:00	-1	0.0	0.0	0.0
21-06-17 17:10	-1	0.0	0.0	1.8
21-06-17 17:20	-1	0.0	0.0	0.768
21-06-17 17:30	-1	0.0	0.0	0.0
21-06-17 17:40	-1	0.40800000000000003	0.0	0.0
21-06-17 17:50	-1	0.0	0.0	0.0
21-06-17 18:00	-1	0.0	0.0	0.0
21-06-17 18:10	-1	0.0	0.0	0.0
21-06-17 18:20	-1	0.0	0.0	0.0
21-06-17 18:30	-1	0.0	0.0	0.0
21-06-17 18:40	-1	0.0	0.12	0.0
21-06-17 18:50	-1	0.0	1.392	0.0
21-06-17 19:00	-1	0.0	0.0	0.0
21-06-17 19:10	-1	0.0	0.0	0.0
21-06-17 19:20	-1	0.0	0.096	0.0
21-06-17 19:30	-1	0.0	0.0	0.0
21-06-17 19:40	-1	0.0	0.0	0.0
21-06-17 19:50	-1	2.544	0.0	0.24
21-06-17 20:00	-1	0.72	0.096	0.0
21-06-17 20:10	-1	0.0	0.0	0.0
21-06-17 20:20	-1	0.0	0.0	0.0
21-06-17 20:30	-1	0.0	0.0	1.584
21-06-17 20:40	-1	0.0	0.0	0.0
21-06-17 20:50	-1	0.0	0.6719999999999999	1.248
21-06-17 21:00	-1	0.12	3.6479999999999997	0.0
21-06-17 21:10	-1	1.3199999999999998	0.0	0.0
21-06-17 21:20	-1	0.0	0.384	11.496
21-06-17 21:30	-1	5.28	0.0	0.0
21-06-17 21:40	-1	3.4560000000000004	0.0	0.0
21-06-17 21:50	-1	0.0	0.0	0.0
21-06-17 22:00	-1	0.0	0.0	0.0
21-06-17 22:10	-1	0.0	0.0	0.0
21-06-17 22:20	-1	3.2159999999999997	0.0	0.0
21-06-17 22:30	-1	0.6719999999999999	0.0	0.24
21-06-17 22:40	-1	0.0	1.656	0.24
21-06-17 22:50	-1	0.984	0.0	0.0
21-06-17 23:00	-1	1.344	0.0	0.0
21-06-17 23:10	-1	0.0	4.368	0.576
21-06-17 23:20	-1	0.504	3.072	2.88
21-06-17 23:30	-1	1.08	0.0	0.0
21-06-17 23:40	-1	0.096	1.3920000000000001	1.3920000000000001
21-06-17 23:50	-1	0.0	0.768	0.312
21-06-18 00:00	-1	0.33599999999999997	1.6079999999999999	0.0
21-06-18 00:10	-1	2.6399999999999997	0.0	0.0
21-06-18 00:20	-1	0.0	0.192	0.0
21-06-18 00:30	-1	0.0	0.072	0.0
21-06-18 00:40	-1	0.16799999999999998	0.9120000000000001	1.7280000000000002
21-06-18 00:50	-1	0.0	3.6719999999999997	4.247999999999999
21-06-18 01:00	-1	0.0	0.12	2.976
21-06-18 01:10	-1	0.0	0.096	0.43200000000000005
21-06-18 01:20	-1	0.0	1.032	0.0
21-06-18 01:30	-1	5.28	0.144	1.6799999999999997
21-06-18 01:40	-1	0.0	1.56	0.0
21-06-18 01:50	-1	1.056	0.0	4.608
21-06-18 02:00	-1	0.552	3.024	2.808
21-06-18 02:10	-1	0.0	1.176	2.3280000000000003
21-06-18 02:20	-1	3.4799999999999995	0.0	0.576
21-06-18 02:30	-1	1.584	0.0	4.32
21-06-18 02:40	-1	0.0	1.1760000000000002	0.288
21-06-18 02:50	-1	0.0	0.024	0.0
21-06-18 03:00	-1	0.0	2.184	0.0
21-06-18 03:10	-1	0.0	0.0	0.0
21-06-18 03:20	-1	0.0	0.0	0.0
21-06-18 03:30	-1	0.0	0.6	0.0
21-06-18 03:40	-1	0.0	0.0	0.0
21-06-18 03:50	-1	0.0	0.0	0.0
21-06-18 04:00	-1	0.16799999999999998	0.048	0.336
21-06-18 04:10	-1	0.648	1.224	0.36
21-06-18 04:20	-1	0.048	0.8160000000000001	3.3120000000000003
21-06-18 04:30	-1	1.56	2.044	1.608
21-06-18 04:40	-1	2.208	1.076	2.4480000000000004
21-06-18 04:50	-1	2.52	0.0	0.768
21-06-18 05:00	-1	0.12	0.072	5.040000000000001
21-06-18 05:10	-1	5.568	0.0	1.08
21-06-18 05:20	-1	0.8399999999999999	0.0	0.33599999999999997
21-06-18 05:30	-1	0.21600000000000003	0.33599999999999997	2.16
21-06-18 05:40	-1	1.416	1.9439999999999997	3.2159999999999997
21-06-18 05:50	-1	0.24	3.168	1.6800000000000002
21-06-18 06:00	-1	2.256	1.08	5.4719999999999995
21-06-18 06:10	-1	1.4200000000000002	0.5519999999999999	3.936
21-06-18 06:20	-1	0.188	2.6399999999999997	0.792
21-06-18 06:30	-1	1.176	1.752	4.272
21-06-18 06:40	-1	1.2	0.16799999999999998	2.4
21-06-18 06:50	-1	0.0	0.0	0.0
21-06-18 07:00	0	0.0	0.0	0.0
21-06-18 07:10	0	0.40800000000000003	0.096	0.096
21-06-18 07:20	0	0.0	0.0	0.0
21-06-18 07:30	0	0.0	0.0	0.0
21-06-18 07:40	0	0.192	0.0	0.0
21-06-18 07:50	0	0.0	0.0	0.0
21-06-18 08:00	0	0.0	0.0	0.0
21-06-18 08:10	0	0.0	0.0	0.0
21-06-18 08:20	0	0.0	0.0	0.0
21-06-18 08:30	0	0.0	0.0	0.0
21-06-18 08:40	0	0.144	0.0	0.0
21-06-18 08:50	0	0.0	0.0	0.0
21-06-18 09:00	0	0.0	0.0	0.0
21-06-18 09:10	0	0.0	0.768	0.0
21-06-18 09:20	0	0.0	2.784	3.024
21-06-18 09:30	0	1.152	2.616	0.264
21-06-18 09:40	0	0.792	0.504	0.24
21-06-18 09:50	0	3.624	0.648	0.312
21-06-18 10:00	0	0.0	1.512	0.0
21-06-18 10:10	0	0.21600000000000003	0.072	0.0
21-06-18 10:20	0	1.468	0.0	3.432
21-06-18 10:30	0	9.164	0.696	2.616
21-06-18 10:40	0	0.792	1.8719999999999999	0.24
21-06-18 10:50	0	0.048	1.2239999999999998	0.72
21-06-18 11:00	0	0.9359999999999999	1.392	1.44
21-06-18 11:10	0	1.3679999999999999	1.296	1.3679999999999999
21-06-18 11:20	0	0.0	1.08	0.288
21-06-18 11:30	0	1.6320000000000001	0.6	0.36
21-06-18 11:40	0	0.984	0.9119999999999999	0.504
21-06-18 11:50	0	0.336	0.0	0.21600000000000003
21-06-18 12:00	0	0.096	1.1760000000000002	0.144
21-06-18 12:10	0	0.288	0.72	2.256
21-06-18 12:20	0	0.072	0.12	0.288
21-06-18 12:30	0	0.8160000000000001	0.36	0.5519999999999999
21-06-18 12:40	0	2.688	2.424	0.724
21-06-18 12:50	0	0.24	1.032	2.9
21-06-18 13:00	0	2.712	0.072	1.248
21-06-18 13:10	0	0.72	0.0	0.8160000000000001
21-06-18 13:20	0	0.192	1.488	1.152
21-06-18 13:30	0	6.12	0.0	1.2719999999999998
21-06-18 13:40	0	1.248	0.024	1.224
21-06-18 13:50	0	0.6719999999999999	3.7439999999999998	1.272
21-06-18 14:00	0	0.744	1.512	1.536
21-06-18 14:10	0	1.656	1.536	0.072
21-06-18 14:20	0	0.0	1.3	1.92
21-06-18 14:30	0	0.0	0.188	0.312
21-06-18 14:40	0	0.0	0.0	0.0
21-06-18 14:50	0	0.5519999999999999	3.192	0.744
21-06-18 15:00	0	1.968	4.944	0.696
21-06-18 15:10	0	1.2	1.224	2.376
21-06-18 15:20	0	2.232	0.0	0.576
21-06-18 15:30	0	0.048	0.6	0.648
21-06-18 15:40	0	0.552	5.16	0.48
21-06-18 15:50	0	1.032	0.0	0.144
21-06-18 16:00	0	0.43200000000000005	0.21600000000000003	0.0
21-06-18 16:10	0	0.576	0.744	1.7759999999999998
21-06-18 16:20	0	0.024	0.0	1.056
21-06-18 16:30	0	1.104	0.0	1.9440000000000002
21-06-18 16:40	0	0.0	0.144	0.312
21-06-18 16:50	0	1.104	0.0	0.0
21-06-18 17:00	0	4.776	1.6320000000000001	1.128
21-06-18 17:10	0	5.304	0.0	0.0
21-06-18 17:20	0	4.056	0.0	3.192
21-06-18 17:30	0	1.512	0.648	0.0
21-06-18 17:40	0	0.0	0.0	0.0
21-06-18 17:50	0	0.0	0.0	0.0
21-06-18 18:00	0	1.032	0.21600000000000003	0.0
21-06-18 18:10	0	0.0	0.0	1.368
21-06-18 18:20	0	0.0	0.0	0.0
21-06-18 18:30	0	0.0	0.0	0.0
21-06-18 18:40	0	0.0	0.0	0.0
21-06-18 18:50	0	0.0	0.0	0.0
21-06-18 19:00	0	0.0	0.0	0.24
21-06-18 19:10	0	1.488	0.0	0.768
21-06-18 19:20	0	1.08	0.72	2.232
21-06-18 19:30	0	0.0	0.0	0.48
21-06-18 19:40	0	0.0	0.0	0.0
21-06-18 19:50	0	0.0	0.0	0.0
21-06-18 20:00	0	0.0	0.0	0.0
21-06-18 20:10	0	0.0	0.0	0.0
21-06-18 20:20	0	0.0	0.0	0.0
21-06-18 20:30	0	0.0	0.0	0.8160000000000001
21-06-18 20:40	0	0.0	0.0	0.312
21-06-18 20:50	0	0.048	0.744	0.24
21-06-18 21:00	0	2.712	2.568	4.752000000000001
21-06-18 21:10	0	3.192	1.128	0.144
21-06-18 21:20	0	2.136	2.4240000000000004	0.0
21-06-18 21:30	0	1.3679999999999999	1.7760000000000002	0.0
21-06-18 21:40	0	0.0	0.096	0.0
21-06-18 21:50	0	0.0	0.0	0.0
21-06-18 22:00	0	0.0	0.0	0.72
21-06-18 22:10	0	0.0	0.0	0.144
21-06-18 22:20	0	2.976	0.0	0.696
21-06-18 22:30	0	2.112	0.0	1.2719999999999998
21-06-18 22:40	0	0.8400000000000001	0.0	0.43200000000000005
21-06-18 22:50	0	3.2399999999999998	0.0	0.0
21-06-18 23:00	0	1.08	0.0	0.0
21-06-18 23:10	0	1.296	0.0	0.0
21-06-18 23:20	0	4.464	0.0	0.048
21-06-18 23:30	0	1.92	0.0	0.528
21-06-18 23:40	0	5.064	0.0	3.2399999999999998
21-06-18 23:50	0	0.12	0.40800000000000003	1.008
21-06-19 00:00	0	0.0	0.144	0.0
21-06-19 00:10	0	5.4	0.0	0.0
21-06-19 00:20	0	0.0	1.44	0.0
21-06-19 00:30	0	0.096	0.384	0.0
21-06-19 00:40	0	0.0	0.33599999999999997	0.0
21-06-19 00:50	0	0.288	0.144	1.752
21-06-19 01:00	0	0.0	0.552	2.7600000000000002
21-06-19 01:10	0	0.0	0.16799999999999998	0.312
21-06-19 01:20	0	0.312	0.0	0.24
21-06-19 01:30	0	0.072	0.0	0.072
21-06-19 01:40	0	6.768000000000001	0.072	2.232
21-06-19 01:50	0	0.0	0.0	0.9359999999999999
21-06-19 02:00	0	0.0	0.0	0.0
21-06-19 02:10	0	0.0	0.0	0.0
21-06-19 02:20	0	0.0	0.0	0.0
21-06-19 02:30	0	0.0	4.536	0.21600000000000003
21-06-19 02:40	0	0.0	1.392	0.0
21-06-19 02:50	0	0.0	0.0	0.0
21-06-19 03:00	0	0.384	0.576	0.0
21-06-19 03:10	0	0.264	0.0	0.12
21-06-19 03:20	0	0.384	0.33599999999999997	0.244
21-06-19 03:30	0	0.144	1.416	2.852
21-06-19 03:40	0	0.0	0.0	0.0
21-06-19 03:50	0	0.0	0.0	1.42
21-06-19 04:00	0	0.0	0.0	2.612
21-06-19 04:10	0	0.0	1.512	0.0
21-06-19 04:20	0	0.0	0.0	0.984
21-06-19 04:30	0	0.0	0.0	0.26399999999999996
21-06-19 04:40	0	1.224	0.40800000000000003	0.096
21-06-19 04:50	0	0.26399999999999996	1.8719999999999999	0.0
21-06-19 05:00	0	0.0	0.0	0.0
21-06-19 05:10	0	1.296	0.024	2.4480000000000004
21-06-19 05:20	0	0.144	1.7280000000000002	0.504
21-06-19 05:30	0	0.0	4.632	0.0
21-06-19 05:40	0	2.688	0.8640000000000001	0.0
21-06-19 05:50	0	0.312	0.648	1.488
21-06-19 06:00	0	0.0	0.144	0.192
21-06-19 06:10	0	0.0	0.0	0.12
21-06-19 06:20	0	0.048	1.968	0.21600000000000003
21-06-19 06:30	0	0.24	5.6160000000000005	0.0
21-06-19 06:40	0	0.0	4.08	4.44
21-06-19 06:50	0	0.0	0.0	0.0
21-06-19 07:00	1	0.0	0.0	0.0
21-06-19 07:10	1	0.0	0.0	0.0
21-06-19 07:20	1	0.0	0.0	0.0
21-06-19 07:30	1	0.0	0.0	0.0
21-06-19 07:40	1	0.0	0.0	0.0
21-06-19 07:50	1	0.0	1.7759999999999998	0.048
21-06-19 08:00	1	0.0	0.0	0.072
21-06-19 08:10	1	0.0	0.24	0.0
21-06-19 08:20	1	0.0	0.0	0.0
21-06-19 08:30	1	0.0	0.0	0.0
21-06-19 08:40	1	0.0	0.0	11.111999999999998
21-06-19 08:50	1	0.0	0.0	16.68
21-06-19 09:00	1	0.0	9.772	2.664
21-06-19 09:10	1	0.0	2.1559999999999997	2.928
21-06-19 09:20	1	0.0	1.032	1.2719999999999998
21-06-19 09:30	1	0.0	9.312000000000001	0.0
21-06-19 09:40	1	0.0	0.0	0.0
21-06-19 09:50	1	0.0	0.0	4.896
21-06-19 10:00	1	0.0	0.0	0.0
21-06-19 10:10	1	0.0	0.0	0.0
21-06-19 10:20	1	0.8160000000000001	0.33599999999999997	5.736
21-06-19 10:30	1	2.016	0.0	0.0
21-06-19 10:40	1	0.384	1.848	0.5519999999999999
21-06-19 10:50	1	1.3439999999999999	1.6800000000000002	4.296
21-06-19 11:00	1	0.0	6.5040000000000004	0.0
21-06-19 11:10	1	4.512	0.0	0.0
21-06-19 11:20	1	1.032	0.0	0.0
21-06-19 11:30	1	2.4240000000000004	1.56	0.24000000000000005
21-06-19 11:40	1	0.048	6.531999999999999	0.0
21-06-19 11:50	1	1.416	0.692	0.0
21-06-19 12:00	1	0.096	0.0	0.0
21-06-19 12:10	1	1.464	1.008	0.0
21-06-19 12:20	1	0.0	0.9359999999999999	0.384
21-06-19 12:30	1	0.0	3.0	5.016
21-06-19 12:40	1	0.0	0.0	1.536
21-06-19 12:50	1	0.0	0.6	0.0
21-06-19 13:00	1	0.0	0.144	0.0
21-06-19 13:10	1	0.0	0.0	0.0
21-06-19 13:20	1	0.0	0.0	0.0
21-06-19 13:30	1	1.488	0.0	1.92
21-06-19 13:40	1	4.896	2.88	7.824000000000001
21-06-19 13:50	1	14.448000000000002	0.0	0.0
21-06-19 14:00	1	7.103999999999999	0.0	1.272
21-06-19 14:10	1	15.0	0.552	0.96
21-06-19 14:20	1	3.408	2.284	0.0
21-06-19 14:30	1	1.152	8.036	0.0
21-06-19 14:40	1	0.0	0.504	0.0
21-06-19 14:50	1	3.72	0.508	0.072
21-06-19 15:00	1	0.0	6.236	0.0
21-06-19 15:10	1	0.624	0.0	1.536
21-06-19 15:20	1	0.048	0.16799999999999998	0.624
21-06-19 15:30	1	0.0	0.768	0.0
21-06-19 15:40	1	0.0	1.512	0.0
21-06-19 15:50	1	0.0	0.096	0.144
21-06-19 16:00	1	0.0	0.384	0.0
21-06-19 16:10	1	0.0	0.0	0.0
21-06-19 16:20	1	0.0	0.0	0.0
21-06-19 16:30	1	0.0	0.0	0.0
21-06-19 16:40	1	0.0	0.0	0.0
21-06-19 16:50	1	0.0	0.0	0.0
21-06-19 17:00	1	0.0	0.0	0.0
21-06-19 17:10	1	1.9440000000000002	0.0	0.576
21-06-19 17:20	1	0.0	0.0	2.064
21-06-19 17:30	1	0.0	0.0	0.48
21-06-19 17:40	1	0.0	0.21600000000000003	0.0
21-06-19 17:50	1	2.5439999999999996	1.344	0.0
21-06-19 18:00	1	0.16799999999999998	0.0	0.0
21-06-19 18:10	1	0.0	0.0	0.0
21-06-19 18:20	1	0.0	0.0	0.0
21-06-19 18:30	1	0.0	0.0	0.0
21-06-19 18:40	1	0.0	0.0	0.0
21-06-19 18:50	1	0.0	0.0	0.0
21-06-19 19:00	1	0.552	0.0	0.0
21-06-19 19:10	1	0.264	3.6480000000000006	0.192
21-06-19 19:20	1	1.7280000000000002	0.6	0.0
21-06-19 19:30	1	0.16799999999999998	5.088	0.0
21-06-19 19:40	1	0.0	0.192	0.0
21-06-19 19:50	1	0.0	6.888	0.0
21-06-19 20:00	1	0.0	0.8880000000000001	0.0
21-06-19 20:10	1	0.624	0.40800000000000003	0.0
21-06-19 20:20	1	0.0	0.384	0.0
21-06-19 20:30	1	0.0	0.0	0.8160000000000001
21-06-19 20:40	1	0.0	0.0	1.9920000000000002
21-06-19 20:50	1	0.0	0.24	0.0
21-06-19 21:00	1	0.0	0.0	0.0
21-06-19 21:10	1	0.0	0.0	0.0
21-06-19 21:20	1	1.7040000000000002	1.92	0.0
21-06-19 21:30	1	0.792	0.8640000000000001	0.0
21-06-19 21:40	1	0.0	0.0	0.0
21-06-19 21:50	1	0.0	0.0	0.0
21-06-19 22:00	1	4.104000000000001	0.0	0.696
21-06-19 22:10	1	4.392	1.056	0.696
21-06-19 22:20	1	0.33599999999999997	1.44	0.0
21-06-19 22:30	1	0.16799999999999998	0.072	0.0
21-06-19 22:40	1	0.0	0.0	0.144
21-06-19 22:50	1	0.504	1.9439999999999997	1.56
21-06-19 23:00	1	0.0	2.232	7.992
21-06-19 23:10	1	0.024	3.8400000000000007	0.0
21-06-19 23:20	1	0.0	0.288	0.0
21-06-19 23:30	1	0.0	8.687999999999999	0.0
21-06-19 23:40	1	0.0	0.36	0.672
21-06-19 23:50	1	0.0	0.768	0.0
21-06-20 00:00	1	0.144	0.0	0.0
21-06-20 00:10	1	0.0	0.0	0.0
21-06-20 00:20	1	1.704	0.0	0.12
21-06-20 00:30	1	2.928	1.032	0.0
21-06-20 00:40	1	3.1919999999999997	0.024	0.144
21-06-20 00:50	1	0.9359999999999999	0.45600000000000007	0.0
21-06-20 01:00	1	0.096	1.56	0.0
21-06-20 01:10	1	0.0	1.6079999999999999	0.072
21-06-20 01:20	1	1.056	1.6800000000000002	0.576
21-06-20 01:30	1	0.288	0.0	0.21600000000000003
21-06-20 01:40	1	0.0	0.0	6.792
21-06-20 01:50	1	0.0	1.032	1.44
21-06-20 02:00	1	1.56	0.5279999999999999	0.5519999999999999
21-06-20 02:10	1	8.496	0.48	0.072
21-06-20 02:20	1	1.296	0.024	0.33599999999999997
21-06-20 02:30	1	0.8880000000000001	1.44	1.056
21-06-20 02:40	1	0.36	0.0	1.248
21-06-20 02:50	1	2.232	0.0	2.04
21-06-20 03:00	1	0.792	0.12	6.696
21-06-20 03:10	1	1.056	0.16799999999999998	0.0
21-06-20 03:20	1	2.092	0.0	0.0
21-06-20 03:30	1	1.1480000000000001	0.268	3.4800000000000004
21-06-20 03:40	1	1.6320000000000001	0.308	0.16799999999999998
21-06-20 03:50	1	0.312	0.0	0.0
21-06-20 04:00	1	0.0	0.0	0.0
21-06-20 04:10	1	0.0	0.0	0.144
21-06-20 04:20	1	0.0	0.0	0.0
21-06-20 04:30	1	0.0	0.048	0.0
21-06-20 04:40	1	0.0	1.104	0.12
21-06-20 04:50	1	0.0	0.0	0.0
21-06-20 05:00	1	5.856	3.168	4.728
21-06-20 05:10	1	0.12	1.1280000000000001	0.792
21-06-20 05:20	1	1.1280000000000001	1.8960000000000001	0.0
21-06-20 05:30	1	2.184	1.7760000000000002	0.12
21-06-20 05:40	1	0.048	2.2560000000000002	0.36
21-06-20 05:50	1	0.12	1.6320000000000001	0.24
21-06-20 06:00	1	5.352	2.664	0.9359999999999999
21-06-20 06:10	1	0.72	0.12	2.5439999999999996
21-06-20 06:20	1	0.528	2.784	2.2560000000000002
21-06-20 06:30	1	0.0	0.072	0.16799999999999998
21-06-20 06:40	1	0.0	0.0	0.40800000000000003
21-06-20 06:50	1	0.0	0.0	0.0
21-06-20 07:00	2	0.0	0.0	0.0
21-06-20 07:10	2	0.43200000000000005	0.0	1.128
21-06-20 07:20	2	0.0	0.0	0.0
21-06-20 07:30	2	0.0	0.0	0.0
21-06-20 07:40	2	0.0	0.0	0.0
21-06-20 07:50	2	0.096	0.0	0.0
21-06-20 08:00	2	0.0	0.0	0.0
21-06-20 08:10	2	0.16799999999999998	0.0	0.0
21-06-20 08:20	2	0.552	0.0	0.0
21-06-20 08:30	2	0.0	0.0	0.0
21-06-20 08:40	2	0.192	0.0	0.0
21-06-20 08:50	2	0.0	0.0	0.0
21-06-20 09:00	2	0.0	0.0	0.0
21-06-20 09:10	2	0.0	0.0	0.0
21-06-20 09:20	2	0.0	2.304	0.0
21-06-20 09:30	2	0.0	0.0	0.0
21-06-20 09:40	2	0.0	4.008	0.0
21-06-20 09:50	2	0.0	0.0	0.0
21-06-20 10:00	2	0.144	0.048	0.0
21-06-20 10:10	2	5.304	0.312	0.0
21-06-20 10:20	2	0.0	0.0	0.0
21-06-20 10:30	2	0.0	0.21600000000000003	0.0
21-06-20 10:40	2	0.0	1.536	0.0
21-06-20 10:50	2	2.9520000000000004	0.0	0.0
21-06-20 11:00	2	0.24	0.8160000000000001	0.6279999999999999
21-06-20 11:10	2	0.0	3.192	0.188
21-06-20 11:20	2	0.0	0.0	0.0
21-06-20 11:30	2	0.0	0.0	0.0
21-06-20 11:40	2	0.0	0.6	0.0
21-06-20 11:50	2	0.0	0.0	0.0
21-06-20 12:00	2	5.04	0.0	0.12
21-06-20 12:10	2	0.192	0.192	0.0
21-06-20 12:20	2	0.024	0.0	0.192
21-06-20 12:30	2	0.0	0.096	0.096
21-06-20 12:40	2	0.0	0.96	0.0
21-06-20 12:50	2	0.0	0.0	0.0
21-06-20 13:00	2	0.0	0.0	0.0
21-06-20 13:10	2	0.0	0.0	0.0
21-06-20 13:20	2	0.0	0.0	0.0
21-06-20 13:30	2	0.0	0.0	0.0
21-06-20 13:40	2	0.0	0.0	0.0
21-06-20 13:50	2	0.0	0.0	0.0
21-06-20 14:00	2	0.0	0.0	0.0
21-06-20 14:10	2	0.0	0.0	0.0
21-06-20 14:20	2	0.0	0.0	0.0
21-06-20 14:30	2	0.0	0.0	0.0
21-06-20 14:40	2	0.0	0.0	0.0
21-06-20 14:50	2	0.0	3.936	0.0
21-06-20 15:00	2	0.0	0.384	2.784
21-06-20 15:10	2	0.0	4.272	0.0
21-06-20 15:20	2	0.0	0.0	0.0
21-06-20 15:30	2	0.0	0.0	0.0
21-06-20 15:40	2	0.0	0.0	0.0
21-06-20 15:50	2	0.0	0.0	0.0
21-06-20 16:00	2	0.0	0.0	0.0
21-06-20 16:10	2	0.0	0.0	0.0
21-06-20 16:20	2	0.0	0.072	0.0
21-06-20 16:30	2	0.0	0.0	0.0
21-06-20 16:40	2	0.0	0.0	0.0
21-06-20 16:50	2	0.0	0.0	0.0
21-06-20 17:00	2	0.0	0.0	0.0
21-06-20 17:10	2	1.536	0.0	0.0
21-06-20 17:20	2	0.0	0.0	0.0
21-06-20 17:30	2	2.88	0.0	0.0
21-06-20 17:40	2	0.0	0.0	0.0
21-06-20 17:50	2	0.0	0.0	0.0
21-06-20 18:00	2	0.0	0.0	0.0
21-06-20 18:10	2	0.0	2.448	0.0
21-06-20 18:20	2	0.0	0.288	0.0
21-06-20 18:30	2	0.0	0.0	0.0
21-06-20 18:40	2	0.0	0.0	0.0
21-06-20 18:50	2	0.0	0.0	0.0
21-06-20 19:00	2	0.0	0.0	0.0
21-06-20 19:10	2	0.0	0.0	0.0
21-06-20 19:20	2	0.0	0.0	0.0
21-06-20 19:30	2	0.0	0.48	0.0
21-06-20 19:40	2	0.0	0.0	0.0
21-06-20 19:50	2	0.0	0.0	0.0
21-06-20 20:00	2	0.0	0.0	0.0
21-06-20 20:10	2	0.0	0.0	0.0
21-06-20 20:20	2	0.0	1.92	0.0
21-06-20 20:30	2	0.0	0.0	0.0
21-06-20 20:40	2	0.0	2.088	0.0
21-06-20 20:50	2	0.0	0.0	0.0
21-06-20 21:00	2	0.0	0.0	0.0
21-06-20 21:10	2	1.512	0.0	0.0
21-06-20 21:20	2	0.0	0.0	5.332
21-06-20 21:30	2	0.0	0.0	1.8920000000000001
21-06-20 21:40	2	0.0	0.0	0.0
21-06-20 21:50	2	0.0	0.0	0.048
21-06-20 22:00	2	0.0	0.0	0.0
21-06-20 22:10	2	1.032	0.0	0.0
21-06-20 22:20	2	0.0	0.0	0.0
21-06-20 22:30	2	0.0	2.976	0.0
21-06-20 22:40	2	0.0	0.0	0.0
21-06-20 22:50	2	0.0	0.0	0.0
21-06-20 23:00	2	0.0	2.928	0.096
21-06-20 23:10	2	0.0	1.056	0.0
21-06-20 23:20	2	0.0	0.0	0.0
21-06-20 23:30	2	0.0	0.0	0.0
21-06-20 23:40	2	0.0	0.72	1.464
21-06-20 23:50	2	0.024	0.0	0.0
21-06-21 00:00	2	0.8880000000000001	0.0	1.1039999999999999
21-06-21 00:10	2	0.552	0.0	0.9120000000000001
21-06-21 00:20	2	0.40800000000000003	0.576	2.4
21-06-21 00:30	2	0.16799999999999998	0.9359999999999999	0.36
21-06-21 00:40	2	0.43200000000000005	0.0	0.648
21-06-21 00:50	2	0.0	0.0	2.6160000000000005
21-06-21 01:00	2	11.331999999999999	0.0	0.0
21-06-21 01:10	2	18.764000000000003	0.0	0.048
21-06-21 01:20	2	0.0	0.0	1.3920000000000001
21-06-21 01:30	2	0.0	0.0	4.252000000000001
21-06-21 01:40	2	0.0	0.0	3.6439999999999997
21-06-21 01:50	2	3.048	0.0	1.968
21-06-21 02:00	2	5.496	0.0	0.24000000000000005
21-06-21 02:10	2	4.848	1.272	0.8400000000000001
21-06-21 02:20	2	0.192	2.4240000000000004	0.9120000000000001
21-06-21 02:30	2	1.1039999999999999	1.3679999999999999	0.12
21-06-21 02:40	2	1.8960000000000001	0.144	3.12
21-06-21 02:50	2	0.0	1.584	0.144
21-06-21 03:00	2	0.0	0.0	1.3439999999999999
21-06-21 03:10	2	0.0	0.72	0.0
21-06-21 03:20	2	0.0	0.0	0.0
21-06-21 03:30	2	0.0	0.0	0.0
21-06-21 03:40	2	0.0	0.0	0.0
21-06-21 03:50	2	0.0	0.384	2.356
21-06-21 04:00	2	0.0	0.0	1.1480000000000001
21-06-21 04:10	2	0.792	0.0	2.064
21-06-21 04:20	2	0.264	0.0	16.104
21-06-21 04:30	2	1.344	0.72	6.5040000000000004
21-06-21 04:40	2	0.12	0.6	0.0
21-06-21 04:50	2	0.504	1.08	0.0
21-06-21 05:00	2	2.232	2.496	0.624
21-06-21 05:10	2	2.4720000000000004	3.6480000000000006	2.808
21-06-21 05:20	2	0.0	0.0	1.2
21-06-21 05:30	2	0.648	1.6800000000000002	0.024
21-06-21 05:40	2	1.248	2.3760000000000003	2.184
21-06-21 05:50	2	0.0	2.232	0.624
21-06-21 06:00	2	0.0	0.45600000000000007	0.0
21-06-21 06:10	2	0.0	0.48	0.0
21-06-21 06:20	2	0.0	0.0	0.0
21-06-21 06:30	2	0.0	0.0	0.0
21-06-21 06:40	2	0.0	0.0	0.0
21-06-21 06:50	2	0.0	0.0	0.0
21-06-21 07:00	3	0.0	0.0	0.0
21-06-21 07:10	3	0.0	0.0	1.608
21-06-21 07:20	3	0.0	0.0	0.744
21-06-21 07:30	3	0.0	0.0	0.0
21-06-21 07:40	3	0.0	0.0	0.0
21-06-21 07:50	3	0.0	0.0	0.0
21-06-21 08:00	3	0.0	0.0	0.0
21-06-21 08:10	3	0.0	0.0	0.0
21-06-21 08:20	3	0.0	0.0	0.0
21-06-21 08:30	3	0.0	0.0	0.0
21-06-21 08:40	3	0.0	0.0	0.0
21-06-21 08:50	3	0.0	0.0	0.0
21-06-21 09:00	3	0.0	0.0	0.0
21-06-21 09:10	3	0.0	0.0	0.0
21-06-21 09:20	3	0.0	0.0	0.0
21-06-21 09:30	3	0.0	0.0	0.0
21-06-21 09:40	3	0.312	0.0	0.0
21-06-21 09:50	3	0.312	0.5519999999999999	0.0
21-06-21 10:00	3	0.0	0.0	0.0
21-06-21 10:10	3	0.144	0.0	0.0
21-06-21 10:20	3	1.224	0.0	0.0
21-06-21 10:30	3	0.0	0.4600000000000001	0.0
21-06-21 10:40	3	0.0	0.21200000000000002	0.0
21-06-21 10:50	3	0.0	0.0	0.0
21-06-21 11:00	3	0.0	0.0	0.0
21-06-21 11:10	3	2.5200000000000005	0.0	0.0
21-06-21 11:20	3	0.9120000000000001	4.896	3.9160000000000004
21-06-21 11:30	3	0.0	1.9920000000000002	2.7800000000000002
21-06-21 11:40	3	1.9920000000000002	1.008	1.296
21-06-21 11:50	3	0.0	4.4159999999999995	0.288
21-06-21 12:00	3	0.6	1.08	0.33599999999999997
21-06-21 12:10	3	0.0	0.192	0.0
21-06-21 12:20	3	0.36	1.584	5.040000000000001
21-06-21 12:30	3	0.16799999999999998	0.744	3.936
21-06-21 12:40	3	0.072	0.696	0.8160000000000001
21-06-21 12:50	3	1.008	1.2720000000000002	1.152
21-06-21 13:00	3	0.072	1.392	0.096
21-06-21 13:10	3	3.192	0.7	1.176
21-06-21 13:20	3	6.0	0.812	0.0
21-06-21 13:30	3	0.504	0.048	0.0
21-06-21 13:40	3	1.056	2.016	0.0
21-06-21 13:50	3	0.8160000000000001	0.9359999999999999	0.0
21-06-21 14:00	3	0.504	0.0	0.0
21-06-21 14:10	3	0.26399999999999996	0.0	0.0
21-06-21 14:20	3	1.248	0.0	0.0
21-06-21 14:30	3	0.0	0.0	0.0
21-06-21 14:40	3	0.0	0.0	0.0
21-06-21 14:50	3	0.0	0.0	0.0
21-06-21 15:00	3	0.0	0.0	0.0
21-06-21 15:10	3	0.0	0.0	0.0
21-06-21 15:20	3	0.0	0.0	0.0
21-06-21 15:30	3	0.0	0.0	0.0
21-06-21 15:40	3	0.0	0.0	0.0
21-06-21 15:50	3	0.0	0.0	0.0
21-06-21 16:00	3	0.0	0.0	0.0
21-06-21 16:10	3	0.0	0.0	0.0
21-06-21 16:20	3	0.0	0.0	0.0
21-06-21 16:30	3	0.096	0.0	0.0
21-06-21 16:40	3	0.0	0.0	0.0
21-06-21 16:50	3	0.0	0.0	0.0
21-06-21 17:00	3	0.0	0.0	0.0
21-06-21 17:10	3	0.0	0.0	0.0
21-06-21 17:20	3	0.0	0.192	0.048
21-06-21 17:30	3	0.0	0.0	0.0
21-06-21 17:40	3	0.0	0.0	0.16799999999999998
21-06-21 17:50	3	0.0	0.0	0.0
21-06-21 18:00	3	0.0	0.0	0.0
21-06-21 18:10	3	0.0	0.0	0.0
21-06-21 18:20	3	0.0	0.0	0.0
21-06-21 18:30	3	0.0	0.0	0.0
21-06-21 18:40	3	0.384	0.0	0.0
21-06-21 18:50	3	0.12	0.072	0.0
21-06-21 19:00	3	0.0	0.0	0.0
21-06-21 19:10	3	0.0	0.0	0.0
21-06-21 19:20	3	0.0	0.0	0.0
21-06-21 19:30	3	0.0	0.0	0.0
21-06-21 19:40	3	0.0	0.0	0.0
21-06-21 19:50	3	0.0	0.0	0.0
21-06-21 20:00	3	0.0	0.0	0.0
21-06-21 20:10	3	0.0	0.0	0.0
21-06-21 20:20	3	0.0	0.0	0.0
21-06-21 20:30	3	0.0	0.0	0.0
21-06-21 20:40	3	0.0	0.0	0.0
21-06-21 20:50	3	0.0	0.0	0.0
21-06-21 21:00	3	0.0	0.0	0.0
21-06-21 21:10	3	0.0	0.0	0.0
21-06-21 21:20	3	0.0	0.0	0.0
21-06-21 21:30	3	0.0	0.0	0.0
21-06-21 21:40	3	0.0	0.0	0.0
21-06-21 21:50	3	0.0	0.12	0.0
21-06-21 22:00	3	0.0	0.0	0.576
21-06-21 22:10	3	0.0	0.0	0.26399999999999996
21-06-21 22:20	3	0.0	0.0	0.072
21-06-21 22:30	3	0.0	0.0	0.096
21-06-21 22:40	3	0.0	0.648	0.0
21-06-21 22:50	3	0.0	0.24	0.0
21-06-21 23:00	3	0.0	0.6479999999999999	0.0
21-06-21 23:10	3	0.192	0.0	0.0
21-06-21 23:20	3	0.0	0.0	1.8
21-06-21 23:30	3	0.0	0.16799999999999998	0.072
21-06-21 23:40	3	0.0	0.0	0.0
21-06-21 23:50	3	0.0	0.0	0.0
21-06-22 00:00	3	0.0	0.0	0.0
21-06-22 00:10	3	0.0	0.192	0.0
21-06-22 00:20	3	1.9200000000000004	0.48	0.604
21-06-22 00:30	3	0.096	0.0	1.8920000000000001
21-06-22 00:40	3	0.0	0.144	0.0
21-06-22 00:50	3	0.0	1.104	0.8400000000000001
21-06-22 01:00	3	0.0	0.0	0.12
21-06-22 01:10	3	0.048	0.0	0.0
21-06-22 01:20	3	1.6800000000000002	0.648	0.0
21-06-22 01:30	3	0.048	0.96	1.3920000000000001
21-06-22 01:40	3	0.0	0.6960000000000001	0.36
21-06-22 01:50	3	0.096	0.0	0.696
21-06-22 02:00	3	0.0	0.0	1.1280000000000001
21-06-22 02:10	3	0.0	0.33599999999999997	0.048
21-06-22 02:20	3	0.24	0.792	0.0
21-06-22 02:30	3	0.0	0.36	0.0
21-06-22 02:40	3	0.0	0.0	0.072
21-06-22 02:50	3	0.0	0.0	0.0
21-06-22 03:00	3	0.0	0.0	0.0
21-06-22 03:10	3	0.0	0.0	0.0
21-06-22 03:20	3	0.0	0.0	0.0
21-06-22 03:30	3	0.0	0.0	0.0
21-06-22 03:40	3	0.0	0.0	0.0
21-06-22 03:50	3	1.056	0.0	0.0
21-06-22 04:00	3	0.0	0.0	0.0
21-06-22 04:10	3	2.448	0.0	0.0
21-06-22 04:20	3	0.0	1.032	0.024
21-06-22 04:30	3	0.0	0.0	0.21600000000000003
21-06-22 04:40	3	0.0	0.0	0.12
21-06-22 04:50	3	0.0	0.16799999999999998	0.096
21-06-22 05:00	3	0.144	0.744	1.5839999999999999
21-06-22 05:10	3	4.776000000000001	1.1039999999999999	0.0
21-06-22 05:20	3	7.128	0.648	0.144
21-06-22 05:30	3	0.8640000000000001	0.0	0.24
21-06-22 05:40	3	0.0	0.0	0.0
21-06-22 05:50	3	0.0	0.36	0.0
21-06-22 06:00	3	0.0	0.5040000000000001	0.0
21-06-22 06:10	3	0.16799999999999998	0.0	0.0
21-06-22 06:20	3	2.304	0.0	0.0
21-06-22 06:30	3	0.0	0.0	0.792
21-06-22 06:40	3	0.0	0.0	0.0
21-06-22 06:50	3	0.0	0.0	0.0
21-06-22 07:00	4	0.0	0.0	0.0
21-06-22 07:10	4	0.0	0.0	0.0
21-06-22 07:20	4	0.0	0.0	0.0
21-06-22 07:30	4	0.696	0.0	0.0
21-06-22 07:40	4	0.0	0.0	0.0
21-06-22 07:50	4	0.0	0.0	0.0
21-06-22 08:00	4	0.0	0.0	0.0
21-06-22 08:10	4	0.0	0.0	0.0
21-06-22 08:20	4	0.0	0.0	0.0
21-06-22 08:30	4	0.0	0.0	0.0
21-06-22 08:40	4	0.0	0.0	0.0
21-06-22 08:50	4	0.0	0.0	0.0
21-06-22 09:00	4	0.0	0.0	0.0
21-06-22 09:10	4	0.0	0.0	0.0
21-06-22 09:20	4	0.0	0.528	0.0
21-06-22 09:30	4	0.0	0.0	0.0
21-06-22 09:40	4	0.0	0.0	0.0
21-06-22 09:50	4	0.264	0.0	0.0
21-06-22 10:00	4	0.0	0.0	0.0
21-06-22 10:10	4	0.048	0.0	0.0
21-06-22 10:20	4	0.0	0.0	0.0
21-06-22 10:30	4	0.0	0.0	2.232
21-06-22 10:40	4	0.0	0.096	0.0
21-06-22 10:50	4	0.0	0.0	9.72
21-06-22 11:00	4	0.0	2.688	0.024
21-06-22 11:10	4	0.40800000000000003	3.0	0.24
21-06-22 11:20	4	0.0	0.048	0.0
21-06-22 11:30	4	0.0	0.0	0.0
21-06-22 11:40	4	0.0	0.0	0.096
21-06-22 11:50	4	0.0	0.0	0.0
21-06-22 12:00	4	2.7600000000000002	0.0	0.0
21-06-22 12:10	4	2.064	0.0	0.0
21-06-22 12:20	4	0.792	0.0	0.0
21-06-22 12:30	4	1.8719999999999999	0.0	0.0
21-06-22 12:40	4	0.0	0.0	0.096
21-06-22 12:50	4	0.0	0.0	2.784
21-06-22 13:00	4	0.72	0.0	0.696
21-06-22 13:10	4	0.0	0.0	0.0
21-06-22 13:20	4	0.0	0.0	0.0
21-06-22 13:30	4	0.0	0.0	0.0
21-06-22 13:40	4	0.0	0.0	0.0
21-06-22 13:50	4	0.0	0.0	0.0
21-06-22 14:00	4	0.0	0.0	0.0
21-06-22 14:10	4	0.0	0.0	0.0
21-06-22 14:20	4	0.0	0.0	0.0
21-06-22 14:30	4	0.0	0.0	0.0
21-06-22 14:40	4	0.0	0.0	0.0
21-06-22 14:50	4	0.0	0.0	0.0
21-06-22 15:00	4	0.0	0.0	0.6
21-06-22 15:10	4	0.0	1.392	0.0
21-06-22 15:20	4	0.0	0.0	0.0
21-06-22 15:30	4	0.8640000000000001	0.0	0.0
21-06-22 15:40	4	1.464	0.0	0.0
21-06-22 15:50	4	0.0	1.44	0.0
21-06-22 16:00	4	0.0	0.0	0.0
21-06-22 16:10	4	0.0	0.0	0.0
21-06-22 16:20	4	0.0	0.0	0.0
21-06-22 16:30	4	0.0	0.0	0.0
21-06-22 16:40	4	0.0	0.0	0.0
21-06-22 16:50	4	0.0	0.0	0.0
21-06-22 17:00	4	0.16799999999999998	1.008	2.592
21-06-22 17:10	4	0.624	0.8879999999999999	1.9440000000000002
21-06-22 17:20	4	0.0	0.0	0.8160000000000001
21-06-22 17:30	4	0.0	19.8	0.0
21-06-22 17:40	4	0.0	3.0	0.96
21-06-22 17:50	4	0.0	0.0	0.0
21-06-22 18:00	4	0.0	0.0	1.104
21-06-22 18:10	4	0.0	0.0	0.0
21-06-22 18:20	4	0.0	0.0	0.0
21-06-22 18:30	4	0.0	0.0	1.3439999999999999
21-06-22 18:40	4	0.0	0.0	1.9920000000000002
21-06-22 18:50	4	0.0	0.0	0.0
21-06-22 19:00	4	0.0	0.0	0.0
21-06-22 19:10	4	0.0	0.0	0.0
21-06-22 19:20	4	0.0	0.0	0.0
21-06-22 19:30	4	0.0	0.0	0.0
21-06-22 19:40	4	0.0	0.0	0.0
21-06-22 19:50	4	1.3679999999999999	0.0	0.0
21-06-22 20:00	4	0.0	0.0	0.0
21-06-22 20:10	4	4.5120000000000005	2.8080000000000003	0.0
21-06-22 20:20	4	7.248	0.0	0.0
21-06-22 20:30	4	0.0	1.416	0.144
21-06-22 20:40	4	0.0	0.0	0.528
21-06-22 20:50	4	0.0	0.0	0.0
21-06-22 21:00	4	0.0	0.0	0.0
21-06-22 21:10	4	0.0	0.0	0.0
21-06-22 21:20	4	0.0	0.0	0.0
21-06-22 21:30	4	0.0	1.464	0.0
21-06-22 21:40	4	0.0	1.248	0.0
21-06-22 21:50	4	0.0	0.0	0.0
21-06-22 22:00	4	0.0	0.0	0.0
21-06-22 22:10	4	0.0	0.052000000000000005	1.752
21-06-22 22:20	4	0.0	11.948	1.8
21-06-22 22:30	4	0.0	16.296	0.624
21-06-22 22:40	4	0.0	0.0	0.0
21-06-22 22:50	4	1.224	0.0	0.0
21-06-22 23:00	4	0.388	0.0	0.0
21-06-22 23:10	4	3.404	2.952	0.0
21-06-22 23:20	4	0.312	2.304	0.0
21-06-22 23:30	4	0.744	0.40800000000000003	0.0
21-06-22 23:40	4	9.288	0.0	0.0
21-06-22 23:50	4	0.0	1.6560000000000001	0.0
21-06-23 00:00	4	0.0	3.22	0.0
21-06-23 00:10	4	11.016000000000002	1.292	0.0
21-06-23 00:20	4	0.0	0.0	0.0
21-06-23 00:30	4	0.0	0.0	0.0
21-06-23 00:40	4	0.0	1.9200000000000004	0.0
21-06-23 00:50	4	0.0	5.088	0.0
21-06-23 01:00	4	0.40800000000000003	1.6800000000000002	1.224
21-06-23 01:10	4	5.952	2.496	2.832
21-06-23 01:20	4	2.5680000000000005	2.712	0.288
21-06-23 01:30	4	12.096	16.948	0.0
21-06-23 01:40	4	1.272	14.732	4.5840000000000005
21-06-23 01:50	4	0.192	0.0	0.504
21-06-23 02:00	4	0.0	0.0	1.848
21-06-23 02:10	4	4.176	0.096	0.0
21-06-23 02:20	4	8.016	8.544	0.696
21-06-23 02:30	4	0.096	2.856	5.928
21-06-23 02:40	4	3.864	0.0	0.0
21-06-23 02:50	4	1.056	0.0	1.9919999999999998
21-06-23 03:00	4	0.0	1.272	0.0
21-06-23 03:10	4	0.0	1.0799999999999998	0.0
21-06-23 03:20	4	0.0	0.96	1.008
21-06-23 03:30	4	0.0	0.0	0.0
21-06-23 03:40	4	0.0	0.0	6.048
21-06-23 03:50	4	0.0	0.0	0.0
21-06-23 04:00	4	0.0	0.0	0.0
21-06-23 04:10	4	0.0	0.0	0.0
21-06-23 04:20	4	0.0	0.0	0.0
21-06-23 04:30	4	0.0	6.6240000000000006	3.408
21-06-23 04:40	4	0.0	0.0	0.792
21-06-23 04:50	4	0.0	0.0	0.0
21-06-23 05:00	4	0.0	1.248	0.24
21-06-23 05:10	4	3.4560000000000004	1.8479999999999996	2.808
21-06-23 05:20	4	2.52	0.72	2.2800000000000002
21-06-23 05:30	4	6.24	2.448	3.528
21-06-23 05:40	4	4.92	0.16799999999999998	2.088
21-06-23 05:50	4	0.096	1.032	0.0
21-06-23 06:00	4	0.0	4.08	3.8879999999999995
21-06-23 06:10	4	3.072	0.696	0.0
21-06-23 06:20	4	0.0	0.96	0.0
21-06-23 06:30	4	6.4319999999999995	0.0	1.6320000000000001
21-06-23 06:40	4	0.0	0.0	0.528
21-06-23 06:50	4	0.0	0.0	0.0
21-06-23 07:00	5	0.0	0.0	0.0
21-06-23 07:10	5	0.0	0.0	0.0
21-06-23 07:20	5	0.0	0.0	0.0
21-06-23 07:30	5	0.0	0.0	0.0
21-06-23 07:40	5	0.0	0.0	0.0
21-06-23 07:50	5	0.0	0.0	0.0
21-06-23 08:00	5	0.36	0.0	0.0
21-06-23 08:10	5	0.096	0.528	0.0
21-06-23 08:20	5	0.0	0.0	0.0
21-06-23 08:30	5	0.0	0.0	0.0
21-06-23 08:40	5	0.0	0.0	0.0
21-06-23 08:50	5	0.0	0.0	0.0
21-06-23 09:00	5	0.0	0.0	0.0
21-06-23 09:10	5	0.0	0.0	0.0
21-06-23 09:20	5	0.0	0.0	0.0
21-06-23 09:30	5	1.104	0.33599999999999997	0.0
21-06-23 09:40	5	0.0	0.0	0.0
21-06-23 09:50	5	0.0	0.0	0.0
21-06-23 10:00	5	0.0	0.0	0.0
21-06-23 10:10	5	0.0	0.0	0.0
21-06-23 10:20	5	0.21600000000000003	9.288	0.0
21-06-23 10:30	5	1.6800000000000002	1.3439999999999999	0.0
21-06-23 10:40	5	0.0	0.0	0.21600000000000003
21-06-23 10:50	5	0.21600000000000003	1.416	8.496
21-06-23 11:00	5	0.0	9.192	0.0
21-06-23 11:10	5	0.24	1.488	0.096
21-06-23 11:20	5	0.9359999999999999	2.448	4.464
21-06-23 11:30	5	3.7439999999999998	4.032	2.2800000000000002
21-06-23 11:40	5	0.6	0.8640000000000001	3.7920000000000003
21-06-23 11:50	5	1.8	0.0	0.0
21-06-23 12:00	5	0.0	0.096	0.0
21-06-23 12:10	5	2.52	0.0	0.0
21-06-23 12:20	5	0.096	1.9920000000000002	4.272
21-06-23 12:30	5	3.8880000000000003	2.8600000000000003	9.144
21-06-23 12:40	5	0.36	4.124	5.976000000000001
21-06-23 12:50	5	0.744	0.048	0.6
21-06-23 13:00	5	0.0	1.536	0.0
21-06-23 13:10	5	0.0	0.0	0.0
21-06-23 13:20	5	0.0	0.0	0.0
21-06-23 13:30	5	0.0	0.0	0.0
21-06-23 13:40	5	0.0	0.0	0.0
21-06-23 13:50	5	0.0	0.0	0.0
21-06-23 14:00	5	0.0	0.0	0.0
21-06-23 14:10	5	0.0	0.0	0.0
21-06-23 14:20	5	0.0	0.0	0.0
21-06-23 14:30	5	0.0	0.0	0.0
21-06-23 14:40	5	0.12	0.0	0.0
21-06-23 14:50	5	0.0	0.0	0.0
21-06-23 15:00	5	0.0	0.0	0.0
21-06-23 15:10	5	0.0	0.0	0.0
21-06-23 15:20	5	0.0	0.0	0.0
21-06-23 15:30	5	0.0	0.0	0.0
21-06-23 15:40	5	0.0	0.0	0.0
21-06-23 15:50	5	0.384	1.032	0.0
21-06-23 16:00	5	0.0	0.288	0.0
21-06-23 16:10	5	0.0	0.0	0.0
21-06-23 16:20	5	0.0	0.048	0.0
21-06-23 16:30	5	0.0	0.0	0.0
21-06-23 16:40	5	0.0	0.0	0.0
21-06-23 16:50	5	0.0	0.0	0.768
21-06-23 17:00	5	0.0	0.0	17.4
21-06-23 17:10	5	0.0	0.0	0.0
21-06-23 17:20	5	0.0	0.0	0.0
21-06-23 17:30	5	4.944	0.0	0.0
21-06-23 17:40	5	10.176	0.0	0.0
21-06-23 17:50	5	0.0	0.0	0.0
21-06-23 18:00	5	0.0	0.0	0.0
21-06-23 18:10	5	0.628	0.0	1.416
21-06-23 18:20	5	6.595999999999999	0.0	0.0
21-06-23 18:30	5	0.0	0.0	0.16799999999999998
21-06-23 18:40	5	0.0	0.0	0.072
21-06-23 18:50	5	0.0	0.0	0.0
21-06-23 19:00	5	0.0	0.0	0.0
21-06-23 19:10	5	0.0	0.0	0.0
21-06-23 19:20	5	0.0	0.0	0.0
21-06-23 19:30	5	0.0	0.0	0.0
21-06-23 19:40	5	0.0	0.0	0.0
21-06-23 19:50	5	0.0	5.208	6.696000000000001
21-06-23 20:00	5	0.0	0.0	0.0
21-06-23 20:10	5	0.0	4.3	0.16799999999999998
21-06-23 20:20	5	2.544	5.9	3.024
21-06-23 20:30	5	0.0	0.12	2.496
21-06-23 20:40	5	0.0	4.704000000000001	0.0
21-06-23 20:50	5	0.072	0.0	0.0
21-06-23 21:00	5	0.0	0.0	0.0
21-06-23 21:10	5	0.0	0.0	0.0
21-06-23 21:20	5	0.0	0.0	0.0
21-06-23 21:30	5	3.868	2.568	0.0
21-06-23 21:40	5	4.46	37.084	0.0
21-06-23 21:50	5	0.0	5.756	0.0
21-06-23 22:00	5	0.0	15.48	3.2920000000000003
21-06-23 22:10	5	0.0	22.464000000000002	0.524
21-06-23 22:20	5	0.0	0.0	0.0
21-06-23 22:30	5	0.0	4.392	0.0
21-06-23 22:40	5	0.0	0.0	0.0
21-06-23 22:50	5	0.0	0.0	0.0
21-06-23 23:00	5	0.768	0.0	0.0
21-06-23 23:10	5	0.0	0.0	0.0
21-06-23 23:20	5	0.0	0.0	0.0
21-06-23 23:30	5	0.0	0.0	0.0
21-06-23 23:40	5	1.008	0.0	20.064
21-06-23 23:50	5	0.0	0.024	4.224
21-06-24 00:00	5	0.0	0.0	0.0
21-06-24 00:10	5	0.0	0.0	0.0
21-06-24 00:20	5	14.256	14.52	1.032
21-06-24 00:30	5	3.096	1.6320000000000001	2.4240000000000004
21-06-24 00:40	5	0.0	0.048	0.0
21-06-24 00:50	5	7.056	1.488	4.08
21-06-24 01:00	5	0.0	0.096	8.64
21-06-24 01:10	5	0.0	0.144	0.0
21-06-24 01:20	5	2.98	0.0	0.0
21-06-24 01:30	5	31.292	0.048	0.024
21-06-24 01:40	5	3.3840000000000003	1.08	2.0919999999999996
21-06-24 01:50	5	2.8560000000000003	0.0	0.42800000000000005
21-06-24 02:00	5	0.0	0.0	0.0
21-06-24 02:10	5	4.656000000000001	1.9439999999999997	3.4560000000000004
21-06-24 02:20	5	0.36	1.272	7.968000000000001
21-06-24 02:30	5	0.096	2.064	0.792
21-06-24 02:40	5	28.228	0.36	0.0
21-06-24 02:50	5	8.708	0.0	1.704
21-06-24 03:00	5	0.0	9.264	0.0
21-06-24 03:10	5	0.36	2.7600000000000002	0.21600000000000003
21-06-24 03:20	5	0.0	0.0	4.104
21-06-24 03:30	5	0.0	0.0	0.0
21-06-24 03:40	5	0.0	0.0	0.0
21-06-24 03:50	5	0.0	0.0	0.0
21-06-24 04:00	5	0.0	0.26399999999999996	0.0
21-06-24 04:10	5	0.0	0.0	0.0
21-06-24 04:20	5	0.0	0.0	0.0
21-06-24 04:30	5	0.0	0.40800000000000003	2.7359999999999998
21-06-24 04:40	5	0.0	0.12	2.784
21-06-24 04:50	5	0.0	0.0	0.0
21-06-24 05:00	5	1.2719999999999998	3.024	1.512
21-06-24 05:10	5	0.288	0.21600000000000003	1.0559999999999998
21-06-24 05:20	5	5.064	0.0	0.5519999999999999
21-06-24 05:30	5	11.328	2.164	2.376
21-06-24 05:40	5	5.5920000000000005	3.8600000000000003	3.8160000000000003
21-06-24 05:50	5	0.504	1.128	0.048
21-06-24 06:00	5	0.096	0.384	1.8
21-06-24 06:10	5	0.48	1.248	0.0
21-06-24 06:20	5	0.264	0.288	5.328
21-06-24 06:30	5	0.768	2.6399999999999997	10.224
21-06-24 06:40	5	0.0	0.0	11.4
21-06-24 06:50	5	0.0	0.0	7.223999999999999
21-06-24 07:00	6	0.0	0.0	0.0
21-06-24 07:10	6	0.0	0.0	0.0
21-06-24 07:20	6	0.0	0.0	0.0
21-06-24 07:30	6	0.0	0.0	0.0
21-06-24 07:40	6	0.0	0.0	0.0
21-06-24 07:50	6	0.0	0.0	0.0
21-06-24 08:00	6	0.0	0.0	0.0
21-06-24 08:10	6	0.0	0.0	0.0
21-06-24 08:20	6	0.0	0.0	0.0
21-06-24 08:30	6	0.0	0.0	0.0
21-06-24 08:40	6	0.0	0.0	0.0
21-06-24 08:50	6	0.0	0.0	0.0
21-06-24 09:00	6	0.0	0.0	0.0
21-06-24 09:10	6	0.0	0.0	0.0
21-06-24 09:20	6	0.0	0.0	0.0
21-06-24 09:30	6	0.0	0.0	0.0
21-06-24 09:40	6	0.0	0.0	6.6240000000000006
21-06-24 09:50	6	0.0	0.0	0.0
21-06-24 10:00	6	0.0	0.0	0.0
21-06-24 10:10	6	0.0	0.0	0.0
21-06-24 10:20	6	0.0	1.008	0.0
21-06-24 10:30	6	0.0	24.936	0.0
21-06-24 10:40	6	0.0	0.24	0.39999999999999997
21-06-24 10:50	6	not_recorded	not_recorded	not_recorded
21-06-24 11:00	6	not_recorded	not_recorded	not_recorded
21-06-24 11:10	6	not_recorded	not_recorded	not_recorded
21-06-24 11:20	6	not_recorded	not_recorded	not_recorded
21-06-24 11:30	6	not_recorded	not_recorded	not_recorded
21-06-24 11:40	6	not_recorded	not_recorded	not_recorded
21-06-24 11:50	6	not_recorded	not_recorded	not_recorded
21-06-24 12:00	6	not_recorded	not_recorded	not_recorded
21-06-24 12:10	6	not_recorded	not_recorded	not_recorded
21-06-24 12:20	6	not_recorded	not_recorded	not_recorded
21-06-24 12:30	6	not_recorded	not_recorded	not_recorded
21-06-24 12:40	6	not_recorded	not_recorded	not_recorded
21-06-24 12:50	6	not_recorded	not_recorded	not_recorded
21-06-24 13:00	6	not_recorded	not_recorded	not_recorded
21-06-24 13:10	6	not_recorded	not_recorded	not_recorded
21-06-24 13:20	6	not_recorded	not_recorded	not_recorded
21-06-24 13:30	6	not_recorded	not_recorded	not_recorded
21-06-24 13:40	6	not_recorded	not_recorded	not_recorded
21-06-24 13:50	6	not_recorded	not_recorded	not_recorded
21-06-24 14:00	6	not_recorded	not_recorded	not_recorded
21-06-24 14:10	6	not_recorded	not_recorded	not_recorded
21-06-24 14:20	6	not_recorded	not_recorded	not_recorded
21-06-24 14:30	6	not_recorded	not_recorded	not_recorded
21-06-24 14:40	6	not_recorded	not_recorded	not_recorded
21-06-24 14:50	6	not_recorded	not_recorded	not_recorded
21-06-24 15:00	6	not_recorded	not_recorded	not_recorded
21-06-24 15:10	6	not_recorded	not_recorded	not_recorded
21-06-24 15:20	6	not_recorded	not_recorded	not_recorded
21-06-24 15:30	6	not_recorded	not_recorded	not_recorded
21-06-24 15:40	6	not_recorded	not_recorded	not_recorded
21-06-24 15:50	6	not_recorded	not_recorded	not_recorded
21-06-24 16:00	6	not_recorded	not_recorded	not_recorded
21-06-24 16:10	6	not_recorded	not_recorded	not_recorded
21-06-24 16:20	6	not_recorded	not_recorded	not_recorded
21-06-24 16:30	6	not_recorded	not_recorded	not_recorded
21-06-24 16:40	6	not_recorded	not_recorded	not_recorded
21-06-24 16:50	6	not_recorded	not_recorded	not_recorded
21-06-24 17:00	6	not_recorded	not_recorded	not_recorded
21-06-24 17:10	6	not_recorded	not_recorded	not_recorded
21-06-24 17:20	6	not_recorded	not_recorded	not_recorded
21-06-24 17:30	6	not_recorded	not_recorded	not_recorded
21-06-24 17:40	6	not_recorded	not_recorded	not_recorded
21-06-24 17:50	6	not_recorded	not_recorded	not_recorded
21-06-24 18:00	6	not_recorded	not_recorded	not_recorded
21-06-24 18:10	6	not_recorded	not_recorded	not_recorded
21-06-24 18:20	6	not_recorded	not_recorded	not_recorded
21-06-24 18:30	6	not_recorded	not_recorded	not_recorded
21-06-24 18:40	6	not_recorded	not_recorded	not_recorded
21-06-24 18:50	6	not_recorded	not_recorded	not_recorded
21-06-24 19:00	6	not_recorded	not_recorded	not_recorded
21-06-24 19:10	6	not_recorded	not_recorded	not_recorded
21-06-24 19:20	6	not_recorded	not_recorded	not_recorded
21-06-24 19:30	6	not_recorded	not_recorded	not_recorded
21-06-24 19:40	6	not_recorded	not_recorded	not_recorded
21-06-24 19:50	6	not_recorded	not_recorded	not_recorded
21-06-24 20:00	6	not_recorded	not_recorded	not_recorded
21-06-24 20:10	6	not_recorded	not_recorded	not_recorded
21-06-24 20:20	6	not_recorded	not_recorded	not_recorded
21-06-24 20:30	6	not_recorded	not_recorded	not_recorded
21-06-24 20:40	6	not_recorded	not_recorded	not_recorded
21-06-24 20:50	6	not_recorded	not_recorded	not_recorded
21-06-24 21:00	6	not_recorded	not_recorded	not_recorded
21-06-24 21:10	6	not_recorded	not_recorded	not_recorded
21-06-24 21:20	6	not_recorded	not_recorded	not_recorded
21-06-24 21:30	6	not_recorded	not_recorded	not_recorded
21-06-24 21:40	6	not_recorded	not_recorded	not_recorded
21-06-24 21:50	6	not_recorded	not_recorded	not_recorded
21-06-24 22:00	6	not_recorded	not_recorded	not_recorded
21-06-24 22:10	6	not_recorded	not_recorded	not_recorded
21-06-24 22:20	6	not_recorded	not_recorded	not_recorded
21-06-24 22:30	6	not_recorded	not_recorded	not_recorded
21-06-24 22:40	6	not_recorded	not_recorded	not_recorded
21-06-24 22:50	6	not_recorded	not_recorded	not_recorded
21-06-24 23:00	6	not_recorded	not_recorded	not_recorded
21-06-24 23:10	6	not_recorded	not_recorded	not_recorded
21-06-24 23:20	6	not_recorded	not_recorded	not_recorded
21-06-24 23:30	6	not_recorded	not_recorded	not_recorded
21-06-24 23:40	6	not_recorded	not_recorded	not_recorded
21-06-24 23:50	6	not_recorded	not_recorded	not_recorded
21-06-25 00:00	6	not_recorded	not_recorded	not_recorded
21-06-25 00:10	6	not_recorded	not_recorded	not_recorded
21-06-25 00:20	6	not_recorded	not_recorded	not_recorded
21-06-25 00:30	6	not_recorded	not_recorded	not_recorded
21-06-25 00:40	6	not_recorded	not_recorded	not_recorded
21-06-25 00:50	6	not_recorded	not_recorded	not_recorded
21-06-25 01:00	6	not_recorded	not_recorded	not_recorded
21-06-25 01:10	6	not_recorded	not_recorded	not_recorded
21-06-25 01:20	6	not_recorded	not_recorded	not_recorded
21-06-25 01:30	6	not_recorded	not_recorded	not_recorded
21-06-25 01:40	6	not_recorded	not_recorded	not_recorded
21-06-25 01:50	6	not_recorded	not_recorded	not_recorded
21-06-25 02:00	6	not_recorded	not_recorded	not_recorded
21-06-25 02:10	6	not_recorded	not_recorded	not_recorded
21-06-25 02:20	6	not_recorded	not_recorded	not_recorded
21-06-25 02:30	6	not_recorded	not_recorded	not_recorded
21-06-25 02:40	6	not_recorded	not_recorded	not_recorded
21-06-25 02:50	6	not_recorded	not_recorded	not_recorded
21-06-25 03:00	6	not_recorded	not_recorded	not_recorded
21-06-25 03:10	6	not_recorded	not_recorded	not_recorded
21-06-25 03:20	6	not_recorded	not_recorded	not_recorded
21-06-25 03:30	6	not_recorded	not_recorded	not_recorded
21-06-25 03:40	6	not_recorded	not_recorded	not_recorded
21-06-25 03:50	6	not_recorded	not_recorded	not_recorded
21-06-25 04:00	6	not_recorded	not_recorded	not_recorded
21-06-25 04:10	6	not_recorded	not_recorded	not_recorded
21-06-25 04:20	6	not_recorded	not_recorded	not_recorded
21-06-25 04:30	6	not_recorded	not_recorded	not_recorded
21-06-25 04:40	6	not_recorded	not_recorded	not_recorded
21-06-25 04:50	6	not_recorded	not_recorded	not_recorded
21-06-25 05:00	6	not_recorded	not_recorded	not_recorded
21-06-25 05:10	6	not_recorded	not_recorded	not_recorded
21-06-25 05:20	6	not_recorded	not_recorded	not_recorded
21-06-25 05:30	6	not_recorded	not_recorded	not_recorded
21-06-25 05:40	6	not_recorded	not_recorded	not_recorded
21-06-25 05:50	6	not_recorded	not_recorded	not_recorded
21-06-25 06:00	6	not_recorded	not_recorded	not_recorded
21-06-25 06:10	6	not_recorded	not_recorded	not_recorded
21-06-25 06:20	6	not_recorded	not_recorded	not_recorded
21-06-25 06:30	6	not_recorded	not_recorded	not_recorded
21-06-25 06:40	6	not_recorded	not_recorded	not_recorded
21-06-25 06:50	6	not_recorded	not_recorded	not_recorded
