# Supplementary material for: Rodent home cage monitoring for preclinical safety pharmacology assessment: results of a multi-company validation evaluating nonclinical and clinical data from three compounds
Source: Front Toxicol. 2025 Nov 5;7:1655330. doi: 10.3389/ftox.2025.1655330 (PMC12626872; doi:10.3389/ftox.2025.1655330)
Supplement: Supplementary file 1 [file DataSheet1.zip › JNJ/JNJ_Drinking_VEH_Cage-2.csv]

timestamp	day_index	985141003627855	985141003627856	985141003627865
21-06-14 07:00	-4	not_recorded	not_recorded	not_recorded
21-06-14 07:10	-4	not_recorded	not_recorded	not_recorded
21-06-14 07:20	-4	not_recorded	not_recorded	not_recorded
21-06-14 07:30	-4	not_recorded	not_recorded	not_recorded
21-06-14 07:40	-4	not_recorded	not_recorded	not_recorded
21-06-14 07:50	-4	not_recorded	not_recorded	not_recorded
21-06-14 08:00	-4	not_recorded	not_recorded	not_recorded
21-06-14 08:10	-4	not_recorded	not_recorded	not_recorded
21-06-14 08:20	-4	not_recorded	not_recorded	not_recorded
21-06-14 08:30	-4	not_recorded	not_recorded	not_recorded
21-06-14 08:40	-4	not_recorded	not_recorded	not_recorded
21-06-14 08:50	-4	not_recorded	not_recorded	not_recorded
21-06-14 09:00	-4	not_recorded	not_recorded	not_recorded
21-06-14 09:10	-4	not_recorded	not_recorded	not_recorded
21-06-14 09:20	-4	not_recorded	not_recorded	not_recorded
21-06-14 09:30	-4	not_recorded	not_recorded	not_recorded
21-06-14 09:40	-4	not_recorded	not_recorded	not_recorded
21-06-14 09:50	-4	not_recorded	not_recorded	not_recorded
21-06-14 10:00	-4	not_recorded	not_recorded	not_recorded
21-06-14 10:10	-4	not_recorded	not_recorded	not_recorded
21-06-14 10:20	-4	not_recorded	not_recorded	not_recorded
21-06-14 10:30	-4	0.8640000000000001	0.528	6.672
21-06-14 10:40	-4	1.7760000000000002	2.88	5.040000000000001
21-06-14 10:50	-4	15.424000000000001	1.56	2.3760000000000003
21-06-14 11:00	-4	4.352	5.928	2.232
21-06-14 11:10	-4	0.6	1.488	0.0
21-06-14 11:20	-4	14.328	0.0	0.0
21-06-14 11:30	-4	0.0	0.0	0.8880000000000001
21-06-14 11:40	-4	0.0	0.0	0.0
21-06-14 11:50	-4	0.0	1.7280000000000002	4.392
21-06-14 12:00	-4	0.0	0.0	6.984
21-06-14 12:10	-4	0.0	0.0	0.048
21-06-14 12:20	-4	0.0	0.0	0.0
21-06-14 12:30	-4	0.0	0.0	0.0
21-06-14 12:40	-4	0.0	0.0	0.0
21-06-14 12:50	-4	0.0	0.0	0.0
21-06-14 13:00	-4	0.0	0.0	0.0
21-06-14 13:10	-4	0.696	0.0	0.0
21-06-14 13:20	-4	0.0	0.0	0.0
21-06-14 13:30	-4	0.0	0.0	0.0
21-06-14 13:40	-4	0.0	0.0	0.0
21-06-14 13:50	-4	0.0	0.0	0.0
21-06-14 14:00	-4	0.0	0.0	0.0
21-06-14 14:10	-4	0.024	0.0	0.0
21-06-14 14:20	-4	0.26399999999999996	0.0	8.928
21-06-14 14:30	-4	0.0	0.0	2.7600000000000002
21-06-14 14:40	-4	0.144	0.0	0.0
21-06-14 14:50	-4	0.0	1.032	0.0
21-06-14 15:00	-4	0.0	1.08	0.0
21-06-14 15:10	-4	0.0	0.0	0.0
21-06-14 15:20	-4	0.0	0.0	0.0
21-06-14 15:30	-4	0.0	0.0	0.0
21-06-14 15:40	-4	0.0	0.0	0.0
21-06-14 15:50	-4	0.0	0.0	0.0
21-06-14 16:00	-4	0.0	0.0	0.0
21-06-14 16:10	-4	0.0	0.0	0.0
21-06-14 16:20	-4	0.0	0.0	0.0
21-06-14 16:30	-4	0.0	2.2560000000000002	0.0
21-06-14 16:40	-4	0.0	0.0	0.0
21-06-14 16:50	-4	0.0	0.0	0.0
21-06-14 17:00	-4	0.0	0.0	0.984
21-06-14 17:10	-4	0.0	0.0	3.504
21-06-14 17:20	-4	2.952	0.0	0.0
21-06-14 17:30	-4	1.9920000000000002	0.0	0.0
21-06-14 17:40	-4	0.0	0.0	0.0
21-06-14 17:50	-4	0.0	0.0	0.0
21-06-14 18:00	-4	0.0	0.648	0.0
21-06-14 18:10	-4	0.0	1.1280000000000001	0.0
21-06-14 18:20	-4	0.0	0.0	0.0
21-06-14 18:30	-4	0.0	0.0	0.0
21-06-14 18:40	-4	0.0	0.0	0.0
21-06-14 18:50	-4	0.0	0.0	0.0
21-06-14 19:00	-4	0.0	0.0	0.16799999999999998
21-06-14 19:10	-4	0.0	0.0	1.32
21-06-14 19:20	-4	5.856	0.0	0.96
21-06-14 19:30	-4	11.952000000000002	1.7759999999999998	1.8960000000000001
21-06-14 19:40	-4	0.744	1.416	0.0
21-06-14 19:50	-4	0.384	1.7759999999999998	0.0
21-06-14 20:00	-4	0.0	0.16799999999999998	0.0
21-06-14 20:10	-4	0.0	4.048	0.0
21-06-14 20:20	-4	1.176	0.728	0.0
21-06-14 20:30	-4	1.512	0.33599999999999997	0.096
21-06-14 20:40	-4	0.0	0.0	0.0
21-06-14 20:50	-4	0.0	0.744	0.0
21-06-14 21:00	-4	0.0	0.16799999999999998	0.0
21-06-14 21:10	-4	0.0	0.0	0.9359999999999999
21-06-14 21:20	-4	0.0	0.0	0.40800000000000003
21-06-14 21:30	-4	0.0	0.0	1.92
21-06-14 21:40	-4	4.752	0.0	0.0
21-06-14 21:50	-4	0.0	0.0	0.0
21-06-14 22:00	-4	0.0	0.0	0.288
21-06-14 22:10	-4	2.4	4.2	0.0
21-06-14 22:20	-4	0.024	0.0	4.752000000000001
21-06-14 22:30	-4	0.0	0.0	0.0
21-06-14 22:40	-4	0.0	0.0	0.0
21-06-14 22:50	-4	0.024	0.0	0.0
21-06-14 23:00	-4	0.0	0.0	2.448
21-06-14 23:10	-4	1.08	0.048	0.21600000000000003
21-06-14 23:20	-4	1.512	4.656000000000001	5.976
21-06-14 23:30	-4	0.0	0.0	0.0
21-06-14 23:40	-4	0.0	3.4560000000000004	0.0
21-06-14 23:50	-4	14.88	0.21600000000000003	9.192
21-06-15 00:00	-4	5.904	0.0	2.232
21-06-15 00:10	-4	0.048	5.064	0.744
21-06-15 00:20	-4	0.0	0.40800000000000003	0.144
21-06-15 00:30	-4	0.048	0.504	0.768
21-06-15 00:40	-4	0.0	1.56	3.168
21-06-15 00:50	-4	9.168000000000001	2.208	0.192
21-06-15 01:00	-4	5.64	2.088	0.0
21-06-15 01:10	-4	1.176	1.6320000000000001	1.416
21-06-15 01:20	-4	0.288	1.6320000000000001	0.0
21-06-15 01:30	-4	1.224	3.432	1.56
21-06-15 01:40	-4	0.0	0.192	6.14
21-06-15 01:50	-4	0.024	2.544	2.7399999999999998
21-06-15 02:00	-4	0.048	2.4720000000000004	0.16799999999999998
21-06-15 02:10	-4	0.48	0.9119999999999999	1.656
21-06-15 02:20	-4	0.024	14.232	3.6
21-06-15 02:30	-4	0.0	1.9920000000000002	0.0
21-06-15 02:40	-4	0.8400000000000001	1.7280000000000002	0.0
21-06-15 02:50	-4	0.8880000000000001	0.0	0.0
21-06-15 03:00	-4	0.0	0.0	0.0
21-06-15 03:10	-4	0.0	0.0	0.0
21-06-15 03:20	-4	0.0	0.0	0.0
21-06-15 03:30	-4	0.0	0.0	1.512
21-06-15 03:40	-4	0.0	2.424	1.92
21-06-15 03:50	-4	2.592	1.94	2.184
21-06-15 04:00	-4	0.0	10.803999999999998	0.192
21-06-15 04:10	-4	0.9359999999999999	0.16799999999999998	4.344
21-06-15 04:20	-4	0.16799999999999998	1.032	1.704
21-06-15 04:30	-4	0.0	0.0	0.0
21-06-15 04:40	-4	10.104000000000001	2.8560000000000003	0.504
21-06-15 04:50	-4	1.1039999999999999	0.0	0.12
21-06-15 05:00	-4	0.696	0.0	6.072
21-06-15 05:10	-4	6.816	0.6	1.272
21-06-15 05:20	-4	0.0	0.0	0.0
21-06-15 05:30	-4	1.9200000000000004	0.36	0.0
21-06-15 05:40	-4	0.0	1.248	0.072
21-06-15 05:50	-4	2.664	0.264	0.48
21-06-15 06:00	-4	0.0	0.24	10.704
21-06-15 06:10	-4	0.0	5.424	2.664
21-06-15 06:20	-4	0.36	3.696	0.0
21-06-15 06:30	-4	0.288	0.0	0.0
21-06-15 06:40	-4	0.696	0.16799999999999998	0.768
21-06-15 06:50	-4	0.0	0.0	0.0
21-06-15 07:00	-3	0.0	0.0	0.0
21-06-15 07:10	-3	0.0	0.0	0.0
21-06-15 07:20	-3	0.0	0.0	0.0
21-06-15 07:30	-3	0.0	0.0	0.0
21-06-15 07:40	-3	0.0	0.0	0.0
21-06-15 07:50	-3	0.0	0.0	0.0
21-06-15 08:00	-3	0.0	0.0	0.0
21-06-15 08:10	-3	0.0	0.0	0.0
21-06-15 08:20	-3	0.0	0.0	0.0
21-06-15 08:30	-3	0.0	0.0	0.0
21-06-15 08:40	-3	0.0	0.0	0.0
21-06-15 08:50	-3	0.0	0.0	0.0
21-06-15 09:00	-3	0.072	0.0	0.0
21-06-15 09:10	-3	0.0	0.0	0.0
21-06-15 09:20	-3	0.0	0.0	0.0
21-06-15 09:30	-3	0.0	0.0	0.0
21-06-15 09:40	-3	0.0	2.712	0.0
21-06-15 09:50	-3	0.0	4.728	0.0
21-06-15 10:00	-3	0.0	0.0	0.0
21-06-15 10:10	-3	0.0	0.0	4.4399999999999995
21-06-15 10:20	-3	0.0	4.776000000000001	0.0
21-06-15 10:30	-3	0.0	0.0	1.512
21-06-15 10:40	-3	0.0	0.0	0.0
21-06-15 10:50	-3	0.0	0.0	0.0
21-06-15 11:00	-3	0.8640000000000001	0.0	0.0
21-06-15 11:10	-3	1.056	0.144	0.792
21-06-15 11:20	-3	6.072	1.8719999999999999	0.21600000000000003
21-06-15 11:30	-3	0.0	1.752	8.044
21-06-15 11:40	-3	0.45600000000000007	0.744	5.156000000000001
21-06-15 11:50	-3	4.5120000000000005	0.0	0.144
21-06-15 12:00	-3	0.0	2.808	0.0
21-06-15 12:10	-3	0.0	0.0	0.0
21-06-15 12:20	-3	0.0	0.0	0.0
21-06-15 12:30	-3	0.0	0.0	0.0
21-06-15 12:40	-3	0.0	0.0	0.0
21-06-15 12:50	-3	0.0	0.0	0.0
21-06-15 13:00	-3	0.0	0.0	0.0
21-06-15 13:10	-3	0.0	0.0	0.0
21-06-15 13:20	-3	0.0	0.0	0.0
21-06-15 13:30	-3	0.0	0.0	0.0
21-06-15 13:40	-3	0.0	0.0	0.0
21-06-15 13:50	-3	0.0	0.0	0.0
21-06-15 14:00	-3	0.0	0.0	0.0
21-06-15 14:10	-3	0.0	0.0	0.0
21-06-15 14:20	-3	0.0	0.0	0.0
21-06-15 14:30	-3	0.0	0.0	0.0
21-06-15 14:40	-3	0.0	0.0	0.0
21-06-15 14:50	-3	0.0	5.784000000000001	0.0
21-06-15 15:00	-3	0.0	3.8160000000000003	0.0
21-06-15 15:10	-3	0.0	0.0	0.0
21-06-15 15:20	-3	0.0	0.0	0.0
21-06-15 15:30	-3	0.0	0.0	0.0
21-06-15 15:40	-3	0.0	0.0	0.0
21-06-15 15:50	-3	0.0	0.0	0.0
21-06-15 16:00	-3	0.0	0.0	18.912
21-06-15 16:10	-3	0.0	0.8160000000000001	0.0
21-06-15 16:20	-3	0.0	0.0	0.0
21-06-15 16:30	-3	0.0	0.0	0.0
21-06-15 16:40	-3	0.0	0.0	0.0
21-06-15 16:50	-3	0.0	0.0	0.0
21-06-15 17:00	-3	0.36	0.0	0.16799999999999998
21-06-15 17:10	-3	1.704	0.0	0.0
21-06-15 17:20	-3	0.0	0.0	0.0
21-06-15 17:30	-3	0.0	0.0	0.0
21-06-15 17:40	-3	0.0	0.0	0.0
21-06-15 17:50	-3	0.648	1.1039999999999999	0.0
21-06-15 18:00	-3	0.0	1.56	4.368
21-06-15 18:10	-3	0.0	1.2719999999999998	0.0
21-06-15 18:20	-3	0.0	0.288	0.0
21-06-15 18:30	-3	0.0	0.0	0.0
21-06-15 18:40	-3	0.0	0.43200000000000005	0.0
21-06-15 18:50	-3	0.0	3.072	0.0
21-06-15 19:00	-3	0.0	0.0	0.0
21-06-15 19:10	-3	0.0	0.744	0.0
21-06-15 19:20	-3	1.488	0.0	0.9359999999999999
21-06-15 19:30	-3	3.2159999999999997	0.0	0.0
21-06-15 19:40	-3	0.0	0.8640000000000001	0.0
21-06-15 19:50	-3	0.0	0.0	0.0
21-06-15 20:00	-3	0.0	0.0	3.304
21-06-15 20:10	-3	0.576	0.504	2.2880000000000003
21-06-15 20:20	-3	1.92	0.0	0.0
21-06-15 20:30	-3	0.096	0.48	8.64
21-06-15 20:40	-3	4.152	0.0	0.192
21-06-15 20:50	-3	0.768	0.0	0.0
21-06-15 21:00	-3	0.0	0.0	0.0
21-06-15 21:10	-3	0.0	0.0	0.0
21-06-15 21:20	-3	0.0	0.0	0.0
21-06-15 21:30	-3	0.0	0.0	0.0
21-06-15 21:40	-3	0.0	3.504	0.0
21-06-15 21:50	-3	0.744	0.0	5.279999999999999
21-06-15 22:00	-3	0.0	5.064	0.0
21-06-15 22:10	-3	0.0	0.0	0.0
21-06-15 22:20	-3	0.0	1.272	0.0
21-06-15 22:30	-3	0.0	0.0	0.0
21-06-15 22:40	-3	0.0	1.2240000000000002	0.0
21-06-15 22:50	-3	0.43200000000000005	1.6800000000000002	0.072
21-06-15 23:00	-3	0.16799999999999998	0.0	1.848
21-06-15 23:10	-3	2.904	2.184	5.5200000000000005
21-06-15 23:20	-3	2.8080000000000003	0.0	1.3439999999999999
21-06-15 23:30	-3	0.0	0.0	2.9040000000000004
21-06-15 23:40	-3	0.624	0.0	0.8880000000000001
21-06-15 23:50	-3	0.0	0.0	0.0
21-06-16 00:00	-3	0.0	0.784	2.2560000000000002
21-06-16 00:10	-3	17.472	8.264	24.408
21-06-16 00:20	-3	0.0	1.272	9.024000000000001
21-06-16 00:30	-3	0.0	0.33599999999999997	0.096
21-06-16 00:40	-3	4.08	1.2	4.176
21-06-16 00:50	-3	2.4479999999999995	0.12	0.696
21-06-16 01:00	-3	0.696	0.0	4.032
21-06-16 01:10	-3	0.0	0.24	5.952
21-06-16 01:20	-3	6.048	2.208	1.7760000000000002
21-06-16 01:30	-3	2.496	0.21600000000000003	0.0
21-06-16 01:40	-3	0.0	0.0	0.192
21-06-16 01:50	-3	2.136	0.0	0.0
21-06-16 02:00	-3	2.7359999999999998	0.16799999999999998	1.2719999999999998
21-06-16 02:10	-3	3.312	0.0	1.032
21-06-16 02:20	-3	0.0	1.704	1.504
21-06-16 02:30	-3	0.0	0.0	1.952
21-06-16 02:40	-3	0.0	0.0	0.0
21-06-16 02:50	-3	0.0	0.0	0.0
21-06-16 03:00	-3	0.0	0.0	0.0
21-06-16 03:10	-3	0.0	0.0	0.0
21-06-16 03:20	-3	0.0	0.0	0.0
21-06-16 03:30	-3	0.0	0.0	0.0
21-06-16 03:40	-3	0.0	0.0	0.0
21-06-16 03:50	-3	0.0	0.0	0.0
21-06-16 04:00	-3	3.6239999999999997	2.472	11.088000000000001
21-06-16 04:10	-3	1.6320000000000001	0.21600000000000003	1.392
21-06-16 04:20	-3	7.6800000000000015	2.496	0.0
21-06-16 04:30	-3	18.408	0.33599999999999997	4.632
21-06-16 04:40	-3	9.4	2.472	0.384
21-06-16 04:50	-3	2.7199999999999998	6.048	0.0
21-06-16 05:00	-3	1.8	0.576	2.56
21-06-16 05:10	-3	2.088	12.888	14.336000000000002
21-06-16 05:20	-3	0.024	0.16799999999999998	2.904
21-06-16 05:30	-3	2.304	0.0	0.12
21-06-16 05:40	-3	0.384	7.464	2.7600000000000002
21-06-16 05:50	-3	13.432000000000002	2.496	1.296
21-06-16 06:00	-3	3.728	0.312	1.8960000000000001
21-06-16 06:10	-3	0.0	3.3600000000000003	0.984
21-06-16 06:20	-3	0.21600000000000003	34.896	0.024
21-06-16 06:30	-3	27.264	0.16799999999999998	0.0
21-06-16 06:40	-3	0.096	0.0	0.096
21-06-16 06:50	-3	0.0	0.0	0.288
21-06-16 07:00	-2	0.0	0.0	9.672
21-06-16 07:10	-2	1.512	0.0	0.0
21-06-16 07:20	-2	0.0	0.0	0.0
21-06-16 07:30	-2	0.0	0.0	0.0
21-06-16 07:40	-2	0.0	0.0	0.0
21-06-16 07:50	-2	0.0	0.0	0.0
21-06-16 08:00	-2	0.0	0.0	0.0
21-06-16 08:10	-2	0.0	0.0	0.0
21-06-16 08:20	-2	0.0	0.0	0.0
21-06-16 08:30	-2	0.0	0.0	0.0
21-06-16 08:40	-2	0.0	0.0	0.0
21-06-16 08:50	-2	0.0	0.0	0.0
21-06-16 09:00	-2	0.0	0.0	0.0
21-06-16 09:10	-2	0.0	0.0	0.0
21-06-16 09:20	-2	0.0	0.0	0.0
21-06-16 09:30	-2	0.0	0.0	0.0
21-06-16 09:40	-2	0.0	0.0	0.0
21-06-16 09:50	-2	0.0	0.0	0.0
21-06-16 10:00	-2	0.0	0.0	0.0
21-06-16 10:10	-2	0.0	0.0	0.0
21-06-16 10:20	-2	0.0	0.096	24.856
21-06-16 10:30	-2	1.056	3.936	8.48
21-06-16 10:40	-2	18.96	0.8880000000000001	7.384
21-06-16 10:50	-2	1.6560000000000001	0.43200000000000005	0.41600000000000004
21-06-16 11:00	-2	0.0	0.24	15.959999999999999
21-06-16 11:10	-2	0.0	1.704	3.432
21-06-16 11:20	-2	0.0	0.0	0.0
21-06-16 11:30	-2	0.0	0.0	0.0
21-06-16 11:40	-2	0.0	0.0	0.0
21-06-16 11:50	-2	0.0	0.0	0.0
21-06-16 12:00	-2	0.0	0.0	0.0
21-06-16 12:10	-2	0.0	0.0	0.0
21-06-16 12:20	-2	0.0	0.0	0.0
21-06-16 12:30	-2	0.0	0.0	0.0
21-06-16 12:40	-2	0.0	0.0	0.0
21-06-16 12:50	-2	0.0	0.0	0.0
21-06-16 13:00	-2	0.0	0.0	0.0
21-06-16 13:10	-2	0.0	0.0	0.0
21-06-16 13:20	-2	0.048	0.0	0.0
21-06-16 13:30	-2	0.0	0.0	0.0
21-06-16 13:40	-2	0.624	0.0	0.576
21-06-16 13:50	-2	0.984	0.0	0.0
21-06-16 14:00	-2	0.0	1.44	0.0
21-06-16 14:10	-2	0.0	0.36	0.0
21-06-16 14:20	-2	0.0	0.0	0.0
21-06-16 14:30	-2	0.0	0.0	0.0
21-06-16 14:40	-2	0.0	0.0	0.0
21-06-16 14:50	-2	0.0	0.0	0.0
21-06-16 15:00	-2	0.0	0.0	0.0
21-06-16 15:10	-2	0.0	0.0	0.0
21-06-16 15:20	-2	0.0	0.0	0.0
21-06-16 15:30	-2	0.0	0.0	0.0
21-06-16 15:40	-2	0.0	0.36	0.0
21-06-16 15:50	-2	0.0	0.8160000000000001	0.0
21-06-16 16:00	-2	0.0	0.0	0.0
21-06-16 16:10	-2	0.0	0.0	0.0
21-06-16 16:20	-2	0.0	0.0	0.0
21-06-16 16:30	-2	0.0	0.0	0.0
21-06-16 16:40	-2	0.0	0.0	0.0
21-06-16 16:50	-2	0.0	0.0	0.0
21-06-16 17:00	-2	2.976	0.0	0.0
21-06-16 17:10	-2	1.08	0.0	0.0
21-06-16 17:20	-2	0.0	0.0	0.0
21-06-16 17:30	-2	0.0	0.0	0.0
21-06-16 17:40	-2	0.0	0.0	0.0
21-06-16 17:50	-2	0.0	0.0	0.0
21-06-16 18:00	-2	0.0	0.8400000000000001	0.0
21-06-16 18:10	-2	0.024	5.952	4.680000000000001
21-06-16 18:20	-2	0.72	1.0080000000000002	1.008
21-06-16 18:30	-2	0.0	0.0	0.0
21-06-16 18:40	-2	0.0	6.192	0.0
21-06-16 18:50	-2	0.0	2.16	0.0
21-06-16 19:00	-2	0.0	0.48	0.0
21-06-16 19:10	-2	0.0	0.0	0.0
21-06-16 19:20	-2	1.7280000000000002	0.0	9.120000000000001
21-06-16 19:30	-2	0.16799999999999998	0.8400000000000001	1.032
21-06-16 19:40	-2	0.0	1.56	0.0
21-06-16 19:50	-2	0.048	0.0	0.256
21-06-16 20:00	-2	7.608	6.736	0.2
21-06-16 20:10	-2	0.0	1.496	0.0
21-06-16 20:20	-2	0.0	0.0	0.0
21-06-16 20:30	-2	0.0	0.0	0.0
21-06-16 20:40	-2	0.0	0.0	0.0
21-06-16 20:50	-2	0.096	0.0	0.0
21-06-16 21:00	-2	0.0	0.0	0.064
21-06-16 21:10	-2	0.648	0.0	3.5360000000000005
21-06-16 21:20	-2	0.096	0.792	1.08
21-06-16 21:30	-2	0.0	0.0	0.0
21-06-16 21:40	-2	0.0	0.36	0.0
21-06-16 21:50	-2	0.0	0.33599999999999997	0.0
21-06-16 22:00	-2	0.0	2.7359999999999998	0.0
21-06-16 22:10	-2	0.0	0.792	0.0
21-06-16 22:20	-2	0.0	0.0	0.0
21-06-16 22:30	-2	0.0	0.0	0.0
21-06-16 22:40	-2	0.384	1.032	0.0
21-06-16 22:50	-2	0.0	2.3280000000000003	0.0
21-06-16 23:00	-2	0.0	0.0	1.488
21-06-16 23:10	-2	0.0	0.0	0.0
21-06-16 23:20	-2	0.0	6.360000000000001	0.16799999999999998
21-06-16 23:30	-2	0.8640000000000001	1.048	0.8640000000000001
21-06-16 23:40	-2	0.0	1.6880000000000002	0.16799999999999998
21-06-16 23:50	-2	0.0	0.8160000000000001	2.76
21-06-17 00:00	-2	2.184	0.0	2.688
21-06-17 00:10	-2	2.016	0.14400000000000002	0.0
21-06-17 00:20	-2	0.192	0.0	0.0
21-06-17 00:30	-2	0.048	1.6320000000000001	5.856
21-06-17 00:40	-2	0.384	1.072	1.8
21-06-17 00:50	-2	0.8160000000000001	4.04	5.256
21-06-17 01:00	-2	0.0	0.312	2.304
21-06-17 01:10	-2	0.312	0.21600000000000003	4.176
21-06-17 01:20	-2	1.512	0.40800000000000003	1.8
21-06-17 01:30	-2	0.0	0.0	0.0
21-06-17 01:40	-2	3.072	0.0	0.0
21-06-17 01:50	-2	0.312	25.607999999999997	0.0
21-06-17 02:00	-2	0.0	3.504	0.45599999999999996
21-06-17 02:10	-2	0.744	0.504	0.144
21-06-17 02:20	-2	1.584	0.096	0.288
21-06-17 02:30	-2	5.136	0.0	0.552
21-06-17 02:40	-2	0.0	0.0	3.768
21-06-17 02:50	-2	0.0	0.0	1.272
21-06-17 03:00	-2	0.0	0.0	0.0
21-06-17 03:10	-2	0.0	3.144	0.0
21-06-17 03:20	-2	0.0	0.45600000000000007	0.0
21-06-17 03:30	-2	0.0	0.0	0.0
21-06-17 03:40	-2	0.0	0.0	0.0
21-06-17 03:50	-2	0.0	0.0	0.0
21-06-17 04:00	-2	0.0	0.0	0.144
21-06-17 04:10	-2	2.1839999999999997	0.4800000000000001	2.448
21-06-17 04:20	-2	4.152	0.8399999999999999	4.056
21-06-17 04:30	-2	1.584	0.576	4.048
21-06-17 04:40	-2	0.72	0.024	4.664
21-06-17 04:50	-2	0.576	0.0	15.264
21-06-17 05:00	-2	0.0	25.168	0.096
21-06-17 05:10	-2	0.0	4.496	28.919999999999998
21-06-17 05:20	-2	0.264	0.624	4.104
21-06-17 05:30	-2	0.0	0.0	7.92
21-06-17 05:40	-2	0.21600000000000003	0.072	0.0
21-06-17 05:50	-2	0.24	0.0	3.6
21-06-17 06:00	-2	6.048	0.0	2.952
21-06-17 06:10	-2	2.7600000000000002	0.288	6.24
21-06-17 06:20	-2	0.0	0.33599999999999997	1.6560000000000001
21-06-17 06:30	-2	0.0	0.072	0.072
21-06-17 06:40	-2	0.0	0.0	0.0
21-06-17 06:50	-2	0.0	0.0	0.0
21-06-17 07:00	-1	0.0	0.0	0.0
21-06-17 07:10	-1	0.0	0.0	0.0
21-06-17 07:20	-1	0.0	0.0	0.0
21-06-17 07:30	-1	0.0	0.0	0.0
21-06-17 07:40	-1	0.0	0.0	0.0
21-06-17 07:50	-1	0.0	0.0	0.0
21-06-17 08:00	-1	0.0	0.0	0.0
21-06-17 08:10	-1	0.0	0.0	0.0
21-06-17 08:20	-1	0.0	0.0	0.0
21-06-17 08:30	-1	0.0	0.0	0.0
21-06-17 08:40	-1	0.0	0.0	0.0
21-06-17 08:50	-1	0.0	0.0	0.0
21-06-17 09:00	-1	0.0	0.0	0.0
21-06-17 09:10	-1	0.0	0.0	0.0
21-06-17 09:20	-1	0.0	0.0	0.0
21-06-17 09:30	-1	0.0	0.0	0.0
21-06-17 09:40	-1	0.0	0.0	0.0
21-06-17 09:50	-1	0.0	0.0	0.0
21-06-17 10:00	-1	0.0	0.0	0.0
21-06-17 10:10	-1	0.0	0.0	0.0
21-06-17 10:20	-1	0.0	0.0	0.0
21-06-17 10:30	-1	0.0	0.0	0.0
21-06-17 10:40	-1	0.0	1.8240000000000003	0.0
21-06-17 10:50	-1	0.0	0.0	0.0
21-06-17 11:00	-1	0.0	0.0	0.0
21-06-17 11:10	-1	0.0	0.0	0.0
21-06-17 11:20	-1	0.0	0.0	0.0
21-06-17 11:30	-1	0.0	0.0	0.0
21-06-17 11:40	-1	0.0	0.0	0.0
21-06-17 11:50	-1	0.792	0.0	0.0
21-06-17 12:00	-1	0.0	0.552	0.0
21-06-17 12:10	-1	0.648	0.0	0.0
21-06-17 12:20	-1	0.8560000000000001	0.0	0.0
21-06-17 12:30	-1	6.343999999999999	0.0	0.0
21-06-17 12:40	-1	0.0	0.0	0.0
21-06-17 12:50	-1	0.0	0.0	1.3199999999999998
21-06-17 13:00	-1	0.0	0.0	0.96
21-06-17 13:10	-1	0.0	0.0	0.0
21-06-17 13:20	-1	0.0	0.0	0.0
21-06-17 13:30	-1	0.0	0.096	0.0
21-06-17 13:40	-1	0.0	0.0	0.0
21-06-17 13:50	-1	0.0	0.0	0.0
21-06-17 14:00	-1	0.0	0.0	0.0
21-06-17 14:10	-1	0.0	0.21600000000000003	0.0
21-06-17 14:20	-1	0.0	4.152	0.0
21-06-17 14:30	-1	0.0	0.624	0.0
21-06-17 14:40	-1	0.0	2.136	0.0
21-06-17 14:50	-1	0.0	0.0	0.0
21-06-17 15:00	-1	0.0	0.0	0.0
21-06-17 15:10	-1	0.0	0.0	0.0
21-06-17 15:20	-1	0.0	0.0	0.0
21-06-17 15:30	-1	0.0	0.0	0.0
21-06-17 15:40	-1	0.0	0.0	0.0
21-06-17 15:50	-1	0.0	0.0	0.0
21-06-17 16:00	-1	0.0	0.0	0.0
21-06-17 16:10	-1	0.528	0.096	0.0
21-06-17 16:20	-1	2.976	0.0	0.0
21-06-17 16:30	-1	0.0	0.0	0.0
21-06-17 16:40	-1	0.0	0.0	0.0
21-06-17 16:50	-1	0.0	0.0	0.0
21-06-17 17:00	-1	0.0	0.8879999999999999	0.0
21-06-17 17:10	-1	0.0	0.0	0.0
21-06-17 17:20	-1	0.0	0.0	0.0
21-06-17 17:30	-1	0.0	0.528	0.0
21-06-17 17:40	-1	0.0	0.0	0.0
21-06-17 17:50	-1	0.0	0.0	0.0
21-06-17 18:00	-1	0.0	0.8800000000000001	0.0
21-06-17 18:10	-1	0.0	4.4479999999999995	0.0
21-06-17 18:20	-1	0.8640000000000001	3.048	0.9359999999999999
21-06-17 18:30	-1	0.0	0.0	0.264
21-06-17 18:40	-1	0.0	0.0	0.0
21-06-17 18:50	-1	0.264	0.0	0.0
21-06-17 19:00	-1	0.0	0.0	0.0
21-06-17 19:10	-1	0.0	0.0	0.0
21-06-17 19:20	-1	0.0	0.0	0.0
21-06-17 19:30	-1	0.0	0.0	0.8160000000000001
21-06-17 19:40	-1	3.936	3.024	3.2159999999999997
21-06-17 19:50	-1	0.8400000000000001	0.288	1.44
21-06-17 20:00	-1	0.0	0.0	1.3679999999999999
21-06-17 20:10	-1	0.0	0.0	0.0
21-06-17 20:20	-1	0.0	0.0	0.0
21-06-17 20:30	-1	2.2560000000000002	0.0	2.064
21-06-17 20:40	-1	0.0	2.2800000000000002	0.0
21-06-17 20:50	-1	0.0	1.6800000000000002	0.0
21-06-17 21:00	-1	0.0	0.096	0.0
21-06-17 21:10	-1	0.0	0.552	0.0
21-06-17 21:20	-1	0.0	0.0	0.0
21-06-17 21:30	-1	0.0	6.311999999999999	0.20800000000000002
21-06-17 21:40	-1	0.192	10.272	0.8720000000000001
21-06-17 21:50	-1	0.0	0.0	1.848
21-06-17 22:00	-1	0.0	0.0	1.6320000000000001
21-06-17 22:10	-1	1.44	0.48	1.7760000000000002
21-06-17 22:20	-1	0.0	0.192	0.0
21-06-17 22:30	-1	0.096	2.5919999999999996	6.4319999999999995
21-06-17 22:40	-1	2.5439999999999996	2.232	0.0
21-06-17 22:50	-1	0.984	5.448	0.0
21-06-17 23:00	-1	0.0	0.0	0.0
21-06-17 23:10	-1	0.0	0.0	0.336
21-06-17 23:20	-1	0.0	0.0	3.96
21-06-17 23:30	-1	0.0	0.048	1.248
21-06-17 23:40	-1	1.7200000000000002	0.528	0.0
21-06-17 23:50	-1	5.36	0.0	1.248
21-06-18 00:00	-1	0.0	0.0	1.768
21-06-18 00:10	-1	2.2560000000000002	1.2	7.4
21-06-18 00:20	-1	0.0	0.5760000000000001	0.26399999999999996
21-06-18 00:30	-1	1.464	1.6079999999999999	6.928
21-06-18 00:40	-1	3.9120000000000004	1.224	6.055999999999999
21-06-18 00:50	-1	0.12	2.496	0.264
21-06-18 01:00	-1	0.192	0.0	4.264
21-06-18 01:10	-1	0.624	2.088	1.208
21-06-18 01:20	-1	0.0	0.21600000000000003	1.44
21-06-18 01:30	-1	3.1439999999999997	0.9359999999999999	1.488
21-06-18 01:40	-1	0.40800000000000003	2.904	1.008
21-06-18 01:50	-1	0.0	0.8160000000000001	0.0
21-06-18 02:00	-1	2.304	3.1919999999999997	3.72
21-06-18 02:10	-1	0.6	1.512	0.192
21-06-18 02:20	-1	0.0	0.0	0.12
21-06-18 02:30	-1	0.0	1.7280000000000002	3.504
21-06-18 02:40	-1	0.0	0.0	2.088
21-06-18 02:50	-1	0.0	0.8640000000000001	0.024
21-06-18 03:00	-1	0.0	0.0	0.0
21-06-18 03:10	-1	0.0	0.0	0.0
21-06-18 03:20	-1	0.528	0.0	0.0
21-06-18 03:30	-1	0.504	1.1520000000000001	0.36
21-06-18 03:40	-1	0.0	0.0	1.56
21-06-18 03:50	-1	1.968	4.104	1.008
21-06-18 04:00	-1	0.0	1.704	0.744
21-06-18 04:10	-1	2.16	0.0	16.631999999999998
21-06-18 04:20	-1	0.21600000000000003	0.096	5.896
21-06-18 04:30	-1	0.0	1.008	2.8880000000000003
21-06-18 04:40	-1	1.6800000000000002	0.0	0.144
21-06-18 04:50	-1	0.9120000000000001	5.256	2.184
21-06-18 05:00	-1	0.6479999999999999	0.576	1.9440000000000002
21-06-18 05:10	-1	1.6800000000000002	0.33599999999999997	0.6
21-06-18 05:20	-1	0.6719999999999999	3.4560000000000004	3.2399999999999998
21-06-18 05:30	-1	0.0	0.984	1.392
21-06-18 05:40	-1	1.2719999999999998	3.336	1.032
21-06-18 05:50	-1	0.096	0.072	0.9359999999999999
21-06-18 06:00	-1	0.696	0.9120000000000001	0.24
21-06-18 06:10	-1	1.92	0.312	0.688
21-06-18 06:20	-1	1.104	0.21600000000000003	3.776
21-06-18 06:30	-1	0.52	0.768	0.576
21-06-18 06:40	-1	0.656	0.792	0.024
21-06-18 06:50	-1	0.0	0.0	0.072
21-06-18 07:00	0	0.0	0.0	0.0
21-06-18 07:10	0	0.0	0.336	0.0
21-06-18 07:20	0	0.0	0.0	0.0
21-06-18 07:30	0	0.0	0.0	0.0
21-06-18 07:40	0	0.0	0.0	0.0
21-06-18 07:50	0	0.0	0.0	0.0
21-06-18 08:00	0	0.0	0.0	0.0
21-06-18 08:10	0	0.0	0.0	0.0
21-06-18 08:20	0	0.0	0.0	0.0
21-06-18 08:30	0	0.0	0.0	0.0
21-06-18 08:40	0	0.0	0.264	0.0
21-06-18 08:50	0	0.0	0.0	0.0
21-06-18 09:00	0	0.0	0.0	0.0
21-06-18 09:10	0	0.0	0.0	0.0
21-06-18 09:20	0	0.0	0.0	0.0
21-06-18 09:30	0	0.0	0.0	0.0
21-06-18 09:40	0	2.616	0.21600000000000003	0.40800000000000003
21-06-18 09:50	0	0.12	0.0	10.128
21-06-18 10:00	0	0.0	0.624	0.0
21-06-18 10:10	0	0.0	1.6800000000000002	0.0
21-06-18 10:20	0	0.192	0.528	0.096
21-06-18 10:30	0	0.26399999999999996	0.8160000000000001	1.416
21-06-18 10:40	0	3.96	0.8880000000000001	0.0
21-06-18 10:50	0	0.45600000000000007	3.3600000000000003	5.136
21-06-18 11:00	0	1.9200000000000004	0.36	2.184
21-06-18 11:10	0	4.008	0.9120000000000001	0.096
21-06-18 11:20	0	2.88	0.9359999999999999	5.664
21-06-18 11:30	0	0.0	2.544	0.0
21-06-18 11:40	0	0.0	0.0	0.0
21-06-18 11:50	0	0.0	0.0	0.0
21-06-18 12:00	0	0.0	0.0	0.0
21-06-18 12:10	0	0.0	0.0	0.0
21-06-18 12:20	0	0.0	0.0	0.0
21-06-18 12:30	0	0.0	0.0	0.0
21-06-18 12:40	0	0.8160000000000001	0.0	1.1280000000000001
21-06-18 12:50	0	0.0	0.0	0.0
21-06-18 13:00	0	0.0	0.0	0.0
21-06-18 13:10	0	0.0	0.0	0.0
21-06-18 13:20	0	0.0	0.0	0.0
21-06-18 13:30	0	0.0	0.0	0.0
21-06-18 13:40	0	0.0	0.0	0.0
21-06-18 13:50	0	0.0	0.0	0.0
21-06-18 14:00	0	0.0	0.0	0.0
21-06-18 14:10	0	0.0	0.0	0.0
21-06-18 14:20	0	0.0	0.0	0.0
21-06-18 14:30	0	0.36	0.0	0.0
21-06-18 14:40	0	0.192	0.21600000000000003	0.45600000000000007
21-06-18 14:50	0	1.752	0.0	1.056
21-06-18 15:00	0	0.768	0.048	0.696
21-06-18 15:10	0	0.0	0.192	0.0
21-06-18 15:20	0	0.0	0.0	0.0
21-06-18 15:30	0	0.0	0.0	0.0
21-06-18 15:40	0	0.0	14.368	0.0
21-06-18 15:50	0	0.0	4.76	0.0
21-06-18 16:00	0	0.0	0.0	0.0
21-06-18 16:10	0	0.0	0.0	0.0
21-06-18 16:20	0	0.0	0.0	0.0
21-06-18 16:30	0	0.0	0.0	0.0
21-06-18 16:40	0	0.0	0.0	0.0
21-06-18 16:50	0	0.0	0.0	0.0
21-06-18 17:00	0	0.0	0.0	0.0
21-06-18 17:10	0	5.896	0.0	0.0
21-06-18 17:20	0	0.512	0.0	11.448
21-06-18 17:30	0	0.0	0.0	0.0
21-06-18 17:40	0	0.0	0.0	0.0
21-06-18 17:50	0	0.0	0.384	0.0
21-06-18 18:00	0	0.0	0.0	4.104
21-06-18 18:10	0	0.0	0.0	10.584
21-06-18 18:20	0	2.496	14.544	0.0
21-06-18 18:30	0	1.008	0.0	0.0
21-06-18 18:40	0	0.0	0.0	0.0
21-06-18 18:50	0	0.0	0.0	0.0
21-06-18 19:00	0	0.0	0.0	0.0
21-06-18 19:10	0	0.0	0.0	0.048
21-06-18 19:20	0	8.256	1.488	0.0
21-06-18 19:30	0	14.975999999999999	4.104	0.0
21-06-18 19:40	0	0.0	0.0	0.16799999999999998
21-06-18 19:50	0	0.0	0.0	0.096
21-06-18 20:00	0	0.0	0.144	25.344
21-06-18 20:10	0	0.0	17.952	0.0
21-06-18 20:20	0	0.0	2.6879999999999997	0.0
21-06-18 20:30	0	0.0	0.0	1.104
21-06-18 20:40	0	0.0	0.0	0.8640000000000001
21-06-18 20:50	0	0.24	3.432	0.0
21-06-18 21:00	0	1.8240000000000003	0.0	0.0
21-06-18 21:10	0	0.0	0.0	0.0
21-06-18 21:20	0	0.0	0.0	0.096
21-06-18 21:30	0	0.5519999999999999	0.0	0.48
21-06-18 21:40	0	0.0	0.0	0.0
21-06-18 21:50	0	0.0	2.304	1.816
21-06-18 22:00	0	1.032	0.0	4.4719999999999995
21-06-18 22:10	0	0.0	0.0	0.0
21-06-18 22:20	0	28.056	0.0	0.0
21-06-18 22:30	0	0.0	0.0	0.0
21-06-18 22:40	0	0.0	0.0	0.0
21-06-18 22:50	0	0.0	0.0	0.768
21-06-18 23:00	0	0.0	3.024	17.472
21-06-18 23:10	0	0.552	0.0	0.0
21-06-18 23:20	0	0.768	0.696	0.0
21-06-18 23:30	0	1.3439999999999999	3.4560000000000004	0.40800000000000003
21-06-18 23:40	0	2.088	0.096	2.304
21-06-18 23:50	0	0.36	0.6719999999999999	0.48
21-06-19 00:00	0	0.096	1.9920000000000002	1.584
21-06-19 00:10	0	0.0	0.048	7.632000000000001
21-06-19 00:20	0	0.48	0.0	0.36
21-06-19 00:30	0	1.08	0.0	0.0
21-06-19 00:40	0	0.0	1.056	1.08
21-06-19 00:50	0	0.36	0.16799999999999998	0.576
21-06-19 01:00	0	3.624	4.656000000000001	8.568000000000001
21-06-19 01:10	0	1.44	0.072	7.656000000000001
21-06-19 01:20	0	0.0	22.248	0.384
21-06-19 01:30	0	0.144	0.0	0.43200000000000005
21-06-19 01:40	0	1.6079999999999999	0.192	0.21600000000000003
21-06-19 01:50	0	0.0	0.0	3.696
21-06-19 02:00	0	0.624	1.3679999999999999	0.40800000000000003
21-06-19 02:10	0	0.0	0.40800000000000003	0.0
21-06-19 02:20	0	0.0	0.0	0.0
21-06-19 02:30	0	0.0	0.0	0.0
21-06-19 02:40	0	0.0	0.0	0.0
21-06-19 02:50	0	0.0	0.0	0.0
21-06-19 03:00	0	0.0	0.048	0.0
21-06-19 03:10	0	0.0	0.072	0.45600000000000007
21-06-19 03:20	0	0.33599999999999997	0.0	1.176
21-06-19 03:30	0	1.6800000000000002	4.4399999999999995	0.0
21-06-19 03:40	0	0.384	0.0	0.0
21-06-19 03:50	0	0.0	0.0	0.672
21-06-19 04:00	0	1.848	0.5760000000000001	0.45600000000000007
21-06-19 04:10	0	0.0	0.024	0.0
21-06-19 04:20	0	0.21600000000000003	0.0	1.032
21-06-19 04:30	0	0.8879999999999999	0.96	1.3679999999999999
21-06-19 04:40	0	0.192	0.0	1.9680000000000004
21-06-19 04:50	0	0.0	0.0	1.7280000000000002
21-06-19 05:00	0	0.528	1.008	1.416
21-06-19 05:10	0	2.904	0.096	3.3120000000000003
21-06-19 05:20	0	0.264	1.104	0.528
21-06-19 05:30	0	1.08	0.40800000000000003	0.0
21-06-19 05:40	0	0.0	0.45600000000000007	0.0
21-06-19 05:50	0	0.192	1.152	0.0
21-06-19 06:00	0	0.0	0.0	0.0
21-06-19 06:10	0	0.0	0.0	1.8
21-06-19 06:20	0	0.72	0.0	0.9120000000000001
21-06-19 06:30	0	0.0	0.0	0.288
21-06-19 06:40	0	0.36	0.0	0.24
21-06-19 06:50	0	0.72	0.0	0.0
21-06-19 07:00	1	0.0	0.0	0.0
21-06-19 07:10	1	0.0	0.0	0.0
21-06-19 07:20	1	0.0	0.0	0.0
21-06-19 07:30	1	0.0	0.0	0.0
21-06-19 07:40	1	0.0	0.0	0.0
21-06-19 07:50	1	0.0	0.0	0.0
21-06-19 08:00	1	0.0	0.0	0.0
21-06-19 08:10	1	0.0	0.0	0.0
21-06-19 08:20	1	0.0	0.0	0.0
21-06-19 08:30	1	0.0	0.0	0.0
21-06-19 08:40	1	0.0	0.0	0.16799999999999998
21-06-19 08:50	1	0.0	0.0	0.0
21-06-19 09:00	1	0.0	0.0	0.0
21-06-19 09:10	1	0.0	0.0	0.0
21-06-19 09:20	1	0.0	0.0	0.0
21-06-19 09:30	1	0.0	0.0	0.0
21-06-19 09:40	1	0.0	0.0	0.0
21-06-19 09:50	1	0.0	0.0	0.0
21-06-19 10:00	1	0.0	0.0	0.0
21-06-19 10:10	1	0.0	0.0	0.0
21-06-19 10:20	1	0.0	0.0	0.0
21-06-19 10:30	1	0.0	0.0	0.0
21-06-19 10:40	1	0.0	0.0	0.0
21-06-19 10:50	1	0.0	0.0	0.0
21-06-19 11:00	1	0.0	0.0	0.696
21-06-19 11:10	1	0.0	0.0	0.0
21-06-19 11:20	1	0.0	0.0	0.0
21-06-19 11:30	1	0.0	0.0	0.696
21-06-19 11:40	1	0.0	0.0	0.0
21-06-19 11:50	1	0.0	0.0	0.0
21-06-19 12:00	1	0.0	0.0	0.0
21-06-19 12:10	1	0.0	0.0	0.0
21-06-19 12:20	1	0.0	0.0	0.0
21-06-19 12:30	1	0.0	0.0	0.0
21-06-19 12:40	1	0.0	0.0	0.0
21-06-19 12:50	1	0.0	0.0	0.0
21-06-19 13:00	1	1.152	0.0	0.384
21-06-19 13:10	1	23.368000000000002	0.0	0.0
21-06-19 13:20	1	3.3200000000000003	0.0	5.016
21-06-19 13:30	1	0.048	0.0	0.0
21-06-19 13:40	1	0.0	0.0	0.0
21-06-19 13:50	1	0.0	2.184	0.0
21-06-19 14:00	1	0.0	0.0	0.0
21-06-19 14:10	1	0.0	0.0	0.0
21-06-19 14:20	1	0.0	0.0	0.0
21-06-19 14:30	1	0.0	0.0	0.0
21-06-19 14:40	1	0.0	0.0	0.0
21-06-19 14:50	1	0.0	0.0	0.0
21-06-19 15:00	1	0.0	0.12	0.0
21-06-19 15:10	1	0.0	1.7280000000000002	0.0
21-06-19 15:20	1	0.0	0.0	0.0
21-06-19 15:30	1	0.0	0.0	0.0
21-06-19 15:40	1	2.4240000000000004	0.0	0.0
21-06-19 15:50	1	0.0	0.0	0.0
21-06-19 16:00	1	0.0	0.0	0.0
21-06-19 16:10	1	0.0	0.0	0.0
21-06-19 16:20	1	0.0	0.0	0.0
21-06-19 16:30	1	0.0	0.0	0.0
21-06-19 16:40	1	0.0	0.0	0.0
21-06-19 16:50	1	0.0	0.0	0.0
21-06-19 17:00	1	0.0	0.0	0.0
21-06-19 17:10	1	0.0	0.0	0.0
21-06-19 17:20	1	0.0	0.0	0.0
21-06-19 17:30	1	0.144	0.0	0.0
21-06-19 17:40	1	12.36	0.0	0.072
21-06-19 17:50	1	0.0	0.0	0.28800000000000003
21-06-19 18:00	1	0.0	0.0	0.0
21-06-19 18:10	1	1.704	0.0	0.0
21-06-19 18:20	1	0.744	0.0	0.0
21-06-19 18:30	1	0.0	0.0	0.0
21-06-19 18:40	1	0.0	0.0	0.0
21-06-19 18:50	1	0.0	0.0	0.0
21-06-19 19:00	1	0.0	0.0	0.0
21-06-19 19:10	1	0.0	0.0	0.0
21-06-19 19:20	1	0.0	0.0	0.0
21-06-19 19:30	1	0.0	0.0	0.0
21-06-19 19:40	1	10.776	1.56	1.224
21-06-19 19:50	1	0.0	0.0	3.912
21-06-19 20:00	1	0.384	0.0	0.36
21-06-19 20:10	1	0.312	0.0	0.0
21-06-19 20:20	1	0.0	0.0	0.0
21-06-19 20:30	1	1.7280000000000002	0.0	0.0
21-06-19 20:40	1	0.0	0.0	0.0
21-06-19 20:50	1	0.0	0.0	0.0
21-06-19 21:00	1	0.0	0.0	0.0
21-06-19 21:10	1	0.0	0.0	0.0
21-06-19 21:20	1	0.0	0.312	0.0
21-06-19 21:30	1	0.0	0.16799999999999998	0.0
21-06-19 21:40	1	0.0	0.0	0.0
21-06-19 21:50	1	0.0	0.0	0.0
21-06-19 22:00	1	0.0	0.312	2.04
21-06-19 22:10	1	0.0	3.6	0.48
21-06-19 22:20	1	0.0	0.984	0.36
21-06-19 22:30	1	0.0	0.0	0.0
21-06-19 22:40	1	0.0	0.0	0.8640000000000001
21-06-19 22:50	1	0.288	0.696	0.672
21-06-19 23:00	1	0.36	0.36	2.52
21-06-19 23:10	1	0.0	0.72	0.504
21-06-19 23:20	1	0.288	0.0	0.0
21-06-19 23:30	1	6.096	8.472	1.408
21-06-19 23:40	1	0.0	1.152	9.751999999999999
21-06-19 23:50	1	0.0	0.12	4.464
21-06-20 00:00	1	0.0	3.936	0.0
21-06-20 00:10	1	3.144	0.12	0.192
21-06-20 00:20	1	0.144	1.2	1.536
21-06-20 00:30	1	1.4160000000000001	2.6399999999999997	2.424
21-06-20 00:40	1	0.12	1.1520000000000001	2.064
21-06-20 00:50	1	5.5440000000000005	3.072	0.16799999999999998
21-06-20 01:00	1	4.176	0.26399999999999996	2.0159999999999996
21-06-20 01:10	1	2.784	0.36	2.136
21-06-20 01:20	1	0.312	2.04	0.24
21-06-20 01:30	1	0.144	0.096	0.792
21-06-20 01:40	1	0.024	1.272	0.0
21-06-20 01:50	1	0.192	0.0	1.008
21-06-20 02:00	1	0.33599999999999997	0.0	0.45599999999999996
21-06-20 02:10	1	0.312	0.0	0.0
21-06-20 02:20	1	0.096	0.0	0.0
21-06-20 02:30	1	0.096	0.21600000000000003	0.0
21-06-20 02:40	1	0.0	0.0	0.0
21-06-20 02:50	1	0.0	0.0	0.0
21-06-20 03:00	1	0.0	0.0	0.0
21-06-20 03:10	1	0.0	0.0	0.744
21-06-20 03:20	1	0.0	0.0	0.672
21-06-20 03:30	1	0.0	0.0	0.264
21-06-20 03:40	1	0.0	0.0	0.384
21-06-20 03:50	1	0.048	0.0	0.0
21-06-20 04:00	1	0.288	0.0	0.0
21-06-20 04:10	1	0.0	0.0	0.192
21-06-20 04:20	1	0.072	0.048	3.4560000000000004
21-06-20 04:30	1	12.504000000000001	0.0	3.3600000000000003
21-06-20 04:40	1	0.21600000000000003	6.12	0.0
21-06-20 04:50	1	0.36	0.192	0.144
21-06-20 05:00	1	0.648	0.0	0.0
21-06-20 05:10	1	0.12	2.088	0.0
21-06-20 05:20	1	0.024	0.024	5.448
21-06-20 05:30	1	2.8	0.648	0.144
21-06-20 05:40	1	0.728	0.048	1.7280000000000002
21-06-20 05:50	1	0.024	8.112	1.296
21-06-20 06:00	1	1.6320000000000001	1.008	2.064
21-06-20 06:10	1	0.096	0.0	0.264
21-06-20 06:20	1	0.0	0.0	0.72
21-06-20 06:30	1	0.12	1.752	3.432
21-06-20 06:40	1	0.0	0.0	0.0
21-06-20 06:50	1	0.0	0.0	0.0
21-06-20 07:00	2	0.0	0.0	0.0
21-06-20 07:10	2	0.0	0.0	0.0
21-06-20 07:20	2	0.0	0.0	0.0
21-06-20 07:30	2	0.0	0.0	0.0
21-06-20 07:40	2	0.0	0.0	0.0
21-06-20 07:50	2	0.0	0.0	0.0
21-06-20 08:00	2	0.0	0.0	0.0
21-06-20 08:10	2	0.12	0.0	0.45600000000000007
21-06-20 08:20	2	0.0	0.0	0.0
21-06-20 08:30	2	0.0	0.0	0.0
21-06-20 08:40	2	0.0	0.0	0.0
21-06-20 08:50	2	0.0	0.0	0.0
21-06-20 09:00	2	0.0	0.0	0.0
21-06-20 09:10	2	0.0	0.0	0.0
21-06-20 09:20	2	0.0	0.0	0.0
21-06-20 09:30	2	0.0	0.0	0.0
21-06-20 09:40	2	0.0	0.0	0.0
21-06-20 09:50	2	0.0	0.0	0.0
21-06-20 10:00	2	0.0	0.0	0.0
21-06-20 10:10	2	1.92	0.6719999999999999	4.128
21-06-20 10:20	2	0.21600000000000003	0.0	2.6399999999999997
21-06-20 10:30	2	0.0	0.0	0.0
21-06-20 10:40	2	0.0	2.2079999999999997	0.0
21-06-20 10:50	2	0.0	0.0	0.0
21-06-20 11:00	2	0.0	0.0	0.0
21-06-20 11:10	2	0.024	0.288	0.192
21-06-20 11:20	2	0.0	0.0	1.3439999999999999
21-06-20 11:30	2	0.0	0.0	0.0
21-06-20 11:40	2	0.0	0.0	0.0
21-06-20 11:50	2	0.0	0.0	0.0
21-06-20 12:00	2	0.072	0.0	0.0
21-06-20 12:10	2	2.3280000000000003	0.0	0.0
21-06-20 12:20	2	12.496	0.0	0.0
21-06-20 12:30	2	7.688	0.0	0.0
21-06-20 12:40	2	0.0	0.528	0.0
21-06-20 12:50	2	0.0	0.0	0.0
21-06-20 13:00	2	0.0	0.0	0.0
21-06-20 13:10	2	0.0	0.0	0.0
21-06-20 13:20	2	0.0	0.0	0.0
21-06-20 13:30	2	0.0	0.0	0.0
21-06-20 13:40	2	0.0	0.0	0.0
21-06-20 13:50	2	0.0	0.9040000000000001	0.0
21-06-20 14:00	2	0.0	0.032	0.0
21-06-20 14:10	2	0.0	0.0	0.0
21-06-20 14:20	2	0.0	1.7280000000000002	0.0
21-06-20 14:30	2	0.0	0.0	0.0
21-06-20 14:40	2	0.0	0.0	0.0
21-06-20 14:50	2	0.0	0.0	0.0
21-06-20 15:00	2	0.0	0.0	0.0
21-06-20 15:10	2	0.0	0.0	0.0
21-06-20 15:20	2	0.0	0.0	0.0
21-06-20 15:30	2	0.552	0.0	0.0
21-06-20 15:40	2	0.0	0.0	0.0
21-06-20 15:50	2	0.0	0.0	0.0
21-06-20 16:00	2	0.0	0.0	0.0
21-06-20 16:10	2	0.0	0.0	0.0
21-06-20 16:20	2	0.0	0.0	0.0
21-06-20 16:30	2	0.0	0.0	0.0
21-06-20 16:40	2	0.0	0.0	0.0
21-06-20 16:50	2	0.0	0.0	2.272
21-06-20 17:00	2	0.0	0.0	0.6799999999999999
21-06-20 17:10	2	0.0	3.7680000000000007	0.0
21-06-20 17:20	2	0.0	0.0	0.0
21-06-20 17:30	2	0.0	0.0	0.0
21-06-20 17:40	2	0.0	0.0	0.0
21-06-20 17:50	2	0.0	0.0	0.0
21-06-20 18:00	2	0.0	2.016	0.0
21-06-20 18:10	2	0.0	0.648	0.0
21-06-20 18:20	2	0.0	1.392	0.0
21-06-20 18:30	2	0.0	0.0	0.0
21-06-20 18:40	2	0.0	0.8640000000000001	0.0
21-06-20 18:50	2	0.0	0.0	0.0
21-06-20 19:00	2	0.0	0.192	0.0
21-06-20 19:10	2	0.9359999999999999	0.0	0.0
21-06-20 19:20	2	0.0	0.024	1.6320000000000001
21-06-20 19:30	2	0.696	0.0	0.768
21-06-20 19:40	2	0.8640000000000001	0.0	1.512
21-06-20 19:50	2	0.0	0.0	0.144
21-06-20 20:00	2	4.056	0.0	0.0
21-06-20 20:10	2	0.0	4.4159999999999995	0.0
21-06-20 20:20	2	0.0	0.0	0.0
21-06-20 20:30	2	0.8880000000000001	1.44	0.0
21-06-20 20:40	2	0.0	0.0	0.0
21-06-20 20:50	2	0.0	0.0	0.0
21-06-20 21:00	2	0.0	0.12	0.48
21-06-20 21:10	2	1.7760000000000002	0.096	0.12
21-06-20 21:20	2	0.528	0.0	0.0
21-06-20 21:30	2	0.0	0.0	0.768
21-06-20 21:40	2	0.0	0.0	2.472
21-06-20 21:50	2	0.384	0.0	0.0
21-06-20 22:00	2	0.0	0.0	0.744
21-06-20 22:10	2	0.0	0.16799999999999998	0.0
21-06-20 22:20	2	0.0	0.48	1.008
21-06-20 22:30	2	2.256	0.0	0.0
21-06-20 22:40	2	1.1039999999999999	0.0	0.0
21-06-20 22:50	2	1.4880000000000002	0.0	0.0
21-06-20 23:00	2	0.288	1.8719999999999999	0.288
21-06-20 23:10	2	0.0	0.0	0.0
21-06-20 23:20	2	0.6719999999999999	0.264	0.0
21-06-20 23:30	2	1.488	0.0	0.0
21-06-20 23:40	2	0.0	0.36	2.4959999999999996
21-06-20 23:50	2	0.0	3.7920000000000003	0.12
21-06-21 00:00	2	1.8	4.247999999999999	6.0
21-06-21 00:10	2	2.184	0.192	0.576
21-06-21 00:20	2	0.0	0.192	0.8640000000000001
21-06-21 00:30	2	0.0	4.199999999999999	2.2800000000000002
21-06-21 00:40	2	0.0	2.448	1.8239999999999998
21-06-21 00:50	2	1.752	5.448	1.92
21-06-21 01:00	2	0.36	8.104000000000001	0.648
21-06-21 01:10	2	0.36	3.8720000000000008	1.752
21-06-21 01:20	2	0.144	0.16799999999999998	2.6879999999999997
21-06-21 01:30	2	0.0	7.288000000000001	0.0
21-06-21 01:40	2	2.184	1.28	0.0
21-06-21 01:50	2	0.0	1.3199999999999998	2.7600000000000002
21-06-21 02:00	2	1.272	0.0	3.936
21-06-21 02:10	2	0.0	0.0	0.0
21-06-21 02:20	2	0.0	0.0	0.0
21-06-21 02:30	2	0.0	0.0	0.0
21-06-21 02:40	2	0.0	1.848	0.0
21-06-21 02:50	2	0.0	0.288	1.248
21-06-21 03:00	2	0.0	5.640000000000001	3.5760000000000005
21-06-21 03:10	2	0.26399999999999996	0.5519999999999999	0.96
21-06-21 03:20	2	0.16799999999999998	0.264	0.096
21-06-21 03:30	2	0.072	0.0	0.288
21-06-21 03:40	2	4.752	1.3679999999999999	0.048
21-06-21 03:50	2	0.0	0.144	1.056
21-06-21 04:00	2	0.0	0.696	1.056
21-06-21 04:10	2	0.576	0.21600000000000003	0.744
21-06-21 04:20	2	1.464	0.0	0.0
21-06-21 04:30	2	4.5600000000000005	1.56	4.224
21-06-21 04:40	2	2.544	1.488	0.0
21-06-21 04:50	2	0.0	0.096	0.5279999999999999
21-06-21 05:00	2	0.0	0.096	1.176
21-06-21 05:10	2	0.0	0.0	0.504
21-06-21 05:20	2	0.072	1.488	0.0
21-06-21 05:30	2	0.21600000000000003	1.248	0.144
21-06-21 05:40	2	1.3679999999999999	4.656000000000001	0.36
21-06-21 05:50	2	8.040000000000001	0.40800000000000003	0.8400000000000001
21-06-21 06:00	2	0.792	0.8400000000000001	0.21600000000000003
21-06-21 06:10	2	0.744	0.24	0.624
21-06-21 06:20	2	0.0	0.0	0.0
21-06-21 06:30	2	0.8640000000000001	0.0	0.0
21-06-21 06:40	2	0.0	0.0	0.096
21-06-21 06:50	2	0.0	0.0	0.0
21-06-21 07:00	3	0.0	0.0	0.0
21-06-21 07:10	3	0.0	0.0	0.0
21-06-21 07:20	3	0.0	0.0	0.0
21-06-21 07:30	3	0.0	0.0	0.0
21-06-21 07:40	3	0.0	0.0	0.0
21-06-21 07:50	3	0.0	0.0	0.0
21-06-21 08:00	3	0.0	0.0	0.0
21-06-21 08:10	3	0.0	0.0	0.0
21-06-21 08:20	3	0.0	0.0	0.0
21-06-21 08:30	3	0.0	0.0	0.0
21-06-21 08:40	3	0.0	0.24	0.0
21-06-21 08:50	3	0.072	0.0	0.0
21-06-21 09:00	3	0.16799999999999998	0.0	0.0
21-06-21 09:10	3	0.0	0.0	0.0
21-06-21 09:20	3	0.0	0.0	0.0
21-06-21 09:30	3	0.0	0.0	0.0
21-06-21 09:40	3	0.0	3.84	0.0
21-06-21 09:50	3	4.056	0.21600000000000003	1.192
21-06-21 10:00	3	0.0	0.0	1.016
21-06-21 10:10	3	0.552	0.0	0.0
21-06-21 10:20	3	0.0	0.0	0.0
21-06-21 10:30	3	0.0	0.40800000000000003	0.0
21-06-21 10:40	3	0.096	2.4	0.24
21-06-21 10:50	3	3.312	5.08	2.616
21-06-21 11:00	3	5.88	0.512	10.36
21-06-21 11:10	3	1.2	0.0	11.912
21-06-21 11:20	3	3.192	0.0	0.096
21-06-21 11:30	3	3.6719999999999997	0.96	2.568
21-06-21 11:40	3	0.0	0.0	0.648
21-06-21 11:50	3	0.0	0.0	0.0
21-06-21 12:00	3	0.0	0.0	0.0
21-06-21 12:10	3	0.0	0.0	0.0
21-06-21 12:20	3	0.0	0.0	0.0
21-06-21 12:30	3	0.352	0.024	0.24
21-06-21 12:40	3	1.592	1.392	0.5519999999999999
21-06-21 12:50	3	0.552	1.608	5.040000000000001
21-06-21 13:00	3	0.192	0.96	2.632
21-06-21 13:10	3	1.9680000000000004	2.376	2.9840000000000004
21-06-21 13:20	3	1.3920000000000001	0.048	0.0
21-06-21 13:30	3	0.9359999999999999	0.0	0.0
21-06-21 13:40	3	0.0	0.0	0.0
21-06-21 13:50	3	0.0	0.0	0.0
21-06-21 14:00	3	0.0	0.0	0.0
21-06-21 14:10	3	0.0	0.0	0.0
21-06-21 14:20	3	0.0	0.0	0.0
21-06-21 14:30	3	0.0	0.0	0.0
21-06-21 14:40	3	0.0	0.0	0.0
21-06-21 14:50	3	0.0	0.0	0.0
21-06-21 15:00	3	0.0	0.0	0.0
21-06-21 15:10	3	0.0	0.0	0.0
21-06-21 15:20	3	0.0	0.0	0.0
21-06-21 15:30	3	0.0	0.0	0.0
21-06-21 15:40	3	0.0	0.0	0.096
21-06-21 15:50	3	0.0	0.0	0.0
21-06-21 16:00	3	0.0	0.0	0.0
21-06-21 16:10	3	0.0	0.0	0.0
21-06-21 16:20	3	0.0	0.0	0.0
21-06-21 16:30	3	0.0	0.0	0.0
21-06-21 16:40	3	0.0	0.24	0.0
21-06-21 16:50	3	0.624	3.0479999999999996	0.0
21-06-21 17:00	3	0.96	4.536	0.0
21-06-21 17:10	3	0.0	0.0	1.248
21-06-21 17:20	3	0.0	0.0	0.0
21-06-21 17:30	3	0.0	0.0	0.0
21-06-21 17:40	3	0.0	0.0	3.5759999999999996
21-06-21 17:50	3	0.0	0.0	3.6719999999999997
21-06-21 18:00	3	0.43200000000000005	0.0	0.0
21-06-21 18:10	3	1.1280000000000001	0.0	1.8719999999999999
21-06-21 18:20	3	0.0	8.975999999999999	2.184
21-06-21 18:30	3	0.0	0.0	0.0
21-06-21 18:40	3	0.0	0.0	0.0
21-06-21 18:50	3	0.0	0.0	0.0
21-06-21 19:00	3	0.0	0.0	0.0
21-06-21 19:10	3	0.0	0.0	0.0
21-06-21 19:20	3	0.0	0.0	1.584
21-06-21 19:30	3	0.096	0.6	3.9120000000000004
21-06-21 19:40	3	2.016	4.224	0.0
21-06-21 19:50	3	0.504	2.832	0.0
21-06-21 20:00	3	0.0	1.9920000000000002	0.0
21-06-21 20:10	3	0.0	0.0	0.0
21-06-21 20:20	3	0.0	0.8640000000000001	3.696
21-06-21 20:30	3	0.0	2.592	0.0
21-06-21 20:40	3	0.0	0.0	0.0
21-06-21 20:50	3	0.0	0.0	0.8400000000000001
21-06-21 21:00	3	0.0	0.0	0.0
21-06-21 21:10	3	0.0	5.5440000000000005	0.0
21-06-21 21:20	3	0.0	0.0	0.24
21-06-21 21:30	3	0.0	0.0	0.0
21-06-21 21:40	3	1.752	0.0	0.0
21-06-21 21:50	3	0.24	0.0	0.0
21-06-21 22:00	3	3.528	0.0	0.792
21-06-21 22:10	3	1.8960000000000001	0.0	0.48
21-06-21 22:20	3	0.48	0.0	0.0
21-06-21 22:30	3	0.0	16.247999999999998	0.096
21-06-21 22:40	3	0.0	0.0	2.184
21-06-21 22:50	3	1.176	0.0	0.0
21-06-21 23:00	3	0.6	0.0	2.16
21-06-21 23:10	3	0.0	0.8879999999999999	0.0
21-06-21 23:20	3	0.0	10.728	4.5840000000000005
21-06-21 23:30	3	0.0	1.848	0.21600000000000003
21-06-21 23:40	3	0.192	8.808000000000002	0.192
21-06-21 23:50	3	0.0	7.080000000000001	0.144
21-06-22 00:00	3	0.0	4.104000000000001	0.696
21-06-22 00:10	3	0.384	1.2	0.0
21-06-22 00:20	3	3.192	8.680000000000001	7.92
21-06-22 00:30	3	3.144	8.312000000000001	0.0
21-06-22 00:40	3	6.936000000000002	0.0	6.864
21-06-22 00:50	3	0.192	3.504	2.712
21-06-22 01:00	3	0.696	0.33599999999999997	0.45600000000000007
21-06-22 01:10	3	0.72	0.0	0.744
21-06-22 01:20	3	0.6719999999999999	4.704000000000001	1.6320000000000001
21-06-22 01:30	3	0.0	0.0	0.0
21-06-22 01:40	3	1.056	0.16799999999999998	0.12
21-06-22 01:50	3	0.144	0.024	0.0
21-06-22 02:00	3	0.0	2.4479999999999995	0.0
21-06-22 02:10	3	1.3920000000000001	0.72	0.144
21-06-22 02:20	3	0.0	1.6320000000000001	2.448
21-06-22 02:30	3	1.7760000000000002	0.0	0.0
21-06-22 02:40	3	0.384	1.752	0.0
21-06-22 02:50	3	0.0	0.0	1.416
21-06-22 03:00	3	0.0	0.12	8.64
21-06-22 03:10	3	0.0	0.072	0.0
21-06-22 03:20	3	0.0	0.768	0.0
21-06-22 03:30	3	0.0	0.0	0.0
21-06-22 03:40	3	0.0	2.64	0.72
21-06-22 03:50	3	0.0	0.0	1.176
21-06-22 04:00	3	0.0	0.0	1.1760000000000002
21-06-22 04:10	3	0.72	4.656000000000001	2.16
21-06-22 04:20	3	0.0	0.312	0.096
21-06-22 04:30	3	0.0	5.664	0.672
21-06-22 04:40	3	0.0	0.40800000000000003	1.248
21-06-22 04:50	3	0.0	0.43200000000000005	0.0
21-06-22 05:00	3	0.0	0.16799999999999998	0.16799999999999998
21-06-22 05:10	3	0.0	0.192	0.0
21-06-22 05:20	3	4.055999999999999	6.048	0.0
21-06-22 05:30	3	1.032	1.152	0.0
21-06-22 05:40	3	0.792	0.0	0.0
21-06-22 05:50	3	3.9120000000000004	0.8400000000000001	3.072
21-06-22 06:00	3	2.472	0.696	0.648
21-06-22 06:10	3	7.32	0.0	0.0
21-06-22 06:20	3	0.8880000000000001	0.96	5.88
21-06-22 06:30	3	1.504	0.696	0.0
21-06-22 06:40	3	0.8720000000000001	0.0	0.0
21-06-22 06:50	3	0.0	0.0	0.0
21-06-22 07:00	4	0.0	0.0	0.0
21-06-22 07:10	4	0.0	0.0	0.0
21-06-22 07:20	4	0.0	0.0	0.0
21-06-22 07:30	4	0.0	0.0	0.0
21-06-22 07:40	4	0.0	0.0	0.0
21-06-22 07:50	4	0.0	0.0	0.0
21-06-22 08:00	4	0.0	0.0	0.0
21-06-22 08:10	4	0.0	0.0	0.0
21-06-22 08:20	4	0.0	0.0	0.0
21-06-22 08:30	4	0.0	0.0	0.0
21-06-22 08:40	4	0.0	0.0	0.0
21-06-22 08:50	4	0.0	0.0	0.0
21-06-22 09:00	4	0.0	0.0	0.0
21-06-22 09:10	4	0.0	0.0	0.0
21-06-22 09:20	4	0.0	0.0	0.0
21-06-22 09:30	4	0.0	0.0	0.0
21-06-22 09:40	4	0.072	0.0	0.0
21-06-22 09:50	4	0.0	0.0	0.0
21-06-22 10:00	4	0.768	0.0	0.0
21-06-22 10:10	4	0.0	0.0	0.0
21-06-22 10:20	4	0.0	0.0	0.0
21-06-22 10:30	4	0.0	0.0	0.0
21-06-22 10:40	4	0.192	0.072	0.0
21-06-22 10:50	4	0.0	0.0	0.0
21-06-22 11:00	4	0.0	0.0	0.0
21-06-22 11:10	4	0.0	0.0	0.0
21-06-22 11:20	4	0.0	0.0	0.0
21-06-22 11:30	4	0.0	0.0	0.0
21-06-22 11:40	4	0.0	0.0	0.0
21-06-22 11:50	4	0.0	0.0	0.0
21-06-22 12:00	4	0.0	0.0	0.0
21-06-22 12:10	4	0.0	0.0	0.048
21-06-22 12:20	4	0.0	0.0	0.0
21-06-22 12:30	4	3.0479999999999996	0.096	5.064
21-06-22 12:40	4	0.8400000000000001	0.0	2.376
21-06-22 12:50	4	0.0	1.92	0.096
21-06-22 13:00	4	0.192	0.36	0.0
21-06-22 13:10	4	0.0	3.936	0.0
21-06-22 13:20	4	0.0	0.0	0.0
21-06-22 13:30	4	0.0	0.0	0.0
21-06-22 13:40	4	0.0	0.0	0.0
21-06-22 13:50	4	0.0	0.0	0.0
21-06-22 14:00	4	0.0	0.0	0.0
21-06-22 14:10	4	0.0	0.0	0.0
21-06-22 14:20	4	0.0	0.0	0.0
21-06-22 14:30	4	0.0	0.0	0.0
21-06-22 14:40	4	0.048	0.0	0.0
21-06-22 14:50	4	3.3600000000000003	0.0	18.648000000000003
21-06-22 15:00	4	0.0	0.0	0.0
21-06-22 15:10	4	0.0	0.0	0.0
21-06-22 15:20	4	0.0	0.0	0.0
21-06-22 15:30	4	0.0	0.0	0.0
21-06-22 15:40	4	0.0	0.0	0.0
21-06-22 15:50	4	0.0	0.0	0.0
21-06-22 16:00	4	0.0	0.0	0.0
21-06-22 16:10	4	0.0	0.0	0.0
21-06-22 16:20	4	0.0	0.0	0.0
21-06-22 16:30	4	15.280000000000001	0.0	0.0
21-06-22 16:40	4	12.968	6.024	1.8720000000000003
21-06-22 16:50	4	2.112	4.4159999999999995	0.0
21-06-22 17:00	4	5.256	1.44	0.144
21-06-22 17:10	4	4.896	13.224	3.6719999999999997
21-06-22 17:20	4	0.0	0.0	0.0
21-06-22 17:30	4	0.0	0.0	0.0
21-06-22 17:40	4	0.0	0.0	0.0
21-06-22 17:50	4	0.0	0.0	0.0
21-06-22 18:00	4	0.0	0.8400000000000001	0.0
21-06-22 18:10	4	0.0	2.16	0.0
21-06-22 18:20	4	0.0	0.0	0.0
21-06-22 18:30	4	0.0	0.072	0.0
21-06-22 18:40	4	0.0	0.0	0.0
21-06-22 18:50	4	0.0	0.0	0.0
21-06-22 19:00	4	0.0	0.0	0.0
21-06-22 19:10	4	0.0	0.0	0.0
21-06-22 19:20	4	7.456	0.0	0.0
21-06-22 19:30	4	2.5520000000000005	7.656000000000001	0.0
21-06-22 19:40	4	0.0	1.8240000000000003	0.0
21-06-22 19:50	4	6.856	0.0	5.904
21-06-22 20:00	4	8.239999999999998	1.032	0.0
21-06-22 20:10	4	0.0	0.504	0.0
21-06-22 20:20	4	0.33599999999999997	0.12	0.0
21-06-22 20:30	4	0.0	0.0	0.0
21-06-22 20:40	4	0.0	0.0	0.0
21-06-22 20:50	4	2.664	0.0	0.0
21-06-22 21:00	4	0.21600000000000003	2.904	0.0
21-06-22 21:10	4	0.0	0.0	0.0
21-06-22 21:20	4	0.0	0.0	0.0
21-06-22 21:30	4	0.0	1.584	0.0
21-06-22 21:40	4	14.592000000000002	15.975999999999999	3.144
21-06-22 21:50	4	0.0	5.408	3.768
21-06-22 22:00	4	0.0	0.0	2.88
21-06-22 22:10	4	0.0	0.0	0.0
21-06-22 22:20	4	0.0	2.7359999999999998	0.0
21-06-22 22:30	4	0.0	6.936	0.0
21-06-22 22:40	4	0.0	0.8640000000000001	0.0
21-06-22 22:50	4	0.0	0.0	0.0
21-06-22 23:00	4	0.264	1.44	1.56
21-06-22 23:10	4	0.0	0.0	7.8
21-06-22 23:20	4	12.528	0.192	0.0
21-06-22 23:30	4	2.088	0.648	0.0
21-06-22 23:40	4	0.0	0.0	0.0
21-06-22 23:50	4	0.0	0.048	0.0
21-06-23 00:00	4	1.9920000000000002	1.464	0.0
21-06-23 00:10	4	0.0	1.968	0.21600000000000003
21-06-23 00:20	4	0.264	6.12	1.968
21-06-23 00:30	4	7.872	1.248	2.3280000000000003
21-06-23 00:40	4	0.24	6.888	1.2
21-06-23 00:50	4	0.16799999999999998	3.144	3.0
21-06-23 01:00	4	0.552	0.45599999999999996	3.088
21-06-23 01:10	4	0.0	0.0	2.744
21-06-23 01:20	4	1.7280000000000002	0.5519999999999999	2.712
21-06-23 01:30	4	0.0	3.168	1.8719999999999999
21-06-23 01:40	4	0.192	0.0	9.456
21-06-23 01:50	4	2.7600000000000002	0.0	0.9120000000000001
21-06-23 02:00	4	0.768	4.776000000000001	2.2800000000000002
21-06-23 02:10	4	0.16799999999999998	0.768	0.0
21-06-23 02:20	4	0.024	4.248	0.0
21-06-23 02:30	4	0.9600000000000002	2.68	0.0
21-06-23 02:40	4	0.384	1.952	0.0
21-06-23 02:50	4	0.0	0.0	0.0
21-06-23 03:00	4	0.0	0.0	2.7840000000000003
21-06-23 03:10	4	0.0	0.0	0.0
21-06-23 03:20	4	0.0	0.0	0.0
21-06-23 03:30	4	0.0	0.0	0.0
21-06-23 03:40	4	0.0	0.0	0.33599999999999997
21-06-23 03:50	4	0.0	0.0	0.24
21-06-23 04:00	4	0.0	0.0	4.4399999999999995
21-06-23 04:10	4	0.0	1.1520000000000001	0.0
21-06-23 04:20	4	0.0	0.0	0.0
21-06-23 04:30	4	1.9680000000000004	0.072	0.0
21-06-23 04:40	4	0.0	1.7280000000000002	0.0
21-06-23 04:50	4	0.0	1.8719999999999999	0.0
21-06-23 05:00	4	2.376	3.192	1.464
21-06-23 05:10	4	3.6	0.696	5.664
21-06-23 05:20	4	1.848	2.2800000000000002	16.2
21-06-23 05:30	4	0.0	0.0	6.232
21-06-23 05:40	4	0.696	1.1039999999999999	6.92
21-06-23 05:50	4	0.40800000000000003	0.16799999999999998	1.008
21-06-23 06:00	4	3.8880000000000003	0.696	4.776000000000001
21-06-23 06:10	4	7.104000000000001	0.0	0.144
21-06-23 06:20	4	0.5519999999999999	0.16799999999999998	9.208
21-06-23 06:30	4	1.32	0.192	3.3920000000000003
21-06-23 06:40	4	0.96	0.0	0.648
21-06-23 06:50	4	0.0	0.0	0.0
21-06-23 07:00	5	0.0	0.024	0.024
21-06-23 07:10	5	0.0	0.096	0.648
21-06-23 07:20	5	0.0	0.0	0.0
21-06-23 07:30	5	0.0	0.0	0.0
21-06-23 07:40	5	0.0	0.0	0.0
21-06-23 07:50	5	0.0	0.0	0.0
21-06-23 08:00	5	0.576	0.12	0.0
21-06-23 08:10	5	0.0	0.0	0.0
21-06-23 08:20	5	0.0	0.0	0.0
21-06-23 08:30	5	0.0	0.0	0.0
21-06-23 08:40	5	0.0	0.0	0.0
21-06-23 08:50	5	0.0	0.0	0.0
21-06-23 09:00	5	0.0	0.0	0.0
21-06-23 09:10	5	0.0	0.0	0.0
21-06-23 09:20	5	0.0	0.0	0.0
21-06-23 09:30	5	0.0	0.0	0.0
21-06-23 09:40	5	0.0	0.0	0.0
21-06-23 09:50	5	0.0	0.0	0.0
21-06-23 10:00	5	0.0	0.0	0.0
21-06-23 10:10	5	0.0	0.0	0.0
21-06-23 10:20	5	0.0	0.0	0.0
21-06-23 10:30	5	0.0	0.0	0.0
21-06-23 10:40	5	0.0	0.0	0.0
21-06-23 10:50	5	0.0	0.0	0.0
21-06-23 11:00	5	0.0	0.0	0.0
21-06-23 11:10	5	0.0	0.0	0.0
21-06-23 11:20	5	0.0	0.0	0.0
21-06-23 11:30	5	0.144	0.0	1.92
21-06-23 11:40	5	0.0	0.0	0.43200000000000005
21-06-23 11:50	5	0.0	0.0	15.144
21-06-23 12:00	5	0.0	0.0	8.568000000000001
21-06-23 12:10	5	0.0	0.0	0.0
21-06-23 12:20	5	0.384	1.3679999999999999	3.7439999999999998
21-06-23 12:30	5	1.9439999999999997	2.2800000000000002	3.2159999999999997
21-06-23 12:40	5	0.12	0.0	10.536
21-06-23 12:50	5	1.7759999999999998	0.0	0.648
21-06-23 13:00	5	0.0	0.144	0.0
21-06-23 13:10	5	0.0	0.0	0.0
21-06-23 13:20	5	0.0	0.0	0.0
21-06-23 13:30	5	0.0	0.0	0.0
21-06-23 13:40	5	0.0	0.0	0.0
21-06-23 13:50	5	0.0	0.624	0.0
21-06-23 14:00	5	0.0	0.0	0.0
21-06-23 14:10	5	0.0	0.0	0.0
21-06-23 14:20	5	0.0	0.0	0.0
21-06-23 14:30	5	0.0	0.0	0.0
21-06-23 14:40	5	0.0	0.0	0.0
21-06-23 14:50	5	0.0	0.0	0.0
21-06-23 15:00	5	0.0	0.0	0.0
21-06-23 15:10	5	0.0	0.0	0.624
21-06-23 15:20	5	0.0	0.0	0.0
21-06-23 15:30	5	0.0	0.0	0.0
21-06-23 15:40	5	0.0	0.0	7.392
21-06-23 15:50	5	0.0	0.0	38.824
21-06-23 16:00	5	0.0	26.184000000000005	2.864
21-06-23 16:10	5	0.0	0.0	0.0
21-06-23 16:20	5	0.0	0.0	7.128
21-06-23 16:30	5	0.0	0.0	0.0
21-06-23 16:40	5	0.0	0.0	0.0
21-06-23 16:50	5	0.0	0.0	0.0
21-06-23 17:00	5	0.0	0.0	0.0
21-06-23 17:10	5	0.0	0.0	0.0
21-06-23 17:20	5	0.0	0.072	0.0
21-06-23 17:30	5	0.0	1.392	0.0
21-06-23 17:40	5	0.0	0.0	0.0
21-06-23 17:50	5	0.0	0.144	0.0
21-06-23 18:00	5	0.0	0.0	0.0
21-06-23 18:10	5	0.0	4.368	0.0
21-06-23 18:20	5	0.0	0.0	0.0
21-06-23 18:30	5	0.0	0.0	0.0
21-06-23 18:40	5	0.0	0.0	0.12
21-06-23 18:50	5	0.0	0.0	0.0
21-06-23 19:00	5	0.0	0.0	0.0
21-06-23 19:10	5	0.0	0.0	0.0
21-06-23 19:20	5	0.0	0.0	0.0
21-06-23 19:30	5	2.976	8.248000000000001	0.0
21-06-23 19:40	5	1.536	2.6239999999999997	11.184000000000001
21-06-23 19:50	5	0.0	2.976	0.0
21-06-23 20:00	5	0.0	0.0	0.0
21-06-23 20:10	5	2.04	0.0	0.0
21-06-23 20:20	5	1.152	0.0	0.0
21-06-23 20:30	5	1.0559999999999998	1.296	0.0
21-06-23 20:40	5	0.0	2.424	0.0
21-06-23 20:50	5	0.0	1.6800000000000002	0.096
21-06-23 21:00	5	0.0	1.296	0.0
21-06-23 21:10	5	0.0	0.0	0.0
21-06-23 21:20	5	0.0	0.0	0.0
21-06-23 21:30	5	0.0	0.0	0.0
21-06-23 21:40	5	0.16799999999999998	0.48	0.48
21-06-23 21:50	5	0.16799999999999998	0.0	0.096
21-06-23 22:00	5	1.2959999999999998	0.0	0.6719999999999999
21-06-23 22:10	5	0.552	2.4240000000000004	0.8160000000000001
21-06-23 22:20	5	0.0	3.2879999999999994	7.728
21-06-23 22:30	5	0.144	0.96	0.192
21-06-23 22:40	5	0.0	0.12	0.0
21-06-23 22:50	5	0.0	0.192	0.0
21-06-23 23:00	5	0.0	0.144	0.0
21-06-23 23:10	5	0.0	0.0	0.0
21-06-23 23:20	5	0.0	0.0	3.528
21-06-23 23:30	5	0.0	1.032	6.624
21-06-23 23:40	5	0.4	4.704	3.12
21-06-23 23:50	5	3.2800000000000002	0.0	0.0
21-06-24 00:00	5	not_recorded	not_recorded	not_recorded
21-06-24 00:10	5	not_recorded	not_recorded	not_recorded
21-06-24 00:20	5	not_recorded	not_recorded	not_recorded
21-06-24 00:30	5	not_recorded	not_recorded	not_recorded
21-06-24 00:40	5	not_recorded	not_recorded	not_recorded
21-06-24 00:50	5	not_recorded	not_recorded	not_recorded
21-06-24 01:00	5	not_recorded	not_recorded	not_recorded
21-06-24 01:10	5	not_recorded	not_recorded	not_recorded
21-06-24 01:20	5	not_recorded	not_recorded	not_recorded
21-06-24 01:30	5	not_recorded	not_recorded	not_recorded
21-06-24 01:40	5	not_recorded	not_recorded	not_recorded
21-06-24 01:50	5	not_recorded	not_recorded	not_recorded
21-06-24 02:00	5	not_recorded	not_recorded	not_recorded
21-06-24 02:10	5	not_recorded	not_recorded	not_recorded
21-06-24 02:20	5	not_recorded	not_recorded	not_recorded
21-06-24 02:30	5	not_recorded	not_recorded	not_recorded
21-06-24 02:40	5	not_recorded	not_recorded	not_recorded
21-06-24 02:50	5	not_recorded	not_recorded	not_recorded
21-06-24 03:00	5	not_recorded	not_recorded	not_recorded
21-06-24 03:10	5	not_recorded	not_recorded	not_recorded
21-06-24 03:20	5	not_recorded	not_recorded	not_recorded
21-06-24 03:30	5	not_recorded	not_recorded	not_recorded
21-06-24 03:40	5	not_recorded	not_recorded	not_recorded
21-06-24 03:50	5	not_recorded	not_recorded	not_recorded
21-06-24 04:00	5	not_recorded	not_recorded	not_recorded
21-06-24 04:10	5	not_recorded	not_recorded	not_recorded
21-06-24 04:20	5	not_recorded	not_recorded	not_recorded
21-06-24 04:30	5	not_recorded	not_recorded	not_recorded
21-06-24 04:40	5	not_recorded	not_recorded	not_recorded
21-06-24 04:50	5	not_recorded	not_recorded	not_recorded
21-06-24 05:00	5	not_recorded	not_recorded	not_recorded
21-06-24 05:10	5	not_recorded	not_recorded	not_recorded
21-06-24 05:20	5	not_recorded	not_recorded	not_recorded
21-06-24 05:30	5	not_recorded	not_recorded	not_recorded
21-06-24 05:40	5	not_recorded	not_recorded	not_recorded
21-06-24 05:50	5	not_recorded	not_recorded	not_recorded
21-06-24 06:00	5	not_recorded	not_recorded	not_recorded
21-06-24 06:10	5	not_recorded	not_recorded	not_recorded
21-06-24 06:20	5	not_recorded	not_recorded	not_recorded
21-06-24 06:30	5	not_recorded	not_recorded	not_recorded
21-06-24 06:40	5	not_recorded	not_recorded	not_recorded
21-06-24 06:50	5	not_recorded	not_recorded	not_recorded
