# Supplementary material for: Rodent home cage monitoring for preclinical safety pharmacology assessment: results of a multi-company validation evaluating nonclinical and clinical data from three compounds
Source: Front Toxicol. 2025 Nov 5;7:1655330. doi: 10.3389/ftox.2025.1655330 (PMC12626872; doi:10.3389/ftox.2025.1655330)
Supplement: Supplementary file 1 [file DataSheet1.zip › JNJ/JNJ_Rearing_010_Cage-1.csv]

timestamp	day_index	985141003627903	985141003627905	985141003627912
21-06-04 07:00	-4	not_recorded	not_recorded	not_recorded
21-06-04 07:10	-4	not_recorded	not_recorded	not_recorded
21-06-04 07:20	-4	not_recorded	not_recorded	not_recorded
21-06-04 07:30	-4	not_recorded	not_recorded	not_recorded
21-06-04 07:40	-4	not_recorded	not_recorded	not_recorded
21-06-04 07:50	-4	not_recorded	not_recorded	not_recorded
21-06-04 08:00	-4	not_recorded	not_recorded	not_recorded
21-06-04 08:10	-4	not_recorded	not_recorded	not_recorded
21-06-04 08:20	-4	not_recorded	not_recorded	not_recorded
21-06-04 08:30	-4	not_recorded	not_recorded	not_recorded
21-06-04 08:40	-4	not_recorded	not_recorded	not_recorded
21-06-04 08:50	-4	not_recorded	not_recorded	not_recorded
21-06-04 09:00	-4	not_recorded	not_recorded	not_recorded
21-06-04 09:10	-4	not_recorded	not_recorded	not_recorded
21-06-04 09:20	-4	not_recorded	not_recorded	not_recorded
21-06-04 09:30	-4	not_recorded	not_recorded	not_recorded
21-06-04 09:40	-4	not_recorded	not_recorded	not_recorded
21-06-04 09:50	-4	7.946666666666666	13.56	9.813333333333333
21-06-04 10:00	-4	3.2439999999999998	8.216	5.66
21-06-04 10:10	-4	0.8160000000000001	2.984	4.040000000000001
21-06-04 10:20	-4	1.984	1.748	6.516
21-06-04 10:30	-4	0.148	0.0	2.48
21-06-04 10:40	-4	0.072	0.132	1.1640000000000001
21-06-04 10:50	-4	0.0	0.0	0.0
21-06-04 11:00	-4	0.0	0.0	0.0
21-06-04 11:10	-4	0.0	0.0	0.0
21-06-04 11:20	-4	0.0	0.0	0.472
21-06-04 11:30	-4	0.0	0.0	0.0
21-06-04 11:40	-4	0.0	0.0	0.0
21-06-04 11:50	-4	0.0	0.0	0.0
21-06-04 12:00	-4	0.0	0.0	0.0
21-06-04 12:10	-4	0.0	0.0	0.0
21-06-04 12:20	-4	0.0	0.0	0.0
21-06-04 12:30	-4	0.0	0.0	0.0
21-06-04 12:40	-4	0.0	0.0	0.0
21-06-04 12:50	-4	0.0	0.0	0.0
21-06-04 13:00	-4	0.0	0.0	0.0
21-06-04 13:10	-4	0.0	0.0	0.0
21-06-04 13:20	-4	0.0	0.0	0.0
21-06-04 13:30	-4	0.0	0.0	0.0
21-06-04 13:40	-4	0.0	0.0	0.0
21-06-04 13:50	-4	0.0	0.0	0.0
21-06-04 14:00	-4	0.0	0.0	0.0
21-06-04 14:10	-4	0.0	0.0	0.0
21-06-04 14:20	-4	0.26799999999999996	0.0	0.0
21-06-04 14:30	-4	1.532	0.004	1.012
21-06-04 14:40	-4	0.0	0.0	0.0
21-06-04 14:50	-4	0.076	0.40800000000000003	4.112
21-06-04 15:00	-4	0.0	0.0	0.0
21-06-04 15:10	-4	0.0	0.0	0.0
21-06-04 15:20	-4	0.0	0.0	0.0
21-06-04 15:30	-4	0.0	0.0	0.0
21-06-04 15:40	-4	0.304	0.0	0.0
21-06-04 15:50	-4	0.0	0.0	0.0
21-06-04 16:00	-4	0.0	0.0	0.0
21-06-04 16:10	-4	0.11599999999999999	0.0	0.0
21-06-04 16:20	-4	0.016	0.296	0.496
21-06-04 16:30	-4	0.0	0.0	0.0
21-06-04 16:40	-4	0.0	0.0	0.0
21-06-04 16:50	-4	0.0	0.0	0.0
21-06-04 17:00	-4	0.0	0.0	0.0
21-06-04 17:10	-4	0.0	0.0	0.0
21-06-04 17:20	-4	0.0	0.0	0.0
21-06-04 17:30	-4	0.0	0.0	0.0
21-06-04 17:40	-4	0.0	0.0	0.0
21-06-04 17:50	-4	0.0	0.0	0.0
21-06-04 18:00	-4	0.0	0.0	0.0
21-06-04 18:10	-4	0.0	0.0	0.0
21-06-04 18:20	-4	0.0	0.0	0.0
21-06-04 18:30	-4	0.388	0.124	0.0
21-06-04 18:40	-4	0.0	0.0	0.0
21-06-04 18:50	-4	0.0	0.0	0.0
21-06-04 19:00	-4	0.54	2.176	1.684
21-06-04 19:10	-4	0.45200000000000007	0.032	0.41600000000000004
21-06-04 19:20	-4	0.06	0.21200000000000002	2.568
21-06-04 19:30	-4	0.0	0.556	0.004
21-06-04 19:40	-4	0.0	0.368	0.012
21-06-04 19:50	-4	0.0	0.384	1.496
21-06-04 20:00	-4	0.0	0.0	0.0
21-06-04 20:10	-4	0.0	0.008	0.0
21-06-04 20:20	-4	0.008	0.004	0.048
21-06-04 20:30	-4	0.908	0.756	1.968
21-06-04 20:40	-4	0.16799999999999998	1.456	0.0
21-06-04 20:50	-4	4.0840000000000005	0.184	0.968
21-06-04 21:00	-4	3.968	0.044	1.512
21-06-04 21:10	-4	0.572	0.0	0.024
21-06-04 21:20	-4	0.0	0.0	0.0
21-06-04 21:30	-4	0.0	0.0	0.024
21-06-04 21:40	-4	0.0	0.0	0.0
21-06-04 21:50	-4	0.616	1.216	1.388
21-06-04 22:00	-4	2.688	8.315999999999999	6.792
21-06-04 22:10	-4	2.8280000000000003	1.6360000000000003	3.2880000000000003
21-06-04 22:20	-4	0.45599999999999996	4.956	6.544
21-06-04 22:30	-4	5.38	4.468000000000001	6.708
21-06-04 22:40	-4	1.068	2.448	5.356
21-06-04 22:50	-4	0.192	9.256	0.604
21-06-04 23:00	-4	2.484	2.4200000000000004	1.8279999999999998
21-06-04 23:10	-4	2.964	7.0600000000000005	1.4760000000000002
21-06-04 23:20	-4	2.224	5.684	1.668
21-06-04 23:30	-4	1.92	3.08	0.752
21-06-04 23:40	-4	7.048	14.264	11.708000000000002
21-06-04 23:50	-4	6.544	2.724	7.848000000000001
21-06-05 00:00	-4	7.5840000000000005	4.396	6.720000000000001
21-06-05 00:10	-4	10.86	9.972	7.5280000000000005
21-06-05 00:20	-4	11.272	1.8679999999999999	9.956
21-06-05 00:30	-4	1.8080000000000003	1.004	1.524
21-06-05 00:40	-4	3.2800000000000002	1.448	1.86
21-06-05 00:50	-4	3.2439999999999998	5.692	2.42
21-06-05 01:00	-4	4.12	2.58	5.0200000000000005
21-06-05 01:10	-4	12.9	0.35200000000000004	8.748000000000001
21-06-05 01:20	-4	0.368	0.092	5.204000000000001
21-06-05 01:30	-4	9.828	0.044	11.956
21-06-05 01:40	-4	6.944	2.572	8.22
21-06-05 01:50	-4	1.732	1.1920000000000002	1.8080000000000003
21-06-05 02:00	-4	0.05600000000000001	1.516	0.0
21-06-05 02:10	-4	0.38	0.016	0.44400000000000006
21-06-05 02:20	-4	0.0	0.0	0.10400000000000001
21-06-05 02:30	-4	2.644	0.0	0.596
21-06-05 02:40	-4	0.652	5.644	0.632
21-06-05 02:50	-4	0.0	4.692	2.224
21-06-05 03:00	-4	0.236	2.388	1.128
21-06-05 03:10	-4	1.688	5.215999999999999	3.016
21-06-05 03:20	-4	2.18	9.26	3.632
21-06-05 03:30	-4	0.156	1.6800000000000002	11.596
21-06-05 03:40	-4	0.6839999999999999	2.268	5.548
21-06-05 03:50	-4	0.6639999999999999	7.896000000000001	1.9280000000000002
21-06-05 04:00	-4	1.8880000000000003	4.412000000000001	1.136
21-06-05 04:10	-4	7.840000000000001	7.156000000000001	7.108
21-06-05 04:20	-4	2.464	2.684	9.8
21-06-05 04:30	-4	5.856	7.632000000000001	8.92
21-06-05 04:40	-4	11.14	4.14	5.548
21-06-05 04:50	-4	4.712000000000001	4.876	7.0760000000000005
21-06-05 05:00	-4	0.78	2.96	3.7119999999999997
21-06-05 05:10	-4	3.772	1.8960000000000001	5.804
21-06-05 05:20	-4	1.228	2.648	0.088
21-06-05 05:30	-4	2.964	3.5159999999999996	2.068
21-06-05 05:40	-4	7.840000000000001	4.256	5.295999999999999
21-06-05 05:50	-4	5.068	2.184	1.796
21-06-05 06:00	-4	0.328	0.45599999999999996	2.004
21-06-05 06:10	-4	1.484	0.9800000000000001	1.8359999999999999
21-06-05 06:20	-4	6.18	1.2200000000000002	0.292
21-06-05 06:30	-4	5.976000000000001	8.672	4.0920000000000005
21-06-05 06:40	-4	1.056	1.16	0.9359999999999999
21-06-05 06:50	-4	0.484	0.11200000000000002	2.4240000000000004
21-06-05 07:00	-3	0.0	1.668	0.0
21-06-05 07:10	-3	3.016	3.048	0.8640000000000001
21-06-05 07:20	-3	1.2799999999999998	2.1719999999999997	1.8039999999999998
21-06-05 07:30	-3	0.0	0.0	0.0
21-06-05 07:40	-3	0.0	0.688	0.0
21-06-05 07:50	-3	8.548	5.5440000000000005	8.620000000000001
21-06-05 08:00	-3	0.368	0.292	0.0
21-06-05 08:10	-3	0.576	0.24000000000000005	0.0
21-06-05 08:20	-3	0.0	0.0	0.0
21-06-05 08:30	-3	0.0	0.0	0.0
21-06-05 08:40	-3	0.0	0.0	0.0
21-06-05 08:50	-3	0.0	0.092	1.208
21-06-05 09:00	-3	0.0	0.0	0.0
21-06-05 09:10	-3	0.0	0.0	0.0
21-06-05 09:20	-3	0.0	0.0	0.544
21-06-05 09:30	-3	0.0	0.0	0.0
21-06-05 09:40	-3	0.0	0.0	0.0
21-06-05 09:50	-3	0.0	0.0	0.0
21-06-05 10:00	-3	0.0	0.0	0.0
21-06-05 10:10	-3	0.0	0.0	0.0
21-06-05 10:20	-3	0.0	0.10800000000000001	0.0
21-06-05 10:30	-3	0.0	0.0	0.0
21-06-05 10:40	-3	0.0	0.0	0.0
21-06-05 10:50	-3	0.0	0.0	0.744
21-06-05 11:00	-3	0.14400000000000002	1.044	1.528
21-06-05 11:10	-3	3.088	1.72	1.668
21-06-05 11:20	-3	0.016	0.9359999999999999	0.152
21-06-05 11:30	-3	0.4800000000000001	0.884	0.256
21-06-05 11:40	-3	0.0	0.0	0.0
21-06-05 11:50	-3	0.0	0.0	0.0
21-06-05 12:00	-3	0.0	0.0	0.20400000000000001
21-06-05 12:10	-3	0.0	0.0	0.0
21-06-05 12:20	-3	0.0	0.0	0.0
21-06-05 12:30	-3	0.0	0.0	0.0
21-06-05 12:40	-3	0.0	0.0	0.0
21-06-05 12:50	-3	0.0	0.0	0.0
21-06-05 13:00	-3	0.0	0.0	0.1
21-06-05 13:10	-3	0.0	0.0	0.0
21-06-05 13:20	-3	0.0	0.0	0.0
21-06-05 13:30	-3	0.0	0.0	0.0
21-06-05 13:40	-3	0.644	0.0	0.0
21-06-05 13:50	-3	3.6159999999999997	0.836	0.42000000000000004
21-06-05 14:00	-3	0.0	0.0	0.0
21-06-05 14:10	-3	0.0	0.0	0.0
21-06-05 14:20	-3	0.0	0.0	0.0
21-06-05 14:30	-3	0.0	0.0	0.0
21-06-05 14:40	-3	0.0	0.0	0.0
21-06-05 14:50	-3	0.0	0.028000000000000004	0.0
21-06-05 15:00	-3	0.0	0.0	0.0
21-06-05 15:10	-3	0.0	0.0	0.0
21-06-05 15:20	-3	0.0	0.0	0.028000000000000004
21-06-05 15:30	-3	0.0	0.0	0.0
21-06-05 15:40	-3	0.0	0.004	0.384
21-06-05 15:50	-3	0.0	0.0	0.08
21-06-05 16:00	-3	0.0	0.0	0.0
21-06-05 16:10	-3	0.0	0.0	0.6080000000000001
21-06-05 16:20	-3	0.0	0.0	0.56
21-06-05 16:30	-3	0.0	0.0	0.0
21-06-05 16:40	-3	0.0	0.044	0.0
21-06-05 16:50	-3	0.0	0.0	0.0
21-06-05 17:00	-3	0.0	0.0	0.0
21-06-05 17:10	-3	0.0	0.0	0.0
21-06-05 17:20	-3	0.136	0.0	0.0
21-06-05 17:30	-3	0.0	0.0	0.0
21-06-05 17:40	-3	0.02	0.156	0.0
21-06-05 17:50	-3	0.0	0.0	0.0
21-06-05 18:00	-3	0.024	0.144	0.0
21-06-05 18:10	-3	0.0	0.0	0.0
21-06-05 18:20	-3	0.0	0.0	0.0
21-06-05 18:30	-3	1.6799999999999997	1.1400000000000001	0.604
21-06-05 18:40	-3	0.0	0.0	0.0
21-06-05 18:50	-3	0.0	0.0	0.0
21-06-05 19:00	-3	0.012	0.0	0.4800000000000001
21-06-05 19:10	-3	0.0	0.0	0.0
21-06-05 19:20	-3	5.220000000000001	0.33999999999999997	2.6439999999999997
21-06-05 19:30	-3	2.588	0.844	0.008
21-06-05 19:40	-3	1.088	1.7400000000000002	1.4200000000000002
21-06-05 19:50	-3	0.156	0.0	0.0
21-06-05 20:00	-3	0.704	0.72	0.0
21-06-05 20:10	-3	0.032	0.364	0.08800000000000001
21-06-05 20:20	-3	0.14	0.42000000000000004	1.188
21-06-05 20:30	-3	0.0	0.4880000000000001	1.7879999999999998
21-06-05 20:40	-3	0.0	0.0	0.0
21-06-05 20:50	-3	1.184	1.552	4.843999999999999
21-06-05 21:00	-3	0.02	2.6399999999999997	0.25200000000000006
21-06-05 21:10	-3	1.32	0.0	0.0
21-06-05 21:20	-3	0.0	0.032	0.0
21-06-05 21:30	-3	2.308	1.7879999999999998	0.184
21-06-05 21:40	-3	1.42	0.364	0.0
21-06-05 21:50	-3	0.124	0.5040000000000001	0.0
21-06-05 22:00	-3	0.08399999999999999	0.8119999999999999	1.3800000000000001
21-06-05 22:10	-3	0.0	0.0	0.0
21-06-05 22:20	-3	0.0	0.0	0.04
21-06-05 22:30	-3	0.0	0.0	0.036
21-06-05 22:40	-3	2.464	5.568	0.568
21-06-05 22:50	-3	2.5	3.7079999999999997	13.756
21-06-05 23:00	-3	3.364	6.731999999999999	1.616
21-06-05 23:10	-3	4.256	8.876000000000001	8.3
21-06-05 23:20	-3	15.331999999999999	7.452000000000001	10.34
21-06-05 23:30	-3	2.612	4.436	5.96
21-06-05 23:40	-3	1.64	4.720000000000001	10.02
21-06-05 23:50	-3	7.38	10.82	1.528
21-06-06 00:00	-3	1.6400000000000001	0.23200000000000004	1.056
21-06-06 00:10	-3	1.812	0.12	2.0
21-06-06 00:20	-3	1.9400000000000002	5.292	0.38
21-06-06 00:30	-3	9.344	0.992	8.612
21-06-06 00:40	-3	0.74	0.66	13.032000000000002
21-06-06 00:50	-3	0.372	1.576	0.148
21-06-06 01:00	-3	6.292	4.864	3.8760000000000003
21-06-06 01:10	-3	2.864	0.2	9.692
21-06-06 01:20	-3	0.492	0.048	12.847999999999999
21-06-06 01:30	-3	0.0	0.0	1.424
21-06-06 01:40	-3	0.0	0.004	0.0
21-06-06 01:50	-3	1.2360000000000002	0.028000000000000004	0.976
21-06-06 02:00	-3	2.712	0.8959999999999999	7.0920000000000005
21-06-06 02:10	-3	1.608	2.484	5.048
21-06-06 02:20	-3	6.144	8.536	3.2119999999999997
21-06-06 02:30	-3	5.996	4.728	4.292
21-06-06 02:40	-3	1.26	4.1	1.8800000000000001
21-06-06 02:50	-3	6.496	12.831999999999999	5.68
21-06-06 03:00	-3	9.008	11.756	3.148
21-06-06 03:10	-3	4.640000000000001	2.4360000000000004	9.428
21-06-06 03:20	-3	5.032	4.792	9.576
21-06-06 03:30	-3	6.587999999999999	0.168	0.72
21-06-06 03:40	-3	12.919999999999998	0.6	4.62
21-06-06 03:50	-3	4.264	0.18	0.0
21-06-06 04:00	-3	3.536	1.9759999999999998	0.308
21-06-06 04:10	-3	9.892000000000001	2.2920000000000003	0.6759999999999999
21-06-06 04:20	-3	7.851999999999999	7.684	0.44400000000000006
21-06-06 04:30	-3	12.232	3.16	5.928
21-06-06 04:40	-3	4.588	5.28	0.34800000000000003
21-06-06 04:50	-3	2.996	0.8320000000000001	2.736
21-06-06 05:00	-3	0.076	1.6	4.364
21-06-06 05:10	-3	1.0959999999999999	0.772	1.9280000000000002
21-06-06 05:20	-3	2.8600000000000003	5.732	13.443999999999999
21-06-06 05:30	-3	3.652	6.787999999999999	8.068000000000001
21-06-06 05:40	-3	9.456	9.132000000000001	17.884
21-06-06 05:50	-3	6.768000000000001	3.664	12.196000000000002
21-06-06 06:00	-3	1.448	8.864	3.7120000000000006
21-06-06 06:10	-3	1.112	2.468	2.2760000000000002
21-06-06 06:20	-3	0.328	1.948	7.884
21-06-06 06:30	-3	2.4	3.632	4.776000000000001
21-06-06 06:40	-3	1.9760000000000002	6.276000000000001	12.828
21-06-06 06:50	-3	2.88	0.8320000000000001	1.704
21-06-06 07:00	-2	2.7199999999999998	0.9280000000000002	1.192
21-06-06 07:10	-2	0.10800000000000001	0.46399999999999997	0.08
21-06-06 07:20	-2	0.0	0.288	1.684
21-06-06 07:30	-2	3.728	1.1360000000000001	3.872
21-06-06 07:40	-2	0.0	0.0	0.0
21-06-06 07:50	-2	0.0	0.004	0.0
21-06-06 08:00	-2	0.0	0.0	0.0
21-06-06 08:10	-2	0.0	0.0	0.0
21-06-06 08:20	-2	0.0	0.0	0.0
21-06-06 08:30	-2	0.0	0.0	0.0
21-06-06 08:40	-2	0.0	0.0	0.0
21-06-06 08:50	-2	0.0	0.10400000000000001	0.1
21-06-06 09:00	-2	0.0	0.0	0.0
21-06-06 09:10	-2	0.0	0.0	0.0
21-06-06 09:20	-2	0.132	0.8560000000000001	0.616
21-06-06 09:30	-2	0.0	0.0	0.0
21-06-06 09:40	-2	0.0	0.0	0.0
21-06-06 09:50	-2	0.0	0.0	0.0
21-06-06 10:00	-2	0.0	0.0	0.0
21-06-06 10:10	-2	0.0	0.0	0.0
21-06-06 10:20	-2	0.0	0.0	0.0
21-06-06 10:30	-2	0.0	0.0	0.0
21-06-06 10:40	-2	0.0	0.0	0.0
21-06-06 10:50	-2	0.0	0.0	0.328
21-06-06 11:00	-2	0.0	0.0	0.0
21-06-06 11:10	-2	0.44000000000000006	0.0	0.0
21-06-06 11:20	-2	0.0	0.0	0.0
21-06-06 11:30	-2	0.0	0.0	0.0
21-06-06 11:40	-2	0.0	0.0	0.0
21-06-06 11:50	-2	0.0	0.0	0.0
21-06-06 12:00	-2	0.0	0.0	0.0
21-06-06 12:10	-2	0.0	0.0	0.0
21-06-06 12:20	-2	3.3560000000000003	2.428	2.432
21-06-06 12:30	-2	2.08	0.168	1.052
21-06-06 12:40	-2	2.752	0.756	4.372
21-06-06 12:50	-2	1.468	5.5760000000000005	1.7240000000000002
21-06-06 13:00	-2	0.008	0.544	0.2
21-06-06 13:10	-2	0.0	0.0	0.0
21-06-06 13:20	-2	0.0	0.0	0.0
21-06-06 13:30	-2	0.0	0.0	0.0
21-06-06 13:40	-2	0.0	0.0	0.0
21-06-06 13:50	-2	0.0	0.0	0.0
21-06-06 14:00	-2	0.0	0.0	0.0
21-06-06 14:10	-2	0.0	6.1240000000000006	0.0
21-06-06 14:20	-2	0.0	0.0	0.0
21-06-06 14:30	-2	0.068	0.0	0.0
21-06-06 14:40	-2	0.08399999999999999	1.408	0.2
21-06-06 14:50	-2	0.0	0.0	0.0
21-06-06 15:00	-2	0.0	0.0	0.0
21-06-06 15:10	-2	0.0	0.0	0.0
21-06-06 15:20	-2	0.0	0.0	0.0
21-06-06 15:30	-2	0.0	0.0	0.0
21-06-06 15:40	-2	0.0	0.0	0.0
21-06-06 15:50	-2	0.0	0.348	0.0
21-06-06 16:00	-2	0.0	0.0	0.0
21-06-06 16:10	-2	0.0	0.0	0.0
21-06-06 16:20	-2	0.0	0.0	0.0
21-06-06 16:30	-2	0.0	0.0	0.0
21-06-06 16:40	-2	0.0	0.0	0.0
21-06-06 16:50	-2	0.0	0.0	0.0
21-06-06 17:00	-2	0.0	0.0	0.0
21-06-06 17:10	-2	0.0	0.0	0.0
21-06-06 17:20	-2	0.0	0.0	0.0
21-06-06 17:30	-2	0.0	0.0	0.0
21-06-06 17:40	-2	0.0	0.0	0.0
21-06-06 17:50	-2	0.0	0.0	0.0
21-06-06 18:00	-2	0.0	0.052000000000000005	0.0
21-06-06 18:10	-2	0.172	0.6759999999999999	0.052000000000000005
21-06-06 18:20	-2	0.096	0.096	0.38
21-06-06 18:30	-2	0.0	0.092	0.0
21-06-06 18:40	-2	0.0	0.0	0.0
21-06-06 18:50	-2	0.0	0.0	0.0
21-06-06 19:00	-2	0.0	0.0	0.0
21-06-06 19:10	-2	0.0	0.0	0.0
21-06-06 19:20	-2	0.0	0.0	0.0
21-06-06 19:30	-2	1.292	0.184	0.404
21-06-06 19:40	-2	5.784000000000001	0.9200000000000002	3.9919999999999995
21-06-06 19:50	-2	3.22	1.472	4.172000000000001
21-06-06 20:00	-2	5.796	0.288	3.308
21-06-06 20:10	-2	4.164	0.692	3.628
21-06-06 20:20	-2	0.0	0.0	0.0
21-06-06 20:30	-2	0.0	0.0	0.0
21-06-06 20:40	-2	0.0	0.0	0.0
21-06-06 20:50	-2	0.0	0.0	0.0
21-06-06 21:00	-2	0.592	0.10400000000000001	0.0
21-06-06 21:10	-2	2.76	0.692	0.5199999999999999
21-06-06 21:20	-2	0.12	0.032	0.0
21-06-06 21:30	-2	4.848000000000001	0.072	2.436
21-06-06 21:40	-2	0.064	1.168	2.2199999999999998
21-06-06 21:50	-2	0.764	0.008	3.7399999999999998
21-06-06 22:00	-2	1.5159999999999998	0.624	3.9440000000000004
21-06-06 22:10	-2	10.303999999999998	2.444	9.9
21-06-06 22:20	-2	1.04	0.132	0.0
21-06-06 22:30	-2	0.0	0.128	0.13999999999999999
21-06-06 22:40	-2	0.76	0.312	0.0
21-06-06 22:50	-2	0.184	4.328	1.116
21-06-06 23:00	-2	0.24800000000000005	5.412	1.768
21-06-06 23:10	-2	1.112	4.151999999999999	1.4600000000000002
21-06-06 23:20	-2	4.0440000000000005	5.444	6.976000000000001
21-06-06 23:30	-2	5.848	7.984	3.34
21-06-06 23:40	-2	7.268000000000001	2.432	4.08
21-06-06 23:50	-2	5.712	3.944	4.744
21-06-07 00:00	-2	7.372	1.388	6.28
21-06-07 00:10	-2	1.312	2.044	0.8280000000000001
21-06-07 00:20	-2	5.08	0.852	0.74
21-06-07 00:30	-2	7.364	3.1160000000000005	6.236
21-06-07 00:40	-2	3.156	7.312	5.5760000000000005
21-06-07 00:50	-2	10.708	6.336	4.728
21-06-07 01:00	-2	4.036	2.852	8.28
21-06-07 01:10	-2	2.104	3.524	8.776
21-06-07 01:20	-2	8.26	7.096000000000001	8.472
21-06-07 01:30	-2	5.204	2.748	9.144
21-06-07 01:40	-2	3.5519999999999996	4.640000000000001	7.176
21-06-07 01:50	-2	0.092	0.10800000000000001	0.6719999999999999
21-06-07 02:00	-2	0.0	0.128	1.232
21-06-07 02:10	-2	0.42400000000000004	0.024	8.608
21-06-07 02:20	-2	1.4	0.86	6.776000000000001
21-06-07 02:30	-2	4.08	1.3519999999999999	5.5040000000000004
21-06-07 02:40	-2	2.54	2.316	5.4719999999999995
21-06-07 02:50	-2	3.768	0.0	7.279999999999999
21-06-07 03:00	-2	0.048	2.164	0.252
21-06-07 03:10	-2	1.7920000000000003	0.252	0.064
21-06-07 03:20	-2	4.24	1.764	2.4
21-06-07 03:30	-2	3.62	6.356	4.128
21-06-07 03:40	-2	5.62	5.776	3.624
21-06-07 03:50	-2	14.552000000000001	9.912	2.72
21-06-07 04:00	-2	8.104000000000001	10.656	10.756
21-06-07 04:10	-2	10.668	6.296	0.368
21-06-07 04:20	-2	9.812000000000001	5.92	2.82
21-06-07 04:30	-2	4.244	5.82	4.96
21-06-07 04:40	-2	3.604	8.896	9.184000000000001
21-06-07 04:50	-2	7.0760000000000005	5.164	8.528
21-06-07 05:00	-2	4.287999999999999	5.151999999999999	11.416
21-06-07 05:10	-2	3.84	2.3720000000000003	6.692
21-06-07 05:20	-2	26.284000000000002	10.620000000000001	8.884
21-06-07 05:30	-2	10.532	1.088	6.295999999999999
21-06-07 05:40	-2	6.82	4.996	13.884
21-06-07 05:50	-2	4.0	1.7400000000000002	0.11600000000000002
21-06-07 06:00	-2	4.132	4.172	4.651999999999999
21-06-07 06:10	-2	9.336	3.2	6.612
21-06-07 06:20	-2	1.28	2.564	4.768
21-06-07 06:30	-2	0.072	0.612	1.512
21-06-07 06:40	-2	0.17200000000000001	0.9039999999999999	5.5
21-06-07 06:50	-2	0.22800000000000004	0.176	9.02
21-06-07 07:00	-1	0.0	0.0	1.516
21-06-07 07:10	-1	0.0	0.0	0.0
21-06-07 07:20	-1	0.0	0.0	0.0
21-06-07 07:30	-1	0.372	0.704	0.992
21-06-07 07:40	-1	0.0	0.0	0.0
21-06-07 07:50	-1	0.0	0.0	0.0
21-06-07 08:00	-1	5.372	2.2039999999999997	4.504
21-06-07 08:10	-1	2.524	4.388	0.556
21-06-07 08:20	-1	13.388	6.828	6.208
21-06-07 08:30	-1	16.044	7.108000000000001	16.484
21-06-07 08:40	-1	19.236	14.684000000000001	13.803999999999998
21-06-07 08:50	-1	3.276	2.38	1.7559999999999998
21-06-07 09:00	-1	0.0	0.0	0.0
21-06-07 09:10	-1	6.328	3.6599999999999993	3.4080000000000004
21-06-07 09:20	-1	1.504	4.9719999999999995	3.2439999999999998
21-06-07 09:30	-1	0.6880000000000001	3.8600000000000003	0.852
21-06-07 09:40	-1	0.0	0.0	0.0
21-06-07 09:50	-1	0.0	0.188	0.0
21-06-07 10:00	-1	0.0	0.0	0.0
21-06-07 10:10	-1	0.0	0.0	0.0
21-06-07 10:20	-1	0.0	0.0	0.0
21-06-07 10:30	-1	0.064	0.876	0.33999999999999997
21-06-07 10:40	-1	1.7400000000000002	0.0	0.028000000000000004
21-06-07 10:50	-1	0.0	0.0	0.0
21-06-07 11:00	-1	0.0	0.0	0.0
21-06-07 11:10	-1	0.044	0.012	0.64
21-06-07 11:20	-1	3.436	2.38	0.9960000000000001
21-06-07 11:30	-1	0.004	1.184	2.476
21-06-07 11:40	-1	0.292	0.284	1.028
21-06-07 11:50	-1	1.152	0.0	0.45200000000000007
21-06-07 12:00	-1	0.0	0.0	0.0
21-06-07 12:10	-1	0.0	0.0	0.0
21-06-07 12:20	-1	0.0	0.0	0.0
21-06-07 12:30	-1	0.0	0.0	0.0
21-06-07 12:40	-1	0.0	0.0	0.0
21-06-07 12:50	-1	0.0	0.0	0.0
21-06-07 13:00	-1	0.0	0.0	0.0
21-06-07 13:10	-1	0.08	0.0	0.016
21-06-07 13:20	-1	0.0	0.0	0.0
21-06-07 13:30	-1	0.0	0.0	0.0
21-06-07 13:40	-1	0.0	0.0	0.0
21-06-07 13:50	-1	0.22000000000000003	0.404	0.42800000000000005
21-06-07 14:00	-1	0.0	0.0	0.0
21-06-07 14:10	-1	1.232	0.23199999999999998	0.10800000000000001
21-06-07 14:20	-1	0.0	0.0	0.0
21-06-07 14:30	-1	0.0	0.0	0.0
21-06-07 14:40	-1	0.0	0.0	0.0
21-06-07 14:50	-1	0.0	0.0	0.0
21-06-07 15:00	-1	5.772	4.4719999999999995	7.203999999999999
21-06-07 15:10	-1	12.943999999999999	13.612	10.620000000000001
21-06-07 15:20	-1	10.76	5.284000000000001	11.132
21-06-07 15:30	-1	0.188	0.0	0.21600000000000003
21-06-07 15:40	-1	0.45600000000000007	0.0	0.18
21-06-07 15:50	-1	0.392	0.0	0.0
21-06-07 16:00	-1	0.0	0.0	0.008
21-06-07 16:10	-1	0.0	0.0	0.0
21-06-07 16:20	-1	0.0	0.0	0.0
21-06-07 16:30	-1	0.0	0.0	0.0
21-06-07 16:40	-1	0.0	0.0	0.0
21-06-07 16:50	-1	0.0	0.0	0.0
21-06-07 17:00	-1	0.008	0.0	0.10800000000000001
21-06-07 17:10	-1	0.0	0.0	0.0
21-06-07 17:20	-1	0.0	0.0	0.0
21-06-07 17:30	-1	0.044	0.0	4.064
21-06-07 17:40	-1	0.344	0.0	0.156
21-06-07 17:50	-1	0.0	0.0	0.0
21-06-07 18:00	-1	0.0	0.9880000000000001	0.0
21-06-07 18:10	-1	0.0	0.0	0.0
21-06-07 18:20	-1	0.0	0.036	0.0
21-06-07 18:30	-1	0.0	0.0	0.0
21-06-07 18:40	-1	0.08399999999999999	0.0	0.0
21-06-07 18:50	-1	0.4640000000000001	0.012	0.0
21-06-07 19:00	-1	0.0	0.524	0.028000000000000004
21-06-07 19:10	-1	0.44000000000000006	0.43600000000000005	5.684
21-06-07 19:20	-1	4.1160000000000005	3.7	4.288
21-06-07 19:30	-1	3.6160000000000005	0.128	3.588
21-06-07 19:40	-1	0.044	0.0	0.0
21-06-07 19:50	-1	0.0	0.0	0.0
21-06-07 20:00	-1	0.5640000000000001	0.0	0.796
21-06-07 20:10	-1	0.0	0.0	0.0
21-06-07 20:20	-1	0.0	0.0	0.0
21-06-07 20:30	-1	0.8879999999999999	0.724	0.508
21-06-07 20:40	-1	0.0	0.0	0.0
21-06-07 20:50	-1	0.02	0.248	0.048
21-06-07 21:00	-1	0.5	0.22400000000000003	0.148
21-06-07 21:10	-1	8.032	1.5	0.10400000000000001
21-06-07 21:20	-1	10.236	0.32	0.21200000000000002
21-06-07 21:30	-1	1.056	2.632	0.3
21-06-07 21:40	-1	0.164	0.0	0.0
21-06-07 21:50	-1	15.756	4.672	4.544
21-06-07 22:00	-1	2.652	1.1760000000000002	8.315999999999999
21-06-07 22:10	-1	3.336	0.308	1.888
21-06-07 22:20	-1	6.732000000000001	0.2	6.784000000000001
21-06-07 22:30	-1	0.168	1.152	0.18
21-06-07 22:40	-1	1.072	0.152	0.716
21-06-07 22:50	-1	0.52	1.092	0.188
21-06-07 23:00	-1	8.716	3.6159999999999997	0.16
21-06-07 23:10	-1	2.548	5.984	1.748
21-06-07 23:20	-1	3.832	4.5920000000000005	3.912
21-06-07 23:30	-1	11.992	3.6479999999999997	8.128
21-06-07 23:40	-1	11.328	2.708	5.772
21-06-07 23:50	-1	6.831999999999999	6.068	8.392
21-06-08 00:00	-1	2.304	8.276	3.3120000000000003
21-06-08 00:10	-1	6.947999999999999	7.4719999999999995	10.760000000000002
21-06-08 00:20	-1	16.428	8.908	17.348000000000003
21-06-08 00:30	-1	3.8560000000000003	7.160000000000001	9.276
21-06-08 00:40	-1	3.8920000000000003	7.024000000000001	10.264
21-06-08 00:50	-1	2.644	10.248000000000001	18.356
21-06-08 01:00	-1	2.008	5.936	11.884
21-06-08 01:10	-1	11.504000000000001	4.336	3.2960000000000003
21-06-08 01:20	-1	2.9720000000000004	4.351999999999999	2.3920000000000003
21-06-08 01:30	-1	16.672	8.628	14.8
21-06-08 01:40	-1	11.732000000000001	2.372	15.104
21-06-08 01:50	-1	7.492	1.552	14.280000000000001
21-06-08 02:00	-1	9.568000000000001	5.372	13.296000000000001
21-06-08 02:10	-1	0.8	0.716	5.4079999999999995
21-06-08 02:20	-1	5.276	1.068	12.756
21-06-08 02:30	-1	4.852	0.772	8.879999999999999
21-06-08 02:40	-1	1.8560000000000003	1.2280000000000002	5.312
21-06-08 02:50	-1	1.736	0.496	7.5120000000000005
21-06-08 03:00	-1	0.0	0.0	0.0
21-06-08 03:10	-1	0.004	0.048	0.0
21-06-08 03:20	-1	0.0	0.0	0.11200000000000002
21-06-08 03:30	-1	0.0	0.21200000000000002	0.0
21-06-08 03:40	-1	2.832	3.148	2.5520000000000005
21-06-08 03:50	-1	3.6160000000000005	10.732000000000001	0.6359999999999999
21-06-08 04:00	-1	10.540000000000001	10.484	3.0159999999999996
21-06-08 04:10	-1	6.708	2.7960000000000003	4.0920000000000005
21-06-08 04:20	-1	0.10800000000000001	1.4760000000000002	4.032
21-06-08 04:30	-1	11.436000000000002	3.944	6.5120000000000005
21-06-08 04:40	-1	5.2	2.6879999999999997	5.036
21-06-08 04:50	-1	3.8240000000000003	4.524	2.032
21-06-08 05:00	-1	8.252	9.836	1.94
21-06-08 05:10	-1	7.236	5.16	3.048
21-06-08 05:20	-1	11.684000000000001	8.056000000000001	11.184000000000001
21-06-08 05:30	-1	7.5280000000000005	6.412000000000001	10.38
21-06-08 05:40	-1	10.256	12.059999999999999	11.732000000000001
21-06-08 05:50	-1	3.8240000000000003	6.876	7.296000000000001
21-06-08 06:00	-1	3.568	8.2	3.8280000000000003
21-06-08 06:10	-1	5.912	8.692	12.136
21-06-08 06:20	-1	8.532	4.464	16.887999999999998
21-06-08 06:30	-1	11.536	7.496	9.576
21-06-08 06:40	-1	3.076	3.108	7.364
21-06-08 06:50	-1	0.192	1.1480000000000001	3.1960000000000006
21-06-08 07:00	0	0.41200000000000003	0.22800000000000004	0.136
21-06-08 07:10	0	1.088	0.0	1.26
21-06-08 07:20	0	0.724	0.0	0.0
21-06-08 07:30	0	0.0	0.0	0.0
21-06-08 07:40	0	0.0	0.0	0.0
21-06-08 07:50	0	0.304	1.4200000000000002	1.956
21-06-08 08:00	0	0.0	0.0	0.0
21-06-08 08:10	0	0.0	0.0	0.0
21-06-08 08:20	0	0.0	0.0	0.0
21-06-08 08:30	0	0.0	0.0	0.0
21-06-08 08:40	0	0.0	0.0	0.0
21-06-08 08:50	0	0.0	0.0	0.0
21-06-08 09:00	0	0.0	0.0	0.0
21-06-08 09:10	0	0.0	0.0	0.0
21-06-08 09:20	0	0.0	0.0	0.0
21-06-08 09:30	0	0.0	0.0	0.0
21-06-08 09:40	0	0.21600000000000003	0.0	0.10800000000000001
21-06-08 09:50	0	0.0	0.388	0.0
21-06-08 10:00	0	13.416	19.984	19.96
21-06-08 10:10	0	20.503999999999998	17.292	19.876
21-06-08 10:20	0	13.712	12.788	20.44
21-06-08 10:30	0	14.884	17.12	21.192
21-06-08 10:40	0	9.684000000000001	11.536	16.196
21-06-08 10:50	0	14.456	10.32	16.732
21-06-08 11:00	0	17.46	12.136000000000001	15.703999999999999
21-06-08 11:10	0	24.580000000000002	14.408000000000001	20.436
21-06-08 11:20	0	19.932000000000002	11.66	10.448
21-06-08 11:30	0	13.112	7.756	11.36
21-06-08 11:40	0	15.156	9.331999999999999	10.751999999999999
21-06-08 11:50	0	20.003999999999998	15.9	15.24
21-06-08 12:00	0	15.412	13.920000000000002	15.947999999999999
21-06-08 12:10	0	19.068	21.012	22.024
21-06-08 12:20	0	18.788	11.928	13.163999999999998
21-06-08 12:30	0	14.312000000000001	13.98	15.308000000000002
21-06-08 12:40	0	7.896000000000001	8.58	8.22
21-06-08 12:50	0	13.744	9.884	11.98
21-06-08 13:00	0	16.272	6.044	16.304
21-06-08 13:10	0	22.408	17.892000000000003	17.2
21-06-08 13:20	0	20.740000000000002	11.544	15.436000000000002
21-06-08 13:30	0	13.464000000000002	13.303999999999998	15.872
21-06-08 13:40	0	1.8800000000000001	9.784	9.492
21-06-08 13:50	0	8.004000000000001	1.624	8.792
21-06-08 14:00	0	11.592	3.94	17.712
21-06-08 14:10	0	19.668	8.959999999999999	17.028
21-06-08 14:20	0	10.28	11.296000000000001	12.936000000000002
21-06-08 14:30	0	9.856	12.9	12.748000000000001
21-06-08 14:40	0	5.2	6.94	9.752
21-06-08 14:50	0	0.488	10.204	6.856
21-06-08 15:00	0	2.3920000000000003	3.4879999999999995	11.272
21-06-08 15:10	0	0.016	0.7	0.8760000000000001
21-06-08 15:20	0	0.0	0.0	0.0
21-06-08 15:30	0	0.716	0.584	4.74
21-06-08 15:40	0	0.0	0.0	0.0
21-06-08 15:50	0	0.524	0.332	0.40800000000000003
21-06-08 16:00	0	0.0	0.0	0.0
21-06-08 16:10	0	0.0	0.0	0.0
21-06-08 16:20	0	0.0	0.012	0.04
21-06-08 16:30	0	0.0	0.0	0.0
21-06-08 16:40	0	0.0	0.0	0.0
21-06-08 16:50	0	0.0	0.0	0.0
21-06-08 17:00	0	0.26	0.608	1.316
21-06-08 17:10	0	0.316	4.42	2.6559999999999997
21-06-08 17:20	0	2.316	4.728	2.508
21-06-08 17:30	0	0.156	2.744	0.284
21-06-08 17:40	0	2.18	3.604	2.344
21-06-08 17:50	0	0.0	0.0	0.0
21-06-08 18:00	0	0.0	0.0	0.0
21-06-08 18:10	0	0.0	0.0	0.0
21-06-08 18:20	0	0.0	0.0	0.0
21-06-08 18:30	0	0.0	0.0	0.0
21-06-08 18:40	0	0.0	0.0	0.0
21-06-08 18:50	0	0.0	0.0	0.0
21-06-08 19:00	0	0.0	0.0	0.0
21-06-08 19:10	0	0.0	0.0	0.0
21-06-08 19:20	0	0.0	0.46399999999999997	0.0
21-06-08 19:30	0	0.8160000000000001	0.0	0.488
21-06-08 19:40	0	0.22400000000000003	0.05600000000000001	4.328
21-06-08 19:50	0	0.072	2.476	1.6960000000000002
21-06-08 20:00	0	0.036000000000000004	0.704	1.7880000000000003
21-06-08 20:10	0	0.012	0.092	0.0
21-06-08 20:20	0	0.0	0.048	0.156
21-06-08 20:30	0	0.0	0.0	0.0
21-06-08 20:40	0	0.9480000000000001	0.0	0.0
21-06-08 20:50	0	0.0	0.0	0.0
21-06-08 21:00	0	0.0	0.0	0.0
21-06-08 21:10	0	0.0	0.10400000000000001	1.2879999999999998
21-06-08 21:20	0	0.41200000000000003	0.0	0.008
21-06-08 21:30	0	0.1	0.0	0.0
21-06-08 21:40	0	2.212	1.8359999999999999	1.216
21-06-08 21:50	0	0.11599999999999999	0.22000000000000003	0.036
21-06-08 22:00	0	0.0	0.0	0.0
21-06-08 22:10	0	0.0	0.0	0.06
21-06-08 22:20	0	0.0	0.0	0.0
21-06-08 22:30	0	0.35200000000000004	0.052000000000000005	0.0
21-06-08 22:40	0	0.0	0.0	0.0
21-06-08 22:50	0	2.66	1.6480000000000001	0.4640000000000001
21-06-08 23:00	0	1.032	3.272	1.8519999999999999
21-06-08 23:10	0	1.004	1.112	0.788
21-06-08 23:20	0	1.6920000000000002	1.752	3.8920000000000003
21-06-08 23:30	0	0.0	0.0	0.0
21-06-08 23:40	0	1.9600000000000002	8.176	2.152
21-06-08 23:50	0	0.62	7.328	0.704
21-06-09 00:00	0	3.8560000000000003	7.5600000000000005	2.6639999999999997
21-06-09 00:10	0	12.623999999999999	5.959999999999999	2.504
21-06-09 00:20	0	11.22	8.732000000000001	2.3600000000000003
21-06-09 00:30	0	1.24	5.484	2.4080000000000004
21-06-09 00:40	0	1.3000000000000003	9.428	1.348
21-06-09 00:50	0	7.859999999999999	3.476	4.248
21-06-09 01:00	0	7.364	2.4240000000000004	10.248000000000001
21-06-09 01:10	0	3.1119999999999997	0.624	7.132000000000001
21-06-09 01:20	0	1.184	0.152	3.464
21-06-09 01:30	0	4.74	6.348000000000001	5.36
21-06-09 01:40	0	2.904	10.156	5.616
21-06-09 01:50	0	0.312	5.98	16.072
21-06-09 02:00	0	0.244	10.344	5.756
21-06-09 02:10	0	1.54	4.304	4.452
21-06-09 02:20	0	1.9119999999999997	2.396	5.256
21-06-09 02:30	0	2.112	2.8600000000000003	0.4640000000000001
21-06-09 02:40	0	2.8520000000000003	3.808	1.244
21-06-09 02:50	0	16.94	1.204	13.852
21-06-09 03:00	0	5.044	0.016	1.592
21-06-09 03:10	0	10.64	0.0	0.492
21-06-09 03:20	0	0.0	0.0	0.0
21-06-09 03:30	0	0.0	0.0	0.0
21-06-09 03:40	0	0.0	0.0	0.0
21-06-09 03:50	0	0.0	0.0	0.0
21-06-09 04:00	0	0.0	0.0	0.0
21-06-09 04:10	0	0.0	0.0	0.0
21-06-09 04:20	0	0.0	0.10400000000000001	0.0
21-06-09 04:30	0	0.868	2.0439999999999996	0.328
21-06-09 04:40	0	5.328	3.464	1.336
21-06-09 04:50	0	1.9120000000000001	1.28	0.272
21-06-09 05:00	0	2.6759999999999997	2.4720000000000004	3.3280000000000003
21-06-09 05:10	0	4.452	2.692	11.52
21-06-09 05:20	0	6.0200000000000005	2.448	9.364
21-06-09 05:30	0	4.988	2.2	1.94
21-06-09 05:40	0	12.792000000000002	4.96	0.552
21-06-09 05:50	0	2.568	1.268	2.58
21-06-09 06:00	0	6.5840000000000005	3.6480000000000006	6.776000000000001
21-06-09 06:10	0	11.360000000000001	5.06	9.056000000000001
21-06-09 06:20	0	3.276	3.8280000000000003	4.204000000000001
21-06-09 06:30	0	1.356	1.4600000000000002	7.4
21-06-09 06:40	0	0.012	0.0	2.768
21-06-09 06:50	0	0.0	0.0	0.0
21-06-09 07:00	1	0.0	0.0	0.0
21-06-09 07:10	1	0.0	0.0	0.0
21-06-09 07:20	1	0.0	0.0	0.0
21-06-09 07:30	1	0.0	0.0	0.0
21-06-09 07:40	1	0.0	0.0	0.0
21-06-09 07:50	1	0.05600000000000001	0.6679999999999999	0.764
21-06-09 08:00	1	0.276	2.5	0.592
21-06-09 08:10	1	0.0	0.0	0.0
21-06-09 08:20	1	0.0	0.0	0.0
21-06-09 08:30	1	1.1320000000000001	1.6640000000000001	1.076
21-06-09 08:40	1	6.284000000000001	4.128	1.236
21-06-09 08:50	1	0.0	0.0	0.0
21-06-09 09:00	1	0.0	0.0	0.0
21-06-09 09:10	1	0.0	0.0	0.0
21-06-09 09:20	1	0.028000000000000004	0.076	0.0
21-06-09 09:30	1	0.0	0.0	0.0
21-06-09 09:40	1	0.0	0.0	0.0
21-06-09 09:50	1	0.0	0.0	0.0
21-06-09 10:00	1	0.0	0.0	0.0
21-06-09 10:10	1	0.0	0.3	0.536
21-06-09 10:20	1	0.5680000000000001	0.016	0.036
21-06-09 10:30	1	0.0	0.0	0.0
21-06-09 10:40	1	0.45200000000000007	0.0	0.0
21-06-09 10:50	1	0.0	1.848	2.588
21-06-09 11:00	1	0.0	0.0	0.0
21-06-09 11:10	1	0.0	0.0	0.0
21-06-09 11:20	1	0.0	0.0	0.0
21-06-09 11:30	1	0.0	0.0	0.0
21-06-09 11:40	1	0.0	0.0	0.0
21-06-09 11:50	1	0.0	0.0	0.0
21-06-09 12:00	1	0.0	0.0	0.0
21-06-09 12:10	1	0.396	0.0	1.484
21-06-09 12:20	1	0.66	0.0	0.308
21-06-09 12:30	1	0.26	0.036	0.148
21-06-09 12:40	1	0.016	0.0	0.004
21-06-09 12:50	1	0.0	0.0	0.0
21-06-09 13:00	1	0.0	0.0	0.0
21-06-09 13:10	1	0.0	0.0	0.0
21-06-09 13:20	1	0.028000000000000004	0.24	0.076
21-06-09 13:30	1	0.02	0.0	3.048
21-06-09 13:40	1	0.0	0.0	0.0
21-06-09 13:50	1	0.0	0.0	0.0
21-06-09 14:00	1	0.0	0.0	0.0
21-06-09 14:10	1	0.32	0.004	0.0
21-06-09 14:20	1	1.176	0.0	0.088
21-06-09 14:30	1	0.0	0.0	0.0
21-06-09 14:40	1	0.0	0.0	0.0
21-06-09 14:50	1	0.0	0.0	0.0
21-06-09 15:00	1	0.0	0.0	0.0
21-06-09 15:10	1	0.0	0.0	0.0
21-06-09 15:20	1	0.0	0.0	0.0
21-06-09 15:30	1	0.0	0.0	0.0
21-06-09 15:40	1	0.0	0.0	0.0
21-06-09 15:50	1	0.0	0.0	0.0
21-06-09 16:00	1	0.0	0.10400000000000001	0.0
21-06-09 16:10	1	0.024	0.8600000000000001	0.376
21-06-09 16:20	1	0.0	0.0	0.0
21-06-09 16:30	1	0.0	0.0	0.0
21-06-09 16:40	1	0.0	0.0	0.0
21-06-09 16:50	1	0.5880000000000001	0.908	0.128
21-06-09 17:00	1	0.0	0.312	0.0
21-06-09 17:10	1	1.2600000000000002	0.052000000000000005	0.728
21-06-09 17:20	1	0.512	0.0	0.0
21-06-09 17:30	1	1.392	0.584	0.0
21-06-09 17:40	1	0.0	0.0	0.0
21-06-09 17:50	1	0.0	0.0	0.0
21-06-09 18:00	1	0.0	0.0	0.0
21-06-09 18:10	1	0.164	0.0	0.0
21-06-09 18:20	1	0.0	0.0	0.0
21-06-09 18:30	1	0.42000000000000004	0.0	0.236
21-06-09 18:40	1	0.0	0.0	0.0
21-06-09 18:50	1	0.008	0.0	0.128
21-06-09 19:00	1	0.0	0.04	0.0
21-06-09 19:10	1	0.312	0.5519999999999999	1.112
21-06-09 19:20	1	1.384	2.448	11.872000000000002
21-06-09 19:30	1	6.448	0.6	13.943999999999999
21-06-09 19:40	1	0.7200000000000001	0.0	10.748000000000001
21-06-09 19:50	1	0.02	0.008	0.04
21-06-09 20:00	1	0.22000000000000003	0.024	0.064
21-06-09 20:10	1	0.08399999999999999	0.20400000000000001	1.468
21-06-09 20:20	1	0.612	0.0	0.0
21-06-09 20:30	1	1.136	0.0	0.06
21-06-09 20:40	1	1.636	0.012	0.2
21-06-09 20:50	1	5.056	0.8319999999999999	1.0639999999999998
21-06-09 21:00	1	2.5480000000000005	0.20400000000000001	1.264
21-06-09 21:10	1	0.0	0.0	0.0
21-06-09 21:20	1	0.024	0.34800000000000003	2.868
21-06-09 21:30	1	0.02	0.008	0.008
21-06-09 21:40	1	0.0	0.0	0.0
21-06-09 21:50	1	0.0	0.0	0.0
21-06-09 22:00	1	2.008	0.124	0.36
21-06-09 22:10	1	0.388	0.256	0.004
21-06-09 22:20	1	1.588	1.8519999999999999	3.216
21-06-09 22:30	1	1.328	0.732	1.168
21-06-09 22:40	1	1.884	2.488	1.44
21-06-09 22:50	1	3.3280000000000003	0.4720000000000001	5.652
21-06-09 23:00	1	4.664	0.8200000000000001	0.064
21-06-09 23:10	1	2.224	6.684	17.172
21-06-09 23:20	1	12.712	5.752000000000001	8.324000000000002
21-06-09 23:30	1	1.6960000000000002	2.98	4.984
21-06-09 23:40	1	0.23200000000000004	2.2199999999999998	1.012
21-06-09 23:50	1	9.872	3.228	2.2600000000000002
21-06-10 00:00	1	0.9560000000000001	2.216	4.340000000000001
21-06-10 00:10	1	2.144	1.8679999999999999	2.756
21-06-10 00:20	1	19.94	8.128	8.040000000000001
21-06-10 00:30	1	1.4200000000000002	3.2199999999999998	4.008
21-06-10 00:40	1	6.7	11.236	11.976
21-06-10 00:50	1	12.608	14.392000000000001	2.6
21-06-10 01:00	1	4.359999999999999	1.8760000000000001	0.04
21-06-10 01:10	1	2.404	4.132	2.364
21-06-10 01:20	1	7.452	2.9240000000000004	6.404000000000001
21-06-10 01:30	1	5.744	0.344	2.48
21-06-10 01:40	1	17.244	9.120000000000001	10.636
21-06-10 01:50	1	0.652	0.41200000000000003	2.472
21-06-10 02:00	1	0.672	1.768	2.436
21-06-10 02:10	1	3.624	4.0520000000000005	8.352
21-06-10 02:20	1	0.276	7.779999999999999	6.304
21-06-10 02:30	1	1.8039999999999998	1.324	7.304
21-06-10 02:40	1	0.0	0.0	0.0
21-06-10 02:50	1	0.652	0.012	0.0
21-06-10 03:00	1	0.0	0.0	0.0
21-06-10 03:10	1	4.364	0.11200000000000002	1.124
21-06-10 03:20	1	0.0	0.012	0.616
21-06-10 03:30	1	0.0	0.44800000000000006	0.0
21-06-10 03:40	1	0.0	0.0	0.0
21-06-10 03:50	1	7.587999999999999	0.8880000000000001	0.42800000000000005
21-06-10 04:00	1	4.64	1.42	1.508
21-06-10 04:10	1	2.76	1.3080000000000003	0.236
21-06-10 04:20	1	4.5760000000000005	2.744	3.252
21-06-10 04:30	1	11.132	0.0	1.344
21-06-10 04:40	1	6.672	0.344	4.284000000000001
21-06-10 04:50	1	0.248	1.44	0.06
21-06-10 05:00	1	1.584	3.72	5.5280000000000005
21-06-10 05:10	1	9.72	3.964	9.059999999999999
21-06-10 05:20	1	5.156000000000001	5.412000000000001	6.864
21-06-10 05:30	1	6.708	5.948	4.924
21-06-10 05:40	1	7.08	2.4840000000000004	6.336
21-06-10 05:50	1	0.328	4.384	0.6839999999999999
21-06-10 06:00	1	10.1	4.724	8.436
21-06-10 06:10	1	7.960000000000001	3.9200000000000004	4.0600000000000005
21-06-10 06:20	1	0.156	0.22800000000000004	2.132
21-06-10 06:30	1	0.504	0.40800000000000003	8.936
21-06-10 06:40	1	0.0	0.0	0.064
21-06-10 06:50	1	0.0	0.0	0.0
21-06-10 07:00	2	0.0	0.0	0.0
21-06-10 07:10	2	0.0	0.0	0.0
21-06-10 07:20	2	1.5559999999999998	4.843999999999999	7.672
21-06-10 07:30	2	1.8960000000000001	1.448	2.2640000000000002
21-06-10 07:40	2	0.0	0.0	0.0
21-06-10 07:50	2	0.0	0.0	0.0
21-06-10 08:00	2	0.0	0.0	0.0
21-06-10 08:10	2	0.0	0.0	0.0
21-06-10 08:20	2	0.0	0.0	0.0
21-06-10 08:30	2	0.0	2.848	1.116
21-06-10 08:40	2	0.0	0.356	0.0
21-06-10 08:50	2	0.0	0.0	0.0
21-06-10 09:00	2	0.0	0.0	0.0
21-06-10 09:10	2	0.376	0.0	0.0
21-06-10 09:20	2	0.132	0.908	0.292
21-06-10 09:30	2	0.0	1.276	0.0
21-06-10 09:40	2	0.0	0.0	0.0
21-06-10 09:50	2	0.0	0.0	0.0
21-06-10 10:00	2	0.0	0.0	0.0
21-06-10 10:10	2	0.396	0.764	0.0
21-06-10 10:20	2	16.32	12.32	11.732
21-06-10 10:30	2	19.056	12.156	26.736
21-06-10 10:40	2	17.387999999999998	9.628	17.824
21-06-10 10:50	2	14.703999999999999	0.696	15.219999999999999
21-06-10 11:00	2	1.716	0.0	1.048
21-06-10 11:10	2	0.984	0.0	0.008
21-06-10 11:20	2	0.0	0.0	0.0
21-06-10 11:30	2	1.496	0.6759999999999999	1.8800000000000001
21-06-10 11:40	2	0.0	0.0	0.4
21-06-10 11:50	2	0.016	0.508	3.28
21-06-10 12:00	2	0.004	0.016	1.3
21-06-10 12:10	2	0.28	0.016	0.168
21-06-10 12:20	2	0.492	1.764	3.664
21-06-10 12:30	2	0.22800000000000004	2.912	1.864
21-06-10 12:40	2	0.0	0.0	0.0
21-06-10 12:50	2	0.0	0.0	0.0
21-06-10 13:00	2	0.0	0.0	0.0
21-06-10 13:10	2	0.0	0.276	0.0
21-06-10 13:20	2	0.0	0.0	0.0
21-06-10 13:30	2	0.0	0.0	0.0
21-06-10 13:40	2	0.0	0.0	0.0
21-06-10 13:50	2	0.0	0.0	0.0
21-06-10 14:00	2	0.0	0.0	0.0
21-06-10 14:10	2	0.136	1.092	0.0
21-06-10 14:20	2	0.0	0.0	0.0
21-06-10 14:30	2	2.588	1.536	3.684
21-06-10 14:40	2	0.16799999999999998	0.0	0.024
21-06-10 14:50	2	0.744	1.6640000000000001	2.508
21-06-10 15:00	2	0.008	0.0	0.11599999999999999
21-06-10 15:10	2	0.0	0.0	0.0
21-06-10 15:20	2	0.0	0.0	0.0
21-06-10 15:30	2	0.0	0.0	0.0
21-06-10 15:40	2	0.0	0.0	0.0
21-06-10 15:50	2	0.0	0.0	0.0
21-06-10 16:00	2	0.0	0.0	0.0
21-06-10 16:10	2	0.0	0.0	0.0
21-06-10 16:20	2	0.0	0.0	0.0
21-06-10 16:30	2	0.0	0.0	0.0
21-06-10 16:40	2	0.0	0.0	0.0
21-06-10 16:50	2	0.0	0.0	0.0
21-06-10 17:00	2	0.0	0.0	0.0
21-06-10 17:10	2	0.0	0.20400000000000001	0.0
21-06-10 17:20	2	0.0	0.0	0.0
21-06-10 17:30	2	0.0	0.0	0.0
21-06-10 17:40	2	0.0	0.0	0.0
21-06-10 17:50	2	0.0	0.0	0.0
21-06-10 18:00	2	0.0	0.0	0.0
21-06-10 18:10	2	0.0	0.0	0.0
21-06-10 18:20	2	0.0	0.124	0.004
21-06-10 18:30	2	0.128	0.064	0.0
21-06-10 18:40	2	0.0	0.0	0.0
21-06-10 18:50	2	2.08	0.78	0.0
21-06-10 19:00	2	0.0	0.0	0.0
21-06-10 19:10	2	0.31599999999999995	0.0	0.0
21-06-10 19:20	2	1.832	0.6719999999999999	8.536
21-06-10 19:30	2	2.332	0.23199999999999998	15.668000000000001
21-06-10 19:40	2	0.11200000000000002	0.0	1.52
21-06-10 19:50	2	0.632	0.21600000000000003	0.0
21-06-10 20:00	2	0.0	0.068	0.0
21-06-10 20:10	2	0.0	0.0	0.0
21-06-10 20:20	2	0.0	0.41600000000000004	0.0
21-06-10 20:30	2	0.0	0.0	0.0
21-06-10 20:40	2	0.0	0.0	0.0
21-06-10 20:50	2	0.0	0.036	0.0
21-06-10 21:00	2	0.0	0.1	0.0
21-06-10 21:10	2	1.504	1.7	0.08399999999999999
21-06-10 21:20	2	2.068	0.62	1.2520000000000002
21-06-10 21:30	2	0.6679999999999999	0.0	0.0
21-06-10 21:40	2	0.096	0.052000000000000005	0.0
21-06-10 21:50	2	0.05600000000000001	0.064	0.22000000000000003
21-06-10 22:00	2	0.0	0.06	1.496
21-06-10 22:10	2	0.596	1.58	0.644
21-06-10 22:20	2	1.3519999999999999	0.272	0.28800000000000003
21-06-10 22:30	2	2.496	3.5519999999999996	4.827999999999999
21-06-10 22:40	2	3.896	0.576	3.528
21-06-10 22:50	2	1.136	0.584	5.584
21-06-10 23:00	2	6.484	1.732	6.7360000000000015
21-06-10 23:10	2	2.44	4.696	1.332
21-06-10 23:20	2	0.036	3.3880000000000003	0.0
21-06-10 23:30	2	0.23200000000000004	0.22000000000000003	0.02
21-06-10 23:40	2	2.472	9.008	3.104
21-06-10 23:50	2	6.004	3.076	1.324
21-06-11 00:00	2	8.732000000000001	0.836	1.228
21-06-11 00:10	2	7.279999999999999	5.784000000000001	0.724
21-06-11 00:20	2	3.504	5.984	1.72
21-06-11 00:30	2	13.788	6.132	1.264
21-06-11 00:40	2	9.572	2.3920000000000003	1.94
21-06-11 00:50	2	3.812	3.628	2.88
21-06-11 01:00	2	13.788	6.5040000000000004	7.372
21-06-11 01:10	2	12.836000000000002	6.388	4.516
21-06-11 01:20	2	1.8920000000000001	4.98	5.92
21-06-11 01:30	2	8.548	2.972	12.58
21-06-11 01:40	2	3.2600000000000002	7.384	5.98
21-06-11 01:50	2	6.424000000000001	0.9040000000000001	9.459999999999999
21-06-11 02:00	2	9.172	0.44400000000000006	2.572
21-06-11 02:10	2	2.668	0.364	2.7800000000000002
21-06-11 02:20	2	1.288	0.0	0.744
21-06-11 02:30	2	0.0	0.0	0.0
21-06-11 02:40	2	0.0	0.0	0.0
21-06-11 02:50	2	1.308	1.064	0.004
21-06-11 03:00	2	1.884	0.356	5.723999999999999
21-06-11 03:10	2	2.588	0.18	10.024000000000001
21-06-11 03:20	2	0.004	0.44800000000000006	16.468
21-06-11 03:30	2	0.724	0.008	15.988
21-06-11 03:40	2	0.27599999999999997	0.9039999999999999	6.9
21-06-11 03:50	2	1.548	2.816	11.128
21-06-11 04:00	2	0.756	1.056	0.548
21-06-11 04:10	2	1.1320000000000001	7.0	8.904
21-06-11 04:20	2	2.304	1.5879999999999999	3.136
21-06-11 04:30	2	8.208	4.388	0.876
21-06-11 04:40	2	10.976	3.4840000000000004	2.1559999999999997
21-06-11 04:50	2	4.304	2.3680000000000003	8.524
21-06-11 05:00	2	6.42	1.7760000000000002	2.636
21-06-11 05:10	2	4.287999999999999	16.324	2.716
21-06-11 05:20	2	4.628	8.564	1.7120000000000002
21-06-11 05:30	2	9.760000000000002	3.9	0.504
21-06-11 05:40	2	1.8080000000000003	1.6760000000000002	4.292
21-06-11 05:50	2	1.916	0.45200000000000007	2.612
21-06-11 06:00	2	3.4519999999999995	0.02	9.188
21-06-11 06:10	2	3.7920000000000003	4.652	3.5840000000000005
21-06-11 06:20	2	0.768	3.5159999999999996	0.41600000000000004
21-06-11 06:30	2	0.156	2.368	0.724
21-06-11 06:40	2	0.596	1.04	6.544
21-06-11 06:50	2	0.0	0.0	0.244
21-06-11 07:00	3	0.6719999999999999	2.46	0.908
21-06-11 07:10	3	0.0	0.0	0.0
21-06-11 07:20	3	0.0	0.0	0.0
21-06-11 07:30	3	6.192	4.836	0.9400000000000001
21-06-11 07:40	3	0.172	0.236	0.0
21-06-11 07:50	3	0.0	0.0	0.04
21-06-11 08:00	3	1.096	3.72	0.0
21-06-11 08:10	3	0.0	0.0	0.0
21-06-11 08:20	3	0.0	0.0	0.0
21-06-11 08:30	3	1.0	2.396	0.176
21-06-11 08:40	3	0.0	0.0	0.0
21-06-11 08:50	3	0.0	0.0	0.0
21-06-11 09:00	3	0.0	0.0	0.0
21-06-11 09:10	3	0.0	0.0	0.0
21-06-11 09:20	3	1.216	0.592	0.096
21-06-11 09:30	3	0.0	0.0	0.0
21-06-11 09:40	3	0.02	0.852	0.076
21-06-11 09:50	3	0.0	0.0	0.0
21-06-11 10:00	3	0.0	0.0	0.0
21-06-11 10:10	3	0.0	0.0	0.172
21-06-11 10:20	3	0.0	0.0	0.0
21-06-11 10:30	3	0.0	0.0	0.0
21-06-11 10:40	3	9.66	14.328	13.540000000000001
21-06-11 10:50	3	13.047999999999998	12.672	13.907999999999998
21-06-11 11:00	3	7.836	5.704000000000001	7.303999999999999
21-06-11 11:10	3	7.936	5.672000000000001	7.736
21-06-11 11:20	3	6.884	3.3240000000000003	3.524
21-06-11 11:30	3	12.208	3.7439999999999998	7.6
21-06-11 11:40	3	6.812	3.9839999999999995	5.696
21-06-11 11:50	3	0.028000000000000004	1.6920000000000002	1.528
21-06-11 12:00	3	0.0	0.772	2.004
21-06-11 12:10	3	0.052000000000000005	1.016	2.884
21-06-11 12:20	3	0.02	0.02	0.196
21-06-11 12:30	3	0.0	0.0	0.0
21-06-11 12:40	3	0.0	0.0	0.0
21-06-11 12:50	3	0.0	0.0	0.0
21-06-11 13:00	3	0.0	0.0	0.0
21-06-11 13:10	3	0.0	0.0	0.0
21-06-11 13:20	3	0.0	0.0	0.0
21-06-11 13:30	3	0.0	0.0	0.0
21-06-11 13:40	3	0.0	0.0	0.0
21-06-11 13:50	3	0.0	0.0	0.0
21-06-11 14:00	3	0.0	0.0	0.0
21-06-11 14:10	3	0.0	0.0	0.0
21-06-11 14:20	3	0.0	0.0	0.0
21-06-11 14:30	3	0.0	0.188	0.20400000000000001
21-06-11 14:40	3	0.0	0.0	0.0
21-06-11 14:50	3	0.0	0.0	0.0
21-06-11 15:00	3	1.7	2.024	2.716
21-06-11 15:10	3	0.0	0.0	0.0
21-06-11 15:20	3	0.0	0.0	0.0
21-06-11 15:30	3	0.0	0.0	0.0
21-06-11 15:40	3	0.0	0.0	0.20800000000000002
21-06-11 15:50	3	0.0	0.032	0.0
21-06-11 16:00	3	0.0	0.0	0.0
21-06-11 16:10	3	0.0	0.0	0.0
21-06-11 16:20	3	0.0	0.0	0.0
21-06-11 16:30	3	0.0	0.0	0.0
21-06-11 16:40	3	0.364	0.5479999999999999	1.608
21-06-11 16:50	3	0.23200000000000004	0.376	1.5879999999999999
21-06-11 17:00	3	1.468	0.312	1.076
21-06-11 17:10	3	0.0	0.0	0.0
21-06-11 17:20	3	0.0	0.0	0.0
21-06-11 17:30	3	0.0	0.0	0.0
21-06-11 17:40	3	0.0	0.0	0.0
21-06-11 17:50	3	0.0	0.0	0.0
21-06-11 18:00	3	0.0	0.0	0.0
21-06-11 18:10	3	0.0	0.0	0.0
21-06-11 18:20	3	0.0	0.0	0.0
21-06-11 18:30	3	0.0	0.0	0.0
21-06-11 18:40	3	0.0	0.0	0.0
21-06-11 18:50	3	0.0	0.0	0.0
21-06-11 19:00	3	0.0	0.0	0.0
21-06-11 19:10	3	4.64	2.4560000000000004	2.028
21-06-11 19:20	3	4.86	8.82	3.8280000000000003
21-06-11 19:30	3	4.148000000000001	4.0840000000000005	4.784000000000001
21-06-11 19:40	3	0.0	0.512	5.812
21-06-11 19:50	3	0.0	0.0	1.484
21-06-11 20:00	3	0.0	0.136	0.0
21-06-11 20:10	3	0.0	0.0	0.624
21-06-11 20:20	3	2.2879999999999994	1.7600000000000002	0.064
21-06-11 20:30	3	0.0	0.0	0.0
21-06-11 20:40	3	0.0	0.0	0.0
21-06-11 20:50	3	0.036	0.068	0.0
21-06-11 21:00	3	0.016	0.164	0.004
21-06-11 21:10	3	1.908	0.12	3.864
21-06-11 21:20	3	2.184	0.504	4.76
21-06-11 21:30	3	8.744	0.0	0.0
21-06-11 21:40	3	2.716	0.576	2.624
21-06-11 21:50	3	0.0	0.0	0.0
21-06-11 22:00	3	3.9840000000000004	0.56	0.0
21-06-11 22:10	3	0.716	0.06	0.6759999999999999
21-06-11 22:20	3	0.0	0.0	0.0
21-06-11 22:30	3	0.092	0.54	0.0
21-06-11 22:40	3	0.64	0.22800000000000004	0.036
21-06-11 22:50	3	2.48	0.42000000000000004	0.96
21-06-11 23:00	3	0.0	1.9639999999999997	0.024
21-06-11 23:10	3	2.112	0.0	0.392
21-06-11 23:20	3	2.784	0.42400000000000004	1.8920000000000001
21-06-11 23:30	3	7.140000000000001	1.6600000000000001	8.356
21-06-11 23:40	3	1.508	2.196	0.092
21-06-11 23:50	3	6.4079999999999995	8.488	6.840000000000001
21-06-12 00:00	3	10.472000000000001	11.056000000000001	3.1879999999999997
21-06-12 00:10	3	14.064000000000002	19.088	12.988
21-06-12 00:20	3	1.964	0.78	0.192
21-06-12 00:30	3	7.5120000000000005	6.976000000000001	3.692
21-06-12 00:40	3	3.1159999999999997	4.904	6.215999999999999
21-06-12 00:50	3	12.68	3.8560000000000003	0.68
21-06-12 01:00	3	9.956	12.328	8.516
21-06-12 01:10	3	2.376	4.952	4.692
21-06-12 01:20	3	1.7360000000000002	6.212000000000001	1.36
21-06-12 01:30	3	7.831999999999999	8.848	2.868
21-06-12 01:40	3	6.892	7.684	17.968
21-06-12 01:50	3	17.528	12.675999999999998	12.508
21-06-12 02:00	3	9.64	4.516	5.068
21-06-12 02:10	3	13.308000000000002	16.072	10.476
21-06-12 02:20	3	4.2	4.568	2.852
21-06-12 02:30	3	4.892	3.692	8.184000000000001
21-06-12 02:40	3	25.26	2.9080000000000004	14.532
21-06-12 02:50	3	22.608	9.436	18.816
21-06-12 03:00	3	7.412000000000001	3.624	7.992
21-06-12 03:10	3	4.66	0.188	4.524
21-06-12 03:20	3	9.732000000000001	0.304	1.3439999999999999
21-06-12 03:30	3	1.512	0.06799999999999999	0.0
21-06-12 03:40	3	0.0	0.0	0.0
21-06-12 03:50	3	0.0	0.0	0.0
21-06-12 04:00	3	0.0	0.0	0.0
21-06-12 04:10	3	0.0	0.0	0.0
21-06-12 04:20	3	0.0	0.0	0.0
21-06-12 04:30	3	0.0	0.272	0.0
21-06-12 04:40	3	0.0	0.0	0.0
21-06-12 04:50	3	0.048	2.7199999999999998	2.432
21-06-12 05:00	3	6.168000000000001	13.512	3.7199999999999998
21-06-12 05:10	3	1.1880000000000002	0.984	0.48
21-06-12 05:20	3	5.176	1.548	2.476
21-06-12 05:30	3	5.128	10.596	7.4719999999999995
21-06-12 05:40	3	16.368000000000002	5.372	17.824
21-06-12 05:50	3	3.896	10.072	17.952
21-06-12 06:00	3	9.844	7.308	13.896
21-06-12 06:10	3	3.4159999999999995	0.516	0.308
21-06-12 06:20	3	9.092	13.636000000000001	8.836
21-06-12 06:30	3	11.156	12.928	8.848
21-06-12 06:40	3	5.0600000000000005	3.2880000000000003	4.208
21-06-12 06:50	3	3.72	5.087999999999999	6.388
21-06-12 07:00	4	0.0	0.05600000000000001	0.236
21-06-12 07:10	4	0.0	0.016	0.0
21-06-12 07:20	4	3.992	6.272	3.4
21-06-12 07:30	4	0.0	0.0	0.0
21-06-12 07:40	4	0.0	0.0	0.0
21-06-12 07:50	4	0.0	0.0	0.0
21-06-12 08:00	4	0.0	0.0	0.0
21-06-12 08:10	4	0.0	0.0	0.0
21-06-12 08:20	4	0.0	0.0	0.0
21-06-12 08:30	4	0.0	0.0	0.0
21-06-12 08:40	4	0.0	0.0	0.0
21-06-12 08:50	4	0.0	0.0	0.0
21-06-12 09:00	4	0.0	0.0	0.0
21-06-12 09:10	4	0.0	0.0	0.0
21-06-12 09:20	4	0.0	0.0	0.0
21-06-12 09:30	4	0.0	0.0	0.0
21-06-12 09:40	4	0.0	0.0	0.0
21-06-12 09:50	4	0.0	0.0	0.0
21-06-12 10:00	4	0.0	0.0	0.0
21-06-12 10:10	4	0.0	0.0	0.0
21-06-12 10:20	4	0.0	0.0	0.0
21-06-12 10:30	4	0.0	0.0	0.0
21-06-12 10:40	4	0.0	0.0	0.0
21-06-12 10:50	4	0.0	0.328	1.416
21-06-12 11:00	4	2.024	0.8320000000000001	5.412
21-06-12 11:10	4	0.564	0.716	0.716
21-06-12 11:20	4	0.0	0.0	0.0
21-06-12 11:30	4	0.0	0.0	0.0
21-06-12 11:40	4	0.0	0.0	0.0
21-06-12 11:50	4	0.748	4.256	13.072
21-06-12 12:00	4	1.456	4.5120000000000005	5.172000000000001
21-06-12 12:10	4	1.424	2.812	1.78
21-06-12 12:20	4	1.8520000000000003	3.2520000000000002	10.524
21-06-12 12:30	4	0.068	0.0	0.492
21-06-12 12:40	4	0.64	0.776	0.0
21-06-12 12:50	4	0.0	0.0	0.0
21-06-12 13:00	4	0.0	0.0	0.0
21-06-12 13:10	4	0.0	0.0	0.0
21-06-12 13:20	4	0.0	0.0	0.0
21-06-12 13:30	4	0.0	0.0	0.0
21-06-12 13:40	4	0.0	0.0	0.0
21-06-12 13:50	4	0.0	0.0	0.0
21-06-12 14:00	4	0.0	0.0	0.0
21-06-12 14:10	4	0.7000000000000001	0.0	0.0
21-06-12 14:20	4	0.0	0.28	0.0
21-06-12 14:30	4	0.0	0.128	0.0
21-06-12 14:40	4	0.0	0.0	0.0
21-06-12 14:50	4	0.0	0.0	0.0
21-06-12 15:00	4	0.0	0.244	0.0
21-06-12 15:10	4	0.0	0.0	0.0
21-06-12 15:20	4	0.0	0.0	0.0
21-06-12 15:30	4	0.0	0.0	0.008
21-06-12 15:40	4	0.0	0.0	0.0
21-06-12 15:50	4	0.0	0.0	0.0
21-06-12 16:00	4	0.0	0.0	0.0
21-06-12 16:10	4	0.0	0.0	0.0
21-06-12 16:20	4	0.0	0.0	0.0
21-06-12 16:30	4	0.0	0.0	0.188
21-06-12 16:40	4	0.0	0.0	0.0
21-06-12 16:50	4	0.0	0.0	0.0
21-06-12 17:00	4	3.156	0.86	0.02
21-06-12 17:10	4	0.0	0.0	0.0
21-06-12 17:20	4	0.0	0.0	0.0
21-06-12 17:30	4	0.0	0.0	0.0
21-06-12 17:40	4	0.0	0.0	0.0
21-06-12 17:50	4	0.0	0.0	0.0
21-06-12 18:00	4	0.0	0.0	0.0
21-06-12 18:10	4	0.0	0.0	0.0
21-06-12 18:20	4	0.0	0.0	0.0
21-06-12 18:30	4	0.0	0.22800000000000004	0.028000000000000004
21-06-12 18:40	4	0.0	0.0	0.0
21-06-12 18:50	4	0.0	0.0	0.0
21-06-12 19:00	4	0.0	0.0	0.0
21-06-12 19:10	4	2.092	0.4960000000000001	0.508
21-06-12 19:20	4	0.508	0.788	0.024
21-06-12 19:30	4	3.7	0.8240000000000001	0.324
21-06-12 19:40	4	0.0	0.288	0.0
21-06-12 19:50	4	0.0	0.0	0.144
21-06-12 20:00	4	1.232	0.8	0.24000000000000005
21-06-12 20:10	4	0.0	0.364	0.0
21-06-12 20:20	4	0.0	0.0	0.0
21-06-12 20:30	4	0.0	0.0	0.0
21-06-12 20:40	4	1.2920000000000003	0.05600000000000001	0.028000000000000004
21-06-12 20:50	4	0.0	0.0	0.0
21-06-12 21:00	4	0.0	0.0	0.0
21-06-12 21:10	4	0.0	0.0	0.0
21-06-12 21:20	4	1.28	0.528	0.22800000000000004
21-06-12 21:30	4	1.6640000000000001	0.688	0.252
21-06-12 21:40	4	0.008	0.0	0.0
21-06-12 21:50	4	0.0	0.0	0.0
21-06-12 22:00	4	0.0	0.20800000000000002	0.724
21-06-12 22:10	4	1.9920000000000002	0.756	3.928
21-06-12 22:20	4	2.352	0.41200000000000003	0.0
21-06-12 22:30	4	1.732	0.11599999999999999	0.23199999999999998
21-06-12 22:40	4	9.552000000000001	1.8800000000000001	0.08
21-06-12 22:50	4	0.0	0.0	0.0
21-06-12 23:00	4	2.352	1.464	0.076
21-06-12 23:10	4	0.024	0.952	0.608
21-06-12 23:20	4	0.54	4.452	4.192
21-06-12 23:30	4	2.7039999999999997	1.8519999999999999	5.048
21-06-12 23:40	4	1.064	2.016	0.608
21-06-12 23:50	4	1.3800000000000001	7.640000000000001	9.38
21-06-13 00:00	4	6.18	12.036	6.608
21-06-13 00:10	4	5.256	7.74	7.548
21-06-13 00:20	4	10.508000000000001	9.032	10.74
21-06-13 00:30	4	7.292	7.316	7.888
21-06-13 00:40	4	6.0600000000000005	2.8920000000000003	3.468
21-06-13 00:50	4	1.796	3.908	4.816000000000001
21-06-13 01:00	4	9.132000000000001	3.4200000000000004	5.651999999999999
21-06-13 01:10	4	2.128	2.9360000000000004	1.904
21-06-13 01:20	4	6.104000000000001	5.436	2.348
21-06-13 01:30	4	0.0	0.4	0.0
21-06-13 01:40	4	2.504	1.436	5.336
21-06-13 01:50	4	8.892	1.5559999999999998	4.816
21-06-13 02:00	4	13.964000000000002	2.0	1.8760000000000001
21-06-13 02:10	4	8.332	0.776	9.764
21-06-13 02:20	4	1.828	0.06799999999999999	2.768
21-06-13 02:30	4	0.04	0.33599999999999997	6.172
21-06-13 02:40	4	0.0	0.0	0.628
21-06-13 02:50	4	0.0	0.0	0.0
21-06-13 03:00	4	0.0	0.352	0.0
21-06-13 03:10	4	0.844	0.312	0.844
21-06-13 03:20	4	3.604	3.156	2.364
21-06-13 03:30	4	0.976	1.532	0.544
21-06-13 03:40	4	0.0	1.252	0.0
21-06-13 03:50	4	0.9880000000000001	3.336	4.0920000000000005
21-06-13 04:00	4	8.251999999999999	9.092	9.592
21-06-13 04:10	4	11.308000000000002	6.824000000000001	12.164
21-06-13 04:20	4	4.808	7.616	0.704
21-06-13 04:30	4	2.568	1.432	5.1240000000000006
21-06-13 04:40	4	2.816	3.6439999999999997	0.6439999999999999
21-06-13 04:50	4	7.331999999999999	5.912000000000001	3.5159999999999996
21-06-13 05:00	4	7.792	9.168000000000001	6.316
21-06-13 05:10	4	19.54	15.348000000000003	8.872
21-06-13 05:20	4	7.651999999999999	3.268	5.296
21-06-13 05:30	4	13.959999999999999	14.604	8.168000000000001
21-06-13 05:40	4	14.62	11.419999999999998	22.880000000000003
21-06-13 05:50	4	15.76	16.664	19.752000000000002
21-06-13 06:00	4	18.644	15.608	11.672
21-06-13 06:10	4	9.712	14.476000000000003	17.284
21-06-13 06:20	4	7.26	10.844	18.436
21-06-13 06:30	4	11.756	14.963999999999999	24.080000000000002
21-06-13 06:40	4	18.284	20.52	19.524
21-06-13 06:50	4	6.9799999999999995	5.912	11.172
21-06-13 07:00	5	4.24	5.904	13.012
21-06-13 07:10	5	0.036	0.0	2.8640000000000003
21-06-13 07:20	5	0.304	0.0	4.824
21-06-13 07:30	5	0.068	0.256	9.552
21-06-13 07:40	5	0.1	0.036	1.6320000000000001
21-06-13 07:50	5	0.0	0.0	0.0
21-06-13 08:00	5	0.024	0.66	7.192
21-06-13 08:10	5	0.0	0.0	0.0
21-06-13 08:20	5	0.0	0.0	0.0
21-06-13 08:30	5	0.0	0.0	0.0
21-06-13 08:40	5	0.0	0.0	0.0
21-06-13 08:50	5	0.0	0.0	0.0
21-06-13 09:00	5	0.0	0.0	0.0
21-06-13 09:10	5	0.0	0.0	0.0
21-06-13 09:20	5	0.0	0.0	0.0
21-06-13 09:30	5	0.0	0.0	0.0
21-06-13 09:40	5	0.0	0.0	0.0
21-06-13 09:50	5	0.0	0.0	0.0
21-06-13 10:00	5	0.576	0.0	0.0
21-06-13 10:10	5	0.0	0.0	0.0
21-06-13 10:20	5	0.0	0.0	0.0
21-06-13 10:30	5	0.0	0.0	0.0
21-06-13 10:40	5	0.0	0.0	0.0
21-06-13 10:50	5	0.0	0.0	0.0
21-06-13 11:00	5	0.74	6.964	0.024
21-06-13 11:10	5	1.8800000000000001	11.144	14.052000000000001
21-06-13 11:20	5	11.152000000000001	9.344	7.268000000000001
21-06-13 11:30	5	2.8200000000000003	8.464	8.536
21-06-13 11:40	5	20.28	8.52	16.016
21-06-13 11:50	5	0.45200000000000007	2.86	2.168
21-06-13 12:00	5	0.0	0.0	0.004
21-06-13 12:10	5	0.032	0.952	7.212000000000001
21-06-13 12:20	5	0.0	0.0	0.144
21-06-13 12:30	5	0.0	0.0	0.0
21-06-13 12:40	5	0.0	0.0	0.0
21-06-13 12:50	5	0.0	0.0	0.0
21-06-13 13:00	5	0.0	0.0	0.0
21-06-13 13:10	5	0.0	0.0	0.0
21-06-13 13:20	5	0.0	0.0	0.0
21-06-13 13:30	5	0.0	0.0	0.0
21-06-13 13:40	5	0.0	0.0	0.0
21-06-13 13:50	5	0.0	0.0	0.0
21-06-13 14:00	5	0.0	1.528	0.256
21-06-13 14:10	5	0.0	0.0	0.0
21-06-13 14:20	5	0.0	0.0	0.0
21-06-13 14:30	5	0.0	0.0	0.0
21-06-13 14:40	5	0.0	0.0	0.0
21-06-13 14:50	5	0.0	0.0	0.0
21-06-13 15:00	5	0.0	0.0	0.0
21-06-13 15:10	5	0.0	0.0	0.0
21-06-13 15:20	5	0.22000000000000003	0.024	0.0
21-06-13 15:30	5	0.0	0.0	0.0
21-06-13 15:40	5	0.0	0.0	0.0
21-06-13 15:50	5	0.0	0.0	0.0
21-06-13 16:00	5	0.0	0.0	0.0
21-06-13 16:10	5	0.0	0.0	0.0
21-06-13 16:20	5	0.0	0.0	0.0
21-06-13 16:30	5	0.0	0.0	0.0
21-06-13 16:40	5	0.0	0.0	0.0
21-06-13 16:50	5	0.0	0.092	0.0
21-06-13 17:00	5	0.0	0.0	0.0
21-06-13 17:10	5	0.0	0.0	0.0
21-06-13 17:20	5	0.0	0.0	0.0
21-06-13 17:30	5	0.0	0.0	0.0
21-06-13 17:40	5	0.0	0.0	0.016
21-06-13 17:50	5	0.0	0.524	0.0
21-06-13 18:00	5	0.0	0.46799999999999997	0.016
21-06-13 18:10	5	0.128	0.0	0.004
21-06-13 18:20	5	0.0	0.0	0.0
21-06-13 18:30	5	0.0	0.0	0.0
21-06-13 18:40	5	0.0	0.0	0.0
21-06-13 18:50	5	0.0	0.0	0.0
21-06-13 19:00	5	0.0	0.0	0.0
21-06-13 19:10	5	0.0	0.0	0.0
21-06-13 19:20	5	0.0	0.0	0.0
21-06-13 19:30	5	0.124	1.244	1.476
21-06-13 19:40	5	1.8719999999999999	2.492	0.764
21-06-13 19:50	5	5.548	9.224	10.984
21-06-13 20:00	5	6.492	2.8520000000000003	6.892
21-06-13 20:10	5	0.148	0.44399999999999995	3.636
21-06-13 20:20	5	0.0	0.0	0.0
21-06-13 20:30	5	0.492	0.008	0.0
21-06-13 20:40	5	0.0	0.0	0.0
21-06-13 20:50	5	0.0	0.0	0.0
21-06-13 21:00	5	0.0	0.0	0.0
21-06-13 21:10	5	0.0	0.6	0.43200000000000005
21-06-13 21:20	5	0.0	0.0	0.028000000000000004
21-06-13 21:30	5	0.9039999999999999	0.0	1.4400000000000002
21-06-13 21:40	5	0.6599999999999999	0.46399999999999997	0.156
21-06-13 21:50	5	0.0	0.0	0.0
21-06-13 22:00	5	0.492	0.1	0.396
21-06-13 22:10	5	0.0	0.368	0.0
21-06-13 22:20	5	0.0	0.0	0.0
21-06-13 22:30	5	0.008	0.048	0.0
21-06-13 22:40	5	0.0	0.41200000000000003	0.0
21-06-13 22:50	5	0.004	0.02	0.048
21-06-13 23:00	5	4.960000000000001	4.188000000000001	1.748
21-06-13 23:10	5	4.512	2.084	2.852
21-06-13 23:20	5	2.316	1.7760000000000002	0.12799999999999997
21-06-13 23:30	5	0.05600000000000001	0.016	0.8480000000000001
21-06-13 23:40	5	0.052000000000000005	2.1399999999999997	2.632
21-06-13 23:50	5	4.272	3.436	4.788
21-06-14 00:00	5	1.884	4.264	10.187999999999999
21-06-14 00:10	5	6.268	2.604	2.1079999999999997
21-06-14 00:20	5	1.932	1.332	3.6519999999999997
21-06-14 00:30	5	0.62	7.128	3.28
21-06-14 00:40	5	6.096	2.004	1.108
21-06-14 00:50	5	3.904	3.4159999999999995	0.636
21-06-14 01:00	5	3.3280000000000003	10.076	3.556
21-06-14 01:10	5	15.784	5.768	8.756
21-06-14 01:20	5	1.5879999999999999	0.764	7.116
21-06-14 01:30	5	3.112	3.912	0.9560000000000001
21-06-14 01:40	5	4.12	0.276	2.148
21-06-14 01:50	5	11.572	2.8400000000000003	1.364
21-06-14 02:00	5	7.276000000000001	4.368	7.94
21-06-14 02:10	5	7.912000000000001	2.64	7.228
21-06-14 02:20	5	0.664	0.8	4.064
21-06-14 02:30	5	0.0	0.088	0.45999999999999996
21-06-14 02:40	5	3.8400000000000007	0.8039999999999999	9.532
21-06-14 02:50	5	0.9400000000000001	7.476000000000001	5.215999999999999
21-06-14 03:00	5	17.756	9.152	6.684
21-06-14 03:10	5	9.228	5.748	15.436000000000002
21-06-14 03:20	5	9.936	7.4719999999999995	13.732
21-06-14 03:30	5	10.972	7.552	10.58
21-06-14 03:40	5	4.324	3.0	2.404
21-06-14 03:50	5	12.404	12.064	13.959999999999999
21-06-14 04:00	5	2.8	6.256	1.608
21-06-14 04:10	5	5.916	4.959999999999999	0.012
21-06-14 04:20	5	9.356	6.247999999999999	0.8879999999999999
21-06-14 04:30	5	3.964	2.98	4.672
21-06-14 04:40	5	17.36	15.796000000000001	20.572000000000003
21-06-14 04:50	5	8.584	12.959999999999999	14.092000000000002
21-06-14 05:00	5	11.604	10.527999999999999	14.52
21-06-14 05:10	5	9.392	8.876000000000001	14.696000000000002
21-06-14 05:20	5	1.764	3.404	8.559999999999999
21-06-14 05:30	5	3.044	3.0200000000000005	14.580000000000002
21-06-14 05:40	5	15.863999999999999	7.356	6.632
21-06-14 05:50	5	3.376	5.312	6.828
21-06-14 06:00	5	14.212	11.42	8.559999999999999
21-06-14 06:10	5	9.036000000000001	13.772	14.884
21-06-14 06:20	5	10.812000000000001	2.62	7.94
21-06-14 06:30	5	6.252000000000001	7.831999999999999	14.14
21-06-14 06:40	5	2.9040000000000004	12.728	8.96
21-06-14 06:50	5	4.544	0.124	5.86
21-06-14 07:00	6	1.7560000000000002	0.072	6.656000000000001
21-06-14 07:10	6	0.024	0.27199999999999996	1.2760000000000002
21-06-14 07:20	6	0.0	0.0	0.0
21-06-14 07:30	6	1.424	1.6480000000000001	3.7159999999999997
21-06-14 07:40	6	0.6	0.496	1.6440000000000001
21-06-14 07:50	6	0.004	0.0	0.236
21-06-14 08:00	6	0.0	0.0	0.33999999999999997
21-06-14 08:10	6	0.0	0.0	0.0
21-06-14 08:20	6	0.0	0.0	0.0
21-06-14 08:30	6	0.0	0.0	0.0
21-06-14 08:40	6	0.0	0.0	0.0
21-06-14 08:50	6	0.0	0.0	0.0
21-06-14 09:00	6	0.0	0.0	0.0
21-06-14 09:10	6	0.0	0.0	0.0
21-06-14 09:20	6	0.0	0.0	0.0
21-06-14 09:30	6	0.0	0.648	0.0
21-06-14 09:40	6	0.0	0.0	0.0
21-06-14 09:50	6	5.32	11.352	5.596
21-06-14 10:00	6	20.396	5.548	31.560000000000002
21-06-14 10:10	6	13.586666666666666	0.20000000000000004	11.32
21-06-14 10:20	6	not_recorded	not_recorded	not_recorded
21-06-14 10:30	6	not_recorded	not_recorded	not_recorded
21-06-14 10:40	6	not_recorded	not_recorded	not_recorded
21-06-14 10:50	6	not_recorded	not_recorded	not_recorded
21-06-14 11:00	6	not_recorded	not_recorded	not_recorded
21-06-14 11:10	6	not_recorded	not_recorded	not_recorded
21-06-14 11:20	6	not_recorded	not_recorded	not_recorded
21-06-14 11:30	6	not_recorded	not_recorded	not_recorded
21-06-14 11:40	6	not_recorded	not_recorded	not_recorded
21-06-14 11:50	6	not_recorded	not_recorded	not_recorded
21-06-14 12:00	6	not_recorded	not_recorded	not_recorded
21-06-14 12:10	6	not_recorded	not_recorded	not_recorded
21-06-14 12:20	6	not_recorded	not_recorded	not_recorded
21-06-14 12:30	6	not_recorded	not_recorded	not_recorded
21-06-14 12:40	6	not_recorded	not_recorded	not_recorded
21-06-14 12:50	6	not_recorded	not_recorded	not_recorded
21-06-14 13:00	6	not_recorded	not_recorded	not_recorded
21-06-14 13:10	6	not_recorded	not_recorded	not_recorded
21-06-14 13:20	6	not_recorded	not_recorded	not_recorded
21-06-14 13:30	6	not_recorded	not_recorded	not_recorded
21-06-14 13:40	6	not_recorded	not_recorded	not_recorded
21-06-14 13:50	6	not_recorded	not_recorded	not_recorded
21-06-14 14:00	6	not_recorded	not_recorded	not_recorded
21-06-14 14:10	6	not_recorded	not_recorded	not_recorded
21-06-14 14:20	6	not_recorded	not_recorded	not_recorded
21-06-14 14:30	6	not_recorded	not_recorded	not_recorded
21-06-14 14:40	6	not_recorded	not_recorded	not_recorded
21-06-14 14:50	6	not_recorded	not_recorded	not_recorded
21-06-14 15:00	6	not_recorded	not_recorded	not_recorded
21-06-14 15:10	6	not_recorded	not_recorded	not_recorded
21-06-14 15:20	6	not_recorded	not_recorded	not_recorded
21-06-14 15:30	6	not_recorded	not_recorded	not_recorded
21-06-14 15:40	6	not_recorded	not_recorded	not_recorded
21-06-14 15:50	6	not_recorded	not_recorded	not_recorded
21-06-14 16:00	6	not_recorded	not_recorded	not_recorded
21-06-14 16:10	6	not_recorded	not_recorded	not_recorded
21-06-14 16:20	6	not_recorded	not_recorded	not_recorded
21-06-14 16:30	6	not_recorded	not_recorded	not_recorded
21-06-14 16:40	6	not_recorded	not_recorded	not_recorded
21-06-14 16:50	6	not_recorded	not_recorded	not_recorded
21-06-14 17:00	6	not_recorded	not_recorded	not_recorded
21-06-14 17:10	6	not_recorded	not_recorded	not_recorded
21-06-14 17:20	6	not_recorded	not_recorded	not_recorded
21-06-14 17:30	6	not_recorded	not_recorded	not_recorded
21-06-14 17:40	6	not_recorded	not_recorded	not_recorded
21-06-14 17:50	6	not_recorded	not_recorded	not_recorded
21-06-14 18:00	6	not_recorded	not_recorded	not_recorded
21-06-14 18:10	6	not_recorded	not_recorded	not_recorded
21-06-14 18:20	6	not_recorded	not_recorded	not_recorded
21-06-14 18:30	6	not_recorded	not_recorded	not_recorded
21-06-14 18:40	6	not_recorded	not_recorded	not_recorded
21-06-14 18:50	6	not_recorded	not_recorded	not_recorded
21-06-14 19:00	6	not_recorded	not_recorded	not_recorded
21-06-14 19:10	6	not_recorded	not_recorded	not_recorded
21-06-14 19:20	6	not_recorded	not_recorded	not_recorded
21-06-14 19:30	6	not_recorded	not_recorded	not_recorded
21-06-14 19:40	6	not_recorded	not_recorded	not_recorded
21-06-14 19:50	6	not_recorded	not_recorded	not_recorded
21-06-14 20:00	6	not_recorded	not_recorded	not_recorded
21-06-14 20:10	6	not_recorded	not_recorded	not_recorded
21-06-14 20:20	6	not_recorded	not_recorded	not_recorded
21-06-14 20:30	6	not_recorded	not_recorded	not_recorded
21-06-14 20:40	6	not_recorded	not_recorded	not_recorded
21-06-14 20:50	6	not_recorded	not_recorded	not_recorded
21-06-14 21:00	6	not_recorded	not_recorded	not_recorded
21-06-14 21:10	6	not_recorded	not_recorded	not_recorded
21-06-14 21:20	6	not_recorded	not_recorded	not_recorded
21-06-14 21:30	6	not_recorded	not_recorded	not_recorded
21-06-14 21:40	6	not_recorded	not_recorded	not_recorded
21-06-14 21:50	6	not_recorded	not_recorded	not_recorded
21-06-14 22:00	6	not_recorded	not_recorded	not_recorded
21-06-14 22:10	6	not_recorded	not_recorded	not_recorded
21-06-14 22:20	6	not_recorded	not_recorded	not_recorded
21-06-14 22:30	6	not_recorded	not_recorded	not_recorded
21-06-14 22:40	6	not_recorded	not_recorded	not_recorded
21-06-14 22:50	6	not_recorded	not_recorded	not_recorded
21-06-14 23:00	6	not_recorded	not_recorded	not_recorded
21-06-14 23:10	6	not_recorded	not_recorded	not_recorded
21-06-14 23:20	6	not_recorded	not_recorded	not_recorded
21-06-14 23:30	6	not_recorded	not_recorded	not_recorded
21-06-14 23:40	6	not_recorded	not_recorded	not_recorded
21-06-14 23:50	6	not_recorded	not_recorded	not_recorded
21-06-15 00:00	6	not_recorded	not_recorded	not_recorded
21-06-15 00:10	6	not_recorded	not_recorded	not_recorded
21-06-15 00:20	6	not_recorded	not_recorded	not_recorded
21-06-15 00:30	6	not_recorded	not_recorded	not_recorded
21-06-15 00:40	6	not_recorded	not_recorded	not_recorded
21-06-15 00:50	6	not_recorded	not_recorded	not_recorded
21-06-15 01:00	6	not_recorded	not_recorded	not_recorded
21-06-15 01:10	6	not_recorded	not_recorded	not_recorded
21-06-15 01:20	6	not_recorded	not_recorded	not_recorded
21-06-15 01:30	6	not_recorded	not_recorded	not_recorded
21-06-15 01:40	6	not_recorded	not_recorded	not_recorded
21-06-15 01:50	6	not_recorded	not_recorded	not_recorded
21-06-15 02:00	6	not_recorded	not_recorded	not_recorded
21-06-15 02:10	6	not_recorded	not_recorded	not_recorded
21-06-15 02:20	6	not_recorded	not_recorded	not_recorded
21-06-15 02:30	6	not_recorded	not_recorded	not_recorded
21-06-15 02:40	6	not_recorded	not_recorded	not_recorded
21-06-15 02:50	6	not_recorded	not_recorded	not_recorded
21-06-15 03:00	6	not_recorded	not_recorded	not_recorded
21-06-15 03:10	6	not_recorded	not_recorded	not_recorded
21-06-15 03:20	6	not_recorded	not_recorded	not_recorded
21-06-15 03:30	6	not_recorded	not_recorded	not_recorded
21-06-15 03:40	6	not_recorded	not_recorded	not_recorded
21-06-15 03:50	6	not_recorded	not_recorded	not_recorded
21-06-15 04:00	6	not_recorded	not_recorded	not_recorded
21-06-15 04:10	6	not_recorded	not_recorded	not_recorded
21-06-15 04:20	6	not_recorded	not_recorded	not_recorded
21-06-15 04:30	6	not_recorded	not_recorded	not_recorded
21-06-15 04:40	6	not_recorded	not_recorded	not_recorded
21-06-15 04:50	6	not_recorded	not_recorded	not_recorded
21-06-15 05:00	6	not_recorded	not_recorded	not_recorded
21-06-15 05:10	6	not_recorded	not_recorded	not_recorded
21-06-15 05:20	6	not_recorded	not_recorded	not_recorded
21-06-15 05:30	6	not_recorded	not_recorded	not_recorded
21-06-15 05:40	6	not_recorded	not_recorded	not_recorded
21-06-15 05:50	6	not_recorded	not_recorded	not_recorded
21-06-15 06:00	6	not_recorded	not_recorded	not_recorded
21-06-15 06:10	6	not_recorded	not_recorded	not_recorded
21-06-15 06:20	6	not_recorded	not_recorded	not_recorded
21-06-15 06:30	6	not_recorded	not_recorded	not_recorded
21-06-15 06:40	6	not_recorded	not_recorded	not_recorded
21-06-15 06:50	6	not_recorded	not_recorded	not_recorded
