# Supplementary material for: Rodent home cage monitoring for preclinical safety pharmacology assessment: results of a multi-company validation evaluating nonclinical and clinical data from three compounds
Source: Front Toxicol. 2025 Nov 5;7:1655330. doi: 10.3389/ftox.2025.1655330 (PMC12626872; doi:10.3389/ftox.2025.1655330)
Supplement: Supplementary file 1 [file DataSheet1.zip › JNJ/JNJ_Rearing_010_Cage-2.csv]

timestamp	day_index	985141003627858	985141003627859	985141003627860
21-06-14 07:00	-4	not_recorded	not_recorded	not_recorded
21-06-14 07:10	-4	not_recorded	not_recorded	not_recorded
21-06-14 07:20	-4	not_recorded	not_recorded	not_recorded
21-06-14 07:30	-4	not_recorded	not_recorded	not_recorded
21-06-14 07:40	-4	not_recorded	not_recorded	not_recorded
21-06-14 07:50	-4	not_recorded	not_recorded	not_recorded
21-06-14 08:00	-4	not_recorded	not_recorded	not_recorded
21-06-14 08:10	-4	not_recorded	not_recorded	not_recorded
21-06-14 08:20	-4	not_recorded	not_recorded	not_recorded
21-06-14 08:30	-4	not_recorded	not_recorded	not_recorded
21-06-14 08:40	-4	not_recorded	not_recorded	not_recorded
21-06-14 08:50	-4	not_recorded	not_recorded	not_recorded
21-06-14 09:00	-4	not_recorded	not_recorded	not_recorded
21-06-14 09:10	-4	not_recorded	not_recorded	not_recorded
21-06-14 09:20	-4	not_recorded	not_recorded	not_recorded
21-06-14 09:30	-4	not_recorded	not_recorded	not_recorded
21-06-14 09:40	-4	not_recorded	not_recorded	not_recorded
21-06-14 09:50	-4	not_recorded	not_recorded	not_recorded
21-06-14 10:00	-4	not_recorded	not_recorded	not_recorded
21-06-14 10:10	-4	not_recorded	not_recorded	not_recorded
21-06-14 10:20	-4	not_recorded	not_recorded	not_recorded
21-06-14 10:30	-4	16.95	9.02	8.32
21-06-14 10:40	-4	10.452000000000002	10.024000000000001	6.676
21-06-14 10:50	-4	17.708000000000002	10.443999999999999	9.684000000000001
21-06-14 11:00	-4	7.316	7.68	5.576
21-06-14 11:10	-4	5.76	4.42	2.468
21-06-14 11:20	-4	0.0	0.0	0.0
21-06-14 11:30	-4	0.04	0.0	0.0
21-06-14 11:40	-4	0.16	0.0	0.0
21-06-14 11:50	-4	0.0	0.0	0.0
21-06-14 12:00	-4	0.0	0.0	0.0
21-06-14 12:10	-4	0.0	0.0	0.0
21-06-14 12:20	-4	0.0	0.0	0.0
21-06-14 12:30	-4	0.0	0.0	0.0
21-06-14 12:40	-4	0.0	0.0	0.0
21-06-14 12:50	-4	0.0	0.0	0.0
21-06-14 13:00	-4	0.0	0.0	0.0
21-06-14 13:10	-4	0.0	0.0	0.0
21-06-14 13:20	-4	0.0	0.0	0.0
21-06-14 13:30	-4	0.0	0.0	0.0
21-06-14 13:40	-4	0.0	0.0	0.0
21-06-14 13:50	-4	0.0	0.0	0.0
21-06-14 14:00	-4	0.072	0.16	0.036
21-06-14 14:10	-4	3.2520000000000002	2.452	0.8800000000000001
21-06-14 14:20	-4	4.176	2.556	4.768
21-06-14 14:30	-4	2.5599999999999996	3.332	2.74
21-06-14 14:40	-4	0.0	0.0	0.0
21-06-14 14:50	-4	0.0	0.0	0.0
21-06-14 15:00	-4	2.212	2.3440000000000003	9.36
21-06-14 15:10	-4	0.0	0.0	1.324
21-06-14 15:20	-4	0.0	0.004	4.28
21-06-14 15:30	-4	0.0	0.0	0.0
21-06-14 15:40	-4	0.0	0.0	0.0
21-06-14 15:50	-4	0.0	0.0	0.0
21-06-14 16:00	-4	0.0	0.0	0.0
21-06-14 16:10	-4	0.0	0.0	0.0
21-06-14 16:20	-4	0.0	0.0	0.0
21-06-14 16:30	-4	0.0	0.0	0.0
21-06-14 16:40	-4	0.0	0.128	0.0
21-06-14 16:50	-4	0.024	0.0	0.5640000000000001
21-06-14 17:00	-4	0.08	1.172	0.316
21-06-14 17:10	-4	0.032	0.0	0.376
21-06-14 17:20	-4	0.21200000000000002	0.732	0.0
21-06-14 17:30	-4	1.012	0.0	0.016
21-06-14 17:40	-4	0.08	0.0	0.0
21-06-14 17:50	-4	0.0	0.0	0.0
21-06-14 18:00	-4	0.0	0.0	0.0
21-06-14 18:10	-4	0.0	0.0	0.152
21-06-14 18:20	-4	0.6359999999999999	0.036	2.8760000000000003
21-06-14 18:30	-4	0.0	0.0	0.0
21-06-14 18:40	-4	0.0	0.584	0.0
21-06-14 18:50	-4	1.8960000000000001	4.18	0.176
21-06-14 19:00	-4	0.0	0.0	0.0
21-06-14 19:10	-4	2.9520000000000004	1.012	0.616
21-06-14 19:20	-4	5.0920000000000005	6.548	3.592
21-06-14 19:30	-4	6.779999999999999	0.58	5.264
21-06-14 19:40	-4	2.548	1.424	5.756
21-06-14 19:50	-4	3.632	9.944	7.804
21-06-14 20:00	-4	7.272	3.2399999999999998	14.284
21-06-14 20:10	-4	0.1	0.008	13.584
21-06-14 20:20	-4	0.44000000000000006	0.0	4.496
21-06-14 20:30	-4	1.036	1.3679999999999999	8.008
21-06-14 20:40	-4	0.592	0.024	0.0
21-06-14 20:50	-4	0.0	0.0	0.0
21-06-14 21:00	-4	0.62	1.168	0.128
21-06-14 21:10	-4	1.8560000000000003	0.776	0.004
21-06-14 21:20	-4	5.444000000000001	4.5920000000000005	8.696000000000002
21-06-14 21:30	-4	0.0	0.0	0.0
21-06-14 21:40	-4	3.78	2.412	4.272
21-06-14 21:50	-4	5.868	4.004	8.436
21-06-14 22:00	-4	1.3719999999999999	0.604	7.944
21-06-14 22:10	-4	3.016	2.008	11.528
21-06-14 22:20	-4	0.9960000000000001	0.004	0.388
21-06-14 22:30	-4	0.0	0.0	0.0
21-06-14 22:40	-4	0.5760000000000001	6.748	0.008
21-06-14 22:50	-4	3.836	8.128	0.27599999999999997
21-06-14 23:00	-4	8.476	6.803999999999999	0.364
21-06-14 23:10	-4	5.428	8.972	0.476
21-06-14 23:20	-4	9.052000000000001	2.9040000000000004	0.024
21-06-14 23:30	-4	8.84	1.78	0.736
21-06-14 23:40	-4	2.9560000000000004	1.516	2.024
21-06-14 23:50	-4	0.43600000000000005	6.840000000000001	0.9800000000000001
21-06-15 00:00	-4	11.036000000000001	5.184	5.328
21-06-15 00:10	-4	2.98	6.352	8.048
21-06-15 00:20	-4	4.792	6.0680000000000005	3.3840000000000003
21-06-15 00:30	-4	9.564	17.244	5.64
21-06-15 00:40	-4	8.38	8.192	3.44
21-06-15 00:50	-4	11.108	10.860000000000001	5.608
21-06-15 01:00	-4	11.184000000000001	7.448	14.703999999999999
21-06-15 01:10	-4	12.984	9.288	8.952
21-06-15 01:20	-4	9.828	18.524	2.364
21-06-15 01:30	-4	10.440000000000001	9.328	9.968
21-06-15 01:40	-4	8.544	3.156	3.2600000000000002
21-06-15 01:50	-4	3.992	7.851999999999999	3.8160000000000003
21-06-15 02:00	-4	3.5119999999999996	13.172	9.212
21-06-15 02:10	-4	12.268	24.648000000000003	9.48
21-06-15 02:20	-4	2.016	6.204	3.404
21-06-15 02:30	-4	2.004	1.828	0.076
21-06-15 02:40	-4	0.0	0.0	0.136
21-06-15 02:50	-4	0.0	0.0	0.0
21-06-15 03:00	-4	0.0	0.0	0.0
21-06-15 03:10	-4	0.384	0.0	0.0
21-06-15 03:20	-4	0.0	0.0	0.0
21-06-15 03:30	-4	0.0	0.0	0.26
21-06-15 03:40	-4	0.14	2.004	15.776
21-06-15 03:50	-4	0.0	0.0	0.176
21-06-15 04:00	-4	0.024	0.0	0.016
21-06-15 04:10	-4	0.0	0.552	0.0
21-06-15 04:20	-4	0.0	0.0	0.0
21-06-15 04:30	-4	1.732	0.86	0.932
21-06-15 04:40	-4	9.272	7.376	1.092
21-06-15 04:50	-4	6.859999999999999	6.496	1.376
21-06-15 05:00	-4	7.32	9.856	0.492
21-06-15 05:10	-4	7.540000000000001	5.4719999999999995	1.128
21-06-15 05:20	-4	11.012	3.044	0.288
21-06-15 05:30	-4	9.328	10.488	1.4
21-06-15 05:40	-4	1.3279999999999998	4.508	0.064
21-06-15 05:50	-4	1.668	15.156	0.20400000000000001
21-06-15 06:00	-4	0.08	7.712000000000001	0.088
21-06-15 06:10	-4	1.332	5.104	0.004
21-06-15 06:20	-4	1.48	5.24	0.484
21-06-15 06:30	-4	7.496	0.288	0.9960000000000001
21-06-15 06:40	-4	0.0	0.0	0.0
21-06-15 06:50	-4	0.46799999999999997	0.096	0.4
21-06-15 07:00	-3	0.088	0.0	1.46
21-06-15 07:10	-3	0.0	0.0	0.0
21-06-15 07:20	-3	0.0	0.0	0.0
21-06-15 07:30	-3	0.0	0.0	0.0
21-06-15 07:40	-3	0.0	0.528	0.0
21-06-15 07:50	-3	0.0	0.0	0.0
21-06-15 08:00	-3	0.0	0.0	0.0
21-06-15 08:10	-3	0.384	0.744	0.0
21-06-15 08:20	-3	0.06	0.5	0.0
21-06-15 08:30	-3	0.0	0.0	0.0
21-06-15 08:40	-3	0.0	0.0	0.0
21-06-15 08:50	-3	0.0	0.0	0.0
21-06-15 09:00	-3	0.0	0.0	0.0
21-06-15 09:10	-3	0.0	0.0	0.0
21-06-15 09:20	-3	0.0	0.0	0.0
21-06-15 09:30	-3	0.156	0.0	0.0
21-06-15 09:40	-3	0.06000000000000001	0.0	0.0
21-06-15 09:50	-3	0.028000000000000004	0.0	0.0
21-06-15 10:00	-3	0.708	1.096	0.0
21-06-15 10:10	-3	2.58	0.43599999999999994	2.092
21-06-15 10:20	-3	4.68	1.58	3.8400000000000007
21-06-15 10:30	-3	18.756	13.836000000000002	6.532000000000001
21-06-15 10:40	-3	7.159999999999999	9.0	8.416
21-06-15 10:50	-3	0.0	3.3920000000000003	0.472
21-06-15 11:00	-3	0.484	3.5	0.0
21-06-15 11:10	-3	19.832	20.04	12.216000000000001
21-06-15 11:20	-3	14.748	16.008000000000003	17.836000000000002
21-06-15 11:30	-3	9.412	9.372	5.872
21-06-15 11:40	-3	11.24	18.604000000000003	12.0
21-06-15 11:50	-3	9.424	13.575999999999999	0.52
21-06-15 12:00	-3	3.968	13.3	2.2960000000000003
21-06-15 12:10	-3	0.192	0.0	0.6839999999999999
21-06-15 12:20	-3	2.3920000000000003	0.10800000000000001	0.20800000000000002
21-06-15 12:30	-3	5.5920000000000005	0.33199999999999996	0.16
21-06-15 12:40	-3	5.104	2.3120000000000003	1.332
21-06-15 12:50	-3	0.0	0.0	0.0
21-06-15 13:00	-3	0.0	0.0	0.0
21-06-15 13:10	-3	0.0	0.0	0.0
21-06-15 13:20	-3	0.0	0.0	0.0
21-06-15 13:30	-3	0.024	0.0	0.0
21-06-15 13:40	-3	0.0	0.21200000000000002	0.18
21-06-15 13:50	-3	0.0	0.0	0.0
21-06-15 14:00	-3	0.0	0.0	0.0
21-06-15 14:10	-3	0.0	0.0	0.0
21-06-15 14:20	-3	0.05600000000000001	0.0	0.764
21-06-15 14:30	-3	0.0	0.0	0.0
21-06-15 14:40	-3	0.0	0.0	0.0
21-06-15 14:50	-3	0.0	0.0	0.0
21-06-15 15:00	-3	1.552	2.0	1.052
21-06-15 15:10	-3	0.0	0.0	0.0
21-06-15 15:20	-3	0.0	0.0	0.0
21-06-15 15:30	-3	0.0	0.0	0.0
21-06-15 15:40	-3	0.372	0.22400000000000003	0.544
21-06-15 15:50	-3	0.0	0.0	0.0
21-06-15 16:00	-3	0.0	0.044	0.004
21-06-15 16:10	-3	0.0	0.0	0.0
21-06-15 16:20	-3	0.0	0.0	0.0
21-06-15 16:30	-3	0.0	0.0	0.0
21-06-15 16:40	-3	0.0	0.0	0.0
21-06-15 16:50	-3	0.0	0.0	0.0
21-06-15 17:00	-3	0.188	0.0	0.052000000000000005
21-06-15 17:10	-3	2.468	0.02	0.768
21-06-15 17:20	-3	0.748	0.0	1.2280000000000002
21-06-15 17:30	-3	0.0	0.404	0.072
21-06-15 17:40	-3	4.008	1.1880000000000002	3.3840000000000003
21-06-15 17:50	-3	22.004	23.224	17.684
21-06-15 18:00	-3	2.028	2.504	4.564
21-06-15 18:10	-3	1.168	2.9520000000000004	2.4159999999999995
21-06-15 18:20	-3	0.0	0.0	0.0
21-06-15 18:30	-3	0.0	0.0	0.0
21-06-15 18:40	-3	0.0	0.0	0.0
21-06-15 18:50	-3	0.0	0.0	0.136
21-06-15 19:00	-3	0.0	0.0	0.0
21-06-15 19:10	-3	0.596	0.268	0.372
21-06-15 19:20	-3	1.136	3.3600000000000003	5.032
21-06-15 19:30	-3	6.436	21.396	10.236
21-06-15 19:40	-3	0.384	2.7960000000000003	0.0
21-06-15 19:50	-3	1.1960000000000002	2.8280000000000003	0.128
21-06-15 20:00	-3	2.3760000000000003	4.464	2.48
21-06-15 20:10	-3	6.396	14.26	11.136
21-06-15 20:20	-3	9.228	9.815999999999999	4.692
21-06-15 20:30	-3	7.136	12.788	4.48
21-06-15 20:40	-3	0.968	0.132	3.2960000000000003
21-06-15 20:50	-3	3.3	2.3600000000000003	2.084
21-06-15 21:00	-3	3.7359999999999998	0.752	0.892
21-06-15 21:10	-3	0.176	0.07200000000000001	2.632
21-06-15 21:20	-3	0.492	0.036	1.148
21-06-15 21:30	-3	0.0	0.0	0.0
21-06-15 21:40	-3	0.828	0.22400000000000003	0.0
21-06-15 21:50	-3	0.024	0.0	0.0
21-06-15 22:00	-3	0.0	0.556	0.0
21-06-15 22:10	-3	1.736	0.9880000000000001	0.0
21-06-15 22:20	-3	3.2520000000000002	0.76	0.05600000000000001
21-06-15 22:30	-3	2.608	3.008	0.128
21-06-15 22:40	-3	1.564	0.42400000000000004	0.0
21-06-15 22:50	-3	5.98	0.0	0.188
21-06-15 23:00	-3	2.2920000000000003	0.22800000000000004	0.44800000000000006
21-06-15 23:10	-3	16.740000000000002	3.864	6.568
21-06-15 23:20	-3	3.152	6.3	8.044
21-06-15 23:30	-3	1.8	2.7640000000000002	2.8600000000000003
21-06-15 23:40	-3	2.196	5.664	1.5559999999999998
21-06-15 23:50	-3	3.052	1.72	0.76
21-06-16 00:00	-3	5.928	2.012	0.9640000000000001
21-06-16 00:10	-3	4.183999999999999	2.644	3.9120000000000004
21-06-16 00:20	-3	6.336	8.86	1.48
21-06-16 00:30	-3	14.164000000000001	7.692	10.212
21-06-16 00:40	-3	10.004000000000001	9.24	5.308
21-06-16 00:50	-3	3.024	7.944	0.572
21-06-16 01:00	-3	0.164	9.760000000000002	0.132
21-06-16 01:10	-3	0.732	8.876	0.016
21-06-16 01:20	-3	0.0	0.0	3.34
21-06-16 01:30	-3	0.02	0.0	0.0
21-06-16 01:40	-3	0.0	0.0	0.0
21-06-16 01:50	-3	0.352	4.052	0.12
21-06-16 02:00	-3	1.304	11.14	4.224
21-06-16 02:10	-3	0.088	6.336	1.1400000000000001
21-06-16 02:20	-3	0.9200000000000002	13.864	1.036
21-06-16 02:30	-3	1.7240000000000002	14.172	5.692
21-06-16 02:40	-3	2.248	8.168000000000001	0.124
21-06-16 02:50	-3	5.732	10.112	2.42
21-06-16 03:00	-3	20.032	21.535999999999998	10.908
21-06-16 03:10	-3	11.156	0.8	6.176
21-06-16 03:20	-3	9.056000000000001	0.028000000000000004	6.304
21-06-16 03:30	-3	5.888	0.28	0.22000000000000003
21-06-16 03:40	-3	13.728	0.152	3.492
21-06-16 03:50	-3	16.228	0.10400000000000001	0.792
21-06-16 04:00	-3	5.228	10.604000000000001	4.016
21-06-16 04:10	-3	9.664	6.5200000000000005	0.504
21-06-16 04:20	-3	8.484	8.443999999999999	4.644
21-06-16 04:30	-3	12.928	0.292	5.04
21-06-16 04:40	-3	1.8480000000000003	0.0	0.0
21-06-16 04:50	-3	0.0	0.0	0.0
21-06-16 05:00	-3	0.0	0.0	0.0
21-06-16 05:10	-3	0.05600000000000001	3.2439999999999998	0.032
21-06-16 05:20	-3	0.028000000000000004	0.004	0.0
21-06-16 05:30	-3	1.236	5.448	0.484
21-06-16 05:40	-3	3.732	4.152	3.156
21-06-16 05:50	-3	3.528	11.844	0.736
21-06-16 06:00	-3	5.344	3.5	0.78
21-06-16 06:10	-3	12.559999999999999	5.812	0.0
21-06-16 06:20	-3	0.576	6.5120000000000005	3.4
21-06-16 06:30	-3	0.06000000000000001	8.084	2.504
21-06-16 06:40	-3	0.0	0.536	2.528
21-06-16 06:50	-3	0.0	0.0	0.0
21-06-16 07:00	-2	0.0	1.088	0.0
21-06-16 07:10	-2	0.024	6.1	3.144
21-06-16 07:20	-2	0.0	0.0	0.0
21-06-16 07:30	-2	2.464	0.076	1.3679999999999999
21-06-16 07:40	-2	0.324	0.0	0.0
21-06-16 07:50	-2	0.0	0.0	0.0
21-06-16 08:00	-2	0.0	0.0	0.0
21-06-16 08:10	-2	0.0	0.0	0.0
21-06-16 08:20	-2	0.0	0.0	0.0
21-06-16 08:30	-2	0.0	0.0	0.0
21-06-16 08:40	-2	0.0	0.0	0.0
21-06-16 08:50	-2	0.0	0.0	0.0
21-06-16 09:00	-2	0.0	0.0	0.0
21-06-16 09:10	-2	0.0	0.0	0.0
21-06-16 09:20	-2	0.0	0.004	0.0
21-06-16 09:30	-2	0.0	0.0	0.0
21-06-16 09:40	-2	0.0	0.0	0.0
21-06-16 09:50	-2	1.356	0.0	0.0
21-06-16 10:00	-2	0.0	0.0	0.0
21-06-16 10:10	-2	1.6760000000000002	0.8680000000000001	1.7399999999999998
21-06-16 10:20	-2	1.364	0.05600000000000001	2.42
21-06-16 10:30	-2	14.588	0.188	8.432
21-06-16 10:40	-2	3.3680000000000008	0.11600000000000002	1.864
21-06-16 10:50	-2	6.848000000000001	2.4720000000000004	3.1879999999999997
21-06-16 11:00	-2	4.948	2.716	1.376
21-06-16 11:10	-2	1.436	0.52	2.2
21-06-16 11:20	-2	0.0	0.0	0.0
21-06-16 11:30	-2	0.0	0.188	0.0
21-06-16 11:40	-2	0.012	0.0	0.0
21-06-16 11:50	-2	1.3320000000000003	0.0	1.1800000000000002
21-06-16 12:00	-2	0.41600000000000004	0.172	0.0
21-06-16 12:10	-2	0.0	0.0	0.0
21-06-16 12:20	-2	0.924	3.228	0.172
21-06-16 12:30	-2	0.039999999999999994	0.9279999999999999	2.38
21-06-16 12:40	-2	0.788	14.928	6.860000000000001
21-06-16 12:50	-2	0.004	9.2	3.08
21-06-16 13:00	-2	0.0	0.0	0.0
21-06-16 13:10	-2	0.0	0.0	0.0
21-06-16 13:20	-2	0.0	0.1	0.0
21-06-16 13:30	-2	0.0	0.0	0.0
21-06-16 13:40	-2	0.0	0.012	0.1
21-06-16 13:50	-2	0.0	0.052000000000000005	0.172
21-06-16 14:00	-2	0.024	0.0	0.0
21-06-16 14:10	-2	10.74	2.8440000000000003	6.856
21-06-16 14:20	-2	7.0680000000000005	4.096	5.012
21-06-16 14:30	-2	3.06	1.668	0.308
21-06-16 14:40	-2	0.096	1.1760000000000002	3.072
21-06-16 14:50	-2	0.0	0.0	0.0
21-06-16 15:00	-2	0.256	2.7760000000000002	0.9359999999999999
21-06-16 15:10	-2	0.0	0.644	0.264
21-06-16 15:20	-2	0.012	1.784	0.44399999999999995
21-06-16 15:30	-2	0.0	0.0	0.0
21-06-16 15:40	-2	0.0	0.0	0.0
21-06-16 15:50	-2	0.0	0.0	0.0
21-06-16 16:00	-2	0.0	0.0	0.0
21-06-16 16:10	-2	0.0	0.0	0.0
21-06-16 16:20	-2	0.0	0.0	0.0
21-06-16 16:30	-2	0.0	0.0	0.0
21-06-16 16:40	-2	0.0	0.0	0.0
21-06-16 16:50	-2	0.0	0.0	0.0
21-06-16 17:00	-2	0.0	0.0	0.0
21-06-16 17:10	-2	0.0	0.0	0.0
21-06-16 17:20	-2	0.0	0.0	0.0
21-06-16 17:30	-2	1.092	1.6479999999999997	0.036
21-06-16 17:40	-2	0.0	0.43200000000000005	0.064
21-06-16 17:50	-2	0.0	0.0	0.0
21-06-16 18:00	-2	0.0	0.0	0.0
21-06-16 18:10	-2	0.0	0.0	0.0
21-06-16 18:20	-2	0.0	0.0	0.008
21-06-16 18:30	-2	0.012	0.0	0.184
21-06-16 18:40	-2	0.26	0.088	0.32
21-06-16 18:50	-2	0.0	0.528	1.092
21-06-16 19:00	-2	0.0	0.0	0.0
21-06-16 19:10	-2	0.0	0.364	0.6679999999999999
21-06-16 19:20	-2	0.652	2.372	0.188
21-06-16 19:30	-2	0.27199999999999996	0.524	1.668
21-06-16 19:40	-2	1.4120000000000001	0.336	2.612
21-06-16 19:50	-2	0.156	0.008	0.772
21-06-16 20:00	-2	2.676	0.5040000000000001	0.0
21-06-16 20:10	-2	2.3880000000000003	0.808	0.62
21-06-16 20:20	-2	3.7080000000000006	4.416	5.880000000000001
21-06-16 20:30	-2	1.3679999999999999	2.6919999999999997	2.7
21-06-16 20:40	-2	0.004	1.28	0.34800000000000003
21-06-16 20:50	-2	0.5	0.54	3.3839999999999995
21-06-16 21:00	-2	8.172	7.736	4.0840000000000005
21-06-16 21:10	-2	3.12	3.5840000000000005	1.228
21-06-16 21:20	-2	4.04	0.868	4.256
21-06-16 21:30	-2	3.6040000000000005	0.924	3.5479999999999996
21-06-16 21:40	-2	0.9560000000000001	0.0	0.039999999999999994
21-06-16 21:50	-2	3.4	1.7	0.41999999999999993
21-06-16 22:00	-2	2.552	1.2040000000000002	2.62
21-06-16 22:10	-2	2.864	4.036	2.348
21-06-16 22:20	-2	3.372	1.9880000000000002	1.1880000000000002
21-06-16 22:30	-2	2.848	1.8760000000000001	2.556
21-06-16 22:40	-2	4.004	0.42400000000000004	3.8120000000000003
21-06-16 22:50	-2	0.884	0.06	3.876
21-06-16 23:00	-2	0.8280000000000001	0.512	0.5800000000000001
21-06-16 23:10	-2	2.936	1.612	2.2199999999999998
21-06-16 23:20	-2	4.272	1.636	0.11200000000000002
21-06-16 23:30	-2	6.572	0.304	0.0
21-06-16 23:40	-2	11.092	4.356	0.20800000000000002
21-06-16 23:50	-2	8.464000000000002	5.752	0.296
21-06-17 00:00	-2	13.564000000000002	8.656	1.1400000000000001
21-06-17 00:10	-2	5.247999999999999	5.0840000000000005	1.672
21-06-17 00:20	-2	0.768	0.0	0.0
21-06-17 00:30	-2	6.572	1.3679999999999999	2.152
21-06-17 00:40	-2	9.368	3.5439999999999996	2.12
21-06-17 00:50	-2	7.652000000000001	10.424000000000001	6.828
21-06-17 01:00	-2	8.276	3.5520000000000005	0.21200000000000002
21-06-17 01:10	-2	12.084	6.052	1.996
21-06-17 01:20	-2	7.843999999999999	5.096	2.624
21-06-17 01:30	-2	4.932	2.504	0.9040000000000001
21-06-17 01:40	-2	2.9400000000000004	5.276	8.82
21-06-17 01:50	-2	0.032	12.024000000000001	3.5800000000000005
21-06-17 02:00	-2	0.20400000000000001	5.856	2.228
21-06-17 02:10	-2	1.044	16.824	9.384
21-06-17 02:20	-2	0.0	0.044	3.164
21-06-17 02:30	-2	0.0	0.0	0.0
21-06-17 02:40	-2	0.0	0.0	0.0
21-06-17 02:50	-2	0.0	0.0	0.0
21-06-17 03:00	-2	0.02	0.0	0.0
21-06-17 03:10	-2	0.908	0.4720000000000001	1.512
21-06-17 03:20	-2	0.124	0.008	5.004
21-06-17 03:30	-2	1.536	1.436	4.183999999999999
21-06-17 03:40	-2	0.092	1.0639999999999998	4.708
21-06-17 03:50	-2	3.116	9.56	8.896
21-06-17 04:00	-2	5.148000000000001	7.444	4.220000000000001
21-06-17 04:10	-2	1.392	2.648	10.052000000000001
21-06-17 04:20	-2	7.796000000000001	3.972	7.095999999999999
21-06-17 04:30	-2	20.296	1.608	7.284000000000001
21-06-17 04:40	-2	9.984	3.7960000000000003	8.164
21-06-17 04:50	-2	4.644	3.4800000000000004	13.392000000000001
21-06-17 05:00	-2	17.94	14.563999999999998	12.74
21-06-17 05:10	-2	8.932	6.223999999999999	3.1439999999999997
21-06-17 05:20	-2	17.816	3.332	1.3880000000000001
21-06-17 05:30	-2	3.8400000000000007	2.8280000000000003	2.2
21-06-17 05:40	-2	8.732	10.168000000000001	1.9240000000000002
21-06-17 05:50	-2	5.724	10.536	1.308
21-06-17 06:00	-2	0.1	6.756	9.48
21-06-17 06:10	-2	0.0	15.847999999999999	7.248
21-06-17 06:20	-2	0.316	8.076	10.931999999999999
21-06-17 06:30	-2	0.812	5.664	0.78
21-06-17 06:40	-2	0.06	0.028000000000000004	0.0
21-06-17 06:50	-2	0.0	0.0	0.0
21-06-17 07:00	-1	0.0	0.0	0.0
21-06-17 07:10	-1	0.0	0.0	0.0
21-06-17 07:20	-1	0.0	0.0	0.0
21-06-17 07:30	-1	0.0	0.0	0.0
21-06-17 07:40	-1	2.2640000000000002	0.176	0.172
21-06-17 07:50	-1	0.0	0.0	0.0
21-06-17 08:00	-1	0.0	0.0	0.0
21-06-17 08:10	-1	0.10800000000000001	0.0	0.0
21-06-17 08:20	-1	0.0	0.0	0.0
21-06-17 08:30	-1	0.0	0.0	0.0
21-06-17 08:40	-1	0.0	0.0	0.0
21-06-17 08:50	-1	0.8719999999999999	0.0	0.0
21-06-17 09:00	-1	0.0	0.0	0.0
21-06-17 09:10	-1	0.0	0.0	0.0
21-06-17 09:20	-1	6.372	1.9440000000000002	0.548
21-06-17 09:30	-1	10.852	5.804	0.156
21-06-17 09:40	-1	5.612	1.8399999999999999	0.3
21-06-17 09:50	-1	1.904	2.044	0.024
21-06-17 10:00	-1	0.0	0.2	0.052000000000000005
21-06-17 10:10	-1	0.124	0.0	0.0
21-06-17 10:20	-1	0.0	0.44000000000000006	0.024
21-06-17 10:30	-1	0.0	0.008	0.0
21-06-17 10:40	-1	0.0	0.0	0.0
21-06-17 10:50	-1	0.0	0.0	0.0
21-06-17 11:00	-1	0.0	0.0	0.0
21-06-17 11:10	-1	0.0	0.22000000000000003	0.0
21-06-17 11:20	-1	0.0	0.0	0.0
21-06-17 11:30	-1	0.0	0.028000000000000004	0.0
21-06-17 11:40	-1	0.0	0.0	0.0
21-06-17 11:50	-1	0.0	0.0	0.0
21-06-17 12:00	-1	0.0	0.0	0.0
21-06-17 12:10	-1	0.044	1.688	0.012
21-06-17 12:20	-1	2.512	6.648000000000001	0.6799999999999999
21-06-17 12:30	-1	9.404	3.164	4.812
21-06-17 12:40	-1	1.8199999999999998	1.7280000000000002	3.2120000000000006
21-06-17 12:50	-1	1.956	5.824	2.036
21-06-17 13:00	-1	5.5920000000000005	2.644	1.2120000000000002
21-06-17 13:10	-1	0.0	0.0	0.0
21-06-17 13:20	-1	0.0	0.0	0.0
21-06-17 13:30	-1	0.0	0.0	0.0
21-06-17 13:40	-1	0.0	0.0	0.0
21-06-17 13:50	-1	0.0	0.0	0.0
21-06-17 14:00	-1	0.0	0.0	0.0
21-06-17 14:10	-1	0.0	0.0	0.0
21-06-17 14:20	-1	0.0	0.0	0.0
21-06-17 14:30	-1	0.0	0.0	0.08
21-06-17 14:40	-1	0.0	0.0	1.4880000000000002
21-06-17 14:50	-1	0.0	0.0	0.0
21-06-17 15:00	-1	0.0	0.0	0.0
21-06-17 15:10	-1	0.0	0.0	0.0
21-06-17 15:20	-1	0.0	0.0	0.0
21-06-17 15:30	-1	0.252	0.0	0.0
21-06-17 15:40	-1	0.0	0.0	0.0
21-06-17 15:50	-1	0.0	0.0	0.0
21-06-17 16:00	-1	0.0	0.0	0.0
21-06-17 16:10	-1	0.0	0.0	0.0
21-06-17 16:20	-1	0.0	0.0	0.0
21-06-17 16:30	-1	0.0	1.392	0.004
21-06-17 16:40	-1	0.0	0.0	0.0
21-06-17 16:50	-1	0.0	0.0	0.0
21-06-17 17:00	-1	0.0	0.0	0.0
21-06-17 17:10	-1	0.184	0.04	0.22000000000000003
21-06-17 17:20	-1	0.0	0.0	0.0
21-06-17 17:30	-1	0.0	0.0	0.0
21-06-17 17:40	-1	0.0	0.0	0.0
21-06-17 17:50	-1	0.0	0.0	0.0
21-06-17 18:00	-1	0.0	0.0	0.0
21-06-17 18:10	-1	0.0	0.0	0.0
21-06-17 18:20	-1	0.0	0.0	0.476
21-06-17 18:30	-1	0.0	0.028000000000000004	1.6480000000000001
21-06-17 18:40	-1	0.02	0.388	1.256
21-06-17 18:50	-1	0.916	0.11600000000000002	0.41200000000000003
21-06-17 19:00	-1	0.0	0.0	0.0
21-06-17 19:10	-1	0.544	0.476	0.36
21-06-17 19:20	-1	2.196	0.776	5.9079999999999995
21-06-17 19:30	-1	3.504	1.472	0.8520000000000001
21-06-17 19:40	-1	2.36	2.928	0.6
21-06-17 19:50	-1	0.44400000000000006	4.216	0.0
21-06-17 20:00	-1	0.868	1.08	0.508
21-06-17 20:10	-1	0.54	0.152	0.9560000000000001
21-06-17 20:20	-1	2.728	0.028000000000000004	0.868
21-06-17 20:30	-1	5.924	0.16	3.496
21-06-17 20:40	-1	0.308	0.0	5.5200000000000005
21-06-17 20:50	-1	0.0	0.0	0.78
21-06-17 21:00	-1	0.0	0.0	0.0
21-06-17 21:10	-1	0.248	0.0	0.272
21-06-17 21:20	-1	4.848	0.68	3.5479999999999996
21-06-17 21:30	-1	2.0	0.0	7.303999999999999
21-06-17 21:40	-1	1.7559999999999998	0.196	8.124
21-06-17 21:50	-1	3.5	0.72	4.024
21-06-17 22:00	-1	6.8	0.496	1.4040000000000001
21-06-17 22:10	-1	9.98	1.52	1.8519999999999999
21-06-17 22:20	-1	8.016	4.644	0.28400000000000003
21-06-17 22:30	-1	6.308	3.8480000000000003	3.0200000000000005
21-06-17 22:40	-1	0.0	0.0	0.036
21-06-17 22:50	-1	9.34	0.05600000000000001	0.16799999999999998
21-06-17 23:00	-1	0.0	2.5520000000000005	0.0
21-06-17 23:10	-1	4.768	0.0	0.476
21-06-17 23:20	-1	4.944000000000001	1.8559999999999999	0.064
21-06-17 23:30	-1	5.9	11.088	1.048
21-06-17 23:40	-1	5.1240000000000006	3.532	1.484
21-06-17 23:50	-1	3.276	0.11599999999999999	0.844
21-06-18 00:00	-1	1.476	1.9560000000000002	3.7039999999999997
21-06-18 00:10	-1	9.232000000000001	7.056	4.728
21-06-18 00:20	-1	3.2760000000000007	0.9760000000000002	1.7400000000000002
21-06-18 00:30	-1	0.0	1.904	2.628
21-06-18 00:40	-1	1.272	15.024000000000001	0.44800000000000006
21-06-18 00:50	-1	0.076	5.4719999999999995	0.044
21-06-18 01:00	-1	2.736	11.879999999999999	8.028
21-06-18 01:10	-1	0.932	8.952	6.692
21-06-18 01:20	-1	4.688000000000001	11.68	2.056
21-06-18 01:30	-1	1.204	5.396	1.904
21-06-18 01:40	-1	1.532	5.008	0.9879999999999999
21-06-18 01:50	-1	0.604	22.944	1.64
21-06-18 02:00	-1	3.2	3.028	0.348
21-06-18 02:10	-1	4.0280000000000005	1.34	4.132
21-06-18 02:20	-1	10.992	3.732	7.868
21-06-18 02:30	-1	8.088	9.379999999999999	10.984
21-06-18 02:40	-1	8.02	3.9400000000000004	10.296
21-06-18 02:50	-1	13.356	10.652	7.664
21-06-18 03:00	-1	10.272	2.676	4.308
21-06-18 03:10	-1	7.74	9.304	0.28
21-06-18 03:20	-1	10.552000000000001	2.464	0.048
21-06-18 03:30	-1	4.288	0.244	0.0
21-06-18 03:40	-1	3.776	0.24800000000000005	0.0
21-06-18 03:50	-1	6.787999999999999	0.184	0.008
21-06-18 04:00	-1	0.0	0.592	0.0
21-06-18 04:10	-1	0.0	0.38	0.0
21-06-18 04:20	-1	0.0	0.044	0.18
21-06-18 04:30	-1	0.7	0.0	1.812
21-06-18 04:40	-1	0.0	0.376	1.192
21-06-18 04:50	-1	0.916	3.224	3.9480000000000004
21-06-18 05:00	-1	6.0280000000000005	14.128	4.296
21-06-18 05:10	-1	9.732000000000001	8.172	7.812
21-06-18 05:20	-1	4.928	5.872	5.516
21-06-18 05:30	-1	10.8	13.080000000000002	8.24
21-06-18 05:40	-1	3.124	6.5600000000000005	3.06
21-06-18 05:50	-1	2.2479999999999998	24.8	13.244
21-06-18 06:00	-1	3.172	8.668	4.811999999999999
21-06-18 06:10	-1	1.216	5.6	8.112
21-06-18 06:20	-1	4.747999999999999	9.548	5.956
21-06-18 06:30	-1	7.659999999999999	10.536	14.396
21-06-18 06:40	-1	7.128	6.736	9.512
21-06-18 06:50	-1	0.564	0.648	0.0
21-06-18 07:00	0	0.20800000000000002	4.332	0.156
21-06-18 07:10	0	3.784	9.844000000000001	1.6880000000000002
21-06-18 07:20	0	0.0	2.132	0.0
21-06-18 07:30	0	0.0	0.0	0.0
21-06-18 07:40	0	0.0	0.0	0.0
21-06-18 07:50	0	0.028000000000000004	0.0	0.0
21-06-18 08:00	0	0.0	0.024	0.0
21-06-18 08:10	0	0.0	0.0	0.0
21-06-18 08:20	0	0.0	0.0	0.0
21-06-18 08:30	0	0.0	0.2	0.0
21-06-18 08:40	0	0.0	0.0	0.0
21-06-18 08:50	0	0.0	0.0	0.0
21-06-18 09:00	0	0.0	0.0	0.0
21-06-18 09:10	0	0.0	0.0	0.0
21-06-18 09:20	0	0.0	0.0	0.0
21-06-18 09:30	0	2.848	0.128	1.6
21-06-18 09:40	0	10.232	3.7880000000000003	0.41600000000000004
21-06-18 09:50	0	6.664	4.428	0.548
21-06-18 10:00	0	4.164	0.28	0.344
21-06-18 10:10	0	1.208	0.0	0.0
21-06-18 10:20	0	0.8960000000000001	2.46	3.5840000000000005
21-06-18 10:30	0	17.875999999999998	25.088	31.115999999999996
21-06-18 10:40	0	14.368	15.363999999999999	13.012
21-06-18 10:50	0	21.512	19.736	17.412
21-06-18 11:00	0	23.188	14.896	18.256
21-06-18 11:10	0	17.268	19.592000000000002	20.16
21-06-18 11:20	0	12.868	15.856	17.328
21-06-18 11:30	0	18.748	17.2	15.544
21-06-18 11:40	0	13.303999999999998	19.208000000000002	10.304
21-06-18 11:50	0	16.131999999999998	17.524	11.644
21-06-18 12:00	0	20.256	20.476	13.124
21-06-18 12:10	0	5.728	5.356	6.860000000000001
21-06-18 12:20	0	8.168000000000001	10.412	13.928
21-06-18 12:30	0	13.815999999999999	4.1160000000000005	10.576
21-06-18 12:40	0	14.947999999999999	14.919999999999998	13.836000000000002
21-06-18 12:50	0	11.428	8.7	10.556000000000001
21-06-18 13:00	0	11.42	6.728	13.452000000000002
21-06-18 13:10	0	13.788	5.784000000000001	3.4560000000000004
21-06-18 13:20	0	14.264000000000001	6.984	9.815999999999999
21-06-18 13:30	0	14.5	10.868	2.3920000000000003
21-06-18 13:40	0	10.812000000000001	7.0840000000000005	11.8
21-06-18 13:50	0	14.975999999999999	10.764	9.812000000000001
21-06-18 14:00	0	5.860000000000001	9.288	9.592
21-06-18 14:10	0	8.592	9.464	7.008
21-06-18 14:20	0	18.748	20.576	20.912
21-06-18 14:30	0	6.140000000000001	6.628	4.484
21-06-18 14:40	0	9.116	8.904	12.996
21-06-18 14:50	0	14.276	12.628	14.284
21-06-18 15:00	0	7.340000000000001	11.256	11.884
21-06-18 15:10	0	8.687999999999999	6.16	14.084
21-06-18 15:20	0	10.931999999999999	5.92	14.104
21-06-18 15:30	0	7.796000000000001	8.116	15.548000000000002
21-06-18 15:40	0	6.668000000000001	7.172	5.428
21-06-18 15:50	0	2.796	5.404	3.0160000000000005
21-06-18 16:00	0	2.5919999999999996	3.772	5.884
21-06-18 16:10	0	0.0	0.632	3.492
21-06-18 16:20	0	0.764	0.9560000000000001	4.24
21-06-18 16:30	0	0.364	0.184	0.0
21-06-18 16:40	0	0.352	0.024	0.544
21-06-18 16:50	0	0.0	0.0	0.0
21-06-18 17:00	0	0.0	0.0	0.0
21-06-18 17:10	0	0.0	0.0	0.0
21-06-18 17:20	0	0.0	0.0	0.0
21-06-18 17:30	0	0.4600000000000001	0.0	0.088
21-06-18 17:40	0	0.0	0.0	0.0
21-06-18 17:50	0	2.096	0.052000000000000005	0.148
21-06-18 18:00	0	0.0	0.0	0.0
21-06-18 18:10	0	0.0	0.0	0.392
21-06-18 18:20	0	0.124	1.584	0.42400000000000004
21-06-18 18:30	0	0.0	0.0	0.0
21-06-18 18:40	0	0.0	0.128	0.0
21-06-18 18:50	0	1.1640000000000001	0.808	1.636
21-06-18 19:00	0	1.58	0.36400000000000005	1.24
21-06-18 19:10	0	0.172	0.924	1.04
21-06-18 19:20	0	5.58	5.372000000000001	1.452
21-06-18 19:30	0	4.832	0.26400000000000007	3.772
21-06-18 19:40	0	3.632	0.06000000000000001	0.004
21-06-18 19:50	0	0.10400000000000001	0.0	0.0
21-06-18 20:00	0	0.0	0.0	0.0
21-06-18 20:10	0	0.0	0.0	0.0
21-06-18 20:20	0	0.0	0.0	0.0
21-06-18 20:30	0	0.344	0.0	0.40800000000000003
21-06-18 20:40	0	0.18	1.5	1.26
21-06-18 20:50	0	0.0	0.0	0.0
21-06-18 21:00	0	0.0	1.1960000000000002	0.0
21-06-18 21:10	0	0.4600000000000001	0.0	0.256
21-06-18 21:20	0	1.3519999999999999	0.0	0.696
21-06-18 21:30	0	0.0	0.0	0.604
21-06-18 21:40	0	1.6079999999999999	3.532	5.188000000000001
21-06-18 21:50	0	1.8920000000000001	1.8	2.7600000000000002
21-06-18 22:00	0	0.05600000000000001	2.492	0.33199999999999996
21-06-18 22:10	0	1.7240000000000002	1.6239999999999999	1.612
21-06-18 22:20	0	1.372	0.492	5.704
21-06-18 22:30	0	0.004	0.0	0.052000000000000005
21-06-18 22:40	0	0.0	0.0	0.0
21-06-18 22:50	0	0.028000000000000004	0.0	0.0
21-06-18 23:00	0	10.22	2.32	4.356
21-06-18 23:10	0	8.059999999999999	2.032	0.6759999999999999
21-06-18 23:20	0	1.468	0.46399999999999997	0.0
21-06-18 23:30	0	1.6960000000000002	0.132	2.084
21-06-18 23:40	0	0.352	1.2440000000000002	0.544
21-06-18 23:50	0	0.244	1.8519999999999999	0.29600000000000004
21-06-19 00:00	0	0.5519999999999999	0.688	0.1
21-06-19 00:10	0	0.388	1.224	1.7600000000000002
21-06-19 00:20	0	0.352	1.4	0.8320000000000001
21-06-19 00:30	0	0.512	3.428	0.9400000000000001
21-06-19 00:40	0	1.0	1.7560000000000002	1.588
21-06-19 00:50	0	2.2760000000000002	1.4	0.41200000000000003
21-06-19 01:00	0	1.6199999999999999	1.048	2.1559999999999997
21-06-19 01:10	0	1.7399999999999998	11.0	10.376000000000001
21-06-19 01:20	0	0.196	3.7079999999999997	2.124
21-06-19 01:30	0	0.016	0.42400000000000004	0.22400000000000003
21-06-19 01:40	0	2.624	0.172	0.0
21-06-19 01:50	0	2.3	0.028000000000000004	0.24
21-06-19 02:00	0	0.792	0.332	0.764
21-06-19 02:10	0	0.46799999999999997	0.736	0.16
21-06-19 02:20	0	1.2080000000000002	2.5520000000000005	0.24
21-06-19 02:30	0	0.9280000000000002	0.5800000000000001	2.448
21-06-19 02:40	0	4.276000000000001	5.212000000000001	1.8439999999999999
21-06-19 02:50	0	3.5	3.176	5.476
21-06-19 03:00	0	2.68	3.184	6.304
21-06-19 03:10	0	5.9	1.3399999999999999	4.544
21-06-19 03:20	0	1.716	0.572	2.444
21-06-19 03:30	0	2.496	0.11200000000000002	0.5840000000000001
21-06-19 03:40	0	3.732	0.027999999999999997	0.0
21-06-19 03:50	0	12.632000000000001	3.8280000000000003	0.05600000000000001
21-06-19 04:00	0	11.636	0.07200000000000001	0.42800000000000005
21-06-19 04:10	0	0.388	0.0	0.0
21-06-19 04:20	0	3.156	0.02	0.688
21-06-19 04:30	0	0.0	0.0	0.0
21-06-19 04:40	0	0.0	0.0	0.0
21-06-19 04:50	0	0.0	0.0	0.0
21-06-19 05:00	0	0.096	1.4600000000000002	1.1800000000000002
21-06-19 05:10	0	0.22800000000000004	4.4719999999999995	0.9440000000000002
21-06-19 05:20	0	0.392	5.184	4.264
21-06-19 05:30	0	0.10800000000000001	2.38	2.704
21-06-19 05:40	0	0.06	0.9879999999999999	5.784000000000001
21-06-19 05:50	0	0.592	1.6280000000000001	12.148
21-06-19 06:00	0	0.52	1.684	0.42799999999999994
21-06-19 06:10	0	0.3	7.148000000000001	0.8
21-06-19 06:20	0	1.784	0.33199999999999996	0.5880000000000001
21-06-19 06:30	0	2.432	0.0	0.0
21-06-19 06:40	0	1.18	0.184	0.284
21-06-19 06:50	0	0.0	0.0	0.0
21-06-19 07:00	1	0.0	0.0	0.0
21-06-19 07:10	1	0.0	0.0	0.0
21-06-19 07:20	1	0.0	0.0	0.0
21-06-19 07:30	1	0.0	0.0	0.012
21-06-19 07:40	1	0.04	0.264	0.0
21-06-19 07:50	1	0.0	0.0	0.0
21-06-19 08:00	1	0.0	0.0	0.0
21-06-19 08:10	1	0.0	0.0	0.0
21-06-19 08:20	1	0.0	0.0	0.0
21-06-19 08:30	1	0.064	0.292	0.096
21-06-19 08:40	1	0.0	0.0	0.0
21-06-19 08:50	1	0.0	0.0	0.0
21-06-19 09:00	1	0.0	0.0	0.0
21-06-19 09:10	1	0.0	0.0	0.0
21-06-19 09:20	1	0.0	0.0	0.0
21-06-19 09:30	1	0.0	0.0	0.0
21-06-19 09:40	1	0.0	0.0	0.0
21-06-19 09:50	1	0.0	0.0	0.0
21-06-19 10:00	1	0.0	0.0	0.0
21-06-19 10:10	1	0.268	0.0	0.0
21-06-19 10:20	1	0.588	0.012	0.0
21-06-19 10:30	1	0.596	0.12799999999999997	0.0
21-06-19 10:40	1	0.3	1.3679999999999999	1.9600000000000002
21-06-19 10:50	1	0.004	1.7280000000000002	0.0
21-06-19 11:00	1	0.076	0.696	0.0
21-06-19 11:10	1	0.272	0.0	0.0
21-06-19 11:20	1	0.184	0.5720000000000001	0.06
21-06-19 11:30	1	0.008	0.4800000000000001	0.192
21-06-19 11:40	1	0.772	2.152	0.05600000000000001
21-06-19 11:50	1	0.024	0.012	1.308
21-06-19 12:00	1	0.0	0.0	0.0
21-06-19 12:10	1	0.8240000000000001	0.036	0.11200000000000002
21-06-19 12:20	1	2.336	0.768	0.364
21-06-19 12:30	1	10.912	4.688000000000001	0.968
21-06-19 12:40	1	0.836	0.064	0.0
21-06-19 12:50	1	0.088	1.456	0.0
21-06-19 13:00	1	0.02	0.0	0.0
21-06-19 13:10	1	0.0	0.0	0.0
21-06-19 13:20	1	0.0	0.0	0.0
21-06-19 13:30	1	0.0	0.0	0.0
21-06-19 13:40	1	0.0	0.0	0.0
21-06-19 13:50	1	0.0	0.0	0.0
21-06-19 14:00	1	0.0	0.0	0.0
21-06-19 14:10	1	0.0	0.0	0.0
21-06-19 14:20	1	0.0	0.0	0.0
21-06-19 14:30	1	0.04	0.33999999999999997	1.984
21-06-19 14:40	1	0.092	0.0	0.004
21-06-19 14:50	1	0.0	0.0	0.0
21-06-19 15:00	1	0.0	0.0	0.0
21-06-19 15:10	1	0.0	0.0	0.0
21-06-19 15:20	1	0.368	0.0	0.0
21-06-19 15:30	1	0.692	0.068	0.008
21-06-19 15:40	1	0.0	0.0	0.0
21-06-19 15:50	1	0.0	0.0	0.0
21-06-19 16:00	1	0.0	0.0	0.0
21-06-19 16:10	1	0.0	0.0	0.0
21-06-19 16:20	1	0.0	0.0	0.0
21-06-19 16:30	1	0.0	0.0	0.0
21-06-19 16:40	1	0.528	0.004	0.24800000000000005
21-06-19 16:50	1	0.0	0.0	0.0
21-06-19 17:00	1	0.28	0.0	0.0
21-06-19 17:10	1	0.07200000000000001	0.0	0.028000000000000004
21-06-19 17:20	1	0.252	0.0	0.0
21-06-19 17:30	1	0.0	0.0	0.0
21-06-19 17:40	1	0.0	0.0	0.0
21-06-19 17:50	1	1.7280000000000002	1.036	2.6279999999999997
21-06-19 18:00	1	0.0	0.0	1.964
21-06-19 18:10	1	0.172	0.0	0.10800000000000001
21-06-19 18:20	1	0.316	0.768	0.06
21-06-19 18:30	1	0.0	0.0	0.0
21-06-19 18:40	1	0.0	0.0	0.0
21-06-19 18:50	1	0.016	0.0	0.952
21-06-19 19:00	1	1.46	0.252	2.3920000000000003
21-06-19 19:10	1	3.024	0.4600000000000001	0.28
21-06-19 19:20	1	2.168	0.08	0.4720000000000001
21-06-19 19:30	1	0.4960000000000001	1.052	3.092
21-06-19 19:40	1	0.05600000000000001	0.0	0.0
21-06-19 19:50	1	1.1560000000000001	0.324	1.232
21-06-19 20:00	1	3.272	1.4760000000000002	0.30000000000000004
21-06-19 20:10	1	0.028000000000000004	2.34	2.2760000000000002
21-06-19 20:20	1	0.0	0.0	0.0
21-06-19 20:30	1	0.0	0.0	0.0
21-06-19 20:40	1	2.076	0.46399999999999997	0.0
21-06-19 20:50	1	1.8240000000000003	0.22000000000000003	0.008
21-06-19 21:00	1	0.636	0.0	0.132
21-06-19 21:10	1	0.0	0.016	1.332
21-06-19 21:20	1	0.0	1.7399999999999998	1.556
21-06-19 21:30	1	0.0	0.42400000000000004	1.9200000000000004
21-06-19 21:40	1	1.152	0.02	2.604
21-06-19 21:50	1	3.496	0.808	4.0520000000000005
21-06-19 22:00	1	0.48	1.5400000000000003	0.9880000000000001
21-06-19 22:10	1	1.08	0.512	3.908
21-06-19 22:20	1	0.11600000000000002	0.004	8.644
21-06-19 22:30	1	0.20800000000000002	0.844	3.4880000000000004
21-06-19 22:40	1	0.044000000000000004	3.2640000000000002	13.128
21-06-19 22:50	1	0.10400000000000001	0.252	7.275999999999999
21-06-19 23:00	1	0.604	0.46799999999999997	1.48
21-06-19 23:10	1	5.332	3.9240000000000004	3.3240000000000003
21-06-19 23:20	1	2.3760000000000003	0.62	0.12
21-06-19 23:30	1	4.356	0.8960000000000001	3.436
21-06-19 23:40	1	1.672	2.7359999999999998	1.268
21-06-19 23:50	1	1.568	0.5720000000000001	0.72
21-06-20 00:00	1	2.8440000000000003	4.784000000000001	1.4280000000000002
21-06-20 00:10	1	3.3600000000000003	6.064	0.6559999999999999
21-06-20 00:20	1	0.22000000000000003	3.664	2.988
21-06-20 00:30	1	16.672	6.24	0.076
21-06-20 00:40	1	4.804	1.012	0.736
21-06-20 00:50	1	1.828	1.012	0.0
21-06-20 01:00	1	1.4	6.316000000000001	0.584
21-06-20 01:10	1	3.2399999999999998	5.792	0.052000000000000005
21-06-20 01:20	1	0.544	6.388	0.044
21-06-20 01:30	1	0.792	8.0	0.0
21-06-20 01:40	1	0.088	10.912	0.068
21-06-20 01:50	1	3.4840000000000004	16.04	2.196
21-06-20 02:00	1	15.668000000000001	13.516	6.808
21-06-20 02:10	1	23.596	23.875999999999998	2.16
21-06-20 02:20	1	6.68	15.34	0.68
21-06-20 02:30	1	9.072	4.836	2.564
21-06-20 02:40	1	6.108	6.936	3.7
21-06-20 02:50	1	3.3480000000000003	10.428	5.396
21-06-20 03:00	1	21.131999999999998	20.875999999999998	1.572
21-06-20 03:10	1	14.992	19.82	2.272
21-06-20 03:20	1	9.42	23.124000000000002	0.42000000000000004
21-06-20 03:30	1	35.096000000000004	32.364	1.256
21-06-20 03:40	1	19.544	18.107999999999997	1.752
21-06-20 03:50	1	1.412	0.0	0.0
21-06-20 04:00	1	2.3760000000000003	0.0	0.0
21-06-20 04:10	1	0.188	0.0	3.1
21-06-20 04:20	1	0.0	0.0	5.356
21-06-20 04:30	1	0.8879999999999999	0.46799999999999997	2.616
21-06-20 04:40	1	0.048	2.8280000000000003	4.024
21-06-20 04:50	1	0.08399999999999999	0.768	0.0
21-06-20 05:00	1	0.0	0.10800000000000001	0.0
21-06-20 05:10	1	0.0	1.1960000000000002	0.048
21-06-20 05:20	1	1.168	9.772	6.636
21-06-20 05:30	1	8.704	22.348000000000003	10.48
21-06-20 05:40	1	12.208	9.184000000000001	14.796000000000001
21-06-20 05:50	1	6.648000000000001	6.36	10.124
21-06-20 06:00	1	2.144	7.184	1.584
21-06-20 06:10	1	8.896	12.692	1.2200000000000002
21-06-20 06:20	1	2.752	14.959999999999999	3.408
21-06-20 06:30	1	3.912	13.192000000000002	3.8920000000000003
21-06-20 06:40	1	7.208	8.456	2.284
21-06-20 06:50	1	1.3960000000000001	4.804	0.11200000000000002
21-06-20 07:00	2	0.20800000000000002	5.352	0.9359999999999999
21-06-20 07:10	2	0.8240000000000001	3.7359999999999998	1.888
21-06-20 07:20	2	0.0	0.0	0.0
21-06-20 07:30	2	0.0	0.0	0.0
21-06-20 07:40	2	0.0	0.0	0.0
21-06-20 07:50	2	0.0	0.0	0.0
21-06-20 08:00	2	0.0	0.0	0.0
21-06-20 08:10	2	0.0	0.5200000000000001	1.0400000000000003
21-06-20 08:20	2	0.0	0.0	0.0
21-06-20 08:30	2	0.0	0.0	0.0
21-06-20 08:40	2	0.0	0.0	0.0
21-06-20 08:50	2	0.0	0.0	0.0
21-06-20 09:00	2	0.0	0.0	0.0
21-06-20 09:10	2	0.0	0.0	0.0
21-06-20 09:20	2	0.0	0.0	0.0
21-06-20 09:30	2	0.0	0.0	0.0
21-06-20 09:40	2	0.0	0.0	0.0
21-06-20 09:50	2	0.0	0.0	0.0
21-06-20 10:00	2	0.0	0.0	0.0
21-06-20 10:10	2	0.0	0.0	0.0
21-06-20 10:20	2	0.0	0.0	0.0
21-06-20 10:30	2	0.22000000000000003	0.044	0.036
21-06-20 10:40	2	0.0	0.0	0.0
21-06-20 10:50	2	0.0	0.0	0.0
21-06-20 11:00	2	1.332	0.5	0.42400000000000004
21-06-20 11:10	2	6.616	5.268	5.392
21-06-20 11:20	2	0.06000000000000001	0.0	0.0
21-06-20 11:30	2	4.788	2.4799999999999995	0.196
21-06-20 11:40	2	1.456	1.832	0.23200000000000004
21-06-20 11:50	2	5.572000000000001	3.572	0.42400000000000004
21-06-20 12:00	2	0.9640000000000001	3.9880000000000004	0.884
21-06-20 12:10	2	0.0	0.0	0.332
21-06-20 12:20	2	0.78	0.064	0.0
21-06-20 12:30	2	0.9560000000000001	1.8199999999999998	1.444
21-06-20 12:40	2	0.0	0.6759999999999999	0.9560000000000001
21-06-20 12:50	2	0.0	0.0	0.0
21-06-20 13:00	2	0.0	0.0	0.0
21-06-20 13:10	2	0.0	0.0	0.0
21-06-20 13:20	2	0.0	0.0	0.0
21-06-20 13:30	2	0.0	0.0	0.0
21-06-20 13:40	2	0.0	0.0	0.0
21-06-20 13:50	2	0.0	0.0	0.0
21-06-20 14:00	2	0.0	0.0	0.0
21-06-20 14:10	2	0.0	0.0	0.0
21-06-20 14:20	2	0.0	0.0	0.0
21-06-20 14:30	2	0.0	0.0	0.0
21-06-20 14:40	2	0.0	0.0	0.0
21-06-20 14:50	2	0.032	0.0	0.0
21-06-20 15:00	2	0.0	0.0	0.0
21-06-20 15:10	2	0.0	0.0	0.0
21-06-20 15:20	2	0.0	0.0	0.0
21-06-20 15:30	2	0.0	0.0	0.0
21-06-20 15:40	2	0.0	0.132	0.0
21-06-20 15:50	2	0.08	0.0	0.0
21-06-20 16:00	2	0.0	0.0	0.0
21-06-20 16:10	2	0.42400000000000004	0.0	0.736
21-06-20 16:20	2	0.0	0.0	0.0
21-06-20 16:30	2	0.0	0.0	0.364
21-06-20 16:40	2	0.6839999999999999	0.0	0.128
21-06-20 16:50	2	0.0	0.0	0.0
21-06-20 17:00	2	0.0	0.0	0.0
21-06-20 17:10	2	0.0	0.0	0.172
21-06-20 17:20	2	0.0	0.0	0.0
21-06-20 17:30	2	0.0	0.0	0.0
21-06-20 17:40	2	0.0	0.0	0.0
21-06-20 17:50	2	0.0	0.024	0.0
21-06-20 18:00	2	0.176	0.23200000000000004	0.012
21-06-20 18:10	2	0.22800000000000004	0.0	0.172
21-06-20 18:20	2	0.0	0.05600000000000001	0.9639999999999999
21-06-20 18:30	2	0.0	0.0	0.0
21-06-20 18:40	2	0.10800000000000001	0.0	1.024
21-06-20 18:50	2	0.008	0.04	0.876
21-06-20 19:00	2	0.0	0.0	0.0
21-06-20 19:10	2	0.0	0.0	0.0
21-06-20 19:20	2	0.33199999999999996	0.21600000000000003	0.932
21-06-20 19:30	2	0.252	1.268	0.656
21-06-20 19:40	2	0.24	3.6480000000000006	1.616
21-06-20 19:50	2	2.3240000000000003	1.3519999999999999	2.86
21-06-20 20:00	2	3.536	0.632	1.2479999999999998
21-06-20 20:10	2	0.336	1.1800000000000002	0.764
21-06-20 20:20	2	0.532	0.032	0.36
21-06-20 20:30	2	0.004	0.43200000000000005	1.9439999999999997
21-06-20 20:40	2	0.02	0.0	0.716
21-06-20 20:50	2	0.08	0.0	0.0
21-06-20 21:00	2	0.308	0.0	0.20800000000000002
21-06-20 21:10	2	0.9400000000000001	0.0	0.0
21-06-20 21:20	2	2.092	0.0	0.0
21-06-20 21:30	2	6.348000000000001	0.86	1.364
21-06-20 21:40	2	0.6679999999999999	0.0	4.608
21-06-20 21:50	2	6.4959999999999996	4.136	6.392
21-06-20 22:00	2	2.588	0.8200000000000001	5.312
21-06-20 22:10	2	1.984	10.556000000000001	4.852
21-06-20 22:20	2	0.028000000000000004	0.004	0.672
21-06-20 22:30	2	0.492	0.672	4.86
21-06-20 22:40	2	1.0559999999999998	3.528	5.344
21-06-20 22:50	2	6.436	8.128	4.644
21-06-20 23:00	2	6.279999999999999	7.948	4.74
21-06-20 23:10	2	5.536	2.668	7.215999999999999
21-06-20 23:20	2	2.532	4.136	2.3200000000000003
21-06-20 23:30	2	4.612	3.868	7.159999999999999
21-06-20 23:40	2	4.5200000000000005	1.444	3.2439999999999998
21-06-20 23:50	2	5.516	4.668	0.596
21-06-21 00:00	2	4.492	1.352	1.7079999999999997
21-06-21 00:10	2	6.9719999999999995	4.720000000000001	3.436
21-06-21 00:20	2	5.372	3.696	0.8
21-06-21 00:30	2	0.20800000000000002	8.268	1.152
21-06-21 00:40	2	0.036	3.804	0.092
21-06-21 00:50	2	0.0	0.0	0.0
21-06-21 01:00	2	10.484	1.18	0.6
21-06-21 01:10	2	3.4159999999999995	5.104000000000001	1.228
21-06-21 01:20	2	0.624	10.836000000000002	0.884
21-06-21 01:30	2	0.0	11.86	0.0
21-06-21 01:40	2	0.06	12.379999999999999	1.232
21-06-21 01:50	2	0.3	1.1800000000000002	0.2
21-06-21 02:00	2	4.604	3.896	2.7
21-06-21 02:10	2	2.7439999999999998	12.556000000000001	2.808
21-06-21 02:20	2	3.02	2.9560000000000004	2.932
21-06-21 02:30	2	8.904	1.9280000000000002	0.9480000000000001
21-06-21 02:40	2	5.748	8.144	3.96
21-06-21 02:50	2	6.632000000000001	7.448	2.08
21-06-21 03:00	2	8.780000000000001	7.220000000000001	4.659999999999999
21-06-21 03:10	2	7.536	5.696	6.4959999999999996
21-06-21 03:20	2	12.187999999999999	6.548	6.756
21-06-21 03:30	2	10.292	10.452000000000002	9.732
21-06-21 03:40	2	6.996	4.9	5.372
21-06-21 03:50	2	2.636	0.0	0.348
21-06-21 04:00	2	1.392	1.56	0.0
21-06-21 04:10	2	0.0	0.0	0.0
21-06-21 04:20	2	0.0	0.0	0.0
21-06-21 04:30	2	0.0	0.532	0.088
21-06-21 04:40	2	0.0	0.0	0.0
21-06-21 04:50	2	0.0	0.0	0.0
21-06-21 05:00	2	0.0	0.0	0.0
21-06-21 05:10	2	0.0	2.256	0.052000000000000005
21-06-21 05:20	2	0.0	0.0	1.264
21-06-21 05:30	2	6.212	3.6719999999999997	1.7879999999999998
21-06-21 05:40	2	2.8240000000000003	4.6160000000000005	1.164
21-06-21 05:50	2	7.812	8.036	10.452000000000002
21-06-21 06:00	2	6.152	4.468	8.336
21-06-21 06:10	2	5.544	13.612	6.5760000000000005
21-06-21 06:20	2	3.7560000000000002	18.875999999999998	2.7239999999999998
21-06-21 06:30	2	0.0	14.76	1.496
21-06-21 06:40	2	1.528	12.104	0.32799999999999996
21-06-21 06:50	2	2.5439999999999996	12.356	1.06
21-06-21 07:00	3	2.16	11.488	1.2
21-06-21 07:10	3	1.816	17.068	0.45599999999999996
21-06-21 07:20	3	1.0	19.464000000000002	1.1960000000000002
21-06-21 07:30	3	1.544	6.648000000000001	3.9159999999999995
21-06-21 07:40	3	1.256	3.3760000000000003	0.744
21-06-21 07:50	3	5.848000000000001	3.896	0.288
21-06-21 08:00	3	4.808000000000001	2.8240000000000003	0.628
21-06-21 08:10	3	3.076	1.8920000000000001	0.16
21-06-21 08:20	3	0.9120000000000001	4.988	0.136
21-06-21 08:30	3	0.42800000000000005	1.472	0.0
21-06-21 08:40	3	0.0	0.43200000000000005	0.0
21-06-21 08:50	3	0.0	0.0	0.0
21-06-21 09:00	3	0.0	0.0	0.0
21-06-21 09:10	3	0.0	0.0	0.0
21-06-21 09:20	3	0.0	0.0	0.0
21-06-21 09:30	3	0.524	0.076	0.024
21-06-21 09:40	3	3.316	0.0	0.0
21-06-21 09:50	3	1.096	0.944	0.0
21-06-21 10:00	3	1.34	2.3280000000000003	0.28
21-06-21 10:10	3	2.1439999999999997	0.656	0.6479999999999999
21-06-21 10:20	3	0.0	0.0	0.0
21-06-21 10:30	3	0.6559999999999999	4.0200000000000005	0.268
21-06-21 10:40	3	3.1640000000000006	15.128	2.568
21-06-21 10:50	3	6.892	16.228	1.012
21-06-21 11:00	3	0.372	1.5439999999999998	2.692
21-06-21 11:10	3	0.23200000000000004	9.592	1.8400000000000003
21-06-21 11:20	3	3.2119999999999997	0.08	1.108
21-06-21 11:30	3	0.0	0.0	0.0
21-06-21 11:40	3	0.516	0.0	0.312
21-06-21 11:50	3	1.416	3.8480000000000003	0.344
21-06-21 12:00	3	3.052	3.4	0.06000000000000001
21-06-21 12:10	3	1.828	6.652000000000001	0.24
21-06-21 12:20	3	0.376	3.972	1.476
21-06-21 12:30	3	13.828	11.208000000000002	7.236
21-06-21 12:40	3	18.46	13.236	13.324000000000002
21-06-21 12:50	3	10.540000000000001	13.156	10.584
21-06-21 13:00	3	10.544	9.367999999999999	6.372
21-06-21 13:10	3	12.947999999999999	12.412	12.128
21-06-21 13:20	3	12.943999999999999	12.036	8.576
21-06-21 13:30	3	4.42	5.808000000000001	0.17200000000000001
21-06-21 13:40	3	1.972	6.756	0.376
21-06-21 13:50	3	1.2200000000000002	2.2119999999999997	0.372
21-06-21 14:00	3	0.0	0.0	0.0
21-06-21 14:10	3	0.0	0.0	0.0
21-06-21 14:20	3	0.0	0.0	0.0
21-06-21 14:30	3	0.008	0.02	0.012
21-06-21 14:40	3	0.0	0.0	0.0
21-06-21 14:50	3	0.0	0.0	0.0
21-06-21 15:00	3	0.0	0.0	0.0
21-06-21 15:10	3	0.0	0.004	0.076
21-06-21 15:20	3	0.0	0.0	0.0
21-06-21 15:30	3	0.0	0.0	0.0
21-06-21 15:40	3	0.0	0.0	0.0
21-06-21 15:50	3	0.24000000000000005	0.0	0.0
21-06-21 16:00	3	0.0	0.0	0.0
21-06-21 16:10	3	0.0	0.0	0.0
21-06-21 16:20	3	0.6679999999999999	0.41600000000000004	0.4880000000000001
21-06-21 16:30	3	0.0	0.348	0.5
21-06-21 16:40	3	0.0	0.0	0.0
21-06-21 16:50	3	0.0	0.0	0.0
21-06-21 17:00	3	1.324	0.128	0.0
21-06-21 17:10	3	2.388	0.076	2.164
21-06-21 17:20	3	0.092	0.0	0.316
21-06-21 17:30	3	0.16	0.06799999999999999	0.016
21-06-21 17:40	3	0.244	0.0	0.0
21-06-21 17:50	3	0.0	0.0	0.0
21-06-21 18:00	3	0.0	0.0	0.0
21-06-21 18:10	3	0.0	0.0	0.0
21-06-21 18:20	3	0.0	0.0	0.0
21-06-21 18:30	3	0.0	0.0	0.0
21-06-21 18:40	3	0.0	0.0	0.12
21-06-21 18:50	3	0.076	1.284	2.412
21-06-21 19:00	3	0.0	0.072	0.512
21-06-21 19:10	3	0.0	0.0	0.0
21-06-21 19:20	3	3.024	5.74	2.692
21-06-21 19:30	3	2.192	2.3600000000000003	4.288
21-06-21 19:40	3	1.7080000000000002	0.484	0.132
21-06-21 19:50	3	0.8960000000000001	0.024	0.0
21-06-21 20:00	3	0.0	0.0	0.0
21-06-21 20:10	3	1.016	0.66	0.0
21-06-21 20:20	3	1.372	0.17200000000000001	0.176
21-06-21 20:30	3	0.764	0.012	0.0
21-06-21 20:40	3	7.252000000000001	1.7600000000000002	0.9880000000000001
21-06-21 20:50	3	9.936	4.5760000000000005	2.8720000000000003
21-06-21 21:00	3	1.504	1.0879999999999999	0.02
21-06-21 21:10	3	11.436	0.33199999999999996	0.612
21-06-21 21:20	3	6.804	0.644	5.492
21-06-21 21:30	3	0.008	1.256	2.368
21-06-21 21:40	3	0.10800000000000001	0.0	0.004
21-06-21 21:50	3	0.11599999999999999	0.0	0.0
21-06-21 22:00	3	0.0	0.012	0.0
21-06-21 22:10	3	0.18	0.016	0.008
21-06-21 22:20	3	0.196	0.26	2.388
21-06-21 22:30	3	1.216	0.128	5.58
21-06-21 22:40	3	1.3960000000000001	3.46	7.360000000000001
21-06-21 22:50	3	2.9880000000000004	0.21600000000000003	3.6800000000000006
21-06-21 23:00	3	0.8560000000000001	0.012	7.508
21-06-21 23:10	3	9.344	1.4760000000000002	9.66
21-06-21 23:20	3	3.344	3.592	5.828
21-06-21 23:30	3	6.44	3.632	12.116
21-06-21 23:40	3	6.9319999999999995	6.032	6.959999999999999
21-06-21 23:50	3	9.348	4.32	4.040000000000001
21-06-22 00:00	3	15.212	12.940000000000001	22.716
21-06-22 00:10	3	15.576000000000002	1.308	10.664000000000001
21-06-22 00:20	3	4.684	2.06	1.7440000000000002
21-06-22 00:30	3	7.688	2.396	0.492
21-06-22 00:40	3	3.7439999999999998	0.584	1.192
21-06-22 00:50	3	7.976000000000001	0.992	0.05600000000000001
21-06-22 01:00	3	3.9	3.9519999999999995	0.29200000000000004
21-06-22 01:10	3	5.6	8.672	0.9039999999999999
21-06-22 01:20	3	9.948	13.908000000000001	0.608
21-06-22 01:30	3	13.692000000000002	12.256	0.64
21-06-22 01:40	3	5.348000000000001	8.908	1.9440000000000002
21-06-22 01:50	3	10.248	13.052000000000001	0.28800000000000003
21-06-22 02:00	3	1.7399999999999998	15.272	0.028000000000000004
21-06-22 02:10	3	2.736	4.932	0.684
21-06-22 02:20	3	0.696	13.892	0.492
21-06-22 02:30	3	0.1	12.260000000000002	0.9040000000000001
21-06-22 02:40	3	2.412	6.4	1.1759999999999997
21-06-22 02:50	3	0.0	0.876	0.0
21-06-22 03:00	3	0.0	0.724	0.0
21-06-22 03:10	3	1.072	0.12	0.8960000000000001
21-06-22 03:20	3	0.064	0.4600000000000001	6.156000000000001
21-06-22 03:30	3	2.968	1.9	6.56
21-06-22 03:40	3	0.0	0.252	8.98
21-06-22 03:50	3	0.0	0.028000000000000004	1.044
21-06-22 04:00	3	3.524	0.6479999999999999	9.187999999999999
21-06-22 04:10	3	7.548	3.9799999999999995	6.896000000000001
21-06-22 04:20	3	12.376000000000001	5.696	1.9760000000000002
21-06-22 04:30	3	11.459999999999999	0.804	4.012
21-06-22 04:40	3	8.764	3.6439999999999997	8.18
21-06-22 04:50	3	6.644	7.040000000000001	5.732
21-06-22 05:00	3	0.676	7.052	3.4200000000000004
21-06-22 05:10	3	8.52	14.056000000000001	6.808
21-06-22 05:20	3	8.128	9.540000000000001	5.732000000000001
21-06-22 05:30	3	4.024	7.332000000000001	1.2120000000000002
21-06-22 05:40	3	3.34	9.443999999999999	7.372
21-06-22 05:50	3	2.8440000000000003	26.448	5.684
21-06-22 06:00	3	1.6200000000000003	13.748	19.476
21-06-22 06:10	3	0.836	12.175999999999998	0.41600000000000004
21-06-22 06:20	3	2.708	7.343999999999999	0.4
21-06-22 06:30	3	3.076	16.492	4.4159999999999995
21-06-22 06:40	3	12.152000000000001	5.444	2.964
21-06-22 06:50	3	3.5160000000000005	0.8920000000000001	0.048
21-06-22 07:00	4	2.4080000000000004	4.5600000000000005	2.1559999999999997
21-06-22 07:10	4	1.612	6.1240000000000006	0.372
21-06-22 07:20	4	0.0	3.6719999999999997	0.0
21-06-22 07:30	4	2.46	3.428	8.22
21-06-22 07:40	4	0.0	0.0	0.0
21-06-22 07:50	4	2.2680000000000002	1.276	0.0
21-06-22 08:00	4	0.0	0.0	0.0
21-06-22 08:10	4	0.0	0.0	0.0
21-06-22 08:20	4	0.0	0.0	0.0
21-06-22 08:30	4	0.0	0.0	0.0
21-06-22 08:40	4	0.0	0.0	0.0
21-06-22 08:50	4	0.0	0.0	0.0
21-06-22 09:00	4	0.0	0.0	0.0
21-06-22 09:10	4	0.0	0.0	0.0
21-06-22 09:20	4	0.0	0.044	0.0
21-06-22 09:30	4	0.0	0.0	0.0
21-06-22 09:40	4	0.0	0.016	0.0
21-06-22 09:50	4	0.0	0.0	0.0
21-06-22 10:00	4	0.0	0.0	0.0
21-06-22 10:10	4	0.0	0.0	0.0
21-06-22 10:20	4	0.10800000000000001	0.2	0.0
21-06-22 10:30	4	0.6679999999999999	0.0	0.0
21-06-22 10:40	4	0.0	1.076	0.40800000000000003
21-06-22 10:50	4	1.536	6.136000000000001	4.164
21-06-22 11:00	4	13.292000000000002	6.74	1.624
21-06-22 11:10	4	8.508	7.452	0.42800000000000005
21-06-22 11:20	4	11.748000000000001	14.9	0.308
21-06-22 11:30	4	2.472	5.1	4.176
21-06-22 11:40	4	3.808	8.552	0.588
21-06-22 11:50	4	9.8	19.276	5.772
21-06-22 12:00	4	7.192	15.552000000000001	0.524
21-06-22 12:10	4	0.516	5.96	0.716
21-06-22 12:20	4	7.792	6.376	2.956
21-06-22 12:30	4	4.5680000000000005	11.411999999999999	11.476
21-06-22 12:40	4	1.44	11.02	4.46
21-06-22 12:50	4	0.696	0.8720000000000001	4.184
21-06-22 13:00	4	1.092	5.715999999999999	8.432
21-06-22 13:10	4	3.492	2.104	7.628
21-06-22 13:20	4	0.0	0.124	0.0
21-06-22 13:30	4	0.0	0.0	0.0
21-06-22 13:40	4	0.0	0.0	0.0
21-06-22 13:50	4	0.0	0.0	0.0
21-06-22 14:00	4	0.0	0.0	0.0
21-06-22 14:10	4	0.0	0.0	0.0
21-06-22 14:20	4	0.0	0.0	0.0
21-06-22 14:30	4	0.952	0.0	0.0
21-06-22 14:40	4	0.0	0.0	0.0
21-06-22 14:50	4	0.0	0.0	0.0
21-06-22 15:00	4	0.11599999999999999	0.0	0.016
21-06-22 15:10	4	0.0	0.0	0.43600000000000005
21-06-22 15:20	4	1.116	0.0	0.0
21-06-22 15:30	4	0.0	0.0	0.0
21-06-22 15:40	4	0.004	0.0	0.3
21-06-22 15:50	4	0.0	0.0	0.0
21-06-22 16:00	4	0.0	0.0	0.0
21-06-22 16:10	4	0.0	0.0	0.0
21-06-22 16:20	4	0.0	0.0	0.0
21-06-22 16:30	4	0.0	0.0	0.0
21-06-22 16:40	4	0.0	0.0	0.0
21-06-22 16:50	4	0.0	0.004	0.18
21-06-22 17:00	4	6.268	11.620000000000001	8.2
21-06-22 17:10	4	3.8880000000000003	0.344	3.036
21-06-22 17:20	4	0.048	0.8640000000000001	0.21600000000000003
21-06-22 17:30	4	0.0	0.0	0.172
21-06-22 17:40	4	0.0	0.0	0.0
21-06-22 17:50	4	0.0	0.0	0.024
21-06-22 18:00	4	0.0	0.0	0.0
21-06-22 18:10	4	1.796	0.004	0.05600000000000001
21-06-22 18:20	4	0.248	0.0	0.05600000000000001
21-06-22 18:30	4	0.0	0.0	0.0
21-06-22 18:40	4	0.0	0.0	0.0
21-06-22 18:50	4	0.0	0.004	0.0
21-06-22 19:00	4	0.0	0.0	0.0
21-06-22 19:10	4	0.0	0.02	0.0
21-06-22 19:20	4	0.7200000000000001	0.152	3.272
21-06-22 19:30	4	0.0	0.0	0.088
21-06-22 19:40	4	0.868	0.168	0.6359999999999999
21-06-22 19:50	4	0.804	0.22000000000000003	0.28
21-06-22 20:00	4	1.7120000000000002	1.3559999999999999	3.7
21-06-22 20:10	4	0.868	0.008	1.352
21-06-22 20:20	4	0.0	0.0	0.0
21-06-22 20:30	4	4.023999999999999	0.23200000000000004	2.144
21-06-22 20:40	4	0.0	0.0	0.10800000000000001
21-06-22 20:50	4	0.0	0.0	0.0
21-06-22 21:00	4	0.0	0.0	0.0
21-06-22 21:10	4	0.0	0.0	0.0
21-06-22 21:20	4	0.176	0.0	0.004
21-06-22 21:30	4	0.0	0.0	1.564
21-06-22 21:40	4	0.055999999999999994	0.0	0.8160000000000001
21-06-22 21:50	4	2.056	0.744	0.9480000000000001
21-06-22 22:00	4	2.528	0.344	2.9080000000000004
21-06-22 22:10	4	5.9399999999999995	3.3600000000000003	2.32
21-06-22 22:20	4	11.648	1.964	2.6879999999999997
21-06-22 22:30	4	0.46399999999999997	0.0	0.0
21-06-22 22:40	4	1.136	0.036	7.336
21-06-22 22:50	4	2.9	1.6280000000000001	4.34
21-06-22 23:00	4	1.012	0.244	4.364
21-06-22 23:10	4	3.5	1.484	1.0799999999999998
21-06-22 23:20	4	3.152	0.48	9.88
21-06-22 23:30	4	1.1400000000000001	1.2719999999999998	5.204000000000001
21-06-22 23:40	4	3.9400000000000004	0.336	3.18
21-06-22 23:50	4	5.716	0.836	8.976
21-06-23 00:00	4	0.124	2.98	4.688000000000001
21-06-23 00:10	4	4.5440000000000005	4.196	3.944
21-06-23 00:20	4	4.768000000000001	1.424	2.432
21-06-23 00:30	4	6.0760000000000005	0.04	2.564
21-06-23 00:40	4	0.088	0.012	0.0
21-06-23 00:50	4	0.8720000000000001	0.164	1.7880000000000003
21-06-23 01:00	4	1.152	1.1960000000000002	0.008
21-06-23 01:10	4	1.112	4.4719999999999995	0.0
21-06-23 01:20	4	0.5160000000000001	1.04	0.004
21-06-23 01:30	4	0.0	0.0	0.0
21-06-23 01:40	4	0.124	2.6119999999999997	0.656
21-06-23 01:50	4	3.6759999999999997	11.559999999999999	3.56
21-06-23 02:00	4	0.744	7.772	8.848
21-06-23 02:10	4	1.12	5.92	2.336
21-06-23 02:20	4	2.8	13.488	7.3
21-06-23 02:30	4	0.052000000000000005	1.8920000000000001	9.912
21-06-23 02:40	4	2.4320000000000004	4.844	4.84
21-06-23 02:50	4	0.56	13.456	8.472
21-06-23 03:00	4	1.236	2.9240000000000004	1.592
21-06-23 03:10	4	6.192	1.1480000000000001	5.848000000000001
21-06-23 03:20	4	6.5280000000000005	11.136	6.736
21-06-23 03:30	4	3.3840000000000003	17.619999999999997	0.0
21-06-23 03:40	4	6.572	9.564	0.27599999999999997
21-06-23 03:50	4	1.332	2.32	0.344
21-06-23 04:00	4	1.6079999999999999	8.9	0.568
21-06-23 04:10	4	0.12	15.208000000000002	1.236
21-06-23 04:20	4	0.196	3.6879999999999997	0.0
21-06-23 04:30	4	0.0	0.0	0.0
21-06-23 04:40	4	0.044	0.0	0.0
21-06-23 04:50	4	0.584	4.164	0.084
21-06-23 05:00	4	2.8440000000000003	1.1800000000000002	0.024
21-06-23 05:10	4	24.796	3.668	1.1480000000000001
21-06-23 05:20	4	9.392	6.312	2.284
21-06-23 05:30	4	10.9	4.812	0.404
21-06-23 05:40	4	5.304	0.096	0.12799999999999997
21-06-23 05:50	4	5.58	0.54	1.436
21-06-23 06:00	4	1.156	1.084	5.851999999999999
21-06-23 06:10	4	3.992	1.908	4.184
21-06-23 06:20	4	1.036	5.708	5.168
21-06-23 06:30	4	6.744	13.424000000000001	8.623999999999999
21-06-23 06:40	4	6.992	3.56	0.264
21-06-23 06:50	4	0.0	1.476	0.0
21-06-23 07:00	5	0.33999999999999997	0.27599999999999997	0.0
21-06-23 07:10	5	0.748	0.45199999999999996	0.068
21-06-23 07:20	5	0.0	0.0	0.0
21-06-23 07:30	5	0.028000000000000004	0.0	0.0
21-06-23 07:40	5	0.0	0.0	0.0
21-06-23 07:50	5	0.0	0.0	0.0
21-06-23 08:00	5	0.592	3.4840000000000004	1.2160000000000002
21-06-23 08:10	5	0.0	0.16	0.064
21-06-23 08:20	5	0.0	0.0	0.0
21-06-23 08:30	5	0.0	0.0	0.0
21-06-23 08:40	5	0.024	0.04	0.0
21-06-23 08:50	5	0.0	0.0	0.0
21-06-23 09:00	5	0.0	0.0	0.0
21-06-23 09:10	5	0.0	0.0	0.0
21-06-23 09:20	5	0.0	0.0	0.0
21-06-23 09:30	5	0.0	0.176	0.0
21-06-23 09:40	5	0.06	0.0	0.0
21-06-23 09:50	5	0.0	0.0	0.0
21-06-23 10:00	5	0.2	0.576	0.0
21-06-23 10:10	5	0.096	1.7440000000000002	0.524
21-06-23 10:20	5	0.05600000000000001	1.8679999999999999	1.016
21-06-23 10:30	5	2.848	5.5280000000000005	1.084
21-06-23 10:40	5	2.332	4.4079999999999995	5.48
21-06-23 10:50	5	2.336	6.136	2.7560000000000002
21-06-23 11:00	5	5.5920000000000005	8.5	5.992
21-06-23 11:10	5	3.632	14.684000000000001	1.784
21-06-23 11:20	5	12.315999999999999	13.1	3.172
21-06-23 11:30	5	2.316	21.863999999999997	3.2960000000000003
21-06-23 11:40	5	2.728	7.952000000000001	4.148000000000001
21-06-23 11:50	5	0.012	1.008	1.524
21-06-23 12:00	5	0.52	10.672	6.112
21-06-23 12:10	5	1.3480000000000003	16.084	1.8400000000000003
21-06-23 12:20	5	4.064	10.34	13.12
21-06-23 12:30	5	23.232	17.1	19.912
21-06-23 12:40	5	12.38	17.704	12.104
21-06-23 12:50	5	7.659999999999999	9.4	0.808
21-06-23 13:00	5	5.708	0.22000000000000003	0.532
21-06-23 13:10	5	1.7560000000000002	0.0	0.004
21-06-23 13:20	5	4.072	0.296	0.128
21-06-23 13:30	5	0.06	0.0	0.272
21-06-23 13:40	5	0.0	0.0	0.0
21-06-23 13:50	5	0.0	0.2	0.0
21-06-23 14:00	5	0.0	0.0	0.0
21-06-23 14:10	5	0.0	1.044	0.0
21-06-23 14:20	5	0.0	0.0	0.0
21-06-23 14:30	5	0.0	1.1480000000000001	0.41200000000000003
21-06-23 14:40	5	0.0	0.0	0.0
21-06-23 14:50	5	0.0	0.0	0.0
21-06-23 15:00	5	0.0	0.292	0.0
21-06-23 15:10	5	0.0	0.0	0.0
21-06-23 15:20	5	0.0	0.0	0.0
21-06-23 15:30	5	0.0	0.0	0.0
21-06-23 15:40	5	0.0	0.0	0.21600000000000003
21-06-23 15:50	5	0.404	0.06	0.6799999999999999
21-06-23 16:00	5	0.0	0.0	0.0
21-06-23 16:10	5	0.0	0.0	0.0
21-06-23 16:20	5	0.0	0.0	0.952
21-06-23 16:30	5	0.0	0.0	0.0
21-06-23 16:40	5	0.0	0.0	0.0
21-06-23 16:50	5	0.0	0.02	0.0
21-06-23 17:00	5	0.38	0.13199999999999998	0.02
21-06-23 17:10	5	0.0	0.0	0.18
21-06-23 17:20	5	0.288	0.0	0.0
21-06-23 17:30	5	1.3960000000000001	0.348	0.0
21-06-23 17:40	5	0.0	0.0	0.0
21-06-23 17:50	5	0.0	0.0	0.0
21-06-23 18:00	5	0.0	0.0	0.0
21-06-23 18:10	5	0.0	0.0	0.0
21-06-23 18:20	5	0.0	0.0	0.0
21-06-23 18:30	5	0.0	0.0	0.0
21-06-23 18:40	5	0.0	0.0	0.0
21-06-23 18:50	5	0.0	0.0	0.092
21-06-23 19:00	5	0.0	0.0	0.0
21-06-23 19:10	5	0.0	0.0	0.0
21-06-23 19:20	5	0.0	0.24800000000000005	1.3439999999999999
21-06-23 19:30	5	0.22400000000000003	0.20400000000000001	0.0
21-06-23 19:40	5	0.20800000000000002	0.096	0.04
21-06-23 19:50	5	0.0	0.0	0.9840000000000002
21-06-23 20:00	5	2.4040000000000004	0.0	0.012
21-06-23 20:10	5	1.2040000000000002	0.08	0.284
21-06-23 20:20	5	0.5399999999999999	0.0	0.036
21-06-23 20:30	5	0.132	0.004	0.028000000000000004
21-06-23 20:40	5	0.332	1.228	0.736
21-06-23 20:50	5	2.516	0.744	4.2
21-06-23 21:00	5	0.016	0.028000000000000004	0.876
21-06-23 21:10	5	0.0	0.0	0.0
21-06-23 21:20	5	0.14400000000000002	0.384	4.08
21-06-23 21:30	5	0.672	0.0	0.292
21-06-23 21:40	5	0.032	0.0	0.0
21-06-23 21:50	5	1.516	0.9960000000000001	1.7520000000000002
21-06-23 22:00	5	0.792	0.016	1.4440000000000002
21-06-23 22:10	5	1.6199999999999999	0.44400000000000006	0.644
21-06-23 22:20	5	1.072	0.156	1.6720000000000002
21-06-23 22:30	5	0.0	0.0	1.44
21-06-23 22:40	5	2.712	0.32399999999999995	0.24400000000000005
21-06-23 22:50	5	1.212	0.10400000000000001	1.072
21-06-23 23:00	5	1.1	0.0	0.396
21-06-23 23:10	5	0.26	0.044	1.8199999999999998
21-06-23 23:20	5	1.3519999999999999	0.004	3.7920000000000003
21-06-23 23:30	5	3.9880000000000004	0.628	11.308
21-06-23 23:40	5	9.028	3.904	5.264
21-06-23 23:50	5	2.788	2.048	1.8399999999999999
21-06-24 00:00	5	6.0280000000000005	2.652	2.7199999999999998
21-06-24 00:10	5	0.776	3.4839999999999995	4.684
21-06-24 00:20	5	1.9200000000000004	1.608	10.752
21-06-24 00:30	5	2.432	2.644	1.6480000000000001
21-06-24 00:40	5	2.8440000000000003	4.456	1.7560000000000002
21-06-24 00:50	5	5.208	0.868	7.324000000000001
21-06-24 01:00	5	1.552	0.144	0.792
21-06-24 01:10	5	1.6	0.8640000000000001	1.268
21-06-24 01:20	5	7.604000000000001	2.3920000000000003	2.8120000000000003
21-06-24 01:30	5	3.4400000000000004	3.092	3.7440000000000007
21-06-24 01:40	5	4.968	1.704	4.279999999999999
21-06-24 01:50	5	7.74	13.512	4.228
21-06-24 02:00	5	1.1480000000000001	3.7439999999999998	0.016
21-06-24 02:10	5	0.068	2.092	6.076
21-06-24 02:20	5	0.0	5.5920000000000005	4.668000000000001
21-06-24 02:30	5	0.036	7.808	0.308
21-06-24 02:40	5	0.308	10.756	0.0
21-06-24 02:50	5	0.11200000000000002	0.804	0.0
21-06-24 03:00	5	2.2520000000000002	8.152	0.636
21-06-24 03:10	5	0.032	6.876	0.0
21-06-24 03:20	5	0.004	7.0920000000000005	0.0
21-06-24 03:30	5	0.08	7.843999999999999	0.0
21-06-24 03:40	5	0.0	2.2399999999999998	0.0
21-06-24 03:50	5	0.0	0.0	0.012
21-06-24 04:00	5	0.0	0.0	0.0
21-06-24 04:10	5	0.0	0.0	0.0
21-06-24 04:20	5	0.0	0.0	0.0
21-06-24 04:30	5	0.004	0.0	0.0
21-06-24 04:40	5	1.096	0.7999999999999999	2.108
21-06-24 04:50	5	1.8760000000000001	2.056	2.088
21-06-24 05:00	5	3.776	0.0	0.004
21-06-24 05:10	5	6.872	0.58	0.132
21-06-24 05:20	5	2.816	4.192	1.7879999999999998
21-06-24 05:30	5	4.24	4.156000000000001	2.1079999999999997
21-06-24 05:40	5	8.64	4.992	6.224
21-06-24 05:50	5	4.548	4.852	6.76
21-06-24 06:00	5	4.428	7.296000000000001	6.816
21-06-24 06:10	5	5.828	5.327999999999999	8.252
21-06-24 06:20	5	0.404	0.884	3.428
21-06-24 06:30	5	1.6239999999999999	3.016	1.072
21-06-24 06:40	5	1.0	4.724	5.748
21-06-24 06:50	5	0.188	12.804000000000002	2.352
21-06-24 07:00	6	0.132	0.0	0.0
21-06-24 07:10	6	0.036	0.0	0.7040000000000001
21-06-24 07:20	6	0.0	0.0	0.0
21-06-24 07:30	6	0.0	0.128	0.016
21-06-24 07:40	6	0.0	0.0	0.0
21-06-24 07:50	6	0.0	0.0	0.0
21-06-24 08:00	6	0.0	0.0	0.0
21-06-24 08:10	6	0.0	0.0	0.0
21-06-24 08:20	6	0.0	0.0	0.0
21-06-24 08:30	6	0.0	0.0	0.0
21-06-24 08:40	6	0.0	0.0	0.0
21-06-24 08:50	6	0.0	0.0	0.0
21-06-24 09:00	6	0.008	0.016	2.12
21-06-24 09:10	6	0.0	0.0	0.0
21-06-24 09:20	6	0.0	0.0	0.256
21-06-24 09:30	6	0.0	0.0	0.0
21-06-24 09:40	6	0.0	0.088	0.0
21-06-24 09:50	6	4.712	1.9520000000000004	0.0
21-06-24 10:00	6	0.044	0.0	0.0
21-06-24 10:10	6	3.152	2.38	0.0
21-06-24 10:20	6	2.2199999999999998	0.008	1.6079999999999999
21-06-24 10:30	6	14.331999999999999	8.36	7.340000000000001
21-06-24 10:40	6	17.666666666666668	12.88	14.013333333333334
21-06-24 10:50	6	not_recorded	not_recorded	not_recorded
21-06-24 11:00	6	not_recorded	not_recorded	not_recorded
21-06-24 11:10	6	not_recorded	not_recorded	not_recorded
21-06-24 11:20	6	not_recorded	not_recorded	not_recorded
21-06-24 11:30	6	not_recorded	not_recorded	not_recorded
21-06-24 11:40	6	not_recorded	not_recorded	not_recorded
21-06-24 11:50	6	not_recorded	not_recorded	not_recorded
21-06-24 12:00	6	not_recorded	not_recorded	not_recorded
21-06-24 12:10	6	not_recorded	not_recorded	not_recorded
21-06-24 12:20	6	not_recorded	not_recorded	not_recorded
21-06-24 12:30	6	not_recorded	not_recorded	not_recorded
21-06-24 12:40	6	not_recorded	not_recorded	not_recorded
21-06-24 12:50	6	not_recorded	not_recorded	not_recorded
21-06-24 13:00	6	not_recorded	not_recorded	not_recorded
21-06-24 13:10	6	not_recorded	not_recorded	not_recorded
21-06-24 13:20	6	not_recorded	not_recorded	not_recorded
21-06-24 13:30	6	not_recorded	not_recorded	not_recorded
21-06-24 13:40	6	not_recorded	not_recorded	not_recorded
21-06-24 13:50	6	not_recorded	not_recorded	not_recorded
21-06-24 14:00	6	not_recorded	not_recorded	not_recorded
21-06-24 14:10	6	not_recorded	not_recorded	not_recorded
21-06-24 14:20	6	not_recorded	not_recorded	not_recorded
21-06-24 14:30	6	not_recorded	not_recorded	not_recorded
21-06-24 14:40	6	not_recorded	not_recorded	not_recorded
21-06-24 14:50	6	not_recorded	not_recorded	not_recorded
21-06-24 15:00	6	not_recorded	not_recorded	not_recorded
21-06-24 15:10	6	not_recorded	not_recorded	not_recorded
21-06-24 15:20	6	not_recorded	not_recorded	not_recorded
21-06-24 15:30	6	not_recorded	not_recorded	not_recorded
21-06-24 15:40	6	not_recorded	not_recorded	not_recorded
21-06-24 15:50	6	not_recorded	not_recorded	not_recorded
21-06-24 16:00	6	not_recorded	not_recorded	not_recorded
21-06-24 16:10	6	not_recorded	not_recorded	not_recorded
21-06-24 16:20	6	not_recorded	not_recorded	not_recorded
21-06-24 16:30	6	not_recorded	not_recorded	not_recorded
21-06-24 16:40	6	not_recorded	not_recorded	not_recorded
21-06-24 16:50	6	not_recorded	not_recorded	not_recorded
21-06-24 17:00	6	not_recorded	not_recorded	not_recorded
21-06-24 17:10	6	not_recorded	not_recorded	not_recorded
21-06-24 17:20	6	not_recorded	not_recorded	not_recorded
21-06-24 17:30	6	not_recorded	not_recorded	not_recorded
21-06-24 17:40	6	not_recorded	not_recorded	not_recorded
21-06-24 17:50	6	not_recorded	not_recorded	not_recorded
21-06-24 18:00	6	not_recorded	not_recorded	not_recorded
21-06-24 18:10	6	not_recorded	not_recorded	not_recorded
21-06-24 18:20	6	not_recorded	not_recorded	not_recorded
21-06-24 18:30	6	not_recorded	not_recorded	not_recorded
21-06-24 18:40	6	not_recorded	not_recorded	not_recorded
21-06-24 18:50	6	not_recorded	not_recorded	not_recorded
21-06-24 19:00	6	not_recorded	not_recorded	not_recorded
21-06-24 19:10	6	not_recorded	not_recorded	not_recorded
21-06-24 19:20	6	not_recorded	not_recorded	not_recorded
21-06-24 19:30	6	not_recorded	not_recorded	not_recorded
21-06-24 19:40	6	not_recorded	not_recorded	not_recorded
21-06-24 19:50	6	not_recorded	not_recorded	not_recorded
21-06-24 20:00	6	not_recorded	not_recorded	not_recorded
21-06-24 20:10	6	not_recorded	not_recorded	not_recorded
21-06-24 20:20	6	not_recorded	not_recorded	not_recorded
21-06-24 20:30	6	not_recorded	not_recorded	not_recorded
21-06-24 20:40	6	not_recorded	not_recorded	not_recorded
21-06-24 20:50	6	not_recorded	not_recorded	not_recorded
21-06-24 21:00	6	not_recorded	not_recorded	not_recorded
21-06-24 21:10	6	not_recorded	not_recorded	not_recorded
21-06-24 21:20	6	not_recorded	not_recorded	not_recorded
21-06-24 21:30	6	not_recorded	not_recorded	not_recorded
21-06-24 21:40	6	not_recorded	not_recorded	not_recorded
21-06-24 21:50	6	not_recorded	not_recorded	not_recorded
21-06-24 22:00	6	not_recorded	not_recorded	not_recorded
21-06-24 22:10	6	not_recorded	not_recorded	not_recorded
21-06-24 22:20	6	not_recorded	not_recorded	not_recorded
21-06-24 22:30	6	not_recorded	not_recorded	not_recorded
21-06-24 22:40	6	not_recorded	not_recorded	not_recorded
21-06-24 22:50	6	not_recorded	not_recorded	not_recorded
21-06-24 23:00	6	not_recorded	not_recorded	not_recorded
21-06-24 23:10	6	not_recorded	not_recorded	not_recorded
21-06-24 23:20	6	not_recorded	not_recorded	not_recorded
21-06-24 23:30	6	not_recorded	not_recorded	not_recorded
21-06-24 23:40	6	not_recorded	not_recorded	not_recorded
21-06-24 23:50	6	not_recorded	not_recorded	not_recorded
21-06-25 00:00	6	not_recorded	not_recorded	not_recorded
21-06-25 00:10	6	not_recorded	not_recorded	not_recorded
21-06-25 00:20	6	not_recorded	not_recorded	not_recorded
21-06-25 00:30	6	not_recorded	not_recorded	not_recorded
21-06-25 00:40	6	not_recorded	not_recorded	not_recorded
21-06-25 00:50	6	not_recorded	not_recorded	not_recorded
21-06-25 01:00	6	not_recorded	not_recorded	not_recorded
21-06-25 01:10	6	not_recorded	not_recorded	not_recorded
21-06-25 01:20	6	not_recorded	not_recorded	not_recorded
21-06-25 01:30	6	not_recorded	not_recorded	not_recorded
21-06-25 01:40	6	not_recorded	not_recorded	not_recorded
21-06-25 01:50	6	not_recorded	not_recorded	not_recorded
21-06-25 02:00	6	not_recorded	not_recorded	not_recorded
21-06-25 02:10	6	not_recorded	not_recorded	not_recorded
21-06-25 02:20	6	not_recorded	not_recorded	not_recorded
21-06-25 02:30	6	not_recorded	not_recorded	not_recorded
21-06-25 02:40	6	not_recorded	not_recorded	not_recorded
21-06-25 02:50	6	not_recorded	not_recorded	not_recorded
21-06-25 03:00	6	not_recorded	not_recorded	not_recorded
21-06-25 03:10	6	not_recorded	not_recorded	not_recorded
21-06-25 03:20	6	not_recorded	not_recorded	not_recorded
21-06-25 03:30	6	not_recorded	not_recorded	not_recorded
21-06-25 03:40	6	not_recorded	not_recorded	not_recorded
21-06-25 03:50	6	not_recorded	not_recorded	not_recorded
21-06-25 04:00	6	not_recorded	not_recorded	not_recorded
21-06-25 04:10	6	not_recorded	not_recorded	not_recorded
21-06-25 04:20	6	not_recorded	not_recorded	not_recorded
21-06-25 04:30	6	not_recorded	not_recorded	not_recorded
21-06-25 04:40	6	not_recorded	not_recorded	not_recorded
21-06-25 04:50	6	not_recorded	not_recorded	not_recorded
21-06-25 05:00	6	not_recorded	not_recorded	not_recorded
21-06-25 05:10	6	not_recorded	not_recorded	not_recorded
21-06-25 05:20	6	not_recorded	not_recorded	not_recorded
21-06-25 05:30	6	not_recorded	not_recorded	not_recorded
21-06-25 05:40	6	not_recorded	not_recorded	not_recorded
21-06-25 05:50	6	not_recorded	not_recorded	not_recorded
21-06-25 06:00	6	not_recorded	not_recorded	not_recorded
21-06-25 06:10	6	not_recorded	not_recorded	not_recorded
21-06-25 06:20	6	not_recorded	not_recorded	not_recorded
21-06-25 06:30	6	not_recorded	not_recorded	not_recorded
21-06-25 06:40	6	not_recorded	not_recorded	not_recorded
21-06-25 06:50	6	not_recorded	not_recorded	not_recorded
