# Supplementary material for: Rodent home cage monitoring for preclinical safety pharmacology assessment: results of a multi-company validation evaluating nonclinical and clinical data from three compounds
Source: Front Toxicol. 2025 Nov 5;7:1655330. doi: 10.3389/ftox.2025.1655330 (PMC12626872; doi:10.3389/ftox.2025.1655330)
Supplement: Supplementary file 1 [file DataSheet1.zip › JNJ/JNJ_Rearing_040_Cage-1.csv]

timestamp	day_index	985141003627853	985141003627904	985141003627907
21-06-04 07:00	-4	not_recorded	not_recorded	not_recorded
21-06-04 07:10	-4	not_recorded	not_recorded	not_recorded
21-06-04 07:20	-4	not_recorded	not_recorded	not_recorded
21-06-04 07:30	-4	not_recorded	not_recorded	not_recorded
21-06-04 07:40	-4	not_recorded	not_recorded	not_recorded
21-06-04 07:50	-4	not_recorded	not_recorded	not_recorded
21-06-04 08:00	-4	not_recorded	not_recorded	not_recorded
21-06-04 08:10	-4	not_recorded	not_recorded	not_recorded
21-06-04 08:20	-4	not_recorded	not_recorded	not_recorded
21-06-04 08:30	-4	not_recorded	not_recorded	not_recorded
21-06-04 08:40	-4	not_recorded	not_recorded	not_recorded
21-06-04 08:50	-4	not_recorded	not_recorded	not_recorded
21-06-04 09:00	-4	not_recorded	not_recorded	not_recorded
21-06-04 09:10	-4	not_recorded	not_recorded	not_recorded
21-06-04 09:20	-4	not_recorded	not_recorded	not_recorded
21-06-04 09:30	-4	not_recorded	not_recorded	not_recorded
21-06-04 09:40	-4	not_recorded	not_recorded	not_recorded
21-06-04 09:50	-4	0.6	1.12	5.28
21-06-04 10:00	-4	3.4800000000000004	9.436	7.696000000000001
21-06-04 10:10	-4	1.9600000000000002	5.540000000000001	5.328
21-06-04 10:20	-4	0.0	0.004	3.2960000000000003
21-06-04 10:30	-4	0.008	0.58	2.468
21-06-04 10:40	-4	0.476	0.0	0.0
21-06-04 10:50	-4	0.0	0.0	0.0
21-06-04 11:00	-4	0.0	0.0	0.0
21-06-04 11:10	-4	0.0	0.0	0.0
21-06-04 11:20	-4	0.0	0.0	0.0
21-06-04 11:30	-4	0.0	0.0	0.272
21-06-04 11:40	-4	0.0	0.0	0.0
21-06-04 11:50	-4	0.0	0.0	0.0
21-06-04 12:00	-4	0.0	0.0	0.0
21-06-04 12:10	-4	0.0	0.0	0.0
21-06-04 12:20	-4	0.0	0.0	0.0
21-06-04 12:30	-4	0.012	0.004	0.0
21-06-04 12:40	-4	0.0	0.0	0.0
21-06-04 12:50	-4	0.0	0.0	0.0
21-06-04 13:00	-4	0.308	0.0	0.0
21-06-04 13:10	-4	1.2840000000000003	0.244	0.0
21-06-04 13:20	-4	0.0	0.0	0.044
21-06-04 13:30	-4	0.244	0.064	0.004
21-06-04 13:40	-4	0.0	0.0	0.0
21-06-04 13:50	-4	0.0	0.0	0.0
21-06-04 14:00	-4	0.0	0.0	0.0
21-06-04 14:10	-4	0.0	0.0	0.0
21-06-04 14:20	-4	0.0	0.072	0.044
21-06-04 14:30	-4	1.252	1.012	0.152
21-06-04 14:40	-4	5.668	4.228	2.672
21-06-04 14:50	-4	2.8720000000000003	4.816	4.54
21-06-04 15:00	-4	0.0	1.2280000000000002	0.0
21-06-04 15:10	-4	0.0	0.0	0.0
21-06-04 15:20	-4	0.0	0.0	0.0
21-06-04 15:30	-4	0.0	0.0	0.0
21-06-04 15:40	-4	0.128	0.0	0.0
21-06-04 15:50	-4	0.0	0.516	0.0
21-06-04 16:00	-4	0.0	0.0	0.0
21-06-04 16:10	-4	0.0	0.0	0.33999999999999997
21-06-04 16:20	-4	0.0	0.0	0.0
21-06-04 16:30	-4	0.0	0.0	0.0
21-06-04 16:40	-4	0.0	0.0	0.0
21-06-04 16:50	-4	0.0	0.0	0.0
21-06-04 17:00	-4	0.0	0.0	0.0
21-06-04 17:10	-4	0.0	0.0	0.0
21-06-04 17:20	-4	0.0	0.0	0.0
21-06-04 17:30	-4	0.0	0.0	0.0
21-06-04 17:40	-4	0.0	0.0	0.0
21-06-04 17:50	-4	0.0	0.0	0.0
21-06-04 18:00	-4	0.0	0.0	0.0
21-06-04 18:10	-4	0.0	0.0	0.0
21-06-04 18:20	-4	0.0	0.0	0.0
21-06-04 18:30	-4	0.852	1.3519999999999999	0.604
21-06-04 18:40	-4	0.0	0.156	0.012
21-06-04 18:50	-4	0.0	0.0	0.0
21-06-04 19:00	-4	0.8160000000000001	0.156	0.504
21-06-04 19:10	-4	0.312	0.0	0.0
21-06-04 19:20	-4	0.0	0.0	0.0
21-06-04 19:30	-4	0.4	0.044	0.13999999999999999
21-06-04 19:40	-4	1.904	1.704	4.152
21-06-04 19:50	-4	1.104	0.10800000000000001	1.284
21-06-04 20:00	-4	0.668	0.18	0.348
21-06-04 20:10	-4	0.0	0.0	0.0
21-06-04 20:20	-4	2.436	2.444	0.492
21-06-04 20:30	-4	0.0	0.44400000000000006	0.16799999999999998
21-06-04 20:40	-4	0.08	0.8240000000000001	0.22000000000000003
21-06-04 20:50	-4	0.0	0.0	0.0
21-06-04 21:00	-4	0.556	0.036	0.06799999999999999
21-06-04 21:10	-4	6.268	1.024	1.3679999999999999
21-06-04 21:20	-4	1.1440000000000001	0.884	0.268
21-06-04 21:30	-4	0.0	0.28	0.636
21-06-04 21:40	-4	0.0	0.308	1.1320000000000001
21-06-04 21:50	-4	0.004	2.04	2.948
21-06-04 22:00	-4	2.252	1.304	3.432
21-06-04 22:10	-4	1.044	2.168	3.112
21-06-04 22:20	-4	0.0	0.0	0.0
21-06-04 22:30	-4	0.0	0.0	0.0
21-06-04 22:40	-4	0.344	0.42400000000000004	0.23200000000000004
21-06-04 22:50	-4	5.516	3.968	1.5879999999999999
21-06-04 23:00	-4	8.276	2.956	1.496
21-06-04 23:10	-4	7.287999999999999	1.588	1.7399999999999998
21-06-04 23:20	-4	3.6119999999999997	2.096	2.9880000000000004
21-06-04 23:30	-4	7.036	3.084	4.104
21-06-04 23:40	-4	10.14	5.468	2.644
21-06-04 23:50	-4	5.132	1.528	1.0
21-06-05 00:00	-4	0.6439999999999999	1.584	4.16
21-06-05 00:10	-4	2.928	3.9160000000000004	5.0600000000000005
21-06-05 00:20	-4	4.332	9.56	2.7239999999999998
21-06-05 00:30	-4	9.620000000000001	6.328	5.532000000000001
21-06-05 00:40	-4	9.86	8.916	6.328
21-06-05 00:50	-4	11.82	6.252	6.548
21-06-05 01:00	-4	3.9520000000000004	7.82	4.052
21-06-05 01:10	-4	1.8519999999999999	1.464	4.928
21-06-05 01:20	-4	0.05600000000000001	1.7919999999999998	0.188
21-06-05 01:30	-4	0.1	5.840000000000001	7.7
21-06-05 01:40	-4	3.3240000000000003	15.812000000000001	9.395999999999999
21-06-05 01:50	-4	0.148	3.1799999999999997	5.872
21-06-05 02:00	-4	0.0	0.0	1.236
21-06-05 02:10	-4	0.0	0.0	0.0
21-06-05 02:20	-4	0.0	0.0	0.0
21-06-05 02:30	-4	0.0	0.592	0.008
21-06-05 02:40	-4	0.0	0.008	0.516
21-06-05 02:50	-4	0.0	0.0	0.0
21-06-05 03:00	-4	1.376	1.0080000000000002	0.516
21-06-05 03:10	-4	0.22400000000000003	3.636	0.004
21-06-05 03:20	-4	2.3440000000000003	1.972	3.1
21-06-05 03:30	-4	9.108	1.8920000000000001	1.6200000000000003
21-06-05 03:40	-4	7.336	8.012	4.416
21-06-05 03:50	-4	2.7640000000000002	3.8840000000000003	2.972
21-06-05 04:00	-4	14.304000000000002	10.18	9.144
21-06-05 04:10	-4	1.468	10.059999999999999	6.984
21-06-05 04:20	-4	19.528	15.920000000000002	7.3
21-06-05 04:30	-4	2.284	2.332	8.104
21-06-05 04:40	-4	0.48	11.904	4.144
21-06-05 04:50	-4	4.164	5.228	1.9720000000000002
21-06-05 05:00	-4	0.472	11.1	12.516
21-06-05 05:10	-4	0.2	3.9839999999999995	1.16
21-06-05 05:20	-4	0.12	3.976	7.291999999999999
21-06-05 05:30	-4	0.15999999999999998	9.1	5.764
21-06-05 05:40	-4	2.552	1.436	4.364
21-06-05 05:50	-4	7.104000000000001	3.0159999999999996	0.296
21-06-05 06:00	-4	10.676	7.548	2.628
21-06-05 06:10	-4	10.324000000000002	18.316	9.784
21-06-05 06:20	-4	1.216	2.572	0.20800000000000002
21-06-05 06:30	-4	1.072	18.824	1.588
21-06-05 06:40	-4	0.0	0.012	1.3800000000000001
21-06-05 06:50	-4	0.0	0.0	0.0
21-06-05 07:00	-3	0.0	0.0	0.0
21-06-05 07:10	-3	0.364	1.544	0.0
21-06-05 07:20	-3	1.9120000000000001	1.088	1.58
21-06-05 07:30	-3	0.0	0.0	0.0
21-06-05 07:40	-3	0.0	0.0	0.0
21-06-05 07:50	-3	15.319999999999999	16.832	9.132
21-06-05 08:00	-3	15.532	15.888	15.592000000000002
21-06-05 08:10	-3	2.8440000000000003	8.02	6.348000000000001
21-06-05 08:20	-3	0.0	0.0	2.7399999999999998
21-06-05 08:30	-3	0.0	0.36	0.0
21-06-05 08:40	-3	0.0	0.0	0.0
21-06-05 08:50	-3	0.0	0.0	0.0
21-06-05 09:00	-3	0.0	0.0	0.064
21-06-05 09:10	-3	0.0	0.0	0.0
21-06-05 09:20	-3	0.42799999999999994	0.24	1.556
21-06-05 09:30	-3	0.0	0.0	0.0
21-06-05 09:40	-3	0.0	0.0	0.0
21-06-05 09:50	-3	0.0	0.0	0.0
21-06-05 10:00	-3	0.0	0.0	0.0
21-06-05 10:10	-3	0.0	0.0	0.0
21-06-05 10:20	-3	0.10800000000000001	0.0	0.0
21-06-05 10:30	-3	0.6719999999999999	2.504	0.744
21-06-05 10:40	-3	2.092	5.664	3.252
21-06-05 10:50	-3	5.844	7.26	6.676
21-06-05 11:00	-3	5.279999999999999	2.836	4.5040000000000004
21-06-05 11:10	-3	0.024	0.0	0.14
21-06-05 11:20	-3	0.0	0.0	0.0
21-06-05 11:30	-3	0.8640000000000001	0.296	0.696
21-06-05 11:40	-3	0.0	0.0	0.0
21-06-05 11:50	-3	0.0	0.0	0.0
21-06-05 12:00	-3	0.0	0.45200000000000007	0.0
21-06-05 12:10	-3	0.0	0.0	0.0
21-06-05 12:20	-3	1.7719999999999998	2.904	7.764
21-06-05 12:30	-3	0.516	0.048	0.396
21-06-05 12:40	-3	0.0	0.0	0.0
21-06-05 12:50	-3	0.0	0.0	0.0
21-06-05 13:00	-3	0.192	0.532	0.0
21-06-05 13:10	-3	1.4440000000000002	0.34800000000000003	0.8440000000000001
21-06-05 13:20	-3	0.0	0.0	0.0
21-06-05 13:30	-3	0.0	0.0	0.0
21-06-05 13:40	-3	0.0	0.0	0.0
21-06-05 13:50	-3	0.0	0.0	0.0
21-06-05 14:00	-3	0.0	0.0	0.0
21-06-05 14:10	-3	0.0	0.4	0.0
21-06-05 14:20	-3	0.0	0.0	0.0
21-06-05 14:30	-3	0.0	0.004	0.0
21-06-05 14:40	-3	0.0	0.56	0.0
21-06-05 14:50	-3	0.0	0.0	0.0
21-06-05 15:00	-3	0.0	0.0	0.0
21-06-05 15:10	-3	0.0	0.0	0.0
21-06-05 15:20	-3	0.0	0.012	0.0
21-06-05 15:30	-3	0.0	0.0	0.0
21-06-05 15:40	-3	0.084	0.0	0.0
21-06-05 15:50	-3	0.012	0.0	0.0
21-06-05 16:00	-3	0.0	0.0	0.0
21-06-05 16:10	-3	0.0	0.0	0.0
21-06-05 16:20	-3	0.0	0.0	0.0
21-06-05 16:30	-3	0.0	0.0	0.0
21-06-05 16:40	-3	0.0	0.0	0.0
21-06-05 16:50	-3	0.0	0.0	0.0
21-06-05 17:00	-3	0.0	0.0	0.0
21-06-05 17:10	-3	0.0	0.0	0.0
21-06-05 17:20	-3	1.244	3.024	0.0
21-06-05 17:30	-3	2.404	1.12	0.692
21-06-05 17:40	-3	0.0	0.0	0.0
21-06-05 17:50	-3	0.08	0.0	0.004
21-06-05 18:00	-3	0.0	0.0	0.0
21-06-05 18:10	-3	0.0	0.984	0.968
21-06-05 18:20	-3	0.0	0.0	0.6359999999999999
21-06-05 18:30	-3	0.0	0.0	0.0
21-06-05 18:40	-3	0.0	0.0	0.0
21-06-05 18:50	-3	0.0	0.0	0.0
21-06-05 19:00	-3	0.0	0.0	0.0
21-06-05 19:10	-3	0.164	0.08399999999999999	0.0
21-06-05 19:20	-3	6.536	7.26	1.452
21-06-05 19:30	-3	5.892	9.572	2.944
21-06-05 19:40	-3	16.856	11.912	15.472
21-06-05 19:50	-3	0.8240000000000001	0.40800000000000003	1.252
21-06-05 20:00	-3	0.18	0.0	0.012
21-06-05 20:10	-3	0.0	0.0	0.0
21-06-05 20:20	-3	0.76	3.2920000000000003	0.42400000000000004
21-06-05 20:30	-3	0.16799999999999998	4.372	0.312
21-06-05 20:40	-3	0.0	0.46399999999999997	0.0
21-06-05 20:50	-3	0.0	0.0	0.0
21-06-05 21:00	-3	3.08	0.8480000000000001	0.048
21-06-05 21:10	-3	2.7359999999999998	2.7039999999999997	1.48
21-06-05 21:20	-3	0.844	2.7760000000000002	0.20800000000000002
21-06-05 21:30	-3	0.02	1.78	0.188
21-06-05 21:40	-3	1.24	2.388	0.0
21-06-05 21:50	-3	1.796	1.124	0.516
21-06-05 22:00	-3	0.0	0.0	0.0
21-06-05 22:10	-3	0.0	0.0	0.0
21-06-05 22:20	-3	0.16	0.944	0.0
21-06-05 22:30	-3	0.4720000000000001	1.02	0.9880000000000001
21-06-05 22:40	-3	2.228	0.096	1.4520000000000002
21-06-05 22:50	-3	2.2	6.416000000000001	4.496
21-06-05 23:00	-3	8.108	12.372	3.468
21-06-05 23:10	-3	0.916	0.496	0.54
21-06-05 23:20	-3	2.064	0.592	0.45200000000000007
21-06-05 23:30	-3	10.447999999999999	5.728	2.04
21-06-05 23:40	-3	6.232	1.588	2.8600000000000003
21-06-05 23:50	-3	6.712000000000001	13.928	3.8480000000000003
21-06-06 00:00	-3	0.22800000000000004	3.976	12.496
21-06-06 00:10	-3	4.48	8.2	1.8719999999999999
21-06-06 00:20	-3	5.156000000000001	6.736	7.031999999999999
21-06-06 00:30	-3	5.5920000000000005	8.24	3.992
21-06-06 00:40	-3	6.484	8.116	6.88
21-06-06 00:50	-3	3.964	6.4879999999999995	3.9560000000000004
21-06-06 01:00	-3	5.212000000000001	8.088	1.8079999999999998
21-06-06 01:10	-3	6.204	12.831999999999999	4.672
21-06-06 01:20	-3	4.548	5.3	2.552
21-06-06 01:30	-3	2.684	2.656	6.715999999999999
21-06-06 01:40	-3	3.5400000000000005	9.815999999999999	16.94
21-06-06 01:50	-3	0.048	1.596	0.0
21-06-06 02:00	-3	0.0	0.0	0.0
21-06-06 02:10	-3	0.0	0.0	0.0
21-06-06 02:20	-3	0.0	0.0	0.0
21-06-06 02:30	-3	0.6599999999999999	0.484	0.45600000000000007
21-06-06 02:40	-3	0.13999999999999999	0.0	10.092
21-06-06 02:50	-3	0.34800000000000003	0.11200000000000002	0.004
21-06-06 03:00	-3	0.724	0.368	7.764
21-06-06 03:10	-3	1.184	2.016	3.9120000000000004
21-06-06 03:20	-3	0.18	5.868	4.232
21-06-06 03:30	-3	1.272	2.82	2.716
21-06-06 03:40	-3	7.692	7.804	8.276
21-06-06 03:50	-3	2.888	4.996	2.2960000000000003
21-06-06 04:00	-3	8.272	1.264	1.656
21-06-06 04:10	-3	4.336	0.22400000000000003	0.556
21-06-06 04:20	-3	9.776	15.588	1.624
21-06-06 04:30	-3	8.964	9.992	5.964
21-06-06 04:40	-3	2.3080000000000003	3.3200000000000003	1.616
21-06-06 04:50	-3	10.116	5.956	3.9560000000000004
21-06-06 05:00	-3	7.023999999999999	6.351999999999999	1.9280000000000002
21-06-06 05:10	-3	2.8160000000000003	12.236	0.34
21-06-06 05:20	-3	1.168	3.024	3.128
21-06-06 05:30	-3	0.004	4.056	4.715999999999999
21-06-06 05:40	-3	1.296	13.443999999999999	2.468
21-06-06 05:50	-3	5.536	7.492	8.384
21-06-06 06:00	-3	5.244	8.052	5.24
21-06-06 06:10	-3	7.696000000000001	24.532	2.992
21-06-06 06:20	-3	9.076	8.448	6.052
21-06-06 06:30	-3	5.452	18.887999999999998	4.5840000000000005
21-06-06 06:40	-3	4.92	23.476	18.116
21-06-06 06:50	-3	3.1960000000000006	8.416	4.8
21-06-06 07:00	-2	1.26	3.2120000000000006	0.664
21-06-06 07:10	-2	0.0	0.0	0.0
21-06-06 07:20	-2	0.0	0.0	0.0
21-06-06 07:30	-2	2.3040000000000003	5.0280000000000005	0.548
21-06-06 07:40	-2	0.0	0.0	0.0
21-06-06 07:50	-2	0.0	0.0	0.0
21-06-06 08:00	-2	0.316	0.0	0.012
21-06-06 08:10	-2	0.0	0.0	0.0
21-06-06 08:20	-2	0.0	0.0	0.0
21-06-06 08:30	-2	0.0	0.0	0.0
21-06-06 08:40	-2	0.0	0.0	0.0
21-06-06 08:50	-2	0.0	0.0	0.032
21-06-06 09:00	-2	0.0	0.0	0.0
21-06-06 09:10	-2	0.0	0.0	0.0
21-06-06 09:20	-2	1.188	0.8800000000000001	0.292
21-06-06 09:30	-2	3.776	3.3040000000000007	1.544
21-06-06 09:40	-2	1.9760000000000002	2.06	1.444
21-06-06 09:50	-2	0.21600000000000003	0.21600000000000003	0.08
21-06-06 10:00	-2	1.104	6.184	1.6520000000000004
21-06-06 10:10	-2	2.916	6.040000000000001	1.6
21-06-06 10:20	-2	0.0	0.0	0.0
21-06-06 10:30	-2	0.0	0.0	0.33999999999999997
21-06-06 10:40	-2	0.44800000000000006	0.016	0.808
21-06-06 10:50	-2	0.02	0.0	0.608
21-06-06 11:00	-2	0.0	0.0	0.556
21-06-06 11:10	-2	0.0	0.0	0.0
21-06-06 11:20	-2	0.0	0.0	0.0
21-06-06 11:30	-2	0.0	0.0	0.0
21-06-06 11:40	-2	0.0	0.0	0.0
21-06-06 11:50	-2	0.0	0.0	0.0
21-06-06 12:00	-2	0.0	0.0	0.0
21-06-06 12:10	-2	7.172	0.10800000000000001	0.26399999999999996
21-06-06 12:20	-2	2.62	1.076	1.048
21-06-06 12:30	-2	0.024	0.0	3.036
21-06-06 12:40	-2	0.0	0.0	0.032
21-06-06 12:50	-2	0.14	0.0	1.7880000000000003
21-06-06 13:00	-2	0.0	0.0	0.0
21-06-06 13:10	-2	0.0	0.0	0.0
21-06-06 13:20	-2	0.0	0.0	0.0
21-06-06 13:30	-2	0.0	0.0	0.0
21-06-06 13:40	-2	0.0	0.0	0.0
21-06-06 13:50	-2	0.0	0.0	0.0
21-06-06 14:00	-2	0.0	0.0	0.0
21-06-06 14:10	-2	0.0	0.0	0.0
21-06-06 14:20	-2	0.0	0.0	0.0
21-06-06 14:30	-2	0.0	0.0	0.0
21-06-06 14:40	-2	1.704	0.0	0.308
21-06-06 14:50	-2	0.852	0.356	0.584
21-06-06 15:00	-2	0.296	0.0	0.0
21-06-06 15:10	-2	0.0	0.0	0.0
21-06-06 15:20	-2	0.0	0.0	0.0
21-06-06 15:30	-2	0.0	0.0	0.0
21-06-06 15:40	-2	0.0	0.0	0.0
21-06-06 15:50	-2	0.5359999999999999	0.12	0.0
21-06-06 16:00	-2	0.0	0.0	0.0
21-06-06 16:10	-2	0.0	0.0	0.0
21-06-06 16:20	-2	0.0	0.0	0.0
21-06-06 16:30	-2	0.0	0.0	0.0
21-06-06 16:40	-2	0.0	0.0	0.0
21-06-06 16:50	-2	0.0	0.0	0.0
21-06-06 17:00	-2	0.0	0.0	0.248
21-06-06 17:10	-2	0.0	0.0	0.0
21-06-06 17:20	-2	0.0	0.0	0.0
21-06-06 17:30	-2	0.0	0.148	0.0
21-06-06 17:40	-2	0.0	0.0	0.0
21-06-06 17:50	-2	0.008	0.016	0.0
21-06-06 18:00	-2	0.20400000000000001	0.004	0.1
21-06-06 18:10	-2	0.04	3.4800000000000004	0.0
21-06-06 18:20	-2	0.0	1.4120000000000001	0.176
21-06-06 18:30	-2	0.372	2.008	0.788
21-06-06 18:40	-2	0.732	0.0	0.344
21-06-06 18:50	-2	0.20800000000000002	0.66	0.33999999999999997
21-06-06 19:00	-2	1.0400000000000003	0.504	0.3
21-06-06 19:10	-2	0.0	0.0	0.0
21-06-06 19:20	-2	0.0	0.0	0.0
21-06-06 19:30	-2	0.43200000000000005	1.5799999999999998	0.488
21-06-06 19:40	-2	0.0	0.0	1.064
21-06-06 19:50	-2	2.056	1.768	3.128
21-06-06 20:00	-2	6.4319999999999995	7.9799999999999995	4.668
21-06-06 20:10	-2	7.508	5.572	0.152
21-06-06 20:20	-2	0.192	1.9	0.4960000000000001
21-06-06 20:30	-2	0.0	0.156	0.0
21-06-06 20:40	-2	0.0	0.0	0.41600000000000004
21-06-06 20:50	-2	0.292	0.348	0.136
21-06-06 21:00	-2	0.0	0.0	0.0
21-06-06 21:10	-2	0.0	0.0	0.688
21-06-06 21:20	-2	0.42400000000000004	0.0	0.0
21-06-06 21:30	-2	0.33599999999999997	1.9120000000000001	0.272
21-06-06 21:40	-2	0.68	4.268	0.136
21-06-06 21:50	-2	1.9600000000000002	2.164	0.788
21-06-06 22:00	-2	4.104	6.756	4.14
21-06-06 22:10	-2	3.008	1.652	4.324
21-06-06 22:20	-2	0.5359999999999999	0.9400000000000001	0.272
21-06-06 22:30	-2	3.8480000000000003	1.192	2.3400000000000003
21-06-06 22:40	-2	4.356	0.736	0.45599999999999996
21-06-06 22:50	-2	1.6	0.43600000000000005	1.6600000000000001
21-06-06 23:00	-2	0.4040000000000001	0.132	0.012
21-06-06 23:10	-2	3.048	0.45200000000000007	0.336
21-06-06 23:20	-2	5.156000000000001	9.364	2.8560000000000003
21-06-06 23:30	-2	4.588	4.624	1.504
21-06-06 23:40	-2	8.376000000000001	3.56	0.184
21-06-06 23:50	-2	1.528	1.9760000000000002	3.9520000000000004
21-06-07 00:00	-2	3.7080000000000006	3.056	5.168
21-06-07 00:10	-2	7.74	9.076	5.636
21-06-07 00:20	-2	0.6	8.596	3.5840000000000005
21-06-07 00:30	-2	3.864	5.616	5.252
21-06-07 00:40	-2	3.3840000000000003	3.596	4.932
21-06-07 00:50	-2	10.32	12.716	6.896000000000001
21-06-07 01:00	-2	8.404	7.231999999999999	5.78
21-06-07 01:10	-2	2.7800000000000002	4.32	6.767999999999999
21-06-07 01:20	-2	3.3520000000000003	6.832000000000001	9.692
21-06-07 01:30	-2	0.004	13.244	1.7560000000000002
21-06-07 01:40	-2	0.11600000000000002	4.1	8.4
21-06-07 01:50	-2	1.6840000000000004	4.287999999999999	4.016
21-06-07 02:00	-2	1.248	3.5440000000000005	1.564
21-06-07 02:10	-2	1.2	1.54	2.42
21-06-07 02:20	-2	0.0	3.8520000000000003	0.752
21-06-07 02:30	-2	0.0	0.0	0.0
21-06-07 02:40	-2	0.0	0.0	0.0
21-06-07 02:50	-2	0.0	0.0	0.0
21-06-07 03:00	-2	0.092	0.0	0.7160000000000001
21-06-07 03:10	-2	3.5840000000000005	0.016	0.4680000000000001
21-06-07 03:20	-2	12.668000000000001	0.8800000000000001	3.464
21-06-07 03:30	-2	11.776	6.36	4.396
21-06-07 03:40	-2	7.795999999999999	2.604	3.4
21-06-07 03:50	-2	10.324000000000002	5.287999999999999	9.872
21-06-07 04:00	-2	7.572	6.44	3.492
21-06-07 04:10	-2	4.904	13.056000000000001	10.044
21-06-07 04:20	-2	6.5200000000000005	4.844	3.2520000000000002
21-06-07 04:30	-2	4.992	9.896	2.516
21-06-07 04:40	-2	6.152	0.368	3.912
21-06-07 04:50	-2	8.888	10.436	0.724
21-06-07 05:00	-2	0.8240000000000001	1.832	4.736
21-06-07 05:10	-2	0.8160000000000001	9.040000000000001	0.788
21-06-07 05:20	-2	2.396	10.436	6.9879999999999995
21-06-07 05:30	-2	1.86	4.0840000000000005	3.06
21-06-07 05:40	-2	1.2280000000000002	5.016	3.56
21-06-07 05:50	-2	5.5200000000000005	12.156	7.564000000000002
21-06-07 06:00	-2	8.040000000000001	8.06	8.232
21-06-07 06:10	-2	7.0760000000000005	11.292	7.956
21-06-07 06:20	-2	1.8239999999999998	12.292	3.872
21-06-07 06:30	-2	15.947999999999999	14.363999999999999	16.696
21-06-07 06:40	-2	2.712	7.328	12.048
21-06-07 06:50	-2	0.008	0.0	3.7
21-06-07 07:00	-1	0.0	0.0	0.0
21-06-07 07:10	-1	0.0	0.0	0.0
21-06-07 07:20	-1	0.036	0.0	0.18
21-06-07 07:30	-1	0.0	0.0	0.0
21-06-07 07:40	-1	0.0	0.0	0.0
21-06-07 07:50	-1	0.0	0.0	0.0
21-06-07 08:00	-1	0.0	0.0	0.0
21-06-07 08:10	-1	2.8560000000000003	0.776	0.11599999999999999
21-06-07 08:20	-1	4.9079999999999995	2.04	4.032
21-06-07 08:30	-1	13.644	12.732	14.156
21-06-07 08:40	-1	11.108	15.0	8.54
21-06-07 08:50	-1	17.112000000000002	7.456	6.24
21-06-07 09:00	-1	7.844000000000001	15.672	13.392
21-06-07 09:10	-1	6.82	16.284	14.252
21-06-07 09:20	-1	21.408	23.72	23.808
21-06-07 09:30	-1	7.644	14.687999999999999	8.251999999999999
21-06-07 09:40	-1	5.38	5.148000000000001	2.456
21-06-07 09:50	-1	0.068	1.7399999999999998	1.54
21-06-07 10:00	-1	1.052	7.711999999999999	2.516
21-06-07 10:10	-1	0.0	1.8560000000000003	0.524
21-06-07 10:20	-1	0.612	4.628	0.732
21-06-07 10:30	-1	0.1	2.7439999999999998	0.792
21-06-07 10:40	-1	0.0	0.0	0.0
21-06-07 10:50	-1	0.0	0.0	0.0
21-06-07 11:00	-1	0.0	0.0	0.0
21-06-07 11:10	-1	0.0	0.0	0.0
21-06-07 11:20	-1	0.0	0.0	0.0
21-06-07 11:30	-1	0.0	0.0	0.0
21-06-07 11:40	-1	1.1400000000000001	0.9119999999999999	0.0
21-06-07 11:50	-1	5.196	1.108	0.11200000000000002
21-06-07 12:00	-1	0.008	0.0	0.0
21-06-07 12:10	-1	0.0	0.0	0.0
21-06-07 12:20	-1	0.0	0.0	0.0
21-06-07 12:30	-1	0.0	0.0	0.0
21-06-07 12:40	-1	0.0	0.0	0.0
21-06-07 12:50	-1	0.284	0.136	1.496
21-06-07 13:00	-1	0.688	0.596	3.144
21-06-07 13:10	-1	0.02	0.0	2.3040000000000003
21-06-07 13:20	-1	0.072	0.004	0.316
21-06-07 13:30	-1	0.0	0.0	0.0
21-06-07 13:40	-1	1.5559999999999998	0.28	0.18
21-06-07 13:50	-1	0.22000000000000003	1.136	0.04
21-06-07 14:00	-1	0.0	0.0	0.0
21-06-07 14:10	-1	0.27999999999999997	0.0	0.14400000000000002
21-06-07 14:20	-1	0.0	0.0	0.0
21-06-07 14:30	-1	0.0	0.0	0.0
21-06-07 14:40	-1	0.0	0.0	0.156
21-06-07 14:50	-1	0.0	0.0	0.0
21-06-07 15:00	-1	8.187999999999999	5.191999999999999	1.08
21-06-07 15:10	-1	0.43200000000000005	2.884	9.216
21-06-07 15:20	-1	4.424	7.1240000000000006	8.26
21-06-07 15:30	-1	0.184	1.144	4.48
21-06-07 15:40	-1	0.0	0.0	0.0
21-06-07 15:50	-1	0.0	0.0	0.0
21-06-07 16:00	-1	0.0	0.0	0.0
21-06-07 16:10	-1	0.0	0.0	0.0
21-06-07 16:20	-1	0.0	0.0	0.0
21-06-07 16:30	-1	0.128	0.0	0.0
21-06-07 16:40	-1	0.004	0.016	0.0
21-06-07 16:50	-1	0.0	0.0	0.0
21-06-07 17:00	-1	0.0	0.02	0.808
21-06-07 17:10	-1	0.0	0.0	0.0
21-06-07 17:20	-1	0.0	0.0	0.0
21-06-07 17:30	-1	0.0	0.0	0.0
21-06-07 17:40	-1	0.0	0.0	0.0
21-06-07 17:50	-1	0.0	0.0	0.0
21-06-07 18:00	-1	0.0	0.0	0.0
21-06-07 18:10	-1	0.0	0.12	0.0
21-06-07 18:20	-1	0.16799999999999998	1.444	0.132
21-06-07 18:30	-1	0.0	0.0	0.0
21-06-07 18:40	-1	0.0	0.0	0.0
21-06-07 18:50	-1	0.0	0.004	0.0
21-06-07 19:00	-1	2.396	0.048	0.636
21-06-07 19:10	-1	0.0	0.0	0.0
21-06-07 19:20	-1	1.284	0.004	0.032
21-06-07 19:30	-1	0.016	0.0	0.0
21-06-07 19:40	-1	1.0639999999999998	0.876	2.1079999999999997
21-06-07 19:50	-1	0.268	2.196	0.52
21-06-07 20:00	-1	7.62	7.828	6.492
21-06-07 20:10	-1	0.064	0.612	1.9240000000000002
21-06-07 20:20	-1	0.0	0.0	0.0
21-06-07 20:30	-1	0.0	0.0	0.0
21-06-07 20:40	-1	0.0	0.0	0.0
21-06-07 20:50	-1	0.0	0.0	0.0
21-06-07 21:00	-1	0.0	0.0	0.0
21-06-07 21:10	-1	0.0	0.0	0.0
21-06-07 21:20	-1	2.3920000000000003	0.144	0.44800000000000006
21-06-07 21:30	-1	4.328	7.016	0.02
21-06-07 21:40	-1	4.132	7.44	2.1
21-06-07 21:50	-1	1.32	2.476	5.164
21-06-07 22:00	-1	0.0	1.816	0.16799999999999998
21-06-07 22:10	-1	0.0	0.0	0.0
21-06-07 22:20	-1	8.812000000000001	0.9960000000000001	0.22400000000000003
21-06-07 22:30	-1	0.404	0.064	0.096
21-06-07 22:40	-1	4.38	2.728	3.62
21-06-07 22:50	-1	9.180000000000001	4.172	2.308
21-06-07 23:00	-1	2.7960000000000003	1.56	0.45600000000000007
21-06-07 23:10	-1	3.276	1.6960000000000002	0.028000000000000004
21-06-07 23:20	-1	3.028	0.304	2.448
21-06-07 23:30	-1	2.036	6.636	5.6160000000000005
21-06-07 23:40	-1	6.340000000000001	6.348000000000001	5.0920000000000005
21-06-07 23:50	-1	2.7960000000000003	2.496	1.024
21-06-08 00:00	-1	2.956	3.128	2.576
21-06-08 00:10	-1	3.6399999999999997	2.472	1.352
21-06-08 00:20	-1	9.7	6.496	3.6719999999999997
21-06-08 00:30	-1	3.7359999999999998	5.108	11.956
21-06-08 00:40	-1	7.712000000000001	10.972	14.024000000000001
21-06-08 00:50	-1	16.580000000000002	15.528	12.388000000000002
21-06-08 01:00	-1	6.5	8.568000000000001	2.912
21-06-08 01:10	-1	10.52	13.416	21.024
21-06-08 01:20	-1	0.46399999999999997	2.252	7.824000000000001
21-06-08 01:30	-1	0.236	8.564000000000002	11.376000000000001
21-06-08 01:40	-1	0.252	7.895999999999999	11.495999999999999
21-06-08 01:50	-1	4.0	16.684	11.344
21-06-08 02:00	-1	0.984	11.815999999999999	13.048000000000002
21-06-08 02:10	-1	3.184	8.476	4.752000000000001
21-06-08 02:20	-1	0.0	4.380000000000001	1.468
21-06-08 02:30	-1	3.284	3.528	5.1240000000000006
21-06-08 02:40	-1	1.268	14.136000000000001	5.54
21-06-08 02:50	-1	1.292	1.2559999999999998	0.792
21-06-08 03:00	-1	0.0	0.0	0.0
21-06-08 03:10	-1	0.0	0.0	0.0
21-06-08 03:20	-1	0.572	0.0	0.0
21-06-08 03:30	-1	0.132	0.0	0.0
21-06-08 03:40	-1	0.27999999999999997	0.156	0.0
21-06-08 03:50	-1	9.768	2.532	1.72
21-06-08 04:00	-1	5.544	0.024	0.0
21-06-08 04:10	-1	17.4	3.3400000000000007	2.2560000000000002
21-06-08 04:20	-1	3.076	4.324	1.384
21-06-08 04:30	-1	5.384	11.572	0.8160000000000001
21-06-08 04:40	-1	1.6800000000000002	7.023999999999999	12.656
21-06-08 04:50	-1	11.9	12.164	10.016
21-06-08 05:00	-1	7.256	12.831999999999999	4.1240000000000006
21-06-08 05:10	-1	9.808	7.532000000000001	4.0120000000000005
21-06-08 05:20	-1	1.6320000000000001	13.276	7.284000000000001
21-06-08 05:30	-1	3.8840000000000003	7.715999999999999	7.944
21-06-08 05:40	-1	4.936	6.624	9.46
21-06-08 05:50	-1	3.836	6.456	5.6
21-06-08 06:00	-1	8.620000000000001	1.636	12.992
21-06-08 06:10	-1	7.4319999999999995	5.796	9.556000000000001
21-06-08 06:20	-1	9.812000000000001	6.976000000000001	2.3800000000000003
21-06-08 06:30	-1	14.992	14.496	14.372
21-06-08 06:40	-1	2.3200000000000003	9.812000000000001	4.048
21-06-08 06:50	-1	0.0	2.8480000000000003	0.0
21-06-08 07:00	0	0.0	0.0	0.0
21-06-08 07:10	0	0.0	0.0	0.0
21-06-08 07:20	0	0.0	0.0	0.0
21-06-08 07:30	0	0.0	0.0	0.0
21-06-08 07:40	0	0.0	0.0	0.0
21-06-08 07:50	0	0.5599999999999999	1.088	0.516
21-06-08 08:00	0	0.0	0.0	0.0
21-06-08 08:10	0	0.0	0.0	0.0
21-06-08 08:20	0	0.0	0.0	0.0
21-06-08 08:30	0	0.0	0.0	0.0
21-06-08 08:40	0	2.016	0.0	0.10400000000000001
21-06-08 08:50	0	0.0	0.0	0.0
21-06-08 09:00	0	0.0	0.0	0.0
21-06-08 09:10	0	0.0	0.0	0.0
21-06-08 09:20	0	0.0	0.0	0.0
21-06-08 09:30	0	0.0	0.40800000000000003	0.0
21-06-08 09:40	0	0.0	0.0	0.0
21-06-08 09:50	0	1.6199999999999999	1.332	0.012
21-06-08 10:00	0	3.472	19.052	14.324000000000002
21-06-08 10:10	0	19.232	18.172	16.956
21-06-08 10:20	0	14.675999999999998	14.803999999999998	14.884
21-06-08 10:30	0	9.896	11.192000000000002	4.984
21-06-08 10:40	0	15.008000000000001	7.792	7.656000000000001
21-06-08 10:50	0	7.496	10.28	4.26
21-06-08 11:00	0	10.112	8.668000000000001	3.9880000000000004
21-06-08 11:10	0	9.764	9.472	11.628
21-06-08 11:20	0	12.408	11.84	5.0120000000000005
21-06-08 11:30	0	7.128	10.764	6.388
21-06-08 11:40	0	11.4	4.1160000000000005	3.436
21-06-08 11:50	0	12.74	9.112	4.964
21-06-08 12:00	0	12.844	5.62	7.5840000000000005
21-06-08 12:10	0	22.624000000000002	8.564	3.072
21-06-08 12:20	0	20.276000000000003	7.8	4.072
21-06-08 12:30	0	9.544	5.64	5.032
21-06-08 12:40	0	17.092000000000002	9.652	4.076
21-06-08 12:50	0	14.388	17.904000000000003	4.4079999999999995
21-06-08 13:00	0	8.948	15.632	4.728
21-06-08 13:10	0	16.236	14.792000000000002	9.464
21-06-08 13:20	0	19.240000000000002	14.032	6.676
21-06-08 13:30	0	16.756	4.388	6.572
21-06-08 13:40	0	14.896	7.348000000000001	3.604
21-06-08 13:50	0	10.276	16.732000000000003	6.316
21-06-08 14:00	0	14.644	14.084	1.308
21-06-08 14:10	0	22.34	11.808	9.812000000000001
21-06-08 14:20	0	15.280000000000001	11.408	4.7
21-06-08 14:30	0	10.368	8.72	2.252
21-06-08 14:40	0	15.228	5.476000000000001	1.7239999999999998
21-06-08 14:50	0	17.156	8.088	1.9439999999999997
21-06-08 15:00	0	5.516	7.792	1.8240000000000003
21-06-08 15:10	0	8.303999999999998	3.4239999999999995	1.512
21-06-08 15:20	0	11.848	7.5760000000000005	1.256
21-06-08 15:30	0	10.208	8.66	1.228
21-06-08 15:40	0	3.776	1.008	0.004
21-06-08 15:50	0	3.2439999999999998	4.504	0.492
21-06-08 16:00	0	0.344	0.572	0.248
21-06-08 16:10	0	1.612	0.21200000000000002	2.8679999999999994
21-06-08 16:20	0	8.908000000000001	1.276	6.0840000000000005
21-06-08 16:30	0	7.384	1.2	4.82
21-06-08 16:40	0	1.0	0.23199999999999998	0.0
21-06-08 16:50	0	2.828	0.0	0.616
21-06-08 17:00	0	0.0	0.0	0.0
21-06-08 17:10	0	4.843999999999999	0.0	0.0
21-06-08 17:20	0	21.084	0.0	0.5
21-06-08 17:30	0	6.876	0.0	0.012
21-06-08 17:40	0	0.04	0.0	0.0
21-06-08 17:50	0	0.0	0.0	0.21600000000000003
21-06-08 18:00	0	0.0	0.0	0.0
21-06-08 18:10	0	0.0	0.0	0.0
21-06-08 18:20	0	0.0	0.0	0.0
21-06-08 18:30	0	0.0	0.0	0.0
21-06-08 18:40	0	0.0	0.0	0.0
21-06-08 18:50	0	0.4760000000000001	0.0	0.22800000000000004
21-06-08 19:00	0	1.464	0.024	0.0
21-06-08 19:10	0	1.112	1.108	0.28
21-06-08 19:20	0	4.1	5.9799999999999995	3.4200000000000004
21-06-08 19:30	0	4.492	6.0040000000000004	6.884
21-06-08 19:40	0	3.2640000000000002	8.552000000000001	1.208
21-06-08 19:50	0	9.056000000000001	2.864	0.672
21-06-08 20:00	0	5.488	11.544	2.544
21-06-08 20:10	0	5.816	0.23199999999999998	1.252
21-06-08 20:20	0	7.832000000000001	0.26	0.0
21-06-08 20:30	0	0.196	0.0	0.02
21-06-08 20:40	0	0.564	0.0	0.0
21-06-08 20:50	0	2.944	0.004	0.4
21-06-08 21:00	0	1.168	0.008	0.388
21-06-08 21:10	0	0.808	1.748	0.16
21-06-08 21:20	0	2.668	2.32	0.196
21-06-08 21:30	0	2.8480000000000003	2.0040000000000004	1.564
21-06-08 21:40	0	0.716	2.9200000000000004	1.1039999999999999
21-06-08 21:50	0	0.9800000000000001	0.764	0.0
21-06-08 22:00	0	0.0	0.10400000000000001	0.0
21-06-08 22:10	0	0.508	1.432	0.004
21-06-08 22:20	0	1.98	0.0	0.012
21-06-08 22:30	0	1.2280000000000002	0.772	0.064
21-06-08 22:40	0	3.572	1.8199999999999998	0.304
21-06-08 22:50	0	15.084	1.084	6.452
21-06-08 23:00	0	5.564	0.0	0.796
21-06-08 23:10	0	1.076	0.02	0.036
21-06-08 23:20	0	0.0	1.556	1.116
21-06-08 23:30	0	0.8	0.0	0.0
21-06-08 23:40	0	0.0	0.036	0.016
21-06-08 23:50	0	2.46	2.2800000000000002	0.28800000000000003
21-06-09 00:00	0	0.48	6.544	1.108
21-06-09 00:10	0	0.868	3.2960000000000003	0.596
21-06-09 00:20	0	1.1880000000000002	1.432	0.20400000000000001
21-06-09 00:30	0	6.9	4.716	2.248
21-06-09 00:40	0	4.720000000000001	4.36	1.092
21-06-09 00:50	0	8.908	2.564	0.9920000000000002
21-06-09 01:00	0	4.66	0.196	0.08800000000000001
21-06-09 01:10	0	0.8240000000000001	5.364	0.62
21-06-09 01:20	0	0.012	1.916	4.312
21-06-09 01:30	0	0.0	2.8560000000000003	2.6599999999999997
21-06-09 01:40	0	0.368	0.8560000000000001	2.124
21-06-09 01:50	0	0.10800000000000001	1.06	3.604
21-06-09 02:00	0	0.0	0.0	0.0
21-06-09 02:10	0	0.10400000000000001	0.0	0.0
21-06-09 02:20	0	0.0	0.0	0.0
21-06-09 02:30	0	0.0	0.0	0.0
21-06-09 02:40	0	0.152	0.6679999999999999	0.5800000000000001
21-06-09 02:50	0	0.012	3.4560000000000004	2.104
21-06-09 03:00	0	0.336	2.948	0.9360000000000002
21-06-09 03:10	0	0.0	1.6079999999999999	2.672
21-06-09 03:20	0	0.08399999999999999	7.808	0.0
21-06-09 03:30	0	0.0	0.0	0.0
21-06-09 03:40	0	0.0	0.0	0.0
21-06-09 03:50	0	0.024	0.0	0.0
21-06-09 04:00	0	0.0	0.0	0.0
21-06-09 04:10	0	0.0	0.0	0.0
21-06-09 04:20	0	0.0	0.0	0.0
21-06-09 04:30	0	0.40800000000000003	0.0	0.152
21-06-09 04:40	0	2.864	0.74	0.252
21-06-09 04:50	0	1.6480000000000001	0.536	0.748
21-06-09 05:00	0	1.524	0.02	0.0
21-06-09 05:10	0	2.62	0.792	0.084
21-06-09 05:20	0	0.508	0.696	1.144
21-06-09 05:30	0	0.0	1.124	0.0
21-06-09 05:40	0	0.02	0.0	0.0
21-06-09 05:50	0	0.8480000000000001	0.564	2.512
21-06-09 06:00	0	0.556	1.9920000000000002	0.624
21-06-09 06:10	0	7.5040000000000004	3.5119999999999996	1.6199999999999999
21-06-09 06:20	0	6.912000000000001	6.648000000000001	2.436
21-06-09 06:30	0	1.9280000000000002	6.316	1.088
21-06-09 06:40	0	0.6040000000000001	0.24	0.42000000000000004
21-06-09 06:50	0	0.0	0.0	0.0
21-06-09 07:00	1	0.164	0.0	0.0
21-06-09 07:10	1	0.0	0.0	0.0
21-06-09 07:20	1	0.0	0.0	0.0
21-06-09 07:30	1	0.0	0.0	0.0
21-06-09 07:40	1	0.0	0.0	0.0
21-06-09 07:50	1	0.0	0.0	0.0
21-06-09 08:00	1	0.136	0.08399999999999999	0.644
21-06-09 08:10	1	0.0	0.0	0.012
21-06-09 08:20	1	0.0	0.0	0.0
21-06-09 08:30	1	1.2360000000000002	0.0	0.004
21-06-09 08:40	1	4.224	3.6519999999999997	4.372
21-06-09 08:50	1	0.0	0.0	0.0
21-06-09 09:00	1	0.0	0.0	0.0
21-06-09 09:10	1	0.0	0.0	0.0
21-06-09 09:20	1	0.0	0.0	0.0
21-06-09 09:30	1	0.0	0.0	0.0
21-06-09 09:40	1	0.0	0.0	0.0
21-06-09 09:50	1	0.0	0.0	0.0
21-06-09 10:00	1	0.0	0.0	0.0
21-06-09 10:10	1	0.0	0.0	0.0
21-06-09 10:20	1	0.0	0.0	0.0
21-06-09 10:30	1	0.0	0.0	0.0
21-06-09 10:40	1	0.0	0.0	0.0
21-06-09 10:50	1	0.0	0.0	0.0
21-06-09 11:00	1	0.05600000000000001	0.172	0.196
21-06-09 11:10	1	0.0	0.0	0.0
21-06-09 11:20	1	0.0	0.0	0.0
21-06-09 11:30	1	0.11200000000000002	0.016	0.0
21-06-09 11:40	1	0.0	0.044	0.8400000000000001
21-06-09 11:50	1	0.02	3.196	0.8960000000000001
21-06-09 12:00	1	2.816	3.1559999999999997	1.844
21-06-09 12:10	1	0.968	0.384	1.86
21-06-09 12:20	1	2.164	0.176	2.408
21-06-09 12:30	1	1.24	0.0	0.624
21-06-09 12:40	1	0.596	0.152	0.008
21-06-09 12:50	1	0.0	0.0	0.0
21-06-09 13:00	1	0.0	0.0	0.0
21-06-09 13:10	1	0.0	0.0	0.0
21-06-09 13:20	1	0.96	0.0	0.0
21-06-09 13:30	1	0.0	0.032	0.0
21-06-09 13:40	1	0.0	0.0	0.0
21-06-09 13:50	1	0.0	0.0	0.0
21-06-09 14:00	1	0.0	0.0	0.0
21-06-09 14:10	1	0.0	0.0	0.0
21-06-09 14:20	1	0.9199999999999999	0.092	2.568
21-06-09 14:30	1	0.0	0.088	0.0
21-06-09 14:40	1	1.284	0.044	0.44000000000000006
21-06-09 14:50	1	0.0	0.052000000000000005	0.012
21-06-09 15:00	1	0.0	0.0	0.0
21-06-09 15:10	1	0.0	0.0	0.0
21-06-09 15:20	1	0.0	0.0	0.0
21-06-09 15:30	1	0.74	2.5480000000000005	0.752
21-06-09 15:40	1	0.0	0.0	0.0
21-06-09 15:50	1	0.0	0.0	0.0
21-06-09 16:00	1	0.0	0.0	0.0
21-06-09 16:10	1	0.0	0.0	0.0
21-06-09 16:20	1	0.0	0.0	0.0
21-06-09 16:30	1	0.0	0.0	0.0
21-06-09 16:40	1	0.0	0.0	0.0
21-06-09 16:50	1	0.0	0.0	0.0
21-06-09 17:00	1	0.0	0.0	0.0
21-06-09 17:10	1	0.0	0.0	0.0
21-06-09 17:20	1	0.0	0.0	0.0
21-06-09 17:30	1	0.308	0.02	0.036
21-06-09 17:40	1	1.068	1.812	2.476
21-06-09 17:50	1	1.608	5.396	1.512
21-06-09 18:00	1	1.216	0.0	0.192
21-06-09 18:10	1	0.16	0.14	1.464
21-06-09 18:20	1	0.0	0.0	0.0
21-06-09 18:30	1	0.0	0.0	0.0
21-06-09 18:40	1	0.0	0.0	0.0
21-06-09 18:50	1	1.284	0.0	0.0
21-06-09 19:00	1	0.0	0.0	0.0
21-06-09 19:10	1	0.0	0.0	0.0
21-06-09 19:20	1	0.0	0.0	0.0
21-06-09 19:30	1	0.0	0.0	0.0
21-06-09 19:40	1	1.2120000000000002	0.44799999999999995	0.0
21-06-09 19:50	1	1.032	1.936	0.4800000000000001
21-06-09 20:00	1	1.1400000000000001	0.2	1.532
21-06-09 20:10	1	0.496	1.5799999999999998	0.18
21-06-09 20:20	1	0.11200000000000002	0.0	0.0
21-06-09 20:30	1	0.508	0.0	0.0
21-06-09 20:40	1	0.0	0.0	0.0
21-06-09 20:50	1	0.0	0.0	0.0
21-06-09 21:00	1	0.0	0.0	0.0
21-06-09 21:10	1	0.016	0.032	0.0
21-06-09 21:20	1	0.368	0.524	1.092
21-06-09 21:30	1	2.1	1.7	0.17600000000000002
21-06-09 21:40	1	5.32	9.628	4.104
21-06-09 21:50	1	0.616	1.7240000000000002	0.21200000000000002
21-06-09 22:00	1	0.0	0.0	0.0
21-06-09 22:10	1	1.052	0.592	0.032
21-06-09 22:20	1	0.0	1.2879999999999998	0.048
21-06-09 22:30	1	0.0	0.5080000000000001	1.44
21-06-09 22:40	1	0.0	0.0	2.564
21-06-09 22:50	1	0.0	0.0	0.0
21-06-09 23:00	1	0.012	0.0	0.008
21-06-09 23:10	1	1.8	0.012	0.10800000000000001
21-06-09 23:20	1	6.628	0.256	0.06799999999999999
21-06-09 23:30	1	5.46	2.8	2.4560000000000004
21-06-09 23:40	1	5.64	4.612	0.612
21-06-09 23:50	1	4.644	5.380000000000001	2.7600000000000002
21-06-10 00:00	1	6.444	2.8440000000000003	4.936000000000001
21-06-10 00:10	1	3.0840000000000005	0.308	0.052000000000000005
21-06-10 00:20	1	9.904	12.88	8.272
21-06-10 00:30	1	6.9799999999999995	15.376	6.648000000000001
21-06-10 00:40	1	4.872	2.216	8.132000000000001
21-06-10 00:50	1	1.584	0.352	1.296
21-06-10 01:00	1	0.276	7.628	6.220000000000001
21-06-10 01:10	1	0.016	3.072	0.024
21-06-10 01:20	1	0.5559999999999999	11.104000000000001	4.508
21-06-10 01:30	1	0.008	6.068	4.7
21-06-10 01:40	1	0.10800000000000001	10.5	7.572
21-06-10 01:50	1	0.572	1.8239999999999998	0.724
21-06-10 02:00	1	0.784	9.008	4.4799999999999995
21-06-10 02:10	1	0.376	13.752	4.392
21-06-10 02:20	1	2.14	8.148	0.36
21-06-10 02:30	1	0.292	0.0	0.0
21-06-10 02:40	1	0.0	0.0	0.0
21-06-10 02:50	1	0.0	0.0	0.0
21-06-10 03:00	1	9.84	0.25200000000000006	2.664
21-06-10 03:10	1	6.488000000000001	0.0	0.392
21-06-10 03:20	1	7.688	0.0	2.6
21-06-10 03:30	1	1.3519999999999999	0.0	0.008
21-06-10 03:40	1	0.188	0.0	0.012
21-06-10 03:50	1	6.296	1.048	3.004
21-06-10 04:00	1	6.247999999999999	0.724	2.244
21-06-10 04:10	1	6.5120000000000005	0.4640000000000001	4.368
21-06-10 04:20	1	2.4560000000000004	0.952	3.972
21-06-10 04:30	1	5.3759999999999994	0.6759999999999999	7.659999999999999
21-06-10 04:40	1	0.016	0.0	2.44
21-06-10 04:50	1	2.06	1.6760000000000002	0.0
21-06-10 05:00	1	2.704	3.588	0.664
21-06-10 05:10	1	2.816	5.964	1.416
21-06-10 05:20	1	6.164	7.904000000000001	1.6880000000000002
21-06-10 05:30	1	1.952	1.512	4.5600000000000005
21-06-10 05:40	1	3.996	6.776000000000001	8.331999999999999
21-06-10 05:50	1	0.42799999999999994	2.3080000000000003	2.2920000000000003
21-06-10 06:00	1	0.028000000000000004	5.000000000000001	3.6479999999999997
21-06-10 06:10	1	1.5559999999999998	5.348000000000001	2.3760000000000003
21-06-10 06:20	1	1.036	5.9079999999999995	0.036
21-06-10 06:30	1	1.116	6.648000000000001	1.108
21-06-10 06:40	1	0.0	0.396	0.0
21-06-10 06:50	1	0.296	0.4600000000000001	0.38
21-06-10 07:00	2	0.0	0.0	0.0
21-06-10 07:10	2	0.0	0.0	0.0
21-06-10 07:20	2	0.42799999999999994	2.616	3.9520000000000004
21-06-10 07:30	2	0.0	0.0	0.0
21-06-10 07:40	2	0.0	0.008	0.0
21-06-10 07:50	2	0.0	0.0	0.0
21-06-10 08:00	2	0.0	0.0	0.0
21-06-10 08:10	2	0.0	0.0	0.0
21-06-10 08:20	2	0.0	0.0	0.0
21-06-10 08:30	2	0.0	0.0	0.0
21-06-10 08:40	2	0.0	0.0	0.0
21-06-10 08:50	2	0.0	0.0	0.0
21-06-10 09:00	2	0.0	0.0	0.0
21-06-10 09:10	2	0.0	0.0	0.0
21-06-10 09:20	2	0.0	0.0	0.0
21-06-10 09:30	2	0.0	0.0	0.0
21-06-10 09:40	2	0.0	0.0	0.0
21-06-10 09:50	2	0.0	0.0	0.0
21-06-10 10:00	2	0.016	0.0	0.0
21-06-10 10:10	2	0.0	0.0	0.0
21-06-10 10:20	2	4.296	11.912	7.06
21-06-10 10:30	2	9.224	11.3	1.752
21-06-10 10:40	2	6.884	8.344	0.8640000000000001
21-06-10 10:50	2	12.951999999999998	11.22	4.424
21-06-10 11:00	2	12.624	4.616	7.0200000000000005
21-06-10 11:10	2	6.784000000000001	2.856	3.332
21-06-10 11:20	2	8.976	7.831999999999999	5.348
21-06-10 11:30	2	7.884	10.776	2.084
21-06-10 11:40	2	4.396	2.032	2.004
21-06-10 11:50	2	0.004	3.864	1.752
21-06-10 12:00	2	0.0	0.0	0.0
21-06-10 12:10	2	0.0	0.008	0.288
21-06-10 12:20	2	2.2279999999999998	0.0	0.0
21-06-10 12:30	2	0.0	0.0	0.0
21-06-10 12:40	2	0.0	0.0	0.0
21-06-10 12:50	2	0.0	0.0	0.0
21-06-10 13:00	2	0.0	0.0	0.0
21-06-10 13:10	2	0.0	0.0	0.0
21-06-10 13:20	2	0.0	0.0	0.0
21-06-10 13:30	2	0.0	0.0	0.0
21-06-10 13:40	2	0.0	0.0	0.0
21-06-10 13:50	2	0.0	0.0	0.0
21-06-10 14:00	2	0.0	0.0	0.0
21-06-10 14:10	2	0.0	0.0	0.0
21-06-10 14:20	2	0.0	0.0	0.0
21-06-10 14:30	2	0.0	0.0	0.0
21-06-10 14:40	2	0.0	0.012	0.008
21-06-10 14:50	2	0.0	0.376	0.0
21-06-10 15:00	2	0.0	0.0	0.0
21-06-10 15:10	2	0.0	0.0	0.0
21-06-10 15:20	2	0.0	0.0	0.0
21-06-10 15:30	2	0.41200000000000003	0.016	0.004
21-06-10 15:40	2	0.016	0.45600000000000007	0.404
21-06-10 15:50	2	0.0	0.11599999999999999	0.0
21-06-10 16:00	2	0.0	0.0	0.0
21-06-10 16:10	2	0.0	0.0	0.0
21-06-10 16:20	2	0.0	0.0	0.0
21-06-10 16:30	2	0.0	0.0	0.0
21-06-10 16:40	2	0.0	0.0	0.0
21-06-10 16:50	2	0.772	0.136	0.6599999999999999
21-06-10 17:00	2	0.0	0.0	0.0
21-06-10 17:10	2	0.0	0.0	0.0
21-06-10 17:20	2	0.0	0.0	0.0
21-06-10 17:30	2	0.0	0.0	0.0
21-06-10 17:40	2	0.0	0.0	0.0
21-06-10 17:50	2	0.0	0.0	0.0
21-06-10 18:00	2	0.008	1.612	7.0040000000000004
21-06-10 18:10	2	0.296	1.964	1.7119999999999997
21-06-10 18:20	2	0.144	0.0	0.024
21-06-10 18:30	2	0.0	0.0	0.0
21-06-10 18:40	2	0.012	0.016	0.0
21-06-10 18:50	2	0.0	0.0	0.0
21-06-10 19:00	2	0.0	0.0	0.0
21-06-10 19:10	2	0.152	0.6679999999999999	0.528
21-06-10 19:20	2	0.0	0.692	0.0
21-06-10 19:30	2	0.46799999999999997	1.116	0.5760000000000001
21-06-10 19:40	2	0.596	1.092	0.16
21-06-10 19:50	2	1.984	3.332	0.22800000000000004
21-06-10 20:00	2	0.0	0.0	0.0
21-06-10 20:10	2	0.0	0.0	0.0
21-06-10 20:20	2	0.06	0.0	0.0
21-06-10 20:30	2	0.0	0.06	0.488
21-06-10 20:40	2	0.0	0.384	0.0
21-06-10 20:50	2	0.052000000000000005	1.7920000000000003	0.476
21-06-10 21:00	2	0.0	0.0	0.0
21-06-10 21:10	2	0.188	0.012	0.624
21-06-10 21:20	2	0.22400000000000003	0.04	0.664
21-06-10 21:30	2	1.9280000000000002	1.0639999999999998	0.6679999999999999
21-06-10 21:40	2	0.1	0.96	0.292
21-06-10 21:50	2	2.344	8.3	0.828
21-06-10 22:00	2	1.284	3.192	1.208
21-06-10 22:10	2	3.084	1.4040000000000001	0.02
21-06-10 22:20	2	0.076	0.0	0.0
21-06-10 22:30	2	0.012	0.0	0.0
21-06-10 22:40	2	0.712	0.10400000000000001	0.604
21-06-10 22:50	2	4.328	7.403999999999999	3.88
21-06-10 23:00	2	5.444000000000001	1.568	3.72
21-06-10 23:10	2	2.6599999999999997	2.42	1.092
21-06-10 23:20	2	0.328	0.048	0.032
21-06-10 23:30	2	6.368	4.288	1.136
21-06-10 23:40	2	2.548	1.768	0.20800000000000002
21-06-10 23:50	2	2.2760000000000002	5.3	0.5
21-06-11 00:00	2	0.41600000000000004	1.3439999999999999	2.7439999999999998
21-06-11 00:10	2	1.268	4.148000000000001	1.764
21-06-11 00:20	2	2.096	6.412000000000001	4.476
21-06-11 00:30	2	3.38	3.684	2.544
21-06-11 00:40	2	0.039999999999999994	5.18	1.4280000000000002
21-06-11 00:50	2	1.196	6.5920000000000005	4.62
21-06-11 01:00	2	0.312	8.66	3.1559999999999997
21-06-11 01:10	2	0.152	6.752000000000001	3.636
21-06-11 01:20	2	0.33599999999999997	10.352	7.9159999999999995
21-06-11 01:30	2	0.968	12.864	7.151999999999999
21-06-11 01:40	2	1.192	3.6800000000000006	4.1240000000000006
21-06-11 01:50	2	1.26	10.828	6.9239999999999995
21-06-11 02:00	2	0.884	1.6640000000000001	2.104
21-06-11 02:10	2	4.396000000000001	6.12	8.888
21-06-11 02:20	2	6.664	14.616	9.756
21-06-11 02:30	2	7.952	7.4	7.672
21-06-11 02:40	2	4.432	8.02	3.992
21-06-11 02:50	2	8.864	7.9079999999999995	7.452
21-06-11 03:00	2	1.2440000000000002	2.2920000000000003	1.6200000000000003
21-06-11 03:10	2	9.508	10.028	4.66
21-06-11 03:20	2	6.604000000000001	1.8719999999999999	5.9
21-06-11 03:30	2	3.8200000000000003	9.148	6.6240000000000006
21-06-11 03:40	2	0.0	0.0	0.0
21-06-11 03:50	2	0.0	0.048	0.0
21-06-11 04:00	2	0.0	0.0	0.0
21-06-11 04:10	2	0.0	0.0	0.0
21-06-11 04:20	2	0.0	0.0	0.0
21-06-11 04:30	2	0.0	0.0	0.0
21-06-11 04:40	2	0.0	0.11599999999999999	0.0
21-06-11 04:50	2	0.0	0.0	0.0
21-06-11 05:00	2	0.192	0.36	0.516
21-06-11 05:10	2	3.1000000000000005	0.072	3.5840000000000005
21-06-11 05:20	2	3.688	4.188000000000001	2.036
21-06-11 05:30	2	4.343999999999999	5.651999999999999	1.844
21-06-11 05:40	2	7.62	1.7760000000000002	2.5
21-06-11 05:50	2	6.292	9.232000000000001	6.148000000000001
21-06-11 06:00	2	6.148	13.680000000000001	4.352
21-06-11 06:10	2	5.0120000000000005	4.244	3.532000000000001
21-06-11 06:20	2	2.336	10.052000000000001	7.12
21-06-11 06:30	2	7.212000000000001	7.536	6.136
21-06-11 06:40	2	3.596	19.008000000000003	1.9080000000000001
21-06-11 06:50	2	14.284	9.42	9.552
21-06-11 07:00	3	2.2960000000000003	3.172	2.756
21-06-11 07:10	3	0.0	0.0	0.0
21-06-11 07:20	3	0.0	0.0	0.0
21-06-11 07:30	3	2.972	4.4239999999999995	1.172
21-06-11 07:40	3	0.0	0.0	0.0
21-06-11 07:50	3	0.0	0.0	0.0
21-06-11 08:00	3	0.0	0.0	0.0
21-06-11 08:10	3	0.0	0.0	0.0
21-06-11 08:20	3	0.0	0.0	0.0
21-06-11 08:30	3	0.0	0.0	0.8960000000000001
21-06-11 08:40	3	0.0	0.0	0.0
21-06-11 08:50	3	0.644	0.0	2.416
21-06-11 09:00	3	0.0	0.0	0.0
21-06-11 09:10	3	0.0	0.0	0.0
21-06-11 09:20	3	0.012	0.0	0.0
21-06-11 09:30	3	0.0	0.0	0.0
21-06-11 09:40	3	0.0	0.0	0.0
21-06-11 09:50	3	0.0	0.0	0.536
21-06-11 10:00	3	0.0	0.0	0.0
21-06-11 10:10	3	0.0	0.11200000000000002	0.0
21-06-11 10:20	3	0.0	0.0	0.256
21-06-11 10:30	3	0.0	0.0	0.0
21-06-11 10:40	3	9.868	11.959999999999999	7.188000000000001
21-06-11 10:50	3	11.144	12.852	8.592
21-06-11 11:00	3	6.052	8.196000000000002	7.452
21-06-11 11:10	3	5.5120000000000005	7.388	6.232
21-06-11 11:20	3	3.6	5.816000000000001	11.388
21-06-11 11:30	3	5.94	10.624	10.104000000000001
21-06-11 11:40	3	2.9080000000000004	4.468	3.248
21-06-11 11:50	3	9.672	7.604000000000001	4.24
21-06-11 12:00	3	0.128	0.008	1.4120000000000001
21-06-11 12:10	3	0.0	0.0	0.0
21-06-11 12:20	3	0.0	0.0	0.0
21-06-11 12:30	3	0.0	0.136	0.0
21-06-11 12:40	3	0.0	0.0	0.0
21-06-11 12:50	3	0.0	0.0	0.0
21-06-11 13:00	3	0.0	0.0	0.0
21-06-11 13:10	3	0.0	0.0	0.0
21-06-11 13:20	3	0.0	0.0	0.0
21-06-11 13:30	3	0.0	0.0	0.0
21-06-11 13:40	3	0.0	0.0	0.0
21-06-11 13:50	3	0.0	0.0	0.0
21-06-11 14:00	3	0.0	0.0	0.0
21-06-11 14:10	3	0.0	0.0	0.0
21-06-11 14:20	3	0.0	0.0	0.0
21-06-11 14:30	3	0.42400000000000004	0.0	0.0
21-06-11 14:40	3	0.0	0.0	0.064
21-06-11 14:50	3	3.2039999999999997	1.348	3.04
21-06-11 15:00	3	5.66	2.58	1.184
21-06-11 15:10	3	0.0	0.0	0.0
21-06-11 15:20	3	0.0	0.0	0.0
21-06-11 15:30	3	0.0	0.0	0.0
21-06-11 15:40	3	0.0	0.0	0.0
21-06-11 15:50	3	0.0	0.0	0.0
21-06-11 16:00	3	0.0	0.0	0.0
21-06-11 16:10	3	0.0	0.0	0.0
21-06-11 16:20	3	0.0	0.0	0.0
21-06-11 16:30	3	0.008	0.048	1.252
21-06-11 16:40	3	0.0	0.0	0.0
21-06-11 16:50	3	0.0	0.0	0.0
21-06-11 17:00	3	0.2	0.736	0.0
21-06-11 17:10	3	0.0	0.0	0.0
21-06-11 17:20	3	0.0	0.0	0.0
21-06-11 17:30	3	0.0	0.0	0.028000000000000004
21-06-11 17:40	3	0.132	0.0	0.012
21-06-11 17:50	3	1.316	0.0	0.02
21-06-11 18:00	3	0.0	0.0	0.0
21-06-11 18:10	3	0.0	0.0	0.0
21-06-11 18:20	3	0.0	0.0	0.0
21-06-11 18:30	3	0.0	0.0	0.0
21-06-11 18:40	3	0.044	0.1	0.008
21-06-11 18:50	3	0.016	0.0	0.0
21-06-11 19:00	3	0.804	0.292	0.11200000000000002
21-06-11 19:10	3	0.004	0.0	0.704
21-06-11 19:20	3	0.236	1.06	1.364
21-06-11 19:30	3	10.42	5.588	0.41200000000000003
21-06-11 19:40	3	0.492	0.05600000000000001	0.0
21-06-11 19:50	3	1.968	1.072	0.292
21-06-11 20:00	3	0.0	0.0	0.0
21-06-11 20:10	3	0.0	0.0	0.0
21-06-11 20:20	3	0.0	0.148	0.06
21-06-11 20:30	3	0.13199999999999998	0.0	0.0
21-06-11 20:40	3	1.06	0.10400000000000001	0.0
21-06-11 20:50	3	1.916	3.008	3.496
21-06-11 21:00	3	3.932	3.9120000000000004	0.484
21-06-11 21:10	3	3.364	0.0	0.092
21-06-11 21:20	3	0.932	0.0	0.0
21-06-11 21:30	3	0.0	0.0	0.0
21-06-11 21:40	3	0.0	4.524	0.536
21-06-11 21:50	3	0.0	0.0	0.0
21-06-11 22:00	3	0.088	3.532	0.024
21-06-11 22:10	3	0.2	0.0	0.0
21-06-11 22:20	3	0.10400000000000001	0.648	0.04
21-06-11 22:30	3	3.524	0.772	0.156
21-06-11 22:40	3	2.224	4.356	1.064
21-06-11 22:50	3	5.548	6.148000000000001	2.012
21-06-11 23:00	3	4.308	4.956	1.456
21-06-11 23:10	3	3.2840000000000003	4.952	3.024
21-06-11 23:20	3	0.144	0.0	0.46799999999999997
21-06-11 23:30	3	0.22400000000000003	1.248	0.0
21-06-11 23:40	3	3.8280000000000003	4.016	4.504
21-06-11 23:50	3	5.66	5.196	2.888
21-06-12 00:00	3	12.34	5.388	8.628
21-06-12 00:10	3	11.732000000000001	6.204	1.156
21-06-12 00:20	3	9.848	5.832	0.504
21-06-12 00:30	3	5.424	9.412	2.628
21-06-12 00:40	3	14.532	7.284000000000001	5.288
21-06-12 00:50	3	4.632	12.676	5.548
21-06-12 01:00	3	14.943999999999999	9.8	1.052
21-06-12 01:10	3	1.1280000000000001	10.884	3.404
21-06-12 01:20	3	0.196	4.288	1.904
21-06-12 01:30	3	1.5	2.356	2.904
21-06-12 01:40	3	2.532	8.004	1.9
21-06-12 01:50	3	1.4600000000000002	1.416	5.212000000000001
21-06-12 02:00	3	1.16	2.848	1.1880000000000002
21-06-12 02:10	3	3.992	6.988000000000001	9.588
21-06-12 02:20	3	1.56	9.716	7.824000000000001
21-06-12 02:30	3	0.76	3.556	0.9199999999999999
21-06-12 02:40	3	0.72	1.02	0.10800000000000001
21-06-12 02:50	3	0.4960000000000001	0.0	0.0
21-06-12 03:00	3	0.11599999999999999	0.0	0.008
21-06-12 03:10	3	1.568	0.5640000000000001	4.628
21-06-12 03:20	3	0.552	1.688	3.3
21-06-12 03:30	3	0.268	0.0	3.036
21-06-12 03:40	3	0.5519999999999999	0.644	3.8880000000000003
21-06-12 03:50	3	2.572	1.844	0.976
21-06-12 04:00	3	14.584	5.88	6.839999999999999
21-06-12 04:10	3	5.5920000000000005	10.936	9.104
21-06-12 04:20	3	10.024000000000001	2.988	3.5799999999999996
21-06-12 04:30	3	8.964	11.724	4.424
21-06-12 04:40	3	0.336	0.844	1.288
21-06-12 04:50	3	3.508	0.6599999999999999	4.948
21-06-12 05:00	3	8.968	10.544	2.1079999999999997
21-06-12 05:10	3	0.328	3.0959999999999996	0.08800000000000001
21-06-12 05:20	3	3.1719999999999997	7.404000000000001	3.536
21-06-12 05:30	3	2.064	7.676	2.596
21-06-12 05:40	3	2.416	7.9719999999999995	4.180000000000001
21-06-12 05:50	3	5.5760000000000005	10.632	3.7079999999999997
21-06-12 06:00	3	6.9079999999999995	4.524	10.424000000000001
21-06-12 06:10	3	7.868	1.884	4.984
21-06-12 06:20	3	8.016000000000002	8.624	4.348000000000001
21-06-12 06:30	3	4.532	13.356	6.896000000000001
21-06-12 06:40	3	1.356	8.38	1.704
21-06-12 06:50	3	0.0	2.904	0.26
21-06-12 07:00	4	0.244	0.172	0.0
21-06-12 07:10	4	0.0	0.0	0.0
21-06-12 07:20	4	2.916	1.416	3.2920000000000003
21-06-12 07:30	4	0.0	0.096	0.0
21-06-12 07:40	4	0.0	0.0	0.0
21-06-12 07:50	4	0.0	0.0	0.0
21-06-12 08:00	4	0.0	0.0	0.0
21-06-12 08:10	4	0.0	0.0	0.0
21-06-12 08:20	4	0.0	0.0	0.0
21-06-12 08:30	4	0.0	0.0	0.0
21-06-12 08:40	4	0.0	0.0	0.0
21-06-12 08:50	4	0.0	0.0	0.0
21-06-12 09:00	4	0.0	0.0	0.0
21-06-12 09:10	4	0.0	0.0	0.0
21-06-12 09:20	4	0.0	0.0	0.0
21-06-12 09:30	4	0.0	0.0	0.0
21-06-12 09:40	4	0.076	0.0	0.0
21-06-12 09:50	4	0.0	0.0	0.0
21-06-12 10:00	4	0.0	0.036	0.0
21-06-12 10:10	4	0.008	0.008	0.0
21-06-12 10:20	4	0.0	0.0	0.0
21-06-12 10:30	4	0.012	0.0	0.0
21-06-12 10:40	4	0.0	0.08399999999999999	0.6960000000000001
21-06-12 10:50	4	0.604	2.976	5.096
21-06-12 11:00	4	0.11600000000000002	1.8720000000000003	0.308
21-06-12 11:10	4	0.008	0.42000000000000004	1.9080000000000001
21-06-12 11:20	4	0.0	0.0	0.0
21-06-12 11:30	4	0.0	0.0	0.0
21-06-12 11:40	4	0.0	0.0	0.0
21-06-12 11:50	4	5.036	5.212000000000001	9.216
21-06-12 12:00	4	0.532	4.052	0.6
21-06-12 12:10	4	1.484	0.592	0.7
21-06-12 12:20	4	10.504000000000001	8.315999999999999	3.624
21-06-12 12:30	4	3.168	2.9240000000000004	4.652
21-06-12 12:40	4	1.6280000000000001	3.3240000000000003	0.8320000000000001
21-06-12 12:50	4	0.648	1.672	0.316
21-06-12 13:00	4	0.0	0.0	0.1
21-06-12 13:10	4	0.0	0.148	0.0
21-06-12 13:20	4	0.0	0.0	0.0
21-06-12 13:30	4	0.0	0.0	0.0
21-06-12 13:40	4	0.0	0.0	0.0
21-06-12 13:50	4	0.0	0.0	0.052000000000000005
21-06-12 14:00	4	0.0	0.0	0.0
21-06-12 14:10	4	0.0	0.0	0.0
21-06-12 14:20	4	0.0	0.0	0.0
21-06-12 14:30	4	0.0	0.0	0.0
21-06-12 14:40	4	0.0	0.0	0.0
21-06-12 14:50	4	0.0	0.0	0.0
21-06-12 15:00	4	0.0	0.0	0.0
21-06-12 15:10	4	0.0	0.0	0.0
21-06-12 15:20	4	0.0	0.124	0.0
21-06-12 15:30	4	1.004	0.1	1.012
21-06-12 15:40	4	0.0	0.0	0.0
21-06-12 15:50	4	0.0	0.0	0.0
21-06-12 16:00	4	0.0	0.0	0.0
21-06-12 16:10	4	0.0	0.0	0.0
21-06-12 16:20	4	0.0	0.0	0.0
21-06-12 16:30	4	0.0	0.0	0.0
21-06-12 16:40	4	0.0	0.0	0.0
21-06-12 16:50	4	0.0	0.0	0.0
21-06-12 17:00	4	0.41600000000000004	0.16	0.0
21-06-12 17:10	4	1.784	0.648	0.0
21-06-12 17:20	4	0.0	0.0	0.0
21-06-12 17:30	4	0.0	0.0	0.0
21-06-12 17:40	4	0.0	0.0	0.0
21-06-12 17:50	4	0.0	0.0	0.0
21-06-12 18:00	4	0.0	0.0	0.008
21-06-12 18:10	4	0.52	0.0	0.0
21-06-12 18:20	4	0.156	0.076	0.32
21-06-12 18:30	4	0.0	0.0	0.0
21-06-12 18:40	4	0.0	0.0	0.0
21-06-12 18:50	4	0.0	0.0	0.0
21-06-12 19:00	4	0.0	0.0	0.0
21-06-12 19:10	4	0.192	1.6600000000000001	0.568
21-06-12 19:20	4	0.968	0.8039999999999999	1.468
21-06-12 19:30	4	0.8600000000000001	0.23199999999999998	5.952
21-06-12 19:40	4	0.884	0.308	1.08
21-06-12 19:50	4	0.0	0.0	0.092
21-06-12 20:00	4	0.028000000000000004	1.372	0.0
21-06-12 20:10	4	0.0	0.0	0.0
21-06-12 20:20	4	0.0	0.0	0.0
21-06-12 20:30	4	0.0	0.0	0.0
21-06-12 20:40	4	0.0	1.02	0.0
21-06-12 20:50	4	0.0	0.0	0.02
21-06-12 21:00	4	0.028000000000000004	0.0	0.0
21-06-12 21:10	4	0.36	1.08	0.0
21-06-12 21:20	4	3.976	6.58	0.41600000000000004
21-06-12 21:30	4	0.128	0.0	0.0
21-06-12 21:40	4	0.0	0.0	0.0
21-06-12 21:50	4	0.592	0.0	0.0
21-06-12 22:00	4	not_recorded	0.0	0.0
21-06-12 22:10	4	0.25333333333333335	0.156	1.004
21-06-12 22:20	4	1.952	5.636	3.9480000000000004
21-06-12 22:30	4	9.168000000000001	18.619999999999997	11.324
21-06-12 22:40	4	2.472	16.492	1.28
21-06-12 22:50	4	3.72	3.592	5.008
21-06-12 23:00	4	3.508	6.843999999999999	5.1
21-06-12 23:10	4	0.86	2.4880000000000004	0.0
21-06-12 23:20	4	2.2039999999999997	0.52	0.148
21-06-12 23:30	4	0.5680000000000001	0.624	0.004
21-06-12 23:40	4	5.128	3.688	1.7280000000000002
21-06-12 23:50	4	2.1	5.4	1.8039999999999998
21-06-13 00:00	4	4.988	6.612	1.2680000000000002
21-06-13 00:10	4	2.476	1.6560000000000001	2.732
21-06-13 00:20	4	5.652	6.868	0.05600000000000001
21-06-13 00:30	4	0.924	6.072	0.576
21-06-13 00:40	4	2.16	6.5040000000000004	2.3680000000000003
21-06-13 00:50	4	4.108	2.2960000000000003	0.144
21-06-13 01:00	4	4.2	5.036	0.284
21-06-13 01:10	4	4.644	12.196000000000002	3.572
21-06-13 01:20	4	1.9880000000000002	12.120000000000001	5.208
21-06-13 01:30	4	3.7079999999999997	6.903999999999999	2.352
21-06-13 01:40	4	6.912000000000001	12.924000000000001	2.66
21-06-13 01:50	4	0.564	8.804	6.552
21-06-13 02:00	4	0.748	3.3880000000000003	2.916
21-06-13 02:10	4	0.132	3.032	0.016
21-06-13 02:20	4	2.692	5.712000000000001	4.4719999999999995
21-06-13 02:30	4	3.316	5.912	3.72
21-06-13 02:40	4	0.05600000000000001	0.4	3.2159999999999997
21-06-13 02:50	4	1.348	0.516	2.3
21-06-13 03:00	4	3.6519999999999997	3.396	1.848
21-06-13 03:10	4	0.26799999999999996	1.996	1.6960000000000002
21-06-13 03:20	4	0.164	0.024	0.1
21-06-13 03:30	4	2.584	0.144	0.036
21-06-13 03:40	4	0.41200000000000003	1.072	2.608
21-06-13 03:50	4	8.668000000000001	3.8120000000000003	4.936
21-06-13 04:00	4	2.972	5.76	1.8679999999999999
21-06-13 04:10	4	5.172	0.3	0.78
21-06-13 04:20	4	3.748	0.17600000000000002	0.8600000000000001
21-06-13 04:30	4	1.8239999999999998	3.5759999999999996	0.6960000000000001
21-06-13 04:40	4	4.436	5.428	3.008
21-06-13 04:50	4	8.348	6.9239999999999995	9.336
21-06-13 05:00	4	10.732000000000001	17.852	4.88
21-06-13 05:10	4	2.48	0.552	0.43200000000000005
21-06-13 05:20	4	0.296	0.0	0.0
21-06-13 05:30	4	0.736	1.9680000000000004	0.43200000000000005
21-06-13 05:40	4	0.16799999999999998	3.8600000000000003	0.156
21-06-13 05:50	4	0.976	5.256	0.44800000000000006
21-06-13 06:00	4	1.3519999999999999	14.687999999999999	1.1720000000000002
21-06-13 06:10	4	8.512	6.779999999999999	4.928
21-06-13 06:20	4	1.8920000000000001	15.668000000000001	5.676
21-06-13 06:30	4	8.452	12.7	5.652
21-06-13 06:40	4	10.32	9.356	5.14
21-06-13 06:50	4	1.576	4.976000000000001	0.584
21-06-13 07:00	5	0.0	0.46399999999999997	0.0
21-06-13 07:10	5	0.0	0.0	0.0
21-06-13 07:20	5	0.9400000000000001	0.352	0.0
21-06-13 07:30	5	0.0	0.0	0.0
21-06-13 07:40	5	0.0	0.0	0.0
21-06-13 07:50	5	0.0	0.0	0.0
21-06-13 08:00	5	0.0	0.0	0.0
21-06-13 08:10	5	0.0	0.0	0.0
21-06-13 08:20	5	0.0	0.0	0.0
21-06-13 08:30	5	0.0	0.0	0.0
21-06-13 08:40	5	0.004	0.048	0.0
21-06-13 08:50	5	0.0	0.0	0.0
21-06-13 09:00	5	0.0	0.0	0.0
21-06-13 09:10	5	0.0	0.0	0.0
21-06-13 09:20	5	0.0	0.0	0.0
21-06-13 09:30	5	0.0	0.0	0.0
21-06-13 09:40	5	0.0	0.0	0.008
21-06-13 09:50	5	0.0	0.0	0.0
21-06-13 10:00	5	0.0	0.0	0.0
21-06-13 10:10	5	0.0	0.0	0.0
21-06-13 10:20	5	0.276	0.0	0.008
21-06-13 10:30	5	2.164	0.096	0.744
21-06-13 10:40	5	1.752	0.496	0.276
21-06-13 10:50	5	1.8560000000000003	0.08399999999999999	1.1800000000000002
21-06-13 11:00	5	5.456	7.392	3.5160000000000005
21-06-13 11:10	5	3.012	1.3199999999999998	5.1
21-06-13 11:20	5	0.0	0.0	0.42000000000000004
21-06-13 11:30	5	0.0	0.0	0.0
21-06-13 11:40	5	14.468	6.151999999999999	9.096
21-06-13 11:50	5	1.084	3.94	3.532
21-06-13 12:00	5	0.0	5.247999999999999	0.33999999999999997
21-06-13 12:10	5	2.2199999999999998	1.8519999999999999	0.044
21-06-13 12:20	5	0.0	1.044	0.184
21-06-13 12:30	5	0.0	0.0	0.0
21-06-13 12:40	5	0.0	0.0	0.0
21-06-13 12:50	5	0.0	0.0	0.0
21-06-13 13:00	5	0.132	0.0	0.0
21-06-13 13:10	5	0.188	0.56	0.0
21-06-13 13:20	5	0.9720000000000001	2.336	0.0
21-06-13 13:30	5	0.0	0.404	0.0
21-06-13 13:40	5	0.0	0.0	0.0
21-06-13 13:50	5	0.0	0.0	0.132
21-06-13 14:00	5	1.04	0.86	0.9080000000000001
21-06-13 14:10	5	0.0	1.6199999999999999	1.848
21-06-13 14:20	5	0.028000000000000004	0.0	0.9279999999999999
21-06-13 14:30	5	0.0	0.0	0.0
21-06-13 14:40	5	0.0	0.0	0.0
21-06-13 14:50	5	0.0	0.0	0.0
21-06-13 15:00	5	0.0	0.0	0.0
21-06-13 15:10	5	0.0	0.0	0.0
21-06-13 15:20	5	0.0	0.0	0.0
21-06-13 15:30	5	0.74	0.028000000000000004	0.0
21-06-13 15:40	5	0.0	0.0	0.0
21-06-13 15:50	5	0.688	0.076	0.0
21-06-13 16:00	5	0.0	0.0	0.0
21-06-13 16:10	5	0.0	0.0	0.0
21-06-13 16:20	5	0.0	0.0	0.0
21-06-13 16:30	5	0.0	0.0	0.268
21-06-13 16:40	5	0.0	1.652	0.8
21-06-13 16:50	5	0.0	0.272	0.0
21-06-13 17:00	5	0.2	0.24	0.0
21-06-13 17:10	5	0.0	0.0	0.0
21-06-13 17:20	5	0.192	0.0	0.188
21-06-13 17:30	5	0.0	0.0	0.0
21-06-13 17:40	5	0.0	0.0	0.0
21-06-13 17:50	5	0.0	0.0	0.0
21-06-13 18:00	5	0.0	0.0	0.0
21-06-13 18:10	5	0.5	0.0	0.0
21-06-13 18:20	5	0.0	0.0	0.0
21-06-13 18:30	5	0.092	0.376	0.33599999999999997
21-06-13 18:40	5	0.032	0.0	0.004
21-06-13 18:50	5	0.124	0.076	0.024
21-06-13 19:00	5	0.0	0.0	0.0
21-06-13 19:10	5	0.264	2.2840000000000003	0.0
21-06-13 19:20	5	0.05600000000000001	6.464	0.0
21-06-13 19:30	5	2.404	5.512	0.29600000000000004
21-06-13 19:40	5	4.484	6.180000000000001	0.8720000000000001
21-06-13 19:50	5	4.712	5.892	7.536
21-06-13 20:00	5	0.008	0.0	0.0
21-06-13 20:10	5	0.0	0.0	0.0
21-06-13 20:20	5	0.32	1.7	4.392
21-06-13 20:30	5	0.032	0.768	0.012
21-06-13 20:40	5	0.0	0.272	0.0
21-06-13 20:50	5	0.384	0.0	0.0
21-06-13 21:00	5	0.0	0.0	0.0
21-06-13 21:10	5	0.0	0.004	0.0
21-06-13 21:20	5	2.104	2.992	0.28
21-06-13 21:30	5	0.256	3.62	0.024
21-06-13 21:40	5	0.0	0.328	0.14
21-06-13 21:50	5	0.0	0.02	0.0
21-06-13 22:00	5	0.064	0.0	0.004
21-06-13 22:10	5	0.312	0.46799999999999997	0.02
21-06-13 22:20	5	0.8160000000000001	2.112	4.108
21-06-13 22:30	5	1.6640000000000001	1.196	0.124
21-06-13 22:40	5	3.468	2.832	0.04
21-06-13 22:50	5	8.336	6.4079999999999995	0.5
21-06-13 23:00	5	0.02	3.564	0.036
21-06-13 23:10	5	0.0	0.0	0.292
21-06-13 23:20	5	2.832	0.076	0.14
21-06-13 23:30	5	1.656	0.364	0.976
21-06-13 23:40	5	1.704	3.056	1.748
21-06-13 23:50	5	2.2760000000000002	0.8240000000000001	0.196
21-06-14 00:00	5	1.8719999999999999	3.9240000000000004	4.32
21-06-14 00:10	5	4.392	2.0360000000000005	4.024
21-06-14 00:20	5	9.184000000000001	6.5120000000000005	4.648000000000001
21-06-14 00:30	5	0.032	8.788	0.496
21-06-14 00:40	5	3.684	2.848	3.7560000000000002
21-06-14 00:50	5	1.8200000000000003	5.184	1.1480000000000001
21-06-14 01:00	5	3.596	8.056000000000001	0.712
21-06-14 01:10	5	10.864	15.556000000000001	2.7640000000000002
21-06-14 01:20	5	7.988000000000001	4.876	3.8519999999999994
21-06-14 01:30	5	1.8199999999999998	4.116	3.592
21-06-14 01:40	5	0.8200000000000001	7.228	0.356
21-06-14 01:50	5	1.9560000000000002	8.56	2.9
21-06-14 02:00	5	6.612	5.556	6.5920000000000005
21-06-14 02:10	5	14.156	15.160000000000002	4.724
21-06-14 02:20	5	1.748	9.012	2.8
21-06-14 02:30	5	6.632000000000001	3.124	10.716
21-06-14 02:40	5	1.4200000000000002	6.956	2.376
21-06-14 02:50	5	2.3080000000000003	5.9079999999999995	8.004000000000001
21-06-14 03:00	5	1.972	17.804000000000002	11.452000000000002
21-06-14 03:10	5	17.428	19.6	15.048000000000002
21-06-14 03:20	5	8.756	9.379999999999999	14.4
21-06-14 03:30	5	3.2159999999999997	21.32	11.492
21-06-14 03:40	5	3.8879999999999995	3.148	3.9520000000000004
21-06-14 03:50	5	19.776	11.272	29.8
21-06-14 04:00	5	0.0	0.0	1.116
21-06-14 04:10	5	2.476	0.372	1.104
21-06-14 04:20	5	0.0	0.0	0.0
21-06-14 04:30	5	0.024	3.8	6.720000000000001
21-06-14 04:40	5	4.504	2.284	6.664
21-06-14 04:50	5	7.188000000000001	6.959999999999999	10.34
21-06-14 05:00	5	7.168000000000001	5.1	9.152
21-06-14 05:10	5	11.128	7.212000000000001	3.876
21-06-14 05:20	5	3.624	7.016	2.744
21-06-14 05:30	5	3.9480000000000004	15.116	9.424000000000001
21-06-14 05:40	5	9.5	8.148	7.264
21-06-14 05:50	5	2.196	9.66	2.596
21-06-14 06:00	5	11.064	8.052	3.3
21-06-14 06:10	5	6.4	6.672	2.184
21-06-14 06:20	5	14.656	5.4799999999999995	11.524000000000001
21-06-14 06:30	5	8.492	11.580000000000002	9.86
21-06-14 06:40	5	3.7560000000000002	3.396	7.787999999999999
21-06-14 06:50	5	1.752	7.540000000000001	5.9079999999999995
21-06-14 07:00	6	1.408	8.132000000000001	1.192
21-06-14 07:10	6	0.052000000000000005	0.17200000000000001	0.064
21-06-14 07:20	6	0.0	0.0	0.0
21-06-14 07:30	6	0.41600000000000004	0.508	0.11599999999999999
21-06-14 07:40	6	5.5200000000000005	3.3	3.1719999999999997
21-06-14 07:50	6	0.0	0.0	0.0
21-06-14 08:00	6	0.0	0.0	0.0
21-06-14 08:10	6	0.0	0.0	0.0
21-06-14 08:20	6	0.0	0.0	0.0
21-06-14 08:30	6	0.0	0.0	0.0
21-06-14 08:40	6	0.0	0.0	0.0
21-06-14 08:50	6	0.0	0.0	0.0
21-06-14 09:00	6	0.0	0.0	0.0
21-06-14 09:10	6	0.0	0.0	0.0
21-06-14 09:20	6	0.0	0.0	0.0
21-06-14 09:30	6	0.0	0.0	0.10800000000000001
21-06-14 09:40	6	0.268	0.184	0.272
21-06-14 09:50	6	5.476	15.568000000000001	4.068
21-06-14 10:00	6	16.944	19.68	18.24
21-06-14 10:10	6	not_recorded	not_recorded	not_recorded
21-06-14 10:20	6	not_recorded	not_recorded	not_recorded
21-06-14 10:30	6	not_recorded	not_recorded	not_recorded
21-06-14 10:40	6	not_recorded	not_recorded	not_recorded
21-06-14 10:50	6	not_recorded	not_recorded	not_recorded
21-06-14 11:00	6	not_recorded	not_recorded	not_recorded
21-06-14 11:10	6	not_recorded	not_recorded	not_recorded
21-06-14 11:20	6	not_recorded	not_recorded	not_recorded
21-06-14 11:30	6	not_recorded	not_recorded	not_recorded
21-06-14 11:40	6	not_recorded	not_recorded	not_recorded
21-06-14 11:50	6	not_recorded	not_recorded	not_recorded
21-06-14 12:00	6	not_recorded	not_recorded	not_recorded
21-06-14 12:10	6	not_recorded	not_recorded	not_recorded
21-06-14 12:20	6	not_recorded	not_recorded	not_recorded
21-06-14 12:30	6	not_recorded	not_recorded	not_recorded
21-06-14 12:40	6	not_recorded	not_recorded	not_recorded
21-06-14 12:50	6	not_recorded	not_recorded	not_recorded
21-06-14 13:00	6	not_recorded	not_recorded	not_recorded
21-06-14 13:10	6	not_recorded	not_recorded	not_recorded
21-06-14 13:20	6	not_recorded	not_recorded	not_recorded
21-06-14 13:30	6	not_recorded	not_recorded	not_recorded
21-06-14 13:40	6	not_recorded	not_recorded	not_recorded
21-06-14 13:50	6	not_recorded	not_recorded	not_recorded
21-06-14 14:00	6	not_recorded	not_recorded	not_recorded
21-06-14 14:10	6	not_recorded	not_recorded	not_recorded
21-06-14 14:20	6	not_recorded	not_recorded	not_recorded
21-06-14 14:30	6	not_recorded	not_recorded	not_recorded
21-06-14 14:40	6	not_recorded	not_recorded	not_recorded
21-06-14 14:50	6	not_recorded	not_recorded	not_recorded
21-06-14 15:00	6	not_recorded	not_recorded	not_recorded
21-06-14 15:10	6	not_recorded	not_recorded	not_recorded
21-06-14 15:20	6	not_recorded	not_recorded	not_recorded
21-06-14 15:30	6	not_recorded	not_recorded	not_recorded
21-06-14 15:40	6	not_recorded	not_recorded	not_recorded
21-06-14 15:50	6	not_recorded	not_recorded	not_recorded
21-06-14 16:00	6	not_recorded	not_recorded	not_recorded
21-06-14 16:10	6	not_recorded	not_recorded	not_recorded
21-06-14 16:20	6	not_recorded	not_recorded	not_recorded
21-06-14 16:30	6	not_recorded	not_recorded	not_recorded
21-06-14 16:40	6	not_recorded	not_recorded	not_recorded
21-06-14 16:50	6	not_recorded	not_recorded	not_recorded
21-06-14 17:00	6	not_recorded	not_recorded	not_recorded
21-06-14 17:10	6	not_recorded	not_recorded	not_recorded
21-06-14 17:20	6	not_recorded	not_recorded	not_recorded
21-06-14 17:30	6	not_recorded	not_recorded	not_recorded
21-06-14 17:40	6	not_recorded	not_recorded	not_recorded
21-06-14 17:50	6	not_recorded	not_recorded	not_recorded
21-06-14 18:00	6	not_recorded	not_recorded	not_recorded
21-06-14 18:10	6	not_recorded	not_recorded	not_recorded
21-06-14 18:20	6	not_recorded	not_recorded	not_recorded
21-06-14 18:30	6	not_recorded	not_recorded	not_recorded
21-06-14 18:40	6	not_recorded	not_recorded	not_recorded
21-06-14 18:50	6	not_recorded	not_recorded	not_recorded
21-06-14 19:00	6	not_recorded	not_recorded	not_recorded
21-06-14 19:10	6	not_recorded	not_recorded	not_recorded
21-06-14 19:20	6	not_recorded	not_recorded	not_recorded
21-06-14 19:30	6	not_recorded	not_recorded	not_recorded
21-06-14 19:40	6	not_recorded	not_recorded	not_recorded
21-06-14 19:50	6	not_recorded	not_recorded	not_recorded
21-06-14 20:00	6	not_recorded	not_recorded	not_recorded
21-06-14 20:10	6	not_recorded	not_recorded	not_recorded
21-06-14 20:20	6	not_recorded	not_recorded	not_recorded
21-06-14 20:30	6	not_recorded	not_recorded	not_recorded
21-06-14 20:40	6	not_recorded	not_recorded	not_recorded
21-06-14 20:50	6	not_recorded	not_recorded	not_recorded
21-06-14 21:00	6	not_recorded	not_recorded	not_recorded
21-06-14 21:10	6	not_recorded	not_recorded	not_recorded
21-06-14 21:20	6	not_recorded	not_recorded	not_recorded
21-06-14 21:30	6	not_recorded	not_recorded	not_recorded
21-06-14 21:40	6	not_recorded	not_recorded	not_recorded
21-06-14 21:50	6	not_recorded	not_recorded	not_recorded
21-06-14 22:00	6	not_recorded	not_recorded	not_recorded
21-06-14 22:10	6	not_recorded	not_recorded	not_recorded
21-06-14 22:20	6	not_recorded	not_recorded	not_recorded
21-06-14 22:30	6	not_recorded	not_recorded	not_recorded
21-06-14 22:40	6	not_recorded	not_recorded	not_recorded
21-06-14 22:50	6	not_recorded	not_recorded	not_recorded
21-06-14 23:00	6	not_recorded	not_recorded	not_recorded
21-06-14 23:10	6	not_recorded	not_recorded	not_recorded
21-06-14 23:20	6	not_recorded	not_recorded	not_recorded
21-06-14 23:30	6	not_recorded	not_recorded	not_recorded
21-06-14 23:40	6	not_recorded	not_recorded	not_recorded
21-06-14 23:50	6	not_recorded	not_recorded	not_recorded
21-06-15 00:00	6	not_recorded	not_recorded	not_recorded
21-06-15 00:10	6	not_recorded	not_recorded	not_recorded
21-06-15 00:20	6	not_recorded	not_recorded	not_recorded
21-06-15 00:30	6	not_recorded	not_recorded	not_recorded
21-06-15 00:40	6	not_recorded	not_recorded	not_recorded
21-06-15 00:50	6	not_recorded	not_recorded	not_recorded
21-06-15 01:00	6	not_recorded	not_recorded	not_recorded
21-06-15 01:10	6	not_recorded	not_recorded	not_recorded
21-06-15 01:20	6	not_recorded	not_recorded	not_recorded
21-06-15 01:30	6	not_recorded	not_recorded	not_recorded
21-06-15 01:40	6	not_recorded	not_recorded	not_recorded
21-06-15 01:50	6	not_recorded	not_recorded	not_recorded
21-06-15 02:00	6	not_recorded	not_recorded	not_recorded
21-06-15 02:10	6	not_recorded	not_recorded	not_recorded
21-06-15 02:20	6	not_recorded	not_recorded	not_recorded
21-06-15 02:30	6	not_recorded	not_recorded	not_recorded
21-06-15 02:40	6	not_recorded	not_recorded	not_recorded
21-06-15 02:50	6	not_recorded	not_recorded	not_recorded
21-06-15 03:00	6	not_recorded	not_recorded	not_recorded
21-06-15 03:10	6	not_recorded	not_recorded	not_recorded
21-06-15 03:20	6	not_recorded	not_recorded	not_recorded
21-06-15 03:30	6	not_recorded	not_recorded	not_recorded
21-06-15 03:40	6	not_recorded	not_recorded	not_recorded
21-06-15 03:50	6	not_recorded	not_recorded	not_recorded
21-06-15 04:00	6	not_recorded	not_recorded	not_recorded
21-06-15 04:10	6	not_recorded	not_recorded	not_recorded
21-06-15 04:20	6	not_recorded	not_recorded	not_recorded
21-06-15 04:30	6	not_recorded	not_recorded	not_recorded
21-06-15 04:40	6	not_recorded	not_recorded	not_recorded
21-06-15 04:50	6	not_recorded	not_recorded	not_recorded
21-06-15 05:00	6	not_recorded	not_recorded	not_recorded
21-06-15 05:10	6	not_recorded	not_recorded	not_recorded
21-06-15 05:20	6	not_recorded	not_recorded	not_recorded
21-06-15 05:30	6	not_recorded	not_recorded	not_recorded
21-06-15 05:40	6	not_recorded	not_recorded	not_recorded
21-06-15 05:50	6	not_recorded	not_recorded	not_recorded
21-06-15 06:00	6	not_recorded	not_recorded	not_recorded
21-06-15 06:10	6	not_recorded	not_recorded	not_recorded
21-06-15 06:20	6	not_recorded	not_recorded	not_recorded
21-06-15 06:30	6	not_recorded	not_recorded	not_recorded
21-06-15 06:40	6	not_recorded	not_recorded	not_recorded
21-06-15 06:50	6	not_recorded	not_recorded	not_recorded
