# Supplementary material for: Rodent home cage monitoring for preclinical safety pharmacology assessment: results of a multi-company validation evaluating nonclinical and clinical data from three compounds
Source: Front Toxicol. 2025 Nov 5;7:1655330. doi: 10.3389/ftox.2025.1655330 (PMC12626872; doi:10.3389/ftox.2025.1655330)
Supplement: Supplementary file 1 [file DataSheet1.zip › JNJ/JNJ_Rearing_040_Cage-2.csv]

timestamp	day_index	985141003627861	985141003627862	985141003627863
21-06-14 07:00	-4	not_recorded	not_recorded	not_recorded
21-06-14 07:10	-4	not_recorded	not_recorded	not_recorded
21-06-14 07:20	-4	not_recorded	not_recorded	not_recorded
21-06-14 07:30	-4	not_recorded	not_recorded	not_recorded
21-06-14 07:40	-4	not_recorded	not_recorded	not_recorded
21-06-14 07:50	-4	not_recorded	not_recorded	not_recorded
21-06-14 08:00	-4	not_recorded	not_recorded	not_recorded
21-06-14 08:10	-4	not_recorded	not_recorded	not_recorded
21-06-14 08:20	-4	not_recorded	not_recorded	not_recorded
21-06-14 08:30	-4	not_recorded	not_recorded	not_recorded
21-06-14 08:40	-4	not_recorded	not_recorded	not_recorded
21-06-14 08:50	-4	not_recorded	not_recorded	not_recorded
21-06-14 09:00	-4	not_recorded	not_recorded	not_recorded
21-06-14 09:10	-4	not_recorded	not_recorded	not_recorded
21-06-14 09:20	-4	not_recorded	not_recorded	not_recorded
21-06-14 09:30	-4	not_recorded	not_recorded	not_recorded
21-06-14 09:40	-4	not_recorded	not_recorded	not_recorded
21-06-14 09:50	-4	not_recorded	not_recorded	not_recorded
21-06-14 10:00	-4	not_recorded	not_recorded	not_recorded
21-06-14 10:10	-4	not_recorded	not_recorded	not_recorded
21-06-14 10:20	-4	not_recorded	not_recorded	not_recorded
21-06-14 10:30	-4	2.7600000000000002	11.4	14.826666666666666
21-06-14 10:40	-4	16.844	11.1	7.4
21-06-14 10:50	-4	8.544	10.412	5.284000000000001
21-06-14 11:00	-4	9.176	6.096	10.995999999999999
21-06-14 11:10	-4	2.7239999999999998	4.496	3.224
21-06-14 11:20	-4	6.42	2.852	1.9440000000000002
21-06-14 11:30	-4	0.0	0.22000000000000003	0.008
21-06-14 11:40	-4	1.432	3.368	3.124
21-06-14 11:50	-4	1.92	2.132	4.268
21-06-14 12:00	-4	0.0	0.0	0.0
21-06-14 12:10	-4	0.0	0.0	0.0
21-06-14 12:20	-4	0.0	0.0	0.0
21-06-14 12:30	-4	0.0	0.0	0.0
21-06-14 12:40	-4	0.0	0.516	0.0
21-06-14 12:50	-4	0.0	0.0	0.0
21-06-14 13:00	-4	0.10400000000000001	0.188	0.0
21-06-14 13:10	-4	3.6719999999999997	0.96	0.22400000000000003
21-06-14 13:20	-4	2.304	0.9280000000000002	0.8400000000000001
21-06-14 13:30	-4	0.0	0.0	0.0
21-06-14 13:40	-4	0.0	0.0	0.0
21-06-14 13:50	-4	0.0	0.172	0.0
21-06-14 14:00	-4	0.0	0.0	0.0
21-06-14 14:10	-4	0.0	0.0	0.0
21-06-14 14:20	-4	0.0	0.0	0.0
21-06-14 14:30	-4	0.0	0.0	0.0
21-06-14 14:40	-4	0.0	0.0	0.0
21-06-14 14:50	-4	0.0	0.0	0.0
21-06-14 15:00	-4	0.152	1.432	1.1
21-06-14 15:10	-4	0.0	0.0	0.0
21-06-14 15:20	-4	0.0	0.0	0.0
21-06-14 15:30	-4	0.0	0.0	0.0
21-06-14 15:40	-4	0.0	0.0	0.0
21-06-14 15:50	-4	0.0	0.0	0.0
21-06-14 16:00	-4	0.04	0.0	0.0
21-06-14 16:10	-4	0.348	0.024	0.008
21-06-14 16:20	-4	0.032	0.196	2.212
21-06-14 16:30	-4	0.0	0.0	0.05600000000000001
21-06-14 16:40	-4	0.0	0.0	0.0
21-06-14 16:50	-4	0.0	0.0	0.0
21-06-14 17:00	-4	0.0	0.0	0.0
21-06-14 17:10	-4	0.0	0.0	0.0
21-06-14 17:20	-4	0.0	0.0	0.0
21-06-14 17:30	-4	0.0	0.044	0.0
21-06-14 17:40	-4	0.05600000000000001	0.0	0.0
21-06-14 17:50	-4	0.9279999999999999	0.004	0.556
21-06-14 18:00	-4	0.0	0.252	0.0
21-06-14 18:10	-4	0.0	0.0	0.0
21-06-14 18:20	-4	0.0	0.0	0.0
21-06-14 18:30	-4	0.20400000000000001	0.008	0.0
21-06-14 18:40	-4	0.0	0.0	0.0
21-06-14 18:50	-4	0.0	0.0	0.0
21-06-14 19:00	-4	0.0	0.0	0.0
21-06-14 19:10	-4	0.0	0.0	0.0
21-06-14 19:20	-4	3.6439999999999997	3.568	5.524
21-06-14 19:30	-4	0.0	0.008	0.9600000000000002
21-06-14 19:40	-4	6.08	7.668000000000001	9.788
21-06-14 19:50	-4	6.164	11.152000000000001	12.076
21-06-14 20:00	-4	0.27999999999999997	2.696	5.424
21-06-14 20:10	-4	0.244	0.0	0.0
21-06-14 20:20	-4	0.0	0.0	0.0
21-06-14 20:30	-4	0.572	0.292	0.184
21-06-14 20:40	-4	0.0	0.0	0.0
21-06-14 20:50	-4	0.0	0.0	0.0
21-06-14 21:00	-4	0.0	0.0	0.0
21-06-14 21:10	-4	0.0	0.0	0.0
21-06-14 21:20	-4	0.0	0.0	0.0
21-06-14 21:30	-4	0.0	0.0	0.0
21-06-14 21:40	-4	0.132	0.0	0.0
21-06-14 21:50	-4	0.488	0.844	0.45600000000000007
21-06-14 22:00	-4	9.564	3.2520000000000002	8.568000000000001
21-06-14 22:10	-4	11.548	10.916	12.8
21-06-14 22:20	-4	9.476	2.948	3.54
21-06-14 22:30	-4	0.10800000000000001	0.0	0.0
21-06-14 22:40	-4	1.2959999999999998	8.656	0.124
21-06-14 22:50	-4	1.9520000000000004	8.116	0.0
21-06-14 23:00	-4	1.6760000000000002	10.776	4.292
21-06-14 23:10	-4	7.9719999999999995	11.824000000000002	9.431999999999999
21-06-14 23:20	-4	0.6759999999999999	8.360000000000001	15.048000000000002
21-06-14 23:30	-4	0.0	0.0	0.0
21-06-14 23:40	-4	0.044	0.43600000000000005	0.128
21-06-14 23:50	-4	1.184	10.928	4.4
21-06-15 00:00	-4	10.74	3.472	12.244000000000002
21-06-15 00:10	-4	4.292	0.9400000000000001	0.792
21-06-15 00:20	-4	4.096	4.032	2.696
21-06-15 00:30	-4	4.288	1.244	0.11599999999999999
21-06-15 00:40	-4	10.46	6.996	2.1399999999999997
21-06-15 00:50	-4	6.68	4.0600000000000005	2.584
21-06-15 01:00	-4	14.136000000000001	4.456	17.636000000000003
21-06-15 01:10	-4	8.464	0.5519999999999999	8.9
21-06-15 01:20	-4	0.4720000000000001	4.9799999999999995	7.224000000000001
21-06-15 01:30	-4	0.0	0.0	0.0
21-06-15 01:40	-4	8.116000000000001	1.464	2.684
21-06-15 01:50	-4	12.632000000000001	9.768	4.26
21-06-15 02:00	-4	12.552000000000001	12.831999999999999	7.968000000000001
21-06-15 02:10	-4	8.559999999999999	20.524	7.064
21-06-15 02:20	-4	0.312	6.412000000000001	7.244
21-06-15 02:30	-4	0.11200000000000002	4.4399999999999995	8.148
21-06-15 02:40	-4	0.004	0.728	8.964
21-06-15 02:50	-4	0.41600000000000004	1.324	9.636000000000001
21-06-15 03:00	-4	7.992	3.7880000000000003	7.996
21-06-15 03:10	-4	6.012	2.232	12.808000000000002
21-06-15 03:20	-4	6.952000000000001	6.62	6.62
21-06-15 03:30	-4	0.0	0.0	0.0
21-06-15 03:40	-4	0.6679999999999999	5.368	8.724
21-06-15 03:50	-4	6.832000000000001	6.884	19.28
21-06-15 04:00	-4	0.288	12.308	9.6
21-06-15 04:10	-4	0.392	1.9920000000000002	13.452000000000002
21-06-15 04:20	-4	1.6039999999999999	2.96	8.752
21-06-15 04:30	-4	6.176	5.596	10.14
21-06-15 04:40	-4	14.564000000000002	14.512	11.436
21-06-15 04:50	-4	2.996	11.272	8.059999999999999
21-06-15 05:00	-4	5.724	8.5	12.756
21-06-15 05:10	-4	1.104	2.336	3.9
21-06-15 05:20	-4	2.272	6.712000000000001	0.128
21-06-15 05:30	-4	20.156	1.6199999999999999	0.124
21-06-15 05:40	-4	7.4159999999999995	9.568000000000001	3.048
21-06-15 05:50	-4	3.62	0.9600000000000002	2.3280000000000003
21-06-15 06:00	-4	0.06	0.0	2.7640000000000002
21-06-15 06:10	-4	9.58	8.620000000000001	6.32
21-06-15 06:20	-4	8.348	11.672	6.728
21-06-15 06:30	-4	8.456	4.4079999999999995	8.932
21-06-15 06:40	-4	1.1520000000000001	0.8480000000000001	4.5040000000000004
21-06-15 06:50	-4	2.212	2.092	0.088
21-06-15 07:00	-3	0.688	0.796	6.476000000000001
21-06-15 07:10	-3	0.0	0.028000000000000004	0.0
21-06-15 07:20	-3	0.0	0.0	0.0
21-06-15 07:30	-3	0.0	0.0	0.0
21-06-15 07:40	-3	0.0	0.0	0.0
21-06-15 07:50	-3	0.0	0.0	0.0
21-06-15 08:00	-3	0.0	0.0	0.0
21-06-15 08:10	-3	0.0	0.0	0.0
21-06-15 08:20	-3	0.0	0.8400000000000001	0.16799999999999998
21-06-15 08:30	-3	0.0	0.0	0.0
21-06-15 08:40	-3	0.0	0.0	0.0
21-06-15 08:50	-3	0.0	0.0	0.0
21-06-15 09:00	-3	1.436	5.0520000000000005	1.124
21-06-15 09:10	-3	1.4	13.068000000000001	3.508
21-06-15 09:20	-3	0.6839999999999999	5.64	1.356
21-06-15 09:30	-3	5.716	6.94	1.496
21-06-15 09:40	-3	4.776000000000001	4.464	2.8880000000000003
21-06-15 09:50	-3	6.9799999999999995	3.0759999999999996	0.636
21-06-15 10:00	-3	3.196	4.176	0.8480000000000001
21-06-15 10:10	-3	6.556	2.68	0.41200000000000003
21-06-15 10:20	-3	0.0	0.0	1.064
21-06-15 10:30	-3	0.0	0.0	0.0
21-06-15 10:40	-3	0.0	0.0	0.0
21-06-15 10:50	-3	0.0	0.0	0.0
21-06-15 11:00	-3	0.0	0.0	0.0
21-06-15 11:10	-3	14.144	9.232000000000001	13.780000000000001
21-06-15 11:20	-3	18.032	15.9	18.412
21-06-15 11:30	-3	16.772	29.139999999999997	18.464000000000002
21-06-15 11:40	-3	16.4	16.932	20.556
21-06-15 11:50	-3	4.052	2.9560000000000004	4.8
21-06-15 12:00	-3	12.8	3.6	0.0
21-06-15 12:10	-3	0.5519999999999999	0.0	0.0
21-06-15 12:20	-3	0.0	0.0	0.0
21-06-15 12:30	-3	0.0	0.0	0.0
21-06-15 12:40	-3	0.0	0.0	0.0
21-06-15 12:50	-3	0.0	0.0	0.0
21-06-15 13:00	-3	0.0	0.0	0.0
21-06-15 13:10	-3	0.0	0.088	0.024
21-06-15 13:20	-3	1.552	0.14	6.5600000000000005
21-06-15 13:30	-3	1.3240000000000003	0.712	1.656
21-06-15 13:40	-3	0.0	0.0	0.0
21-06-15 13:50	-3	0.0	0.0	0.0
21-06-15 14:00	-3	0.0	0.0	0.0
21-06-15 14:10	-3	0.0	0.0	0.0
21-06-15 14:20	-3	0.0	0.0	0.0
21-06-15 14:30	-3	0.0	0.0	0.0
21-06-15 14:40	-3	0.0	0.0	0.0
21-06-15 14:50	-3	0.0	0.0	0.0
21-06-15 15:00	-3	0.568	3.4479999999999995	0.172
21-06-15 15:10	-3	0.0	0.0	0.0
21-06-15 15:20	-3	0.0	0.0	0.0
21-06-15 15:30	-3	0.0	0.0	0.0
21-06-15 15:40	-3	0.0	0.0	0.0
21-06-15 15:50	-3	0.0	0.0	2.136
21-06-15 16:00	-3	0.24400000000000005	0.06	2.3280000000000003
21-06-15 16:10	-3	0.008	0.0	0.0
21-06-15 16:20	-3	0.0	0.0	0.0
21-06-15 16:30	-3	0.0	0.0	0.0
21-06-15 16:40	-3	0.0	0.0	0.0
21-06-15 16:50	-3	0.0	0.0	0.0
21-06-15 17:00	-3	0.0	0.0	0.0
21-06-15 17:10	-3	0.144	0.0	0.02
21-06-15 17:20	-3	0.0	0.0	0.0
21-06-15 17:30	-3	0.0	0.0	0.0
21-06-15 17:40	-3	0.0	0.0	0.0
21-06-15 17:50	-3	13.512	16.192	6.264
21-06-15 18:00	-3	2.6320000000000006	16.512	6.096
21-06-15 18:10	-3	1.348	0.0	0.0
21-06-15 18:20	-3	0.0	0.0	0.0
21-06-15 18:30	-3	0.0	0.0	0.0
21-06-15 18:40	-3	0.0	0.0	0.0
21-06-15 18:50	-3	0.0	0.0	0.0
21-06-15 19:00	-3	0.0	0.0	0.0
21-06-15 19:10	-3	0.0	0.0	0.0
21-06-15 19:20	-3	0.496	0.004	0.0
21-06-15 19:30	-3	0.0	0.0	0.0
21-06-15 19:40	-3	0.0	0.0	0.0
21-06-15 19:50	-3	0.9199999999999999	1.34	1.192
21-06-15 20:00	-3	0.72	1.4920000000000002	0.45199999999999996
21-06-15 20:10	-3	1.256	4.38	14.168000000000001
21-06-15 20:20	-3	2.488	13.719999999999999	6.08
21-06-15 20:30	-3	0.20400000000000001	6.1	0.528
21-06-15 20:40	-3	1.088	2.912	0.0
21-06-15 20:50	-3	0.052000000000000005	0.28	0.0
21-06-15 21:00	-3	0.0	0.0	0.0
21-06-15 21:10	-3	0.0	0.0	0.0
21-06-15 21:20	-3	0.0	0.0	0.0
21-06-15 21:30	-3	0.0	0.2	0.0
21-06-15 21:40	-3	0.02	0.356	0.0
21-06-15 21:50	-3	0.0	0.0	0.0
21-06-15 22:00	-3	0.0	0.0	0.0
21-06-15 22:10	-3	0.016	0.0	0.24
21-06-15 22:20	-3	1.8359999999999999	4.696	0.264
21-06-15 22:30	-3	6.5040000000000004	6.88	1.188
21-06-15 22:40	-3	3.2479999999999998	2.564	4.2
21-06-15 22:50	-3	3.2439999999999998	2.7039999999999997	1.024
21-06-15 23:00	-3	0.20400000000000001	4.344	3.3560000000000003
21-06-15 23:10	-3	0.6	1.7719999999999998	1.0879999999999999
21-06-15 23:20	-3	0.376	0.21200000000000002	1.1280000000000001
21-06-15 23:30	-3	0.9960000000000001	0.0	0.0
21-06-15 23:40	-3	0.20800000000000002	0.0	1.624
21-06-15 23:50	-3	2.0	1.48	3.176
21-06-16 00:00	-3	5.732000000000001	0.256	0.66
21-06-16 00:10	-3	0.6799999999999999	0.388	2.164
21-06-16 00:20	-3	0.5720000000000001	0.0	2.996
21-06-16 00:30	-3	3.872	1.2200000000000002	0.5960000000000001
21-06-16 00:40	-3	10.668000000000001	0.6839999999999999	15.304000000000002
21-06-16 00:50	-3	2.528	1.24	5.412000000000001
21-06-16 01:00	-3	7.860000000000001	11.34	6.556
21-06-16 01:10	-3	0.092	4.5	10.040000000000001
21-06-16 01:20	-3	0.0	2.3080000000000003	0.536
21-06-16 01:30	-3	1.348	0.72	9.844
21-06-16 01:40	-3	8.1	5.16	3.8920000000000003
21-06-16 01:50	-3	2.448	0.02	0.884
21-06-16 02:00	-3	0.2	0.088	0.008
21-06-16 02:10	-3	0.2	0.0	0.0
21-06-16 02:20	-3	0.0	0.012	0.788
21-06-16 02:30	-3	0.15999999999999998	1.296	2.8440000000000003
21-06-16 02:40	-3	0.008	1.652	0.9480000000000001
21-06-16 02:50	-3	6.74	16.247999999999998	13.724
21-06-16 03:00	-3	4.38	1.472	2.196
21-06-16 03:10	-3	7.516	2.8400000000000003	7.9159999999999995
21-06-16 03:20	-3	0.812	8.872	12.968
21-06-16 03:30	-3	0.036	2.36	3.004
21-06-16 03:40	-3	1.12	5.816	3.588
21-06-16 03:50	-3	4.38	1.168	1.8800000000000001
21-06-16 04:00	-3	8.82	6.967999999999999	3.976
21-06-16 04:10	-3	3.928	1.848	2.336
21-06-16 04:20	-3	2.452	1.996	5.848000000000001
21-06-16 04:30	-3	9.936	7.232000000000001	2.548
21-06-16 04:40	-3	4.504	0.152	8.28
21-06-16 04:50	-3	0.44800000000000006	2.832	0.008
21-06-16 05:00	-3	0.0	1.8760000000000001	0.0
21-06-16 05:10	-3	0.0	0.0	0.0
21-06-16 05:20	-3	0.796	0.016	0.332
21-06-16 05:30	-3	2.9400000000000004	1.448	0.036
21-06-16 05:40	-3	4.0840000000000005	4.16	2.3520000000000003
21-06-16 05:50	-3	16.380000000000003	8.491999999999999	6.688000000000001
21-06-16 06:00	-3	0.384	1.3359999999999999	0.024
21-06-16 06:10	-3	0.0	0.0	1.1800000000000002
21-06-16 06:20	-3	0.0	0.0	0.22400000000000003
21-06-16 06:30	-3	0.33199999999999996	3.052	15.728
21-06-16 06:40	-3	2.56	1.328	6.136000000000001
21-06-16 06:50	-3	0.072	0.256	0.296
21-06-16 07:00	-2	0.0	0.0	0.0
21-06-16 07:10	-2	4.324	5.888	3.808
21-06-16 07:20	-2	0.0	0.0	0.0
21-06-16 07:30	-2	0.588	1.504	2.152
21-06-16 07:40	-2	0.0	0.0	0.0
21-06-16 07:50	-2	0.0	0.0	0.0
21-06-16 08:00	-2	4.0840000000000005	0.0	0.0
21-06-16 08:10	-2	0.0	0.0	0.0
21-06-16 08:20	-2	0.0	0.0	0.0
21-06-16 08:30	-2	0.0	0.0	0.0
21-06-16 08:40	-2	0.0	0.0	0.0
21-06-16 08:50	-2	0.0	0.0	0.0
21-06-16 09:00	-2	0.0	0.0	0.008
21-06-16 09:10	-2	0.0	0.0	0.0
21-06-16 09:20	-2	0.0	0.0	0.0
21-06-16 09:30	-2	0.0	0.0	0.0
21-06-16 09:40	-2	0.0	0.0	0.0
21-06-16 09:50	-2	0.0	0.0	0.0
21-06-16 10:00	-2	0.0	0.0	0.0
21-06-16 10:10	-2	7.648000000000001	2.268	3.8919999999999995
21-06-16 10:20	-2	4.292	2.132	0.74
21-06-16 10:30	-2	11.328	9.324000000000002	5.223999999999999
21-06-16 10:40	-2	7.1240000000000006	4.196	7.772
21-06-16 10:50	-2	7.388	5.68	17.98
21-06-16 11:00	-2	3.804	1.06	2.6919999999999997
21-06-16 11:10	-2	0.0	0.0	0.0
21-06-16 11:20	-2	0.908	0.0	0.196
21-06-16 11:30	-2	4.5920000000000005	0.0	2.02
21-06-16 11:40	-2	0.0	0.0	0.0
21-06-16 11:50	-2	0.0	0.0	0.0
21-06-16 12:00	-2	0.0	0.0	0.0
21-06-16 12:10	-2	0.0	0.0	0.0
21-06-16 12:20	-2	1.232	0.12	0.0
21-06-16 12:30	-2	0.0	0.0	0.0
21-06-16 12:40	-2	0.0	0.0	0.0
21-06-16 12:50	-2	3.716	0.008	0.192
21-06-16 13:00	-2	0.11599999999999999	0.0	0.016
21-06-16 13:10	-2	0.0	0.0	0.0
21-06-16 13:20	-2	0.0	0.0	0.0
21-06-16 13:30	-2	0.0	0.0	0.0
21-06-16 13:40	-2	0.0	0.0	0.0
21-06-16 13:50	-2	0.0	0.0	0.0
21-06-16 14:00	-2	0.268	0.0	0.0
21-06-16 14:10	-2	0.0	0.068	0.0
21-06-16 14:20	-2	0.24	0.05600000000000001	0.0
21-06-16 14:30	-2	0.0	0.05600000000000001	0.016
21-06-16 14:40	-2	0.0	0.0	0.0
21-06-16 14:50	-2	0.0	0.0	0.0
21-06-16 15:00	-2	0.0	0.508	0.0
21-06-16 15:10	-2	0.0	0.0	0.0
21-06-16 15:20	-2	0.0	0.0	0.0
21-06-16 15:30	-2	0.0	0.0	0.0
21-06-16 15:40	-2	0.0	0.0	0.0
21-06-16 15:50	-2	0.0	0.0	0.0
21-06-16 16:00	-2	0.0	0.0	0.0
21-06-16 16:10	-2	0.0	0.0	0.0
21-06-16 16:20	-2	0.0	0.0	0.0
21-06-16 16:30	-2	0.0	0.0	0.0
21-06-16 16:40	-2	0.024	0.0	0.0
21-06-16 16:50	-2	0.0	0.0	0.0
21-06-16 17:00	-2	0.0	0.0	0.0
21-06-16 17:10	-2	0.0	0.0	0.0
21-06-16 17:20	-2	0.008	0.0	0.012
21-06-16 17:30	-2	0.0	0.0	0.0
21-06-16 17:40	-2	0.0	0.0	0.0
21-06-16 17:50	-2	0.0	0.0	0.0
21-06-16 18:00	-2	0.0	0.0	0.0
21-06-16 18:10	-2	0.0	0.02	0.0
21-06-16 18:20	-2	0.032	0.0	0.008
21-06-16 18:30	-2	0.244	0.036	0.0
21-06-16 18:40	-2	0.4640000000000001	0.6920000000000001	2.888
21-06-16 18:50	-2	0.0	0.44800000000000006	2.7199999999999998
21-06-16 19:00	-2	0.0	0.0	0.0
21-06-16 19:10	-2	0.148	0.0	0.0
21-06-16 19:20	-2	10.192	0.0	0.328
21-06-16 19:30	-2	0.716	0.0	0.0
21-06-16 19:40	-2	2.212	1.9600000000000002	0.132
21-06-16 19:50	-2	0.024	0.076	0.58
21-06-16 20:00	-2	0.0	1.1560000000000001	0.036
21-06-16 20:10	-2	0.0	0.0	0.0
21-06-16 20:20	-2	0.384	0.124	3.252
21-06-16 20:30	-2	4.9399999999999995	0.248	10.152
21-06-16 20:40	-2	0.0	0.0	0.0
21-06-16 20:50	-2	0.0	0.0	0.06
21-06-16 21:00	-2	0.0	0.0	0.0
21-06-16 21:10	-2	0.0	0.0	0.0
21-06-16 21:20	-2	2.1	2.336	6.044
21-06-16 21:30	-2	5.16	3.732	0.012
21-06-16 21:40	-2	4.78	2.992	8.252
21-06-16 21:50	-2	8.42	4.684	6.816000000000001
21-06-16 22:00	-2	14.512	2.148	7.980000000000001
21-06-16 22:10	-2	3.568	1.264	2.04
21-06-16 22:20	-2	1.492	5.18	0.9
21-06-16 22:30	-2	1.076	3.624	1.024
21-06-16 22:40	-2	0.17600000000000002	1.812	0.304
21-06-16 22:50	-2	0.012	2.484	1.4680000000000002
21-06-16 23:00	-2	0.24	1.064	0.32
21-06-16 23:10	-2	0.8880000000000001	2.48	0.196
21-06-16 23:20	-2	0.23200000000000004	0.8720000000000001	0.128
21-06-16 23:30	-2	0.9359999999999999	1.1320000000000001	2.1079999999999997
21-06-16 23:40	-2	4.668	2.448	1.6079999999999999
21-06-16 23:50	-2	5.272	8.388	1.084
21-06-17 00:00	-2	5.4	2.272	0.612
21-06-17 00:10	-2	0.548	0.0	0.0
21-06-17 00:20	-2	2.272	0.42800000000000005	0.0
21-06-17 00:30	-2	1.116	0.34	0.556
21-06-17 00:40	-2	1.092	0.06000000000000001	1.548
21-06-17 00:50	-2	6.008	0.8320000000000001	6.756
21-06-17 01:00	-2	7.268000000000001	2.916	6.212000000000001
21-06-17 01:10	-2	6.0600000000000005	2.004	2.18
21-06-17 01:20	-2	6.732000000000001	1.088	2.416
21-06-17 01:30	-2	0.6679999999999999	3.772	11.264
21-06-17 01:40	-2	0.088	0.096	3.5759999999999996
21-06-17 01:50	-2	4.912000000000001	4.0840000000000005	1.9120000000000001
21-06-17 02:00	-2	2.3040000000000003	5.912	5.736
21-06-17 02:10	-2	12.652	10.623999999999999	4.755999999999999
21-06-17 02:20	-2	10.1	1.9760000000000002	5.072
21-06-17 02:30	-2	1.3800000000000001	0.884	0.8640000000000001
21-06-17 02:40	-2	8.244	10.852	4.808
21-06-17 02:50	-2	3.164	0.8240000000000001	2.704
21-06-17 03:00	-2	0.06	5.0920000000000005	2.54
21-06-17 03:10	-2	0.368	4.052	0.18
21-06-17 03:20	-2	0.124	0.776	0.184
21-06-17 03:30	-2	0.584	7.248	4.344
21-06-17 03:40	-2	0.02	4.996	7.424000000000001
21-06-17 03:50	-2	0.32	3.304	7.5200000000000005
21-06-17 04:00	-2	1.964	1.616	7.376
21-06-17 04:10	-2	10.452	6.172	3.3840000000000003
21-06-17 04:20	-2	1.7120000000000002	2.8240000000000003	10.8
21-06-17 04:30	-2	6.444	4.852	4.6160000000000005
21-06-17 04:40	-2	8.532	12.328	9.232
21-06-17 04:50	-2	1.8800000000000001	0.8480000000000001	0.148
21-06-17 05:00	-2	7.5840000000000005	3.3800000000000003	10.9
21-06-17 05:10	-2	7.280000000000001	0.0	3.116
21-06-17 05:20	-2	13.912	0.492	9.324000000000002
21-06-17 05:30	-2	11.656	0.08	9.124
21-06-17 05:40	-2	2.3720000000000003	0.664	6.996
21-06-17 05:50	-2	1.732	6.967999999999999	10.524000000000001
21-06-17 06:00	-2	4.468000000000001	8.200000000000001	16.04
21-06-17 06:10	-2	4.292	4.484	10.248000000000001
21-06-17 06:20	-2	5.256	3.472	11.356
21-06-17 06:30	-2	9.928	8.940000000000001	16.984
21-06-17 06:40	-2	7.924000000000001	11.068000000000001	23.875999999999998
21-06-17 06:50	-2	0.22000000000000003	2.348	9.336
21-06-17 07:00	-1	1.204	1.1	10.664
21-06-17 07:10	-1	0.844	0.024	0.0
21-06-17 07:20	-1	0.0	0.0	0.0
21-06-17 07:30	-1	1.324	0.156	0.256
21-06-17 07:40	-1	2.6079999999999997	0.572	0.796
21-06-17 07:50	-1	0.0	0.0	0.41600000000000004
21-06-17 08:00	-1	0.0	0.0	0.0
21-06-17 08:10	-1	0.0	0.0	0.0
21-06-17 08:20	-1	0.0	0.0	0.0
21-06-17 08:30	-1	1.588	0.0	1.7399999999999998
21-06-17 08:40	-1	0.0	0.0	0.0
21-06-17 08:50	-1	0.932	0.20800000000000002	0.0
21-06-17 09:00	-1	0.0	0.0	0.0
21-06-17 09:10	-1	0.0	0.0	0.0
21-06-17 09:20	-1	0.0	0.0	0.0
21-06-17 09:30	-1	0.8720000000000001	0.324	0.0
21-06-17 09:40	-1	0.16	0.23199999999999998	0.268
21-06-17 09:50	-1	0.0	0.0	0.0
21-06-17 10:00	-1	0.0	0.0	0.0
21-06-17 10:10	-1	0.11600000000000002	0.712	0.036
21-06-17 10:20	-1	4.196	0.0	0.05600000000000001
21-06-17 10:30	-1	2.6399999999999997	0.6679999999999999	2.036
21-06-17 10:40	-1	8.872	0.29200000000000004	0.9640000000000001
21-06-17 10:50	-1	0.68	0.0	0.0
21-06-17 11:00	-1	0.032	0.0	0.0
21-06-17 11:10	-1	0.0	0.0	0.0
21-06-17 11:20	-1	0.0	0.0	0.0
21-06-17 11:30	-1	0.0	0.0	0.0
21-06-17 11:40	-1	0.0	0.0	0.0
21-06-17 11:50	-1	0.0	0.0	0.0
21-06-17 12:00	-1	0.192	0.0	0.0
21-06-17 12:10	-1	0.0	0.652	1.6400000000000001
21-06-17 12:20	-1	0.8240000000000001	0.0	0.9319999999999998
21-06-17 12:30	-1	3.868	0.0	3.6439999999999997
21-06-17 12:40	-1	3.8880000000000003	0.0	1.4520000000000002
21-06-17 12:50	-1	0.008	0.0	0.0
21-06-17 13:00	-1	0.0	0.0	0.0
21-06-17 13:10	-1	0.0	0.0	0.0
21-06-17 13:20	-1	0.0	0.0	0.0
21-06-17 13:30	-1	0.9040000000000001	0.072	0.72
21-06-17 13:40	-1	2.7960000000000003	1.1800000000000002	8.22
21-06-17 13:50	-1	1.076	1.352	4.7
21-06-17 14:00	-1	9.7	1.536	9.792
21-06-17 14:10	-1	0.7240000000000001	0.0	0.088
21-06-17 14:20	-1	0.0	0.0	0.0
21-06-17 14:30	-1	0.0	0.0	0.22000000000000003
21-06-17 14:40	-1	4.928	1.376	10.296000000000001
21-06-17 14:50	-1	0.0	0.0	0.0
21-06-17 15:00	-1	0.0	0.0	0.0
21-06-17 15:10	-1	0.0	0.0	0.0
21-06-17 15:20	-1	0.0	0.0	0.0
21-06-17 15:30	-1	0.0	0.0	0.0
21-06-17 15:40	-1	0.0	0.0	0.0
21-06-17 15:50	-1	0.0	0.0	0.0
21-06-17 16:00	-1	0.0	0.0	0.0
21-06-17 16:10	-1	0.0	0.0	0.0
21-06-17 16:20	-1	0.0	0.0	0.0
21-06-17 16:30	-1	0.0	0.0	0.0
21-06-17 16:40	-1	0.0	0.0	0.0
21-06-17 16:50	-1	0.06	0.0	0.0
21-06-17 17:00	-1	0.0	0.0	0.0
21-06-17 17:10	-1	0.0	0.0	0.0
21-06-17 17:20	-1	0.0	0.0	0.0
21-06-17 17:30	-1	0.0	0.0	0.0
21-06-17 17:40	-1	0.0	0.0	0.0
21-06-17 17:50	-1	0.0	0.0	0.0
21-06-17 18:00	-1	0.0	0.0	0.0
21-06-17 18:10	-1	1.144	0.32	1.02
21-06-17 18:20	-1	0.45200000000000007	0.0	0.34
21-06-17 18:30	-1	0.0	0.0	0.0
21-06-17 18:40	-1	0.0	0.0	0.0
21-06-17 18:50	-1	0.0	0.0	0.0
21-06-17 19:00	-1	0.0	0.604	0.0
21-06-17 19:10	-1	0.0	0.8280000000000001	0.1
21-06-17 19:20	-1	0.968	4.068	0.004
21-06-17 19:30	-1	0.0	1.8920000000000001	0.0
21-06-17 19:40	-1	0.648	0.27999999999999997	1.5799999999999998
21-06-17 19:50	-1	1.8240000000000003	1.264	11.556000000000001
21-06-17 20:00	-1	0.33599999999999997	0.8480000000000001	12.76
21-06-17 20:10	-1	0.039999999999999994	1.544	2.3280000000000003
21-06-17 20:20	-1	3.8480000000000003	0.512	0.168
21-06-17 20:30	-1	2.428	0.0	0.4
21-06-17 20:40	-1	0.0	0.0	0.0
21-06-17 20:50	-1	0.0	0.0	0.0
21-06-17 21:00	-1	0.0	0.0	0.0
21-06-17 21:10	-1	0.0	0.0	0.0
21-06-17 21:20	-1	0.164	0.484	0.24
21-06-17 21:30	-1	0.0	2.224	0.0
21-06-17 21:40	-1	0.012	0.324	0.0
21-06-17 21:50	-1	0.028000000000000004	0.12	0.0
21-06-17 22:00	-1	0.092	1.684	0.376
21-06-17 22:10	-1	0.024	0.088	0.0
21-06-17 22:20	-1	0.0	0.252	0.1
21-06-17 22:30	-1	0.0	0.476	0.276
21-06-17 22:40	-1	0.092	1.636	0.16399999999999998
21-06-17 22:50	-1	0.008	4.032	1.612
21-06-17 23:00	-1	2.028	2.8	3.2399999999999998
21-06-17 23:10	-1	5.564	3.3879999999999995	1.9600000000000002
21-06-17 23:20	-1	1.9599999999999997	4.2	3.9160000000000004
21-06-17 23:30	-1	2.4240000000000004	2.456	0.376
21-06-17 23:40	-1	4.776	1.048	1.784
21-06-17 23:50	-1	1.484	0.096	3.2359999999999998
21-06-18 00:00	-1	0.0	0.0	1.796
21-06-18 00:10	-1	0.13999999999999999	0.196	0.072
21-06-18 00:20	-1	1.06	4.196	0.696
21-06-18 00:30	-1	0.344	1.116	0.05600000000000001
21-06-18 00:40	-1	0.0	0.0	0.08
21-06-18 00:50	-1	0.02	0.0	4.392
21-06-18 01:00	-1	3.768	0.384	2.368
21-06-18 01:10	-1	1.6200000000000003	0.052000000000000005	1.108
21-06-18 01:20	-1	7.876	1.6600000000000001	7.06
21-06-18 01:30	-1	2.952	0.932	11.144
21-06-18 01:40	-1	2.396	2.3720000000000003	15.116
21-06-18 01:50	-1	7.587999999999999	4.444	9.931999999999999
21-06-18 02:00	-1	4.376	4.096	4.688000000000001
21-06-18 02:10	-1	1.768	5.180000000000001	8.684000000000001
21-06-18 02:20	-1	10.46	10.904	9.024
21-06-18 02:30	-1	10.22	4.58	7.684
21-06-18 02:40	-1	3.8200000000000003	4.072	8.379999999999999
21-06-18 02:50	-1	0.324	4.4399999999999995	6.236000000000001
21-06-18 03:00	-1	0.472	10.916	4.316
21-06-18 03:10	-1	0.8560000000000001	2.3920000000000003	7.744
21-06-18 03:20	-1	0.08	5.764	13.524000000000001
21-06-18 03:30	-1	0.048	4.4719999999999995	4.944000000000001
21-06-18 03:40	-1	0.29600000000000004	8.584	0.704
21-06-18 03:50	-1	8.092	6.784000000000001	1.372
21-06-18 04:00	-1	3.2880000000000003	0.764	0.004
21-06-18 04:10	-1	4.568	5.54	8.732000000000001
21-06-18 04:20	-1	8.064	9.932	4.0520000000000005
21-06-18 04:30	-1	9.868	5.124	11.408000000000001
21-06-18 04:40	-1	18.948	12.62	6.632
21-06-18 04:50	-1	12.780000000000001	12.484	15.687999999999999
21-06-18 05:00	-1	9.744	6.884	12.124
21-06-18 05:10	-1	12.924000000000001	5.76	7.464
21-06-18 05:20	-1	8.152	4.343999999999999	3.06
21-06-18 05:30	-1	12.844	9.896	5.644
21-06-18 05:40	-1	4.688	2.084	3.024
21-06-18 05:50	-1	6.516	1.216	10.372
21-06-18 06:00	-1	8.14	3.336	8.74
21-06-18 06:10	-1	8.204	1.1400000000000001	3.18
21-06-18 06:20	-1	5.04	0.544	7.5200000000000005
21-06-18 06:30	-1	7.0840000000000005	5.9399999999999995	9.764
21-06-18 06:40	-1	13.228	2.024	5.736
21-06-18 06:50	-1	9.792	5.42	14.315999999999999
21-06-18 07:00	0	0.0	8.064	4.0840000000000005
21-06-18 07:10	0	2.4080000000000004	2.56	16.588
21-06-18 07:20	0	0.016	0.012	2.872
21-06-18 07:30	0	0.0	0.0	0.0
21-06-18 07:40	0	0.148	0.0	0.352
21-06-18 07:50	0	0.0	0.0	0.0
21-06-18 08:00	0	0.0	0.0	0.0
21-06-18 08:10	0	0.0	0.0	0.0
21-06-18 08:20	0	0.0	0.0	0.0
21-06-18 08:30	0	0.0	0.0	0.0
21-06-18 08:40	0	0.0	0.0	0.0
21-06-18 08:50	0	0.0	0.0	0.0
21-06-18 09:00	0	0.0	0.0	0.0
21-06-18 09:10	0	0.46799999999999997	0.0	0.08
21-06-18 09:20	0	0.0	0.0	0.0
21-06-18 09:30	0	1.416	0.44000000000000006	0.472
21-06-18 09:40	0	3.2359999999999998	12.943999999999999	2.5
21-06-18 09:50	0	2.3520000000000003	3.252	0.8960000000000001
21-06-18 10:00	0	6.392	6.848000000000001	3.3
21-06-18 10:10	0	6.268000000000001	10.075999999999999	7.94
21-06-18 10:20	0	12.144	10.648	9.676
21-06-18 10:30	0	15.396	15.076000000000002	26.172000000000004
21-06-18 10:40	0	13.208000000000002	16.472	22.348
21-06-18 10:50	0	13.8	18.236	19.232
21-06-18 11:00	0	13.872	18.612000000000002	27.004
21-06-18 11:10	0	15.320000000000002	13.219999999999999	21.247999999999998
21-06-18 11:20	0	13.959999999999999	16.924	16.664
21-06-18 11:30	0	16.568	17.712	13.456
21-06-18 11:40	0	14.856	17.136	21.04
21-06-18 11:50	0	19.596	15.336000000000002	25.736
21-06-18 12:00	0	21.624000000000002	23.14	22.308
21-06-18 12:10	0	17.868000000000002	17.616	27.404000000000003
21-06-18 12:20	0	19.556	14.248000000000001	9.172
21-06-18 12:30	0	11.332	18.656	22.48
21-06-18 12:40	0	16.832	21.872	16.412
21-06-18 12:50	0	18.868000000000002	18.212	7.216000000000001
21-06-18 13:00	0	20.36	19.84	20.476000000000003
21-06-18 13:10	0	12.808000000000002	10.331999999999999	10.104000000000001
21-06-18 13:20	0	24.648	11.884	8.984
21-06-18 13:30	0	20.596	11.3	10.776
21-06-18 13:40	0	11.748000000000001	12.768	15.584
21-06-18 13:50	0	10.044	6.216	13.116
21-06-18 14:00	0	16.003999999999998	11.004000000000001	11.8
21-06-18 14:10	0	11.8	19.660000000000004	7.696000000000001
21-06-18 14:20	0	14.872	22.288	24.54
21-06-18 14:30	0	16.512	9.004	8.892
21-06-18 14:40	0	4.484	7.792	2.884
21-06-18 14:50	0	7.0600000000000005	7.616	12.292
21-06-18 15:00	0	6.368	5.944000000000001	8.712
21-06-18 15:10	0	10.860000000000001	8.924000000000001	10.040000000000001
21-06-18 15:20	0	10.488000000000001	7.976000000000001	9.856
21-06-18 15:30	0	10.28	3.432	11.916
21-06-18 15:40	0	9.416	8.42	5.532
21-06-18 15:50	0	9.152	4.704	10.059999999999999
21-06-18 16:00	0	5.328	1.168	1.8800000000000001
21-06-18 16:10	0	5.112	3.6079999999999997	2.46
21-06-18 16:20	0	5.188000000000001	3.0160000000000005	2.248
21-06-18 16:30	0	0.696	0.08399999999999999	0.364
21-06-18 16:40	0	1.1199999999999999	0.004	0.35200000000000004
21-06-18 16:50	0	0.0	0.0	0.06
21-06-18 17:00	0	0.0	0.152	0.088
21-06-18 17:10	0	0.0	0.0	0.0
21-06-18 17:20	0	0.0	0.46799999999999997	0.0
21-06-18 17:30	0	1.948	0.0	0.248
21-06-18 17:40	0	2.18	1.044	0.21600000000000003
21-06-18 17:50	0	4.308	5.976	2.1559999999999997
21-06-18 18:00	0	2.012	3.8880000000000003	1.0
21-06-18 18:10	0	0.21600000000000003	2.4240000000000004	5.248
21-06-18 18:20	0	0.24800000000000005	0.04	0.8960000000000001
21-06-18 18:30	0	1.688	0.20400000000000001	3.048
21-06-18 18:40	0	0.0	0.0	0.0
21-06-18 18:50	0	0.384	0.26	2.2039999999999997
21-06-18 19:00	0	0.0	1.24	0.0
21-06-18 19:10	0	0.0	0.0	0.0
21-06-18 19:20	0	3.8240000000000003	5.0840000000000005	4.136
21-06-18 19:30	0	5.24	8.048	6.212000000000001
21-06-18 19:40	0	1.7920000000000003	5.772	3.4160000000000004
21-06-18 19:50	0	0.016	0.0	0.496
21-06-18 20:00	0	0.0	0.0	0.0
21-06-18 20:10	0	0.0	0.0	0.068
21-06-18 20:20	0	0.364	0.0	0.028000000000000004
21-06-18 20:30	0	0.0	0.0	0.0
21-06-18 20:40	0	0.732	0.9120000000000001	0.0
21-06-18 20:50	0	0.0	0.0	0.0
21-06-18 21:00	0	1.9600000000000002	0.744	0.0
21-06-18 21:10	0	0.21600000000000003	5.136	0.4840000000000001
21-06-18 21:20	0	0.42400000000000004	2.324	0.516
21-06-18 21:30	0	0.984	7.3	0.044
21-06-18 21:40	0	0.72	7.784000000000001	0.33599999999999997
21-06-18 21:50	0	0.5720000000000001	8.4	0.984
21-06-18 22:00	0	0.2	2.692	0.2
21-06-18 22:10	0	2.032	11.876000000000001	0.392
21-06-18 22:20	0	2.84	19.316	1.684
21-06-18 22:30	0	0.0	6.664	0.21200000000000002
21-06-18 22:40	0	5.692	13.952000000000002	1.232
21-06-18 22:50	0	1.592	13.052000000000001	0.004
21-06-18 23:00	0	7.468000000000001	11.696000000000002	0.396
21-06-18 23:10	0	0.20800000000000002	9.144000000000002	0.196
21-06-18 23:20	0	0.716	4.316000000000001	0.312
21-06-18 23:30	0	4.748	5.0600000000000005	3.2159999999999997
21-06-18 23:40	0	7.8	3.9160000000000004	4.928
21-06-18 23:50	0	0.272	2.04	0.748
21-06-19 00:00	0	1.236	2.072	0.9440000000000002
21-06-19 00:10	0	3.7479999999999998	11.16	1.1920000000000002
21-06-19 00:20	0	3.068	2.9	0.0
21-06-19 00:30	0	1.08	0.024	0.0
21-06-19 00:40	0	5.964	0.728	8.028
21-06-19 00:50	0	9.536	0.05600000000000001	4.288
21-06-19 01:00	0	0.008	0.008	1.448
21-06-19 01:10	0	1.464	0.9200000000000002	6.4879999999999995
21-06-19 01:20	0	0.008	0.024	3.724
21-06-19 01:30	0	5.364000000000001	1.064	4.392
21-06-19 01:40	0	14.687999999999999	3.7359999999999998	10.324
21-06-19 01:50	0	6.9159999999999995	2.944	5.852
21-06-19 02:00	0	5.532	1.548	3.5200000000000005
21-06-19 02:10	0	7.792	3.1919999999999997	5.936
21-06-19 02:20	0	8.392	0.74	11.328
21-06-19 02:30	0	5.264	2.5	8.908000000000001
21-06-19 02:40	0	3.964	0.012	0.8800000000000001
21-06-19 02:50	0	6.5840000000000005	0.20400000000000001	10.748000000000001
21-06-19 03:00	0	1.528	0.0	0.9440000000000002
21-06-19 03:10	0	0.9640000000000001	0.22400000000000003	0.004
21-06-19 03:20	0	2.992	0.64	3.404
21-06-19 03:30	0	0.0	0.192	4.4239999999999995
21-06-19 03:40	0	0.33999999999999997	0.516	6.5680000000000005
21-06-19 03:50	0	0.44000000000000006	0.38	4.5920000000000005
21-06-19 04:00	0	0.184	0.044	0.064
21-06-19 04:10	0	1.612	2.3920000000000003	1.448
21-06-19 04:20	0	0.804	0.172	0.0
21-06-19 04:30	0	0.05600000000000001	0.0	0.0
21-06-19 04:40	0	0.8559999999999999	1.528	3.9760000000000004
21-06-19 04:50	0	0.0	0.0	0.0
21-06-19 05:00	0	0.0	0.0	0.0
21-06-19 05:10	0	0.312	0.044000000000000004	0.284
21-06-19 05:20	0	5.052	4.216	0.048
21-06-19 05:30	0	3.404	2.1000000000000005	1.8
21-06-19 05:40	0	5.828	2.432	1.252
21-06-19 05:50	0	2.34	1.6039999999999999	0.968
21-06-19 06:00	0	0.0	1.384	0.236
21-06-19 06:10	0	0.0	0.0	3.2920000000000003
21-06-19 06:20	0	0.004	0.11599999999999999	12.008
21-06-19 06:30	0	2.16	0.43600000000000005	0.504
21-06-19 06:40	0	0.0	0.36	0.76
21-06-19 06:50	0	0.0	0.0	0.0
21-06-19 07:00	1	0.0	0.0	0.0
21-06-19 07:10	1	0.004	0.028000000000000004	0.0
21-06-19 07:20	1	0.0	0.0	0.0
21-06-19 07:30	1	0.0	0.0	0.0
21-06-19 07:40	1	0.0	0.0	0.0
21-06-19 07:50	1	0.024	0.0	0.892
21-06-19 08:00	1	0.0	0.0	0.0
21-06-19 08:10	1	0.0	0.0	0.0
21-06-19 08:20	1	0.0	0.0	0.0
21-06-19 08:30	1	0.024	0.0	0.0
21-06-19 08:40	1	0.0	0.0	0.0
21-06-19 08:50	1	0.0	0.0	0.0
21-06-19 09:00	1	0.0	0.0	0.0
21-06-19 09:10	1	0.0	0.0	0.0
21-06-19 09:20	1	0.356	0.0	0.064
21-06-19 09:30	1	0.0	0.0	0.0
21-06-19 09:40	1	0.0	0.0	0.0
21-06-19 09:50	1	0.0	0.0	0.0
21-06-19 10:00	1	0.0	0.0	0.0
21-06-19 10:10	1	0.0	0.0	0.0
21-06-19 10:20	1	0.0	0.0	0.0
21-06-19 10:30	1	0.0	0.0	0.0
21-06-19 10:40	1	0.828	0.13999999999999999	0.02
21-06-19 10:50	1	1.668	1.052	0.336
21-06-19 11:00	1	0.0	0.0	0.0
21-06-19 11:10	1	0.0	0.0	0.0
21-06-19 11:20	1	0.124	0.036	0.21200000000000002
21-06-19 11:30	1	0.0	0.0	0.0
21-06-19 11:40	1	0.0	0.0	0.0
21-06-19 11:50	1	0.0	0.0	0.0
21-06-19 12:00	1	0.0	0.0	0.0
21-06-19 12:10	1	0.20400000000000001	0.632	0.02
21-06-19 12:20	1	0.0	0.0	0.0
21-06-19 12:30	1	0.0	0.0	0.0
21-06-19 12:40	1	0.0	0.0	0.0
21-06-19 12:50	1	0.06	0.0	0.0
21-06-19 13:00	1	0.0	0.0	0.0
21-06-19 13:10	1	0.0	0.0	0.0
21-06-19 13:20	1	0.9280000000000002	0.048	0.18
21-06-19 13:30	1	0.0	0.0	0.0
21-06-19 13:40	1	0.0	0.0	0.0
21-06-19 13:50	1	0.0	0.0	0.0
21-06-19 14:00	1	0.0	0.0	0.0
21-06-19 14:10	1	0.0	0.0	0.0
21-06-19 14:20	1	0.0	0.0	0.0
21-06-19 14:30	1	0.696	0.0	0.512
21-06-19 14:40	1	0.0	0.33999999999999997	0.292
21-06-19 14:50	1	0.092	0.0	0.248
21-06-19 15:00	1	0.0	0.0	0.0
21-06-19 15:10	1	0.0	0.0	0.0
21-06-19 15:20	1	0.0	0.0	0.0
21-06-19 15:30	1	0.11599999999999999	0.055999999999999994	0.004
21-06-19 15:40	1	0.0	0.0	0.0
21-06-19 15:50	1	0.0	0.0	0.0
21-06-19 16:00	1	0.0	0.0	0.0
21-06-19 16:10	1	0.0	0.0	0.0
21-06-19 16:20	1	0.0	0.0	0.0
21-06-19 16:30	1	0.0	0.0	0.0
21-06-19 16:40	1	0.0	0.0	0.0
21-06-19 16:50	1	0.0	0.0	0.016
21-06-19 17:00	1	0.0	0.0	0.0
21-06-19 17:10	1	0.0	0.0	0.0
21-06-19 17:20	1	0.028000000000000004	0.0	0.0
21-06-19 17:30	1	0.128	0.044	0.0
21-06-19 17:40	1	0.0	0.0	0.0
21-06-19 17:50	1	0.0	0.0	0.0
21-06-19 18:00	1	0.0	0.0	0.0
21-06-19 18:10	1	0.0	0.0	0.0
21-06-19 18:20	1	0.38	1.064	0.0
21-06-19 18:30	1	0.0	0.236	0.0
21-06-19 18:40	1	0.0	0.0	0.0
21-06-19 18:50	1	0.0	0.0	0.0
21-06-19 19:00	1	0.0	0.0	0.0
21-06-19 19:10	1	0.0	0.0	0.0
21-06-19 19:20	1	0.0	0.0	0.0
21-06-19 19:30	1	0.488	2.2960000000000003	0.676
21-06-19 19:40	1	1.816	0.724	1.6560000000000001
21-06-19 19:50	1	1.4440000000000002	0.324	1.46
21-06-19 20:00	1	0.0	0.024	0.06000000000000001
21-06-19 20:10	1	0.0	0.044	0.032
21-06-19 20:20	1	0.0	0.0	0.0
21-06-19 20:30	1	0.0	0.0	0.0
21-06-19 20:40	1	0.0	0.012	0.0
21-06-19 20:50	1	0.0	0.0	0.0
21-06-19 21:00	1	0.0	0.0	0.0
21-06-19 21:10	1	0.0	0.012	0.0
21-06-19 21:20	1	0.0	0.0	0.0
21-06-19 21:30	1	0.0	0.0	0.0
21-06-19 21:40	1	0.0	0.0	0.0
21-06-19 21:50	1	0.0	0.0	0.0
21-06-19 22:00	1	0.0	2.7920000000000003	0.28400000000000003
21-06-19 22:10	1	0.45600000000000007	0.0	0.092
21-06-19 22:20	1	1.736	1.1440000000000001	0.22000000000000003
21-06-19 22:30	1	0.584	2.68	0.548
21-06-19 22:40	1	0.06799999999999999	2.588	0.44000000000000006
21-06-19 22:50	1	0.004	0.908	0.516
21-06-19 23:00	1	0.0	1.612	0.636
21-06-19 23:10	1	0.32	3.2640000000000002	0.02
21-06-19 23:20	1	0.5680000000000001	1.176	0.10400000000000001
21-06-19 23:30	1	4.9	4.1	3.2880000000000003
21-06-19 23:40	1	4.052	1.3039999999999998	1.3800000000000001
21-06-19 23:50	1	8.924000000000001	0.6839999999999999	3.536
21-06-20 00:00	1	2.272	0.012	0.736
21-06-20 00:10	1	0.0	0.0	1.752
21-06-20 00:20	1	2.696	0.0	1.4920000000000002
21-06-20 00:30	1	6.372	0.304	18.06
21-06-20 00:40	1	1.096	1.1880000000000002	0.06
21-06-20 00:50	1	0.312	0.004	0.8640000000000001
21-06-20 01:00	1	2.8	0.41600000000000004	11.988000000000001
21-06-20 01:10	1	5.236	2.96	5.368
21-06-20 01:20	1	2.776	2.3760000000000003	3.9200000000000004
21-06-20 01:30	1	4.272	1.7240000000000002	7.188000000000001
21-06-20 01:40	1	0.968	1.624	3.3280000000000003
21-06-20 01:50	1	3.8200000000000003	7.932	11.648
21-06-20 02:00	1	11.64	9.815999999999999	15.956
21-06-20 02:10	1	3.1559999999999997	2.2800000000000002	2.9360000000000004
21-06-20 02:20	1	8.156	9.692	8.736
21-06-20 02:30	1	0.8640000000000001	1.9400000000000002	5.412000000000001
21-06-20 02:40	1	0.13599999999999998	9.544	0.0
21-06-20 02:50	1	0.0	2.916	0.044
21-06-20 03:00	1	0.37200000000000005	18.444	0.8360000000000001
21-06-20 03:10	1	0.132	21.872000000000003	0.128
21-06-20 03:20	1	0.052000000000000005	8.74	3.668
21-06-20 03:30	1	0.5559999999999999	6.792	2.56
21-06-20 03:40	1	0.02	2.528	1.34
21-06-20 03:50	1	0.7	5.824	3.132
21-06-20 04:00	1	2.3080000000000003	7.760000000000001	3.6160000000000005
21-06-20 04:10	1	1.044	4.96	1.012
21-06-20 04:20	1	2.416	6.3759999999999994	5.676
21-06-20 04:30	1	3.876	8.928	7.256
21-06-20 04:40	1	6.28	15.36	16.064
21-06-20 04:50	1	8.228	12.751999999999999	9.952000000000002
21-06-20 05:00	1	2.124	4.62	3.768
21-06-20 05:10	1	0.276	0.11600000000000002	2.8
21-06-20 05:20	1	1.06	0.188	1.332
21-06-20 05:30	1	3.596	4.152	17.468
21-06-20 05:40	1	9.048	0.476	13.324000000000002
21-06-20 05:50	1	15.559999999999999	1.2	0.844
21-06-20 06:00	1	2.1079999999999997	0.028000000000000004	6.928
21-06-20 06:10	1	3.94	3.7439999999999998	2.968
21-06-20 06:20	1	11.888	4.168	2.068
21-06-20 06:30	1	6.544	11.696000000000002	10.468
21-06-20 06:40	1	6.412000000000001	1.496	5.616
21-06-20 06:50	1	0.0	0.0	0.0
21-06-20 07:00	2	0.268	0.0	0.0
21-06-20 07:10	2	2.684	2.008	1.864
21-06-20 07:20	2	0.0	0.0	0.0
21-06-20 07:30	2	0.0	0.0	0.0
21-06-20 07:40	2	0.0	0.0	0.0
21-06-20 07:50	2	0.0	0.0	0.0
21-06-20 08:00	2	0.0	0.0	0.0
21-06-20 08:10	2	0.028000000000000004	0.0	0.04
21-06-20 08:20	2	0.0	0.0	0.0
21-06-20 08:30	2	0.0	0.0	0.0
21-06-20 08:40	2	0.0	0.0	0.0
21-06-20 08:50	2	0.0	0.012	0.0
21-06-20 09:00	2	0.0	0.0	0.0
21-06-20 09:10	2	0.0	0.0	0.0
21-06-20 09:20	2	0.0	0.0	0.0
21-06-20 09:30	2	0.0	0.0	0.0
21-06-20 09:40	2	0.0	0.0	0.0
21-06-20 09:50	2	0.0	0.0	0.0
21-06-20 10:00	2	0.0	0.0	0.0
21-06-20 10:10	2	0.0	0.0	0.0
21-06-20 10:20	2	0.0	0.0	0.0
21-06-20 10:30	2	0.0	0.0	0.0
21-06-20 10:40	2	0.0	0.004	0.036
21-06-20 10:50	2	0.05600000000000001	0.016	0.0
21-06-20 11:00	2	3.2880000000000003	0.04	1.6760000000000002
21-06-20 11:10	2	9.904	1.324	6.739999999999999
21-06-20 11:20	2	1.092	0.4	0.0
21-06-20 11:30	2	1.484	0.1	0.08
21-06-20 11:40	2	0.0	0.0	0.0
21-06-20 11:50	2	0.0	0.0	0.0
21-06-20 12:00	2	0.908	0.0	0.004
21-06-20 12:10	2	0.0	0.0	0.672
21-06-20 12:20	2	1.28	0.0	0.0
21-06-20 12:30	2	1.8679999999999999	1.9840000000000004	0.0
21-06-20 12:40	2	0.0	0.0	0.0
21-06-20 12:50	2	0.0	0.0	0.0
21-06-20 13:00	2	0.0	0.0	0.0
21-06-20 13:10	2	0.0	0.0	0.0
21-06-20 13:20	2	0.0	0.0	0.0
21-06-20 13:30	2	0.0	0.0	0.0
21-06-20 13:40	2	0.0	0.0	0.0
21-06-20 13:50	2	0.0	0.0	0.0
21-06-20 14:00	2	0.0	0.0	0.0
21-06-20 14:10	2	0.0	0.0	0.0
21-06-20 14:20	2	0.0	0.0	0.0
21-06-20 14:30	2	0.0	0.0	0.0
21-06-20 14:40	2	0.0	0.0	0.0
21-06-20 14:50	2	0.272	0.0	0.0
21-06-20 15:00	2	0.0	0.092	0.0
21-06-20 15:10	2	0.252	0.096	1.408
21-06-20 15:20	2	0.312	0.0	0.0
21-06-20 15:30	2	0.0	0.0	0.0
21-06-20 15:40	2	0.0	0.0	0.0
21-06-20 15:50	2	0.0	0.0	0.0
21-06-20 16:00	2	0.0	0.0	0.0
21-06-20 16:10	2	0.0	0.0	0.0
21-06-20 16:20	2	0.0	0.0	0.0
21-06-20 16:30	2	0.33999999999999997	0.356	0.5880000000000001
21-06-20 16:40	2	0.0	0.0	0.0
21-06-20 16:50	2	0.0	0.0	0.0
21-06-20 17:00	2	0.0	0.0	0.0
21-06-20 17:10	2	0.0	0.0	0.0
21-06-20 17:20	2	0.0	0.0	0.0
21-06-20 17:30	2	0.0	0.0	0.0
21-06-20 17:40	2	0.0	0.0	0.0
21-06-20 17:50	2	0.10800000000000001	0.0	0.0
21-06-20 18:00	2	0.45999999999999996	0.344	0.088
21-06-20 18:10	2	0.0	1.416	1.3800000000000001
21-06-20 18:20	2	0.16	0.068	1.08
21-06-20 18:30	2	0.0	0.0	0.0
21-06-20 18:40	2	0.0	0.0	0.0
21-06-20 18:50	2	0.0	0.0	0.0
21-06-20 19:00	2	0.0	0.0	0.0
21-06-20 19:10	2	0.0	0.0	0.0
21-06-20 19:20	2	0.0	0.0	0.0
21-06-20 19:30	2	0.0	0.0	0.0
21-06-20 19:40	2	0.0	0.0	0.0
21-06-20 19:50	2	0.0	0.0	0.0
21-06-20 20:00	2	1.2	0.9760000000000002	0.404
21-06-20 20:10	2	0.0	0.0	0.0
21-06-20 20:20	2	0.028000000000000004	0.33599999999999997	0.04
21-06-20 20:30	2	0.24	0.844	1.52
21-06-20 20:40	2	2.692	5.244	2.04
21-06-20 20:50	2	0.0	0.45600000000000007	1.512
21-06-20 21:00	2	2.312	0.0	0.0
21-06-20 21:10	2	0.0	0.0	0.0
21-06-20 21:20	2	6.364	0.348	1.0
21-06-20 21:30	2	0.8400000000000001	0.744	4.3
21-06-20 21:40	2	0.712	1.2120000000000002	2.152
21-06-20 21:50	2	3.192	0.036	0.1
21-06-20 22:00	2	0.172	2.3440000000000003	0.328
21-06-20 22:10	2	0.8760000000000001	4.616	0.096
21-06-20 22:20	2	2.236	0.5720000000000001	3.0000000000000004
21-06-20 22:30	2	1.388	1.624	0.368
21-06-20 22:40	2	0.05600000000000001	0.9720000000000001	0.256
21-06-20 22:50	2	0.0	0.252	1.8079999999999998
21-06-20 23:00	2	3.468	3.84	0.16
21-06-20 23:10	2	2.716	3.3920000000000003	0.8639999999999999
21-06-20 23:20	2	3.3760000000000003	3.2640000000000002	1.6
21-06-20 23:30	2	6.16	6.404000000000001	4.396
21-06-20 23:40	2	3.596	3.732	3.3120000000000003
21-06-20 23:50	2	0.0	0.048	0.32
21-06-21 00:00	2	0.0	0.268	0.0
21-06-21 00:10	2	0.256	0.776	3.2879999999999994
21-06-21 00:20	2	0.256	1.024	0.2
21-06-21 00:30	2	0.024	2.8120000000000003	2.368
21-06-21 00:40	2	0.0	0.348	0.0
21-06-21 00:50	2	0.42000000000000004	0.028000000000000004	0.9199999999999999
21-06-21 01:00	2	2.54	5.988	7.176
21-06-21 01:10	2	1.3639999999999999	0.496	2.1119999999999997
21-06-21 01:20	2	9.315999999999999	1.9400000000000002	5.132000000000001
21-06-21 01:30	2	5.4159999999999995	0.12	8.428
21-06-21 01:40	2	0.0	0.3	3.6759999999999997
21-06-21 01:50	2	1.336	2.512	0.652
21-06-21 02:00	2	0.0	1.136	5.747999999999999
21-06-21 02:10	2	0.10400000000000001	1.64	0.0
21-06-21 02:20	2	9.916	0.4640000000000001	0.048
21-06-21 02:30	2	5.4	9.576	3.96
21-06-21 02:40	2	6.776000000000001	14.472	7.464
21-06-21 02:50	2	3.3600000000000003	3.056	5.172000000000001
21-06-21 03:00	2	2.2079999999999997	1.428	12.744
21-06-21 03:10	2	0.792	2.444	5.352
21-06-21 03:20	2	2.488	7.787999999999999	4.948
21-06-21 03:30	2	0.392	19.991999999999997	11.728
21-06-21 03:40	2	2.752	0.132	1.54
21-06-21 03:50	2	0.396	10.412	10.912
21-06-21 04:00	2	6.408000000000001	4.328	10.192
21-06-21 04:10	2	8.084	7.9879999999999995	5.16
21-06-21 04:20	2	7.324000000000001	3.9519999999999995	7.984
21-06-21 04:30	2	3.632	1.7760000000000002	4.144
21-06-21 04:40	2	0.076	0.152	14.0
21-06-21 04:50	2	0.08	0.0	1.504
21-06-21 05:00	2	10.648	0.14	4.728
21-06-21 05:10	2	7.036	5.772	10.756
21-06-21 05:20	2	7.332000000000001	4.548	4.46
21-06-21 05:30	2	7.82	3.132	2.632
21-06-21 05:40	2	13.4	3.468	4.26
21-06-21 05:50	2	6.74	9.372	6.044
21-06-21 06:00	2	4.343999999999999	0.828	0.248
21-06-21 06:10	2	9.256	2.728	1.4120000000000001
21-06-21 06:20	2	0.6679999999999999	5.132	3.4480000000000004
21-06-21 06:30	2	1.3439999999999999	4.08	6.448
21-06-21 06:40	2	4.952	1.8920000000000001	13.703999999999999
21-06-21 06:50	2	0.0	0.0	0.048
21-06-21 07:00	3	5.292	0.284	1.232
21-06-21 07:10	3	0.22400000000000003	1.56	1.256
21-06-21 07:20	3	0.0	0.0	0.0
21-06-21 07:30	3	0.0	0.0	0.52
21-06-21 07:40	3	0.0	0.0	0.0
21-06-21 07:50	3	0.0	0.0	0.0
21-06-21 08:00	3	0.0	0.0	0.0
21-06-21 08:10	3	0.0	0.0	0.0
21-06-21 08:20	3	0.0	0.0	0.0
21-06-21 08:30	3	0.0	0.0	0.0
21-06-21 08:40	3	0.0	0.54	0.0
21-06-21 08:50	3	0.0	0.008	0.004
21-06-21 09:00	3	0.0	0.0	0.0
21-06-21 09:10	3	0.152	0.06	0.0
21-06-21 09:20	3	0.016	0.0	0.0
21-06-21 09:30	3	0.0	0.0	0.0
21-06-21 09:40	3	0.0	0.0	0.0
21-06-21 09:50	3	0.004	7.004	0.0
21-06-21 10:00	3	0.0	0.0	0.0
21-06-21 10:10	3	0.8160000000000001	0.5599999999999999	0.192
21-06-21 10:20	3	1.108	0.0	1.492
21-06-21 10:30	3	7.779999999999999	2.2960000000000003	0.9559999999999998
21-06-21 10:40	3	16.144	20.1	10.952
21-06-21 10:50	3	6.5200000000000005	13.528	12.175999999999998
21-06-21 11:00	3	8.62	5.1240000000000006	19.788
21-06-21 11:10	3	19.656	3.3519999999999994	13.847999999999999
21-06-21 11:20	3	4.072	1.916	23.804000000000002
21-06-21 11:30	3	8.959999999999999	2.96	11.644
21-06-21 11:40	3	12.06	3.8120000000000003	5.896
21-06-21 11:50	3	9.756	0.8320000000000001	9.516
21-06-21 12:00	3	5.488	0.0	5.880000000000001
21-06-21 12:10	3	8.792	0.524	7.26
21-06-21 12:20	3	14.552000000000001	0.9640000000000001	4.319999999999999
21-06-21 12:30	3	16.204	5.2	17.884
21-06-21 12:40	3	13.14	15.331999999999999	18.12
21-06-21 12:50	3	4.4	8.384	10.196000000000002
21-06-21 13:00	3	7.192	1.1320000000000001	11.056000000000001
21-06-21 13:10	3	10.812000000000001	10.588	13.016
21-06-21 13:20	3	12.46	7.132	12.472
21-06-21 13:30	3	9.672	0.9400000000000001	13.156
21-06-21 13:40	3	0.644	0.088	0.0
21-06-21 13:50	3	0.0	0.0	0.0
21-06-21 14:00	3	0.0	0.0	0.0
21-06-21 14:10	3	0.0	0.0	0.0
21-06-21 14:20	3	0.0	0.0	0.0
21-06-21 14:30	3	0.0	0.0	0.0
21-06-21 14:40	3	0.0	0.0	0.0
21-06-21 14:50	3	0.0	0.0	0.0
21-06-21 15:00	3	0.0	0.0	0.0
21-06-21 15:10	3	0.0	0.0	0.0
21-06-21 15:20	3	0.0	0.0	0.0
21-06-21 15:30	3	0.0	0.0	0.0
21-06-21 15:40	3	0.0	0.0	0.0
21-06-21 15:50	3	0.0	0.0	0.0
21-06-21 16:00	3	0.0	0.0	0.0
21-06-21 16:10	3	0.0	0.0	0.0
21-06-21 16:20	3	0.036	0.0	0.064
21-06-21 16:30	3	0.0	0.0	0.0
21-06-21 16:40	3	0.0	0.0	0.176
21-06-21 16:50	3	0.02	0.0	0.0
21-06-21 17:00	3	3.6519999999999997	0.488	2.2
21-06-21 17:10	3	0.0	0.0	0.0
21-06-21 17:20	3	0.0	0.0	0.0
21-06-21 17:30	3	0.0	0.0	0.0
21-06-21 17:40	3	0.0	0.0	0.0
21-06-21 17:50	3	0.0	0.0	0.0
21-06-21 18:00	3	0.0	0.0	0.0
21-06-21 18:10	3	0.004	0.124	0.404
21-06-21 18:20	3	0.0	0.0	0.0
21-06-21 18:30	3	0.0	0.9640000000000001	0.0
21-06-21 18:40	3	0.0	0.012	0.0
21-06-21 18:50	3	0.096	0.0	0.004
21-06-21 19:00	3	1.2600000000000002	0.0	0.05600000000000001
21-06-21 19:10	3	0.0	0.0	0.0
21-06-21 19:20	3	0.0	0.66	0.0
21-06-21 19:30	3	0.0	0.0	0.0
21-06-21 19:40	3	1.296	0.0	0.0
21-06-21 19:50	3	0.0	0.0	0.0
21-06-21 20:00	3	0.0	0.0	0.0
21-06-21 20:10	3	0.004	0.0	0.012
21-06-21 20:20	3	0.0	1.0879999999999999	0.128
21-06-21 20:30	3	0.0	1.128	0.0
21-06-21 20:40	3	0.0	1.9120000000000001	0.0
21-06-21 20:50	3	0.0	0.804	0.764
21-06-21 21:00	3	1.1440000000000001	0.284	2.1
21-06-21 21:10	3	2.2359999999999998	2.304	1.64
21-06-21 21:20	3	2.516	2.4	2.784
21-06-21 21:30	3	0.0	0.8480000000000001	0.012
21-06-21 21:40	3	0.016	1.4920000000000002	0.0
21-06-21 21:50	3	0.024	3.06	0.0
21-06-21 22:00	3	0.0	0.188	0.004
21-06-21 22:10	3	0.76	0.96	0.084
21-06-21 22:20	3	0.264	4.292	0.324
21-06-21 22:30	3	0.012	1.1400000000000001	2.888
21-06-21 22:40	3	3.4799999999999995	5.1	0.9
21-06-21 22:50	3	0.008	4.9479999999999995	0.16
21-06-21 23:00	3	0.9480000000000001	10.18	2.26
21-06-21 23:10	3	1.7560000000000002	6.276	0.23600000000000004
21-06-21 23:20	3	2.112	0.732	0.8400000000000001
21-06-21 23:30	3	0.0	5.6160000000000005	0.0
21-06-21 23:40	3	0.0	0.0	0.0
21-06-21 23:50	3	0.284	0.764	5.644
21-06-22 00:00	3	7.220000000000001	7.76	9.379999999999999
21-06-22 00:10	3	17.024	4.144	6.616
21-06-22 00:20	3	13.532	6.74	6.136000000000001
21-06-22 00:30	3	9.983999999999998	0.16	1.2
21-06-22 00:40	3	7.604000000000001	3.7800000000000002	2.248
21-06-22 00:50	3	9.9	2.0479999999999996	0.52
21-06-22 01:00	3	4.112	10.28	1.312
21-06-22 01:10	3	9.296000000000001	1.404	0.756
21-06-22 01:20	3	15.836000000000002	2.768	8.931999999999999
21-06-22 01:30	3	16.988	6.924000000000001	7.388
21-06-22 01:40	3	11.572	6.508	3.1439999999999997
21-06-22 01:50	3	8.888	8.024000000000001	9.404
21-06-22 02:00	3	21.052	5.572000000000001	12.952000000000002
21-06-22 02:10	3	8.704	0.16799999999999998	5.04
21-06-22 02:20	3	3.056	1.1400000000000001	4.232
21-06-22 02:30	3	3.4760000000000004	1.288	12.164
21-06-22 02:40	3	14.184000000000001	1.108	7.016
21-06-22 02:50	3	0.0	0.156	0.0
21-06-22 03:00	3	0.0	0.45600000000000007	0.768
21-06-22 03:10	3	3.2399999999999998	0.812	0.0
21-06-22 03:20	3	0.02	2.004	1.4
21-06-22 03:30	3	0.9280000000000002	2.42	0.43600000000000005
21-06-22 03:40	3	0.33999999999999997	14.012	1.736
21-06-22 03:50	3	0.004	3.2840000000000003	0.0
21-06-22 04:00	3	0.064	1.6800000000000002	0.23200000000000004
21-06-22 04:10	3	6.016	0.012	3.8440000000000003
21-06-22 04:20	3	11.336	3.972	12.203999999999999
21-06-22 04:30	3	16.432	6.364	17.072
21-06-22 04:40	3	8.264	0.712	2.052
21-06-22 04:50	3	8.436	1.508	3.8480000000000003
21-06-22 05:00	3	0.23200000000000004	1.02	9.708
21-06-22 05:10	3	0.56	3.9	22.496000000000002
21-06-22 05:20	3	0.356	10.98	10.572
21-06-22 05:30	3	0.22000000000000003	3.524	7.4719999999999995
21-06-22 05:40	3	15.5	3.5799999999999996	6.424000000000001
21-06-22 05:50	3	7.192	4.724	5.484
21-06-22 06:00	3	5.82	1.4680000000000002	7.292
21-06-22 06:10	3	0.596	0.756	0.0
21-06-22 06:20	3	5.912000000000001	3.252	0.032
21-06-22 06:30	3	0.34	1.464	3.568
21-06-22 06:40	3	1.8679999999999999	6.664	3.1279999999999997
21-06-22 06:50	3	0.0	0.968	1.032
21-06-22 07:00	4	0.0	0.0	0.42800000000000005
21-06-22 07:10	4	0.0	0.21200000000000002	0.0
21-06-22 07:20	4	0.0	0.0	0.0
21-06-22 07:30	4	2.52	0.016	2.644
21-06-22 07:40	4	0.0	0.0	0.0
21-06-22 07:50	4	0.0	0.0	0.0
21-06-22 08:00	4	0.0	0.0	0.0
21-06-22 08:10	4	0.0	0.0	0.0
21-06-22 08:20	4	0.0	0.016	0.0
21-06-22 08:30	4	0.0	0.0	0.0
21-06-22 08:40	4	0.0	0.0	0.0
21-06-22 08:50	4	0.0	0.0	0.0
21-06-22 09:00	4	0.0	0.0	0.0
21-06-22 09:10	4	0.012	0.0	0.0
21-06-22 09:20	4	5.94	2.9200000000000004	1.9599999999999997
21-06-22 09:30	4	8.120000000000001	5.9	4.652
21-06-22 09:40	4	0.148	0.088	2.34
21-06-22 09:50	4	3.4159999999999995	0.22000000000000003	8.552
21-06-22 10:00	4	6.6800000000000015	0.336	15.464000000000002
21-06-22 10:10	4	1.864	0.0	2.7520000000000002
21-06-22 10:20	4	0.20400000000000001	0.0	0.696
21-06-22 10:30	4	4.668	0.092	0.052000000000000005
21-06-22 10:40	4	3.2520000000000002	0.004	1.348
21-06-22 10:50	4	6.836	2.316	5.996
21-06-22 11:00	4	11.931999999999999	2.464	3.34
21-06-22 11:10	4	18.14	0.54	6.944
21-06-22 11:20	4	13.084	0.8320000000000001	12.644
21-06-22 11:30	4	2.036	0.052000000000000005	1.124
21-06-22 11:40	4	7.5840000000000005	1.576	2.1079999999999997
21-06-22 11:50	4	14.1	1.084	22.419999999999998
21-06-22 12:00	4	2.216	0.21600000000000003	5.5280000000000005
21-06-22 12:10	4	4.9719999999999995	4.456	13.756
21-06-22 12:20	4	9.172	6.42	6.128
21-06-22 12:30	4	9.756	7.096000000000001	12.828
21-06-22 12:40	4	1.188	0.548	1.112
21-06-22 12:50	4	0.828	0.15999999999999998	0.0
21-06-22 13:00	4	0.0	0.0	0.0
21-06-22 13:10	4	0.0	0.0	0.0
21-06-22 13:20	4	0.0	0.0	0.0
21-06-22 13:30	4	0.0	0.0	0.0
21-06-22 13:40	4	0.0	0.0	0.0
21-06-22 13:50	4	0.0	0.0	0.0
21-06-22 14:00	4	0.0	0.0	0.0
21-06-22 14:10	4	0.0	0.0	0.0
21-06-22 14:20	4	0.0	0.0	0.0
21-06-22 14:30	4	0.0	0.0	0.0
21-06-22 14:40	4	0.0	0.0	0.0
21-06-22 14:50	4	0.0	0.0	0.0
21-06-22 15:00	4	0.0	0.0	0.0
21-06-22 15:10	4	0.0	0.0	0.0
21-06-22 15:20	4	0.568	0.016	0.052000000000000005
21-06-22 15:30	4	0.0	0.0	0.0
21-06-22 15:40	4	0.0	0.0	0.0
21-06-22 15:50	4	0.0	0.0	0.0
21-06-22 16:00	4	0.0	0.752	0.0
21-06-22 16:10	4	0.388	0.0	0.008
21-06-22 16:20	4	0.0	0.0	0.0
21-06-22 16:30	4	0.0	0.0	0.0
21-06-22 16:40	4	0.0	0.0	0.0
21-06-22 16:50	4	0.0	0.0	0.0
21-06-22 17:00	4	7.340000000000001	7.912000000000001	6.668000000000001
21-06-22 17:10	4	4.256	4.220000000000001	5.9
21-06-22 17:20	4	1.044	0.0	0.8719999999999999
21-06-22 17:30	4	2.164	0.064	2.2720000000000002
21-06-22 17:40	4	0.324	0.0	0.244
21-06-22 17:50	4	0.0	0.0	0.0
21-06-22 18:00	4	0.0	0.0	0.0
21-06-22 18:10	4	0.0	0.0	0.0
21-06-22 18:20	4	0.0	0.0	0.0
21-06-22 18:30	4	0.0	0.0	0.0
21-06-22 18:40	4	0.0	0.0	0.0
21-06-22 18:50	4	0.0	0.148	0.0
21-06-22 19:00	4	0.0	0.292	0.0
21-06-22 19:10	4	0.0	0.6839999999999999	0.0
21-06-22 19:20	4	0.388	4.524	0.26
21-06-22 19:30	4	0.388	0.20400000000000001	0.144
21-06-22 19:40	4	0.0	0.0	0.0
21-06-22 19:50	4	0.0	0.0	0.0
21-06-22 20:00	4	0.0	0.0	0.0
21-06-22 20:10	4	0.0	0.0	0.0
21-06-22 20:20	4	0.8039999999999999	0.0	1.816
21-06-22 20:30	4	3.072	0.572	0.028000000000000004
21-06-22 20:40	4	0.0	0.0	0.0
21-06-22 20:50	4	0.016	0.0	0.0
21-06-22 21:00	4	0.0	0.552	0.0
21-06-22 21:10	4	0.1	2.4400000000000004	0.0
21-06-22 21:20	4	0.0	1.1	0.0
21-06-22 21:30	4	0.0	0.0	0.0
21-06-22 21:40	4	0.0	0.0	0.0
21-06-22 21:50	4	0.0	0.0	0.0
21-06-22 22:00	4	0.244	0.776	0.0
21-06-22 22:10	4	1.24	0.0	0.0
21-06-22 22:20	4	1.56	1.508	0.484
21-06-22 22:30	4	0.10400000000000001	4.168	0.10800000000000001
21-06-22 22:40	4	1.1640000000000001	3.78	0.288
21-06-22 22:50	4	7.911999999999999	0.6359999999999999	0.43600000000000005
21-06-22 23:00	4	2.3560000000000003	3.164	1.468
21-06-22 23:10	4	0.004	3.02	0.0
21-06-22 23:20	4	1.016	0.18	0.0
21-06-22 23:30	4	0.004	0.568	1.7360000000000002
21-06-22 23:40	4	0.33999999999999997	1.408	1.6320000000000001
21-06-22 23:50	4	0.304	1.056	0.8720000000000001
21-06-23 00:00	4	0.156	0.9600000000000002	2.176
21-06-23 00:10	4	0.008	1.308	0.0
21-06-23 00:20	4	0.016	0.016	0.0
21-06-23 00:30	4	7.76	0.2	0.08
21-06-23 00:40	4	0.264	0.6119999999999999	0.10800000000000001
21-06-23 00:50	4	1.108	1.488	0.592
21-06-23 01:00	4	5.46	4.684	5.904
21-06-23 01:10	4	3.7920000000000003	0.348	3.004
21-06-23 01:20	4	6.808	2.632	3.396
21-06-23 01:30	4	8.0	0.6319999999999999	2.412
21-06-23 01:40	4	12.096	3.1399999999999997	6.464
21-06-23 01:50	4	8.528	3.7960000000000003	6.34
21-06-23 02:00	4	1.076	2.128	0.012
21-06-23 02:10	4	1.216	0.0	7.475999999999999
21-06-23 02:20	4	0.8160000000000001	0.0	3.596
21-06-23 02:30	4	0.06	0.144	0.388
21-06-23 02:40	4	1.6440000000000001	0.252	0.0
21-06-23 02:50	4	5.232	2.768	1.312
21-06-23 03:00	4	9.088	12.432	4.136
21-06-23 03:10	4	3.808	6.5200000000000005	3.2760000000000007
21-06-23 03:20	4	1.06	3.7359999999999998	5.384
21-06-23 03:30	4	0.072	0.924	0.748
21-06-23 03:40	4	1.564	2.872	1.4360000000000002
21-06-23 03:50	4	1.224	3.844	3.0120000000000005
21-06-23 04:00	4	0.0	2.644	0.74
21-06-23 04:10	4	1.48	4.040000000000001	5.276000000000001
21-06-23 04:20	4	0.8680000000000001	1.716	4.664
21-06-23 04:30	4	0.068	2.9880000000000004	0.072
21-06-23 04:40	4	0.016	2.728	0.8560000000000001
21-06-23 04:50	4	0.0	3.04	0.40800000000000003
21-06-23 05:00	4	0.24000000000000005	1.78	0.068
21-06-23 05:10	4	5.936	3.3	1.176
21-06-23 05:20	4	4.328	3.528	1.8880000000000003
21-06-23 05:30	4	4.044	2.3600000000000003	2.6559999999999997
21-06-23 05:40	4	4.152	0.004	1.1039999999999999
21-06-23 05:50	4	8.876000000000001	1.28	0.256
21-06-23 06:00	4	5.412000000000001	0.004	1.732
21-06-23 06:10	4	2.372	0.0	2.044
21-06-23 06:20	4	0.0	0.0	1.7919999999999998
21-06-23 06:30	4	3.7	1.52	7.328
21-06-23 06:40	4	0.0	0.0	12.016000000000002
21-06-23 06:50	4	1.936	0.05600000000000001	0.6759999999999999
21-06-23 07:00	5	0.0	0.0	0.0
21-06-23 07:10	5	0.0	0.0	0.0
21-06-23 07:20	5	0.0	0.0	0.0
21-06-23 07:30	5	0.0	0.0	0.0
21-06-23 07:40	5	0.0	0.0	0.0
21-06-23 07:50	5	0.0	0.0	0.0
21-06-23 08:00	5	0.648	1.176	0.352
21-06-23 08:10	5	0.42000000000000004	0.6799999999999999	1.22
21-06-23 08:20	5	0.0	0.0	0.0
21-06-23 08:30	5	0.0	0.0	0.0
21-06-23 08:40	5	0.0	0.0	0.0
21-06-23 08:50	5	0.0	0.0	0.0
21-06-23 09:00	5	0.0	0.0	0.0
21-06-23 09:10	5	0.0	0.38	0.0
21-06-23 09:20	5	0.24	0.024	0.0
21-06-23 09:30	5	0.0	0.0	0.0
21-06-23 09:40	5	0.0	0.0	0.0
21-06-23 09:50	5	0.08399999999999999	0.008	0.0
21-06-23 10:00	5	5.2	1.092	1.7880000000000003
21-06-23 10:10	5	19.54	0.05600000000000001	4.704
21-06-23 10:20	5	5.7	1.232	5.712000000000001
21-06-23 10:30	5	2.02	0.0	0.076
21-06-23 10:40	5	2.404	0.528	0.11200000000000002
21-06-23 10:50	5	2.944	1.1400000000000001	1.8359999999999999
21-06-23 11:00	5	5.668	0.58	3.724
21-06-23 11:10	5	8.74	0.252	9.716000000000001
21-06-23 11:20	5	10.124	0.02	8.928
21-06-23 11:30	5	12.448	1.512	8.792
21-06-23 11:40	5	0.4840000000000001	5.244	5.5520000000000005
21-06-23 11:50	5	3.6	1.8359999999999999	0.66
21-06-23 12:00	5	4.864	2.152	7.639999999999999
21-06-23 12:10	5	4.004	0.004	3.932
21-06-23 12:20	5	7.0760000000000005	2.048	13.52
21-06-23 12:30	5	22.344	20.636000000000003	22.236
21-06-23 12:40	5	11.248000000000001	11.748000000000001	16.384
21-06-23 12:50	5	0.092	5.9719999999999995	0.916
21-06-23 13:00	5	0.508	0.484	0.012
21-06-23 13:10	5	0.0	0.0	0.0
21-06-23 13:20	5	0.0	0.0	0.0
21-06-23 13:30	5	0.0	0.0	0.0
21-06-23 13:40	5	0.0	0.0	0.0
21-06-23 13:50	5	0.0	0.0	0.0
21-06-23 14:00	5	0.0	0.0	0.0
21-06-23 14:10	5	0.0	0.0	0.0
21-06-23 14:20	5	0.0	0.0	0.0
21-06-23 14:30	5	0.0	0.0	0.0
21-06-23 14:40	5	0.0	0.0	0.0
21-06-23 14:50	5	0.0	0.0	0.0
21-06-23 15:00	5	0.0	0.0	0.0
21-06-23 15:10	5	7.5680000000000005	0.0	0.0
21-06-23 15:20	5	0.004	0.21600000000000003	0.0
21-06-23 15:30	5	0.0	0.0	0.0
21-06-23 15:40	5	0.264	0.04	5.392
21-06-23 15:50	5	1.5639999999999998	0.004	4.540000000000001
21-06-23 16:00	5	0.004	0.0	0.004
21-06-23 16:10	5	0.0	0.0	0.0
21-06-23 16:20	5	0.8479999999999999	0.48	1.24
21-06-23 16:30	5	0.0	0.0	0.0
21-06-23 16:40	5	0.0	0.0	0.0
21-06-23 16:50	5	0.0	0.0	0.0
21-06-23 17:00	5	1.9680000000000004	0.0	0.0
21-06-23 17:10	5	0.0	11.792	0.44000000000000006
21-06-23 17:20	5	0.0	0.0	0.0
21-06-23 17:30	5	0.0	0.0	0.0
21-06-23 17:40	5	0.0	0.0	0.0
21-06-23 17:50	5	0.0	0.0	0.0
21-06-23 18:00	5	0.0	0.0	0.9480000000000001
21-06-23 18:10	5	0.0	0.0	0.0
21-06-23 18:20	5	0.0	0.0	0.0
21-06-23 18:30	5	0.0	0.0	0.0
21-06-23 18:40	5	0.0	0.0	0.0
21-06-23 18:50	5	0.0	0.0	0.0
21-06-23 19:00	5	0.0	0.0	0.0
21-06-23 19:10	5	1.1320000000000001	0.0	0.0
21-06-23 19:20	5	4.896	1.184	0.0
21-06-23 19:30	5	1.2040000000000002	5.324	0.068
21-06-23 19:40	5	0.616	2.004	0.1
21-06-23 19:50	5	0.0	0.56	0.292
21-06-23 20:00	5	0.008	0.24	0.02
21-06-23 20:10	5	1.704	0.08399999999999999	2.2760000000000002
21-06-23 20:20	5	2.46	0.12	0.22400000000000003
21-06-23 20:30	5	0.0	0.0	3.4
21-06-23 20:40	5	0.008	0.0	0.0
21-06-23 20:50	5	0.0	0.0	0.0
21-06-23 21:00	5	0.0	0.0	0.0
21-06-23 21:10	5	0.0	0.0	0.0
21-06-23 21:20	5	0.0	0.0	0.0
21-06-23 21:30	5	0.0	1.088	0.0
21-06-23 21:40	5	0.0	1.472	0.6599999999999999
21-06-23 21:50	5	0.11599999999999999	1.4	0.9119999999999999
21-06-23 22:00	5	1.288	2.216	1.1480000000000001
21-06-23 22:10	5	1.256	2.3520000000000003	1.452
21-06-23 22:20	5	2.248	2.788	0.0
21-06-23 22:30	5	0.0	0.556	0.12
21-06-23 22:40	5	0.41200000000000003	1.372	1.076
21-06-23 22:50	5	0.28400000000000003	4.54	1.008
21-06-23 23:00	5	2.852	4.851999999999999	0.42000000000000004
21-06-23 23:10	5	0.076	1.8519999999999999	0.876
21-06-23 23:20	5	0.0	1.848	7.888
21-06-23 23:30	5	1.548	3.492	1.2520000000000002
21-06-23 23:40	5	0.324	1.768	0.8360000000000001
21-06-23 23:50	5	0.068	4.352	2.8600000000000003
21-06-24 00:00	5	0.0	0.0	0.0
21-06-24 00:10	5	3.7439999999999998	4.032	0.0
21-06-24 00:20	5	1.524	5.4	2.16
21-06-24 00:30	5	0.004	1.46	0.0
21-06-24 00:40	5	6.5120000000000005	0.236	0.164
21-06-24 00:50	5	3.2400000000000007	4.248	5.016
21-06-24 01:00	5	13.284	1.036	3.4520000000000004
21-06-24 01:10	5	1.6920000000000002	6.276	3.088
21-06-24 01:20	5	0.072	2.008	5.5120000000000005
21-06-24 01:30	5	1.8880000000000003	0.13999999999999999	0.352
21-06-24 01:40	5	8.24	1.1600000000000001	3.056
21-06-24 01:50	5	6.840000000000001	3.664	5.264
21-06-24 02:00	5	8.9	2.032	4.728
21-06-24 02:10	5	3.2400000000000007	0.8400000000000001	2.724
21-06-24 02:20	5	0.072	1.6640000000000001	4.220000000000001
21-06-24 02:30	5	5.748	5.5440000000000005	0.8320000000000001
21-06-24 02:40	5	1.288	2.088	1.876
21-06-24 02:50	5	10.728000000000002	0.14800000000000002	4.692
21-06-24 03:00	5	10.968	0.148	7.62
21-06-24 03:10	5	1.4840000000000002	0.20400000000000001	6.4719999999999995
21-06-24 03:20	5	0.0	0.0	0.0
21-06-24 03:30	5	0.0	0.0	0.0
21-06-24 03:40	5	0.0	0.0	0.0
21-06-24 03:50	5	0.0	0.45600000000000007	0.0
21-06-24 04:00	5	0.0	0.0	0.0
21-06-24 04:10	5	0.092	0.0	0.328
21-06-24 04:20	5	2.2039999999999997	0.0	3.468
21-06-24 04:30	5	0.20400000000000001	0.0	0.10400000000000001
21-06-24 04:40	5	1.9840000000000004	3.812	2.596
21-06-24 04:50	5	5.68	0.06799999999999999	1.324
21-06-24 05:00	5	0.8160000000000001	5.076	3.524
21-06-24 05:10	5	0.10800000000000001	0.352	1.6320000000000001
21-06-24 05:20	5	0.012	0.5880000000000001	0.0
21-06-24 05:30	5	2.3920000000000003	3.556	6.072
21-06-24 05:40	5	2.2039999999999997	6.868	1.748
21-06-24 05:50	5	8.008	3.032	7.851999999999999
21-06-24 06:00	5	5.9	1.176	0.984
21-06-24 06:10	5	0.30000000000000004	8.56	3.8120000000000003
21-06-24 06:20	5	0.6	1.52	0.312
21-06-24 06:30	5	2.6239999999999997	2.4880000000000004	1.1440000000000001
21-06-24 06:40	5	0.484	2.084	2.116
21-06-24 06:50	5	6.104	7.556	1.44
21-06-24 07:00	6	0.004	0.008	0.124
21-06-24 07:10	6	0.0	2.444	0.008
21-06-24 07:20	6	0.0	0.0	0.0
21-06-24 07:30	6	0.0	0.0	0.0
21-06-24 07:40	6	0.0	0.0	0.0
21-06-24 07:50	6	0.0	0.0	0.0
21-06-24 08:00	6	0.0	0.0	0.0
21-06-24 08:10	6	0.028000000000000004	0.312	0.0
21-06-24 08:20	6	0.0	0.0	0.0
21-06-24 08:30	6	0.0	0.0	0.0
21-06-24 08:40	6	0.0	0.0	0.0
21-06-24 08:50	6	0.0	0.0	0.0
21-06-24 09:00	6	0.0	0.0	0.20800000000000002
21-06-24 09:10	6	0.0	0.0	0.0
21-06-24 09:20	6	0.0	0.0	0.0
21-06-24 09:30	6	0.0	0.0	0.0
21-06-24 09:40	6	0.152	0.512	3.128
21-06-24 09:50	6	13.392000000000001	0.568	10.1
21-06-24 10:00	6	6.7	0.324	6.659999999999999
21-06-24 10:10	6	8.028	1.1560000000000001	9.356
21-06-24 10:20	6	0.012	0.0	1.576
21-06-24 10:30	6	0.164	0.0	1.812
21-06-24 10:40	6	18.52	11.87	27.240000000000002
21-06-24 10:50	6	not_recorded	not_recorded	not_recorded
21-06-24 11:00	6	not_recorded	not_recorded	not_recorded
21-06-24 11:10	6	not_recorded	not_recorded	not_recorded
21-06-24 11:20	6	not_recorded	not_recorded	not_recorded
21-06-24 11:30	6	not_recorded	not_recorded	not_recorded
21-06-24 11:40	6	not_recorded	not_recorded	not_recorded
21-06-24 11:50	6	not_recorded	not_recorded	not_recorded
21-06-24 12:00	6	not_recorded	not_recorded	not_recorded
21-06-24 12:10	6	not_recorded	not_recorded	not_recorded
21-06-24 12:20	6	not_recorded	not_recorded	not_recorded
21-06-24 12:30	6	not_recorded	not_recorded	not_recorded
21-06-24 12:40	6	not_recorded	not_recorded	not_recorded
21-06-24 12:50	6	not_recorded	not_recorded	not_recorded
21-06-24 13:00	6	not_recorded	not_recorded	not_recorded
21-06-24 13:10	6	not_recorded	not_recorded	not_recorded
21-06-24 13:20	6	not_recorded	not_recorded	not_recorded
21-06-24 13:30	6	not_recorded	not_recorded	not_recorded
21-06-24 13:40	6	not_recorded	not_recorded	not_recorded
21-06-24 13:50	6	not_recorded	not_recorded	not_recorded
21-06-24 14:00	6	not_recorded	not_recorded	not_recorded
21-06-24 14:10	6	not_recorded	not_recorded	not_recorded
21-06-24 14:20	6	not_recorded	not_recorded	not_recorded
21-06-24 14:30	6	not_recorded	not_recorded	not_recorded
21-06-24 14:40	6	not_recorded	not_recorded	not_recorded
21-06-24 14:50	6	not_recorded	not_recorded	not_recorded
21-06-24 15:00	6	not_recorded	not_recorded	not_recorded
21-06-24 15:10	6	not_recorded	not_recorded	not_recorded
21-06-24 15:20	6	not_recorded	not_recorded	not_recorded
21-06-24 15:30	6	not_recorded	not_recorded	not_recorded
21-06-24 15:40	6	not_recorded	not_recorded	not_recorded
21-06-24 15:50	6	not_recorded	not_recorded	not_recorded
21-06-24 16:00	6	not_recorded	not_recorded	not_recorded
21-06-24 16:10	6	not_recorded	not_recorded	not_recorded
21-06-24 16:20	6	not_recorded	not_recorded	not_recorded
21-06-24 16:30	6	not_recorded	not_recorded	not_recorded
21-06-24 16:40	6	not_recorded	not_recorded	not_recorded
21-06-24 16:50	6	not_recorded	not_recorded	not_recorded
21-06-24 17:00	6	not_recorded	not_recorded	not_recorded
21-06-24 17:10	6	not_recorded	not_recorded	not_recorded
21-06-24 17:20	6	not_recorded	not_recorded	not_recorded
21-06-24 17:30	6	not_recorded	not_recorded	not_recorded
21-06-24 17:40	6	not_recorded	not_recorded	not_recorded
21-06-24 17:50	6	not_recorded	not_recorded	not_recorded
21-06-24 18:00	6	not_recorded	not_recorded	not_recorded
21-06-24 18:10	6	not_recorded	not_recorded	not_recorded
21-06-24 18:20	6	not_recorded	not_recorded	not_recorded
21-06-24 18:30	6	not_recorded	not_recorded	not_recorded
21-06-24 18:40	6	not_recorded	not_recorded	not_recorded
21-06-24 18:50	6	not_recorded	not_recorded	not_recorded
21-06-24 19:00	6	not_recorded	not_recorded	not_recorded
21-06-24 19:10	6	not_recorded	not_recorded	not_recorded
21-06-24 19:20	6	not_recorded	not_recorded	not_recorded
21-06-24 19:30	6	not_recorded	not_recorded	not_recorded
21-06-24 19:40	6	not_recorded	not_recorded	not_recorded
21-06-24 19:50	6	not_recorded	not_recorded	not_recorded
21-06-24 20:00	6	not_recorded	not_recorded	not_recorded
21-06-24 20:10	6	not_recorded	not_recorded	not_recorded
21-06-24 20:20	6	not_recorded	not_recorded	not_recorded
21-06-24 20:30	6	not_recorded	not_recorded	not_recorded
21-06-24 20:40	6	not_recorded	not_recorded	not_recorded
21-06-24 20:50	6	not_recorded	not_recorded	not_recorded
21-06-24 21:00	6	not_recorded	not_recorded	not_recorded
21-06-24 21:10	6	not_recorded	not_recorded	not_recorded
21-06-24 21:20	6	not_recorded	not_recorded	not_recorded
21-06-24 21:30	6	not_recorded	not_recorded	not_recorded
21-06-24 21:40	6	not_recorded	not_recorded	not_recorded
21-06-24 21:50	6	not_recorded	not_recorded	not_recorded
21-06-24 22:00	6	not_recorded	not_recorded	not_recorded
21-06-24 22:10	6	not_recorded	not_recorded	not_recorded
21-06-24 22:20	6	not_recorded	not_recorded	not_recorded
21-06-24 22:30	6	not_recorded	not_recorded	not_recorded
21-06-24 22:40	6	not_recorded	not_recorded	not_recorded
21-06-24 22:50	6	not_recorded	not_recorded	not_recorded
21-06-24 23:00	6	not_recorded	not_recorded	not_recorded
21-06-24 23:10	6	not_recorded	not_recorded	not_recorded
21-06-24 23:20	6	not_recorded	not_recorded	not_recorded
21-06-24 23:30	6	not_recorded	not_recorded	not_recorded
21-06-24 23:40	6	not_recorded	not_recorded	not_recorded
21-06-24 23:50	6	not_recorded	not_recorded	not_recorded
21-06-25 00:00	6	not_recorded	not_recorded	not_recorded
21-06-25 00:10	6	not_recorded	not_recorded	not_recorded
21-06-25 00:20	6	not_recorded	not_recorded	not_recorded
21-06-25 00:30	6	not_recorded	not_recorded	not_recorded
21-06-25 00:40	6	not_recorded	not_recorded	not_recorded
21-06-25 00:50	6	not_recorded	not_recorded	not_recorded
21-06-25 01:00	6	not_recorded	not_recorded	not_recorded
21-06-25 01:10	6	not_recorded	not_recorded	not_recorded
21-06-25 01:20	6	not_recorded	not_recorded	not_recorded
21-06-25 01:30	6	not_recorded	not_recorded	not_recorded
21-06-25 01:40	6	not_recorded	not_recorded	not_recorded
21-06-25 01:50	6	not_recorded	not_recorded	not_recorded
21-06-25 02:00	6	not_recorded	not_recorded	not_recorded
21-06-25 02:10	6	not_recorded	not_recorded	not_recorded
21-06-25 02:20	6	not_recorded	not_recorded	not_recorded
21-06-25 02:30	6	not_recorded	not_recorded	not_recorded
21-06-25 02:40	6	not_recorded	not_recorded	not_recorded
21-06-25 02:50	6	not_recorded	not_recorded	not_recorded
21-06-25 03:00	6	not_recorded	not_recorded	not_recorded
21-06-25 03:10	6	not_recorded	not_recorded	not_recorded
21-06-25 03:20	6	not_recorded	not_recorded	not_recorded
21-06-25 03:30	6	not_recorded	not_recorded	not_recorded
21-06-25 03:40	6	not_recorded	not_recorded	not_recorded
21-06-25 03:50	6	not_recorded	not_recorded	not_recorded
21-06-25 04:00	6	not_recorded	not_recorded	not_recorded
21-06-25 04:10	6	not_recorded	not_recorded	not_recorded
21-06-25 04:20	6	not_recorded	not_recorded	not_recorded
21-06-25 04:30	6	not_recorded	not_recorded	not_recorded
21-06-25 04:40	6	not_recorded	not_recorded	not_recorded
21-06-25 04:50	6	not_recorded	not_recorded	not_recorded
21-06-25 05:00	6	not_recorded	not_recorded	not_recorded
21-06-25 05:10	6	not_recorded	not_recorded	not_recorded
21-06-25 05:20	6	not_recorded	not_recorded	not_recorded
21-06-25 05:30	6	not_recorded	not_recorded	not_recorded
21-06-25 05:40	6	not_recorded	not_recorded	not_recorded
21-06-25 05:50	6	not_recorded	not_recorded	not_recorded
21-06-25 06:00	6	not_recorded	not_recorded	not_recorded
21-06-25 06:10	6	not_recorded	not_recorded	not_recorded
21-06-25 06:20	6	not_recorded	not_recorded	not_recorded
21-06-25 06:30	6	not_recorded	not_recorded	not_recorded
21-06-25 06:40	6	not_recorded	not_recorded	not_recorded
21-06-25 06:50	6	not_recorded	not_recorded	not_recorded
