# Supplementary material for: Rodent home cage monitoring for preclinical safety pharmacology assessment: results of a multi-company validation evaluating nonclinical and clinical data from three compounds
Source: Front Toxicol. 2025 Nov 5;7:1655330. doi: 10.3389/ftox.2025.1655330 (PMC12626872; doi:10.3389/ftox.2025.1655330)
Supplement: Supplementary file 1 [file DataSheet1.zip › JNJ/JNJ_Rearing_300_Cage-1.csv]

timestamp	day_index	985141003627854	985141003627906	985141003627908
21-06-04 07:00	-4	not_recorded	not_recorded	not_recorded
21-06-04 07:10	-4	not_recorded	not_recorded	not_recorded
21-06-04 07:20	-4	not_recorded	not_recorded	not_recorded
21-06-04 07:30	-4	not_recorded	not_recorded	not_recorded
21-06-04 07:40	-4	not_recorded	not_recorded	not_recorded
21-06-04 07:50	-4	not_recorded	not_recorded	not_recorded
21-06-04 08:00	-4	not_recorded	not_recorded	not_recorded
21-06-04 08:10	-4	not_recorded	not_recorded	not_recorded
21-06-04 08:20	-4	not_recorded	not_recorded	not_recorded
21-06-04 08:30	-4	not_recorded	not_recorded	not_recorded
21-06-04 08:40	-4	not_recorded	not_recorded	not_recorded
21-06-04 08:50	-4	not_recorded	not_recorded	not_recorded
21-06-04 09:00	-4	not_recorded	not_recorded	not_recorded
21-06-04 09:10	-4	not_recorded	not_recorded	not_recorded
21-06-04 09:20	-4	not_recorded	not_recorded	not_recorded
21-06-04 09:30	-4	not_recorded	not_recorded	not_recorded
21-06-04 09:40	-4	not_recorded	not_recorded	not_recorded
21-06-04 09:50	-4	0.04	1.76	1.36
21-06-04 10:00	-4	9.58	18.619999999999997	9.088
21-06-04 10:10	-4	5.252000000000001	8.34	5.404
21-06-04 10:20	-4	3.656	2.436	1.636
21-06-04 10:30	-4	2.888	5.148000000000001	0.9400000000000001
21-06-04 10:40	-4	2.036	7.936	0.252
21-06-04 10:50	-4	0.636	0.288	0.184
21-06-04 11:00	-4	0.0	1.752	0.044000000000000004
21-06-04 11:10	-4	0.0	0.0	0.0
21-06-04 11:20	-4	1.004	0.944	0.0
21-06-04 11:30	-4	0.0	0.21200000000000002	0.0
21-06-04 11:40	-4	0.14	1.1320000000000001	0.9879999999999999
21-06-04 11:50	-4	0.0	0.256	0.716
21-06-04 12:00	-4	0.0	0.21600000000000003	0.008
21-06-04 12:10	-4	0.0	0.0	0.0
21-06-04 12:20	-4	0.0	0.0	0.0
21-06-04 12:30	-4	0.0	0.0	0.0
21-06-04 12:40	-4	0.0	0.0	0.0
21-06-04 12:50	-4	0.0	0.0	0.0
21-06-04 13:00	-4	0.0	0.0	0.0
21-06-04 13:10	-4	0.0	0.0	0.0
21-06-04 13:20	-4	0.0	0.0	0.0
21-06-04 13:30	-4	0.0	0.0	0.0
21-06-04 13:40	-4	0.12	0.0	0.0
21-06-04 13:50	-4	0.0	0.0	0.0
21-06-04 14:00	-4	0.0	0.0	0.0
21-06-04 14:10	-4	0.0	0.0	0.0
21-06-04 14:20	-4	2.476	1.7600000000000002	2.62
21-06-04 14:30	-4	1.144	0.05600000000000001	1.652
21-06-04 14:40	-4	0.0	0.0	0.0
21-06-04 14:50	-4	0.0	0.0	0.0
21-06-04 15:00	-4	0.0	0.0	0.0
21-06-04 15:10	-4	0.0	0.0	0.0
21-06-04 15:20	-4	0.0	0.0	0.0
21-06-04 15:30	-4	0.0	0.0	0.0
21-06-04 15:40	-4	0.0	1.44	0.43200000000000005
21-06-04 15:50	-4	1.4	3.2880000000000003	1.3800000000000001
21-06-04 16:00	-4	0.18	1.588	3.2439999999999998
21-06-04 16:10	-4	0.488	0.788	0.34
21-06-04 16:20	-4	0.0	0.0	0.0
21-06-04 16:30	-4	0.0	0.0	0.0
21-06-04 16:40	-4	0.164	0.0	0.0
21-06-04 16:50	-4	0.0	0.0	0.0
21-06-04 17:00	-4	0.0	0.0	0.0
21-06-04 17:10	-4	0.0	0.0	0.0
21-06-04 17:20	-4	0.0	0.0	0.0
21-06-04 17:30	-4	0.012	0.0	0.0
21-06-04 17:40	-4	0.552	0.576	1.3319999999999999
21-06-04 17:50	-4	0.0	0.0	0.0
21-06-04 18:00	-4	0.0	0.0	0.0
21-06-04 18:10	-4	0.0	0.0	0.0
21-06-04 18:20	-4	0.0	0.0	0.0
21-06-04 18:30	-4	0.0	0.0	0.0
21-06-04 18:40	-4	0.0	0.0	0.0
21-06-04 18:50	-4	0.052000000000000005	0.0	0.0
21-06-04 19:00	-4	0.0	0.0	0.0
21-06-04 19:10	-4	0.0	0.184	0.10400000000000001
21-06-04 19:20	-4	1.28	1.996	0.124
21-06-04 19:30	-4	0.068	4.808	2.256
21-06-04 19:40	-4	0.0	0.0	0.0
21-06-04 19:50	-4	0.16	0.0	0.0
21-06-04 20:00	-4	0.3	0.0	0.0
21-06-04 20:10	-4	1.568	0.144	3.2399999999999998
21-06-04 20:20	-4	0.596	0.2	1.168
21-06-04 20:30	-4	5.156000000000001	2.948	7.840000000000001
21-06-04 20:40	-4	4.144	3.56	4.704000000000001
21-06-04 20:50	-4	0.0	0.004	0.0
21-06-04 21:00	-4	2.3280000000000003	2.276	0.0
21-06-04 21:10	-4	2.056	2.7960000000000003	0.024
21-06-04 21:20	-4	1.4920000000000002	0.10800000000000001	0.632
21-06-04 21:30	-4	0.0	0.0	0.0
21-06-04 21:40	-4	0.276	0.21200000000000002	0.0
21-06-04 21:50	-4	0.096	0.8400000000000001	0.628
21-06-04 22:00	-4	1.176	2.4880000000000004	4.952
21-06-04 22:10	-4	0.26799999999999996	0.0	0.0
21-06-04 22:20	-4	2.3440000000000003	0.11599999999999999	0.11200000000000002
21-06-04 22:30	-4	0.42400000000000004	2.38	1.908
21-06-04 22:40	-4	4.076	4.912000000000001	1.732
21-06-04 22:50	-4	1.8240000000000003	0.308	1.5240000000000002
21-06-04 23:00	-4	0.092	0.768	2.0
21-06-04 23:10	-4	0.0	0.024	0.184
21-06-04 23:20	-4	2.952	2.7600000000000002	2.3
21-06-04 23:30	-4	2.7239999999999998	2.596	2.9040000000000004
21-06-04 23:40	-4	10.484	12.08	16.0
21-06-04 23:50	-4	15.075999999999999	14.696000000000002	15.164000000000001
21-06-05 00:00	-4	3.224	6.676	9.592
21-06-05 00:10	-4	7.460000000000001	9.668000000000001	11.212
21-06-05 00:20	-4	4.0840000000000005	4.0520000000000005	6.7
21-06-05 00:30	-4	9.744	6.208	4.768
21-06-05 00:40	-4	4.968	6.264	1.34
21-06-05 00:50	-4	4.612	12.824000000000002	11.296
21-06-05 01:00	-4	2.48	9.336000000000002	7.215999999999999
21-06-05 01:10	-4	0.10800000000000001	7.4799999999999995	4.852
21-06-05 01:20	-4	0.4	1.32	12.187999999999999
21-06-05 01:30	-4	1.1960000000000002	6.08	3.0520000000000005
21-06-05 01:40	-4	1.948	7.720000000000001	5.412
21-06-05 01:50	-4	1.964	15.764000000000001	8.924000000000001
21-06-05 02:00	-4	1.3599999999999999	4.0280000000000005	2.6879999999999997
21-06-05 02:10	-4	5.784000000000001	4.311999999999999	7.676
21-06-05 02:20	-4	8.716000000000001	10.668000000000001	8.760000000000002
21-06-05 02:30	-4	5.912000000000001	0.004	4.4479999999999995
21-06-05 02:40	-4	6.344	0.044	0.44400000000000006
21-06-05 02:50	-4	6.4239999999999995	2.076	3.564
21-06-05 03:00	-4	1.036	0.26	2.416
21-06-05 03:10	-4	6.236	0.732	1.084
21-06-05 03:20	-4	3.464	5.504	6.968000000000001
21-06-05 03:30	-4	6.860000000000001	1.9400000000000002	4.651999999999999
21-06-05 03:40	-4	7.715999999999999	1.056	7.304
21-06-05 03:50	-4	5.444	1.6	2.7640000000000002
21-06-05 04:00	-4	0.008	3.16	0.45200000000000007
21-06-05 04:10	-4	0.0	1.568	0.0
21-06-05 04:20	-4	1.028	9.916	0.884
21-06-05 04:30	-4	1.44	1.8679999999999999	3.8
21-06-05 04:40	-4	3.692	13.004	12.580000000000002
21-06-05 04:50	-4	4.268	9.724	12.968
21-06-05 05:00	-4	6.132	6.152	5.82
21-06-05 05:10	-4	5.428	2.316	0.0
21-06-05 05:20	-4	4.524	1.8199999999999998	0.0
21-06-05 05:30	-4	7.632000000000001	7.967999999999999	3.008
21-06-05 05:40	-4	9.788	8.040000000000001	10.452000000000002
21-06-05 05:50	-4	4.504	1.6400000000000001	17.684
21-06-05 06:00	-4	5.540000000000001	16.052	8.956
21-06-05 06:10	-4	10.156	15.808000000000002	8.016
21-06-05 06:20	-4	1.3519999999999999	2.2600000000000002	11.492
21-06-05 06:30	-4	12.819999999999999	12.724	14.34
21-06-05 06:40	-4	0.27199999999999996	0.0	0.392
21-06-05 06:50	-4	0.0	0.0	0.0
21-06-05 07:00	-3	0.168	0.0	0.0
21-06-05 07:10	-3	0.64	0.488	0.372
21-06-05 07:20	-3	1.4120000000000001	0.10400000000000001	0.0
21-06-05 07:30	-3	0.0	0.11200000000000002	0.0
21-06-05 07:40	-3	0.088	0.0	0.0
21-06-05 07:50	-3	2.5	7.5280000000000005	11.8
21-06-05 08:00	-3	0.6	4.876	2.384
21-06-05 08:10	-3	0.0	0.0	0.0
21-06-05 08:20	-3	0.0	0.0	0.0
21-06-05 08:30	-3	0.0	1.504	0.072
21-06-05 08:40	-3	0.0	0.0	0.0
21-06-05 08:50	-3	0.0	0.0	0.0
21-06-05 09:00	-3	0.0	0.0	0.0
21-06-05 09:10	-3	0.0	0.0	0.0
21-06-05 09:20	-3	0.328	2.192	0.404
21-06-05 09:30	-3	0.0	0.0	0.0
21-06-05 09:40	-3	0.0	0.0	0.0
21-06-05 09:50	-3	0.696	0.012	5.332
21-06-05 10:00	-3	0.0	0.016	0.68
21-06-05 10:10	-3	2.04	4.9079999999999995	25.224
21-06-05 10:20	-3	2.3200000000000003	7.360000000000001	7.279999999999999
21-06-05 10:30	-3	0.268	0.10800000000000001	4.5920000000000005
21-06-05 10:40	-3	3.3760000000000003	0.44000000000000006	4.912000000000001
21-06-05 10:50	-3	1.8199999999999998	0.0	0.0
21-06-05 11:00	-3	0.0	0.0	0.0
21-06-05 11:10	-3	0.0	0.0	0.0
21-06-05 11:20	-3	0.0	0.0	0.0
21-06-05 11:30	-3	0.008	4.08	0.296
21-06-05 11:40	-3	0.028000000000000004	1.6480000000000001	0.096
21-06-05 11:50	-3	0.0	0.0	0.0
21-06-05 12:00	-3	0.0	0.028000000000000004	0.0
21-06-05 12:10	-3	0.0	0.0	0.0
21-06-05 12:20	-3	0.008	0.0	0.0
21-06-05 12:30	-3	0.036	0.0	0.0
21-06-05 12:40	-3	0.0	0.0	0.484
21-06-05 12:50	-3	1.1039999999999999	0.0	0.528
21-06-05 13:00	-3	2.56	1.288	2.976
21-06-05 13:10	-3	2.884	0.484	4.380000000000001
21-06-05 13:20	-3	1.56	2.608	1.748
21-06-05 13:30	-3	0.0	0.0	0.0
21-06-05 13:40	-3	0.0	0.0	0.0
21-06-05 13:50	-3	0.0	0.0	0.0
21-06-05 14:00	-3	0.0	0.0	0.0
21-06-05 14:10	-3	0.0	0.172	0.0
21-06-05 14:20	-3	0.0	0.332	0.20400000000000001
21-06-05 14:30	-3	0.0	0.0	0.0
21-06-05 14:40	-3	0.0	0.10400000000000001	0.0
21-06-05 14:50	-3	0.0	0.04	0.0
21-06-05 15:00	-3	0.0	3.464	0.0
21-06-05 15:10	-3	0.264	10.580000000000002	6.172
21-06-05 15:20	-3	0.0	0.484	0.0
21-06-05 15:30	-3	0.364	0.0	0.008
21-06-05 15:40	-3	0.0	0.0	0.0
21-06-05 15:50	-3	0.0	0.0	0.0
21-06-05 16:00	-3	0.6	7.6800000000000015	7.784000000000001
21-06-05 16:10	-3	0.23600000000000004	6.996	0.516
21-06-05 16:20	-3	0.08399999999999999	0.0	2.444
21-06-05 16:30	-3	0.06	0.0	0.0
21-06-05 16:40	-3	0.176	0.02	0.0
21-06-05 16:50	-3	0.0	0.0	0.0
21-06-05 17:00	-3	0.0	0.0	0.0
21-06-05 17:10	-3	0.0	0.0	0.0
21-06-05 17:20	-3	0.388	0.0	0.0
21-06-05 17:30	-3	0.0	0.072	0.0
21-06-05 17:40	-3	0.0	0.0	0.0
21-06-05 17:50	-3	0.0	0.0	0.0
21-06-05 18:00	-3	0.0	0.0	0.016
21-06-05 18:10	-3	0.008	0.756	1.448
21-06-05 18:20	-3	0.0	0.396	0.696
21-06-05 18:30	-3	0.068	0.0	0.0
21-06-05 18:40	-3	0.0	0.132	0.0
21-06-05 18:50	-3	2.916	0.052000000000000005	0.0
21-06-05 19:00	-3	0.22799999999999998	1.152	0.0
21-06-05 19:10	-3	0.0	0.0	0.0
21-06-05 19:20	-3	3.432	0.42400000000000004	8.416
21-06-05 19:30	-3	1.6320000000000001	0.352	8.632
21-06-05 19:40	-3	0.11200000000000002	0.236	8.768
21-06-05 19:50	-3	2.2800000000000002	2.16	10.867999999999999
21-06-05 20:00	-3	0.076	0.02	0.22400000000000003
21-06-05 20:10	-3	2.016	1.528	0.4640000000000001
21-06-05 20:20	-3	1.136	2.576	2.212
21-06-05 20:30	-3	3.024	3.3480000000000003	1.7719999999999998
21-06-05 20:40	-3	0.0	0.0	0.02
21-06-05 20:50	-3	0.0	0.148	0.0
21-06-05 21:00	-3	0.0	0.0	0.404
21-06-05 21:10	-3	0.0	0.0	0.0
21-06-05 21:20	-3	0.33599999999999997	0.23199999999999998	1.064
21-06-05 21:30	-3	2.32	1.716	4.76
21-06-05 21:40	-3	1.6280000000000001	5.18	1.2280000000000002
21-06-05 21:50	-3	3.396	6.888	3.5840000000000005
21-06-05 22:00	-3	1.6640000000000001	1.732	0.0
21-06-05 22:10	-3	0.33999999999999997	0.0	1.9760000000000002
21-06-05 22:20	-3	1.308	0.596	0.0
21-06-05 22:30	-3	0.532	1.564	0.092
21-06-05 22:40	-3	1.6800000000000002	2.012	1.332
21-06-05 22:50	-3	0.0	2.8440000000000003	1.544
21-06-05 23:00	-3	4.696	0.5880000000000001	4.664
21-06-05 23:10	-3	2.8	1.652	0.172
21-06-05 23:20	-3	8.144	3.028	1.516
21-06-05 23:30	-3	3.996	2.524	1.488
21-06-05 23:40	-3	4.588	5.904	7.648000000000001
21-06-05 23:50	-3	12.784	7.172	17.064
21-06-06 00:00	-3	4.212000000000001	2.3760000000000003	20.28
21-06-06 00:10	-3	6.172	5.376	16.428
21-06-06 00:20	-3	7.048	4.58	8.348
21-06-06 00:30	-3	5.828	12.192	12.511999999999999
21-06-06 00:40	-3	10.620000000000001	14.312000000000001	16.992
21-06-06 00:50	-3	2.812	0.0	0.536
21-06-06 01:00	-3	0.048	1.332	2.624
21-06-06 01:10	-3	0.064	0.088	1.5
21-06-06 01:20	-3	1.032	5.4879999999999995	0.34400000000000003
21-06-06 01:30	-3	4.304	5.964	0.33599999999999997
21-06-06 01:40	-3	4.16	8.559999999999999	0.724
21-06-06 01:50	-3	1.512	4.408	0.08399999999999999
21-06-06 02:00	-3	4.172	13.26	3.0040000000000004
21-06-06 02:10	-3	1.48	4.183999999999999	1.004
21-06-06 02:20	-3	4.552	6.272	6.26
21-06-06 02:30	-3	0.0	5.656000000000001	0.016
21-06-06 02:40	-3	2.38	1.1520000000000001	0.12400000000000003
21-06-06 02:50	-3	1.6880000000000002	2.6439999999999997	1.784
21-06-06 03:00	-3	6.4879999999999995	9.74	16.732
21-06-06 03:10	-3	2.492	16.656	2.448
21-06-06 03:20	-3	0.136	6.5680000000000005	1.9040000000000004
21-06-06 03:30	-3	2.428	7.880000000000001	6.044
21-06-06 03:40	-3	9.444	9.172	10.648
21-06-06 03:50	-3	8.884	2.928	1.6600000000000001
21-06-06 04:00	-3	13.996	4.264	11.584
21-06-06 04:10	-3	1.688	0.352	3.54
21-06-06 04:20	-3	3.3840000000000003	0.10400000000000001	0.504
21-06-06 04:30	-3	5.272	1.136	8.02
21-06-06 04:40	-3	2.676	0.0	5.0
21-06-06 04:50	-3	0.6	1.1400000000000001	2.928
21-06-06 05:00	-3	0.008	0.044	6.688
21-06-06 05:10	-3	0.004	0.388	18.716
21-06-06 05:20	-3	1.408	0.496	11.248000000000001
21-06-06 05:30	-3	3.368	0.552	9.108
21-06-06 05:40	-3	12.032	11.632000000000001	17.972
21-06-06 05:50	-3	4.736000000000001	6.651999999999999	14.036000000000001
21-06-06 06:00	-3	6.552	5.832000000000001	7.0760000000000005
21-06-06 06:10	-3	7.632000000000001	17.375999999999998	9.456
21-06-06 06:20	-3	0.324	0.0	0.42000000000000004
21-06-06 06:30	-3	2.244	2.5000000000000004	0.5599999999999999
21-06-06 06:40	-3	10.652000000000001	2.048	3.568
21-06-06 06:50	-3	1.244	0.024	6.356
21-06-06 07:00	-2	0.0	0.0	0.0
21-06-06 07:10	-2	0.0	0.0	0.0
21-06-06 07:20	-2	0.292	0.0	0.016
21-06-06 07:30	-2	2.18	1.048	4.308
21-06-06 07:40	-2	0.0	0.0	0.0
21-06-06 07:50	-2	0.0	0.0	0.0
21-06-06 08:00	-2	0.0	0.0	0.0
21-06-06 08:10	-2	0.256	0.22800000000000004	0.0
21-06-06 08:20	-2	0.0	0.18	0.0
21-06-06 08:30	-2	0.0	0.0	0.0
21-06-06 08:40	-2	0.0	0.0	0.0
21-06-06 08:50	-2	0.0	0.0	0.0
21-06-06 09:00	-2	0.0	0.0	0.0
21-06-06 09:10	-2	1.068	0.22400000000000003	0.0
21-06-06 09:20	-2	1.5559999999999998	9.208	0.8280000000000001
21-06-06 09:30	-2	0.8560000000000001	6.572	1.452
21-06-06 09:40	-2	0.092	2.564	6.5
21-06-06 09:50	-2	0.004	0.8640000000000001	3.684
21-06-06 10:00	-2	0.02	0.0	3.1119999999999997
21-06-06 10:10	-2	0.0	0.324	5.284000000000001
21-06-06 10:20	-2	0.0	0.0	0.0
21-06-06 10:30	-2	0.0	0.0	0.0
21-06-06 10:40	-2	0.0	0.0	0.0
21-06-06 10:50	-2	0.0	0.0	0.0
21-06-06 11:00	-2	0.0	0.0	0.0
21-06-06 11:10	-2	0.0	0.0	0.0
21-06-06 11:20	-2	0.0	0.0	0.0
21-06-06 11:30	-2	0.0	0.0	0.0
21-06-06 11:40	-2	0.0	0.0	0.0
21-06-06 11:50	-2	4.180000000000001	0.0	0.096
21-06-06 12:00	-2	0.016	0.0	0.0
21-06-06 12:10	-2	5.5600000000000005	0.144	1.268
21-06-06 12:20	-2	8.204	1.7600000000000002	2.56
21-06-06 12:30	-2	0.536	0.40800000000000003	9.604
21-06-06 12:40	-2	0.0	0.152	2.2039999999999997
21-06-06 12:50	-2	1.096	1.536	0.16
21-06-06 13:00	-2	0.0	0.0	0.0
21-06-06 13:10	-2	0.0	0.276	0.0
21-06-06 13:20	-2	0.0	0.0	0.0
21-06-06 13:30	-2	0.0	0.0	0.0
21-06-06 13:40	-2	0.0	0.0	0.0
21-06-06 13:50	-2	0.0	0.0	0.0
21-06-06 14:00	-2	0.0	0.0	0.0
21-06-06 14:10	-2	0.0	0.0	0.0
21-06-06 14:20	-2	0.0	0.0	0.0
21-06-06 14:30	-2	0.0	0.0	0.16799999999999998
21-06-06 14:40	-2	0.136	0.0	0.324
21-06-06 14:50	-2	0.0	0.0	0.0
21-06-06 15:00	-2	0.0	0.0	0.0
21-06-06 15:10	-2	0.0	0.0	0.0
21-06-06 15:20	-2	0.0	0.0	0.0
21-06-06 15:30	-2	0.0	0.0	0.0
21-06-06 15:40	-2	0.0	0.0	0.0
21-06-06 15:50	-2	0.404	0.304	0.0
21-06-06 16:00	-2	0.0	0.0	0.0
21-06-06 16:10	-2	0.0	0.0	0.0
21-06-06 16:20	-2	0.0	0.0	0.0
21-06-06 16:30	-2	0.0	0.0	0.0
21-06-06 16:40	-2	0.0	0.0	0.0
21-06-06 16:50	-2	0.45199999999999996	2.5439999999999996	3.004
21-06-06 17:00	-2	0.008	0.6679999999999999	1.076
21-06-06 17:10	-2	0.0	0.0	0.0
21-06-06 17:20	-2	0.0	0.0	0.0
21-06-06 17:30	-2	0.0	0.0	0.0
21-06-06 17:40	-2	0.384	0.26	0.0
21-06-06 17:50	-2	0.0	0.0	0.0
21-06-06 18:00	-2	0.0	0.0	0.0
21-06-06 18:10	-2	0.0	0.0	0.0
21-06-06 18:20	-2	0.0	0.0	0.0
21-06-06 18:30	-2	0.0	0.0	0.0
21-06-06 18:40	-2	0.0	0.0	0.0
21-06-06 18:50	-2	0.0	0.0	0.536
21-06-06 19:00	-2	0.0	0.0	0.0
21-06-06 19:10	-2	0.0	0.0	0.0
21-06-06 19:20	-2	0.316	0.136	0.004
21-06-06 19:30	-2	4.24	0.608	2.7039999999999997
21-06-06 19:40	-2	3.3800000000000003	0.164	0.0
21-06-06 19:50	-2	0.0	0.0	0.0
21-06-06 20:00	-2	0.9800000000000001	5.5200000000000005	0.744
21-06-06 20:10	-2	0.944	1.144	2.316
21-06-06 20:20	-2	0.22000000000000003	2.2399999999999998	0.028000000000000004
21-06-06 20:30	-2	0.33599999999999997	2.412	0.548
21-06-06 20:40	-2	0.0	0.0	0.0
21-06-06 20:50	-2	0.0	0.0	0.1
21-06-06 21:00	-2	0.3	4.18	0.644
21-06-06 21:10	-2	0.0	0.0	0.0
21-06-06 21:20	-2	0.0	0.0	0.0
21-06-06 21:30	-2	0.0	0.0	0.0
21-06-06 21:40	-2	0.032	0.092	0.0
21-06-06 21:50	-2	0.8240000000000001	2.268	2.7359999999999998
21-06-06 22:00	-2	1.8760000000000001	5.4159999999999995	5.484
21-06-06 22:10	-2	2.4520000000000004	8.668000000000001	3.156
21-06-06 22:20	-2	0.06	1.7920000000000003	1.608
21-06-06 22:30	-2	0.12	0.324	0.004
21-06-06 22:40	-2	1.236	0.012	0.6199999999999999
21-06-06 22:50	-2	2.476	0.44000000000000006	1.02
21-06-06 23:00	-2	1.332	1.2879999999999998	4.64
21-06-06 23:10	-2	2.76	0.11200000000000002	0.9440000000000002
21-06-06 23:20	-2	3.108	2.3600000000000003	0.6799999999999999
21-06-06 23:30	-2	3.528	2.14	6.604000000000001
21-06-06 23:40	-2	3.028	0.924	5.48
21-06-06 23:50	-2	0.908	7.008	4.928
21-06-07 00:00	-2	6.12	3.468	11.784
21-06-07 00:10	-2	8.424	4.364	9.172
21-06-07 00:20	-2	9.208	9.804	15.812000000000001
21-06-07 00:30	-2	9.476	3.62	7.275999999999999
21-06-07 00:40	-2	5.916	5.024	11.443999999999999
21-06-07 00:50	-2	1.54	15.14	14.096
21-06-07 01:00	-2	2.896	4.140000000000001	0.288
21-06-07 01:10	-2	4.628	2.012	2.424
21-06-07 01:20	-2	10.884	7.924000000000001	6.92
21-06-07 01:30	-2	6.612	1.8039999999999998	6.148000000000001
21-06-07 01:40	-2	2.2760000000000002	5.5520000000000005	4.264
21-06-07 01:50	-2	0.24	8.116	9.528
21-06-07 02:00	-2	4.0760000000000005	8.120000000000001	15.516
21-06-07 02:10	-2	0.744	9.024000000000001	2.608
21-06-07 02:20	-2	0.44000000000000006	0.076	0.0
21-06-07 02:30	-2	0.0	0.0	0.0
21-06-07 02:40	-2	0.0	0.092	1.544
21-06-07 02:50	-2	1.92	0.0	0.0
21-06-07 03:00	-2	3.9760000000000004	0.0	0.20800000000000002
21-06-07 03:10	-2	4.404000000000001	0.276	0.78
21-06-07 03:20	-2	2.612	0.0	0.0
21-06-07 03:30	-2	1.416	0.252	6.704000000000001
21-06-07 03:40	-2	8.72	4.156000000000001	10.472
21-06-07 03:50	-2	6.672	0.46799999999999997	12.172
21-06-07 04:00	-2	5.36	6.772	9.576
21-06-07 04:10	-2	8.936	9.5	12.2
21-06-07 04:20	-2	0.188	3.1799999999999997	11.008000000000001
21-06-07 04:30	-2	9.992	7.831999999999999	5.252000000000001
21-06-07 04:40	-2	8.876000000000001	6.008	3.6440000000000006
21-06-07 04:50	-2	14.724	8.608	12.736
21-06-07 05:00	-2	5.244	1.452	6.956
21-06-07 05:10	-2	1.248	3.8280000000000003	7.328
21-06-07 05:20	-2	2.9880000000000004	6.412000000000001	13.492
21-06-07 05:30	-2	11.22	0.8720000000000001	6.688
21-06-07 05:40	-2	8.040000000000001	7.32	8.059999999999999
21-06-07 05:50	-2	2.108	10.144	6.88
21-06-07 06:00	-2	6.772	20.884	11.443999999999999
21-06-07 06:10	-2	11.5	2.54	10.431999999999999
21-06-07 06:20	-2	3.1	12.716	10.236
21-06-07 06:30	-2	6.28	8.187999999999999	11.376
21-06-07 06:40	-2	16.84	26.064	13.420000000000002
21-06-07 06:50	-2	0.784	2.336	3.3280000000000003
21-06-07 07:00	-1	0.5	3.8880000000000003	0.828
21-06-07 07:10	-1	0.0	0.0	1.2520000000000002
21-06-07 07:20	-1	0.0	0.0	0.0
21-06-07 07:30	-1	0.0	0.0	0.0
21-06-07 07:40	-1	0.0	0.0	0.0
21-06-07 07:50	-1	0.0	0.192	0.0
21-06-07 08:00	-1	0.0	1.048	0.9720000000000001
21-06-07 08:10	-1	0.0	0.188	0.8
21-06-07 08:20	-1	0.0	0.0	0.0
21-06-07 08:30	-1	2.96	2.628	0.0
21-06-07 08:40	-1	0.0	0.0	0.0
21-06-07 08:50	-1	0.0	0.0	0.0
21-06-07 09:00	-1	0.248	0.264	10.644
21-06-07 09:10	-1	0.9199999999999999	3.5879999999999996	12.360000000000001
21-06-07 09:20	-1	19.78	10.144000000000002	20.86
21-06-07 09:30	-1	14.728	3.008	22.48
21-06-07 09:40	-1	16.492	1.1920000000000002	7.38
21-06-07 09:50	-1	1.312	1.204	8.088
21-06-07 10:00	-1	0.028000000000000004	0.128	1.052
21-06-07 10:10	-1	0.0	0.0	0.0
21-06-07 10:20	-1	0.368	0.744	0.0
21-06-07 10:30	-1	0.032	1.736	1.924
21-06-07 10:40	-1	3.2600000000000002	4.9719999999999995	0.0
21-06-07 10:50	-1	4.636	2.4880000000000004	0.0
21-06-07 11:00	-1	4.484	10.459999999999999	0.648
21-06-07 11:10	-1	0.0	0.0	0.0
21-06-07 11:20	-1	0.0	0.0	0.0
21-06-07 11:30	-1	0.296	0.0	2.7
21-06-07 11:40	-1	0.476	3.18	11.672
21-06-07 11:50	-1	0.62	0.368	4.208
21-06-07 12:00	-1	0.0	0.004	0.8640000000000001
21-06-07 12:10	-1	0.064	0.0	0.0
21-06-07 12:20	-1	0.33599999999999997	0.0	0.0
21-06-07 12:30	-1	0.0	0.0	0.0
21-06-07 12:40	-1	0.0	0.0	0.0
21-06-07 12:50	-1	0.088	0.0	0.0
21-06-07 13:00	-1	0.0	0.0	0.0
21-06-07 13:10	-1	0.0	1.592	0.0
21-06-07 13:20	-1	5.844	0.23200000000000004	0.0
21-06-07 13:30	-1	3.088	0.568	0.26
21-06-07 13:40	-1	0.248	0.752	0.132
21-06-07 13:50	-1	1.2440000000000002	0.344	1.4
21-06-07 14:00	-1	0.0	3.8240000000000003	1.48
21-06-07 14:10	-1	0.0	0.0	0.0
21-06-07 14:20	-1	0.0	0.256	0.0
21-06-07 14:30	-1	0.0	0.008	0.036
21-06-07 14:40	-1	0.0	0.0	0.0
21-06-07 14:50	-1	0.0	0.0	0.0
21-06-07 15:00	-1	8.5	2.272	17.380000000000003
21-06-07 15:10	-1	3.556	0.304	4.676
21-06-07 15:20	-1	3.4	9.236	9.315999999999999
21-06-07 15:30	-1	0.492	0.088	0.632
21-06-07 15:40	-1	0.0	0.0	0.0
21-06-07 15:50	-1	0.0	0.0	0.0
21-06-07 16:00	-1	0.0	0.0	0.0
21-06-07 16:10	-1	0.0	0.0	0.0
21-06-07 16:20	-1	0.0	0.0	0.0
21-06-07 16:30	-1	0.0	0.0	0.0
21-06-07 16:40	-1	0.0	0.0	0.0
21-06-07 16:50	-1	0.0	0.0	0.0
21-06-07 17:00	-1	0.45999999999999996	0.0	0.6679999999999999
21-06-07 17:10	-1	1.848	0.05600000000000001	0.372
21-06-07 17:20	-1	0.0	0.0	0.0
21-06-07 17:30	-1	0.0	0.0	0.0
21-06-07 17:40	-1	0.0	0.0	0.04
21-06-07 17:50	-1	0.0	0.528	4.056
21-06-07 18:00	-1	0.0	0.0	0.8039999999999999
21-06-07 18:10	-1	0.0	0.0	0.0
21-06-07 18:20	-1	0.0	0.0	0.0
21-06-07 18:30	-1	0.0	0.0	0.0
21-06-07 18:40	-1	0.0	0.0	0.0
21-06-07 18:50	-1	0.0	0.0	0.0
21-06-07 19:00	-1	0.0	0.0	0.0
21-06-07 19:10	-1	0.0	0.0	0.0
21-06-07 19:20	-1	0.256	0.0	0.0
21-06-07 19:30	-1	0.0	0.0	0.0
21-06-07 19:40	-1	0.304	6.944	0.05600000000000001
21-06-07 19:50	-1	1.78	0.336	0.836
21-06-07 20:00	-1	0.024	5.14	4.128
21-06-07 20:10	-1	0.148	1.6760000000000002	0.9560000000000001
21-06-07 20:20	-1	0.02	0.3	0.0
21-06-07 20:30	-1	0.0	0.0	0.0
21-06-07 20:40	-1	0.6439999999999999	0.068	0.0
21-06-07 20:50	-1	0.0	0.332	0.504
21-06-07 21:00	-1	0.0	3.7640000000000002	0.076
21-06-07 21:10	-1	0.0	0.0	0.0
21-06-07 21:20	-1	0.0	0.0	0.0
21-06-07 21:30	-1	0.23199999999999998	0.0	0.12
21-06-07 21:40	-1	0.0	2.62	3.168
21-06-07 21:50	-1	0.0	5.656000000000001	0.196
21-06-07 22:00	-1	0.0	0.016	0.0
21-06-07 22:10	-1	5.016	2.108	5.688
21-06-07 22:20	-1	0.0	0.06	0.0
21-06-07 22:30	-1	5.172	2.808	1.476
21-06-07 22:40	-1	5.048	7.172	5.744000000000001
21-06-07 22:50	-1	2.228	4.276	3.848
21-06-07 23:00	-1	1.284	0.0	0.052000000000000005
21-06-07 23:10	-1	1.56	0.528	3.064
21-06-07 23:20	-1	1.6960000000000002	0.0	1.44
21-06-07 23:30	-1	2.064	3.2	4.66
21-06-07 23:40	-1	11.828	5.272	8.116
21-06-07 23:50	-1	6.252	13.748000000000001	7.82
21-06-08 00:00	-1	6.316000000000001	0.12	2.616
21-06-08 00:10	-1	5.772	4.404000000000001	9.976
21-06-08 00:20	-1	13.6	9.328	7.628
21-06-08 00:30	-1	6.62	5.172	8.348
21-06-08 00:40	-1	3.504	5.78	3.188
21-06-08 00:50	-1	2.652	9.34	1.1760000000000002
21-06-08 01:00	-1	4.368	5.488	9.492
21-06-08 01:10	-1	1.78	12.652000000000001	10.668000000000001
21-06-08 01:20	-1	0.2	3.268	8.468
21-06-08 01:30	-1	0.584	6.572	0.66
21-06-08 01:40	-1	0.268	6.548	0.012
21-06-08 01:50	-1	5.324	5.928	4.644
21-06-08 02:00	-1	11.831999999999999	6.296	7.964
21-06-08 02:10	-1	7.328	5.524	1.7399999999999998
21-06-08 02:20	-1	0.476	8.9	0.45600000000000007
21-06-08 02:30	-1	4.868	0.0	0.0
21-06-08 02:40	-1	0.2	1.08	0.0
21-06-08 02:50	-1	0.316	0.0	0.044
21-06-08 03:00	-1	4.292	0.264	4.656000000000001
21-06-08 03:10	-1	2.508	0.048	1.232
21-06-08 03:20	-1	5.656000000000001	0.664	3.568
21-06-08 03:30	-1	2.356	0.0	7.031999999999999
21-06-08 03:40	-1	0.9800000000000001	0.027999999999999997	3.5439999999999996
21-06-08 03:50	-1	1.116	0.8640000000000001	16.168
21-06-08 04:00	-1	2.7079999999999997	2.116	9.896
21-06-08 04:10	-1	6.840000000000001	2.8600000000000003	15.892000000000001
21-06-08 04:20	-1	4.036	4.4159999999999995	6.980000000000001
21-06-08 04:30	-1	3.3800000000000003	9.556000000000001	8.536
21-06-08 04:40	-1	14.540000000000001	3.532	11.584
21-06-08 04:50	-1	4.496	6.048	0.42800000000000005
21-06-08 05:00	-1	1.3439999999999999	13.708000000000002	1.184
21-06-08 05:10	-1	0.35600000000000004	1.3359999999999999	7.644
21-06-08 05:20	-1	5.868	3.3760000000000003	7.5840000000000005
21-06-08 05:30	-1	7.268000000000001	14.02	13.776000000000002
21-06-08 05:40	-1	8.312000000000001	10.088	6.42
21-06-08 05:50	-1	11.084	21.128	2.6239999999999997
21-06-08 06:00	-1	8.408000000000001	5.032	10.016
21-06-08 06:10	-1	22.224	12.008	21.152
21-06-08 06:20	-1	7.244	10.752	10.348
21-06-08 06:30	-1	11.728	11.504000000000001	14.512
21-06-08 06:40	-1	2.064	7.967999999999999	12.975999999999999
21-06-08 06:50	-1	0.0	3.6439999999999997	7.459999999999999
21-06-08 07:00	0	0.324	0.8559999999999999	2.112
21-06-08 07:10	0	0.0	0.0	0.0
21-06-08 07:20	0	0.0	0.0	0.0
21-06-08 07:30	0	0.0	0.0	0.0
21-06-08 07:40	0	0.0	0.0	0.0
21-06-08 07:50	0	3.9	0.096	0.812
21-06-08 08:00	0	0.0	0.0	0.0
21-06-08 08:10	0	0.0	0.0	0.0
21-06-08 08:20	0	0.0	0.0	0.0
21-06-08 08:30	0	0.0	0.0	0.0
21-06-08 08:40	0	0.0	0.0	0.0
21-06-08 08:50	0	0.0	0.0	0.0
21-06-08 09:00	0	0.0	0.0	0.0
21-06-08 09:10	0	0.0	0.0	0.0
21-06-08 09:20	0	0.0	0.0	0.0
21-06-08 09:30	0	0.136	0.0	0.712
21-06-08 09:40	0	2.012	1.716	0.752
21-06-08 09:50	0	0.0	1.9240000000000002	0.388
21-06-08 10:00	0	6.196	13.448000000000002	5.176
21-06-08 10:10	0	24.512	20.668	19.863999999999997
21-06-08 10:20	0	24.68	11.872	21.848000000000003
21-06-08 10:30	0	16.428	21.396	15.776000000000002
21-06-08 10:40	0	11.940000000000001	20.964000000000002	22.812
21-06-08 10:50	0	18.660000000000004	12.984	13.788
21-06-08 11:00	0	10.948	22.932	12.187999999999999
21-06-08 11:10	0	15.959999999999999	11.984	14.48
21-06-08 11:20	0	11.187999999999999	6.956	10.976
21-06-08 11:30	0	8.136	14.98	6.659999999999999
21-06-08 11:40	0	9.703999999999999	11.976	7.764
21-06-08 11:50	0	11.892	5.096	6.004
21-06-08 12:00	0	9.304	8.620000000000001	4.843999999999999
21-06-08 12:10	0	6.912000000000001	5.724	9.128
21-06-08 12:20	0	6.58	12.588000000000001	3.772
21-06-08 12:30	0	5.148000000000001	8.512	8.780000000000001
21-06-08 12:40	0	5.640000000000001	7.360000000000001	4.779999999999999
21-06-08 12:50	0	8.48	9.068000000000001	4.636
21-06-08 13:00	0	13.052000000000001	9.244	16.184
21-06-08 13:10	0	7.224000000000001	14.964000000000002	10.680000000000001
21-06-08 13:20	0	9.98	23.648	12.963999999999999
21-06-08 13:30	0	7.572	14.772	11.0
21-06-08 13:40	0	8.472	11.928	5.16
21-06-08 13:50	0	15.331999999999999	7.212000000000001	10.572
21-06-08 14:00	0	11.860000000000001	19.024	11.040000000000001
21-06-08 14:10	0	15.536000000000001	14.228	9.952
21-06-08 14:20	0	8.608	11.752	9.756
21-06-08 14:30	0	5.5520000000000005	7.648000000000001	10.768
21-06-08 14:40	0	6.204	14.020000000000001	3.5840000000000005
21-06-08 14:50	0	11.844	6.228	9.428
21-06-08 15:00	0	10.336	3.268	6.2
21-06-08 15:10	0	4.720000000000001	6.392	4.384
21-06-08 15:20	0	5.292	7.132	8.82
21-06-08 15:30	0	6.712000000000001	3.96	15.431999999999999
21-06-08 15:40	0	4.848000000000001	6.5760000000000005	4.452
21-06-08 15:50	0	6.064	5.412	4.564
21-06-08 16:00	0	2.1719999999999997	4.264	2.476
21-06-08 16:10	0	5.648000000000001	2.3960000000000004	8.264
21-06-08 16:20	0	1.236	7.0120000000000005	3.2560000000000002
21-06-08 16:30	0	0.352	3.7840000000000003	1.552
21-06-08 16:40	0	1.7120000000000002	1.8880000000000003	0.45600000000000007
21-06-08 16:50	0	10.956	0.8	0.256
21-06-08 17:00	0	8.596	0.032	0.136
21-06-08 17:10	0	0.0	0.20400000000000001	0.0
21-06-08 17:20	0	1.7399999999999998	0.06	1.816
21-06-08 17:30	0	1.5559999999999998	0.024	2.012
21-06-08 17:40	0	3.2399999999999998	5.288	7.332000000000001
21-06-08 17:50	0	2.748	2.832	3.04
21-06-08 18:00	0	2.532	1.16	0.256
21-06-08 18:10	0	3.6759999999999997	1.936	4.976
21-06-08 18:20	0	2.448	0.528	0.8720000000000001
21-06-08 18:30	0	0.876	0.0	0.076
21-06-08 18:40	0	0.584	0.0	0.0
21-06-08 18:50	0	0.0	0.0	0.496
21-06-08 19:00	0	2.2960000000000003	0.028000000000000004	0.0
21-06-08 19:10	0	0.792	2.036	1.1320000000000001
21-06-08 19:20	0	7.656000000000001	7.112	9.164
21-06-08 19:30	0	6.912000000000001	4.224	4.32
21-06-08 19:40	0	7.68	9.7	2.716
21-06-08 19:50	0	9.204	2.8760000000000003	4.384
21-06-08 20:00	0	0.172	3.136	2.6719999999999997
21-06-08 20:10	0	0.024	0.616	0.028000000000000004
21-06-08 20:20	0	0.004	3.4480000000000004	1.636
21-06-08 20:30	0	0.45199999999999996	16.052	5.98
21-06-08 20:40	0	0.9719999999999999	1.168	1.324
21-06-08 20:50	0	5.392	4.704	1.06
21-06-08 21:00	0	0.124	0.328	0.016
21-06-08 21:10	0	2.532	6.892	1.02
21-06-08 21:20	0	0.8400000000000001	2.0759999999999996	4.124
21-06-08 21:30	0	0.16799999999999998	0.036000000000000004	0.568
21-06-08 21:40	0	0.004	0.128	3.304
21-06-08 21:50	0	0.584	0.0	0.2
21-06-08 22:00	0	1.464	0.532	1.5
21-06-08 22:10	0	6.087999999999999	0.45199999999999996	0.9960000000000001
21-06-08 22:20	0	2.944	0.8	1.108
21-06-08 22:30	0	2.408	1.848	0.312
21-06-08 22:40	0	4.348000000000001	0.032	1.9600000000000002
21-06-08 22:50	0	4.948	0.02	0.576
21-06-08 23:00	0	10.328	1.9600000000000002	3.4480000000000004
21-06-08 23:10	0	1.7440000000000002	0.008	1.392
21-06-08 23:20	0	2.8440000000000003	0.356	1.1400000000000001
21-06-08 23:30	0	4.5440000000000005	0.648	2.616
21-06-08 23:40	0	2.872	1.268	3.344
21-06-08 23:50	0	1.768	1.7240000000000002	3.152
21-06-09 00:00	0	1.556	0.704	3.5799999999999996
21-06-09 00:10	0	6.3	0.16799999999999998	4.64
21-06-09 00:20	0	4.736	2.696	2.04
21-06-09 00:30	0	3.0520000000000005	4.516	1.56
21-06-09 00:40	0	3.3559999999999994	0.764	0.66
21-06-09 00:50	0	1.364	0.6839999999999999	3.036
21-06-09 01:00	0	0.372	1.256	0.156
21-06-09 01:10	0	5.396	3.508	0.512
21-06-09 01:20	0	3.2600000000000002	3.564	1.828
21-06-09 01:30	0	1.46	0.388	0.536
21-06-09 01:40	0	1.2280000000000002	1.948	0.5439999999999999
21-06-09 01:50	0	5.456	5.096	4.0520000000000005
21-06-09 02:00	0	2.1719999999999997	8.116	4.728
21-06-09 02:10	0	2.992	1.1280000000000001	3.2399999999999998
21-06-09 02:20	0	5.184	0.024	0.8320000000000001
21-06-09 02:30	0	1.424	0.016	2.104
21-06-09 02:40	0	3.2039999999999997	0.72	3.492
21-06-09 02:50	0	6.9	0.5720000000000001	0.26799999999999996
21-06-09 03:00	0	1.452	2.6	0.052000000000000005
21-06-09 03:10	0	6.056	0.252	0.9039999999999999
21-06-09 03:20	0	2.7279999999999998	0.096	0.0
21-06-09 03:30	0	0.0	1.1360000000000001	0.0
21-06-09 03:40	0	0.0	0.0	0.0
21-06-09 03:50	0	0.0	0.0	0.0
21-06-09 04:00	0	0.0	0.508	1.916
21-06-09 04:10	0	0.0	0.612	4.048
21-06-09 04:20	0	0.0	0.0	2.028
21-06-09 04:30	0	0.06	1.6720000000000002	2.52
21-06-09 04:40	0	0.05600000000000001	2.5	5.9799999999999995
21-06-09 04:50	0	0.0	0.392	2.584
21-06-09 05:00	0	1.4120000000000001	3.7159999999999997	4.92
21-06-09 05:10	0	1.1	4.232	10.796
21-06-09 05:20	0	1.1199999999999999	4.46	0.628
21-06-09 05:30	0	1.552	2.18	5.304
21-06-09 05:40	0	2.716	1.7760000000000002	1.9920000000000002
21-06-09 05:50	0	1.1640000000000001	3.96	4.0600000000000005
21-06-09 06:00	0	5.372	6.372	5.996
21-06-09 06:10	0	3.3520000000000003	0.812	1.3760000000000001
21-06-09 06:20	0	4.54	1.356	0.2
21-06-09 06:30	0	4.332	1.6480000000000001	0.24
21-06-09 06:40	0	5.196	6.768000000000001	3.148
21-06-09 06:50	0	2.444	0.248	0.244
21-06-09 07:00	1	1.32	0.0	0.144
21-06-09 07:10	1	1.5799999999999998	0.0	0.316
21-06-09 07:20	1	0.9199999999999999	0.08	0.54
21-06-09 07:30	1	0.0	0.0	0.0
21-06-09 07:40	1	0.652	0.008	0.308
21-06-09 07:50	1	0.6	0.316	1.1600000000000001
21-06-09 08:00	1	1.9440000000000002	0.028000000000000004	3.572
21-06-09 08:10	1	0.0	0.0	0.0
21-06-09 08:20	1	0.0	0.0	0.0
21-06-09 08:30	1	0.088	0.612	2.132
21-06-09 08:40	1	4.748	4.236	5.723999999999999
21-06-09 08:50	1	0.0	0.0	0.0
21-06-09 09:00	1	3.16	0.188	0.796
21-06-09 09:10	1	0.0	0.0	0.0
21-06-09 09:20	1	0.0	0.016	0.348
21-06-09 09:30	1	0.0	0.0	0.012
21-06-09 09:40	1	0.0	0.004	0.54
21-06-09 09:50	1	0.144	1.8800000000000001	1.416
21-06-09 10:00	1	0.0	0.039999999999999994	0.968
21-06-09 10:10	1	0.27599999999999997	0.192	3.096
21-06-09 10:20	1	0.0	0.26799999999999996	4.368
21-06-09 10:30	1	0.0	3.6720000000000006	0.9440000000000002
21-06-09 10:40	1	1.036	4.988	3.396
21-06-09 10:50	1	0.10400000000000001	4.16	12.188
21-06-09 11:00	1	0.22400000000000003	7.359999999999999	18.456
21-06-09 11:10	1	2.9400000000000004	0.34800000000000003	1.064
21-06-09 11:20	1	0.612	3.832	7.096000000000001
21-06-09 11:30	1	5.104	8.892	14.152000000000001
21-06-09 11:40	1	6.0120000000000005	6.496	5.036
21-06-09 11:50	1	7.828	10.76	20.584
21-06-09 12:00	1	7.492	5.744	11.14
21-06-09 12:10	1	8.016	8.836	6.228
21-06-09 12:20	1	3.716	1.584	15.62
21-06-09 12:30	1	3.3480000000000003	0.124	3.568
21-06-09 12:40	1	1.6919999999999997	0.40800000000000003	0.148
21-06-09 12:50	1	0.004	0.012	0.072
21-06-09 13:00	1	0.12	0.0	0.0
21-06-09 13:10	1	0.0	0.0	0.0
21-06-09 13:20	1	0.0	0.0	0.0
21-06-09 13:30	1	0.016	0.0	2.104
21-06-09 13:40	1	0.0	0.32	0.6719999999999999
21-06-09 13:50	1	0.0	0.016	1.8920000000000001
21-06-09 14:00	1	0.0	0.44000000000000006	0.004
21-06-09 14:10	1	0.068	0.22400000000000003	2.384
21-06-09 14:20	1	1.248	1.084	0.944
21-06-09 14:30	1	5.768	0.028000000000000004	1.864
21-06-09 14:40	1	1.4519999999999997	0.732	1.98
21-06-09 14:50	1	1.392	0.0	0.0
21-06-09 15:00	1	0.0	0.0	0.0
21-06-09 15:10	1	0.0	0.0	0.0
21-06-09 15:20	1	0.484	0.0	0.0
21-06-09 15:30	1	0.768	0.0	3.932
21-06-09 15:40	1	0.0	0.0	0.0
21-06-09 15:50	1	0.0	0.0	0.0
21-06-09 16:00	1	0.20400000000000001	1.016	0.092
21-06-09 16:10	1	0.236	0.304	0.0
21-06-09 16:20	1	0.42000000000000004	4.204	2.036
21-06-09 16:30	1	0.032	1.544	1.94
21-06-09 16:40	1	0.0	0.0	0.0
21-06-09 16:50	1	2.448	0.4	0.556
21-06-09 17:00	1	0.012	0.072	0.48
21-06-09 17:10	1	0.0	0.0	0.0
21-06-09 17:20	1	0.028000000000000004	1.612	0.036
21-06-09 17:30	1	0.0	0.0	0.0
21-06-09 17:40	1	0.0	0.288	0.0
21-06-09 17:50	1	1.144	0.672	0.45600000000000007
21-06-09 18:00	1	0.9400000000000001	0.6200000000000001	2.8560000000000003
21-06-09 18:10	1	0.536	0.32	0.708
21-06-09 18:20	1	0.02	0.22400000000000003	0.8360000000000001
21-06-09 18:30	1	0.072	0.44000000000000006	0.048
21-06-09 18:40	1	0.46399999999999997	0.0	0.36
21-06-09 18:50	1	0.0	0.016	0.0
21-06-09 19:00	1	0.02	1.084	0.3
21-06-09 19:10	1	3.316	2.3	0.44800000000000006
21-06-09 19:20	1	6.732000000000001	0.712	0.8959999999999999
21-06-09 19:30	1	12.776	1.6799999999999997	5.08
21-06-09 19:40	1	5.36	0.42400000000000004	0.02
21-06-09 19:50	1	6.848000000000001	1.004	7.732000000000001
21-06-09 20:00	1	0.6920000000000001	0.356	1.468
21-06-09 20:10	1	2.1759999999999997	0.0	0.032
21-06-09 20:20	1	0.32	0.0	0.0
21-06-09 20:30	1	0.0	0.0	0.0
21-06-09 20:40	1	0.036	0.992	0.14
21-06-09 20:50	1	0.17200000000000001	2.5439999999999996	0.336
21-06-09 21:00	1	0.092	1.28	0.248
21-06-09 21:10	1	0.18	0.8800000000000001	0.532
21-06-09 21:20	1	0.4840000000000001	2.896	0.43200000000000005
21-06-09 21:30	1	0.11200000000000002	0.148	0.616
21-06-09 21:40	1	0.024	1.492	0.528
21-06-09 21:50	1	0.2	2.248	3.0919999999999996
21-06-09 22:00	1	0.16799999999999998	2.3680000000000003	0.032
21-06-09 22:10	1	0.324	0.18	1.484
21-06-09 22:20	1	1.588	0.668	0.136
21-06-09 22:30	1	7.332000000000001	1.904	0.364
21-06-09 22:40	1	2.6719999999999997	3.6800000000000006	1.6600000000000001
21-06-09 22:50	1	1.584	2.944	1.048
21-06-09 23:00	1	2.404	0.64	0.20800000000000002
21-06-09 23:10	1	3.4200000000000004	3.96	2.8560000000000003
21-06-09 23:20	1	4.812	1.688	2.436
21-06-09 23:30	1	7.0280000000000005	2.692	7.768000000000001
21-06-09 23:40	1	2.38	2.4080000000000004	2.616
21-06-09 23:50	1	6.587999999999999	4.488	7.484
21-06-10 00:00	1	11.048	1.98	4.228
21-06-10 00:10	1	2.356	0.752	0.1
21-06-10 00:20	1	5.412000000000001	11.408	13.644
21-06-10 00:30	1	7.5040000000000004	4.0200000000000005	6.464
21-06-10 00:40	1	13.668000000000001	8.608	9.124
21-06-10 00:50	1	5.976	1.592	3.9800000000000004
21-06-10 01:00	1	6.876	4.072	7.104000000000001
21-06-10 01:10	1	6.752000000000001	0.128	0.34400000000000003
21-06-10 01:20	1	5.204	0.644	0.0
21-06-10 01:30	1	6.172000000000001	0.144	1.3359999999999999
21-06-10 01:40	1	1.9280000000000002	0.032	1.92
21-06-10 01:50	1	0.0	0.016	0.41200000000000003
21-06-10 02:00	1	0.0	0.0	0.0
21-06-10 02:10	1	0.796	0.02	0.0
21-06-10 02:20	1	0.0	0.0	0.392
21-06-10 02:30	1	0.492	3.7960000000000003	1.9120000000000001
21-06-10 02:40	1	0.0	0.336	0.348
21-06-10 02:50	1	0.43600000000000005	0.0	0.496
21-06-10 03:00	1	0.41600000000000004	0.24	1.2
21-06-10 03:10	1	0.0	0.0	0.0
21-06-10 03:20	1	0.064	0.0	0.596
21-06-10 03:30	1	0.0	0.0	0.0
21-06-10 03:40	1	0.9280000000000002	0.0	0.05600000000000001
21-06-10 03:50	1	0.11200000000000002	0.868	0.472
21-06-10 04:00	1	0.0	0.0	0.16
21-06-10 04:10	1	5.336	1.436	1.436
21-06-10 04:20	1	7.708	0.144	2.2560000000000002
21-06-10 04:30	1	8.012	0.532	5.683999999999999
21-06-10 04:40	1	0.144	0.0	1.2079999999999997
21-06-10 04:50	1	8.764	5.112	0.32
21-06-10 05:00	1	1.7920000000000003	2.04	1.004
21-06-10 05:10	1	6.688	0.752	1.584
21-06-10 05:20	1	1.572	7.3	0.82
21-06-10 05:30	1	0.8	2.98	0.968
21-06-10 05:40	1	0.0	3.592	0.0
21-06-10 05:50	1	0.024	2.268	2.732
21-06-10 06:00	1	0.0	0.0	0.0
21-06-10 06:10	1	0.0	0.0	0.0
21-06-10 06:20	1	0.0	0.0	0.0
21-06-10 06:30	1	0.012	0.02	0.0
21-06-10 06:40	1	0.0	0.0	0.124
21-06-10 06:50	1	0.0	0.0	0.0
21-06-10 07:00	2	0.0	0.0	0.0
21-06-10 07:10	2	0.0	0.0	0.0
21-06-10 07:20	2	0.336	3.3520000000000003	0.564
21-06-10 07:30	2	0.0	0.0	0.0
21-06-10 07:40	2	0.0	0.0	0.0
21-06-10 07:50	2	0.0	0.0	0.0
21-06-10 08:00	2	0.0	0.0	0.0
21-06-10 08:10	2	0.0	0.0	0.0
21-06-10 08:20	2	0.0	0.0	0.0
21-06-10 08:30	2	0.0	0.0	0.0
21-06-10 08:40	2	0.0	0.0	0.0
21-06-10 08:50	2	0.0	0.0	0.0
21-06-10 09:00	2	0.0	0.0	0.0
21-06-10 09:10	2	0.0	0.0	0.0
21-06-10 09:20	2	0.0	0.0	0.156
21-06-10 09:30	2	0.0	0.0	0.052000000000000005
21-06-10 09:40	2	0.0	0.0	0.0
21-06-10 09:50	2	0.0	0.0	0.0
21-06-10 10:00	2	0.0	0.0	0.0
21-06-10 10:10	2	1.196	0.196	0.0
21-06-10 10:20	2	1.484	2.3600000000000003	0.26
21-06-10 10:30	2	0.0	0.0	0.0
21-06-10 10:40	2	0.0	0.0	0.0
21-06-10 10:50	2	0.0	0.0	0.0
21-06-10 11:00	2	0.0	0.0	0.0
21-06-10 11:10	2	0.0	0.0	0.0
21-06-10 11:20	2	0.16	0.02	0.032
21-06-10 11:30	2	0.0	0.724	0.027999999999999997
21-06-10 11:40	2	3.064	1.5399999999999998	0.11200000000000002
21-06-10 11:50	2	1.444	2.7	1.78
21-06-10 12:00	2	0.512	3.464	2.552
21-06-10 12:10	2	1.108	6.108	2.608
21-06-10 12:20	2	0.5720000000000001	1.56	1.6760000000000002
21-06-10 12:30	2	0.812	0.0	0.0
21-06-10 12:40	2	0.0	0.0	0.0
21-06-10 12:50	2	0.0	0.0	0.0
21-06-10 13:00	2	0.0	0.0	0.0
21-06-10 13:10	2	0.0	0.0	0.0
21-06-10 13:20	2	0.0	0.0	0.0
21-06-10 13:30	2	0.28	0.0	0.008
21-06-10 13:40	2	0.0	0.0	0.0
21-06-10 13:50	2	0.0	0.0	0.0
21-06-10 14:00	2	0.1	0.0	0.144
21-06-10 14:10	2	0.0	0.0	0.0
21-06-10 14:20	2	0.0	0.0	0.0
21-06-10 14:30	2	0.724	1.532	0.568
21-06-10 14:40	2	0.02	0.0	0.0
21-06-10 14:50	2	0.0	0.0	0.45600000000000007
21-06-10 15:00	2	0.0	0.0	0.0
21-06-10 15:10	2	0.184	0.0	0.0
21-06-10 15:20	2	0.0	0.0	0.0
21-06-10 15:30	2	0.0	0.0	0.0
21-06-10 15:40	2	0.0	0.0	0.0
21-06-10 15:50	2	0.028000000000000004	0.0	0.0
21-06-10 16:00	2	0.0	0.0	0.0
21-06-10 16:10	2	0.28400000000000003	0.036	0.21200000000000002
21-06-10 16:20	2	0.0	0.0	0.0
21-06-10 16:30	2	0.0	0.0	0.0
21-06-10 16:40	2	0.0	0.0	0.0
21-06-10 16:50	2	0.0	0.0	0.132
21-06-10 17:00	2	0.0	0.0	0.0
21-06-10 17:10	2	0.0	0.0	0.0
21-06-10 17:20	2	0.0	0.0	0.0
21-06-10 17:30	2	0.0	0.0	0.0
21-06-10 17:40	2	0.0	0.0	0.0
21-06-10 17:50	2	0.0	0.0	0.0
21-06-10 18:00	2	0.0	0.0	0.0
21-06-10 18:10	2	0.0	0.0	0.0
21-06-10 18:20	2	0.0	0.0	0.0
21-06-10 18:30	2	0.0	0.0	0.152
21-06-10 18:40	2	0.012	0.0	0.484
21-06-10 18:50	2	0.0	0.0	0.0
21-06-10 19:00	2	0.0	0.0	0.0
21-06-10 19:10	2	0.0	0.0	0.0
21-06-10 19:20	2	0.0	0.0	0.0
21-06-10 19:30	2	4.644	8.08	1.3400000000000003
21-06-10 19:40	2	0.02	0.0	0.0
21-06-10 19:50	2	0.0	0.008	0.0
21-06-10 20:00	2	0.0	0.0	0.0
21-06-10 20:10	2	0.0	0.4640000000000001	0.0
21-06-10 20:20	2	0.0	0.07999999999999999	0.0
21-06-10 20:30	2	0.0	0.0	0.0
21-06-10 20:40	2	0.02	1.14	0.008
21-06-10 20:50	2	0.0	0.1	0.0
21-06-10 21:00	2	0.0	0.0	0.0
21-06-10 21:10	2	0.016	0.0	0.02
21-06-10 21:20	2	1.58	0.004	4.3
21-06-10 21:30	2	0.152	0.0	1.6039999999999999
21-06-10 21:40	2	0.184	0.0	0.0
21-06-10 21:50	2	0.184	0.0	0.1
21-06-10 22:00	2	0.0	0.0	0.0
21-06-10 22:10	2	0.004	0.0	0.0
21-06-10 22:20	2	0.0	0.0	0.0
21-06-10 22:30	2	0.0	0.0	0.02
21-06-10 22:40	2	1.6199999999999999	0.392	0.41200000000000003
21-06-10 22:50	2	3.332	0.6	0.9960000000000001
21-06-10 23:00	2	0.028000000000000004	0.0	0.11600000000000002
21-06-10 23:10	2	0.308	0.132	0.04
21-06-10 23:20	2	1.24	0.508	4.456
21-06-10 23:30	2	1.348	2.784	3.192
21-06-10 23:40	2	0.772	0.76	0.0
21-06-10 23:50	2	0.144	0.012	0.008
21-06-11 00:00	2	10.732000000000001	1.9440000000000002	3.6800000000000006
21-06-11 00:10	2	5.288	4.704	6.324
21-06-11 00:20	2	3.78	3.7879999999999994	4.1240000000000006
21-06-11 00:30	2	0.312	10.016	1.3960000000000001
21-06-11 00:40	2	0.008	2.008	0.02
21-06-11 00:50	2	0.004	2.896	0.0
21-06-11 01:00	2	0.22800000000000004	2.076	4.164
21-06-11 01:10	2	1.192	2.272	1.4760000000000002
21-06-11 01:20	2	7.4159999999999995	12.416	6.896000000000001
21-06-11 01:30	2	2.964	7.612	7.880000000000001
21-06-11 01:40	2	2.04	8.864	0.388
21-06-11 01:50	2	0.8119999999999999	0.632	0.152
21-06-11 02:00	2	0.0	0.0	0.0
21-06-11 02:10	2	1.464	1.6480000000000001	0.05600000000000001
21-06-11 02:20	2	1.236	0.008	0.22400000000000003
21-06-11 02:30	2	0.33199999999999996	0.0	0.0
21-06-11 02:40	2	0.0	0.0	0.0
21-06-11 02:50	2	0.0	0.0	0.0
21-06-11 03:00	2	0.0	0.0	0.0
21-06-11 03:10	2	0.0	0.0	0.0
21-06-11 03:20	2	0.052000000000000005	0.0	0.284
21-06-11 03:30	2	0.0	0.0	0.0
21-06-11 03:40	2	0.0	0.0	0.0
21-06-11 03:50	2	0.0	0.0	0.0
21-06-11 04:00	2	0.124	0.62	0.34800000000000003
21-06-11 04:10	2	6.184	4.024	4.66
21-06-11 04:20	2	3.376	3.7359999999999998	6.94
21-06-11 04:30	2	5.948	4.372	1.228
21-06-11 04:40	2	5.596	2.08	1.2559999999999998
21-06-11 04:50	2	2.6079999999999997	2.612	1.052
21-06-11 05:00	2	6.9159999999999995	3.7039999999999997	2.46
21-06-11 05:10	2	6.6800000000000015	11.136	7.464
21-06-11 05:20	2	4.843999999999999	6.464	2.048
21-06-11 05:30	2	7.772	10.924000000000001	6.484
21-06-11 05:40	2	3.896	1.7560000000000002	0.796
21-06-11 05:50	2	0.344	0.072	0.184
21-06-11 06:00	2	1.9759999999999998	0.156	0.0
21-06-11 06:10	2	1.7	7.208000000000001	2.156
21-06-11 06:20	2	1.98	1.588	0.932
21-06-11 06:30	2	10.86	14.491999999999999	1.1960000000000002
21-06-11 06:40	2	0.044	2.64	0.0
21-06-11 06:50	2	0.028000000000000004	0.024	0.45200000000000007
21-06-11 07:00	3	0.0	0.0	0.0
21-06-11 07:10	3	0.0	0.0	0.0
21-06-11 07:20	3	0.0	0.0	0.004
21-06-11 07:30	3	2.072	0.308	1.244
21-06-11 07:40	3	0.0	0.0	0.0
21-06-11 07:50	3	0.0	0.0	0.0
21-06-11 08:00	3	0.0	0.0	0.0
21-06-11 08:10	3	0.128	0.0	2.032
21-06-11 08:20	3	0.0	0.0	0.0
21-06-11 08:30	3	0.0	0.0	0.0
21-06-11 08:40	3	1.048	0.144	0.152
21-06-11 08:50	3	0.0	0.0	0.0
21-06-11 09:00	3	0.0	0.0	0.0
21-06-11 09:10	3	0.0	0.0	0.0
21-06-11 09:20	3	0.0	0.0	0.0
21-06-11 09:30	3	0.0	0.0	0.0
21-06-11 09:40	3	0.0	0.0	0.0
21-06-11 09:50	3	0.0	0.0	0.0
21-06-11 10:00	3	0.0	0.0	0.0
21-06-11 10:10	3	0.0	0.0	0.0
21-06-11 10:20	3	0.0	0.0	0.0
21-06-11 10:30	3	0.308	0.0	0.42000000000000004
21-06-11 10:40	3	10.548	14.719999999999999	17.1
21-06-11 10:50	3	10.540000000000001	12.608	13.88
21-06-11 11:00	3	5.644	6.072	7.736
21-06-11 11:10	3	4.896	10.120000000000001	5.5120000000000005
21-06-11 11:20	3	7.264	13.64	5.34
21-06-11 11:30	3	0.32399999999999995	0.844	1.588
21-06-11 11:40	3	0.384	0.0	2.02
21-06-11 11:50	3	0.21600000000000003	1.004	0.128
21-06-11 12:00	3	3.4880000000000004	1.252	1.012
21-06-11 12:10	3	0.0	0.0	0.0
21-06-11 12:20	3	0.0	0.0	0.0
21-06-11 12:30	3	0.0	0.0	0.0
21-06-11 12:40	3	0.0	0.0	0.0
21-06-11 12:50	3	0.0	0.0	0.0
21-06-11 13:00	3	0.0	0.0	0.0
21-06-11 13:10	3	0.0	0.0	0.0
21-06-11 13:20	3	0.008	3.04	0.0
21-06-11 13:30	3	0.0	0.0	0.0
21-06-11 13:40	3	0.0	0.0	0.0
21-06-11 13:50	3	0.0	0.0	0.0
21-06-11 14:00	3	0.0	0.016	0.504
21-06-11 14:10	3	0.0	0.0	0.0
21-06-11 14:20	3	0.0	0.0	0.0
21-06-11 14:30	3	0.176	0.016	0.144
21-06-11 14:40	3	0.0	0.0	0.0
21-06-11 14:50	3	0.0	0.0	0.0
21-06-11 15:00	3	0.0	0.0	0.0
21-06-11 15:10	3	0.0	0.0	0.0
21-06-11 15:20	3	0.0	0.0	0.0
21-06-11 15:30	3	0.0	0.0	0.0
21-06-11 15:40	3	1.072	0.34	5.808
21-06-11 15:50	3	1.44	1.7240000000000002	1.3479999999999999
21-06-11 16:00	3	0.296	0.0	0.092
21-06-11 16:10	3	0.0	0.0	0.0
21-06-11 16:20	3	0.0	0.0	0.0
21-06-11 16:30	3	0.0	0.0	0.0
21-06-11 16:40	3	0.0	0.0	0.0
21-06-11 16:50	3	0.0	0.0	0.0
21-06-11 17:00	3	0.524	0.6839999999999999	0.048
21-06-11 17:10	3	0.40800000000000003	0.756	1.256
21-06-11 17:20	3	0.0	0.0	0.0
21-06-11 17:30	3	0.0	0.0	0.0
21-06-11 17:40	3	0.004	0.032	0.0
21-06-11 17:50	3	0.0	0.0	0.048
21-06-11 18:00	3	0.0	0.0	0.0
21-06-11 18:10	3	0.0	0.0	0.0
21-06-11 18:20	3	0.0	0.0	0.0
21-06-11 18:30	3	0.048	0.152	0.0
21-06-11 18:40	3	0.0	0.0	0.0
21-06-11 18:50	3	0.0	1.1039999999999999	0.0
21-06-11 19:00	3	0.0	0.0	0.0
21-06-11 19:10	3	2.984	1.42	0.472
21-06-11 19:20	3	6.404000000000001	8.988000000000001	3.6120000000000005
21-06-11 19:30	3	6.34	6.5760000000000005	3.8
21-06-11 19:40	3	0.0	0.028000000000000004	0.0
21-06-11 19:50	3	0.0	0.0	0.0
21-06-11 20:00	3	0.0	0.0	0.0
21-06-11 20:10	3	0.0	0.0	0.324
21-06-11 20:20	3	0.0	0.0	2.636
21-06-11 20:30	3	0.0	0.0	0.0
21-06-11 20:40	3	0.0	0.0	0.0
21-06-11 20:50	3	0.04	0.0	0.0
21-06-11 21:00	3	0.196	2.3200000000000003	0.0
21-06-11 21:10	3	0.0	0.5760000000000001	0.0
21-06-11 21:20	3	0.048	1.264	0.28400000000000003
21-06-11 21:30	3	0.0	0.0	0.0
21-06-11 21:40	3	0.0	0.0	0.0
21-06-11 21:50	3	0.004	0.48	0.9039999999999999
21-06-11 22:00	3	1.536	0.12000000000000002	2.912
21-06-11 22:10	3	0.41200000000000003	0.908	0.0
21-06-11 22:20	3	0.0	0.1	0.276
21-06-11 22:30	3	0.22400000000000003	0.11599999999999999	0.05600000000000001
21-06-11 22:40	3	5.1240000000000006	0.82	0.12
21-06-11 22:50	3	0.42000000000000004	2.9799999999999995	0.744
21-06-11 23:00	3	0.5640000000000001	0.008	0.044
21-06-11 23:10	3	4.756	2.1	1.488
21-06-11 23:20	3	8.744	1.448	12.532
21-06-11 23:30	3	6.368	0.8320000000000001	2.536
21-06-11 23:40	3	1.98	0.008	1.46
21-06-11 23:50	3	5.6080000000000005	0.076	1.904
21-06-12 00:00	3	2.512	1.988	3.28
21-06-12 00:10	3	6.164	4.108	14.6
21-06-12 00:20	3	5.016	1.932	4.1240000000000006
21-06-12 00:30	3	3.1559999999999997	2.8560000000000003	5.548
21-06-12 00:40	3	6.236	3.624	12.532
21-06-12 00:50	3	0.148	2.2199999999999998	1.6320000000000001
21-06-12 01:00	3	1.42	5.279999999999999	9.08
21-06-12 01:10	3	1.656	9.52	7.803999999999999
21-06-12 01:20	3	2.268	6.136	6.731999999999999
21-06-12 01:30	3	6.164	8.376000000000001	2.6
21-06-12 01:40	3	6.148000000000001	2.836	2.944
21-06-12 01:50	3	3.4	0.0	0.004
21-06-12 02:00	3	0.0	0.26	0.0
21-06-12 02:10	3	0.0	0.0	0.0
21-06-12 02:20	3	0.12	3.052	0.05600000000000001
21-06-12 02:30	3	0.0	1.9240000000000002	0.036
21-06-12 02:40	3	0.544	0.0	0.0
21-06-12 02:50	3	0.0	0.0	0.0
21-06-12 03:00	3	0.0	0.0	0.0
21-06-12 03:10	3	0.0	0.0	0.0
21-06-12 03:20	3	0.276	0.0	0.008
21-06-12 03:30	3	0.648	0.08399999999999999	0.0
21-06-12 03:40	3	0.248	2.384	2.932
21-06-12 03:50	3	0.0	0.9560000000000001	0.852
21-06-12 04:00	3	0.41600000000000004	0.256	7.248
21-06-12 04:10	3	1.04	0.0	3.7600000000000002
21-06-12 04:20	3	1.7879999999999998	5.112	1.392
21-06-12 04:30	3	2.8400000000000003	11.784	13.776
21-06-12 04:40	3	2.42	2.8440000000000003	7.148000000000001
21-06-12 04:50	3	2.916	4.692	4.572
21-06-12 05:00	3	5.944	9.14	11.8
21-06-12 05:10	3	4.968	3.248	0.66
21-06-12 05:20	3	4.0840000000000005	4.076	0.2
21-06-12 05:30	3	0.9119999999999999	3.536	0.008
21-06-12 05:40	3	3.5840000000000005	4.772	3.928
21-06-12 05:50	3	2.7199999999999998	2.084	0.9879999999999999
21-06-12 06:00	3	7.248	14.288	8.7
21-06-12 06:10	3	0.62	11.088000000000001	3.2439999999999998
21-06-12 06:20	3	4.072	0.27999999999999997	0.0
21-06-12 06:30	3	9.632000000000001	1.2	2.116
21-06-12 06:40	3	0.0	0.0	0.0
21-06-12 06:50	3	0.0	0.0	0.0
21-06-12 07:00	4	0.0	0.0	0.0
21-06-12 07:10	4	0.0	0.0	0.0
21-06-12 07:20	4	0.304	0.296	1.7280000000000002
21-06-12 07:30	4	0.0	0.0	0.0
21-06-12 07:40	4	0.0	0.0	0.0
21-06-12 07:50	4	0.0	0.0	0.0
21-06-12 08:00	4	0.0	0.0	0.0
21-06-12 08:10	4	0.0	0.0	0.0
21-06-12 08:20	4	0.0	0.0	0.0
21-06-12 08:30	4	0.0	0.0	0.0
21-06-12 08:40	4	0.0	0.0	0.0
21-06-12 08:50	4	0.0	0.0	0.0
21-06-12 09:00	4	0.0	0.0	0.0
21-06-12 09:10	4	0.0	0.0	0.0
21-06-12 09:20	4	0.0	0.0	0.0
21-06-12 09:30	4	0.0	0.0	0.0
21-06-12 09:40	4	0.0	0.0	0.0
21-06-12 09:50	4	0.0	0.0	0.0
21-06-12 10:00	4	0.356	0.812	0.34
21-06-12 10:10	4	0.4800000000000001	1.476	0.584
21-06-12 10:20	4	0.152	0.2	1.4360000000000002
21-06-12 10:30	4	0.20800000000000002	2.916	1.7440000000000002
21-06-12 10:40	4	1.8359999999999999	0.024	1.4680000000000002
21-06-12 10:50	4	0.0	0.0	0.0
21-06-12 11:00	4	0.0	0.0	0.0
21-06-12 11:10	4	0.0	0.0	0.0
21-06-12 11:20	4	0.0	0.0	0.0
21-06-12 11:30	4	0.0	0.24	0.0
21-06-12 11:40	4	0.0	0.0	0.0
21-06-12 11:50	4	2.768	1.7559999999999998	0.04
21-06-12 12:00	4	0.176	2.2920000000000003	1.908
21-06-12 12:10	4	1.6800000000000002	2.2079999999999997	0.724
21-06-12 12:20	4	7.356	2.336	12.064000000000002
21-06-12 12:30	4	2.748	1.016	1.384
21-06-12 12:40	4	1.048	6.444	0.616
21-06-12 12:50	4	1.42	1.612	0.072
21-06-12 13:00	4	0.0	0.0	0.0
21-06-12 13:10	4	0.0	0.0	0.0
21-06-12 13:20	4	0.0	0.0	0.0
21-06-12 13:30	4	0.0	0.0	0.0
21-06-12 13:40	4	0.0	0.0	0.0
21-06-12 13:50	4	0.0	0.0	0.0
21-06-12 14:00	4	0.0	0.0	0.0
21-06-12 14:10	4	0.0	0.0	0.0
21-06-12 14:20	4	0.0	0.0	0.0
21-06-12 14:30	4	0.0	0.0	0.0
21-06-12 14:40	4	0.0	0.0	0.0
21-06-12 14:50	4	0.0	0.0	0.0
21-06-12 15:00	4	0.0	0.0	0.0
21-06-12 15:10	4	0.0	0.0	0.0
21-06-12 15:20	4	0.0	0.0	0.0
21-06-12 15:30	4	0.0	0.0	0.0
21-06-12 15:40	4	0.192	0.0	0.0
21-06-12 15:50	4	0.0	0.0	0.0
21-06-12 16:00	4	0.0	0.0	0.0
21-06-12 16:10	4	0.0	0.0	0.0
21-06-12 16:20	4	0.0	0.0	0.0
21-06-12 16:30	4	0.0	0.0	0.0
21-06-12 16:40	4	0.0	0.164	0.0
21-06-12 16:50	4	0.0	0.0	0.0
21-06-12 17:00	4	0.0	0.0	0.0
21-06-12 17:10	4	0.0	0.0	0.0
21-06-12 17:20	4	0.0	0.0	0.0
21-06-12 17:30	4	0.0	0.0	0.0
21-06-12 17:40	4	0.0	0.0	0.0
21-06-12 17:50	4	0.0	0.0	0.0
21-06-12 18:00	4	0.02	0.0	0.152
21-06-12 18:10	4	0.45600000000000007	0.0	0.0
21-06-12 18:20	4	0.0	0.0	0.0
21-06-12 18:30	4	0.0	0.0	0.0
21-06-12 18:40	4	0.012	0.5720000000000001	0.6799999999999999
21-06-12 18:50	4	0.176	0.0	0.21200000000000002
21-06-12 19:00	4	0.0	0.33599999999999997	0.488
21-06-12 19:10	4	0.012	0.0	0.45200000000000007
21-06-12 19:20	4	1.9280000000000002	3.024	0.176
21-06-12 19:30	4	0.0	1.332	0.0
21-06-12 19:40	4	0.0	1.136	0.312
21-06-12 19:50	4	0.004	0.2	0.0
21-06-12 20:00	4	2.3	4.072	6.004
21-06-12 20:10	4	1.8679999999999999	0.22000000000000003	2.08
21-06-12 20:20	4	0.932	0.0	0.068
21-06-12 20:30	4	0.0	0.0	0.012
21-06-12 20:40	4	0.0	0.0	0.0
21-06-12 20:50	4	0.0	0.0	0.0
21-06-12 21:00	4	0.0	0.0	0.0
21-06-12 21:10	4	0.0	0.0	0.024
21-06-12 21:20	4	1.28	0.27199999999999996	0.10800000000000001
21-06-12 21:30	4	0.0	0.0	0.0
21-06-12 21:40	4	0.0	0.0	0.0
21-06-12 21:50	4	0.0	0.024	0.012
21-06-12 22:00	4	0.012	0.0	0.268
21-06-12 22:10	4	0.168	1.2440000000000002	0.504
21-06-12 22:20	4	0.072	2.9400000000000004	0.45200000000000007
21-06-12 22:30	4	1.848	2.096	6.952000000000001
21-06-12 22:40	4	0.704	0.05600000000000001	5.372
21-06-12 22:50	4	4.1160000000000005	0.30000000000000004	1.44
21-06-12 23:00	4	6.008	6.172	2.5040000000000004
21-06-12 23:10	4	0.616	1.6800000000000002	0.272
21-06-12 23:20	4	2.116	0.064	1.752
21-06-12 23:30	4	1.764	0.012	0.348
21-06-12 23:40	4	3.008	0.0	0.28400000000000003
21-06-12 23:50	4	5.856	5.208	3.6879999999999997
21-06-13 00:00	4	9.584	1.9720000000000002	10.856
21-06-13 00:10	4	11.064	2.7520000000000002	7.404000000000001
21-06-13 00:20	4	5.640000000000001	8.036000000000001	2.944
21-06-13 00:30	4	8.736	3.572	8.28
21-06-13 00:40	4	1.52	7.9	8.756
21-06-13 00:50	4	8.668000000000001	9.687999999999999	7.836
21-06-13 01:00	4	11.044	2.008	0.944
21-06-13 01:10	4	4.04	7.708	3.056
21-06-13 01:20	4	0.024	7.544	0.588
21-06-13 01:30	4	3.068	0.0	1.216
21-06-13 01:40	4	4.0120000000000005	0.588	5.36
21-06-13 01:50	4	3.968000000000001	0.304	5.4719999999999995
21-06-13 02:00	4	0.192	0.032	4.064
21-06-13 02:10	4	0.004	0.396	4.792
21-06-13 02:20	4	0.0	0.0	0.052000000000000005
21-06-13 02:30	4	0.05600000000000001	10.768	2.544
21-06-13 02:40	4	1.6280000000000001	8.468	2.196
21-06-13 02:50	4	0.05600000000000001	6.712000000000001	2.1919999999999997
21-06-13 03:00	4	0.124	2.584	2.244
21-06-13 03:10	4	0.0	0.0	0.0
21-06-13 03:20	4	3.1439999999999997	0.64	0.42000000000000004
21-06-13 03:30	4	0.0	0.9559999999999998	0.0
21-06-13 03:40	4	0.0	0.14	0.0
21-06-13 03:50	4	0.0	0.028000000000000004	0.812
21-06-13 04:00	4	1.152	1.528	4.336
21-06-13 04:10	4	6.540000000000001	10.58	7.4159999999999995
21-06-13 04:20	4	8.324	8.824	6.328
21-06-13 04:30	4	8.443999999999999	1.576	3.8320000000000007
21-06-13 04:40	4	3.8	12.847999999999999	15.812000000000001
21-06-13 04:50	4	1.7400000000000002	4.824	5.7
21-06-13 05:00	4	8.42	10.212	7.859999999999999
21-06-13 05:10	4	6.896000000000001	8.908	3.636
21-06-13 05:20	4	2.756	7.876	5.720000000000001
21-06-13 05:30	4	7.252	2.208	1.1680000000000001
21-06-13 05:40	4	7.3	4.956	1.716
21-06-13 05:50	4	1.024	7.992	1.356
21-06-13 06:00	4	4.824	4.468	1.3920000000000001
21-06-13 06:10	4	4.688000000000001	5.356	3.8840000000000003
21-06-13 06:20	4	7.031999999999999	3.3920000000000003	10.540000000000001
21-06-13 06:30	4	7.656000000000001	10.5	7.156000000000001
21-06-13 06:40	4	8.656	9.568000000000001	0.072
21-06-13 06:50	4	0.036	0.0	0.0
21-06-13 07:00	5	0.0	0.0	0.0
21-06-13 07:10	5	0.0	0.0	0.0
21-06-13 07:20	5	0.0	0.0	0.0
21-06-13 07:30	5	0.0	0.0	0.0
21-06-13 07:40	5	0.0	0.0	0.0
21-06-13 07:50	5	0.0	0.0	0.0
21-06-13 08:00	5	1.488	1.3039999999999998	0.8480000000000001
21-06-13 08:10	5	0.0	0.0	0.0
21-06-13 08:20	5	0.0	0.0	0.0
21-06-13 08:30	5	0.0	0.0	0.0
21-06-13 08:40	5	0.0	0.0	0.0
21-06-13 08:50	5	0.0	0.0	0.0
21-06-13 09:00	5	0.0	0.0	0.0
21-06-13 09:10	5	0.0	0.0	0.0
21-06-13 09:20	5	0.0	0.0	0.0
21-06-13 09:30	5	0.004	0.0	0.052000000000000005
21-06-13 09:40	5	0.0	0.0	0.0
21-06-13 09:50	5	0.0	0.0	0.0
21-06-13 10:00	5	0.004	0.0	0.0
21-06-13 10:10	5	0.0	0.06	0.11600000000000002
21-06-13 10:20	5	0.0	0.0	0.0
21-06-13 10:30	5	0.0	0.0	0.0
21-06-13 10:40	5	0.23200000000000004	2.4480000000000004	0.932
21-06-13 10:50	5	0.6	3.7640000000000002	2.9320000000000004
21-06-13 11:00	5	0.236	0.9880000000000001	5.596
21-06-13 11:10	5	0.0	3.7079999999999997	7.351999999999999
21-06-13 11:20	5	0.0	0.0	0.0
21-06-13 11:30	5	0.188	0.032	3.524
21-06-13 11:40	5	5.804	7.1	9.88
21-06-13 11:50	5	0.13199999999999998	0.516	3.468
21-06-13 12:00	5	0.376	0.8160000000000001	3.7960000000000003
21-06-13 12:10	5	0.04	0.368	0.388
21-06-13 12:20	5	0.10800000000000001	3.428	0.52
21-06-13 12:30	5	0.0	0.0	0.0
21-06-13 12:40	5	0.0	0.0	0.0
21-06-13 12:50	5	0.0	0.0	0.0
21-06-13 13:00	5	0.0	0.0	0.0
21-06-13 13:10	5	0.0	0.0	0.0
21-06-13 13:20	5	0.0	0.0	0.0
21-06-13 13:30	5	0.0	0.0	0.0
21-06-13 13:40	5	0.0	0.0	0.0
21-06-13 13:50	5	0.0	0.0	0.0
21-06-13 14:00	5	0.0	0.0	0.0
21-06-13 14:10	5	0.0	0.0	0.0
21-06-13 14:20	5	0.0	0.0	0.0
21-06-13 14:30	5	0.0	0.0	0.02
21-06-13 14:40	5	0.0	0.0	0.0
21-06-13 14:50	5	0.0	0.0	0.0
21-06-13 15:00	5	0.0	0.0	0.028000000000000004
21-06-13 15:10	5	0.0	0.0	0.0
21-06-13 15:20	5	0.0	0.0	0.0
21-06-13 15:30	5	0.0	0.0	0.0
21-06-13 15:40	5	0.0	0.0	0.008
21-06-13 15:50	5	0.008	0.156	0.0
21-06-13 16:00	5	0.05600000000000001	0.33599999999999997	0.05600000000000001
21-06-13 16:10	5	0.0	0.0	0.0
21-06-13 16:20	5	0.0	0.0	0.0
21-06-13 16:30	5	0.0	0.0	0.0
21-06-13 16:40	5	0.0	0.0	0.0
21-06-13 16:50	5	0.0	0.18	0.0
21-06-13 17:00	5	0.0	0.0	0.0
21-06-13 17:10	5	0.0	0.0	0.0
21-06-13 17:20	5	0.0	0.0	0.0
21-06-13 17:30	5	0.0	0.0	0.0
21-06-13 17:40	5	0.0	0.0	0.0
21-06-13 17:50	5	0.0	0.0	0.0
21-06-13 18:00	5	0.0	0.0	0.0
21-06-13 18:10	5	0.0	0.0	0.0
21-06-13 18:20	5	0.0	0.0	0.0
21-06-13 18:30	5	0.9120000000000001	0.0	0.0
21-06-13 18:40	5	0.0	0.0	0.0
21-06-13 18:50	5	1.468	0.56	0.072
21-06-13 19:00	5	4.252	4.12	2.5
21-06-13 19:10	5	2.904	3.472	3.02
21-06-13 19:20	5	15.528	14.128	16.18
21-06-13 19:30	5	8.76	4.64	2.988
21-06-13 19:40	5	3.7439999999999998	0.11599999999999999	0.46799999999999997
21-06-13 19:50	5	0.0	0.0	0.0
21-06-13 20:00	5	0.0	0.0	0.0
21-06-13 20:10	5	0.0	0.0	0.0
21-06-13 20:20	5	3.5159999999999996	0.0	0.0
21-06-13 20:30	5	0.0	0.0	0.0
21-06-13 20:40	5	0.064	0.0	1.44
21-06-13 20:50	5	0.024	0.288	1.8080000000000003
21-06-13 21:00	5	1.352	0.04	0.0
21-06-13 21:10	5	2.6599999999999997	0.4	0.0
21-06-13 21:20	5	1.104	2.6119999999999997	0.156
21-06-13 21:30	5	0.0	0.308	0.656
21-06-13 21:40	5	0.0	0.016	0.036
21-06-13 21:50	5	0.0	0.0	0.012
21-06-13 22:00	5	0.0	0.184	0.44800000000000006
21-06-13 22:10	5	0.0	0.532	0.0
21-06-13 22:20	5	2.148	0.8560000000000001	0.044000000000000004
21-06-13 22:30	5	0.10400000000000001	0.02	4.024
21-06-13 22:40	5	1.764	0.352	0.144
21-06-13 22:50	5	0.0	0.0	0.0
21-06-13 23:00	5	0.21600000000000003	0.392	0.196
21-06-13 23:10	5	0.02	0.2	1.012
21-06-13 23:20	5	1.996	2.68	1.008
21-06-13 23:30	5	2.928	5.064	3.5
21-06-13 23:40	5	3.7960000000000003	1.7879999999999998	1.052
21-06-13 23:50	5	6.436	3.148	0.368
21-06-14 00:00	5	4.816	0.596	6.5040000000000004
21-06-14 00:10	5	2.0680000000000005	5.564	1.972
21-06-14 00:20	5	9.928	1.1800000000000002	7.867999999999999
21-06-14 00:30	5	6.272	2.8560000000000003	12.032
21-06-14 00:40	5	7.0920000000000005	3.032	7.144
21-06-14 00:50	5	4.5680000000000005	9.672	7.412000000000001
21-06-14 01:00	5	6.672	4.768	17.036
21-06-14 01:10	5	13.333333333333334	20.080000000000002	10.253333333333332
21-06-14 01:20	5	not_recorded	not_recorded	not_recorded
21-06-14 01:30	5	not_recorded	not_recorded	not_recorded
21-06-14 01:40	5	not_recorded	not_recorded	not_recorded
21-06-14 01:50	5	not_recorded	not_recorded	not_recorded
21-06-14 02:00	5	not_recorded	not_recorded	not_recorded
21-06-14 02:10	5	not_recorded	not_recorded	not_recorded
21-06-14 02:20	5	not_recorded	not_recorded	not_recorded
21-06-14 02:30	5	not_recorded	not_recorded	not_recorded
21-06-14 02:40	5	not_recorded	not_recorded	not_recorded
21-06-14 02:50	5	not_recorded	not_recorded	not_recorded
21-06-14 03:00	5	not_recorded	not_recorded	not_recorded
21-06-14 03:10	5	not_recorded	not_recorded	not_recorded
21-06-14 03:20	5	not_recorded	not_recorded	not_recorded
21-06-14 03:30	5	not_recorded	not_recorded	not_recorded
21-06-14 03:40	5	not_recorded	not_recorded	not_recorded
21-06-14 03:50	5	not_recorded	not_recorded	not_recorded
21-06-14 04:00	5	not_recorded	not_recorded	not_recorded
21-06-14 04:10	5	not_recorded	not_recorded	not_recorded
21-06-14 04:20	5	not_recorded	not_recorded	not_recorded
21-06-14 04:30	5	not_recorded	not_recorded	not_recorded
21-06-14 04:40	5	not_recorded	not_recorded	not_recorded
21-06-14 04:50	5	not_recorded	not_recorded	not_recorded
21-06-14 05:00	5	not_recorded	not_recorded	not_recorded
21-06-14 05:10	5	not_recorded	not_recorded	not_recorded
21-06-14 05:20	5	not_recorded	not_recorded	not_recorded
21-06-14 05:30	5	not_recorded	not_recorded	not_recorded
21-06-14 05:40	5	not_recorded	not_recorded	not_recorded
21-06-14 05:50	5	not_recorded	not_recorded	not_recorded
21-06-14 06:00	5	not_recorded	not_recorded	not_recorded
21-06-14 06:10	5	not_recorded	not_recorded	not_recorded
21-06-14 06:20	5	not_recorded	not_recorded	not_recorded
21-06-14 06:30	5	not_recorded	not_recorded	not_recorded
21-06-14 06:40	5	not_recorded	not_recorded	not_recorded
21-06-14 06:50	5	not_recorded	not_recorded	not_recorded
