# Supplementary material for: Rodent home cage monitoring for preclinical safety pharmacology assessment: results of a multi-company validation evaluating nonclinical and clinical data from three compounds
Source: Front Toxicol. 2025 Nov 5;7:1655330. doi: 10.3389/ftox.2025.1655330 (PMC12626872; doi:10.3389/ftox.2025.1655330)
Supplement: Supplementary file 1 [file DataSheet1.zip › JNJ/JNJ_Rearing_300_Cage-2.csv]

timestamp	day_index	985141003627864	985141003627871	985141003627872
21-06-14 07:00	-4	not_recorded	not_recorded	not_recorded
21-06-14 07:10	-4	not_recorded	not_recorded	not_recorded
21-06-14 07:20	-4	not_recorded	not_recorded	not_recorded
21-06-14 07:30	-4	not_recorded	not_recorded	not_recorded
21-06-14 07:40	-4	not_recorded	not_recorded	not_recorded
21-06-14 07:50	-4	not_recorded	not_recorded	not_recorded
21-06-14 08:00	-4	not_recorded	not_recorded	not_recorded
21-06-14 08:10	-4	not_recorded	not_recorded	not_recorded
21-06-14 08:20	-4	not_recorded	not_recorded	not_recorded
21-06-14 08:30	-4	not_recorded	not_recorded	not_recorded
21-06-14 08:40	-4	not_recorded	not_recorded	not_recorded
21-06-14 08:50	-4	not_recorded	not_recorded	not_recorded
21-06-14 09:00	-4	not_recorded	not_recorded	not_recorded
21-06-14 09:10	-4	not_recorded	not_recorded	not_recorded
21-06-14 09:20	-4	not_recorded	not_recorded	not_recorded
21-06-14 09:30	-4	not_recorded	not_recorded	not_recorded
21-06-14 09:40	-4	not_recorded	not_recorded	not_recorded
21-06-14 09:50	-4	not_recorded	not_recorded	not_recorded
21-06-14 10:00	-4	not_recorded	not_recorded	not_recorded
21-06-14 10:10	-4	not_recorded	not_recorded	not_recorded
21-06-14 10:20	-4	not_recorded	not_recorded	not_recorded
21-06-14 10:30	-4	12.08	12.520000000000001	8.573333333333332
21-06-14 10:40	-4	13.656	13.563999999999998	7.984
21-06-14 10:50	-4	14.112	14.228	14.184000000000001
21-06-14 11:00	-4	1.408	9.924000000000001	6.044
21-06-14 11:10	-4	11.708000000000002	8.76	4.392
21-06-14 11:20	-4	10.168000000000001	11.544	2.6719999999999997
21-06-14 11:30	-4	1.6280000000000001	0.06	0.2
21-06-14 11:40	-4	0.0	0.0	0.0
21-06-14 11:50	-4	0.0	0.012	0.364
21-06-14 12:00	-4	0.0	0.0	0.0
21-06-14 12:10	-4	0.0	0.0	0.0
21-06-14 12:20	-4	0.0	0.0	0.0
21-06-14 12:30	-4	0.0	0.0	1.452
21-06-14 12:40	-4	0.0	1.304	2.436
21-06-14 12:50	-4	0.0	0.0	0.0
21-06-14 13:00	-4	0.0	0.0	0.0
21-06-14 13:10	-4	0.0	0.0	0.0
21-06-14 13:20	-4	0.0	0.0	0.0
21-06-14 13:30	-4	0.0	0.0	0.0
21-06-14 13:40	-4	0.0	0.0	0.0
21-06-14 13:50	-4	0.0	0.0	0.0
21-06-14 14:00	-4	0.0	0.0	0.0
21-06-14 14:10	-4	0.0	0.0	0.0
21-06-14 14:20	-4	0.0	0.0	0.0
21-06-14 14:30	-4	0.016	1.152	0.05600000000000001
21-06-14 14:40	-4	4.904	3.9800000000000004	1.9280000000000002
21-06-14 14:50	-4	2.3920000000000003	0.0	0.296
21-06-14 15:00	-4	0.932	10.832	7.343999999999999
21-06-14 15:10	-4	0.348	0.08	1.916
21-06-14 15:20	-4	0.6639999999999999	1.552	0.45200000000000007
21-06-14 15:30	-4	0.0	0.0	0.0
21-06-14 15:40	-4	0.0	0.0	0.0
21-06-14 15:50	-4	0.0	0.0	0.0
21-06-14 16:00	-4	0.0	0.0	0.0
21-06-14 16:10	-4	0.0	0.0	0.0
21-06-14 16:20	-4	0.0	0.0	0.0
21-06-14 16:30	-4	0.0	0.0	0.0
21-06-14 16:40	-4	0.0	0.0	0.0
21-06-14 16:50	-4	0.0	0.0	0.0
21-06-14 17:00	-4	0.0	0.0	0.0
21-06-14 17:10	-4	0.0	0.0	0.0
21-06-14 17:20	-4	0.0	0.02	0.18
21-06-14 17:30	-4	0.924	0.1	0.284
21-06-14 17:40	-4	0.54	4.316000000000001	0.096
21-06-14 17:50	-4	0.0	0.0	0.0
21-06-14 18:00	-4	0.0	0.712	0.0
21-06-14 18:10	-4	0.0	0.0	0.0
21-06-14 18:20	-4	0.0	0.0	0.0
21-06-14 18:30	-4	0.0	0.0	0.0
21-06-14 18:40	-4	0.0	0.0	0.0
21-06-14 18:50	-4	0.0	0.0	0.0
21-06-14 19:00	-4	0.0	0.0	0.0
21-06-14 19:10	-4	0.0	0.0	0.0
21-06-14 19:20	-4	0.0	0.0	0.0
21-06-14 19:30	-4	0.0	0.0	0.0
21-06-14 19:40	-4	1.668	0.148	1.1199999999999999
21-06-14 19:50	-4	2.18	12.959999999999999	1.8399999999999999
21-06-14 20:00	-4	0.644	7.952000000000001	4.0920000000000005
21-06-14 20:10	-4	0.048	0.012	0.86
21-06-14 20:20	-4	0.728	0.8320000000000001	1.068
21-06-14 20:30	-4	0.0	0.0	0.0
21-06-14 20:40	-4	0.0	1.8679999999999999	0.10400000000000001
21-06-14 20:50	-4	0.0	0.0	0.0
21-06-14 21:00	-4	0.0	0.0	0.0
21-06-14 21:10	-4	0.0	0.0	0.0
21-06-14 21:20	-4	2.252	0.156	0.508
21-06-14 21:30	-4	0.036	0.0	0.26
21-06-14 21:40	-4	0.41600000000000004	0.96	0.8800000000000001
21-06-14 21:50	-4	0.616	1.9760000000000002	0.388
21-06-14 22:00	-4	0.04	8.239999999999998	0.0
21-06-14 22:10	-4	7.388	8.828	0.504
21-06-14 22:20	-4	8.559999999999999	3.572	3.016
21-06-14 22:30	-4	0.008	0.0	0.0
21-06-14 22:40	-4	0.22000000000000003	0.0	0.596
21-06-14 22:50	-4	1.1280000000000001	0.804	2.112
21-06-14 23:00	-4	0.4600000000000001	0.184	1.456
21-06-14 23:10	-4	3.024	0.004	0.32399999999999995
21-06-14 23:20	-4	0.488	0.0	0.008
21-06-14 23:30	-4	0.156	5.94	0.0
21-06-14 23:40	-4	0.0	0.012	0.10800000000000001
21-06-14 23:50	-4	0.08	6.651999999999999	4.928
21-06-15 00:00	-4	6.9319999999999995	2.56	1.456
21-06-15 00:10	-4	5.82	1.208	0.024
21-06-15 00:20	-4	0.5680000000000001	3.364	0.076
21-06-15 00:30	-4	0.0	0.128	1.244
21-06-15 00:40	-4	1.032	15.664000000000001	1.984
21-06-15 00:50	-4	3.8880000000000003	14.316000000000003	4.252000000000001
21-06-15 01:00	-4	7.704000000000001	20.724	10.192
21-06-15 01:10	-4	11.892	1.512	2.772
21-06-15 01:20	-4	5.792	2.788	2.084
21-06-15 01:30	-4	3.748	0.8480000000000001	3.6440000000000006
21-06-15 01:40	-4	12.912	11.548	3.052
21-06-15 01:50	-4	9.620000000000001	20.46	11.8
21-06-15 02:00	-4	10.916	19.228	6.459999999999999
21-06-15 02:10	-4	22.156	20.684	16.772
21-06-15 02:20	-4	16.912	9.500000000000002	8.396
21-06-15 02:30	-4	12.812000000000001	11.584	12.176
21-06-15 02:40	-4	9.32	0.004	4.184
21-06-15 02:50	-4	0.628	0.0	0.0
21-06-15 03:00	-4	5.164	0.7120000000000001	1.3760000000000001
21-06-15 03:10	-4	16.508000000000003	7.1	2.1239999999999997
21-06-15 03:20	-4	0.7	3.3880000000000003	2.7960000000000003
21-06-15 03:30	-4	0.828	0.0	1.084
21-06-15 03:40	-4	0.0	0.2	0.0
21-06-15 03:50	-4	0.036	5.996	2.108
21-06-15 04:00	-4	16.548000000000002	10.788	3.2440000000000007
21-06-15 04:10	-4	11.936	6.932	3.5440000000000005
21-06-15 04:20	-4	11.116	1.904	1.8560000000000003
21-06-15 04:30	-4	21.32	13.052000000000001	7.768000000000001
21-06-15 04:40	-4	19.952	10.86	8.584
21-06-15 04:50	-4	14.4	12.912	11.592
21-06-15 05:00	-4	16.984	12.776	10.284
21-06-15 05:10	-4	12.22	3.3280000000000003	6.156000000000001
21-06-15 05:20	-4	4.492	4.848000000000001	1.236
21-06-15 05:30	-4	10.984	2.8520000000000003	1.2799999999999998
21-06-15 05:40	-4	20.432	6.744	0.43200000000000005
21-06-15 05:50	-4	14.308000000000002	10.788	4.476
21-06-15 06:00	-4	16.740000000000002	5.9399999999999995	4.896
21-06-15 06:10	-4	6.948	7.544	9.692
21-06-15 06:20	-4	13.680000000000001	6.0200000000000005	8.82
21-06-15 06:30	-4	10.424	19.904000000000003	14.292000000000002
21-06-15 06:40	-4	9.356	14.508000000000001	7.5920000000000005
21-06-15 06:50	-4	14.364	7.632	11.764000000000001
21-06-15 07:00	-3	3.6080000000000005	0.9640000000000001	1.784
21-06-15 07:10	-3	0.0	0.0	0.0
21-06-15 07:20	-3	0.0	0.0	0.0
21-06-15 07:30	-3	0.0	0.0	0.0
21-06-15 07:40	-3	0.0	0.0	0.0
21-06-15 07:50	-3	0.0	0.0	0.0
21-06-15 08:00	-3	0.0	0.0	0.0
21-06-15 08:10	-3	0.0	0.0	0.0
21-06-15 08:20	-3	1.1	0.0	0.02
21-06-15 08:30	-3	0.0	0.0	0.0
21-06-15 08:40	-3	0.0	0.0	0.0
21-06-15 08:50	-3	0.0	0.0	0.0
21-06-15 09:00	-3	0.0	0.0	0.0
21-06-15 09:10	-3	0.0	0.0	0.0
21-06-15 09:20	-3	0.048	0.0	0.776
21-06-15 09:30	-3	0.02	0.0	1.6720000000000002
21-06-15 09:40	-3	0.2	0.016	6.616
21-06-15 09:50	-3	0.9600000000000002	0.17200000000000001	1.7440000000000002
21-06-15 10:00	-3	4.5840000000000005	0.032	2.948
21-06-15 10:10	-3	0.0	0.0	0.0
21-06-15 10:20	-3	0.0	0.0	0.0
21-06-15 10:30	-3	0.0	0.0	0.0
21-06-15 10:40	-3	0.0	0.0	0.0
21-06-15 10:50	-3	0.0	0.024	0.0
21-06-15 11:00	-3	6.812	7.828	3.5159999999999996
21-06-15 11:10	-3	14.668000000000001	28.428000000000004	18.956
21-06-15 11:20	-3	17.68	22.068	13.616
21-06-15 11:30	-3	15.984	27.464	21.972
21-06-15 11:40	-3	16.82	18.504	15.852
21-06-15 11:50	-3	9.248000000000001	11.815999999999999	6.108
21-06-15 12:00	-3	6.616000000000001	2.668	3.28
21-06-15 12:10	-3	2.716	0.34	0.024
21-06-15 12:20	-3	0.0	0.0	0.0
21-06-15 12:30	-3	0.0	0.0	0.0
21-06-15 12:40	-3	0.008	0.11200000000000002	1.6320000000000001
21-06-15 12:50	-3	0.0	0.0	0.42000000000000004
21-06-15 13:00	-3	0.0	0.0	0.0
21-06-15 13:10	-3	0.0	0.0	0.0
21-06-15 13:20	-3	0.0	0.0	0.0
21-06-15 13:30	-3	0.0	0.252	0.0
21-06-15 13:40	-3	0.0	0.0	0.0
21-06-15 13:50	-3	0.0	0.0	0.0
21-06-15 14:00	-3	0.0	0.0	0.0
21-06-15 14:10	-3	0.0	0.0	0.0
21-06-15 14:20	-3	0.0	0.0	0.496
21-06-15 14:30	-3	0.172	0.184	0.992
21-06-15 14:40	-3	0.0	0.0	0.0
21-06-15 14:50	-3	0.0	0.0	0.0
21-06-15 15:00	-3	0.96	0.12	0.584
21-06-15 15:10	-3	0.0	0.0	0.0
21-06-15 15:20	-3	0.0	0.0	0.0
21-06-15 15:30	-3	0.0	0.0	0.0
21-06-15 15:40	-3	0.536	0.004	0.02
21-06-15 15:50	-3	0.0	0.008	0.0
21-06-15 16:00	-3	0.0	0.0	0.0
21-06-15 16:10	-3	0.0	0.0	0.0
21-06-15 16:20	-3	0.0	0.0	0.0
21-06-15 16:30	-3	0.0	0.044	0.0
21-06-15 16:40	-3	0.10800000000000001	0.616	0.016
21-06-15 16:50	-3	0.0	0.0	0.008
21-06-15 17:00	-3	0.0	0.02	0.244
21-06-15 17:10	-3	0.0	0.0	0.0
21-06-15 17:20	-3	0.0	0.0	0.0
21-06-15 17:30	-3	0.0	0.0	0.0
21-06-15 17:40	-3	0.0	0.0	0.0
21-06-15 17:50	-3	12.352	8.42	17.96
21-06-15 18:00	-3	0.624	1.3519999999999999	4.204
21-06-15 18:10	-3	0.512	0.0	0.43200000000000005
21-06-15 18:20	-3	0.272	0.096	0.276
21-06-15 18:30	-3	0.0	0.0	0.0
21-06-15 18:40	-3	0.0	0.0	0.0
21-06-15 18:50	-3	0.0	0.0	0.0
21-06-15 19:00	-3	0.0	0.0	0.0
21-06-15 19:10	-3	0.0	0.0	0.0
21-06-15 19:20	-3	0.05600000000000001	7.772	1.6039999999999999
21-06-15 19:30	-3	0.0	3.4	0.0
21-06-15 19:40	-3	0.0	0.0	1.748
21-06-15 19:50	-3	0.0	0.0	0.0
21-06-15 20:00	-3	0.0	0.0	0.0
21-06-15 20:10	-3	0.0	0.0	0.0
21-06-15 20:20	-3	0.0	0.0	0.0
21-06-15 20:30	-3	1.288	0.124	2.4880000000000004
21-06-15 20:40	-3	0.192	2.724	1.8960000000000001
21-06-15 20:50	-3	0.28	2.084	0.528
21-06-15 21:00	-3	0.012	0.8160000000000001	0.008
21-06-15 21:10	-3	0.02	0.024	0.0
21-06-15 21:20	-3	1.3039999999999998	0.0	0.004
21-06-15 21:30	-3	0.0	0.0	0.0
21-06-15 21:40	-3	0.0	1.932	0.028000000000000004
21-06-15 21:50	-3	0.152	0.4	0.024
21-06-15 22:00	-3	0.0	0.44800000000000006	0.2
21-06-15 22:10	-3	0.10400000000000001	0.032	0.0
21-06-15 22:20	-3	0.096	0.0	0.028000000000000004
21-06-15 22:30	-3	1.4	2.9	0.0
21-06-15 22:40	-3	5.5840000000000005	1.352	0.7240000000000001
21-06-15 22:50	-3	2.1879999999999997	3.832	0.352
21-06-15 23:00	-3	0.128	0.944	0.004
21-06-15 23:10	-3	0.0	0.0	0.248
21-06-15 23:20	-3	1.812	0.32799999999999996	0.11599999999999999
21-06-15 23:30	-3	2.856	1.404	0.66
21-06-15 23:40	-3	2.2880000000000003	0.21600000000000003	1.408
21-06-15 23:50	-3	4.856	9.315999999999999	11.172
21-06-16 00:00	-3	0.9880000000000001	1.44	0.084
21-06-16 00:10	-3	0.0	0.0	0.984
21-06-16 00:20	-3	0.492	0.196	0.0
21-06-16 00:30	-3	3.072	5.076	2.5759999999999996
21-06-16 00:40	-3	0.064	10.656	4.924
21-06-16 00:50	-3	1.952	4.4	4.5600000000000005
21-06-16 01:00	-3	4.752000000000001	10.784	5.484
21-06-16 01:10	-3	4.728	8.46	8.612
21-06-16 01:20	-3	2.32	6.808	7.792
21-06-16 01:30	-3	6.424000000000001	3.176	1.9280000000000002
21-06-16 01:40	-3	4.66	5.272	2.524
21-06-16 01:50	-3	4.276000000000001	4.492	0.22400000000000003
21-06-16 02:00	-3	8.324000000000002	0.22800000000000004	0.42400000000000004
21-06-16 02:10	-3	6.172	0.41999999999999993	2.3760000000000003
21-06-16 02:20	-3	3.528	15.5	7.795999999999999
21-06-16 02:30	-3	0.33999999999999997	0.4720000000000001	2.472
21-06-16 02:40	-3	5.968	2.876	2.8280000000000003
21-06-16 02:50	-3	5.824	14.788	8.516
21-06-16 03:00	-3	3.6719999999999997	1.9440000000000002	5.368
21-06-16 03:10	-3	0.0	0.0	0.0
21-06-16 03:20	-3	0.012	0.26	0.8559999999999999
21-06-16 03:30	-3	0.0	0.36	1.468
21-06-16 03:40	-3	0.012	4.144	4.796
21-06-16 03:50	-3	0.152	0.06000000000000001	5.188000000000001
21-06-16 04:00	-3	2.096	4.992	0.488
21-06-16 04:10	-3	7.5	0.656	2.1719999999999997
21-06-16 04:20	-3	6.5840000000000005	0.036	4.596
21-06-16 04:30	-3	6.859999999999999	3.7920000000000003	1.06
21-06-16 04:40	-3	5.448	2.596	1.768
21-06-16 04:50	-3	5.92	5.86	7.287999999999999
21-06-16 05:00	-3	5.992	10.452	5.336
21-06-16 05:10	-3	16.880000000000003	9.404	9.456
21-06-16 05:20	-3	0.148	5.144	4.976000000000001
21-06-16 05:30	-3	12.9	18.208	5.516
21-06-16 05:40	-3	12.672	11.251999999999999	5.9879999999999995
21-06-16 05:50	-3	1.524	10.22	3.696
21-06-16 06:00	-3	17.16	11.916	9.812000000000001
21-06-16 06:10	-3	0.02	3.148	6.204
21-06-16 06:20	-3	0.004	0.488	9.0
21-06-16 06:30	-3	6.992	1.56	7.252000000000001
21-06-16 06:40	-3	11.888	2.624	10.512
21-06-16 06:50	-3	2.252	4.332	0.992
21-06-16 07:00	-2	0.0	4.3	0.36
21-06-16 07:10	-2	0.296	5.768000000000001	4.588
21-06-16 07:20	-2	0.0	0.0	0.0
21-06-16 07:30	-2	0.0	2.992	0.9960000000000001
21-06-16 07:40	-2	0.0	0.0	0.0
21-06-16 07:50	-2	0.0	0.0	0.0
21-06-16 08:00	-2	0.0	0.0	0.0
21-06-16 08:10	-2	0.0	0.0	0.0
21-06-16 08:20	-2	0.0	0.0	0.0
21-06-16 08:30	-2	0.0	0.0	0.0
21-06-16 08:40	-2	0.0	0.0	0.0
21-06-16 08:50	-2	0.0	0.0	0.0
21-06-16 09:00	-2	0.0	0.0	0.0
21-06-16 09:10	-2	0.42400000000000004	0.0	0.41200000000000003
21-06-16 09:20	-2	0.8160000000000001	0.0	6.108
21-06-16 09:30	-2	0.0	0.292	2.964
21-06-16 09:40	-2	0.04	0.0	0.0
21-06-16 09:50	-2	2.024	0.12	0.516
21-06-16 10:00	-2	0.728	1.192	0.784
21-06-16 10:10	-2	6.776000000000001	13.256	14.488
21-06-16 10:20	-2	7.94	6.172	7.688000000000001
21-06-16 10:30	-2	16.652	14.028	13.052000000000001
21-06-16 10:40	-2	11.447999999999999	11.720000000000002	8.52
21-06-16 10:50	-2	11.096	8.676	14.74
21-06-16 11:00	-2	0.536	0.096	4.54
21-06-16 11:10	-2	2.3440000000000003	6.052	1.5
21-06-16 11:20	-2	8.984	1.7719999999999998	2.704
21-06-16 11:30	-2	5.404	0.0	1.884
21-06-16 11:40	-2	0.0	0.0	0.0
21-06-16 11:50	-2	0.0	0.0	0.0
21-06-16 12:00	-2	0.0	0.0	0.0
21-06-16 12:10	-2	0.0	0.0	0.0
21-06-16 12:20	-2	0.0	0.0	0.0
21-06-16 12:30	-2	0.0	0.0	0.188
21-06-16 12:40	-2	0.128	0.0	0.8
21-06-16 12:50	-2	0.0	0.0	0.0
21-06-16 13:00	-2	0.0	0.0	0.0
21-06-16 13:10	-2	0.0	0.0	0.0
21-06-16 13:20	-2	0.0	0.0	0.0
21-06-16 13:30	-2	0.0	0.0	0.0
21-06-16 13:40	-2	0.0	0.32399999999999995	0.04
21-06-16 13:50	-2	0.0	0.0	0.0
21-06-16 14:00	-2	0.0	0.0	0.0
21-06-16 14:10	-2	0.8640000000000001	2.38	0.11599999999999999
21-06-16 14:20	-2	0.0	0.0	0.0
21-06-16 14:30	-2	0.0	0.0	0.524
21-06-16 14:40	-2	0.0	0.0	0.0
21-06-16 14:50	-2	0.0	0.0	0.0
21-06-16 15:00	-2	0.0	0.028000000000000004	0.46799999999999997
21-06-16 15:10	-2	0.21600000000000003	0.0	0.0
21-06-16 15:20	-2	0.0	0.0	0.0
21-06-16 15:30	-2	0.0	0.0	0.0
21-06-16 15:40	-2	0.0	0.0	0.0
21-06-16 15:50	-2	0.0	0.0	0.0
21-06-16 16:00	-2	0.0	0.296	0.0
21-06-16 16:10	-2	0.1	0.044	1.4120000000000001
21-06-16 16:20	-2	0.0	0.0	0.0
21-06-16 16:30	-2	0.0	0.0	0.0
21-06-16 16:40	-2	0.0	0.0	0.0
21-06-16 16:50	-2	0.0	0.0	0.0
21-06-16 17:00	-2	0.0	0.0	0.0
21-06-16 17:10	-2	0.008	0.236	0.0
21-06-16 17:20	-2	0.0	0.0	0.0
21-06-16 17:30	-2	0.0	0.0	0.0
21-06-16 17:40	-2	0.164	0.23199999999999998	0.124
21-06-16 17:50	-2	0.0	0.0	0.0
21-06-16 18:00	-2	0.0	0.0	0.0
21-06-16 18:10	-2	0.0	0.0	0.0
21-06-16 18:20	-2	0.0	0.0	0.0
21-06-16 18:30	-2	0.0	0.0	0.0
21-06-16 18:40	-2	0.0	0.0	0.0
21-06-16 18:50	-2	0.0	0.0	0.0
21-06-16 19:00	-2	0.04	0.0	0.764
21-06-16 19:10	-2	0.7000000000000001	1.216	2.112
21-06-16 19:20	-2	2.932	3.596	2.344
21-06-16 19:30	-2	1.8960000000000001	3.048	4.356
21-06-16 19:40	-2	0.0	0.0	0.4640000000000001
21-06-16 19:50	-2	0.0	0.0	0.0
21-06-16 20:00	-2	0.0	0.084	1.208
21-06-16 20:10	-2	0.008	0.1	2.06
21-06-16 20:20	-2	0.0	0.0	0.0
21-06-16 20:30	-2	0.0	0.0	0.0
21-06-16 20:40	-2	0.0	0.0	0.0
21-06-16 20:50	-2	0.0	0.0	0.616
21-06-16 21:00	-2	0.0	0.0	0.0
21-06-16 21:10	-2	0.012	0.008	0.0
21-06-16 21:20	-2	1.136	0.172	0.28800000000000003
21-06-16 21:30	-2	0.048	1.1720000000000002	0.188
21-06-16 21:40	-2	0.0	1.184	0.0
21-06-16 21:50	-2	1.324	4.54	0.0
21-06-16 22:00	-2	0.788	4.648000000000001	0.0
21-06-16 22:10	-2	0.0	0.8640000000000001	0.344
21-06-16 22:20	-2	0.8800000000000001	0.064	0.0
21-06-16 22:30	-2	0.0	0.0	0.0
21-06-16 22:40	-2	0.0	0.0	0.0
21-06-16 22:50	-2	0.0	0.0	0.0
21-06-16 23:00	-2	0.0	0.0	0.0
21-06-16 23:10	-2	0.04	0.004	0.012
21-06-16 23:20	-2	1.3599999999999999	1.7	0.11199999999999999
21-06-16 23:30	-2	0.16	1.348	0.0
21-06-16 23:40	-2	0.028000000000000004	1.8760000000000001	1.332
21-06-16 23:50	-2	0.572	0.039999999999999994	0.328
21-06-17 00:00	-2	4.132	0.72	2.3240000000000003
21-06-17 00:10	-2	0.096	4.588	1.5559999999999998
21-06-17 00:20	-2	0.0	0.024	0.024
21-06-17 00:30	-2	0.728	5.74	3.66
21-06-17 00:40	-2	0.532	1.1	0.0
21-06-17 00:50	-2	2.224	5.312	4.151999999999999
21-06-17 01:00	-2	3.092	10.356	0.9600000000000002
21-06-17 01:10	-2	1.144	4.352	5.872
21-06-17 01:20	-2	2.9520000000000004	7.108	7.368
21-06-17 01:30	-2	4.328	7.047999999999999	1.828
21-06-17 01:40	-2	7.232000000000001	4.4	3.872
21-06-17 01:50	-2	3.532	5.932	4.156000000000001
21-06-17 02:00	-2	11.508	16.991999999999997	10.704
21-06-17 02:10	-2	7.3	10.292	2.1919999999999997
21-06-17 02:20	-2	13.516	8.952000000000002	9.044
21-06-17 02:30	-2	0.064	3.596	3.104
21-06-17 02:40	-2	4.74	0.9440000000000002	3.472
21-06-17 02:50	-2	0.924	0.05600000000000001	4.0600000000000005
21-06-17 03:00	-2	5.516	0.384	8.516
21-06-17 03:10	-2	3.7040000000000006	6.816	10.264
21-06-17 03:20	-2	4.056	2.5520000000000005	6.779999999999999
21-06-17 03:30	-2	6.816	0.076	8.475999999999999
21-06-17 03:40	-2	9.976	1.3119999999999998	0.13999999999999999
21-06-17 03:50	-2	1.1400000000000001	0.68	0.064
21-06-17 04:00	-2	8.516	2.1879999999999997	2.224
21-06-17 04:10	-2	10.712	13.648	4.768
21-06-17 04:20	-2	9.472	10.732000000000001	5.456
21-06-17 04:30	-2	4.9399999999999995	8.564	3.9240000000000004
21-06-17 04:40	-2	1.056	6.632000000000001	1.008
21-06-17 04:50	-2	0.5720000000000001	6.859999999999999	7.376
21-06-17 05:00	-2	3.9200000000000004	7.836	6.88
21-06-17 05:10	-2	2.6	9.616	10.152000000000001
21-06-17 05:20	-2	6.896000000000001	9.064	9.84
21-06-17 05:30	-2	8.228	11.9	6.220000000000001
21-06-17 05:40	-2	5.18	7.803999999999999	8.82
21-06-17 05:50	-2	8.040000000000001	5.864	7.080000000000001
21-06-17 06:00	-2	15.424000000000001	23.492	12.836000000000002
21-06-17 06:10	-2	11.208	8.704	6.256
21-06-17 06:20	-2	3.2600000000000002	5.892	6.732000000000001
21-06-17 06:30	-2	18.688	7.872	5.936
21-06-17 06:40	-2	11.760000000000002	5.476000000000001	19.98
21-06-17 06:50	-2	3.372	2.668	16.364
21-06-17 07:00	-1	2.944	0.64	11.32
21-06-17 07:10	-1	0.0	0.0	0.0
21-06-17 07:20	-1	0.0	0.0	0.0
21-06-17 07:30	-1	0.0	0.0	0.0
21-06-17 07:40	-1	5.368	5.896000000000001	2.024
21-06-17 07:50	-1	0.0	0.0	0.0
21-06-17 08:00	-1	0.48	0.032	0.004
21-06-17 08:10	-1	0.0	0.0	0.0
21-06-17 08:20	-1	0.0	0.0	0.0
21-06-17 08:30	-1	0.0	0.512	0.0
21-06-17 08:40	-1	0.0	0.0	0.0
21-06-17 08:50	-1	0.0	0.0	0.0
21-06-17 09:00	-1	0.0	0.0	0.0
21-06-17 09:10	-1	0.0	0.0	0.0
21-06-17 09:20	-1	0.324	0.712	0.44400000000000006
21-06-17 09:30	-1	4.176	6.859999999999999	3.144
21-06-17 09:40	-1	0.088	0.6599999999999999	7.4
21-06-17 09:50	-1	1.004	3.8280000000000003	6.32
21-06-17 10:00	-1	0.0	7.047999999999999	0.64
21-06-17 10:10	-1	0.352	0.0	0.22000000000000003
21-06-17 10:20	-1	10.784	1.884	2.2199999999999998
21-06-17 10:30	-1	0.0	0.0	0.14
21-06-17 10:40	-1	0.0	0.0	0.0
21-06-17 10:50	-1	5.36	0.396	0.52
21-06-17 11:00	-1	0.0	0.0	0.0
21-06-17 11:10	-1	0.0	0.0	0.0
21-06-17 11:20	-1	0.0	0.0	0.0
21-06-17 11:30	-1	0.0	0.0	0.0
21-06-17 11:40	-1	0.0	0.0	0.0
21-06-17 11:50	-1	0.0	0.0	0.0
21-06-17 12:00	-1	0.0	0.0	0.0
21-06-17 12:10	-1	0.0	0.0	0.0
21-06-17 12:20	-1	0.276	1.3439999999999999	0.78
21-06-17 12:30	-1	2.452	2.7800000000000002	0.6719999999999999
21-06-17 12:40	-1	0.4680000000000001	2.096	1.3199999999999998
21-06-17 12:50	-1	1.612	10.508000000000001	1.7399999999999998
21-06-17 13:00	-1	2.836	9.176	3.6399999999999997
21-06-17 13:10	-1	0.0	0.10800000000000001	0.16
21-06-17 13:20	-1	0.0	0.0	0.0
21-06-17 13:30	-1	0.0	0.0	0.0
21-06-17 13:40	-1	0.0	0.0	0.004
21-06-17 13:50	-1	0.0	0.0	0.0
21-06-17 14:00	-1	0.0	0.0	0.0
21-06-17 14:10	-1	0.0	0.0	0.0
21-06-17 14:20	-1	0.0	0.0	0.0
21-06-17 14:30	-1	5.484	1.1520000000000001	1.1480000000000001
21-06-17 14:40	-1	1.48	3.2960000000000003	3.404
21-06-17 14:50	-1	0.0	0.332	0.18
21-06-17 15:00	-1	0.0	0.0	0.0
21-06-17 15:10	-1	0.0	0.0	0.0
21-06-17 15:20	-1	0.0	0.0	0.0
21-06-17 15:30	-1	0.0	0.0	0.0
21-06-17 15:40	-1	0.0	0.0	0.0
21-06-17 15:50	-1	0.0	0.0	0.252
21-06-17 16:00	-1	0.0	0.0	0.0
21-06-17 16:10	-1	0.33599999999999997	3.668	0.572
21-06-17 16:20	-1	0.0	0.0	0.0
21-06-17 16:30	-1	0.0	0.0	0.0
21-06-17 16:40	-1	0.0	0.0	0.0
21-06-17 16:50	-1	0.0	0.0	0.0
21-06-17 17:00	-1	0.0	0.0	0.0
21-06-17 17:10	-1	0.0	0.0	0.0
21-06-17 17:20	-1	0.0	1.844	0.504
21-06-17 17:30	-1	0.0	0.0	0.0
21-06-17 17:40	-1	0.0	0.132	1.1320000000000001
21-06-17 17:50	-1	0.0	1.612	0.0
21-06-17 18:00	-1	0.0	0.0	0.0
21-06-17 18:10	-1	0.0	0.0	0.0
21-06-17 18:20	-1	0.0	0.0	0.0
21-06-17 18:30	-1	0.0	0.0	0.0
21-06-17 18:40	-1	0.0	0.0	0.288
21-06-17 18:50	-1	0.0	0.42000000000000004	0.292
21-06-17 19:00	-1	0.0	0.0	0.016
21-06-17 19:10	-1	0.0	0.11200000000000002	0.008
21-06-17 19:20	-1	0.148	0.32799999999999996	0.11600000000000002
21-06-17 19:30	-1	0.0	0.0	0.0
21-06-17 19:40	-1	0.052000000000000005	0.0	0.0
21-06-17 19:50	-1	0.012	0.0	0.0
21-06-17 20:00	-1	2.188	0.5800000000000001	0.0
21-06-17 20:10	-1	0.0	0.0	0.0
21-06-17 20:20	-1	0.0	0.0	0.0
21-06-17 20:30	-1	0.0	0.0	0.20400000000000001
21-06-17 20:40	-1	0.0	0.0	0.0
21-06-17 20:50	-1	0.0	0.124	0.668
21-06-17 21:00	-1	0.32	1.492	2.1
21-06-17 21:10	-1	0.0	0.0	0.0
21-06-17 21:20	-1	0.0	0.10400000000000001	0.8160000000000001
21-06-17 21:30	-1	0.652	0.48	0.0
21-06-17 21:40	-1	0.0	0.048	0.0
21-06-17 21:50	-1	0.0	0.0	0.0
21-06-17 22:00	-1	0.0	0.0	0.0
21-06-17 22:10	-1	0.0	0.0	0.0
21-06-17 22:20	-1	2.64	0.072	0.048
21-06-17 22:30	-1	2.1559999999999997	7.332000000000001	1.32
21-06-17 22:40	-1	0.10800000000000001	0.616	0.5359999999999999
21-06-17 22:50	-1	0.172	1.6039999999999999	0.012
21-06-17 23:00	-1	0.0	0.364	0.0
21-06-17 23:10	-1	0.164	0.23200000000000004	0.128
21-06-17 23:20	-1	0.5	4.504	1.7399999999999998
21-06-17 23:30	-1	2.228	4.888	1.408
21-06-17 23:40	-1	2.496	0.024	3.624
21-06-17 23:50	-1	3.5520000000000005	2.712	2.596
21-06-18 00:00	-1	0.092	1.3	2.3120000000000003
21-06-18 00:10	-1	0.44800000000000006	2.928	3.1560000000000006
21-06-18 00:20	-1	0.012	0.032	0.02
21-06-18 00:30	-1	0.05600000000000001	1.5879999999999999	0.4800000000000001
21-06-18 00:40	-1	3.172	12.828	1.7280000000000002
21-06-18 00:50	-1	3.724	8.996	2.136
21-06-18 01:00	-1	5.768000000000001	11.736	0.168
21-06-18 01:10	-1	4.168	5.556	4.388
21-06-18 01:20	-1	0.644	4.287999999999999	7.688
21-06-18 01:30	-1	0.732	7.136	4.716
21-06-18 01:40	-1	0.7	10.788	6.384
21-06-18 01:50	-1	4.688000000000001	3.872	6.660000000000001
21-06-18 02:00	-1	9.947999999999999	21.264000000000003	14.347999999999999
21-06-18 02:10	-1	9.703999999999999	11.559999999999999	7.292
21-06-18 02:20	-1	2.372	11.384	2.696
21-06-18 02:30	-1	14.460000000000003	0.42000000000000004	3.816
21-06-18 02:40	-1	5.912000000000001	3.2399999999999998	9.676
21-06-18 02:50	-1	0.0	0.0	0.044
21-06-18 03:00	-1	4.204	0.8039999999999999	0.78
21-06-18 03:10	-1	0.0	0.0	0.0
21-06-18 03:20	-1	0.0	0.0	0.0
21-06-18 03:30	-1	0.0	0.744	0.004
21-06-18 03:40	-1	0.012	0.02	0.08
21-06-18 03:50	-1	0.032	2.4080000000000004	2.44
21-06-18 04:00	-1	1.1119999999999999	1.3880000000000001	7.648000000000001
21-06-18 04:10	-1	5.176	9.892	7.095999999999999
21-06-18 04:20	-1	6.772	10.508000000000001	4.436
21-06-18 04:30	-1	8.096	7.424000000000001	6.587999999999999
21-06-18 04:40	-1	11.352	11.440000000000001	5.764
21-06-18 04:50	-1	8.440000000000001	5.816	1.78
21-06-18 05:00	-1	18.588	12.044	13.328
21-06-18 05:10	-1	3.34	20.764	6.36
21-06-18 05:20	-1	9.148	6.88	7.128
21-06-18 05:30	-1	7.276000000000001	3.7600000000000002	5.064
21-06-18 05:40	-1	10.984	10.924	5.9159999999999995
21-06-18 05:50	-1	13.192000000000002	5.5040000000000004	4.948
21-06-18 06:00	-1	6.276000000000001	6.252000000000001	12.756
21-06-18 06:10	-1	10.808000000000002	4.46	1.704
21-06-18 06:20	-1	15.528	11.940000000000001	9.5
21-06-18 06:30	-1	12.552	17.812	17.387999999999998
21-06-18 06:40	-1	10.092	10.968	9.34
21-06-18 06:50	-1	3.4	1.844	7.6240000000000006
21-06-18 07:00	0	0.004	0.696	2.7319999999999998
21-06-18 07:10	0	3.096	6.808	4.664
21-06-18 07:20	0	0.10800000000000001	0.0	2.604
21-06-18 07:30	0	0.0	0.0	0.0
21-06-18 07:40	0	0.0	0.0	0.0
21-06-18 07:50	0	0.0	0.0	0.0
21-06-18 08:00	0	0.0	0.516	0.016
21-06-18 08:10	0	0.0	0.0	0.0
21-06-18 08:20	0	0.0	0.0	0.0
21-06-18 08:30	0	0.0	0.0	0.0
21-06-18 08:40	0	0.0	0.0	0.0
21-06-18 08:50	0	0.0	0.0	0.0
21-06-18 09:00	0	0.0	0.0	0.0
21-06-18 09:10	0	0.0	0.0	0.0
21-06-18 09:20	0	0.0	0.04	2.528
21-06-18 09:30	0	2.524	7.3	9.780000000000001
21-06-18 09:40	0	4.5520000000000005	21.4	15.652000000000001
21-06-18 09:50	0	9.64	12.395999999999999	5.308
21-06-18 10:00	0	2.284	12.064	1.6280000000000001
21-06-18 10:10	0	3.0119999999999996	9.256	2.3120000000000003
21-06-18 10:20	0	4.656000000000001	0.732	0.004
21-06-18 10:30	0	22.928	22.492	15.236
21-06-18 10:40	0	10.964	20.552	12.216
21-06-18 10:50	0	14.563999999999998	32.448	16.096
21-06-18 11:00	0	24.408	36.312	24.2
21-06-18 11:10	0	15.66	21.68	16.336000000000002
21-06-18 11:20	0	18.076	19.404	7.403999999999999
21-06-18 11:30	0	12.984	19.54	7.024000000000001
21-06-18 11:40	0	16.864	9.208	10.620000000000001
21-06-18 11:50	0	8.936000000000002	8.712	6.076
21-06-18 12:00	0	10.652	16.096	4.748
21-06-18 12:10	0	13.407999999999998	14.616	4.764
21-06-18 12:20	0	10.296000000000001	9.072	5.148000000000001
21-06-18 12:30	0	13.931999999999999	16.804000000000002	9.432
21-06-18 12:40	0	11.864	14.952000000000002	4.5760000000000005
21-06-18 12:50	0	6.532000000000001	6.648000000000001	10.424000000000001
21-06-18 13:00	0	11.46	3.2039999999999997	2.684
21-06-18 13:10	0	2.832	3.716	4.304
21-06-18 13:20	0	5.0920000000000005	11.668000000000001	5.9079999999999995
21-06-18 13:30	0	8.692	4.680000000000001	9.132
21-06-18 13:40	0	8.256	11.368	6.0920000000000005
21-06-18 13:50	0	10.8	6.416000000000001	2.376
21-06-18 14:00	0	8.22	10.112	6.672
21-06-18 14:10	0	12.0	13.852	6.428
21-06-18 14:20	0	14.440000000000001	26.168	20.884
21-06-18 14:30	0	5.056	28.204	6.4
21-06-18 14:40	0	4.296	2.3280000000000003	2.8440000000000003
21-06-18 14:50	0	11.995999999999999	14.264000000000001	14.544
21-06-18 15:00	0	5.264	11.956	6.58
21-06-18 15:10	0	10.884	8.936	8.492
21-06-18 15:20	0	8.044	0.58	2.228
21-06-18 15:30	0	8.988	1.348	6.74
21-06-18 15:40	0	2.0599999999999996	2.66	6.496
21-06-18 15:50	0	5.023999999999999	0.0	0.884
21-06-18 16:00	0	0.45600000000000007	1.376	2.884
21-06-18 16:10	0	1.256	2.092	2.8
21-06-18 16:20	0	2.128	0.12	0.11200000000000002
21-06-18 16:30	0	5.656000000000001	0.084	11.548
21-06-18 16:40	0	0.6479999999999999	1.472	3.5439999999999996
21-06-18 16:50	0	0.6719999999999999	3.124	0.372
21-06-18 17:00	0	0.9120000000000001	3.6079999999999997	5.040000000000001
21-06-18 17:10	0	5.336	0.0	0.072
21-06-18 17:20	0	1.7400000000000002	0.08	6.715999999999999
21-06-18 17:30	0	1.208	1.56	1.1560000000000001
21-06-18 17:40	0	0.0	0.0	0.0
21-06-18 17:50	0	0.0	0.0	0.0
21-06-18 18:00	0	1.596	0.608	0.132
21-06-18 18:10	0	0.0	0.0	0.9480000000000001
21-06-18 18:20	0	0.0	0.0	0.0
21-06-18 18:30	0	0.0	0.0	0.0
21-06-18 18:40	0	0.0	0.0	0.0
21-06-18 18:50	0	0.012	0.0	0.0
21-06-18 19:00	0	0.088	2.0	2.7279999999999998
21-06-18 19:10	0	7.696000000000001	11.588000000000001	2.908
21-06-18 19:20	0	3.396	6.196	4.192
21-06-18 19:30	0	0.044	5.0760000000000005	5.64
21-06-18 19:40	0	0.924	0.052000000000000005	3.6
21-06-18 19:50	0	0.0	0.0	0.0
21-06-18 20:00	0	0.0	0.0	0.0
21-06-18 20:10	0	0.0	0.304	0.0
21-06-18 20:20	0	0.0	0.0	0.0
21-06-18 20:30	0	0.0	0.0	0.012
21-06-18 20:40	0	3.016	1.032	5.804
21-06-18 20:50	0	2.584	1.64	0.36
21-06-18 21:00	0	1.3439999999999999	12.784	4.720000000000001
21-06-18 21:10	0	4.132	1.056	5.1
21-06-18 21:20	0	0.26	1.284	0.492
21-06-18 21:30	0	0.492	4.720000000000001	0.43599999999999994
21-06-18 21:40	0	0.052000000000000005	4.756	0.012
21-06-18 21:50	0	0.0	1.4200000000000002	1.1720000000000002
21-06-18 22:00	0	0.584	0.296	2.9160000000000004
21-06-18 22:10	0	1.0719999999999998	0.0	2.1879999999999997
21-06-18 22:20	0	4.811999999999999	0.11600000000000002	4.42
21-06-18 22:30	0	1.752	0.20400000000000001	4.704000000000001
21-06-18 22:40	0	1.2639999999999998	0.256	5.288
21-06-18 22:50	0	0.136	3.5439999999999996	5.772
21-06-18 23:00	0	0.8480000000000001	7.956	2.924
21-06-18 23:10	0	0.048	1.36	3.472
21-06-18 23:20	0	1.456	2.536	1.128
21-06-18 23:30	0	1.4200000000000002	1.736	0.6679999999999999
21-06-18 23:40	0	4.444	0.728	0.348
21-06-18 23:50	0	6.392	0.496	0.044
21-06-19 00:00	0	1.032	0.028000000000000004	0.23199999999999998
21-06-19 00:10	0	3.28	0.11599999999999999	1.04
21-06-19 00:20	0	2.412	0.13199999999999998	0.5
21-06-19 00:30	0	1.484	2.148	0.11200000000000002
21-06-19 00:40	0	1.6280000000000001	7.356	2.164
21-06-19 00:50	0	0.264	2.604	1.6280000000000001
21-06-19 01:00	0	0.64	4.0120000000000005	0.039999999999999994
21-06-19 01:10	0	1.3599999999999999	11.232000000000001	0.632
21-06-19 01:20	0	0.688	0.968	0.024
21-06-19 01:30	0	0.868	2.364	2.4240000000000004
21-06-19 01:40	0	9.652	13.684000000000001	3.688
21-06-19 01:50	0	1.6440000000000001	0.672	0.8560000000000001
21-06-19 02:00	0	0.012	0.072	0.02
21-06-19 02:10	0	0.368	0.352	1.528
21-06-19 02:20	0	0.0	0.0	0.0
21-06-19 02:30	0	0.08399999999999999	0.9480000000000001	4.412000000000001
21-06-19 02:40	0	0.23199999999999998	0.164	0.044
21-06-19 02:50	0	4.48	8.352	0.656
21-06-19 03:00	0	0.11200000000000002	0.28400000000000003	1.0559999999999998
21-06-19 03:10	0	0.12	0.20800000000000002	0.024
21-06-19 03:20	0	2.372	1.028	0.0
21-06-19 03:30	0	1.364	2.8760000000000003	1.8799999999999997
21-06-19 03:40	0	0.272	0.0	0.8039999999999999
21-06-19 03:50	0	0.024	1.624	1.128
21-06-19 04:00	0	0.06	0.0	0.592
21-06-19 04:10	0	2.108	0.044	3.304
21-06-19 04:20	0	2.18	1.036	1.588
21-06-19 04:30	0	10.559999999999999	0.384	1.9760000000000002
21-06-19 04:40	0	12.776	8.224	3.072
21-06-19 04:50	0	8.416	7.452	2.2
21-06-19 05:00	0	5.404	10.612	3.7600000000000002
21-06-19 05:10	0	6.456	15.6	4.764
21-06-19 05:20	0	0.852	21.372	0.26399999999999996
21-06-19 05:30	0	0.276	14.52	2.164
21-06-19 05:40	0	1.568	9.368	3.4760000000000004
21-06-19 05:50	0	2.776	6.9079999999999995	4.068
21-06-19 06:00	0	0.2	3.836	0.348
21-06-19 06:10	0	1.584	6.636	1.94
21-06-19 06:20	0	4.840000000000001	4.072	1.768
21-06-19 06:30	0	3.8160000000000003	2.1079999999999997	2.252
21-06-19 06:40	0	1.068	9.596	2.132
21-06-19 06:50	0	0.024	0.44800000000000006	0.0
21-06-19 07:00	1	0.096	0.0	0.668
21-06-19 07:10	1	0.45200000000000007	0.0	0.072
21-06-19 07:20	1	0.0	0.0	0.0
21-06-19 07:30	1	0.0	0.0	0.0
21-06-19 07:40	1	0.184	0.0	0.488
21-06-19 07:50	1	1.7559999999999998	7.244	5.264
21-06-19 08:00	1	0.21600000000000003	1.388	0.556
21-06-19 08:10	1	0.152	0.036	1.384
21-06-19 08:20	1	0.6599999999999999	0.124	1.036
21-06-19 08:30	1	0.0	0.0	0.0
21-06-19 08:40	1	0.504	5.208	1.6560000000000001
21-06-19 08:50	1	0.0	2.752	1.004
21-06-19 09:00	1	0.9279999999999999	6.192	1.4440000000000002
21-06-19 09:10	1	0.652	5.176	3.964
21-06-19 09:20	1	5.204	11.476	2.6079999999999997
21-06-19 09:30	1	0.10400000000000001	0.8720000000000001	2.248
21-06-19 09:40	1	1.52	0.156	0.32
21-06-19 09:50	1	1.432	0.0	1.5
21-06-19 10:00	1	0.0	0.0	0.0
21-06-19 10:10	1	0.028000000000000004	1.444	0.0
21-06-19 10:20	1	0.852	0.9640000000000001	1.3880000000000001
21-06-19 10:30	1	8.132000000000001	5.692	0.0
21-06-19 10:40	1	4.724	12.943999999999999	4.532
21-06-19 10:50	1	6.731999999999999	8.036	2.916
21-06-19 11:00	1	0.256	4.688000000000001	1.416
21-06-19 11:10	1	4.5840000000000005	1.152	0.764
21-06-19 11:20	1	2.584	7.792	0.0
21-06-19 11:30	1	6.9799999999999995	8.208000000000002	3.904000000000001
21-06-19 11:40	1	2.412	3.7119999999999997	3.88
21-06-19 11:50	1	3.936	7.064	1.252
21-06-19 12:00	1	0.076	0.036	0.4920000000000001
21-06-19 12:10	1	1.052	2.04	2.952
21-06-19 12:20	1	0.492	7.308	0.8320000000000001
21-06-19 12:30	1	1.748	1.496	6.412000000000001
21-06-19 12:40	1	0.17600000000000002	0.716	3.5840000000000005
21-06-19 12:50	1	0.144	3.5439999999999996	0.4720000000000001
21-06-19 13:00	1	0.012	2.996	0.44800000000000006
21-06-19 13:10	1	0.24800000000000005	0.128	0.308
21-06-19 13:20	1	0.0	0.0	0.0
21-06-19 13:30	1	7.848000000000001	0.0	1.116
21-06-19 13:40	1	7.748	9.832	7.708
21-06-19 13:50	1	0.608	3.748	0.344
21-06-19 14:00	1	13.943999999999999	5.6	16.304000000000002
21-06-19 14:10	1	9.788	2.7520000000000002	5.016
21-06-19 14:20	1	14.652000000000001	6.159999999999999	0.06
21-06-19 14:30	1	7.744	5.836	1.6919999999999997
21-06-19 14:40	1	1.3	0.62	0.004
21-06-19 14:50	1	14.636000000000001	3.692	5.116
21-06-19 15:00	1	0.11200000000000002	0.472	12.268
21-06-19 15:10	1	7.988000000000001	0.11600000000000002	5.676
21-06-19 15:20	1	5.612	3.5480000000000005	5.3
21-06-19 15:30	1	3.3160000000000003	10.196000000000002	0.152
21-06-19 15:40	1	1.488	6.872	0.52
21-06-19 15:50	1	1.164	5.311999999999999	2.004
21-06-19 16:00	1	0.17200000000000001	0.20400000000000001	0.176
21-06-19 16:10	1	0.0	0.0	0.0
21-06-19 16:20	1	0.0	0.0	0.0
21-06-19 16:30	1	0.0	0.0	0.0
21-06-19 16:40	1	0.0	0.18	0.0
21-06-19 16:50	1	0.0	0.368	0.0
21-06-19 17:00	1	0.06	0.21200000000000002	1.9880000000000002
21-06-19 17:10	1	0.388	1.2959999999999998	0.044
21-06-19 17:20	1	0.0	1.328	0.088
21-06-19 17:30	1	0.024	1.42	0.24
21-06-19 17:40	1	0.012	4.468000000000001	0.712
21-06-19 17:50	1	1.268	5.6	0.5960000000000001
21-06-19 18:00	1	5.404	3.7960000000000003	0.248
21-06-19 18:10	1	0.044	1.8519999999999999	0.484
21-06-19 18:20	1	0.0	0.0	0.0
21-06-19 18:30	1	0.0	0.0	0.0
21-06-19 18:40	1	0.004	0.02	0.0
21-06-19 18:50	1	0.0	0.0	0.0
21-06-19 19:00	1	1.4200000000000002	2.136	1.6920000000000002
21-06-19 19:10	1	2.7600000000000002	2.84	0.528
21-06-19 19:20	1	5.324	8.884	3.404
21-06-19 19:30	1	0.788	3.7159999999999997	1.224
21-06-19 19:40	1	1.056	11.68	1.272
21-06-19 19:50	1	1.28	14.804000000000002	0.148
21-06-19 20:00	1	0.068	4.0	0.0
21-06-19 20:10	1	0.16	5.164	0.05600000000000001
21-06-19 20:20	1	0.0	0.512	0.32
21-06-19 20:30	1	0.372	0.596	0.42000000000000004
21-06-19 20:40	1	0.0	0.0	0.0
21-06-19 20:50	1	0.0	0.0	0.076
21-06-19 21:00	1	0.0	0.0	0.0
21-06-19 21:10	1	0.0	0.548	0.0
21-06-19 21:20	1	0.0	0.32	0.088
21-06-19 21:30	1	0.196	0.616	0.0
21-06-19 21:40	1	0.0	0.0	0.0
21-06-19 21:50	1	0.5640000000000001	0.092	1.636
21-06-19 22:00	1	3.772	0.0	8.4
21-06-19 22:10	1	0.41600000000000004	3.872	0.45200000000000007
21-06-19 22:20	1	1.3599999999999999	2.116	0.46799999999999997
21-06-19 22:30	1	2.2359999999999998	1.324	2.04
21-06-19 22:40	1	1.7920000000000003	0.0	4.024
21-06-19 22:50	1	6.0280000000000005	7.840000000000001	2.384
21-06-19 23:00	1	1.3880000000000001	7.324	0.376
21-06-19 23:10	1	1.544	3.092	0.8960000000000001
21-06-19 23:20	1	0.356	1.988	0.376
21-06-19 23:30	1	0.028000000000000004	11.872	3.14
21-06-19 23:40	1	0.02	7.540000000000001	1.672
21-06-19 23:50	1	1.8079999999999998	8.404	0.892
21-06-20 00:00	1	0.13599999999999998	0.0	0.0
21-06-20 00:10	1	0.0	0.012	0.0
21-06-20 00:20	1	0.016	0.132	0.316
21-06-20 00:30	1	5.752000000000001	8.764	0.44400000000000006
21-06-20 00:40	1	5.279999999999999	3.604	0.788
21-06-20 00:50	1	2.864	6.632	0.052000000000000005
21-06-20 01:00	1	2.456	3.268	0.368
21-06-20 01:10	1	6.720000000000001	5.708	2.772
21-06-20 01:20	1	4.628	15.443999999999999	1.932
21-06-20 01:30	1	5.26	5.0440000000000005	1.7600000000000002
21-06-20 01:40	1	0.192	5.04	1.7879999999999998
21-06-20 01:50	1	6.616	7.268000000000001	4.664
21-06-20 02:00	1	16.992	16.628	10.544
21-06-20 02:10	1	2.596	7.924000000000001	1.9
21-06-20 02:20	1	3.024	7.596000000000001	5.508
21-06-20 02:30	1	1.5559999999999998	3.7039999999999997	9.516
21-06-20 02:40	1	1.9600000000000002	0.312	0.524
21-06-20 02:50	1	4.26	0.012	4.044
21-06-20 03:00	1	9.436	2.216	15.416
21-06-20 03:10	1	14.372	5.652	1.6439999999999997
21-06-20 03:20	1	9.084	2.616	0.192
21-06-20 03:30	1	13.924000000000001	1.7880000000000003	2.4
21-06-20 03:40	1	12.892000000000001	2.8080000000000003	1.6280000000000001
21-06-20 03:50	1	1.064	0.0	0.22400000000000003
21-06-20 04:00	1	0.0	0.0	0.0
21-06-20 04:10	1	0.21200000000000002	1.084	0.024
21-06-20 04:20	1	0.0	0.0	0.0
21-06-20 04:30	1	0.12000000000000002	0.604	0.04
21-06-20 04:40	1	0.768	4.172	0.12000000000000002
21-06-20 04:50	1	0.548	0.004	0.10400000000000001
21-06-20 05:00	1	6.1	4.992	9.9
21-06-20 05:10	1	5.912000000000001	1.2	7.736
21-06-20 05:20	1	6.424000000000001	7.808	4.2
21-06-20 05:30	1	17.008000000000003	24.284	4.636
21-06-20 05:40	1	6.604000000000001	13.372	5.108
21-06-20 05:50	1	3.192	13.091999999999999	2.6079999999999997
21-06-20 06:00	1	11.124	3.6760000000000006	1.552
21-06-20 06:10	1	13.528	7.795999999999999	2.3760000000000003
21-06-20 06:20	1	5.104000000000001	4.4079999999999995	2.6000000000000005
21-06-20 06:30	1	7.4799999999999995	5.688000000000001	1.508
21-06-20 06:40	1	0.46799999999999997	1.596	0.9639999999999999
21-06-20 06:50	1	2.44	0.004	1.452
21-06-20 07:00	2	0.0	0.172	2.1399999999999997
21-06-20 07:10	2	5.016	6.787999999999999	4.132000000000001
21-06-20 07:20	2	0.0	0.0	0.0
21-06-20 07:30	2	0.0	0.04	0.276
21-06-20 07:40	2	0.012	0.0	0.23600000000000004
21-06-20 07:50	2	0.0	0.0	0.0
21-06-20 08:00	2	0.0	0.608	0.0
21-06-20 08:10	2	1.3599999999999999	3.0	0.292
21-06-20 08:20	2	0.0	0.0	0.0
21-06-20 08:30	2	0.0	0.0	0.0
21-06-20 08:40	2	0.22800000000000004	0.008	0.0
21-06-20 08:50	2	2.072	0.0	0.28
21-06-20 09:00	2	0.0	0.0	0.0
21-06-20 09:10	2	0.0	0.0	0.0
21-06-20 09:20	2	0.0	0.23600000000000004	0.0
21-06-20 09:30	2	0.0	0.0	0.0
21-06-20 09:40	2	0.0	0.0	0.0
21-06-20 09:50	2	0.0	0.0	0.0
21-06-20 10:00	2	0.252	0.028000000000000004	0.004
21-06-20 10:10	2	0.044000000000000004	0.196	0.06
21-06-20 10:20	2	0.0	0.0	0.0
21-06-20 10:30	2	0.0	0.0	3.5480000000000005
21-06-20 10:40	2	0.0	0.048	0.0
21-06-20 10:50	2	0.0	0.8960000000000001	0.04
21-06-20 11:00	2	0.11600000000000002	0.52	2.408
21-06-20 11:10	2	2.624	7.42	9.187999999999999
21-06-20 11:20	2	0.0	0.0	0.0
21-06-20 11:30	2	0.0	0.016	0.0
21-06-20 11:40	2	0.076	0.272	0.18
21-06-20 11:50	2	0.0	0.0	0.0
21-06-20 12:00	2	0.20400000000000001	0.0	0.0
21-06-20 12:10	2	1.8560000000000003	0.568	0.33199999999999996
21-06-20 12:20	2	0.648	0.25999999999999995	1.084
21-06-20 12:30	2	11.68	3.132	3.4159999999999995
21-06-20 12:40	2	2.664	0.356	0.004
21-06-20 12:50	2	0.024	0.0	0.0
21-06-20 13:00	2	0.0	0.0	0.0
21-06-20 13:10	2	0.0	0.0	0.0
21-06-20 13:20	2	0.0	0.0	0.0
21-06-20 13:30	2	0.0	0.0	0.0
21-06-20 13:40	2	0.0	0.0	0.0
21-06-20 13:50	2	0.0	0.0	0.0
21-06-20 14:00	2	0.0	0.0	0.0
21-06-20 14:10	2	0.0	0.0	0.0
21-06-20 14:20	2	0.0	0.0	0.0
21-06-20 14:30	2	0.0	0.0	0.0
21-06-20 14:40	2	0.0	0.0	0.0
21-06-20 14:50	2	0.308	0.0	0.21200000000000002
21-06-20 15:00	2	0.0	0.0	0.276
21-06-20 15:10	2	0.5599999999999999	0.02	0.0
21-06-20 15:20	2	0.0	0.0	0.0
21-06-20 15:30	2	0.0	0.0	0.0
21-06-20 15:40	2	0.0	0.0	0.068
21-06-20 15:50	2	0.0	0.0	0.0
21-06-20 16:00	2	0.0	0.0	0.0
21-06-20 16:10	2	0.0	0.0	0.0
21-06-20 16:20	2	0.0	0.0	0.0
21-06-20 16:30	2	0.0	0.0	0.0
21-06-20 16:40	2	0.0	0.0	0.0
21-06-20 16:50	2	0.0	0.0	0.0
21-06-20 17:00	2	0.0	0.0	0.0
21-06-20 17:10	2	1.484	0.084	0.0
21-06-20 17:20	2	0.0	0.0	0.0
21-06-20 17:30	2	0.0	0.0	0.0
21-06-20 17:40	2	0.0	0.0	0.0
21-06-20 17:50	2	0.0	0.0	0.0
21-06-20 18:00	2	0.0	0.0	0.0
21-06-20 18:10	2	0.0	0.0	0.0
21-06-20 18:20	2	0.0	0.0	0.12
21-06-20 18:30	2	0.0	0.0	0.0
21-06-20 18:40	2	0.0	0.0	0.0
21-06-20 18:50	2	0.0	0.0	0.0
21-06-20 19:00	2	0.0	0.0	0.0
21-06-20 19:10	2	0.0	0.0	0.0
21-06-20 19:20	2	0.0	0.0	0.0
21-06-20 19:30	2	0.0	0.11599999999999999	0.0
21-06-20 19:40	2	0.0	0.0	0.0
21-06-20 19:50	2	0.0	0.0	0.0
21-06-20 20:00	2	0.0	0.008	0.0
21-06-20 20:10	2	0.0	0.0	0.0
21-06-20 20:20	2	0.0	0.0	0.0
21-06-20 20:30	2	0.0	0.0	0.0
21-06-20 20:40	2	0.0	0.0	0.0
21-06-20 20:50	2	0.0	0.0	0.0
21-06-20 21:00	2	0.0	0.0	0.0
21-06-20 21:10	2	0.42400000000000004	0.0	0.02
21-06-20 21:20	2	0.404	0.43600000000000005	0.148
21-06-20 21:30	2	0.46799999999999997	0.10800000000000001	2.092
21-06-20 21:40	2	0.0	0.0	0.0
21-06-20 21:50	2	0.332	0.048	0.0
21-06-20 22:00	2	0.0	0.0	0.0
21-06-20 22:10	2	0.004	0.0	0.264
21-06-20 22:20	2	0.0	0.0	0.0
21-06-20 22:30	2	0.004	1.3920000000000001	0.0
21-06-20 22:40	2	0.0	0.756	0.0
21-06-20 22:50	2	1.7880000000000003	0.472	1.0559999999999998
21-06-20 23:00	2	0.064	2.228	0.508
21-06-20 23:10	2	0.0	0.0	0.0
21-06-20 23:20	2	0.0	0.0	0.0
21-06-20 23:30	2	0.0	0.0	0.0
21-06-20 23:40	2	0.0	0.004	0.0
21-06-20 23:50	2	0.0	0.052000000000000005	0.0
21-06-21 00:00	2	0.0	0.43600000000000005	0.11200000000000002
21-06-21 00:10	2	0.068	0.0	0.0
21-06-21 00:20	2	0.076	2.088	0.696
21-06-21 00:30	2	2.392	0.5279999999999999	0.656
21-06-21 00:40	2	1.3679999999999999	0.088	3.496
21-06-21 00:50	2	0.008	0.052000000000000005	3.012
21-06-21 01:00	2	0.008	0.0	0.0
21-06-21 01:10	2	1.208	1.268	0.316
21-06-21 01:20	2	0.14400000000000002	7.795999999999999	0.728
21-06-21 01:30	2	0.244	0.612	0.20400000000000001
21-06-21 01:40	2	0.43600000000000005	0.0	0.41600000000000004
21-06-21 01:50	2	0.556	0.088	0.892
21-06-21 02:00	2	2.044	0.8879999999999999	4.308
21-06-21 02:10	2	2.504	6.728	4.964
21-06-21 02:20	2	6.9	15.012	5.712000000000001
21-06-21 02:30	2	6.5600000000000005	11.744	6.94
21-06-21 02:40	2	5.964	3.536	2.8
21-06-21 02:50	2	2.2560000000000002	3.376	0.812
21-06-21 03:00	2	0.0	11.884	3.992
21-06-21 03:10	2	0.0	0.0	0.008
21-06-21 03:20	2	0.0	0.0	0.0
21-06-21 03:30	2	0.0	0.0	0.0
21-06-21 03:40	2	0.0	0.064	0.0
21-06-21 03:50	2	0.25999999999999995	0.292	3.4880000000000004
21-06-21 04:00	2	0.044	0.0	3.6800000000000006
21-06-21 04:10	2	1.608	0.576	2.308
21-06-21 04:20	2	5.62	0.008	4.811999999999999
21-06-21 04:30	2	2.8280000000000003	3.252	2.596
21-06-21 04:40	2	4.5920000000000005	3.168	3.2439999999999998
21-06-21 04:50	2	4.436	8.796000000000001	4.596
21-06-21 05:00	2	5.476	5.992	3.048
21-06-21 05:10	2	13.936000000000002	6.0600000000000005	3.716
21-06-21 05:20	2	5.664	0.192	0.692
21-06-21 05:30	2	13.392	1.8760000000000001	1.94
21-06-21 05:40	2	7.5200000000000005	4.0840000000000005	6.6640000000000015
21-06-21 05:50	2	5.92	4.804	6.767999999999999
21-06-21 06:00	2	0.9480000000000001	1.52	0.9120000000000001
21-06-21 06:10	2	0.0	1.6320000000000001	0.52
21-06-21 06:20	2	0.0	0.0	0.0
21-06-21 06:30	2	0.344	0.0	0.0
21-06-21 06:40	2	0.0	0.0	0.0
21-06-21 06:50	2	0.0	0.0	0.0
21-06-21 07:00	3	0.0	0.0	0.0
21-06-21 07:10	3	5.128	1.232	1.004
21-06-21 07:20	3	0.0	0.352	0.788
21-06-21 07:30	3	0.0	0.0	0.0
21-06-21 07:40	3	0.0	0.0	0.0
21-06-21 07:50	3	0.0	0.0	0.0
21-06-21 08:00	3	0.0	0.304	2.544
21-06-21 08:10	3	0.0	0.0	0.008
21-06-21 08:20	3	0.0	0.0	0.0
21-06-21 08:30	3	0.0	0.0	0.0
21-06-21 08:40	3	0.072	0.0	0.0
21-06-21 08:50	3	0.0	0.0	0.0
21-06-21 09:00	3	0.0	0.0	0.0
21-06-21 09:10	3	0.0	0.0	0.0
21-06-21 09:20	3	0.0	0.0	0.0
21-06-21 09:30	3	0.0	0.0	0.0
21-06-21 09:40	3	0.0	0.02	0.0
21-06-21 09:50	3	0.05600000000000001	0.364	0.004
21-06-21 10:00	3	0.0	0.0	0.0
21-06-21 10:10	3	0.288	1.908	0.08399999999999999
21-06-21 10:20	3	0.0	0.0	0.0
21-06-21 10:30	3	1.416	4.636	2.088
21-06-21 10:40	3	1.292	5.664	1.8679999999999999
21-06-21 10:50	3	0.0	0.0	0.20800000000000002
21-06-21 11:00	3	0.0	0.272	0.0
21-06-21 11:10	3	4.44	5.456	2.18
21-06-21 11:20	3	2.5840000000000005	6.088	2.528
21-06-21 11:30	3	6.668000000000001	10.116000000000001	5.552
21-06-21 11:40	3	6.731999999999999	3.368	6.516000000000001
21-06-21 11:50	3	6.843999999999999	13.004	3.092
21-06-21 12:00	3	4.248	6.564	2.028
21-06-21 12:10	3	0.40800000000000003	2.2039999999999997	2.724
21-06-21 12:20	3	8.815999999999999	3.312	5.364
21-06-21 12:30	3	20.56	28.616000000000003	17.240000000000002
21-06-21 12:40	3	15.916	20.048000000000002	11.98
21-06-21 12:50	3	4.572	10.348	4.716
21-06-21 13:00	3	6.216	7.667999999999999	3.336
21-06-21 13:10	3	12.156	17.808	3.54
21-06-21 13:20	3	13.144	16.84	4.412000000000001
21-06-21 13:30	3	8.572	7.304	0.11200000000000002
21-06-21 13:40	3	8.968	1.144	4.584
21-06-21 13:50	3	9.868	7.031999999999999	2.9000000000000004
21-06-21 14:00	3	5.556	0.004	0.02
21-06-21 14:10	3	1.096	0.23199999999999998	0.008
21-06-21 14:20	3	0.05600000000000001	0.0	0.0
21-06-21 14:30	3	0.0	0.0	0.0
21-06-21 14:40	3	0.43200000000000005	0.0	0.0
21-06-21 14:50	3	0.0	0.0	0.0
21-06-21 15:00	3	0.0	0.0	0.0
21-06-21 15:10	3	0.0	0.0	0.0
21-06-21 15:20	3	0.0	0.0	0.0
21-06-21 15:30	3	0.0	0.0	0.0
21-06-21 15:40	3	0.0	0.0	0.0
21-06-21 15:50	3	0.0	0.0	0.0
21-06-21 16:00	3	0.0	0.0	0.0
21-06-21 16:10	3	0.0	0.0	0.0
21-06-21 16:20	3	0.0	0.0	0.0
21-06-21 16:30	3	0.0	0.0	0.0
21-06-21 16:40	3	0.0	0.0	0.0
21-06-21 16:50	3	0.0	0.0	0.124
21-06-21 17:00	3	0.0	0.004	0.4
21-06-21 17:10	3	0.0	0.0	0.0
21-06-21 17:20	3	0.0	0.0	0.0
21-06-21 17:30	3	0.0	0.0	0.0
21-06-21 17:40	3	0.0	0.0	0.052000000000000005
21-06-21 17:50	3	0.0	0.0	0.0
21-06-21 18:00	3	0.0	0.0	0.0
21-06-21 18:10	3	0.0	0.0	0.0
21-06-21 18:20	3	0.0	0.0	0.0
21-06-21 18:30	3	0.0	0.0	0.0
21-06-21 18:40	3	0.0	0.0	0.0
21-06-21 18:50	3	0.804	0.164	0.048
21-06-21 19:00	3	0.0	0.0	0.0
21-06-21 19:10	3	0.0	0.0	0.0
21-06-21 19:20	3	0.184	0.05600000000000001	0.736
21-06-21 19:30	3	0.0	0.0	0.0
21-06-21 19:40	3	0.0	0.23199999999999998	0.0
21-06-21 19:50	3	0.0	0.0	0.0
21-06-21 20:00	3	0.0	0.0	0.0
21-06-21 20:10	3	0.0	0.0	0.0
21-06-21 20:20	3	0.0	0.0	0.06
21-06-21 20:30	3	0.0	0.0	0.0
21-06-21 20:40	3	0.0	0.0	0.0
21-06-21 20:50	3	0.0	0.0	0.0
21-06-21 21:00	3	0.0	0.0	0.0
21-06-21 21:10	3	0.0	0.0	0.0
21-06-21 21:20	3	0.0	0.0	1.784
21-06-21 21:30	3	1.092	0.02	0.384
21-06-21 21:40	3	0.0	0.0	0.396
21-06-21 21:50	3	0.008	0.236	0.0
21-06-21 22:00	3	0.588	0.0	0.036
21-06-21 22:10	3	0.0	0.0	0.0
21-06-21 22:20	3	0.0	0.0	0.0
21-06-21 22:30	3	0.0	0.0	0.0
21-06-21 22:40	3	0.0	0.004	1.2280000000000002
21-06-21 22:50	3	0.012	1.748	0.164
21-06-21 23:00	3	0.0	0.0	0.02
21-06-21 23:10	3	0.148	0.508	0.12
21-06-21 23:20	3	0.488	0.22800000000000004	0.352
21-06-21 23:30	3	1.048	0.744	6.276000000000001
21-06-21 23:40	3	0.0	0.05600000000000001	1.972
21-06-21 23:50	3	0.0	0.0	0.0
21-06-22 00:00	3	0.0	3.7039999999999997	3.8480000000000003
21-06-22 00:10	3	0.004	0.48	0.756
21-06-22 00:20	3	1.04	2.18	0.184
21-06-22 00:30	3	3.4159999999999995	2.028	2.5680000000000005
21-06-22 00:40	3	0.13599999999999998	0.564	1.3199999999999998
21-06-22 00:50	3	0.044	0.024	0.144
21-06-22 01:00	3	0.312	0.6519999999999999	2.7760000000000002
21-06-22 01:10	3	1.1320000000000001	4.184	0.22800000000000004
21-06-22 01:20	3	2.9400000000000004	8.012	1.6920000000000002
21-06-22 01:30	3	13.344	16.992	12.42
21-06-22 01:40	3	0.932	13.059999999999999	10.216
21-06-22 01:50	3	8.276	10.548	10.188
21-06-22 02:00	3	7.292	11.443999999999999	9.536
21-06-22 02:10	3	7.212000000000001	0.22000000000000003	4.432
21-06-22 02:20	3	11.952000000000002	1.0	0.06000000000000001
21-06-22 02:30	3	7.651999999999999	0.916	1.764
21-06-22 02:40	3	5.172000000000001	5.312	6.4079999999999995
21-06-22 02:50	3	6.572	0.11200000000000002	0.0
21-06-22 03:00	3	0.0	0.324	0.036
21-06-22 03:10	3	0.0	0.0	0.292
21-06-22 03:20	3	0.6559999999999999	6.0040000000000004	1.7879999999999998
21-06-22 03:30	3	0.0	0.0	0.0
21-06-22 03:40	3	0.008	0.0	0.0
21-06-22 03:50	3	0.572	2.996	0.0
21-06-22 04:00	3	0.164	4.856	2.22
21-06-22 04:10	3	1.264	18.636000000000003	2.88
21-06-22 04:20	3	6.212000000000001	12.416	2.584
21-06-22 04:30	3	0.268	17.332	3.46
21-06-22 04:40	3	1.7760000000000002	1.1	13.484
21-06-22 04:50	3	0.384	1.284	1.812
21-06-22 05:00	3	0.512	8.808	7.036
21-06-22 05:10	3	10.272	9.776	3.7359999999999998
21-06-22 05:20	3	12.528	17.344	4.096
21-06-22 05:30	3	6.032	15.991999999999999	1.376
21-06-22 05:40	3	12.792	2.74	7.064
21-06-22 05:50	3	0.46399999999999997	2.432	7.0280000000000005
21-06-22 06:00	3	0.08	0.664	5.048
21-06-22 06:10	3	0.0	4.268	5.696
21-06-22 06:20	3	3.0759999999999996	1.292	0.21600000000000003
21-06-22 06:30	3	9.076	0.088	1.016
21-06-22 06:40	3	2.8400000000000003	0.008	0.0
21-06-22 06:50	3	0.0	0.0	0.0
21-06-22 07:00	4	0.0	0.0	0.0
21-06-22 07:10	4	0.42400000000000004	0.0	0.0
21-06-22 07:20	4	0.0	0.0	0.0
21-06-22 07:30	4	7.580000000000001	2.696	4.568
21-06-22 07:40	4	0.22400000000000003	0.0	0.0
21-06-22 07:50	4	0.0	0.0	0.0
21-06-22 08:00	4	0.0	0.0	0.0
21-06-22 08:10	4	0.0	0.0	0.0
21-06-22 08:20	4	0.0	0.0	0.0
21-06-22 08:30	4	0.0	0.0	0.0
21-06-22 08:40	4	0.0	0.0	0.0
21-06-22 08:50	4	0.0	0.0	0.0
21-06-22 09:00	4	0.0	0.0	0.0
21-06-22 09:10	4	0.0	0.0	0.0
21-06-22 09:20	4	0.328	7.644	0.0
21-06-22 09:30	4	0.028000000000000004	1.736	0.0
21-06-22 09:40	4	0.0	0.0	0.0
21-06-22 09:50	4	0.0	0.16	0.0
21-06-22 10:00	4	0.0	0.21200000000000002	0.004
21-06-22 10:10	4	0.0	0.0	0.012
21-06-22 10:20	4	0.42800000000000005	0.0	0.016
21-06-22 10:30	4	1.6239999999999999	0.0	0.0
21-06-22 10:40	4	4.764	5.644	10.636
21-06-22 10:50	4	0.844	4.704	4.0840000000000005
21-06-22 11:00	4	3.2439999999999998	1.188	4.976000000000001
21-06-22 11:10	4	1.616	2.06	1.936
21-06-22 11:20	4	6.544	5.42	3.8760000000000003
21-06-22 11:30	4	2.5599999999999996	0.644	3.636
21-06-22 11:40	4	0.0	0.0	0.0
21-06-22 11:50	4	3.932	0.8800000000000001	2.144
21-06-22 12:00	4	8.108	1.4040000000000001	0.004
21-06-22 12:10	4	4.96	0.5	0.22800000000000004
21-06-22 12:20	4	5.6240000000000006	0.0	0.10800000000000001
21-06-22 12:30	4	2.688	0.0	6.392
21-06-22 12:40	4	0.584	0.0	1.4120000000000001
21-06-22 12:50	4	2.708	0.404	3.276
21-06-22 13:00	4	3.46	1.08	1.476
21-06-22 13:10	4	0.45200000000000007	0.0	0.0
21-06-22 13:20	4	0.0	0.0	0.0
21-06-22 13:30	4	0.0	0.0	0.0
21-06-22 13:40	4	0.0	0.0	0.0
21-06-22 13:50	4	0.0	0.0	0.0
21-06-22 14:00	4	0.0	0.0	0.0
21-06-22 14:10	4	0.0	0.0	0.0
21-06-22 14:20	4	0.0	0.0	0.0
21-06-22 14:30	4	0.0	0.0	0.0
21-06-22 14:40	4	0.0	0.0	0.0
21-06-22 14:50	4	0.0	0.0	0.0
21-06-22 15:00	4	0.0	0.0	0.04
21-06-22 15:10	4	0.0	2.196	0.096
21-06-22 15:20	4	0.0	0.0	0.0
21-06-22 15:30	4	0.0	0.0	0.0
21-06-22 15:40	4	0.0	0.004	0.0
21-06-22 15:50	4	0.0	0.8440000000000001	0.02
21-06-22 16:00	4	0.0	2.5040000000000004	0.0
21-06-22 16:10	4	0.0	0.0	0.0
21-06-22 16:20	4	0.0	0.0	0.0
21-06-22 16:30	4	0.0	0.0	0.0
21-06-22 16:40	4	0.0	0.0	0.0
21-06-22 16:50	4	0.0	0.0	0.0
21-06-22 17:00	4	10.532	17.42	4.628
21-06-22 17:10	4	2.9200000000000004	3.816	0.932
21-06-22 17:20	4	0.648	0.0	0.10400000000000001
21-06-22 17:30	4	0.0	1.6199999999999999	0.036
21-06-22 17:40	4	0.0	0.344	0.0
21-06-22 17:50	4	0.0	0.0	0.0
21-06-22 18:00	4	0.0	0.0	0.0
21-06-22 18:10	4	0.0	0.0	0.0
21-06-22 18:20	4	0.0	0.0	0.0
21-06-22 18:30	4	0.0	0.0	0.0
21-06-22 18:40	4	0.0	0.004	0.008
21-06-22 18:50	4	0.0	0.0	0.0
21-06-22 19:00	4	0.0	0.0	0.0
21-06-22 19:10	4	0.048	0.0	0.0
21-06-22 19:20	4	0.0	0.0	0.0
21-06-22 19:30	4	0.0	0.0	0.0
21-06-22 19:40	4	0.0	0.0	0.0
21-06-22 19:50	4	0.0	0.128	0.4600000000000001
21-06-22 20:00	4	0.0	0.0	0.0
21-06-22 20:10	4	0.45600000000000007	0.632	0.0
21-06-22 20:20	4	0.296	0.36	0.0
21-06-22 20:30	4	0.08	1.152	0.716
21-06-22 20:40	4	0.0	0.0	0.0
21-06-22 20:50	4	0.0	0.0	0.0
21-06-22 21:00	4	0.0	0.0	0.0
21-06-22 21:10	4	0.0	0.0	0.0
21-06-22 21:20	4	0.0	0.0	0.0
21-06-22 21:30	4	0.0	0.0	0.0
21-06-22 21:40	4	0.0	0.012	0.008
21-06-22 21:50	4	0.0	0.0	0.0
21-06-22 22:00	4	0.0	0.0	0.0
21-06-22 22:10	4	0.004	0.004	0.0
21-06-22 22:20	4	0.008	0.40800000000000003	0.008
21-06-22 22:30	4	0.036	0.22800000000000004	0.004
21-06-22 22:40	4	0.008	0.0	1.816
21-06-22 22:50	4	0.0	1.032	0.0
21-06-22 23:00	4	0.0	0.0	0.0
21-06-22 23:10	4	0.244	0.22400000000000003	0.0
21-06-22 23:20	4	0.0	0.12400000000000003	0.0
21-06-22 23:30	4	0.0	0.0	0.0
21-06-22 23:40	4	0.24000000000000005	0.016	0.004
21-06-22 23:50	4	0.0	0.0	0.028000000000000004
21-06-23 00:00	4	0.528	2.2680000000000002	0.328
21-06-23 00:10	4	0.484	1.268	0.5
21-06-23 00:20	4	0.772	0.0	0.484
21-06-23 00:30	4	2.54	0.028000000000000004	0.0
21-06-23 00:40	4	0.0	5.24	1.396
21-06-23 00:50	4	0.0	6.048	1.1600000000000001
21-06-23 01:00	4	0.744	6.164	0.128
21-06-23 01:10	4	2.416	5.376	1.0639999999999998
21-06-23 01:20	4	2.512	6.74	1.764
21-06-23 01:30	4	3.104	0.792	0.392
21-06-23 01:40	4	2.088	3.2840000000000003	0.492
21-06-23 01:50	4	1.532	9.236	1.98
21-06-23 02:00	4	0.796	14.463999999999999	4.636
21-06-23 02:10	4	3.5680000000000005	11.388000000000002	4.468
21-06-23 02:20	4	6.656000000000001	10.84	1.24
21-06-23 02:30	4	10.192	10.336	4.968
21-06-23 02:40	4	1.316	0.0	0.0
21-06-23 02:50	4	5.12	8.552	6.5680000000000005
21-06-23 03:00	4	7.088000000000001	3.8440000000000003	1.908
21-06-23 03:10	4	0.0	0.41600000000000004	0.64
21-06-23 03:20	4	0.32	0.516	3.9160000000000004
21-06-23 03:30	4	0.0	0.0	0.136
21-06-23 03:40	4	0.0	0.0	0.032
21-06-23 03:50	4	0.052000000000000005	0.0	8.620000000000001
21-06-23 04:00	4	0.0	0.0	2.0
21-06-23 04:10	4	0.0	0.0	0.0
21-06-23 04:20	4	0.0	0.0	0.0
21-06-23 04:30	4	0.008	3.872	2.588
21-06-23 04:40	4	0.624	0.44000000000000006	1.548
21-06-23 04:50	4	0.0	0.0	0.0
21-06-23 05:00	4	2.084	0.932	7.812
21-06-23 05:10	4	7.684	10.508	7.688
21-06-23 05:20	4	4.204000000000001	6.9079999999999995	3.4880000000000004
21-06-23 05:30	4	4.848000000000001	4.76	7.523999999999999
21-06-23 05:40	4	5.1160000000000005	8.912	2.416
21-06-23 05:50	4	4.62	5.988	4.232
21-06-23 06:00	4	3.7359999999999998	6.228	5.832
21-06-23 06:10	4	7.248	3.972	0.20400000000000001
21-06-23 06:20	4	1.56	0.0	3.6079999999999997
21-06-23 06:30	4	2.928	0.46799999999999997	2.588
21-06-23 06:40	4	3.064	1.6079999999999999	1.844
21-06-23 06:50	4	2.0160000000000005	0.0	0.264
21-06-23 07:00	5	0.0	0.2	0.0
21-06-23 07:10	5	0.0	0.0	0.0
21-06-23 07:20	5	0.0	0.0	0.0
21-06-23 07:30	5	0.0	0.0	0.0
21-06-23 07:40	5	0.0	0.0	0.0
21-06-23 07:50	5	0.0	0.0	0.0
21-06-23 08:00	5	4.516	2.596	1.752
21-06-23 08:10	5	2.124	0.088	1.124
21-06-23 08:20	5	0.0	0.0	0.0
21-06-23 08:30	5	0.0	0.0	0.0
21-06-23 08:40	5	0.0	0.0	0.0
21-06-23 08:50	5	0.0	0.0	0.62
21-06-23 09:00	5	0.0	0.0	0.0
21-06-23 09:10	5	0.0	0.0	0.0
21-06-23 09:20	5	0.0	0.0	0.0
21-06-23 09:30	5	0.0	0.356	0.0
21-06-23 09:40	5	0.008	0.06	0.0
21-06-23 09:50	5	0.0	0.0	0.0
21-06-23 10:00	5	0.0	0.0	0.0
21-06-23 10:10	5	0.0	0.0	0.0
21-06-23 10:20	5	0.028000000000000004	0.636	0.0
21-06-23 10:30	5	0.604	4.808000000000001	0.028000000000000004
21-06-23 10:40	5	0.0	0.328	1.6440000000000001
21-06-23 10:50	5	1.684	2.4160000000000004	1.9120000000000001
21-06-23 11:00	5	2.008	7.5840000000000005	12.803999999999998
21-06-23 11:10	5	2.084	8.580000000000002	8.772
21-06-23 11:20	5	1.4920000000000002	10.552000000000001	16.568
21-06-23 11:30	5	4.96	2.676	9.192
21-06-23 11:40	5	2.9240000000000004	13.559999999999999	7.772
21-06-23 11:50	5	5.372	0.016	0.304
21-06-23 12:00	5	10.8	0.372	0.004
21-06-23 12:10	5	1.124	0.0	0.052000000000000005
21-06-23 12:20	5	6.151999999999999	13.124	4.988
21-06-23 12:30	5	21.516	23.884	18.416
21-06-23 12:40	5	7.587999999999999	8.728	11.8
21-06-23 12:50	5	5.284000000000001	5.172	5.040000000000001
21-06-23 13:00	5	0.0	0.0	0.0
21-06-23 13:10	5	0.0	0.0	0.0
21-06-23 13:20	5	0.0	0.0	0.0
21-06-23 13:30	5	0.0	0.0	0.0
21-06-23 13:40	5	0.0	0.0	0.0
21-06-23 13:50	5	0.0	0.0	0.0
21-06-23 14:00	5	0.0	0.0	0.0
21-06-23 14:10	5	0.0	0.0	0.0
21-06-23 14:20	5	0.0	0.0	0.0
21-06-23 14:30	5	0.0	0.0	0.0
21-06-23 14:40	5	0.0	0.08	0.23199999999999998
21-06-23 14:50	5	0.0	0.0	0.0
21-06-23 15:00	5	0.0	0.0	0.0
21-06-23 15:10	5	0.0	0.0	0.0
21-06-23 15:20	5	0.0	0.0	0.0
21-06-23 15:30	5	0.0	0.0	0.0
21-06-23 15:40	5	0.0	0.0	0.0
21-06-23 15:50	5	1.5	11.564	0.004
21-06-23 16:00	5	0.004	0.764	0.22000000000000003
21-06-23 16:10	5	0.0	0.0	0.0
21-06-23 16:20	5	0.736	0.0	0.0
21-06-23 16:30	5	0.0	0.0	0.0
21-06-23 16:40	5	0.0	0.0	0.0
21-06-23 16:50	5	0.0	0.0	0.124
21-06-23 17:00	5	0.0	0.0	0.1
21-06-23 17:10	5	0.0	0.0	0.0
21-06-23 17:20	5	0.0	0.0	0.0
21-06-23 17:30	5	0.008	0.0	0.0
21-06-23 17:40	5	1.156	0.348	0.04
21-06-23 17:50	5	0.0	0.0	0.0
21-06-23 18:00	5	0.0	0.0	0.0
21-06-23 18:10	5	0.0	0.0	0.724
21-06-23 18:20	5	0.292	0.0	0.0
21-06-23 18:30	5	0.0	0.0	0.0
21-06-23 18:40	5	0.42000000000000004	0.0	0.0
21-06-23 18:50	5	0.0	0.0	0.0
21-06-23 19:00	5	0.0	0.0	0.0
21-06-23 19:10	5	0.0	0.0	0.0
21-06-23 19:20	5	0.0	0.0	0.0
21-06-23 19:30	5	0.0	0.0	0.0
21-06-23 19:40	5	0.0	0.0	0.0
21-06-23 19:50	5	1.1119999999999999	5.156000000000001	3.3840000000000003
21-06-23 20:00	5	0.28	1.7	0.0
21-06-23 20:10	5	0.14	1.432	0.44800000000000006
21-06-23 20:20	5	2.428	0.0	0.36
21-06-23 20:30	5	1.2	0.004	0.364
21-06-23 20:40	5	0.908	0.0	0.0
21-06-23 20:50	5	0.268	0.0	0.02
21-06-23 21:00	5	0.0	0.0	0.0
21-06-23 21:10	5	0.0	0.0	0.0
21-06-23 21:20	5	0.0	0.0	0.0
21-06-23 21:30	5	1.34	1.812	0.0
21-06-23 21:40	5	3.284	2.2359999999999998	0.0
21-06-23 21:50	5	0.12	0.10800000000000001	0.02
21-06-23 22:00	5	0.0	1.528	0.492
21-06-23 22:10	5	0.0	2.616	0.0
21-06-23 22:20	5	0.0	0.0	0.0
21-06-23 22:30	5	0.0	0.6679999999999999	0.0
21-06-23 22:40	5	0.0	0.0	0.0
21-06-23 22:50	5	0.008	0.0	0.0
21-06-23 23:00	5	0.916	0.488	0.472
21-06-23 23:10	5	0.02	3.464	0.0
21-06-23 23:20	5	0.0	0.0	0.0
21-06-23 23:30	5	0.0	0.0	0.0
21-06-23 23:40	5	0.184	0.0	4.924
21-06-23 23:50	5	0.0	0.42000000000000004	1.08
21-06-24 00:00	5	0.0	0.0	0.0
21-06-24 00:10	5	0.096	0.188	0.16799999999999998
21-06-24 00:20	5	1.932	6.08	0.6559999999999999
21-06-24 00:30	5	3.6759999999999997	2.508	4.3
21-06-24 00:40	5	0.02	2.568	2.568
21-06-24 00:50	5	2.572	9.556000000000001	7.960000000000001
21-06-24 01:00	5	4.424	8.404	1.964
21-06-24 01:10	5	0.724	6.28	6.448
21-06-24 01:20	5	0.11600000000000002	0.8440000000000001	7.064
21-06-24 01:30	5	5.1240000000000006	0.54	7.052
21-06-24 01:40	5	1.376	8.1	7.103999999999999
21-06-24 01:50	5	0.188	0.028000000000000004	0.396
21-06-24 02:00	5	0.148	0.4	2.472
21-06-24 02:10	5	4.976	0.172	2.2399999999999998
21-06-24 02:20	5	4.608	3.972	6.712000000000001
21-06-24 02:30	5	4.24	4.384	3.16
21-06-24 02:40	5	8.232000000000001	10.84	5.5280000000000005
21-06-24 02:50	5	12.716	0.8640000000000001	4.08
21-06-24 03:00	5	15.248000000000001	3.7880000000000003	2.8280000000000003
21-06-24 03:10	5	6.0920000000000005	3.396	11.831999999999999
21-06-24 03:20	5	0.536	1.2600000000000002	3.3520000000000003
21-06-24 03:30	5	0.0	0.0	0.0
21-06-24 03:40	5	0.0	0.0	0.0
21-06-24 03:50	5	0.0	0.0	0.484
21-06-24 04:00	5	0.0	0.42400000000000004	0.0
21-06-24 04:10	5	0.0	0.0	0.0
21-06-24 04:20	5	0.172	0.048	0.34400000000000003
21-06-24 04:30	5	0.028000000000000004	5.936	3.6399999999999997
21-06-24 04:40	5	0.44400000000000006	1.008	4.272
21-06-24 04:50	5	0.592	0.0	3.4120000000000004
21-06-24 05:00	5	2.8600000000000003	9.824000000000002	4.556
21-06-24 05:10	5	1.02	1.288	3.84
21-06-24 05:20	5	1.9080000000000001	1.672	2.976
21-06-24 05:30	5	4.343999999999999	19.836000000000002	4.0840000000000005
21-06-24 05:40	5	8.184000000000001	7.367999999999999	3.036
21-06-24 05:50	5	7.536	9.168000000000001	10.964
21-06-24 06:00	5	8.64	2.116	2.028
21-06-24 06:10	5	3.2920000000000003	1.816	2.864
21-06-24 06:20	5	8.148	0.548	4.964
21-06-24 06:30	5	4.384	3.664	11.696000000000002
21-06-24 06:40	5	12.476	0.8880000000000001	2.2
21-06-24 06:50	5	2.3960000000000004	0.0	6.456
21-06-24 07:00	6	0.8800000000000001	0.028000000000000004	0.288
21-06-24 07:10	6	8.428	0.0	1.036
21-06-24 07:20	6	0.0	0.0	0.0
21-06-24 07:30	6	0.0	0.0	0.0
21-06-24 07:40	6	0.0	0.0	0.0
21-06-24 07:50	6	0.096	0.0	0.0
21-06-24 08:00	6	0.0	0.0	0.0
21-06-24 08:10	6	0.0	0.0	0.0
21-06-24 08:20	6	0.0	0.0	0.0
21-06-24 08:30	6	0.0	0.0	0.0
21-06-24 08:40	6	0.0	0.0	0.0
21-06-24 08:50	6	0.0	0.0	0.0
21-06-24 09:00	6	2.072	0.272	0.08399999999999999
21-06-24 09:10	6	0.0	0.132	0.892
21-06-24 09:20	6	0.0	0.028000000000000004	1.008
21-06-24 09:30	6	0.0	0.04	0.0
21-06-24 09:40	6	0.0	0.096	0.016
21-06-24 09:50	6	0.0	1.7240000000000002	0.45600000000000007
21-06-24 10:00	6	0.0	0.0	0.012
21-06-24 10:10	6	0.008	0.0	0.02
21-06-24 10:20	6	0.0	0.608	0.0
21-06-24 10:30	6	1.264	2.884	0.776
21-06-24 10:40	6	10.453333333333333	13.693333333333333	11.24
21-06-24 10:50	6	not_recorded	not_recorded	not_recorded
21-06-24 11:00	6	not_recorded	not_recorded	not_recorded
21-06-24 11:10	6	not_recorded	not_recorded	not_recorded
21-06-24 11:20	6	not_recorded	not_recorded	not_recorded
21-06-24 11:30	6	not_recorded	not_recorded	not_recorded
21-06-24 11:40	6	not_recorded	not_recorded	not_recorded
21-06-24 11:50	6	not_recorded	not_recorded	not_recorded
21-06-24 12:00	6	not_recorded	not_recorded	not_recorded
21-06-24 12:10	6	not_recorded	not_recorded	not_recorded
21-06-24 12:20	6	not_recorded	not_recorded	not_recorded
21-06-24 12:30	6	not_recorded	not_recorded	not_recorded
21-06-24 12:40	6	not_recorded	not_recorded	not_recorded
21-06-24 12:50	6	not_recorded	not_recorded	not_recorded
21-06-24 13:00	6	not_recorded	not_recorded	not_recorded
21-06-24 13:10	6	not_recorded	not_recorded	not_recorded
21-06-24 13:20	6	not_recorded	not_recorded	not_recorded
21-06-24 13:30	6	not_recorded	not_recorded	not_recorded
21-06-24 13:40	6	not_recorded	not_recorded	not_recorded
21-06-24 13:50	6	not_recorded	not_recorded	not_recorded
21-06-24 14:00	6	not_recorded	not_recorded	not_recorded
21-06-24 14:10	6	not_recorded	not_recorded	not_recorded
21-06-24 14:20	6	not_recorded	not_recorded	not_recorded
21-06-24 14:30	6	not_recorded	not_recorded	not_recorded
21-06-24 14:40	6	not_recorded	not_recorded	not_recorded
21-06-24 14:50	6	not_recorded	not_recorded	not_recorded
21-06-24 15:00	6	not_recorded	not_recorded	not_recorded
21-06-24 15:10	6	not_recorded	not_recorded	not_recorded
21-06-24 15:20	6	not_recorded	not_recorded	not_recorded
21-06-24 15:30	6	not_recorded	not_recorded	not_recorded
21-06-24 15:40	6	not_recorded	not_recorded	not_recorded
21-06-24 15:50	6	not_recorded	not_recorded	not_recorded
21-06-24 16:00	6	not_recorded	not_recorded	not_recorded
21-06-24 16:10	6	not_recorded	not_recorded	not_recorded
21-06-24 16:20	6	not_recorded	not_recorded	not_recorded
21-06-24 16:30	6	not_recorded	not_recorded	not_recorded
21-06-24 16:40	6	not_recorded	not_recorded	not_recorded
21-06-24 16:50	6	not_recorded	not_recorded	not_recorded
21-06-24 17:00	6	not_recorded	not_recorded	not_recorded
21-06-24 17:10	6	not_recorded	not_recorded	not_recorded
21-06-24 17:20	6	not_recorded	not_recorded	not_recorded
21-06-24 17:30	6	not_recorded	not_recorded	not_recorded
21-06-24 17:40	6	not_recorded	not_recorded	not_recorded
21-06-24 17:50	6	not_recorded	not_recorded	not_recorded
21-06-24 18:00	6	not_recorded	not_recorded	not_recorded
21-06-24 18:10	6	not_recorded	not_recorded	not_recorded
21-06-24 18:20	6	not_recorded	not_recorded	not_recorded
21-06-24 18:30	6	not_recorded	not_recorded	not_recorded
21-06-24 18:40	6	not_recorded	not_recorded	not_recorded
21-06-24 18:50	6	not_recorded	not_recorded	not_recorded
21-06-24 19:00	6	not_recorded	not_recorded	not_recorded
21-06-24 19:10	6	not_recorded	not_recorded	not_recorded
21-06-24 19:20	6	not_recorded	not_recorded	not_recorded
21-06-24 19:30	6	not_recorded	not_recorded	not_recorded
21-06-24 19:40	6	not_recorded	not_recorded	not_recorded
21-06-24 19:50	6	not_recorded	not_recorded	not_recorded
21-06-24 20:00	6	not_recorded	not_recorded	not_recorded
21-06-24 20:10	6	not_recorded	not_recorded	not_recorded
21-06-24 20:20	6	not_recorded	not_recorded	not_recorded
21-06-24 20:30	6	not_recorded	not_recorded	not_recorded
21-06-24 20:40	6	not_recorded	not_recorded	not_recorded
21-06-24 20:50	6	not_recorded	not_recorded	not_recorded
21-06-24 21:00	6	not_recorded	not_recorded	not_recorded
21-06-24 21:10	6	not_recorded	not_recorded	not_recorded
21-06-24 21:20	6	not_recorded	not_recorded	not_recorded
21-06-24 21:30	6	not_recorded	not_recorded	not_recorded
21-06-24 21:40	6	not_recorded	not_recorded	not_recorded
21-06-24 21:50	6	not_recorded	not_recorded	not_recorded
21-06-24 22:00	6	not_recorded	not_recorded	not_recorded
21-06-24 22:10	6	not_recorded	not_recorded	not_recorded
21-06-24 22:20	6	not_recorded	not_recorded	not_recorded
21-06-24 22:30	6	not_recorded	not_recorded	not_recorded
21-06-24 22:40	6	not_recorded	not_recorded	not_recorded
21-06-24 22:50	6	not_recorded	not_recorded	not_recorded
21-06-24 23:00	6	not_recorded	not_recorded	not_recorded
21-06-24 23:10	6	not_recorded	not_recorded	not_recorded
21-06-24 23:20	6	not_recorded	not_recorded	not_recorded
21-06-24 23:30	6	not_recorded	not_recorded	not_recorded
21-06-24 23:40	6	not_recorded	not_recorded	not_recorded
21-06-24 23:50	6	not_recorded	not_recorded	not_recorded
21-06-25 00:00	6	not_recorded	not_recorded	not_recorded
21-06-25 00:10	6	not_recorded	not_recorded	not_recorded
21-06-25 00:20	6	not_recorded	not_recorded	not_recorded
21-06-25 00:30	6	not_recorded	not_recorded	not_recorded
21-06-25 00:40	6	not_recorded	not_recorded	not_recorded
21-06-25 00:50	6	not_recorded	not_recorded	not_recorded
21-06-25 01:00	6	not_recorded	not_recorded	not_recorded
21-06-25 01:10	6	not_recorded	not_recorded	not_recorded
21-06-25 01:20	6	not_recorded	not_recorded	not_recorded
21-06-25 01:30	6	not_recorded	not_recorded	not_recorded
21-06-25 01:40	6	not_recorded	not_recorded	not_recorded
21-06-25 01:50	6	not_recorded	not_recorded	not_recorded
21-06-25 02:00	6	not_recorded	not_recorded	not_recorded
21-06-25 02:10	6	not_recorded	not_recorded	not_recorded
21-06-25 02:20	6	not_recorded	not_recorded	not_recorded
21-06-25 02:30	6	not_recorded	not_recorded	not_recorded
21-06-25 02:40	6	not_recorded	not_recorded	not_recorded
21-06-25 02:50	6	not_recorded	not_recorded	not_recorded
21-06-25 03:00	6	not_recorded	not_recorded	not_recorded
21-06-25 03:10	6	not_recorded	not_recorded	not_recorded
21-06-25 03:20	6	not_recorded	not_recorded	not_recorded
21-06-25 03:30	6	not_recorded	not_recorded	not_recorded
21-06-25 03:40	6	not_recorded	not_recorded	not_recorded
21-06-25 03:50	6	not_recorded	not_recorded	not_recorded
21-06-25 04:00	6	not_recorded	not_recorded	not_recorded
21-06-25 04:10	6	not_recorded	not_recorded	not_recorded
21-06-25 04:20	6	not_recorded	not_recorded	not_recorded
21-06-25 04:30	6	not_recorded	not_recorded	not_recorded
21-06-25 04:40	6	not_recorded	not_recorded	not_recorded
21-06-25 04:50	6	not_recorded	not_recorded	not_recorded
21-06-25 05:00	6	not_recorded	not_recorded	not_recorded
21-06-25 05:10	6	not_recorded	not_recorded	not_recorded
21-06-25 05:20	6	not_recorded	not_recorded	not_recorded
21-06-25 05:30	6	not_recorded	not_recorded	not_recorded
21-06-25 05:40	6	not_recorded	not_recorded	not_recorded
21-06-25 05:50	6	not_recorded	not_recorded	not_recorded
21-06-25 06:00	6	not_recorded	not_recorded	not_recorded
21-06-25 06:10	6	not_recorded	not_recorded	not_recorded
21-06-25 06:20	6	not_recorded	not_recorded	not_recorded
21-06-25 06:30	6	not_recorded	not_recorded	not_recorded
21-06-25 06:40	6	not_recorded	not_recorded	not_recorded
21-06-25 06:50	6	not_recorded	not_recorded	not_recorded
