# Supplementary material for: Rodent home cage monitoring for preclinical safety pharmacology assessment: results of a multi-company validation evaluating nonclinical and clinical data from three compounds
Source: Front Toxicol. 2025 Nov 5;7:1655330. doi: 10.3389/ftox.2025.1655330 (PMC12626872; doi:10.3389/ftox.2025.1655330)
Supplement: Supplementary file 1 [file DataSheet1.zip › JNJ/JNJ_Rearing_VEH_Cage-1.csv]

timestamp	day_index	985141003627909	985141003627910	985141003627911
21-06-04 07:00	-4	not_recorded	not_recorded	not_recorded
21-06-04 07:10	-4	not_recorded	not_recorded	not_recorded
21-06-04 07:20	-4	not_recorded	not_recorded	not_recorded
21-06-04 07:30	-4	not_recorded	not_recorded	not_recorded
21-06-04 07:40	-4	not_recorded	not_recorded	not_recorded
21-06-04 07:50	-4	not_recorded	not_recorded	not_recorded
21-06-04 08:00	-4	not_recorded	not_recorded	not_recorded
21-06-04 08:10	-4	not_recorded	not_recorded	not_recorded
21-06-04 08:20	-4	not_recorded	not_recorded	not_recorded
21-06-04 08:30	-4	not_recorded	not_recorded	not_recorded
21-06-04 08:40	-4	not_recorded	not_recorded	not_recorded
21-06-04 08:50	-4	not_recorded	not_recorded	not_recorded
21-06-04 09:00	-4	not_recorded	not_recorded	not_recorded
21-06-04 09:10	-4	not_recorded	not_recorded	not_recorded
21-06-04 09:20	-4	not_recorded	not_recorded	not_recorded
21-06-04 09:30	-4	not_recorded	not_recorded	not_recorded
21-06-04 09:40	-4	not_recorded	not_recorded	not_recorded
21-06-04 09:50	-4	not_recorded	not_recorded	not_recorded
21-06-04 10:00	-4	11.222222222222221	7.511111111111112	4.6755555555555555
21-06-04 10:10	-4	4.436	1.8760000000000001	2.2359999999999998
21-06-04 10:20	-4	9.803999999999998	0.028000000000000004	2.092
21-06-04 10:30	-4	1.8199999999999998	0.348	0.164
21-06-04 10:40	-4	0.05600000000000001	0.0	0.0
21-06-04 10:50	-4	0.012	0.21600000000000003	0.0
21-06-04 11:00	-4	0.0	0.0	0.0
21-06-04 11:10	-4	0.0	0.0	0.0
21-06-04 11:20	-4	0.0	0.0	0.0
21-06-04 11:30	-4	0.0	0.0	0.0
21-06-04 11:40	-4	0.0	0.0	0.0
21-06-04 11:50	-4	0.0	0.02	0.0
21-06-04 12:00	-4	0.0	0.0	0.0
21-06-04 12:10	-4	0.0	0.0	0.0
21-06-04 12:20	-4	0.0	0.0	0.0
21-06-04 12:30	-4	0.0	0.0	0.0
21-06-04 12:40	-4	0.0	0.0	0.0
21-06-04 12:50	-4	0.0	0.0	0.0
21-06-04 13:00	-4	5.384	1.136	2.384
21-06-04 13:10	-4	0.012	0.048	1.436
21-06-04 13:20	-4	0.0	0.0	0.0
21-06-04 13:30	-4	0.0	0.024	0.0
21-06-04 13:40	-4	0.0	0.0	0.0
21-06-04 13:50	-4	0.0	0.0	0.0
21-06-04 14:00	-4	0.256	0.45600000000000007	0.024
21-06-04 14:10	-4	0.152	0.0	0.0
21-06-04 14:20	-4	0.0	0.0	0.068
21-06-04 14:30	-4	0.0	0.0	0.0
21-06-04 14:40	-4	3.2840000000000003	0.752	3.5120000000000005
21-06-04 14:50	-4	1.452	0.0	1.652
21-06-04 15:00	-4	0.0	0.0	0.0
21-06-04 15:10	-4	0.0	0.0	0.0
21-06-04 15:20	-4	0.0	0.0	0.0
21-06-04 15:30	-4	0.0	0.0	0.0
21-06-04 15:40	-4	0.0	0.0	0.0
21-06-04 15:50	-4	0.0	0.0	0.0
21-06-04 16:00	-4	0.0	0.0	0.0
21-06-04 16:10	-4	0.0	0.0	0.0
21-06-04 16:20	-4	0.0	0.0	0.0
21-06-04 16:30	-4	0.048	0.068	0.128
21-06-04 16:40	-4	0.0	0.0	0.0
21-06-04 16:50	-4	0.0	0.0	0.0
21-06-04 17:00	-4	0.0	0.0	0.0
21-06-04 17:10	-4	0.0	0.0	0.0
21-06-04 17:20	-4	0.0	0.0	0.0
21-06-04 17:30	-4	0.0	0.0	0.0
21-06-04 17:40	-4	0.0	0.0	0.0
21-06-04 17:50	-4	0.0	0.0	0.0
21-06-04 18:00	-4	0.0	0.0	0.0
21-06-04 18:10	-4	0.0	0.0	0.0
21-06-04 18:20	-4	0.0	0.008	0.092
21-06-04 18:30	-4	0.0	0.0	0.0
21-06-04 18:40	-4	0.0	0.0	0.096
21-06-04 18:50	-4	0.0	0.0	1.6640000000000001
21-06-04 19:00	-4	0.248	0.292	0.41200000000000003
21-06-04 19:10	-4	0.42000000000000004	0.9719999999999999	0.296
21-06-04 19:20	-4	4.652	0.608	0.284
21-06-04 19:30	-4	2.4080000000000004	7.256	2.656
21-06-04 19:40	-4	1.2520000000000002	0.46799999999999997	1.78
21-06-04 19:50	-4	0.952	1.268	0.45999999999999996
21-06-04 20:00	-4	0.0	0.0	0.0
21-06-04 20:10	-4	0.0	0.0	0.08
21-06-04 20:20	-4	0.0	0.0	0.0
21-06-04 20:30	-4	0.0	0.148	0.008
21-06-04 20:40	-4	0.004	0.0	0.0
21-06-04 20:50	-4	0.0	0.0	0.24400000000000005
21-06-04 21:00	-4	0.0	0.02	0.0
21-06-04 21:10	-4	0.004	0.148	0.0
21-06-04 21:20	-4	0.184	0.124	0.288
21-06-04 21:30	-4	0.0	0.0	0.0
21-06-04 21:40	-4	0.0	0.004	0.0
21-06-04 21:50	-4	0.364	0.016	0.332
21-06-04 22:00	-4	0.516	0.328	2.152
21-06-04 22:10	-4	0.236	0.04	0.0
21-06-04 22:20	-4	0.46799999999999997	0.984	0.004
21-06-04 22:30	-4	1.796	4.948	0.768
21-06-04 22:40	-4	0.8240000000000001	0.488	2.064
21-06-04 22:50	-4	1.076	2.912	2.932
21-06-04 23:00	-4	1.3439999999999999	4.68	3.1599999999999997
21-06-04 23:10	-4	2.968	3.7359999999999998	5.188000000000001
21-06-04 23:20	-4	5.6240000000000006	7.704000000000001	5.632
21-06-04 23:30	-4	3.684	5.74	0.704
21-06-04 23:40	-4	0.512	9.4	0.196
21-06-04 23:50	-4	1.52	2.256	0.628
21-06-05 00:00	-4	8.26	9.608	7.892
21-06-05 00:10	-4	1.44	2.328	3.4440000000000004
21-06-05 00:20	-4	3.4799999999999995	7.840000000000001	3.152
21-06-05 00:30	-4	3.04	1.124	5.564
21-06-05 00:40	-4	0.8879999999999999	3.524	4.936
21-06-05 00:50	-4	4.868	4.384	1.8960000000000001
21-06-05 01:00	-4	4.144	1.1920000000000002	1.7719999999999998
21-06-05 01:10	-4	3.144	3.728	0.052000000000000005
21-06-05 01:20	-4	3.268	0.076	0.0
21-06-05 01:30	-4	0.0	0.0	0.0
21-06-05 01:40	-4	0.0	8.872	1.384
21-06-05 01:50	-4	1.2680000000000002	2.112	3.144
21-06-05 02:00	-4	0.0	0.0	0.0
21-06-05 02:10	-4	0.0	0.0	0.0
21-06-05 02:20	-4	0.0	0.0	1.092
21-06-05 02:30	-4	0.0	0.0	0.0
21-06-05 02:40	-4	1.2920000000000003	0.028000000000000004	0.308
21-06-05 02:50	-4	1.54	1.008	0.776
21-06-05 03:00	-4	1.904	1.204	1.6960000000000002
21-06-05 03:10	-4	3.4	0.624	2.04
21-06-05 03:20	-4	2.0040000000000004	0.38	11.456
21-06-05 03:30	-4	3.6120000000000005	0.8800000000000001	6.12
21-06-05 03:40	-4	0.744	4.876	0.644
21-06-05 03:50	-4	0.0	3.148	0.692
21-06-05 04:00	-4	0.048	6.628	2.904
21-06-05 04:10	-4	10.331999999999999	0.388	13.692000000000002
21-06-05 04:20	-4	5.86	6.384	3.536
21-06-05 04:30	-4	1.004	0.9640000000000001	4.016
21-06-05 04:40	-4	2.672	5.688000000000001	5.372
21-06-05 04:50	-4	4.928	3.9240000000000004	2.6759999999999997
21-06-05 05:00	-4	2.064	1.612	0.13599999999999998
21-06-05 05:10	-4	4.356	3.684	6.316000000000001
21-06-05 05:20	-4	2.224	1.3599999999999999	3.7520000000000002
21-06-05 05:30	-4	9.628	4.896	14.203999999999999
21-06-05 05:40	-4	5.340000000000001	9.84	3.8240000000000003
21-06-05 05:50	-4	3.936	4.54	4.088
21-06-05 06:00	-4	2.4	0.032	0.284
21-06-05 06:10	-4	0.8800000000000001	0.268	13.088
21-06-05 06:20	-4	0.0	0.0	2.808
21-06-05 06:30	-4	0.0	0.0	0.0
21-06-05 06:40	-4	0.23199999999999998	0.16	0.6080000000000001
21-06-05 06:50	-4	1.408	0.312	2.696
21-06-05 07:00	-3	8.416	0.23600000000000004	2.1439999999999997
21-06-05 07:10	-3	4.264	3.276	0.736
21-06-05 07:20	-3	2.6079999999999997	1.36	1.6919999999999997
21-06-05 07:30	-3	0.0	0.0	0.0
21-06-05 07:40	-3	0.10800000000000001	0.136	0.652
21-06-05 07:50	-3	17.192	10.288	12.124
21-06-05 08:00	-3	5.968	3.6	0.8240000000000001
21-06-05 08:10	-3	2.7960000000000003	1.5639999999999998	0.004
21-06-05 08:20	-3	0.0	0.0	0.0
21-06-05 08:30	-3	0.0	0.0	0.0
21-06-05 08:40	-3	0.0	0.0	0.0
21-06-05 08:50	-3	0.0	0.0	0.0
21-06-05 09:00	-3	0.0	0.0	0.0
21-06-05 09:10	-3	0.0	0.0	0.0
21-06-05 09:20	-3	1.8719999999999999	0.728	0.8960000000000001
21-06-05 09:30	-3	0.0	0.0	0.0
21-06-05 09:40	-3	0.0	0.0	0.0
21-06-05 09:50	-3	0.0	0.0	0.0
21-06-05 10:00	-3	0.0	0.0	0.0
21-06-05 10:10	-3	0.992	0.0	0.028000000000000004
21-06-05 10:20	-3	0.0	0.0	0.0
21-06-05 10:30	-3	0.968	0.0	0.0
21-06-05 10:40	-3	0.708	1.8079999999999998	3.1079999999999997
21-06-05 10:50	-3	0.0	0.0	0.0
21-06-05 11:00	-3	0.0	0.0	0.0
21-06-05 11:10	-3	0.0	0.0	0.0
21-06-05 11:20	-3	0.0	0.0	0.0
21-06-05 11:30	-3	0.0	0.0	0.0
21-06-05 11:40	-3	0.0	1.004	0.0
21-06-05 11:50	-3	0.0	0.124	0.0
21-06-05 12:00	-3	2.596	7.9799999999999995	3.4440000000000004
21-06-05 12:10	-3	4.7	1.672	3.8520000000000003
21-06-05 12:20	-3	2.0439999999999996	0.612	0.528
21-06-05 12:30	-3	0.0	0.0	0.0
21-06-05 12:40	-3	0.0	0.0	0.0
21-06-05 12:50	-3	0.0	0.0	0.0
21-06-05 13:00	-3	0.6	0.0	1.56
21-06-05 13:10	-3	0.0	0.0	0.0
21-06-05 13:20	-3	0.0	1.98	0.0
21-06-05 13:30	-3	0.0	0.0	0.0
21-06-05 13:40	-3	3.4479999999999995	0.0	0.0
21-06-05 13:50	-3	0.0	0.0	0.0
21-06-05 14:00	-3	0.0	0.0	0.0
21-06-05 14:10	-3	0.0	0.0	0.0
21-06-05 14:20	-3	0.0	0.0	0.0
21-06-05 14:30	-3	0.0	0.0	0.0
21-06-05 14:40	-3	0.0	0.0	0.0
21-06-05 14:50	-3	0.0	0.0	0.0
21-06-05 15:00	-3	0.0	2.2720000000000002	0.144
21-06-05 15:10	-3	0.0	0.0	0.0
21-06-05 15:20	-3	0.0	0.0	0.0
21-06-05 15:30	-3	0.0	0.0	0.0
21-06-05 15:40	-3	0.0	0.11200000000000002	0.0
21-06-05 15:50	-3	0.6679999999999999	1.248	0.296
21-06-05 16:00	-3	0.044	0.548	1.048
21-06-05 16:10	-3	0.0	0.10800000000000001	0.0
21-06-05 16:20	-3	0.0	0.0	0.0
21-06-05 16:30	-3	0.0	0.0	0.04
21-06-05 16:40	-3	0.33599999999999997	0.252	0.024
21-06-05 16:50	-3	0.0	0.0	0.128
21-06-05 17:00	-3	0.0	0.0	0.0
21-06-05 17:10	-3	0.0	0.0	0.004
21-06-05 17:20	-3	0.0	0.0	0.0
21-06-05 17:30	-3	0.0	0.0	0.0
21-06-05 17:40	-3	0.0	0.0	0.0
21-06-05 17:50	-3	0.0	0.0	0.0
21-06-05 18:00	-3	0.0	0.0	0.11599999999999999
21-06-05 18:10	-3	0.0	0.34800000000000003	2.02
21-06-05 18:20	-3	0.0	1.348	0.11200000000000002
21-06-05 18:30	-3	0.6199999999999999	2.088	0.048
21-06-05 18:40	-3	0.0	0.0	0.0
21-06-05 18:50	-3	0.0	0.0	0.0
21-06-05 19:00	-3	0.0	0.0	0.0
21-06-05 19:10	-3	0.0	0.0	0.0
21-06-05 19:20	-3	0.616	1.5080000000000002	2.16
21-06-05 19:30	-3	4.056	1.364	3.3240000000000003
21-06-05 19:40	-3	3.9519999999999995	4.196	8.032
21-06-05 19:50	-3	6.424000000000001	0.528	0.012
21-06-05 20:00	-3	6.5200000000000005	3.9	0.016
21-06-05 20:10	-3	0.9800000000000001	0.064	1.1800000000000002
21-06-05 20:20	-3	0.0	0.0	0.0
21-06-05 20:30	-3	0.05600000000000001	0.012	0.0
21-06-05 20:40	-3	1.2040000000000002	0.0	0.0
21-06-05 20:50	-3	0.23200000000000004	1.096	0.8400000000000001
21-06-05 21:00	-3	0.11599999999999999	3.692	1.1760000000000002
21-06-05 21:10	-3	2.212	6.312	0.8160000000000001
21-06-05 21:20	-3	0.496	1.344	0.33599999999999997
21-06-05 21:30	-3	1.172	1.1320000000000001	0.368
21-06-05 21:40	-3	1.52	0.364	0.0
21-06-05 21:50	-3	0.0	0.004	0.052000000000000005
21-06-05 22:00	-3	0.776	0.5439999999999999	2.616
21-06-05 22:10	-3	1.568	0.0	0.008
21-06-05 22:20	-3	0.496	0.0	0.6
21-06-05 22:30	-3	0.328	0.27999999999999997	0.256
21-06-05 22:40	-3	1.024	0.56	2.3600000000000003
21-06-05 22:50	-3	8.112	6.596000000000001	4.188000000000001
21-06-05 23:00	-3	6.276000000000001	5.376	2.6879999999999997
21-06-05 23:10	-3	5.112	5.128	1.244
21-06-05 23:20	-3	1.6800000000000002	7.568	5.096
21-06-05 23:30	-3	4.6240000000000006	5.128	6.572
21-06-05 23:40	-3	11.98	5.0280000000000005	3.064
21-06-05 23:50	-3	1.968	4.712000000000001	7.140000000000001
21-06-06 00:00	-3	6.768000000000001	5.968	10.528
21-06-06 00:10	-3	3.4160000000000004	11.528000000000002	8.315999999999999
21-06-06 00:20	-3	0.136	4.66	3.3199999999999994
21-06-06 00:30	-3	0.304	7.5	9.012
21-06-06 00:40	-3	0.388	0.0	2.896
21-06-06 00:50	-3	1.9600000000000002	0.044	1.128
21-06-06 01:00	-3	0.548	0.0	1.996
21-06-06 01:10	-3	0.20400000000000001	0.024	0.0
21-06-06 01:20	-3	0.492	0.0	0.0
21-06-06 01:30	-3	1.3880000000000001	1.936	4.0
21-06-06 01:40	-3	3.6719999999999997	0.096	2.1919999999999997
21-06-06 01:50	-3	5.6	0.45600000000000007	0.024
21-06-06 02:00	-3	0.0	0.0	0.0
21-06-06 02:10	-3	0.2	0.23199999999999998	0.528
21-06-06 02:20	-3	1.5	1.084	0.0
21-06-06 02:30	-3	0.0	0.0	0.0
21-06-06 02:40	-3	0.5439999999999999	1.528	0.20400000000000001
21-06-06 02:50	-3	2.816	3.9	4.036
21-06-06 03:00	-3	11.0	3.72	1.94
21-06-06 03:10	-3	0.12	4.904	0.276
21-06-06 03:20	-3	0.08	12.34	0.268
21-06-06 03:30	-3	0.012	0.828	0.46799999999999997
21-06-06 03:40	-3	0.8400000000000001	3.768	4.784000000000001
21-06-06 03:50	-3	0.8800000000000001	0.616	0.6199999999999999
21-06-06 04:00	-3	4.544	7.564	2.044
21-06-06 04:10	-3	4.932	6.892	4.223999999999999
21-06-06 04:20	-3	7.072	2.868	6.208
21-06-06 04:30	-3	3.6120000000000005	2.212	5.5
21-06-06 04:40	-3	8.14	5.640000000000001	5.316000000000001
21-06-06 04:50	-3	1.9240000000000002	2.2560000000000002	3.6800000000000006
21-06-06 05:00	-3	3.2960000000000003	8.728	8.92
21-06-06 05:10	-3	9.404	3.812	6.731999999999999
21-06-06 05:20	-3	1.736	6.4079999999999995	2.928
21-06-06 05:30	-3	0.45200000000000007	1.256	3.028
21-06-06 05:40	-3	3.2440000000000007	10.344	6.292
21-06-06 05:50	-3	6.748	11.687999999999999	3.8280000000000003
21-06-06 06:00	-3	1.748	3.344	4.4
21-06-06 06:10	-3	10.180000000000001	2.436	1.44
21-06-06 06:20	-3	2.064	0.0	0.0
21-06-06 06:30	-3	6.976000000000001	2.896	3.048
21-06-06 06:40	-3	4.576	1.348	1.9280000000000002
21-06-06 06:50	-3	0.0	0.528	2.252
21-06-06 07:00	-2	0.0	0.44000000000000006	0.572
21-06-06 07:10	-2	0.0	0.048	0.10800000000000001
21-06-06 07:20	-2	0.0	0.0	0.036
21-06-06 07:30	-2	2.332	0.548	3.036
21-06-06 07:40	-2	0.0	0.0	0.0
21-06-06 07:50	-2	0.0	0.0	0.0
21-06-06 08:00	-2	0.0	0.0	0.0
21-06-06 08:10	-2	0.0	0.0	0.0
21-06-06 08:20	-2	0.0	0.0	0.0
21-06-06 08:30	-2	0.0	0.0	0.0
21-06-06 08:40	-2	0.0	0.0	0.0
21-06-06 08:50	-2	0.0	0.0	0.0
21-06-06 09:00	-2	0.0	0.0	0.0
21-06-06 09:10	-2	0.0	0.0	0.0
21-06-06 09:20	-2	2.556	0.148	2.408
21-06-06 09:30	-2	1.04	0.0	0.0
21-06-06 09:40	-2	5.308	0.0	0.296
21-06-06 09:50	-2	0.52	0.0	0.11200000000000002
21-06-06 10:00	-2	0.0	0.0	0.0
21-06-06 10:10	-2	0.0	0.0	0.0
21-06-06 10:20	-2	0.0	0.0	0.0
21-06-06 10:30	-2	0.0	0.0	0.0
21-06-06 10:40	-2	0.0	0.0	0.0
21-06-06 10:50	-2	0.0	0.0	0.0
21-06-06 11:00	-2	0.0	0.0	0.0
21-06-06 11:10	-2	0.0	0.0	0.0
21-06-06 11:20	-2	0.0	0.0	0.0
21-06-06 11:30	-2	0.0	0.0	0.0
21-06-06 11:40	-2	0.0	0.0	0.0
21-06-06 11:50	-2	0.0	0.0	0.0
21-06-06 12:00	-2	0.0	0.0	0.0
21-06-06 12:10	-2	0.0	0.0	0.0
21-06-06 12:20	-2	0.772	0.0	0.184
21-06-06 12:30	-2	0.0	0.508	0.0
21-06-06 12:40	-2	0.0	1.688	0.9199999999999999
21-06-06 12:50	-2	0.096	0.41200000000000003	1.504
21-06-06 13:00	-2	0.524	1.464	1.1
21-06-06 13:10	-2	0.524	2.2199999999999998	1.2280000000000002
21-06-06 13:20	-2	0.0	0.0	0.0
21-06-06 13:30	-2	0.0	0.0	0.0
21-06-06 13:40	-2	0.0	0.28	0.0
21-06-06 13:50	-2	0.0	0.0	0.0
21-06-06 14:00	-2	0.0	0.0	0.0
21-06-06 14:10	-2	0.0	0.0	0.0
21-06-06 14:20	-2	0.0	0.0	1.784
21-06-06 14:30	-2	0.0	0.06	4.612
21-06-06 14:40	-2	0.0	0.0	0.0
21-06-06 14:50	-2	0.0	0.0	0.0
21-06-06 15:00	-2	3.864	0.05600000000000001	0.316
21-06-06 15:10	-2	0.004	0.144	0.0
21-06-06 15:20	-2	0.0	0.0	0.0
21-06-06 15:30	-2	0.0	0.0	0.0
21-06-06 15:40	-2	0.0	0.0	0.0
21-06-06 15:50	-2	0.0	0.0	0.0
21-06-06 16:00	-2	0.0	0.0	0.0
21-06-06 16:10	-2	0.0	0.0	0.0
21-06-06 16:20	-2	0.012	0.008	0.46399999999999997
21-06-06 16:30	-2	0.9480000000000001	1.736	0.744
21-06-06 16:40	-2	1.16	2.996	4.056
21-06-06 16:50	-2	0.384	0.472	1.272
21-06-06 17:00	-2	0.0	0.0	0.0
21-06-06 17:10	-2	0.0	0.0	0.0
21-06-06 17:20	-2	0.0	0.0	0.0
21-06-06 17:30	-2	0.0	0.0	0.0
21-06-06 17:40	-2	0.0	0.0	0.0
21-06-06 17:50	-2	0.0	0.0	0.0
21-06-06 18:00	-2	0.0	0.0	0.0
21-06-06 18:10	-2	0.0	0.0	0.0
21-06-06 18:20	-2	0.20400000000000001	0.06799999999999999	0.048
21-06-06 18:30	-2	0.0	0.0	0.0
21-06-06 18:40	-2	0.0	0.0	0.0
21-06-06 18:50	-2	0.0	0.0	0.0
21-06-06 19:00	-2	0.0	0.0	0.0
21-06-06 19:10	-2	0.0	0.0	0.0
21-06-06 19:20	-2	0.0	0.0	0.0
21-06-06 19:30	-2	5.812	2.14	0.6359999999999999
21-06-06 19:40	-2	2.272	1.828	1.6039999999999999
21-06-06 19:50	-2	0.076	1.048	3.4
21-06-06 20:00	-2	0.9120000000000001	1.4120000000000001	3.048
21-06-06 20:10	-2	0.128	1.4920000000000002	6.651999999999999
21-06-06 20:20	-2	0.6880000000000001	0.0	2.052
21-06-06 20:30	-2	0.364	1.1199999999999999	0.52
21-06-06 20:40	-2	0.548	0.17600000000000002	0.0
21-06-06 20:50	-2	3.3200000000000003	2.876	0.192
21-06-06 21:00	-2	3.968	6.32	0.052000000000000005
21-06-06 21:10	-2	0.0	0.0	0.0
21-06-06 21:20	-2	0.0	0.016	1.6400000000000001
21-06-06 21:30	-2	1.072	0.0	3.048
21-06-06 21:40	-2	1.248	0.21600000000000003	0.792
21-06-06 21:50	-2	0.0	1.208	0.0
21-06-06 22:00	-2	1.504	1.6800000000000002	0.0
21-06-06 22:10	-2	0.0	5.656000000000001	0.012
21-06-06 22:20	-2	0.492	1.888	2.7800000000000002
21-06-06 22:30	-2	0.21600000000000003	1.64	2.968
21-06-06 22:40	-2	5.072	1.612	0.10800000000000001
21-06-06 22:50	-2	3.064	3.6719999999999997	0.476
21-06-06 23:00	-2	0.32	0.752	2.648
21-06-06 23:10	-2	2.464	2.856	2.716
21-06-06 23:20	-2	1.16	2.552	2.836
21-06-06 23:30	-2	3.2439999999999998	9.379999999999999	2.776
21-06-06 23:40	-2	2.0	3.268	8.704
21-06-06 23:50	-2	3.12	3.996000000000001	1.832
21-06-07 00:00	-2	3.8240000000000003	2.9520000000000004	0.892
21-06-07 00:10	-2	2.652	1.184	5.476000000000001
21-06-07 00:20	-2	2.616	2.116	2.8440000000000003
21-06-07 00:30	-2	0.4640000000000001	2.5119999999999996	8.044
21-06-07 00:40	-2	0.0	2.24	1.832
21-06-07 00:50	-2	2.284	6.904000000000001	2.48
21-06-07 01:00	-2	0.044	2.576	1.372
21-06-07 01:10	-2	0.0	0.0	0.0
21-06-07 01:20	-2	0.56	0.0	0.0
21-06-07 01:30	-2	0.0	0.0	0.0
21-06-07 01:40	-2	1.2280000000000002	0.072	0.692
21-06-07 01:50	-2	0.744	0.032	0.0
21-06-07 02:00	-2	6.684	1.3359999999999999	1.2840000000000003
21-06-07 02:10	-2	0.0	1.416	0.0
21-06-07 02:20	-2	1.4280000000000002	0.16799999999999998	0.0
21-06-07 02:30	-2	2.092	3.032	0.044
21-06-07 02:40	-2	3.7039999999999997	1.2760000000000002	3.3480000000000003
21-06-07 02:50	-2	6.212000000000001	2.8560000000000003	4.436
21-06-07 03:00	-2	2.92	7.676	6.352
21-06-07 03:10	-2	2.364	7.208	4.5
21-06-07 03:20	-2	11.348	10.852	5.756
21-06-07 03:30	-2	2.8	1.064	3.504
21-06-07 03:40	-2	3.2640000000000002	6.836	7.496
21-06-07 03:50	-2	6.664	8.796000000000001	4.5
21-06-07 04:00	-2	13.720000000000002	11.66	6.787999999999999
21-06-07 04:10	-2	1.08	0.0	0.024
21-06-07 04:20	-2	2.916	0.152	0.048
21-06-07 04:30	-2	0.44800000000000006	1.9840000000000004	0.21600000000000003
21-06-07 04:40	-2	0.26	0.6519999999999999	4.736000000000001
21-06-07 04:50	-2	1.864	5.5280000000000005	3.2560000000000002
21-06-07 05:00	-2	9.932	1.9720000000000002	2.932
21-06-07 05:10	-2	5.284000000000001	7.188	3.528
21-06-07 05:20	-2	5.536	6.672	4.064
21-06-07 05:30	-2	2.3560000000000003	6.9879999999999995	7.668000000000001
21-06-07 05:40	-2	2.6119999999999997	1.616	2.044
21-06-07 05:50	-2	9.636	8.18	6.872
21-06-07 06:00	-2	7.404000000000001	15.532	5.247999999999999
21-06-07 06:10	-2	17.016	12.180000000000001	1.496
21-06-07 06:20	-2	4.772	7.58	0.05600000000000001
21-06-07 06:30	-2	13.148	6.132000000000001	0.508
21-06-07 06:40	-2	4.9159999999999995	0.332	0.176
21-06-07 06:50	-2	2.3120000000000003	0.016	3.148
21-06-07 07:00	-1	3.9200000000000004	0.488	1.408
21-06-07 07:10	-1	0.2	0.0	0.136
21-06-07 07:20	-1	0.0	0.0	0.076
21-06-07 07:30	-1	0.0	0.016	0.044
21-06-07 07:40	-1	0.0	0.0	0.0
21-06-07 07:50	-1	0.0	0.0	0.0
21-06-07 08:00	-1	0.0	0.0	0.16
21-06-07 08:10	-1	4.9719999999999995	1.816	3.94
21-06-07 08:20	-1	5.504	8.148	6.640000000000001
21-06-07 08:30	-1	12.732000000000001	19.264000000000003	9.384
21-06-07 08:40	-1	16.344	12.764	10.112
21-06-07 08:50	-1	13.836000000000002	5.279999999999999	5.796
21-06-07 09:00	-1	1.224	1.124	8.32
21-06-07 09:10	-1	2.368	3.636	3.408
21-06-07 09:20	-1	0.236	0.348	2.076
21-06-07 09:30	-1	0.0	0.0	0.0
21-06-07 09:40	-1	0.0	0.012	0.0
21-06-07 09:50	-1	0.0	0.0	0.0
21-06-07 10:00	-1	0.11200000000000002	0.0	0.0
21-06-07 10:10	-1	0.0	0.0	0.0
21-06-07 10:20	-1	0.028000000000000004	2.024	0.968
21-06-07 10:30	-1	9.588	2.612	0.0
21-06-07 10:40	-1	0.52	0.72	0.0
21-06-07 10:50	-1	0.0	0.0	0.0
21-06-07 11:00	-1	0.0	0.0	0.0
21-06-07 11:10	-1	0.0	0.0	0.0
21-06-07 11:20	-1	0.0	0.0	0.0
21-06-07 11:30	-1	0.0	0.0	0.0
21-06-07 11:40	-1	0.0	0.0	0.0
21-06-07 11:50	-1	0.0	0.0	0.0
21-06-07 12:00	-1	0.0	0.048	0.20400000000000001
21-06-07 12:10	-1	0.0	0.0	0.0
21-06-07 12:20	-1	0.0	0.0	0.0
21-06-07 12:30	-1	0.0	0.0	0.0
21-06-07 12:40	-1	0.0	0.0	0.0
21-06-07 12:50	-1	0.388	0.0	0.0
21-06-07 13:00	-1	2.436	1.1320000000000001	3.2560000000000002
21-06-07 13:10	-1	1.172	0.368	0.144
21-06-07 13:20	-1	1.6800000000000002	0.06	0.0
21-06-07 13:30	-1	0.0	0.0	0.0
21-06-07 13:40	-1	0.0	0.0	0.0
21-06-07 13:50	-1	0.0	0.0	0.0
21-06-07 14:00	-1	2.656	0.0	0.0
21-06-07 14:10	-1	0.52	0.0	0.0
21-06-07 14:20	-1	0.0	0.0	0.0
21-06-07 14:30	-1	0.0	0.0	0.0
21-06-07 14:40	-1	0.0	0.0	0.0
21-06-07 14:50	-1	0.0	0.0	0.0
21-06-07 15:00	-1	7.779999999999999	10.172	6.368
21-06-07 15:10	-1	7.831999999999999	6.5200000000000005	7.851999999999999
21-06-07 15:20	-1	4.8	9.86	9.32
21-06-07 15:30	-1	0.12	1.7840000000000003	1.168
21-06-07 15:40	-1	0.0	0.0	0.0
21-06-07 15:50	-1	0.5599999999999999	0.0	0.0
21-06-07 16:00	-1	0.0	0.0	0.0
21-06-07 16:10	-1	0.0	0.0	6.968000000000001
21-06-07 16:20	-1	2.048	3.4520000000000004	5.616
21-06-07 16:30	-1	0.0	0.916	0.0
21-06-07 16:40	-1	0.0	0.0	0.0
21-06-07 16:50	-1	0.06	0.0	0.0
21-06-07 17:00	-1	0.0	0.0	0.0
21-06-07 17:10	-1	0.0	0.0	0.0
21-06-07 17:20	-1	0.0	0.0	0.0
21-06-07 17:30	-1	0.0	0.0	0.0
21-06-07 17:40	-1	0.0	0.0	0.0
21-06-07 17:50	-1	0.0	0.0	0.0
21-06-07 18:00	-1	0.0	0.0	0.0
21-06-07 18:10	-1	0.0	0.064	0.0
21-06-07 18:20	-1	0.0	0.0	0.0
21-06-07 18:30	-1	0.0	0.0	0.0
21-06-07 18:40	-1	0.0	0.0	0.0
21-06-07 18:50	-1	0.0	0.0	0.0
21-06-07 19:00	-1	0.0	0.0	0.312
21-06-07 19:10	-1	0.0	0.0	0.0
21-06-07 19:20	-1	0.0	0.0	0.0
21-06-07 19:30	-1	0.544	0.192	0.076
21-06-07 19:40	-1	0.6559999999999999	1.816	0.364
21-06-07 19:50	-1	2.392	1.044	1.176
21-06-07 20:00	-1	3.536	2.076	3.804
21-06-07 20:10	-1	0.12400000000000003	2.52	0.668
21-06-07 20:20	-1	1.508	7.616	0.42400000000000004
21-06-07 20:30	-1	0.264	2.6800000000000006	0.62
21-06-07 20:40	-1	0.0	0.0	0.0
21-06-07 20:50	-1	0.0	0.0	0.0
21-06-07 21:00	-1	0.0	0.272	0.0
21-06-07 21:10	-1	0.5479999999999999	0.42400000000000004	0.0
21-06-07 21:20	-1	0.016	0.064	0.184
21-06-07 21:30	-1	0.404	0.076	1.524
21-06-07 21:40	-1	2.384	1.72	1.4
21-06-07 21:50	-1	4.296	6.779999999999999	2.432
21-06-07 22:00	-1	1.008	5.416	7.668000000000001
21-06-07 22:10	-1	0.0	0.032	0.0
21-06-07 22:20	-1	2.512	1.2280000000000002	0.032
21-06-07 22:30	-1	0.0	0.0	0.012
21-06-07 22:40	-1	1.08	2.696	0.048
21-06-07 22:50	-1	0.8720000000000001	1.672	2.4720000000000004
21-06-07 23:00	-1	2.552	1.4760000000000002	2.896
21-06-07 23:10	-1	2.7640000000000002	6.344	0.748
21-06-07 23:20	-1	2.604	1.2	0.28800000000000003
21-06-07 23:30	-1	3.696	4.032	0.8
21-06-07 23:40	-1	2.592	3.9080000000000004	6.08
21-06-07 23:50	-1	3.136	3.6159999999999997	1.7239999999999998
21-06-08 00:00	-1	0.024	0.048	0.0
21-06-08 00:10	-1	0.192	6.0520000000000005	0.8879999999999999
21-06-08 00:20	-1	3.3160000000000003	5.804	8.464
21-06-08 00:30	-1	4.888	5.3	3.16
21-06-08 00:40	-1	0.916	0.004	3.0520000000000005
21-06-08 00:50	-1	5.5120000000000005	0.06	3.588
21-06-08 01:00	-1	8.596	0.1	0.6839999999999999
21-06-08 01:10	-1	3.152	0.05600000000000001	0.592
21-06-08 01:20	-1	3.4120000000000004	4.18	2.544
21-06-08 01:30	-1	5.844	1.1280000000000001	6.016
21-06-08 01:40	-1	3.536	4.512	14.768
21-06-08 01:50	-1	0.0	1.7	1.232
21-06-08 02:00	-1	0.0	0.352	0.004
21-06-08 02:10	-1	0.016	2.036	0.42400000000000004
21-06-08 02:20	-1	0.0	1.6480000000000001	0.0
21-06-08 02:30	-1	0.0	0.0	0.0
21-06-08 02:40	-1	0.20800000000000002	0.064	0.008
21-06-08 02:50	-1	9.2	0.76	0.3
21-06-08 03:00	-1	1.328	0.0	0.0
21-06-08 03:10	-1	0.716	0.06000000000000001	0.028000000000000004
21-06-08 03:20	-1	0.836	0.352	0.21600000000000003
21-06-08 03:30	-1	1.268	11.872	0.008
21-06-08 03:40	-1	13.52	4.872	2.2880000000000003
21-06-08 03:50	-1	3.1119999999999997	0.064	1.432
21-06-08 04:00	-1	5.8759999999999994	6.456	7.104000000000001
21-06-08 04:10	-1	2.596	2.408	4.220000000000001
21-06-08 04:20	-1	3.632	5.42	7.256
21-06-08 04:30	-1	1.3840000000000001	3.992	6.704000000000001
21-06-08 04:40	-1	9.436	2.404	4.884
21-06-08 04:50	-1	7.948	2.652	9.0
21-06-08 05:00	-1	15.068000000000001	2.6079999999999997	11.896
21-06-08 05:10	-1	6.24	12.048	7.0120000000000005
21-06-08 05:20	-1	1.012	0.724	1.9520000000000004
21-06-08 05:30	-1	1.7440000000000002	3.2960000000000003	1.216
21-06-08 05:40	-1	2.932	2.964	5.819999999999999
21-06-08 05:50	-1	11.776	10.564	8.216
21-06-08 06:00	-1	6.228	6.659999999999999	5.636000000000001
21-06-08 06:10	-1	6.804	12.336	9.532
21-06-08 06:20	-1	4.136	7.464	3.772
21-06-08 06:30	-1	7.9799999999999995	0.45600000000000007	4.988
21-06-08 06:40	-1	4.9719999999999995	0.6799999999999999	0.54
21-06-08 06:50	-1	0.812	0.13200000000000003	1.7200000000000002
21-06-08 07:00	0	0.4	0.74	1.828
21-06-08 07:10	0	0.124	0.012	0.548
21-06-08 07:20	0	0.0	0.0	0.0
21-06-08 07:30	0	0.0	0.0	0.0
21-06-08 07:40	0	0.0	0.0	0.0
21-06-08 07:50	0	2.66	1.084	2.6599999999999997
21-06-08 08:00	0	0.0	0.0	0.0
21-06-08 08:10	0	0.0	0.0	0.0
21-06-08 08:20	0	0.0	0.0	0.0
21-06-08 08:30	0	0.0	0.0	0.0
21-06-08 08:40	0	0.004	0.0	0.21200000000000002
21-06-08 08:50	0	0.0	0.0	0.0
21-06-08 09:00	0	3.6480000000000006	0.42000000000000004	0.348
21-06-08 09:10	0	1.568	0.08	0.0
21-06-08 09:20	0	6.292	3.6799999999999997	0.052000000000000005
21-06-08 09:30	0	0.20800000000000002	0.0	0.124
21-06-08 09:40	0	1.296	0.08	0.24
21-06-08 09:50	0	2.2640000000000002	1.8359999999999999	0.536
21-06-08 10:00	0	18.784	16.5	15.304000000000002
21-06-08 10:10	0	15.38	15.687999999999999	13.768
21-06-08 10:20	0	11.352	6.924000000000001	7.604000000000001
21-06-08 10:30	0	6.9959999999999996	4.3	2.572
21-06-08 10:40	0	4.156000000000001	1.46	0.688
21-06-08 10:50	0	0.0	0.0	0.0
21-06-08 11:00	0	0.0	0.0	0.0
21-06-08 11:10	0	0.9880000000000001	0.08399999999999999	0.0
21-06-08 11:20	0	0.0	0.0	0.0
21-06-08 11:30	0	0.012	0.0	0.028000000000000004
21-06-08 11:40	0	0.0	0.0	0.0
21-06-08 11:50	0	0.0	0.0	0.0
21-06-08 12:00	0	0.016	0.08399999999999999	0.0
21-06-08 12:10	0	0.0	0.0	0.0
21-06-08 12:20	0	0.0	0.0	0.0
21-06-08 12:30	0	0.288	0.0	0.0
21-06-08 12:40	0	0.6559999999999999	0.12	0.0
21-06-08 12:50	0	0.0	0.0	0.288
21-06-08 13:00	0	0.39999999999999997	0.0	0.16
21-06-08 13:10	0	0.0	0.0	0.0
21-06-08 13:20	0	0.0	0.0	0.0
21-06-08 13:30	0	0.0	0.0	0.0
21-06-08 13:40	0	0.0	0.0	0.0
21-06-08 13:50	0	0.0	0.0	0.0
21-06-08 14:00	0	0.0	0.0	0.0
21-06-08 14:10	0	0.0	0.0	0.0
21-06-08 14:20	0	0.0	0.0	0.0
21-06-08 14:30	0	0.0	0.0	0.0
21-06-08 14:40	0	0.012	0.0	0.064
21-06-08 14:50	0	0.528	0.6040000000000001	0.776
21-06-08 15:00	0	0.0	0.0	0.0
21-06-08 15:10	0	0.0	0.0	0.0
21-06-08 15:20	0	0.744	0.512	0.196
21-06-08 15:30	0	0.10800000000000001	1.716	0.11200000000000002
21-06-08 15:40	0	0.0	0.0	0.0
21-06-08 15:50	0	0.0	0.0	0.0
21-06-08 16:00	0	0.0	0.0	0.0
21-06-08 16:10	0	0.0	0.0	0.0
21-06-08 16:20	0	0.628	0.028000000000000004	0.0
21-06-08 16:30	0	1.6880000000000002	0.0	0.0
21-06-08 16:40	0	1.6720000000000002	0.10800000000000001	0.624
21-06-08 16:50	0	0.0	0.0	0.008
21-06-08 17:00	0	0.0	0.0	0.0
21-06-08 17:10	0	0.0	0.0	0.0
21-06-08 17:20	0	0.0	0.0	0.0
21-06-08 17:30	0	0.0	0.0	0.0
21-06-08 17:40	0	0.0	0.0	0.0
21-06-08 17:50	0	0.0	0.184	0.0
21-06-08 18:00	0	0.0	0.008	0.15200000000000002
21-06-08 18:10	0	1.176	0.48	1.9120000000000001
21-06-08 18:20	0	0.0	0.0	0.0
21-06-08 18:30	0	0.0	0.0	0.0
21-06-08 18:40	0	0.0	0.096	0.004
21-06-08 18:50	0	0.0	0.0	0.0
21-06-08 19:00	0	0.0	0.0	0.0
21-06-08 19:10	0	0.0	0.0	0.10800000000000001
21-06-08 19:20	0	0.752	0.012	4.108
21-06-08 19:30	0	0.0	0.312	0.0
21-06-08 19:40	0	1.06	0.0	0.0
21-06-08 19:50	0	3.4400000000000004	0.604	1.1320000000000001
21-06-08 20:00	0	0.0	0.0	0.0
21-06-08 20:10	0	3.168	0.044	0.176
21-06-08 20:20	0	0.808	0.33599999999999997	0.304
21-06-08 20:30	0	0.6880000000000001	2.3400000000000003	1.848
21-06-08 20:40	0	0.508	1.7280000000000002	0.0
21-06-08 20:50	0	0.0	0.0	0.0
21-06-08 21:00	0	0.004	0.0	0.5559999999999999
21-06-08 21:10	0	0.2	0.0	0.4720000000000001
21-06-08 21:20	0	0.788	1.92	1.504
21-06-08 21:30	0	0.004	0.0	0.0
21-06-08 21:40	0	0.0	0.0	0.0
21-06-08 21:50	0	0.6	0.0	0.304
21-06-08 22:00	0	0.54	1.3	0.0
21-06-08 22:10	0	0.06	0.532	0.0
21-06-08 22:20	0	0.20400000000000001	3.3880000000000003	0.192
21-06-08 22:30	0	0.0	0.016	0.492
21-06-08 22:40	0	0.352	0.624	1.6640000000000001
21-06-08 22:50	0	5.768	2.3920000000000003	5.224
21-06-08 23:00	0	4.936	4.192	1.516
21-06-08 23:10	0	0.156	3.4880000000000004	0.0
21-06-08 23:20	0	0.648	0.564	0.156
21-06-08 23:30	0	1.524	3.028	1.9760000000000002
21-06-08 23:40	0	5.54	1.2280000000000002	0.128
21-06-08 23:50	0	0.852	7.132	1.3559999999999999
21-06-09 00:00	0	1.348	6.604000000000001	2.8200000000000003
21-06-09 00:10	0	1.452	0.52	0.9719999999999999
21-06-09 00:20	0	1.652	0.016	1.028
21-06-09 00:30	0	1.4840000000000002	3.2	7.404000000000001
21-06-09 00:40	0	1.816	2.18	1.7560000000000002
21-06-09 00:50	0	0.8240000000000001	4.0920000000000005	3.972
21-06-09 01:00	0	2.172	12.687999999999999	1.496
21-06-09 01:10	0	0.027999999999999997	0.348	0.12
21-06-09 01:20	0	0.796	0.0	0.22400000000000003
21-06-09 01:30	0	0.0	0.0	0.0
21-06-09 01:40	0	0.0	0.0	0.0
21-06-09 01:50	0	0.0	0.0	0.0
21-06-09 02:00	0	0.0	0.0	0.0
21-06-09 02:10	0	0.616	0.004	0.496
21-06-09 02:20	0	2.364	0.844	0.012
21-06-09 02:30	0	2.2760000000000002	0.5199999999999999	0.004
21-06-09 02:40	0	2.104	1.04	0.376
21-06-09 02:50	0	3.4240000000000004	0.9720000000000001	0.012
21-06-09 03:00	0	0.096	0.0	0.0
21-06-09 03:10	0	0.272	6.0840000000000005	0.284
21-06-09 03:20	0	0.028000000000000004	1.7240000000000002	0.0
21-06-09 03:30	0	1.556	0.336	2.316
21-06-09 03:40	0	2.936	0.08399999999999999	0.004
21-06-09 03:50	0	3.4	0.42000000000000004	1.512
21-06-09 04:00	0	1.98	0.992	6.208
21-06-09 04:10	0	3.528	0.7	3.56
21-06-09 04:20	0	3.572	3.632	4.188000000000001
21-06-09 04:30	0	2.596	5.404	6.276
21-06-09 04:40	0	2.568	2.428	2.168
21-06-09 04:50	0	5.5920000000000005	3.188	7.160000000000001
21-06-09 05:00	0	0.36	9.616	0.20400000000000001
21-06-09 05:10	0	2.632	0.16799999999999998	0.184
21-06-09 05:20	0	3.04	0.516	2.224
21-06-09 05:30	0	2.124	0.136	5.544
21-06-09 05:40	0	2.98	8.716	4.872
21-06-09 05:50	0	4.684	2.6279999999999997	2.316
21-06-09 06:00	0	3.9400000000000004	2.6399999999999997	6.464
21-06-09 06:10	0	5.0840000000000005	3.3200000000000003	1.8560000000000003
21-06-09 06:20	0	0.312	9.352	5.464
21-06-09 06:30	0	2.444	3.844	0.012
21-06-09 06:40	0	9.22	6.552	8.124
21-06-09 06:50	0	0.0	1.348	0.0
21-06-09 07:00	1	0.0	0.0	0.0
21-06-09 07:10	1	0.0	0.0	0.0
21-06-09 07:20	1	0.0	0.0	0.0
21-06-09 07:30	1	0.0	0.0	0.0
21-06-09 07:40	1	1.1400000000000001	0.0	0.16799999999999998
21-06-09 07:50	1	0.876	0.0	0.1
21-06-09 08:00	1	2.396	2.0	3.2120000000000006
21-06-09 08:10	1	0.0	0.0	0.0
21-06-09 08:20	1	0.0	0.0	0.0
21-06-09 08:30	1	1.584	0.21200000000000002	0.472
21-06-09 08:40	1	11.044	8.64	9.056000000000001
21-06-09 08:50	1	1.616	0.28800000000000003	1.78
21-06-09 09:00	1	0.0	0.256	0.43600000000000005
21-06-09 09:10	1	0.0	0.0	0.0
21-06-09 09:20	1	0.0	0.0	0.0
21-06-09 09:30	1	0.0	0.0	0.0
21-06-09 09:40	1	0.0	0.0	0.016
21-06-09 09:50	1	0.0	0.0	0.0
21-06-09 10:00	1	0.0	0.0	0.0
21-06-09 10:10	1	0.0	0.0	0.0
21-06-09 10:20	1	0.46799999999999997	0.5	0.656
21-06-09 10:30	1	0.0	0.0	0.0
21-06-09 10:40	1	0.1	0.0	0.0
21-06-09 10:50	1	3.556	0.336	0.944
21-06-09 11:00	1	0.0	0.0	0.0
21-06-09 11:10	1	0.0	0.0	0.0
21-06-09 11:20	1	0.0	0.0	0.0
21-06-09 11:30	1	0.0	0.0	0.0
21-06-09 11:40	1	0.0	0.0	0.0
21-06-09 11:50	1	0.0	0.0	0.0
21-06-09 12:00	1	0.0	0.0	0.0
21-06-09 12:10	1	0.0	0.0	0.0
21-06-09 12:20	1	0.724	0.0	0.0
21-06-09 12:30	1	1.7720000000000002	0.776	2.04
21-06-09 12:40	1	0.0	0.0	0.0
21-06-09 12:50	1	0.0	0.0	0.0
21-06-09 13:00	1	0.0	0.0	0.0
21-06-09 13:10	1	0.0	0.0	0.0
21-06-09 13:20	1	0.0	0.0	0.0
21-06-09 13:30	1	0.0	0.0	0.0
21-06-09 13:40	1	0.0	0.0	0.0
21-06-09 13:50	1	0.0	0.0	0.0
21-06-09 14:00	1	0.5359999999999999	0.10400000000000001	0.004
21-06-09 14:10	1	0.0	0.0	0.0
21-06-09 14:20	1	0.016	2.7920000000000003	0.308
21-06-09 14:30	1	0.0	0.0	0.0
21-06-09 14:40	1	0.26	0.20400000000000001	0.0
21-06-09 14:50	1	0.028000000000000004	0.0	0.644
21-06-09 15:00	1	0.0	0.3	0.0
21-06-09 15:10	1	0.0	0.032	1.652
21-06-09 15:20	1	0.0	0.0	0.0
21-06-09 15:30	1	3.592	1.024	0.1
21-06-09 15:40	1	0.0	0.0	0.0
21-06-09 15:50	1	0.0	0.0	0.0
21-06-09 16:00	1	0.0	0.0	0.0
21-06-09 16:10	1	0.0	0.0	0.0
21-06-09 16:20	1	0.0	0.0	0.0
21-06-09 16:30	1	0.136	0.068	0.008
21-06-09 16:40	1	0.0	0.0	0.0
21-06-09 16:50	1	0.0	0.0	0.0
21-06-09 17:00	1	0.0	0.0	0.0
21-06-09 17:10	1	0.004	0.0	0.164
21-06-09 17:20	1	0.0	0.632	0.04
21-06-09 17:30	1	0.0	0.608	0.0
21-06-09 17:40	1	0.0	0.0	0.0
21-06-09 17:50	1	0.0	0.0	0.0
21-06-09 18:00	1	0.0	0.0	0.012
21-06-09 18:10	1	0.592	0.404	0.58
21-06-09 18:20	1	0.0	0.0	0.088
21-06-09 18:30	1	0.992	0.06	0.012
21-06-09 18:40	1	0.0	0.0	0.0
21-06-09 18:50	1	0.0	0.0	0.0
21-06-09 19:00	1	0.0	0.0	0.0
21-06-09 19:10	1	0.0	0.0	0.0
21-06-09 19:20	1	0.2	0.292	0.024
21-06-09 19:30	1	0.376	0.812	0.004
21-06-09 19:40	1	0.28400000000000003	1.008	0.252
21-06-09 19:50	1	2.2640000000000002	0.616	0.5720000000000001
21-06-09 20:00	1	0.036	2.8760000000000003	2.044
21-06-09 20:10	1	0.0	0.0	0.0
21-06-09 20:20	1	0.0	0.0	0.0
21-06-09 20:30	1	0.0	0.06	0.0
21-06-09 20:40	1	0.0	0.772	0.0
21-06-09 20:50	1	0.0	0.0	0.0
21-06-09 21:00	1	0.8720000000000001	0.3	0.4720000000000001
21-06-09 21:10	1	0.6920000000000001	0.11200000000000002	0.092
21-06-09 21:20	1	0.11200000000000002	0.172	0.44400000000000006
21-06-09 21:30	1	0.22000000000000003	2.636	0.15999999999999998
21-06-09 21:40	1	1.6400000000000001	1.08	0.072
21-06-09 21:50	1	0.28	0.20400000000000001	0.5
21-06-09 22:00	1	1.316	2.6	0.039999999999999994
21-06-09 22:10	1	2.2920000000000003	0.38	1.876
21-06-09 22:20	1	0.8399999999999999	3.3	1.108
21-06-09 22:30	1	1.9520000000000004	1.116	0.78
21-06-09 22:40	1	3.3240000000000003	2.108	0.036
21-06-09 22:50	1	0.3	4.864	0.7
21-06-09 23:00	1	2.02	2.016	2.416
21-06-09 23:10	1	2.564	0.792	2.368
21-06-09 23:20	1	1.404	2.272	2.636
21-06-09 23:30	1	4.416	10.328	1.196
21-06-09 23:40	1	2.584	4.988	1.028
21-06-09 23:50	1	2.088	1.916	0.4600000000000001
21-06-10 00:00	1	6.811999999999999	4.9079999999999995	2.668
21-06-10 00:10	1	6.356	12.624	4.444
21-06-10 00:20	1	3.8840000000000003	5.128	4.192
21-06-10 00:30	1	0.9280000000000002	7.016	5.2
21-06-10 00:40	1	0.08399999999999999	0.168	2.628
21-06-10 00:50	1	0.272	0.068	1.2
21-06-10 01:00	1	0.144	0.02	3.088
21-06-10 01:10	1	3.7640000000000002	0.5	4.779999999999999
21-06-10 01:20	1	1.764	0.136	4.328
21-06-10 01:30	1	1.08	2.732	0.604
21-06-10 01:40	1	0.528	5.664	0.004
21-06-10 01:50	1	0.0	0.0	0.0
21-06-10 02:00	1	0.0	0.0	0.0
21-06-10 02:10	1	0.656	0.12	0.0
21-06-10 02:20	1	0.024	0.0	0.0
21-06-10 02:30	1	3.528	0.1	0.44000000000000006
21-06-10 02:40	1	4.684	0.644	0.272
21-06-10 02:50	1	1.916	10.532	0.26
21-06-10 03:00	1	1.42	0.0	0.0
21-06-10 03:10	1	1.964	0.8320000000000001	3.8040000000000007
21-06-10 03:20	1	4.24	5.656000000000001	2.84
21-06-10 03:30	1	0.0	3.624	0.296
21-06-10 03:40	1	0.78	1.4440000000000002	1.684
21-06-10 03:50	1	3.012	12.836000000000002	6.136
21-06-10 04:00	1	11.884	2.436	4.248
21-06-10 04:10	1	6.116	5.032	1.28
21-06-10 04:20	1	0.4640000000000001	0.7	6.212
21-06-10 04:30	1	2.5759999999999996	2.1799999999999997	6.868
21-06-10 04:40	1	1.7399999999999998	12.652000000000001	7.464
21-06-10 04:50	1	1.588	4.828	2.508
21-06-10 05:00	1	6.8	2.8520000000000003	2.984
21-06-10 05:10	1	5.872	5.62	3.7
21-06-10 05:20	1	3.724	3.8120000000000003	7.284000000000001
21-06-10 05:30	1	1.9	5.264	0.16799999999999998
21-06-10 05:40	1	3.772	4.628	2.82
21-06-10 05:50	1	2.088	6.796000000000001	6.016
21-06-10 06:00	1	3.968	11.744	3.939999999999999
21-06-10 06:10	1	0.0	5.720000000000001	0.38
21-06-10 06:20	1	0.0	0.0	0.0
21-06-10 06:30	1	0.4640000000000001	0.508	0.8800000000000001
21-06-10 06:40	1	6.516	0.14400000000000002	0.556
21-06-10 06:50	1	0.11600000000000002	0.008	0.196
21-06-10 07:00	2	1.216	1.016	1.964
21-06-10 07:10	2	0.43600000000000005	0.05600000000000001	0.21200000000000002
21-06-10 07:20	2	0.9560000000000001	0.58	3.692
21-06-10 07:30	2	0.0	0.0	0.0
21-06-10 07:40	2	0.0	0.0	0.0
21-06-10 07:50	2	0.0	0.0	0.0
21-06-10 08:00	2	0.0	0.0	0.0
21-06-10 08:10	2	0.0	0.0	0.0
21-06-10 08:20	2	0.0	0.0	0.0
21-06-10 08:30	2	0.0	0.0	0.0
21-06-10 08:40	2	0.0	0.0	0.0
21-06-10 08:50	2	0.004	0.0	0.0
21-06-10 09:00	2	0.0	0.0	0.0
21-06-10 09:10	2	0.0	0.0	0.0
21-06-10 09:20	2	0.0	0.0	0.0
21-06-10 09:30	2	0.12	0.0	0.0
21-06-10 09:40	2	0.0	0.0	0.0
21-06-10 09:50	2	0.0	0.0	0.0
21-06-10 10:00	2	0.0	0.0	0.0
21-06-10 10:10	2	4.84	0.096	2.676
21-06-10 10:20	2	14.612	14.648000000000001	18.224
21-06-10 10:30	2	12.996	10.267999999999999	14.212
21-06-10 10:40	2	12.132	10.644000000000002	8.836
21-06-10 10:50	2	11.216	10.1	10.372
21-06-10 11:00	2	9.42	13.768	12.120000000000001
21-06-10 11:10	2	2.5	5.436	2.212
21-06-10 11:20	2	0.788	2.8440000000000003	0.772
21-06-10 11:30	2	0.0	0.0	0.512
21-06-10 11:40	2	0.0	0.0	0.0
21-06-10 11:50	2	0.0	0.0	0.0
21-06-10 12:00	2	0.0	0.0	0.0
21-06-10 12:10	2	0.0	0.0	0.0
21-06-10 12:20	2	0.0	0.0	0.0
21-06-10 12:30	2	0.0	0.0	0.0
21-06-10 12:40	2	0.0	0.0	0.0
21-06-10 12:50	2	0.0	0.0	0.0
21-06-10 13:00	2	0.0	0.0	0.0
21-06-10 13:10	2	0.0	0.0	0.0
21-06-10 13:20	2	0.0	0.0	0.0
21-06-10 13:30	2	0.0	0.0	0.0
21-06-10 13:40	2	0.0	0.0	0.0
21-06-10 13:50	2	0.0	0.0	0.0
21-06-10 14:00	2	0.0	0.0	0.0
21-06-10 14:10	2	0.0	0.0	0.0
21-06-10 14:20	2	0.0	0.0	0.0
21-06-10 14:30	2	1.6280000000000001	0.164	1.416
21-06-10 14:40	2	0.0	0.0	0.0
21-06-10 14:50	2	3.4160000000000004	0.56	1.068
21-06-10 15:00	2	0.0	0.0	0.0
21-06-10 15:10	2	0.0	0.0	0.0
21-06-10 15:20	2	0.0	0.0	0.0
21-06-10 15:30	2	0.0	0.0	0.0
21-06-10 15:40	2	0.0	0.0	0.0
21-06-10 15:50	2	0.0	0.0	0.0
21-06-10 16:00	2	0.0	0.0	0.0
21-06-10 16:10	2	0.0	0.188	0.02
21-06-10 16:20	2	0.0	0.0	0.21600000000000003
21-06-10 16:30	2	0.0	0.0	0.0
21-06-10 16:40	2	0.0	0.012	0.0
21-06-10 16:50	2	0.0	0.0	0.0
21-06-10 17:00	2	0.0	0.0	0.0
21-06-10 17:10	2	0.0	0.0	0.0
21-06-10 17:20	2	0.0	0.0	0.024
21-06-10 17:30	2	0.0	0.0	0.0
21-06-10 17:40	2	0.02	0.0	0.0
21-06-10 17:50	2	0.0	0.0	0.0
21-06-10 18:00	2	0.0	0.0	0.0
21-06-10 18:10	2	0.0	0.0	0.0
21-06-10 18:20	2	0.0	0.0	0.0
21-06-10 18:30	2	0.0	0.0	0.0
21-06-10 18:40	2	0.0	0.0	0.0
21-06-10 18:50	2	0.036	0.0	0.192
21-06-10 19:00	2	0.0	0.46799999999999997	0.1
21-06-10 19:10	2	0.0	0.0	0.0
21-06-10 19:20	2	0.0	0.0	0.0
21-06-10 19:30	2	1.068	0.11200000000000002	0.144
21-06-10 19:40	2	0.036	0.884	0.0
21-06-10 19:50	2	0.05600000000000001	0.7	0.772
21-06-10 20:00	2	3.4799999999999995	6.4719999999999995	2.088
21-06-10 20:10	2	0.136	1.608	0.036
21-06-10 20:20	2	0.0	0.184	0.0
21-06-10 20:30	2	0.0	0.0	0.0
21-06-10 20:40	2	0.64	0.0	0.0
21-06-10 20:50	2	0.0	0.0	0.0
21-06-10 21:00	2	0.008	0.0	0.0
21-06-10 21:10	2	0.0	0.0	0.0
21-06-10 21:20	2	0.092	1.672	1.964
21-06-10 21:30	2	0.192	0.992	2.164
21-06-10 21:40	2	1.86	0.084	0.4720000000000001
21-06-10 21:50	2	1.192	0.41200000000000003	0.6759999999999999
21-06-10 22:00	2	2.2960000000000003	0.43200000000000005	0.21199999999999997
21-06-10 22:10	2	0.072	0.21600000000000003	0.11600000000000002
21-06-10 22:20	2	1.2	0.344	0.012
21-06-10 22:30	2	0.052000000000000005	0.0	0.276
21-06-10 22:40	2	0.0	0.43600000000000005	1.248
21-06-10 22:50	2	1.384	0.44400000000000006	1.668
21-06-10 23:00	2	0.13999999999999999	4.651999999999999	0.08
21-06-10 23:10	2	0.124	0.728	0.316
21-06-10 23:20	2	0.21600000000000003	1.9160000000000004	0.064
21-06-10 23:30	2	3.1759999999999997	1.56	1.948
21-06-10 23:40	2	5.568	4.236000000000001	3.54
21-06-10 23:50	2	4.564	5.880000000000001	12.52
21-06-11 00:00	2	1.3359999999999999	8.796000000000001	0.8560000000000001
21-06-11 00:10	2	7.08	5.244000000000001	4.324
21-06-11 00:20	2	2.34	2.4880000000000004	3.052
21-06-11 00:30	2	0.86	2.8280000000000003	1.356
21-06-11 00:40	2	8.416	1.6800000000000002	4.64
21-06-11 00:50	2	2.3	9.776	3.1879999999999997
21-06-11 01:00	2	1.7920000000000003	0.368	6.744
21-06-11 01:10	2	4.388	0.6479999999999999	4.772
21-06-11 01:20	2	0.0	0.0	0.0
21-06-11 01:30	2	0.0	0.0	0.0
21-06-11 01:40	2	0.0	0.10800000000000001	0.396
21-06-11 01:50	2	0.008	5.044	1.536
21-06-11 02:00	2	0.128	0.036	0.052000000000000005
21-06-11 02:10	2	1.292	0.0	0.2
21-06-11 02:20	2	1.028	0.1	0.6679999999999999
21-06-11 02:30	2	1.272	0.004	0.0
21-06-11 02:40	2	3.5759999999999996	0.072	1.436
21-06-11 02:50	2	3.436	0.744	0.4
21-06-11 03:00	2	1.988	0.752	2.2039999999999997
21-06-11 03:10	2	0.592	0.4760000000000001	0.4840000000000001
21-06-11 03:20	2	3.44	1.8519999999999999	1.472
21-06-11 03:30	2	0.952	2.2039999999999997	0.78
21-06-11 03:40	2	0.21600000000000003	3.3840000000000003	1.7720000000000002
21-06-11 03:50	2	0.08399999999999999	3.46	0.35200000000000004
21-06-11 04:00	2	0.10400000000000001	1.06	3.8600000000000003
21-06-11 04:10	2	0.784	6.944	2.508
21-06-11 04:20	2	3.9479999999999995	3.904	5.6
21-06-11 04:30	2	6.216	7.072	13.256
21-06-11 04:40	2	3.0840000000000005	6.196	2.384
21-06-11 04:50	2	2.712	0.596	0.8399999999999999
21-06-11 05:00	2	3.3120000000000003	0.628	0.652
21-06-11 05:10	2	12.968	9.32	7.624
21-06-11 05:20	2	10.112	4.804	7.508
21-06-11 05:30	2	1.268	6.136	3.22
21-06-11 05:40	2	4.932	0.0	0.0
21-06-11 05:50	2	2.7680000000000002	0.008	3.504
21-06-11 06:00	2	6.532000000000001	7.364	6.248
21-06-11 06:10	2	4.1	5.144	6.864
21-06-11 06:20	2	6.308000000000001	0.9960000000000001	1.832
21-06-11 06:30	2	10.092	0.992	1.54
21-06-11 06:40	2	4.336	1.028	0.9520000000000002
21-06-11 06:50	2	2.972	0.176	0.296
21-06-11 07:00	3	1.236	0.304	0.20800000000000002
21-06-11 07:10	3	0.0	0.0	0.0
21-06-11 07:20	3	0.0	0.0	0.0
21-06-11 07:30	3	3.844	1.072	1.048
21-06-11 07:40	3	0.0	0.0	0.0
21-06-11 07:50	3	0.0	0.0	0.0
21-06-11 08:00	3	0.852	0.10800000000000001	0.0
21-06-11 08:10	3	1.028	0.0	0.0
21-06-11 08:20	3	0.0	0.0	0.0
21-06-11 08:30	3	0.0	0.316	0.0
21-06-11 08:40	3	0.008	0.04	0.608
21-06-11 08:50	3	0.0	0.0	0.0
21-06-11 09:00	3	0.0	0.0	0.0
21-06-11 09:10	3	0.0	0.0	0.0
21-06-11 09:20	3	0.0	0.0	0.0
21-06-11 09:30	3	0.0	0.0	0.0
21-06-11 09:40	3	0.0	0.0	0.0
21-06-11 09:50	3	0.372	0.0	0.0
21-06-11 10:00	3	0.0	0.0	0.0
21-06-11 10:10	3	0.0	0.0	0.0
21-06-11 10:20	3	0.06	0.9	0.172
21-06-11 10:30	3	0.8280000000000001	2.432	0.0
21-06-11 10:40	3	13.288	15.312000000000001	11.904
21-06-11 10:50	3	14.132	18.892000000000003	13.792000000000002
21-06-11 11:00	3	4.628	14.268	5.136
21-06-11 11:10	3	4.936000000000001	8.32	4.504
21-06-11 11:20	3	5.732	8.108	5.4
21-06-11 11:30	3	9.188	7.856	7.5840000000000005
21-06-11 11:40	3	7.0040000000000004	2.428	2.3600000000000003
21-06-11 11:50	3	3.936	0.296	2.5160000000000005
21-06-11 12:00	3	0.0	0.0	0.0
21-06-11 12:10	3	0.41600000000000004	0.068	2.7800000000000002
21-06-11 12:20	3	2.524	1.9120000000000001	1.36
21-06-11 12:30	3	0.024	0.0	0.0
21-06-11 12:40	3	0.0	0.0	0.0
21-06-11 12:50	3	0.0	0.0	0.0
21-06-11 13:00	3	0.0	0.0	0.0
21-06-11 13:10	3	0.0	0.0	0.0
21-06-11 13:20	3	0.0	0.0	0.0
21-06-11 13:30	3	0.0	0.0	0.0
21-06-11 13:40	3	0.0	0.0	0.0
21-06-11 13:50	3	0.0	0.0	0.0
21-06-11 14:00	3	0.0	0.644	0.0
21-06-11 14:10	3	0.0	0.0	0.0
21-06-11 14:20	3	0.0	0.0	0.004
21-06-11 14:30	3	1.748	0.244	3.7159999999999997
21-06-11 14:40	3	0.0	0.0	0.0
21-06-11 14:50	3	0.024	0.004	0.028000000000000004
21-06-11 15:00	3	3.156	2.3080000000000003	2.3600000000000003
21-06-11 15:10	3	0.0	0.0	0.0
21-06-11 15:20	3	0.0	0.0	0.0
21-06-11 15:30	3	0.148	0.028000000000000004	0.044
21-06-11 15:40	3	0.0	0.0	0.0
21-06-11 15:50	3	0.0	0.0	0.0
21-06-11 16:00	3	0.0	0.0	0.0
21-06-11 16:10	3	0.0	0.0	0.0
21-06-11 16:20	3	0.0	0.0	0.0
21-06-11 16:30	3	0.0	0.0	0.0
21-06-11 16:40	3	0.0	0.128	0.0
21-06-11 16:50	3	0.0	0.0	0.0
21-06-11 17:00	3	0.0	0.0	0.0
21-06-11 17:10	3	0.364	1.004	0.64
21-06-11 17:20	3	2.6759999999999997	4.247999999999999	2.152
21-06-11 17:30	3	0.284	0.05600000000000001	0.364
21-06-11 17:40	3	0.0	0.0	0.0
21-06-11 17:50	3	0.0	0.0	0.0
21-06-11 18:00	3	0.0	0.0	0.0
21-06-11 18:10	3	0.0	0.0	0.0
21-06-11 18:20	3	0.0	0.0	0.0
21-06-11 18:30	3	0.0	0.0	0.0
21-06-11 18:40	3	1.052	0.68	1.016
21-06-11 18:50	3	0.024	0.40800000000000003	0.044000000000000004
21-06-11 19:00	3	0.0	0.0	0.0
21-06-11 19:10	3	0.0	0.0	0.0
21-06-11 19:20	3	0.0	0.43200000000000005	0.0
21-06-11 19:30	3	0.0	0.0	0.0
21-06-11 19:40	3	0.02	0.0	0.0
21-06-11 19:50	3	0.74	0.156	0.0
21-06-11 20:00	3	0.0	0.0	0.16799999999999998
21-06-11 20:10	3	3.592	0.28400000000000003	2.06
21-06-11 20:20	3	0.0	0.0	0.0
21-06-11 20:30	3	1.52	6.032	1.412
21-06-11 20:40	3	2.176	0.08	1.088
21-06-11 20:50	3	0.0	0.0	0.0
21-06-11 21:00	3	0.396	0.3	0.0
21-06-11 21:10	3	0.0	0.0	0.0
21-06-11 21:20	3	0.004	1.1320000000000001	0.092
21-06-11 21:30	3	0.016	3.228	0.11200000000000002
21-06-11 21:40	3	0.092	2.372	1.556
21-06-11 21:50	3	2.232	4.432	2.2079999999999997
21-06-11 22:00	3	3.864	2.356	2.372
21-06-11 22:10	3	0.292	0.0	6.752
21-06-11 22:20	3	0.176	0.004	0.0
21-06-11 22:30	3	2.772	0.096	0.9600000000000002
21-06-11 22:40	3	0.0	0.0	0.0
21-06-11 22:50	3	0.0	0.084	0.0
21-06-11 23:00	3	0.136	0.28	0.024
21-06-11 23:10	3	0.22400000000000003	4.436	0.5640000000000001
21-06-11 23:20	3	0.012	9.112	3.096
21-06-11 23:30	3	0.48	3.18	0.46799999999999997
21-06-11 23:40	3	3.9520000000000004	7.292	3.748
21-06-11 23:50	3	7.903999999999999	17.048000000000002	2.992
21-06-12 00:00	3	4.144	6.956	0.33199999999999996
21-06-12 00:10	3	10.684000000000001	8.703999999999999	0.10800000000000001
21-06-12 00:20	3	8.28	0.56	0.16
21-06-12 00:30	3	0.8960000000000001	0.0	1.9280000000000002
21-06-12 00:40	3	6.9	1.144	3.0520000000000005
21-06-12 00:50	3	9.716	4.256	5.952
21-06-12 01:00	3	3.2119999999999997	4.5520000000000005	6.164
21-06-12 01:10	3	7.5200000000000005	0.364	2.9800000000000004
21-06-12 01:20	3	1.4440000000000002	0.9640000000000001	1.488
21-06-12 01:30	3	0.06000000000000001	0.328	3.4519999999999995
21-06-12 01:40	3	3.004	0.672	5.0520000000000005
21-06-12 01:50	3	5.712	6.412000000000001	5.0120000000000005
21-06-12 02:00	3	13.276	7.396000000000001	2.54
21-06-12 02:10	3	1.1560000000000001	0.004	0.004
21-06-12 02:20	3	0.0	0.0	0.184
21-06-12 02:30	3	0.0	0.0	0.0
21-06-12 02:40	3	1.04	0.33999999999999997	0.22400000000000003
21-06-12 02:50	3	0.944	0.2	0.0
21-06-12 03:00	3	0.032	2.992	0.012
21-06-12 03:10	3	4.684	1.528	0.124
21-06-12 03:20	3	1.9240000000000002	0.0	0.22000000000000003
21-06-12 03:30	3	1.9840000000000004	3.5159999999999996	0.5640000000000001
21-06-12 03:40	3	4.840000000000001	8.84	0.168
21-06-12 03:50	3	2.288	5.364	1.432
21-06-12 04:00	3	0.596	6.064	0.42800000000000005
21-06-12 04:10	3	0.14	0.628	3.7880000000000003
21-06-12 04:20	3	5.992	2.692	2.664
21-06-12 04:30	3	10.452000000000002	4.192	6.532000000000001
21-06-12 04:40	3	2.7479999999999998	1.5	6.156000000000001
21-06-12 04:50	3	2.2359999999999998	11.168000000000001	4.927999999999999
21-06-12 05:00	3	6.812	11.056000000000001	3.052
21-06-12 05:10	3	3.128	3.7359999999999998	0.192
21-06-12 05:20	3	0.184	2.2880000000000003	0.356
21-06-12 05:30	3	0.152	0.14400000000000002	1.372
21-06-12 05:40	3	0.164	0.06799999999999999	0.42000000000000004
21-06-12 05:50	3	4.88	0.06799999999999999	6.856
21-06-12 06:00	3	3.084	0.092	6.544
21-06-12 06:10	3	2.9	0.184	4.984
21-06-12 06:20	3	5.712000000000001	2.668	8.088000000000001
21-06-12 06:30	3	5.316	2.984	2.392
21-06-12 06:40	3	9.684000000000001	6.632	4.816000000000001
21-06-12 06:50	3	5.516	7.031999999999999	6.192
21-06-12 07:00	4	7.9	5.0920000000000005	6.6
21-06-12 07:10	4	0.0	0.0	0.0
21-06-12 07:20	4	3.9560000000000004	1.8199999999999998	3.5199999999999996
21-06-12 07:30	4	0.164	0.0	0.0
21-06-12 07:40	4	0.0	0.0	0.0
21-06-12 07:50	4	0.0	0.0	0.0
21-06-12 08:00	4	0.0	0.0	0.0
21-06-12 08:10	4	0.0	0.0	0.0
21-06-12 08:20	4	0.0	0.0	0.0
21-06-12 08:30	4	0.0	0.0	0.0
21-06-12 08:40	4	0.0	0.0	0.0
21-06-12 08:50	4	0.0	0.0	0.0
21-06-12 09:00	4	0.0	0.0	0.0
21-06-12 09:10	4	0.0	0.0	0.0
21-06-12 09:20	4	0.0	0.0	0.9080000000000001
21-06-12 09:30	4	0.0	0.0	0.0
21-06-12 09:40	4	0.0	0.0	0.0
21-06-12 09:50	4	0.0	0.0	0.0
21-06-12 10:00	4	0.0	0.0	0.0
21-06-12 10:10	4	0.0	0.0	0.0
21-06-12 10:20	4	0.0	0.0	0.0
21-06-12 10:30	4	0.0	0.304	0.024
21-06-12 10:40	4	0.0	0.0	0.0
21-06-12 10:50	4	0.0	0.0	0.0
21-06-12 11:00	4	0.1	3.7399999999999998	0.256
21-06-12 11:10	4	0.8640000000000001	0.388	0.148
21-06-12 11:20	4	1.9	0.004	0.616
21-06-12 11:30	4	0.024	0.0	0.016
21-06-12 11:40	4	0.0	0.0	0.0
21-06-12 11:50	4	0.256	0.192	1.7919999999999998
21-06-12 12:00	4	0.028000000000000004	0.0	0.11599999999999999
21-06-12 12:10	4	0.028000000000000004	1.452	0.356
21-06-12 12:20	4	0.084	1.1480000000000001	5.18
21-06-12 12:30	4	0.0	0.0	0.0
21-06-12 12:40	4	0.0	0.0	0.0
21-06-12 12:50	4	0.0	0.0	0.0
21-06-12 13:00	4	0.368	0.05600000000000001	0.028000000000000004
21-06-12 13:10	4	0.0	0.0	0.0
21-06-12 13:20	4	0.0	0.0	0.0
21-06-12 13:30	4	0.0	0.0	0.0
21-06-12 13:40	4	0.0	0.0	0.0
21-06-12 13:50	4	0.0	0.092	0.024
21-06-12 14:00	4	0.0	0.0	0.0
21-06-12 14:10	4	0.0	0.0	0.0
21-06-12 14:20	4	0.0	0.0	0.0
21-06-12 14:30	4	0.0	0.0	0.0
21-06-12 14:40	4	0.16799999999999998	0.0	0.0
21-06-12 14:50	4	0.952	0.08	0.148
21-06-12 15:00	4	0.752	0.496	0.02
21-06-12 15:10	4	0.0	0.0	0.0
21-06-12 15:20	4	0.0	0.0	0.0
21-06-12 15:30	4	0.0	0.0	0.0
21-06-12 15:40	4	0.0	0.0	0.0
21-06-12 15:50	4	0.0	0.0	0.0
21-06-12 16:00	4	0.0	0.0	0.0
21-06-12 16:10	4	0.0	0.0	0.0
21-06-12 16:20	4	0.0	0.0	0.0
21-06-12 16:30	4	0.0	0.0	0.0
21-06-12 16:40	4	0.0	0.0	0.0
21-06-12 16:50	4	0.0	0.0	0.0
21-06-12 17:00	4	0.796	0.332	0.0
21-06-12 17:10	4	0.0	0.0	0.0
21-06-12 17:20	4	0.0	0.028000000000000004	0.376
21-06-12 17:30	4	0.532	0.20400000000000001	0.8560000000000001
21-06-12 17:40	4	0.236	0.9280000000000002	0.028000000000000004
21-06-12 17:50	4	0.12	0.052000000000000005	0.008
21-06-12 18:00	4	0.3	1.6560000000000001	0.128
21-06-12 18:10	4	0.0	0.0	0.0
21-06-12 18:20	4	0.0	0.0	0.0
21-06-12 18:30	4	0.0	0.0	0.0
21-06-12 18:40	4	0.332	0.776	0.0
21-06-12 18:50	4	0.0	0.0	0.0
21-06-12 19:00	4	0.0	0.0	0.0
21-06-12 19:10	4	0.096	0.0	0.0
21-06-12 19:20	4	0.0	0.0	0.0
21-06-12 19:30	4	0.336	4.968000000000001	0.612
21-06-12 19:40	4	2.6	1.94	0.004
21-06-12 19:50	4	0.1	0.028000000000000004	0.0
21-06-12 20:00	4	0.0	0.0	0.0
21-06-12 20:10	4	0.0	1.1800000000000002	0.0
21-06-12 20:20	4	0.0	0.0	0.0
21-06-12 20:30	4	0.0	0.0	0.0
21-06-12 20:40	4	0.0	0.0	0.0
21-06-12 20:50	4	0.0	0.0	0.0
21-06-12 21:00	4	0.0	0.0	0.0
21-06-12 21:10	4	0.012	1.56	0.0
21-06-12 21:20	4	1.2879999999999998	0.176	1.9880000000000002
21-06-12 21:30	4	0.012	1.9	0.976
21-06-12 21:40	4	0.44800000000000006	4.976	0.16
21-06-12 21:50	4	1.2120000000000002	0.0	0.0
21-06-12 22:00	4	0.028000000000000004	0.0	0.0
21-06-12 22:10	4	0.4920000000000001	0.512	1.02
21-06-12 22:20	4	0.9079999999999998	6.448	1.768
21-06-12 22:30	4	0.548	5.348000000000001	4.396
21-06-12 22:40	4	0.06	1.6520000000000004	0.20800000000000002
21-06-12 22:50	4	2.7	1.7240000000000002	4.616
21-06-12 23:00	4	7.280000000000001	0.38	5.112
21-06-12 23:10	4	3.5520000000000005	3.928	4.308
21-06-12 23:20	4	4.872	8.784	6.12
21-06-12 23:30	4	0.028000000000000004	2.012	0.0
21-06-12 23:40	4	1.8679999999999999	0.132	0.052000000000000005
21-06-12 23:50	4	1.552	6.412000000000001	1.9920000000000002
21-06-13 00:00	4	2.9240000000000004	8.948	4.796
21-06-13 00:10	4	2.62	0.6799999999999999	2.524
21-06-13 00:20	4	11.776	1.116	7.192
21-06-13 00:30	4	5.196	4.644	3.664
21-06-13 00:40	4	4.452	5.656000000000001	5.764
21-06-13 00:50	4	5.16	0.28400000000000003	0.14400000000000002
21-06-13 01:00	4	8.104000000000001	1.4600000000000002	7.58
21-06-13 01:10	4	2.948	0.608	3.1559999999999997
21-06-13 01:20	4	2.332	3.6	6.044
21-06-13 01:30	4	0.04	1.704	1.8039999999999998
21-06-13 01:40	4	0.8160000000000001	0.22000000000000003	1.1720000000000002
21-06-13 01:50	4	2.3680000000000003	0.46799999999999997	1.312
21-06-13 02:00	4	0.02	0.0	2.044
21-06-13 02:10	4	0.052000000000000005	0.0	0.0
21-06-13 02:20	4	0.0	0.0	0.036
21-06-13 02:30	4	1.432	0.0	0.0
21-06-13 02:40	4	0.0	0.0	0.0
21-06-13 02:50	4	4.676	0.0	0.0
21-06-13 03:00	4	0.0	0.032	0.004
21-06-13 03:10	4	0.032	0.828	0.032
21-06-13 03:20	4	2.684	3.1	2.244
21-06-13 03:30	4	4.704	0.036000000000000004	1.1039999999999999
21-06-13 03:40	4	5.704	5.4399999999999995	2.136
21-06-13 03:50	4	1.008	0.8600000000000001	2.0439999999999996
21-06-13 04:00	4	5.036	4.92	5.188000000000001
21-06-13 04:10	4	5.132	4.348000000000001	5.696000000000001
21-06-13 04:20	4	3.7	8.180000000000001	1.8039999999999998
21-06-13 04:30	4	1.448	0.528	0.916
21-06-13 04:40	4	3.84	4.276	1.7080000000000002
21-06-13 04:50	4	2.5599999999999996	9.376000000000001	3.2439999999999998
21-06-13 05:00	4	4.008000000000001	5.796	10.648
21-06-13 05:10	4	0.0	2.6	1.1800000000000002
21-06-13 05:20	4	1.544	9.516	5.568
21-06-13 05:30	4	3.6480000000000006	13.528	2.716
21-06-13 05:40	4	3.964	7.168000000000001	7.5
21-06-13 05:50	4	0.096	3.18	1.292
21-06-13 06:00	4	0.05600000000000001	4.368	3.7560000000000002
21-06-13 06:10	4	1.3519999999999999	0.0	1.328
21-06-13 06:20	4	0.256	0.712	4.5200000000000005
21-06-13 06:30	4	14.184000000000001	3.164	9.908
21-06-13 06:40	4	8.712	10.368	3.688
21-06-13 06:50	4	3.7600000000000002	1.4200000000000002	0.156
21-06-13 07:00	5	4.992	3.024	0.0
21-06-13 07:10	5	5.36	0.528	0.176
21-06-13 07:20	5	0.0	0.0	0.0
21-06-13 07:30	5	0.0	0.0	0.0
21-06-13 07:40	5	0.0	0.0	0.0
21-06-13 07:50	5	0.0	0.296	0.0
21-06-13 08:00	5	1.496	0.032	0.27999999999999997
21-06-13 08:10	5	0.10800000000000001	0.012	0.22400000000000003
21-06-13 08:20	5	0.74	1.6920000000000002	0.22800000000000004
21-06-13 08:30	5	0.0	0.184	0.0
21-06-13 08:40	5	0.396	0.0	4.352
21-06-13 08:50	5	0.0	0.0	0.0
21-06-13 09:00	5	0.0	0.0	0.0
21-06-13 09:10	5	0.0	0.0	0.024
21-06-13 09:20	5	0.0	0.0	0.0
21-06-13 09:30	5	0.0	0.0	0.0
21-06-13 09:40	5	0.0	0.396	0.0
21-06-13 09:50	5	0.0	0.0	0.0
21-06-13 10:00	5	0.0	0.0	0.0
21-06-13 10:10	5	0.0	0.0	0.0
21-06-13 10:20	5	0.0	0.0	0.0
21-06-13 10:30	5	0.0	1.016	0.027999999999999997
21-06-13 10:40	5	0.728	4.144	0.5
21-06-13 10:50	5	0.8400000000000001	1.6280000000000001	0.0
21-06-13 11:00	5	1.6320000000000001	0.05600000000000001	0.0
21-06-13 11:10	5	0.22800000000000004	3.0279999999999996	0.132
21-06-13 11:20	5	0.044	0.0	0.0
21-06-13 11:30	5	0.6719999999999999	0.0	0.012
21-06-13 11:40	5	5.976000000000001	10.368	3.18
21-06-13 11:50	5	1.8920000000000001	1.2640000000000002	0.016
21-06-13 12:00	5	0.9879999999999999	1.024	4.412
21-06-13 12:10	5	0.0	0.012	0.008
21-06-13 12:20	5	0.0	0.0	0.0
21-06-13 12:30	5	0.0	0.0	0.0
21-06-13 12:40	5	0.0	0.0	0.0
21-06-13 12:50	5	0.0	0.0	0.0
21-06-13 13:00	5	0.0	0.0	0.0
21-06-13 13:10	5	0.0	0.0	0.0
21-06-13 13:20	5	0.024	0.344	0.0
21-06-13 13:30	5	0.588	0.0	0.0
21-06-13 13:40	5	0.808	0.0	0.0
21-06-13 13:50	5	0.0	0.0	0.0
21-06-13 14:00	5	0.0	0.0	0.0
21-06-13 14:10	5	0.0	0.0	0.0
21-06-13 14:20	5	0.0	0.0	0.0
21-06-13 14:30	5	0.0	0.0	0.0
21-06-13 14:40	5	0.0	0.036	0.744
21-06-13 14:50	5	0.0	0.0	0.0
21-06-13 15:00	5	0.0	0.0	0.0
21-06-13 15:10	5	0.0	0.0	0.0
21-06-13 15:20	5	0.0	0.0	0.0
21-06-13 15:30	5	0.0	0.0	0.0
21-06-13 15:40	5	0.02	0.484	0.172
21-06-13 15:50	5	0.0	0.556	0.024
21-06-13 16:00	5	0.0	0.0	0.0
21-06-13 16:10	5	0.0	0.0	0.0
21-06-13 16:20	5	0.192	0.124	0.088
21-06-13 16:30	5	0.0	0.0	0.0
21-06-13 16:40	5	0.004	0.016	0.0
21-06-13 16:50	5	0.024	0.0	0.0
21-06-13 17:00	5	0.0	0.0	0.0
21-06-13 17:10	5	0.0	0.0	0.0
21-06-13 17:20	5	0.316	0.252	0.0
21-06-13 17:30	5	0.0	0.0	0.0
21-06-13 17:40	5	0.0	0.0	0.0
21-06-13 17:50	5	0.0	0.0	0.0
21-06-13 18:00	5	0.0	0.0	0.0
21-06-13 18:10	5	0.0	0.0	0.0
21-06-13 18:20	5	0.0	0.0	0.0
21-06-13 18:30	5	0.0	0.0	0.0
21-06-13 18:40	5	0.004	0.20400000000000001	0.688
21-06-13 18:50	5	0.148	0.0	0.11199999999999999
21-06-13 19:00	5	0.0	0.0	0.0
21-06-13 19:10	5	1.428	0.096	0.004
21-06-13 19:20	5	4.096	2.7039999999999997	2.408
21-06-13 19:30	5	5.340000000000001	3.9240000000000004	3.568
21-06-13 19:40	5	6.736	1.512	0.684
21-06-13 19:50	5	2.228	1.48	0.592
21-06-13 20:00	5	0.0	0.0	0.66
21-06-13 20:10	5	2.472	0.128	0.0
21-06-13 20:20	5	0.0	0.0	0.0
21-06-13 20:30	5	0.2	1.46	0.024
21-06-13 20:40	5	0.0	0.0	0.0
21-06-13 20:50	5	0.264	0.032	0.0
21-06-13 21:00	5	0.184	0.016	0.368
21-06-13 21:10	5	5.988000000000001	8.123999999999999	0.27199999999999996
21-06-13 21:20	5	7.4799999999999995	7.864	6.724000000000001
21-06-13 21:30	5	4.76	2.584	5.468
21-06-13 21:40	5	0.11599999999999999	0.236	2.98
21-06-13 21:50	5	0.0	0.264	1.128
21-06-13 22:00	5	0.0	0.08	0.048
21-06-13 22:10	5	0.0	0.0	0.0
21-06-13 22:20	5	0.0	0.0	0.0
21-06-13 22:30	5	0.024	0.528	0.592
21-06-13 22:40	5	1.932	0.0	0.0
21-06-13 22:50	5	0.26	0.32	0.6160000000000001
21-06-13 23:00	5	1.06	5.732	0.24000000000000005
21-06-13 23:10	5	4.572	3.268	1.188
21-06-13 23:20	5	5.524	1.292	2.372
21-06-13 23:30	5	5.344	1.816	7.128
21-06-13 23:40	5	1.784	17.656	6.0840000000000005
21-06-13 23:50	5	0.72	2.444	0.712
21-06-14 00:00	5	0.8960000000000001	12.976000000000003	1.072
21-06-14 00:10	5	2.428	6.984	2.5320000000000005
21-06-14 00:20	5	3.268	5.928	3.768
21-06-14 00:30	5	2.1239999999999997	14.8	3.3480000000000003
21-06-14 00:40	5	1.6320000000000001	5.372000000000001	1.6039999999999999
21-06-14 00:50	5	0.33599999999999997	8.756	4.140000000000001
21-06-14 01:00	5	3.148	0.384	6.480000000000001
21-06-14 01:10	5	3.996	0.744	6.688
21-06-14 01:20	5	0.748	0.008	2.944
21-06-14 01:30	5	4.256	0.0	0.036
21-06-14 01:40	5	4.968	0.576	0.07200000000000001
21-06-14 01:50	5	1.3800000000000001	0.0	0.016
21-06-14 02:00	5	20.356	0.192	0.1
21-06-14 02:10	5	4.132	0.016	0.0
21-06-14 02:20	5	0.0	3.4	0.088
21-06-14 02:30	5	0.0	0.0	0.0
21-06-14 02:40	5	0.0	0.0	0.0
21-06-14 02:50	5	1.012	0.0	0.0
21-06-14 03:00	5	5.128	1.528	1.948
21-06-14 03:10	5	14.959999999999999	2.232	5.068
21-06-14 03:20	5	7.9799999999999995	4.556	8.831999999999999
21-06-14 03:30	5	5.036	3.5840000000000005	3.06
21-06-14 03:40	5	14.624	11.096	7.859999999999999
21-06-14 03:50	5	12.912	13.672	16.44
21-06-14 04:00	5	10.428	0.736	0.44399999999999995
21-06-14 04:10	5	8.668000000000001	3.276	7.896000000000001
21-06-14 04:20	5	2.4400000000000004	15.208000000000002	8.28
21-06-14 04:30	5	0.324	2.068	8.032
21-06-14 04:40	5	2.044	0.3	4.5920000000000005
21-06-14 04:50	5	1.672	8.303999999999998	4.296
21-06-14 05:00	5	3.5519999999999996	11.404	7.628
21-06-14 05:10	5	6.172000000000001	5.616	5.48
21-06-14 05:20	5	3.168	6.403999999999999	0.42400000000000004
21-06-14 05:30	5	7.223999999999999	0.5599999999999999	7.0600000000000005
21-06-14 05:40	5	0.02	9.648	1.9440000000000002
21-06-14 05:50	5	4.468000000000001	11.864	5.5600000000000005
21-06-14 06:00	5	3.656	3.596	4.532
21-06-14 06:10	5	1.556	5.272	1.952
21-06-14 06:20	5	0.776	13.664000000000001	7.032000000000001
21-06-14 06:30	5	10.264	5.28	1.72
21-06-14 06:40	5	6.828	7.44	1.308
21-06-14 06:50	5	4.396	3.44	7.2
21-06-14 07:00	6	2.7680000000000002	0.032	0.9480000000000001
21-06-14 07:10	6	0.0	0.0	0.0
21-06-14 07:20	6	0.0	0.0	0.0
21-06-14 07:30	6	0.068	3.656	3.8
21-06-14 07:40	6	3.072	1.816	3.316
21-06-14 07:50	6	0.44400000000000006	0.0	0.0
21-06-14 08:00	6	0.072	0.0	0.0
21-06-14 08:10	6	0.0	0.0	0.0
21-06-14 08:20	6	0.0	0.0	0.0
21-06-14 08:30	6	0.0	0.0	0.0
21-06-14 08:40	6	0.0	0.0	0.0
21-06-14 08:50	6	0.0	0.0	0.0
21-06-14 09:00	6	0.0	1.12	0.0
21-06-14 09:10	6	0.0	0.0	0.0
21-06-14 09:20	6	0.0	0.0	0.0
21-06-14 09:30	6	0.0	0.8	0.0
21-06-14 09:40	6	0.9560000000000001	0.704	0.0
21-06-14 09:50	6	1.8719999999999999	3.656	7.772
21-06-14 10:00	6	13.940000000000001	11.77	3.7600000000000002
21-06-14 10:10	6	not_recorded	not_recorded	not_recorded
21-06-14 10:20	6	not_recorded	not_recorded	not_recorded
21-06-14 10:30	6	not_recorded	not_recorded	not_recorded
21-06-14 10:40	6	not_recorded	not_recorded	not_recorded
21-06-14 10:50	6	not_recorded	not_recorded	not_recorded
21-06-14 11:00	6	not_recorded	not_recorded	not_recorded
21-06-14 11:10	6	not_recorded	not_recorded	not_recorded
21-06-14 11:20	6	not_recorded	not_recorded	not_recorded
21-06-14 11:30	6	not_recorded	not_recorded	not_recorded
21-06-14 11:40	6	not_recorded	not_recorded	not_recorded
21-06-14 11:50	6	not_recorded	not_recorded	not_recorded
21-06-14 12:00	6	not_recorded	not_recorded	not_recorded
21-06-14 12:10	6	not_recorded	not_recorded	not_recorded
21-06-14 12:20	6	not_recorded	not_recorded	not_recorded
21-06-14 12:30	6	not_recorded	not_recorded	not_recorded
21-06-14 12:40	6	not_recorded	not_recorded	not_recorded
21-06-14 12:50	6	not_recorded	not_recorded	not_recorded
21-06-14 13:00	6	not_recorded	not_recorded	not_recorded
21-06-14 13:10	6	not_recorded	not_recorded	not_recorded
21-06-14 13:20	6	not_recorded	not_recorded	not_recorded
21-06-14 13:30	6	not_recorded	not_recorded	not_recorded
21-06-14 13:40	6	not_recorded	not_recorded	not_recorded
21-06-14 13:50	6	not_recorded	not_recorded	not_recorded
21-06-14 14:00	6	not_recorded	not_recorded	not_recorded
21-06-14 14:10	6	not_recorded	not_recorded	not_recorded
21-06-14 14:20	6	not_recorded	not_recorded	not_recorded
21-06-14 14:30	6	not_recorded	not_recorded	not_recorded
21-06-14 14:40	6	not_recorded	not_recorded	not_recorded
21-06-14 14:50	6	not_recorded	not_recorded	not_recorded
21-06-14 15:00	6	not_recorded	not_recorded	not_recorded
21-06-14 15:10	6	not_recorded	not_recorded	not_recorded
21-06-14 15:20	6	not_recorded	not_recorded	not_recorded
21-06-14 15:30	6	not_recorded	not_recorded	not_recorded
21-06-14 15:40	6	not_recorded	not_recorded	not_recorded
21-06-14 15:50	6	not_recorded	not_recorded	not_recorded
21-06-14 16:00	6	not_recorded	not_recorded	not_recorded
21-06-14 16:10	6	not_recorded	not_recorded	not_recorded
21-06-14 16:20	6	not_recorded	not_recorded	not_recorded
21-06-14 16:30	6	not_recorded	not_recorded	not_recorded
21-06-14 16:40	6	not_recorded	not_recorded	not_recorded
21-06-14 16:50	6	not_recorded	not_recorded	not_recorded
21-06-14 17:00	6	not_recorded	not_recorded	not_recorded
21-06-14 17:10	6	not_recorded	not_recorded	not_recorded
21-06-14 17:20	6	not_recorded	not_recorded	not_recorded
21-06-14 17:30	6	not_recorded	not_recorded	not_recorded
21-06-14 17:40	6	not_recorded	not_recorded	not_recorded
21-06-14 17:50	6	not_recorded	not_recorded	not_recorded
21-06-14 18:00	6	not_recorded	not_recorded	not_recorded
21-06-14 18:10	6	not_recorded	not_recorded	not_recorded
21-06-14 18:20	6	not_recorded	not_recorded	not_recorded
21-06-14 18:30	6	not_recorded	not_recorded	not_recorded
21-06-14 18:40	6	not_recorded	not_recorded	not_recorded
21-06-14 18:50	6	not_recorded	not_recorded	not_recorded
21-06-14 19:00	6	not_recorded	not_recorded	not_recorded
21-06-14 19:10	6	not_recorded	not_recorded	not_recorded
21-06-14 19:20	6	not_recorded	not_recorded	not_recorded
21-06-14 19:30	6	not_recorded	not_recorded	not_recorded
21-06-14 19:40	6	not_recorded	not_recorded	not_recorded
21-06-14 19:50	6	not_recorded	not_recorded	not_recorded
21-06-14 20:00	6	not_recorded	not_recorded	not_recorded
21-06-14 20:10	6	not_recorded	not_recorded	not_recorded
21-06-14 20:20	6	not_recorded	not_recorded	not_recorded
21-06-14 20:30	6	not_recorded	not_recorded	not_recorded
21-06-14 20:40	6	not_recorded	not_recorded	not_recorded
21-06-14 20:50	6	not_recorded	not_recorded	not_recorded
21-06-14 21:00	6	not_recorded	not_recorded	not_recorded
21-06-14 21:10	6	not_recorded	not_recorded	not_recorded
21-06-14 21:20	6	not_recorded	not_recorded	not_recorded
21-06-14 21:30	6	not_recorded	not_recorded	not_recorded
21-06-14 21:40	6	not_recorded	not_recorded	not_recorded
21-06-14 21:50	6	not_recorded	not_recorded	not_recorded
21-06-14 22:00	6	not_recorded	not_recorded	not_recorded
21-06-14 22:10	6	not_recorded	not_recorded	not_recorded
21-06-14 22:20	6	not_recorded	not_recorded	not_recorded
21-06-14 22:30	6	not_recorded	not_recorded	not_recorded
21-06-14 22:40	6	not_recorded	not_recorded	not_recorded
21-06-14 22:50	6	not_recorded	not_recorded	not_recorded
21-06-14 23:00	6	not_recorded	not_recorded	not_recorded
21-06-14 23:10	6	not_recorded	not_recorded	not_recorded
21-06-14 23:20	6	not_recorded	not_recorded	not_recorded
21-06-14 23:30	6	not_recorded	not_recorded	not_recorded
21-06-14 23:40	6	not_recorded	not_recorded	not_recorded
21-06-14 23:50	6	not_recorded	not_recorded	not_recorded
21-06-15 00:00	6	not_recorded	not_recorded	not_recorded
21-06-15 00:10	6	not_recorded	not_recorded	not_recorded
21-06-15 00:20	6	not_recorded	not_recorded	not_recorded
21-06-15 00:30	6	not_recorded	not_recorded	not_recorded
21-06-15 00:40	6	not_recorded	not_recorded	not_recorded
21-06-15 00:50	6	not_recorded	not_recorded	not_recorded
21-06-15 01:00	6	not_recorded	not_recorded	not_recorded
21-06-15 01:10	6	not_recorded	not_recorded	not_recorded
21-06-15 01:20	6	not_recorded	not_recorded	not_recorded
21-06-15 01:30	6	not_recorded	not_recorded	not_recorded
21-06-15 01:40	6	not_recorded	not_recorded	not_recorded
21-06-15 01:50	6	not_recorded	not_recorded	not_recorded
21-06-15 02:00	6	not_recorded	not_recorded	not_recorded
21-06-15 02:10	6	not_recorded	not_recorded	not_recorded
21-06-15 02:20	6	not_recorded	not_recorded	not_recorded
21-06-15 02:30	6	not_recorded	not_recorded	not_recorded
21-06-15 02:40	6	not_recorded	not_recorded	not_recorded
21-06-15 02:50	6	not_recorded	not_recorded	not_recorded
21-06-15 03:00	6	not_recorded	not_recorded	not_recorded
21-06-15 03:10	6	not_recorded	not_recorded	not_recorded
21-06-15 03:20	6	not_recorded	not_recorded	not_recorded
21-06-15 03:30	6	not_recorded	not_recorded	not_recorded
21-06-15 03:40	6	not_recorded	not_recorded	not_recorded
21-06-15 03:50	6	not_recorded	not_recorded	not_recorded
21-06-15 04:00	6	not_recorded	not_recorded	not_recorded
21-06-15 04:10	6	not_recorded	not_recorded	not_recorded
21-06-15 04:20	6	not_recorded	not_recorded	not_recorded
21-06-15 04:30	6	not_recorded	not_recorded	not_recorded
21-06-15 04:40	6	not_recorded	not_recorded	not_recorded
21-06-15 04:50	6	not_recorded	not_recorded	not_recorded
21-06-15 05:00	6	not_recorded	not_recorded	not_recorded
21-06-15 05:10	6	not_recorded	not_recorded	not_recorded
21-06-15 05:20	6	not_recorded	not_recorded	not_recorded
21-06-15 05:30	6	not_recorded	not_recorded	not_recorded
21-06-15 05:40	6	not_recorded	not_recorded	not_recorded
21-06-15 05:50	6	not_recorded	not_recorded	not_recorded
21-06-15 06:00	6	not_recorded	not_recorded	not_recorded
21-06-15 06:10	6	not_recorded	not_recorded	not_recorded
21-06-15 06:20	6	not_recorded	not_recorded	not_recorded
21-06-15 06:30	6	not_recorded	not_recorded	not_recorded
21-06-15 06:40	6	not_recorded	not_recorded	not_recorded
21-06-15 06:50	6	not_recorded	not_recorded	not_recorded
