# Supplementary material for: Rodent home cage monitoring for preclinical safety pharmacology assessment: results of a multi-company validation evaluating nonclinical and clinical data from three compounds
Source: Front Toxicol. 2025 Nov 5;7:1655330. doi: 10.3389/ftox.2025.1655330 (PMC12626872; doi:10.3389/ftox.2025.1655330)
Supplement: Supplementary file 1 [file DataSheet1.zip › JNJ/JNJ_Rearing_VEH_Cage-2.csv]

timestamp	day_index	985141003627855	985141003627856	985141003627865
21-06-14 07:00	-4	not_recorded	not_recorded	not_recorded
21-06-14 07:10	-4	not_recorded	not_recorded	not_recorded
21-06-14 07:20	-4	not_recorded	not_recorded	not_recorded
21-06-14 07:30	-4	not_recorded	not_recorded	not_recorded
21-06-14 07:40	-4	not_recorded	not_recorded	not_recorded
21-06-14 07:50	-4	not_recorded	not_recorded	not_recorded
21-06-14 08:00	-4	not_recorded	not_recorded	not_recorded
21-06-14 08:10	-4	not_recorded	not_recorded	not_recorded
21-06-14 08:20	-4	not_recorded	not_recorded	not_recorded
21-06-14 08:30	-4	not_recorded	not_recorded	not_recorded
21-06-14 08:40	-4	not_recorded	not_recorded	not_recorded
21-06-14 08:50	-4	not_recorded	not_recorded	not_recorded
21-06-14 09:00	-4	not_recorded	not_recorded	not_recorded
21-06-14 09:10	-4	not_recorded	not_recorded	not_recorded
21-06-14 09:20	-4	not_recorded	not_recorded	not_recorded
21-06-14 09:30	-4	not_recorded	not_recorded	not_recorded
21-06-14 09:40	-4	not_recorded	not_recorded	not_recorded
21-06-14 09:50	-4	not_recorded	not_recorded	not_recorded
21-06-14 10:00	-4	not_recorded	not_recorded	not_recorded
21-06-14 10:10	-4	not_recorded	not_recorded	not_recorded
21-06-14 10:20	-4	not_recorded	not_recorded	not_recorded
21-06-14 10:30	-4	8.104000000000001	9.16	7.640000000000001
21-06-14 10:40	-4	10.704	15.1	8.296000000000001
21-06-14 10:50	-4	9.696000000000002	6.328	3.972
21-06-14 11:00	-4	6.228	3.368	6.188
21-06-14 11:10	-4	5.14	3.0520000000000005	3.2840000000000003
21-06-14 11:20	-4	3.28	0.0	0.356
21-06-14 11:30	-4	1.476	0.82	0.036
21-06-14 11:40	-4	0.0	0.0	0.0
21-06-14 11:50	-4	0.008	1.1800000000000002	0.6920000000000001
21-06-14 12:00	-4	0.592	0.9800000000000001	1.236
21-06-14 12:10	-4	0.0	0.6679999999999999	1.6600000000000001
21-06-14 12:20	-4	0.0	0.0	0.0
21-06-14 12:30	-4	0.0	0.0	0.0
21-06-14 12:40	-4	0.0	0.0	0.0
21-06-14 12:50	-4	0.0	0.0	0.0
21-06-14 13:00	-4	0.40800000000000003	0.0	0.0
21-06-14 13:10	-4	0.0	0.08399999999999999	0.0
21-06-14 13:20	-4	0.0	0.0	0.0
21-06-14 13:30	-4	0.0	0.0	0.0
21-06-14 13:40	-4	0.0	0.0	0.0
21-06-14 13:50	-4	0.0	0.0	0.0
21-06-14 14:00	-4	0.0	0.0	0.0
21-06-14 14:10	-4	0.0	0.0	0.0
21-06-14 14:20	-4	4.9719999999999995	0.796	5.204000000000001
21-06-14 14:30	-4	3.6799999999999997	0.496	0.3
21-06-14 14:40	-4	0.328	0.028000000000000004	0.032
21-06-14 14:50	-4	0.012	0.0	0.0
21-06-14 15:00	-4	0.0	2.692	0.0
21-06-14 15:10	-4	0.0	0.0	0.0
21-06-14 15:20	-4	0.0	0.0	0.0
21-06-14 15:30	-4	0.0	0.0	0.0
21-06-14 15:40	-4	0.0	0.0	0.0
21-06-14 15:50	-4	0.0	0.0	0.0
21-06-14 16:00	-4	0.0	0.0	0.0
21-06-14 16:10	-4	0.0	0.0	0.0
21-06-14 16:20	-4	0.0	0.0	0.0
21-06-14 16:30	-4	0.0	0.12	0.0
21-06-14 16:40	-4	0.0	0.0	0.0
21-06-14 16:50	-4	0.0	0.0	0.0
21-06-14 17:00	-4	0.028000000000000004	0.0	0.048
21-06-14 17:10	-4	0.41200000000000003	0.43200000000000005	2.472
21-06-14 17:20	-4	0.0	0.0	0.0
21-06-14 17:30	-4	0.0	0.0	0.0
21-06-14 17:40	-4	0.0	0.0	0.0
21-06-14 17:50	-4	0.0	0.0	0.0
21-06-14 18:00	-4	0.0	0.0	0.0
21-06-14 18:10	-4	0.0	0.0	0.0
21-06-14 18:20	-4	0.0	0.0	0.0
21-06-14 18:30	-4	0.0	0.0	0.0
21-06-14 18:40	-4	0.0	0.0	0.0
21-06-14 18:50	-4	0.0	0.0	0.192
21-06-14 19:00	-4	0.0	0.0	0.0
21-06-14 19:10	-4	1.336	0.348	6.292
21-06-14 19:20	-4	11.332	1.312	2.944
21-06-14 19:30	-4	9.868	4.356	6.912000000000001
21-06-14 19:40	-4	11.892	7.744	2.044
21-06-14 19:50	-4	8.368	0.932	1.26
21-06-14 20:00	-4	0.0	0.0	0.0
21-06-14 20:10	-4	0.0	0.58	1.268
21-06-14 20:20	-4	0.52	0.0	1.328
21-06-14 20:30	-4	9.296000000000001	2.668	4.268000000000001
21-06-14 20:40	-4	0.0	0.008	0.088
21-06-14 20:50	-4	0.504	1.3960000000000001	0.0
21-06-14 21:00	-4	3.468	0.08	0.296
21-06-14 21:10	-4	0.0	0.0	0.0
21-06-14 21:20	-4	0.0	0.0	0.024
21-06-14 21:30	-4	0.24	0.0	0.0
21-06-14 21:40	-4	0.392	0.4640000000000001	0.268
21-06-14 21:50	-4	0.0	0.0	1.48
21-06-14 22:00	-4	0.0	0.0	0.092
21-06-14 22:10	-4	0.776	0.392	0.0
21-06-14 22:20	-4	13.884	3.912	1.2040000000000002
21-06-14 22:30	-4	0.192	0.04	0.0
21-06-14 22:40	-4	0.012	0.072	0.0
21-06-14 22:50	-4	0.0	0.348	0.0
21-06-14 23:00	-4	2.7359999999999998	0.27599999999999997	1.068
21-06-14 23:10	-4	0.9640000000000001	0.07999999999999999	4.832
21-06-14 23:20	-4	4.556	3.4560000000000004	3.66
21-06-14 23:30	-4	0.0	0.0	0.0
21-06-14 23:40	-4	0.0	0.392	0.0
21-06-14 23:50	-4	4.096	0.764	3.14
21-06-15 00:00	-4	3.4560000000000004	6.204	2.428
21-06-15 00:10	-4	4.959999999999999	4.316	1.884
21-06-15 00:20	-4	1.256	7.303999999999999	0.8400000000000001
21-06-15 00:30	-4	0.11200000000000002	10.404	8.7
21-06-15 00:40	-4	1.816	7.436	3.3880000000000003
21-06-15 00:50	-4	3.528	3.472	2.168
21-06-15 01:00	-4	10.004000000000001	5.840000000000001	13.216
21-06-15 01:10	-4	7.9319999999999995	8.24	5.38
21-06-15 01:20	-4	8.3	3.6159999999999997	0.352
21-06-15 01:30	-4	3.364	7.720000000000001	0.64
21-06-15 01:40	-4	1.9440000000000002	4.768000000000001	3.596
21-06-15 01:50	-4	15.624	10.116	7.040000000000001
21-06-15 02:00	-4	8.48	5.268	0.652
21-06-15 02:10	-4	7.404000000000001	8.944	3.9840000000000004
21-06-15 02:20	-4	7.9799999999999995	6.616000000000001	9.276
21-06-15 02:30	-4	2.912	8.412	11.228
21-06-15 02:40	-4	1.108	2.772	3.732
21-06-15 02:50	-4	0.21200000000000002	0.0	0.0
21-06-15 03:00	-4	0.0	0.0	0.0
21-06-15 03:10	-4	0.0	0.032	0.0
21-06-15 03:20	-4	0.0	0.008	0.0
21-06-15 03:30	-4	0.032	0.944	0.376
21-06-15 03:40	-4	0.0	0.144	0.6679999999999999
21-06-15 03:50	-4	9.86	5.308	4.088
21-06-15 04:00	-4	5.464	2.832	4.9799999999999995
21-06-15 04:10	-4	8.792	2.492	5.66
21-06-15 04:20	-4	15.152000000000001	12.736	6.132
21-06-15 04:30	-4	4.208	1.656	1.076
21-06-15 04:40	-4	5.784000000000001	2.536	1.5879999999999999
21-06-15 04:50	-4	1.004	3.7120000000000006	1.812
21-06-15 05:00	-4	1.46	0.152	0.028000000000000004
21-06-15 05:10	-4	2.576	0.304	3.464
21-06-15 05:20	-4	9.16	0.23199999999999998	0.45600000000000007
21-06-15 05:30	-4	12.123999999999999	2.532	0.308
21-06-15 05:40	-4	0.0	0.684	1.8080000000000003
21-06-15 05:50	-4	1.068	11.772	2.856
21-06-15 06:00	-4	5.9479999999999995	9.636	4.944
21-06-15 06:10	-4	13.075999999999999	1.6600000000000001	1.1560000000000001
21-06-15 06:20	-4	9.008	6.296	9.08
21-06-15 06:30	-4	7.311999999999999	14.924000000000001	0.42400000000000004
21-06-15 06:40	-4	13.648000000000001	1.24	0.592
21-06-15 06:50	-4	2.6439999999999997	0.0	0.0
21-06-15 07:00	-3	0.5	0.08399999999999999	0.20400000000000001
21-06-15 07:10	-3	0.0	0.0	0.0
21-06-15 07:20	-3	0.0	0.0	0.0
21-06-15 07:30	-3	0.0	0.0	0.0
21-06-15 07:40	-3	0.0	0.0	0.0
21-06-15 07:50	-3	0.0	0.0	0.0
21-06-15 08:00	-3	0.0	0.0	0.0
21-06-15 08:10	-3	0.0	0.0	0.0
21-06-15 08:20	-3	0.0	0.0	0.0
21-06-15 08:30	-3	0.0	0.0	0.0
21-06-15 08:40	-3	0.0	0.0	0.0
21-06-15 08:50	-3	0.008	1.28	1.1960000000000002
21-06-15 09:00	-3	0.024	0.0	1.6320000000000001
21-06-15 09:10	-3	0.0	0.0	0.0
21-06-15 09:20	-3	0.0	0.0	0.0
21-06-15 09:30	-3	0.0	0.0	0.0
21-06-15 09:40	-3	0.768	1.0	0.184
21-06-15 09:50	-3	0.0	0.16	0.0
21-06-15 10:00	-3	0.0	0.0	0.0
21-06-15 10:10	-3	0.0	0.0	0.0
21-06-15 10:20	-3	0.0	0.312	0.344
21-06-15 10:30	-3	0.012	0.576	0.004
21-06-15 10:40	-3	0.0	0.0	0.0
21-06-15 10:50	-3	0.0	0.0	0.0
21-06-15 11:00	-3	4.712000000000001	1.3679999999999999	2.86
21-06-15 11:10	-3	15.120000000000001	12.975999999999999	18.496000000000002
21-06-15 11:20	-3	12.852	21.416	8.32
21-06-15 11:30	-3	20.256	13.868	12.364
21-06-15 11:40	-3	7.636	10.703999999999999	15.712
21-06-15 11:50	-3	3.3879999999999995	3.8520000000000003	2.684
21-06-15 12:00	-3	3.944	6.476000000000001	1.6
21-06-15 12:10	-3	0.0	0.076	2.04
21-06-15 12:20	-3	0.0	0.0	0.0
21-06-15 12:30	-3	0.0	0.0	0.0
21-06-15 12:40	-3	0.0	0.0	0.0
21-06-15 12:50	-3	0.612	0.596	0.0
21-06-15 13:00	-3	0.0	0.0	0.0
21-06-15 13:10	-3	0.0	0.0	0.0
21-06-15 13:20	-3	0.0	0.0	0.0
21-06-15 13:30	-3	0.0	0.0	0.0
21-06-15 13:40	-3	0.0	0.0	0.0
21-06-15 13:50	-3	0.0	0.0	0.0
21-06-15 14:00	-3	0.0	0.0	0.0
21-06-15 14:10	-3	0.0	0.0	0.0
21-06-15 14:20	-3	0.0	0.0	0.0
21-06-15 14:30	-3	0.0	0.0	0.0
21-06-15 14:40	-3	0.0	0.0	0.0
21-06-15 14:50	-3	0.0	3.428	0.0
21-06-15 15:00	-3	0.9639999999999999	2.9480000000000004	0.168
21-06-15 15:10	-3	0.0	0.0	0.0
21-06-15 15:20	-3	0.0	0.0	0.0
21-06-15 15:30	-3	0.0	0.0	0.0
21-06-15 15:40	-3	0.02	1.1	0.604
21-06-15 15:50	-3	0.0	0.0	0.036
21-06-15 16:00	-3	0.0	0.0	0.0
21-06-15 16:10	-3	0.0	0.016	0.012
21-06-15 16:20	-3	0.0	0.0	0.024
21-06-15 16:30	-3	0.0	0.0	0.0
21-06-15 16:40	-3	0.0	0.0	0.0
21-06-15 16:50	-3	0.0	0.0	0.0
21-06-15 17:00	-3	0.304	0.0	0.004
21-06-15 17:10	-3	1.376	0.064	2.112
21-06-15 17:20	-3	0.0	0.0	0.0
21-06-15 17:30	-3	0.0	0.0	0.0
21-06-15 17:40	-3	0.0	0.0	0.0
21-06-15 17:50	-3	11.36	16.464000000000002	6.287999999999999
21-06-15 18:00	-3	3.3200000000000003	7.048	2.9240000000000004
21-06-15 18:10	-3	0.1	1.544	0.0
21-06-15 18:20	-3	2.2079999999999997	2.012	0.08
21-06-15 18:30	-3	0.0	0.0	0.0
21-06-15 18:40	-3	0.18	0.0	0.244
21-06-15 18:50	-3	0.288	0.516	0.044
21-06-15 19:00	-3	0.0	0.0	0.0
21-06-15 19:10	-3	0.332	0.0	0.0
21-06-15 19:20	-3	1.536	5.516	0.16
21-06-15 19:30	-3	4.404	0.28400000000000003	0.088
21-06-15 19:40	-3	5.12	0.388	0.0
21-06-15 19:50	-3	0.0	0.0	0.0
21-06-15 20:00	-3	0.0	0.0	0.0
21-06-15 20:10	-3	0.328	1.528	1.2
21-06-15 20:20	-3	0.308	0.008	0.6
21-06-15 20:30	-3	0.536	0.836	1.128
21-06-15 20:40	-3	0.184	0.0	0.124
21-06-15 20:50	-3	0.0	0.236	0.0
21-06-15 21:00	-3	0.0	0.0	0.0
21-06-15 21:10	-3	0.0	0.0	0.0
21-06-15 21:20	-3	0.0	0.0	0.0
21-06-15 21:30	-3	0.0	0.0	0.0
21-06-15 21:40	-3	3.9440000000000004	1.424	0.244
21-06-15 21:50	-3	5.228	1.468	0.9560000000000001
21-06-15 22:00	-3	3.7800000000000002	0.58	7.928
21-06-15 22:10	-3	0.0	0.0	3.468
21-06-15 22:20	-3	1.5320000000000003	0.316	0.008
21-06-15 22:30	-3	0.968	1.516	0.0
21-06-15 22:40	-3	0.0	0.0	0.0
21-06-15 22:50	-3	2.136	0.4	0.18
21-06-15 23:00	-3	4.148000000000001	2.136	0.6839999999999999
21-06-15 23:10	-3	3.316	0.004	5.688000000000001
21-06-15 23:20	-3	4.524	0.248	1.224
21-06-15 23:30	-3	7.4239999999999995	1.32	1.7600000000000002
21-06-15 23:40	-3	2.128	3.78	2.096
21-06-15 23:50	-3	0.0	0.0	0.0
21-06-16 00:00	-3	0.484	2.284	2.748
21-06-16 00:10	-3	2.208	6.368	2.352
21-06-16 00:20	-3	4.58	2.4080000000000004	3.1480000000000006
21-06-16 00:30	-3	3.084	2.22	5.612
21-06-16 00:40	-3	1.768	3.5799999999999996	4.788
21-06-16 00:50	-3	5.444000000000001	2.4200000000000004	3.092
21-06-16 01:00	-3	3.564	4.136	6.279999999999999
21-06-16 01:10	-3	5.26	1.812	4.896
21-06-16 01:20	-3	4.0280000000000005	8.644	1.3679999999999999
21-06-16 01:30	-3	10.472	9.384	3.5119999999999996
21-06-16 01:40	-3	0.304	0.036	0.048
21-06-16 01:50	-3	1.252	0.368	0.076
21-06-16 02:00	-3	3.9479999999999995	11.256	2.66
21-06-16 02:10	-3	1.028	1.2200000000000002	0.032
21-06-16 02:20	-3	1.1	0.128	3.6480000000000006
21-06-16 02:30	-3	0.26	3.3160000000000003	0.0
21-06-16 02:40	-3	0.0	1.468	0.984
21-06-16 02:50	-3	0.024	0.0	0.024
21-06-16 03:00	-3	0.004	0.11200000000000002	0.052000000000000005
21-06-16 03:10	-3	0.016	0.0	0.0
21-06-16 03:20	-3	0.0	0.0	0.0
21-06-16 03:30	-3	0.012	0.0	0.0
21-06-16 03:40	-3	0.0	0.0	0.0
21-06-16 03:50	-3	1.108	0.252	1.376
21-06-16 04:00	-3	5.216	3.468	4.828
21-06-16 04:10	-3	9.431999999999999	6.392	2.4240000000000004
21-06-16 04:20	-3	4.731999999999999	4.24	1.92
21-06-16 04:30	-3	3.4240000000000004	4.332	3.128
21-06-16 04:40	-3	15.284	8.52	4.82
21-06-16 04:50	-3	3.272	0.124	1.304
21-06-16 05:00	-3	6.0120000000000005	4.064	2.7640000000000002
21-06-16 05:10	-3	4.452	7.952	2.5520000000000005
21-06-16 05:20	-3	6.848000000000001	4.264	1.268
21-06-16 05:30	-3	5.684	4.648	1.98
21-06-16 05:40	-3	1.752	1.9200000000000004	0.604
21-06-16 05:50	-3	4.512	7.956	1.864
21-06-16 06:00	-3	2.604	8.256	1.9880000000000002
21-06-16 06:10	-3	6.540000000000001	14.328	2.684
21-06-16 06:20	-3	1.588	0.516	0.484
21-06-16 06:30	-3	2.7199999999999998	14.959999999999999	1.652
21-06-16 06:40	-3	6.9239999999999995	7.5040000000000004	9.9
21-06-16 06:50	-3	4.804	0.0	8.852
21-06-16 07:00	-2	1.236	0.8880000000000001	6.648000000000001
21-06-16 07:10	-2	3.108	4.152	8.812000000000001
21-06-16 07:20	-2	0.0	0.332	0.016
21-06-16 07:30	-2	0.0	0.276	0.74
21-06-16 07:40	-2	1.04	0.039999999999999994	1.828
21-06-16 07:50	-2	0.048	0.0	0.0
21-06-16 08:00	-2	0.0	0.0	0.0
21-06-16 08:10	-2	0.0	0.0	0.0
21-06-16 08:20	-2	0.0	0.0	0.0
21-06-16 08:30	-2	0.0	0.0	0.0
21-06-16 08:40	-2	0.0	0.0	0.0
21-06-16 08:50	-2	0.0	0.0	0.0
21-06-16 09:00	-2	0.0	0.0	0.0
21-06-16 09:10	-2	0.0	0.0	0.0
21-06-16 09:20	-2	0.0	0.0	0.0
21-06-16 09:30	-2	0.0	0.0	0.0
21-06-16 09:40	-2	0.0	0.0	0.0
21-06-16 09:50	-2	0.004	0.004	0.0
21-06-16 10:00	-2	0.0	0.0	0.0
21-06-16 10:10	-2	0.0	0.136	0.0
21-06-16 10:20	-2	3.0520000000000005	2.06	5.12
21-06-16 10:30	-2	5.176	9.82	4.96
21-06-16 10:40	-2	7.151999999999999	3.8920000000000003	3.532
21-06-16 10:50	-2	15.504	9.232000000000001	6.516
21-06-16 11:00	-2	4.46	0.288	1.32
21-06-16 11:10	-2	0.0	0.272	0.652
21-06-16 11:20	-2	0.0	0.016	0.0
21-06-16 11:30	-2	0.0	0.0	0.0
21-06-16 11:40	-2	0.0	0.0	0.0
21-06-16 11:50	-2	0.0	0.0	0.0
21-06-16 12:00	-2	0.0	0.0	0.0
21-06-16 12:10	-2	0.0	0.0	0.0
21-06-16 12:20	-2	0.0	0.0	0.0
21-06-16 12:30	-2	0.0	0.0	0.0
21-06-16 12:40	-2	0.0	0.0	0.268
21-06-16 12:50	-2	0.0	0.0	0.0
21-06-16 13:00	-2	0.0	0.0	0.0
21-06-16 13:10	-2	0.0	0.0	0.024
21-06-16 13:20	-2	0.04	0.0	0.0
21-06-16 13:30	-2	0.0	0.0	0.0
21-06-16 13:40	-2	0.288	0.0	0.156
21-06-16 13:50	-2	0.044	0.0	0.42800000000000005
21-06-16 14:00	-2	0.9400000000000001	0.0	0.44400000000000006
21-06-16 14:10	-2	5.728	4.0760000000000005	3.7640000000000002
21-06-16 14:20	-2	0.0	0.0	0.0
21-06-16 14:30	-2	0.0	0.0	0.0
21-06-16 14:40	-2	0.0	0.0	0.0
21-06-16 14:50	-2	0.0	0.0	0.0
21-06-16 15:00	-2	0.0	1.4	1.588
21-06-16 15:10	-2	0.0	0.0	0.0
21-06-16 15:20	-2	0.06	0.0	0.02
21-06-16 15:30	-2	0.0	0.0	0.0
21-06-16 15:40	-2	0.0	0.0	0.0
21-06-16 15:50	-2	0.0	0.0	0.0
21-06-16 16:00	-2	0.0	0.0	0.0
21-06-16 16:10	-2	0.0	0.0	0.0
21-06-16 16:20	-2	0.0	0.0	0.0
21-06-16 16:30	-2	0.0	0.0	0.0
21-06-16 16:40	-2	0.0	0.0	0.0
21-06-16 16:50	-2	0.0	0.0	0.0
21-06-16 17:00	-2	0.0	0.0	0.0
21-06-16 17:10	-2	0.036	0.008	0.10400000000000001
21-06-16 17:20	-2	0.0	0.0	0.0
21-06-16 17:30	-2	0.0	0.004	0.0
21-06-16 17:40	-2	0.0	0.0	0.276
21-06-16 17:50	-2	0.0	0.0	0.0
21-06-16 18:00	-2	0.0	0.316	0.0
21-06-16 18:10	-2	0.9960000000000001	0.608	2.62
21-06-16 18:20	-2	2.3519999999999994	2.144	0.328
21-06-16 18:30	-2	0.0	0.0	0.0
21-06-16 18:40	-2	0.016	0.024	0.10400000000000001
21-06-16 18:50	-2	0.052000000000000005	0.0	0.0
21-06-16 19:00	-2	0.0	0.052000000000000005	0.316
21-06-16 19:10	-2	0.0	0.0	0.0
21-06-16 19:20	-2	2.2800000000000002	0.4880000000000001	1.116
21-06-16 19:30	-2	1.92	2.476	1.4600000000000002
21-06-16 19:40	-2	2.468	1.26	0.02
21-06-16 19:50	-2	0.10400000000000001	0.0	0.396
21-06-16 20:00	-2	2.512	0.296	0.0
21-06-16 20:10	-2	0.45999999999999996	0.0	0.0
21-06-16 20:20	-2	0.264	0.492	0.0
21-06-16 20:30	-2	0.0	0.0	0.0
21-06-16 20:40	-2	0.0	0.0	0.0
21-06-16 20:50	-2	9.908	0.14	0.612
21-06-16 21:00	-2	5.3759999999999994	1.2639999999999998	0.716
21-06-16 21:10	-2	18.34	1.1280000000000001	2.472
21-06-16 21:20	-2	3.9480000000000004	0.784	5.564
21-06-16 21:30	-2	0.8280000000000001	0.0	0.0
21-06-16 21:40	-2	0.696	0.968	0.05600000000000001
21-06-16 21:50	-2	3.572	2.404	0.23199999999999998
21-06-16 22:00	-2	1.464	0.392	0.0
21-06-16 22:10	-2	0.0	0.0	0.0
21-06-16 22:20	-2	0.0	3.3240000000000003	0.11599999999999999
21-06-16 22:30	-2	0.0	0.004	0.196
21-06-16 22:40	-2	0.0	0.0	0.12000000000000002
21-06-16 22:50	-2	6.0280000000000005	0.86	0.368
21-06-16 23:00	-2	3.1719999999999997	8.580000000000002	1.012
21-06-16 23:10	-2	0.0	0.036000000000000004	0.0
21-06-16 23:20	-2	2.456	0.916	0.128
21-06-16 23:30	-2	3.932	0.33999999999999997	1.044
21-06-16 23:40	-2	0.6960000000000001	0.916	0.12
21-06-16 23:50	-2	0.032	1.116	0.02
21-06-17 00:00	-2	1.508	2.272	0.248
21-06-17 00:10	-2	5.596	7.732000000000001	3.224
21-06-17 00:20	-2	0.0	0.76	0.8719999999999999
21-06-17 00:30	-2	0.152	1.764	2.86
21-06-17 00:40	-2	3.928	4.596	2.94
21-06-17 00:50	-2	11.831999999999999	6.596000000000001	3.196
21-06-17 01:00	-2	0.9280000000000002	4.768	5.6
21-06-17 01:10	-2	13.9	5.228	5.228
21-06-17 01:20	-2	4.048	11.232000000000001	4.992
21-06-17 01:30	-2	1.9280000000000002	3.3400000000000007	1.92
21-06-17 01:40	-2	1.948	0.0	0.032
21-06-17 01:50	-2	0.8320000000000001	0.004	1.316
21-06-17 02:00	-2	2.304	3.96	0.9400000000000001
21-06-17 02:10	-2	6.220000000000001	2.1559999999999997	0.21600000000000003
21-06-17 02:20	-2	3.464	3.124	0.20800000000000002
21-06-17 02:30	-2	1.6800000000000002	0.852	2.8880000000000003
21-06-17 02:40	-2	9.040000000000001	0.5599999999999999	0.924
21-06-17 02:50	-2	0.736	0.0	0.11599999999999999
21-06-17 03:00	-2	0.052000000000000005	0.0	1.184
21-06-17 03:10	-2	0.0	0.0	0.0
21-06-17 03:20	-2	0.0	1.432	0.0
21-06-17 03:30	-2	0.0	0.0	0.0
21-06-17 03:40	-2	0.0	0.048	0.0
21-06-17 03:50	-2	0.004	0.9640000000000001	0.012
21-06-17 04:00	-2	0.4	3.9200000000000004	0.11599999999999999
21-06-17 04:10	-2	2.136	8.476	1.3199999999999998
21-06-17 04:20	-2	5.32	6.831999999999999	5.8839999999999995
21-06-17 04:30	-2	5.843999999999999	1.028	2.916
21-06-17 04:40	-2	2.48	3.5800000000000005	1.416
21-06-17 04:50	-2	8.144	3.4800000000000004	3.4560000000000004
21-06-17 05:00	-2	13.648	4.48	2.508
21-06-17 05:10	-2	2.944	6.023999999999999	0.128
21-06-17 05:20	-2	4.256	3.216	5.6
21-06-17 05:30	-2	4.9319999999999995	6.656000000000001	2.2359999999999998
21-06-17 05:40	-2	3.216	2.16	0.148
21-06-17 05:50	-2	1.44	5.708	7.868
21-06-17 06:00	-2	10.66	3.136	3.492
21-06-17 06:10	-2	4.632	2.432	2.784
21-06-17 06:20	-2	14.431999999999999	13.596	7.996
21-06-17 06:30	-2	2.732	4.62	4.728
21-06-17 06:40	-2	4.7	0.45999999999999996	1.6640000000000001
21-06-17 06:50	-2	0.0	0.4	0.0
21-06-17 07:00	-1	2.636	0.04	0.052000000000000005
21-06-17 07:10	-1	0.0	0.0	0.0
21-06-17 07:20	-1	0.0	0.0	0.0
21-06-17 07:30	-1	0.0	0.0	0.0
21-06-17 07:40	-1	2.4560000000000004	1.668	0.544
21-06-17 07:50	-1	0.0	0.0	0.0
21-06-17 08:00	-1	0.0	0.0	0.0
21-06-17 08:10	-1	0.0	0.0	0.0
21-06-17 08:20	-1	0.0	0.0	0.0
21-06-17 08:30	-1	0.0	0.0	0.0
21-06-17 08:40	-1	0.0	0.0	0.0
21-06-17 08:50	-1	0.0	0.0	0.0
21-06-17 09:00	-1	0.152	0.0	0.0
21-06-17 09:10	-1	0.0	0.0	0.0
21-06-17 09:20	-1	0.0	0.0	0.0
21-06-17 09:30	-1	0.516	0.1	0.0
21-06-17 09:40	-1	0.0	0.0	0.0
21-06-17 09:50	-1	0.0	0.0	0.0
21-06-17 10:00	-1	0.0	0.0	0.0
21-06-17 10:10	-1	0.0	0.0	0.0
21-06-17 10:20	-1	0.012	0.0	0.0
21-06-17 10:30	-1	0.0	0.0	0.0
21-06-17 10:40	-1	0.6799999999999999	0.568	0.588
21-06-17 10:50	-1	0.43600000000000005	0.932	0.484
21-06-17 11:00	-1	0.0	1.456	0.0
21-06-17 11:10	-1	0.0	0.0	0.0
21-06-17 11:20	-1	0.0	0.0	0.0
21-06-17 11:30	-1	0.0	0.0	0.0
21-06-17 11:40	-1	0.064	0.0	0.016
21-06-17 11:50	-1	4.1160000000000005	0.072	0.004
21-06-17 12:00	-1	0.172	0.384	0.0
21-06-17 12:10	-1	0.0	0.0	0.0
21-06-17 12:20	-1	1.396	0.016	0.44800000000000006
21-06-17 12:30	-1	5.272	0.292	0.8160000000000001
21-06-17 12:40	-1	0.004	0.488	1.1680000000000001
21-06-17 12:50	-1	0.5760000000000001	0.032	1.084
21-06-17 13:00	-1	0.5840000000000001	0.11200000000000002	2.624
21-06-17 13:10	-1	0.156	0.0	0.14
21-06-17 13:20	-1	0.0	0.0	0.0
21-06-17 13:30	-1	0.02	0.36	0.0
21-06-17 13:40	-1	0.252	0.10800000000000001	0.004
21-06-17 13:50	-1	0.0	0.0	0.02
21-06-17 14:00	-1	0.0	0.0	0.0
21-06-17 14:10	-1	0.0	0.0	0.0
21-06-17 14:20	-1	0.184	1.48	0.0
21-06-17 14:30	-1	2.8920000000000003	10.576	0.552
21-06-17 14:40	-1	2.8560000000000003	5.204	0.052000000000000005
21-06-17 14:50	-1	0.0	0.5760000000000001	0.38
21-06-17 15:00	-1	0.0	0.0	0.0
21-06-17 15:10	-1	0.0	0.0	0.0
21-06-17 15:20	-1	0.0	0.0	0.0
21-06-17 15:30	-1	0.0	0.0	0.0
21-06-17 15:40	-1	0.0	0.0	0.0
21-06-17 15:50	-1	0.0	0.0	0.0
21-06-17 16:00	-1	0.0	0.0	0.0
21-06-17 16:10	-1	0.064	0.064	0.012
21-06-17 16:20	-1	0.8600000000000001	0.012	0.0
21-06-17 16:30	-1	0.0	0.0	0.0
21-06-17 16:40	-1	0.0	0.0	0.0
21-06-17 16:50	-1	0.0	0.0	0.0
21-06-17 17:00	-1	0.0	0.0	0.052000000000000005
21-06-17 17:10	-1	0.152	0.0	0.036
21-06-17 17:20	-1	0.0	0.0	0.008
21-06-17 17:30	-1	0.0	0.0	0.0
21-06-17 17:40	-1	0.0	0.008	0.45600000000000007
21-06-17 17:50	-1	0.0	0.0	0.0
21-06-17 18:00	-1	0.032	0.012	0.0
21-06-17 18:10	-1	0.0	0.0	0.192
21-06-17 18:20	-1	1.316	2.8720000000000003	0.624
21-06-17 18:30	-1	0.0	0.0	0.0
21-06-17 18:40	-1	0.0	0.0	0.0
21-06-17 18:50	-1	0.0	0.0	0.0
21-06-17 19:00	-1	0.0	0.0	0.0
21-06-17 19:10	-1	0.0	0.0	0.0
21-06-17 19:20	-1	0.0	0.0	0.0
21-06-17 19:30	-1	0.852	0.5439999999999999	0.2
21-06-17 19:40	-1	4.212	0.039999999999999994	2.1599999999999997
21-06-17 19:50	-1	1.932	5.704	2.192
21-06-17 20:00	-1	1.3039999999999998	0.316	0.012
21-06-17 20:10	-1	1.1880000000000002	2.58	0.0
21-06-17 20:20	-1	0.308	0.0	0.0
21-06-17 20:30	-1	1.1480000000000001	0.068	0.0
21-06-17 20:40	-1	0.528	0.8400000000000001	0.29600000000000004
21-06-17 20:50	-1	0.092	0.0	0.752
21-06-17 21:00	-1	0.244	0.004	0.004
21-06-17 21:10	-1	0.06799999999999999	0.0	0.22000000000000003
21-06-17 21:20	-1	0.0	0.0	0.0
21-06-17 21:30	-1	0.004	0.124	0.0
21-06-17 21:40	-1	0.284	2.808	0.016
21-06-17 21:50	-1	6.460000000000001	0.364	0.21600000000000003
21-06-17 22:00	-1	1.98	0.9480000000000001	0.0
21-06-17 22:10	-1	1.8039999999999998	2.16	0.048
21-06-17 22:20	-1	1.044	3.7159999999999997	0.7
21-06-17 22:30	-1	2.364	0.9400000000000001	2.884
21-06-17 22:40	-1	1.2040000000000002	1.2719999999999998	8.212
21-06-17 22:50	-1	3.5760000000000005	2.068	0.11600000000000002
21-06-17 23:00	-1	0.23600000000000004	0.144	0.024
21-06-17 23:10	-1	0.0	0.0	0.0
21-06-17 23:20	-1	0.1	0.004	0.076
21-06-17 23:30	-1	0.068	1.528	1.264
21-06-17 23:40	-1	0.004	1.2	0.8640000000000001
21-06-17 23:50	-1	1.5240000000000002	0.268	0.41600000000000004
21-06-18 00:00	-1	2.852	7.368	1.6880000000000002
21-06-18 00:10	-1	8.504	12.736	9.844
21-06-18 00:20	-1	2.508	4.0600000000000005	1.832
21-06-18 00:30	-1	0.6759999999999999	0.924	0.392
21-06-18 00:40	-1	2.728	3.5200000000000005	0.5640000000000001
21-06-18 00:50	-1	2.9080000000000004	1.3599999999999999	0.8560000000000001
21-06-18 01:00	-1	8.1	6.132	4.9719999999999995
21-06-18 01:10	-1	6.468000000000001	2.724	1.052
21-06-18 01:20	-1	6.248	4.4159999999999995	3.5439999999999996
21-06-18 01:30	-1	5.640000000000001	4.9	2.352
21-06-18 01:40	-1	5.044	4.680000000000001	2.224
21-06-18 01:50	-1	7.032000000000001	3.7239999999999993	5.292
21-06-18 02:00	-1	7.0680000000000005	2.508	4.56
21-06-18 02:10	-1	3.14	4.5280000000000005	3.344
21-06-18 02:20	-1	1.964	3.636	6.348000000000001
21-06-18 02:30	-1	0.636	0.592	2.8360000000000003
21-06-18 02:40	-1	0.044	0.884	1.3719999999999999
21-06-18 02:50	-1	0.128	5.032	3.54
21-06-18 03:00	-1	0.0	4.732	1.7440000000000002
21-06-18 03:10	-1	0.23199999999999998	2.5040000000000004	0.148
21-06-18 03:20	-1	1.828	3.312	0.124
21-06-18 03:30	-1	7.484	1.8679999999999999	1.7079999999999997
21-06-18 03:40	-1	3.588	7.0040000000000004	4.9719999999999995
21-06-18 03:50	-1	13.328	3.316	5.632
21-06-18 04:00	-1	11.664	2.528	9.303999999999998
21-06-18 04:10	-1	11.256	0.45999999999999996	3.2680000000000007
21-06-18 04:20	-1	13.863999999999999	0.128	1.996
21-06-18 04:30	-1	2.5799999999999996	1.252	8.8
21-06-18 04:40	-1	5.668	1.0719999999999998	3.2399999999999998
21-06-18 04:50	-1	12.852	0.364	2.136
21-06-18 05:00	-1	18.54	4.428	10.448
21-06-18 05:10	-1	7.752	0.02	7.44
21-06-18 05:20	-1	9.024000000000001	9.540000000000001	7.752
21-06-18 05:30	-1	6.6	4.276000000000001	5.999999999999999
21-06-18 05:40	-1	8.672	9.212	6.068
21-06-18 05:50	-1	10.032	1.8400000000000003	3.464
21-06-18 06:00	-1	6.176	5.08	6.736
21-06-18 06:10	-1	6.220000000000001	6.936	2.2680000000000002
21-06-18 06:20	-1	20.552	13.580000000000002	11.9
21-06-18 06:30	-1	19.744	4.76	4.843999999999999
21-06-18 06:40	-1	11.424000000000001	5.988	6.808
21-06-18 06:50	-1	1.8960000000000001	0.0	0.0
21-06-18 07:00	0	0.0	0.404	0.148
21-06-18 07:10	0	2.42	2.56	3.632
21-06-18 07:20	0	0.0	0.0	0.0
21-06-18 07:30	0	0.0	0.05600000000000001	0.0
21-06-18 07:40	0	0.0	0.0	0.0
21-06-18 07:50	0	0.22400000000000003	0.1	0.012
21-06-18 08:00	0	0.0	0.14	0.0
21-06-18 08:10	0	0.0	0.0	0.0
21-06-18 08:20	0	0.0	0.0	0.0
21-06-18 08:30	0	0.04	0.596	0.0
21-06-18 08:40	0	0.33999999999999997	0.9120000000000001	0.004
21-06-18 08:50	0	0.0	0.0	0.0
21-06-18 09:00	0	0.0	0.0	0.0
21-06-18 09:10	0	0.0	0.0	0.0
21-06-18 09:20	0	0.0	0.0	0.0
21-06-18 09:30	0	0.596	2.332	1.1720000000000002
21-06-18 09:40	0	6.644	8.959999999999999	4.968000000000001
21-06-18 09:50	0	2.104	0.41200000000000003	7.188
21-06-18 10:00	0	2.392	0.144	3.364
21-06-18 10:10	0	6.62	1.252	6.6800000000000015
21-06-18 10:20	0	3.6	2.804	1.0399999999999998
21-06-18 10:30	0	22.8	18.008000000000003	12.9
21-06-18 10:40	0	16.696	11.388000000000002	8.048
21-06-18 10:50	0	12.776	4.312	10.416
21-06-18 11:00	0	16.688	13.452000000000002	12.28
21-06-18 11:10	0	16.708000000000002	10.988	8.284
21-06-18 11:20	0	21.631999999999998	10.612	8.408
21-06-18 11:30	0	1.3880000000000001	3.6159999999999997	5.08
21-06-18 11:40	0	0.028000000000000004	0.296	1.6600000000000001
21-06-18 11:50	0	0.0	0.0	0.0
21-06-18 12:00	0	0.8280000000000001	3.636	0.728
21-06-18 12:10	0	0.0	0.0	0.0
21-06-18 12:20	0	0.0	0.0	0.0
21-06-18 12:30	0	0.0	0.0	0.0
21-06-18 12:40	0	9.004	0.9560000000000001	5.1160000000000005
21-06-18 12:50	0	1.564	0.372	0.0
21-06-18 13:00	0	0.0	0.0	0.0
21-06-18 13:10	0	0.0	0.0	0.0
21-06-18 13:20	0	0.0	0.0	0.0
21-06-18 13:30	0	0.0	0.0	0.0
21-06-18 13:40	0	0.0	0.0	0.0
21-06-18 13:50	0	0.0	0.0	0.0
21-06-18 14:00	0	0.0	0.0	0.0
21-06-18 14:10	0	0.0	0.0	0.0
21-06-18 14:20	0	0.0	0.0	0.0
21-06-18 14:30	0	4.256	2.82	17.948
21-06-18 14:40	0	21.192	17.544	13.928
21-06-18 14:50	0	8.776	3.144	11.644
21-06-18 15:00	0	7.664	9.760000000000002	16.456
21-06-18 15:10	0	1.56	2.68	3.064
21-06-18 15:20	0	0.0	0.0	0.0
21-06-18 15:30	0	0.0	0.0	0.0
21-06-18 15:40	0	0.0	1.5	0.0
21-06-18 15:50	0	1.46	0.4	0.388
21-06-18 16:00	0	0.0	0.0	0.0
21-06-18 16:10	0	0.0	0.0	0.0
21-06-18 16:20	0	0.008	0.10800000000000001	0.0
21-06-18 16:30	0	0.0	0.0	0.0
21-06-18 16:40	0	0.0	0.0	0.0
21-06-18 16:50	0	0.0	0.0	0.0
21-06-18 17:00	0	0.0	0.0	0.0
21-06-18 17:10	0	0.032	0.0	0.0
21-06-18 17:20	0	0.016	0.0	0.08
21-06-18 17:30	0	0.0	0.0	0.0
21-06-18 17:40	0	0.0	0.0	0.0
21-06-18 17:50	0	0.0	0.0	0.0
21-06-18 18:00	0	0.0	0.0	0.0
21-06-18 18:10	0	0.0	0.0	6.895999999999999
21-06-18 18:20	0	0.724	0.1	0.088
21-06-18 18:30	0	0.0	0.0	0.0
21-06-18 18:40	0	0.0	0.0	0.004
21-06-18 18:50	0	0.0	0.0	0.0
21-06-18 19:00	0	0.0	0.0	0.0
21-06-18 19:10	0	0.0	0.0	0.172
21-06-18 19:20	0	3.2439999999999998	2.4880000000000004	0.256
21-06-18 19:30	0	5.752	2.3120000000000003	0.836
21-06-18 19:40	0	0.22000000000000003	0.6799999999999999	0.168
21-06-18 19:50	0	0.012	0.496	1.276
21-06-18 20:00	0	0.008	0.036	1.832
21-06-18 20:10	0	0.044	1.004	0.44800000000000006
21-06-18 20:20	0	0.0	0.3	0.0
21-06-18 20:30	0	0.27199999999999996	0.024	0.0
21-06-18 20:40	0	0.0	0.0	0.10800000000000001
21-06-18 20:50	0	5.5280000000000005	0.16	0.0
21-06-18 21:00	0	1.3279999999999998	0.23199999999999998	0.0
21-06-18 21:10	0	0.372	0.0	0.0
21-06-18 21:20	0	0.0	0.028000000000000004	0.712
21-06-18 21:30	0	0.1	0.45199999999999996	0.604
21-06-18 21:40	0	0.0	0.008	0.6920000000000001
21-06-18 21:50	0	0.40800000000000003	0.8320000000000001	6.720000000000001
21-06-18 22:00	0	3.196	1.064	5.6240000000000006
21-06-18 22:10	0	1.6	0.0	0.0
21-06-18 22:20	0	3.6719999999999997	0.64	0.0
21-06-18 22:30	0	0.0	0.0	0.0
21-06-18 22:40	0	0.884	2.184	2.416
21-06-18 22:50	0	0.0	0.16799999999999998	0.0
21-06-18 23:00	0	0.0	0.02	5.183999999999999
21-06-18 23:10	0	0.9200000000000002	0.32799999999999996	0.62
21-06-18 23:20	0	0.348	0.036	0.0
21-06-18 23:30	0	2.3920000000000003	1.316	0.008
21-06-18 23:40	0	8.444	0.488	4.94
21-06-18 23:50	0	2.124	2.004	1.224
21-06-19 00:00	0	6.787999999999999	2.816	1.3320000000000003
21-06-19 00:10	0	1.764	3.2600000000000002	2.856
21-06-19 00:20	0	2.02	4.0920000000000005	4.768
21-06-19 00:30	0	3.5160000000000005	1.608	3.9200000000000004
21-06-19 00:40	0	3.588	1.844	4.268
21-06-19 00:50	0	2.5200000000000005	1.3239999999999998	1.4
21-06-19 01:00	0	4.712000000000001	4.688000000000001	1.1640000000000001
21-06-19 01:10	0	10.532	7.831999999999999	4.672
21-06-19 01:20	0	5.712000000000001	8.256	1.264
21-06-19 01:30	0	1.9400000000000002	10.440000000000001	0.44800000000000006
21-06-19 01:40	0	19.548000000000002	13.088	10.24
21-06-19 01:50	0	1.78	3.152	4.388
21-06-19 02:00	0	0.8720000000000001	1.4520000000000002	0.0
21-06-19 02:10	0	0.0	4.088	2.86
21-06-19 02:20	0	0.4960000000000001	2.556	1.8719999999999999
21-06-19 02:30	0	1.7799999999999998	6.0600000000000005	0.032
21-06-19 02:40	0	1.524	0.0	0.08
21-06-19 02:50	0	0.0	0.0	0.0
21-06-19 03:00	0	0.344	0.23200000000000004	3.9560000000000004
21-06-19 03:10	0	0.9440000000000002	0.43200000000000005	5.16
21-06-19 03:20	0	10.168	0.43200000000000005	6.276000000000001
21-06-19 03:30	0	5.564	1.732	1.544
21-06-19 03:40	0	3.2880000000000003	3.2320000000000007	0.968
21-06-19 03:50	0	0.0	0.0	0.0
21-06-19 04:00	0	1.184	4.136000000000001	0.088
21-06-19 04:10	0	1.9600000000000002	3.248	0.16399999999999998
21-06-19 04:20	0	7.564	4.0840000000000005	1.496
21-06-19 04:30	0	10.236	19.544	14.6
21-06-19 04:40	0	2.4360000000000004	4.764	1.8679999999999999
21-06-19 04:50	0	10.992	11.136	4.252
21-06-19 05:00	0	7.343999999999999	9.58	7.228
21-06-19 05:10	0	4.54	16.156	6.616
21-06-19 05:20	0	12.116000000000001	4.612	3.16
21-06-19 05:30	0	2.7399999999999998	5.044	0.76
21-06-19 05:40	0	1.116	5.128	0.0
21-06-19 05:50	0	0.036	3.492	1.3
21-06-19 06:00	0	0.21200000000000002	0.296	1.356
21-06-19 06:10	0	10.452000000000002	5.536	0.296
21-06-19 06:20	0	12.116	6.292	7.68
21-06-19 06:30	0	10.184000000000001	8.975999999999999	3.272
21-06-19 06:40	0	4.236	0.632	0.784
21-06-19 06:50	0	2.544	0.088	0.004
21-06-19 07:00	1	0.22800000000000004	0.0	0.012
21-06-19 07:10	1	0.0	0.0	0.0
21-06-19 07:20	1	0.0	0.0	0.0
21-06-19 07:30	1	0.0	0.0	0.0
21-06-19 07:40	1	0.0	0.0	0.0
21-06-19 07:50	1	0.0	2.248	0.556
21-06-19 08:00	1	0.0	0.0	0.0
21-06-19 08:10	1	0.0	0.0	0.0
21-06-19 08:20	1	0.0	0.0	0.0
21-06-19 08:30	1	0.0	0.0	0.0
21-06-19 08:40	1	0.008	0.26	1.028
21-06-19 08:50	1	0.0	0.0	0.0
21-06-19 09:00	1	0.0	0.0	0.0
21-06-19 09:10	1	0.0	0.0	0.0
21-06-19 09:20	1	0.0	0.0	0.0
21-06-19 09:30	1	0.0	0.0	0.0
21-06-19 09:40	1	0.0	0.0	0.0
21-06-19 09:50	1	0.0	0.0	0.008
21-06-19 10:00	1	0.0	0.0	0.0
21-06-19 10:10	1	0.0	0.0	0.0
21-06-19 10:20	1	0.0	0.0	0.0
21-06-19 10:30	1	0.0	0.0	0.0
21-06-19 10:40	1	0.0	0.78	0.0
21-06-19 10:50	1	0.0	3.464	0.508
21-06-19 11:00	1	0.08399999999999999	0.0	0.404
21-06-19 11:10	1	0.0	0.0	0.0
21-06-19 11:20	1	0.0	0.0	0.48
21-06-19 11:30	1	0.0	0.0	0.4600000000000001
21-06-19 11:40	1	0.0	0.0	0.0
21-06-19 11:50	1	0.0	0.0	0.0
21-06-19 12:00	1	0.0	0.0	0.0
21-06-19 12:10	1	0.0	0.0	0.0
21-06-19 12:20	1	0.0	0.0	0.0
21-06-19 12:30	1	0.0	0.0	0.0
21-06-19 12:40	1	0.0	1.04	0.0
21-06-19 12:50	1	0.0	0.0	0.0
21-06-19 13:00	1	1.4120000000000001	0.4760000000000001	1.1640000000000001
21-06-19 13:10	1	0.316	0.0	0.0
21-06-19 13:20	1	0.04	0.564	0.11200000000000002
21-06-19 13:30	1	0.0	0.0	0.0
21-06-19 13:40	1	0.0	0.0	0.0
21-06-19 13:50	1	0.0	0.728	0.0
21-06-19 14:00	1	0.0	0.0	0.0
21-06-19 14:10	1	0.0	0.0	0.0
21-06-19 14:20	1	0.372	0.0	0.0
21-06-19 14:30	1	0.0	0.0	0.0
21-06-19 14:40	1	0.0	0.0	0.0
21-06-19 14:50	1	0.0	0.0	0.0
21-06-19 15:00	1	0.0	0.0	0.0
21-06-19 15:10	1	0.0	0.032	0.288
21-06-19 15:20	1	0.0	0.0	0.0
21-06-19 15:30	1	0.016	0.0	0.56
21-06-19 15:40	1	0.22400000000000003	0.0	0.0
21-06-19 15:50	1	0.0	0.0	0.0
21-06-19 16:00	1	0.0	0.0	0.0
21-06-19 16:10	1	0.0	0.0	0.0
21-06-19 16:20	1	0.0	0.0	0.0
21-06-19 16:30	1	0.0	0.0	0.0
21-06-19 16:40	1	0.0	0.0	0.0
21-06-19 16:50	1	0.0	0.0	0.0
21-06-19 17:00	1	0.0	0.0	0.0
21-06-19 17:10	1	0.0	0.0	0.0
21-06-19 17:20	1	0.164	0.11599999999999999	0.0
21-06-19 17:30	1	0.0	0.0	0.0
21-06-19 17:40	1	0.724	0.0	0.188
21-06-19 17:50	1	0.0	0.0	0.0
21-06-19 18:00	1	0.0	0.0	0.0
21-06-19 18:10	1	0.288	0.10800000000000001	0.0
21-06-19 18:20	1	0.396	0.17600000000000002	0.11600000000000002
21-06-19 18:30	1	0.0	0.016	0.0
21-06-19 18:40	1	0.0	0.0	0.0
21-06-19 18:50	1	0.0	0.0	0.0
21-06-19 19:00	1	0.0	0.0	0.316
21-06-19 19:10	1	0.0	0.0	0.0
21-06-19 19:20	1	0.0	0.0	0.0
21-06-19 19:30	1	0.0	0.064	0.0
21-06-19 19:40	1	3.036	2.3760000000000003	2.2
21-06-19 19:50	1	8.18	9.26	1.7920000000000003
21-06-19 20:00	1	0.352	0.74	0.07999999999999999
21-06-19 20:10	1	0.78	0.0	0.044
21-06-19 20:20	1	0.0	0.0	0.0
21-06-19 20:30	1	1.7399999999999998	0.244	0.02
21-06-19 20:40	1	0.0	0.0	0.0
21-06-19 20:50	1	0.356	0.128	0.0
21-06-19 21:00	1	0.0	0.284	0.0
21-06-19 21:10	1	0.0	0.0	0.0
21-06-19 21:20	1	0.0	0.0	0.0
21-06-19 21:30	1	0.032	3.4480000000000004	0.016
21-06-19 21:40	1	0.0	0.0	0.0
21-06-19 21:50	1	0.0	0.0	0.0
21-06-19 22:00	1	0.372	0.6759999999999999	0.748
21-06-19 22:10	1	3.2120000000000006	0.33199999999999996	0.9400000000000001
21-06-19 22:20	1	4.4719999999999995	0.644	0.4
21-06-19 22:30	1	0.048	0.792	2.5599999999999996
21-06-19 22:40	1	0.12	1.972	0.028000000000000004
21-06-19 22:50	1	2.572	0.384	0.256
21-06-19 23:00	1	1.296	4.4159999999999995	0.748
21-06-19 23:10	1	4.824	1.7280000000000002	1.0959999999999999
21-06-19 23:20	1	1.42	1.236	2.8440000000000003
21-06-19 23:30	1	5.276	2.412	3.5520000000000005
21-06-19 23:40	1	5.252000000000001	8.348	3.3760000000000003
21-06-19 23:50	1	5.684	3.28	5.5600000000000005
21-06-20 00:00	1	0.29600000000000004	7.9799999999999995	0.8240000000000001
21-06-20 00:10	1	1.748	6.0760000000000005	2.728
21-06-20 00:20	1	2.2	3.412	0.908
21-06-20 00:30	1	7.5840000000000005	20.631999999999998	3.668
21-06-20 00:40	1	2.3080000000000003	3.8440000000000003	1.1280000000000001
21-06-20 00:50	1	8.556000000000001	6.776000000000001	5.816000000000001
21-06-20 01:00	1	10.584	2.7640000000000002	8.668000000000001
21-06-20 01:10	1	5.996	6.3759999999999994	2.42
21-06-20 01:20	1	2.7920000000000003	1.204	3.7600000000000002
21-06-20 01:30	1	7.859999999999999	0.092	4.215999999999999
21-06-20 01:40	1	5.216	0.012	1.208
21-06-20 01:50	1	16.080000000000002	2.664	4.324
21-06-20 02:00	1	23.628	10.404	15.696000000000002
21-06-20 02:10	1	9.328	0.6679999999999999	3.628
21-06-20 02:20	1	13.687999999999999	7.348000000000001	7.888000000000001
21-06-20 02:30	1	4.5520000000000005	0.736	0.032
21-06-20 02:40	1	2.46	2.024	0.072
21-06-20 02:50	1	0.0	1.524	0.56
21-06-20 03:00	1	0.0	0.8960000000000001	0.124
21-06-20 03:10	1	1.448	3.8400000000000007	0.8800000000000001
21-06-20 03:20	1	2.768	10.364	2.2
21-06-20 03:30	1	0.11599999999999999	4.192	0.044000000000000004
21-06-20 03:40	1	0.10800000000000001	5.336	2.472
21-06-20 03:50	1	0.78	3.724	2.0
21-06-20 04:00	1	0.004	0.7240000000000001	0.092
21-06-20 04:10	1	1.252	4.368	1.064
21-06-20 04:20	1	2.444	3.412	1.308
21-06-20 04:30	1	3.3880000000000003	6.712000000000001	4.156000000000001
21-06-20 04:40	1	12.559999999999999	2.888	12.02
21-06-20 04:50	1	12.080000000000002	16.648000000000003	1.732
21-06-20 05:00	1	1.4120000000000001	8.692	7.18
21-06-20 05:10	1	7.587999999999999	2.856	3.124
21-06-20 05:20	1	2.748	3.66	2.8280000000000003
21-06-20 05:30	1	11.556000000000001	8.608	3.2920000000000003
21-06-20 05:40	1	1.444	6.156000000000001	1.312
21-06-20 05:50	1	10.724	8.228	4.088
21-06-20 06:00	1	2.8600000000000003	6.748	2.468
21-06-20 06:10	1	5.7	5.4799999999999995	2.688
21-06-20 06:20	1	6.851999999999999	1.232	6.16
21-06-20 06:30	1	7.024000000000001	8.187999999999999	4.384
21-06-20 06:40	1	6.232	5.508	0.08399999999999999
21-06-20 06:50	1	0.0	0.0	0.0
21-06-20 07:00	2	0.0	0.088	0.0
21-06-20 07:10	2	1.6	0.884	6.152
21-06-20 07:20	2	0.264	0.0	0.0
21-06-20 07:30	2	0.0	0.0	0.004
21-06-20 07:40	2	0.0	0.0	0.0
21-06-20 07:50	2	0.0	0.0	0.0
21-06-20 08:00	2	0.0	0.0	0.0
21-06-20 08:10	2	0.0	0.392	3.732
21-06-20 08:20	2	0.304	0.012	0.0
21-06-20 08:30	2	0.0	0.0	0.0
21-06-20 08:40	2	0.0	0.0	0.0
21-06-20 08:50	2	0.0	0.0	0.0
21-06-20 09:00	2	0.0	0.0	0.0
21-06-20 09:10	2	0.0	0.0	0.0
21-06-20 09:20	2	0.0	0.0	0.0
21-06-20 09:30	2	0.0	0.0	0.0
21-06-20 09:40	2	0.0	0.0	0.0
21-06-20 09:50	2	0.048	0.0	0.0
21-06-20 10:00	2	0.0	0.0	0.0
21-06-20 10:10	2	0.168	0.516	1.7719999999999998
21-06-20 10:20	2	1.636	3.6759999999999997	1.688
21-06-20 10:30	2	0.144	0.396	0.20800000000000002
21-06-20 10:40	2	0.504	1.316	0.6639999999999999
21-06-20 10:50	2	0.1	0.004	0.34400000000000003
21-06-20 11:00	2	0.10400000000000001	0.0	0.0
21-06-20 11:10	2	6.168	2.38	2.944
21-06-20 11:20	2	0.33599999999999997	0.0	0.092
21-06-20 11:30	2	0.0	0.0	0.0
21-06-20 11:40	2	0.0	0.0	0.0
21-06-20 11:50	2	0.0	0.0	0.0
21-06-20 12:00	2	0.04	0.0	0.0
21-06-20 12:10	2	0.0	0.0	0.0
21-06-20 12:20	2	0.0	0.0	0.0
21-06-20 12:30	2	5.652	4.304	0.5
21-06-20 12:40	2	2.324	1.3880000000000001	0.4960000000000001
21-06-20 12:50	2	0.0	0.0	0.016
21-06-20 13:00	2	0.0	0.0	0.0
21-06-20 13:10	2	0.0	0.0	0.0
21-06-20 13:20	2	0.0	0.0	0.0
21-06-20 13:30	2	0.0	0.0	0.0
21-06-20 13:40	2	0.0	0.0	0.0
21-06-20 13:50	2	0.0	0.0	0.0
21-06-20 14:00	2	0.0	0.0	0.0
21-06-20 14:10	2	0.0	0.0	0.0
21-06-20 14:20	2	0.0	0.0	0.0
21-06-20 14:30	2	0.0	0.0	0.0
21-06-20 14:40	2	0.0	0.0	0.0
21-06-20 14:50	2	0.0	0.0	0.0
21-06-20 15:00	2	0.0	0.0	0.0
21-06-20 15:10	2	0.0	0.0	0.0
21-06-20 15:20	2	0.0	0.0	0.0
21-06-20 15:30	2	0.0	0.0	0.0
21-06-20 15:40	2	0.0	0.0	0.0
21-06-20 15:50	2	0.0	0.0	0.0
21-06-20 16:00	2	0.0	0.0	0.0
21-06-20 16:10	2	0.0	1.444	0.0
21-06-20 16:20	2	0.0	0.0	0.0
21-06-20 16:30	2	0.0	0.0	0.0
21-06-20 16:40	2	0.0	0.0	0.0
21-06-20 16:50	2	0.248	0.0	0.0
21-06-20 17:00	2	0.0	0.0	0.0
21-06-20 17:10	2	0.0	0.0	0.0
21-06-20 17:20	2	0.0	0.0	0.0
21-06-20 17:30	2	0.0	0.0	0.0
21-06-20 17:40	2	0.0	0.0	0.0
21-06-20 17:50	2	0.0	0.0	0.0
21-06-20 18:00	2	0.54	0.024	0.0
21-06-20 18:10	2	0.064	0.024	0.304
21-06-20 18:20	2	0.016	0.0	0.22800000000000004
21-06-20 18:30	2	0.004	0.2	0.0
21-06-20 18:40	2	0.0	0.0	0.0
21-06-20 18:50	2	0.0	0.0	0.0
21-06-20 19:00	2	0.0	0.384	0.0
21-06-20 19:10	2	0.044	0.0	0.0
21-06-20 19:20	2	2.048	3.56	0.22000000000000003
21-06-20 19:30	2	5.0920000000000005	6.459999999999999	0.6599999999999999
21-06-20 19:40	2	3.4400000000000004	5.0200000000000005	1.832
21-06-20 19:50	2	0.308	0.004	0.016
21-06-20 20:00	2	0.02	0.304	0.0
21-06-20 20:10	2	3.0439999999999996	0.8720000000000001	0.064
21-06-20 20:20	2	0.268	0.008	0.0
21-06-20 20:30	2	0.0	0.9279999999999999	0.0
21-06-20 20:40	2	0.04	0.184	0.0
21-06-20 20:50	2	0.28	0.004	1.208
21-06-20 21:00	2	1.004	0.11599999999999999	0.62
21-06-20 21:10	2	2.508	3.056	1.3560000000000003
21-06-20 21:20	2	0.6	0.1	0.016
21-06-20 21:30	2	2.512	0.732	0.024
21-06-20 21:40	2	3.2	0.8320000000000001	0.0
21-06-20 21:50	2	5.328	1.372	0.492
21-06-20 22:00	2	0.0	0.76	0.0
21-06-20 22:10	2	0.068	0.8560000000000001	0.4880000000000001
21-06-20 22:20	2	3.032	0.12	4.828
21-06-20 22:30	2	2.5959999999999996	0.0	0.544
21-06-20 22:40	2	0.43200000000000005	0.0	0.836
21-06-20 22:50	2	0.21200000000000002	0.484	0.368
21-06-20 23:00	2	2.8880000000000003	0.288	0.264
21-06-20 23:10	2	0.756	0.348	0.10400000000000001
21-06-20 23:20	2	1.752	0.43600000000000005	1.06
21-06-20 23:30	2	0.032	7.0920000000000005	0.656
21-06-20 23:40	2	0.336	1.5160000000000002	0.16799999999999998
21-06-20 23:50	2	5.232	3.2439999999999998	1.204
21-06-21 00:00	2	8.208000000000002	9.804	1.572
21-06-21 00:10	2	2.6	4.248	1.964
21-06-21 00:20	2	2.46	4.74	3.372
21-06-21 00:30	2	3.176	5.704	2.96
21-06-21 00:40	2	3.748	10.636000000000001	0.916
21-06-21 00:50	2	7.552	3.2359999999999998	4.82
21-06-21 01:00	2	5.928	5.008	4.4
21-06-21 01:10	2	7.004	5.140000000000001	5.136
21-06-21 01:20	2	8.176	6.208	2.124
21-06-21 01:30	2	2.9200000000000004	0.548	0.628
21-06-21 01:40	2	1.476	3.12	3.176
21-06-21 01:50	2	6.5920000000000005	0.636	1.54
21-06-21 02:00	2	7.5680000000000005	0.20800000000000002	5.108
21-06-21 02:10	2	0.0	0.032	0.0
21-06-21 02:20	2	0.0	0.0	0.0
21-06-21 02:30	2	0.0	0.0	0.0
21-06-21 02:40	2	0.624	2.292	0.164
21-06-21 02:50	2	1.752	0.62	4.412
21-06-21 03:00	2	0.184	0.692	0.17200000000000001
21-06-21 03:10	2	0.984	3.972	0.10800000000000001
21-06-21 03:20	2	0.02	4.412000000000001	0.592
21-06-21 03:30	2	0.6960000000000001	1.8080000000000003	3.008
21-06-21 03:40	2	0.004	0.892	0.028000000000000004
21-06-21 03:50	2	5.3759999999999994	3.8920000000000003	2.028
21-06-21 04:00	2	0.884	9.104000000000001	0.496
21-06-21 04:10	2	6.5840000000000005	2.996	5.9399999999999995
21-06-21 04:20	2	6.228	1.332	0.708
21-06-21 04:30	2	3.7359999999999998	0.21600000000000003	3.7359999999999998
21-06-21 04:40	2	5.628	1.232	5.708
21-06-21 04:50	2	10.24	5.268	2.992
21-06-21 05:00	2	16.392000000000003	6.476000000000001	1.536
21-06-21 05:10	2	4.5760000000000005	4.952	0.0
21-06-21 05:20	2	7.964	2.8040000000000003	0.6519999999999999
21-06-21 05:30	2	6.136	6.779999999999999	0.6759999999999999
21-06-21 05:40	2	4.08	2.556	1.3599999999999999
21-06-21 05:50	2	3.928	6.164	1.3359999999999999
21-06-21 06:00	2	1.7439999999999998	1.288	2.892
21-06-21 06:10	2	7.456	7.712000000000001	0.128
21-06-21 06:20	2	2.064	1.224	0.0
21-06-21 06:30	2	10.82	2.032	0.128
21-06-21 06:40	2	3.3560000000000003	2.1559999999999997	1.536
21-06-21 06:50	2	0.0	0.0	0.032
21-06-21 07:00	3	0.0	0.0	0.0
21-06-21 07:10	3	0.0	0.0	0.008
21-06-21 07:20	3	0.0	0.0	0.0
21-06-21 07:30	3	0.0	0.0	0.0
21-06-21 07:40	3	0.0	0.22800000000000004	0.012
21-06-21 07:50	3	0.0	0.0	0.0
21-06-21 08:00	3	0.0	0.0	0.0
21-06-21 08:10	3	0.0	0.0	0.0
21-06-21 08:20	3	0.0	0.0	0.0
21-06-21 08:30	3	0.0	0.0	0.0
21-06-21 08:40	3	0.004	1.184	0.688
21-06-21 08:50	3	0.0	0.0	0.016
21-06-21 09:00	3	0.528	1.98	0.052000000000000005
21-06-21 09:10	3	0.076	0.932	0.0
21-06-21 09:20	3	0.0	0.0	0.0
21-06-21 09:30	3	0.248	0.624	0.0
21-06-21 09:40	3	0.748	2.212	2.248
21-06-21 09:50	3	3.364	5.54	6.036
21-06-21 10:00	3	0.26	0.092	0.484
21-06-21 10:10	3	2.208	1.172	4.188
21-06-21 10:20	3	0.004	2.492	0.704
21-06-21 10:30	3	0.41200000000000003	4.316	1.208
21-06-21 10:40	3	3.4	14.796000000000001	4.140000000000001
21-06-21 10:50	3	4.768	7.5840000000000005	12.38
21-06-21 11:00	3	3.5480000000000005	0.572	7.744
21-06-21 11:10	3	9.392	2.4840000000000004	13.024000000000001
21-06-21 11:20	3	8.228	0.976	4.656000000000001
21-06-21 11:30	3	7.7	2.012	3.4120000000000004
21-06-21 11:40	3	6.128	2.5	2.612
21-06-21 11:50	3	2.3600000000000003	0.22400000000000003	0.11599999999999999
21-06-21 12:00	3	0.0	0.0	0.004
21-06-21 12:10	3	0.0	0.0	0.0
21-06-21 12:20	3	0.45600000000000007	0.0	0.0
21-06-21 12:30	3	3.2079999999999997	7.452	4.308
21-06-21 12:40	3	13.959999999999999	10.804	9.895999999999999
21-06-21 12:50	3	8.448	9.64	5.048
21-06-21 13:00	3	13.52	14.052000000000001	3.936
21-06-21 13:10	3	5.024	11.712	5.192
21-06-21 13:20	3	22.736	0.136	0.296
21-06-21 13:30	3	1.008	0.0	0.08399999999999999
21-06-21 13:40	3	0.0	0.0	0.0
21-06-21 13:50	3	0.0	0.0	0.0
21-06-21 14:00	3	0.0	0.0	0.0
21-06-21 14:10	3	0.0	0.0	0.0
21-06-21 14:20	3	0.0	0.0	0.0
21-06-21 14:30	3	0.0	0.0	0.0
21-06-21 14:40	3	0.0	0.0	0.0
21-06-21 14:50	3	0.0	0.0	0.0
21-06-21 15:00	3	0.0	0.0	0.0
21-06-21 15:10	3	0.0	0.0	0.0
21-06-21 15:20	3	0.0	0.0	0.0
21-06-21 15:30	3	0.0	0.0	0.0
21-06-21 15:40	3	0.0	0.012	0.096
21-06-21 15:50	3	0.0	0.0	0.0
21-06-21 16:00	3	0.0	0.0	0.0
21-06-21 16:10	3	0.0	0.0	0.0
21-06-21 16:20	3	0.0	0.0	0.10800000000000001
21-06-21 16:30	3	0.036	0.0	0.0
21-06-21 16:40	3	0.0	0.188	0.0
21-06-21 16:50	3	0.0	0.06799999999999999	0.0
21-06-21 17:00	3	5.948	5.632	4.587999999999999
21-06-21 17:10	3	1.332	0.148	0.6000000000000001
21-06-21 17:20	3	0.0	0.488	0.128
21-06-21 17:30	3	0.0	0.0	0.0
21-06-21 17:40	3	0.0	0.0	0.072
21-06-21 17:50	3	0.0	0.05600000000000001	0.128
21-06-21 18:00	3	0.0	0.0	0.0
21-06-21 18:10	3	0.38	0.10800000000000001	0.288
21-06-21 18:20	3	0.244	0.072	0.008
21-06-21 18:30	3	0.0	0.0	0.0
21-06-21 18:40	3	0.0	0.0	0.0
21-06-21 18:50	3	0.0	0.0	0.0
21-06-21 19:00	3	0.10400000000000001	0.024	0.0
21-06-21 19:10	3	0.368	0.0	0.06000000000000001
21-06-21 19:20	3	1.6800000000000002	3.772	2.444
21-06-21 19:30	3	3.832	2.104	2.036
21-06-21 19:40	3	2.644	0.148	1.964
21-06-21 19:50	3	1.032	0.0	0.0
21-06-21 20:00	3	4.548	0.0	0.028000000000000004
21-06-21 20:10	3	2.692	0.0	0.0
21-06-21 20:20	3	0.4800000000000001	1.32	2.44
21-06-21 20:30	3	0.188	0.11600000000000002	0.0
21-06-21 20:40	3	0.0	0.1	0.276
21-06-21 20:50	3	0.292	1.06	0.088
21-06-21 21:00	3	0.0	0.1	0.0
21-06-21 21:10	3	0.0	0.82	0.032
21-06-21 21:20	3	0.024	1.2879999999999998	0.016
21-06-21 21:30	3	0.0	0.0	0.0
21-06-21 21:40	3	2.0759999999999996	0.092	0.0
21-06-21 21:50	3	3.848	0.66	0.0
21-06-21 22:00	3	5.256	1.564	0.11200000000000002
21-06-21 22:10	3	4.5440000000000005	0.488	0.052000000000000005
21-06-21 22:20	3	0.772	0.008	0.8
21-06-21 22:30	3	0.156	3.4200000000000004	1.7760000000000002
21-06-21 22:40	3	0.6439999999999999	0.032	0.592
21-06-21 22:50	3	0.21200000000000002	0.544	0.0
21-06-21 23:00	3	4.788	0.58	1.48
21-06-21 23:10	3	1.24	3.2760000000000007	0.032
21-06-21 23:20	3	5.148000000000001	2.336	1.98
21-06-21 23:30	3	15.075999999999999	4.936000000000001	6.192
21-06-21 23:40	3	5.236	0.312	3.3840000000000003
21-06-21 23:50	3	0.05600000000000001	1.8720000000000003	1.736
21-06-22 00:00	3	3.444	3.048	3.66
21-06-22 00:10	3	2.316	3.3879999999999995	4.408
21-06-22 00:20	3	6.544	6.16	1.8039999999999998
21-06-22 00:30	3	0.924	6.4079999999999995	1.1
21-06-22 00:40	3	3.8	4.2	1.512
21-06-22 00:50	3	0.908	1.3960000000000001	2.448
21-06-22 01:00	3	1.672	4.776000000000001	7.876
21-06-22 01:10	3	3.048	0.45600000000000007	2.2640000000000002
21-06-22 01:20	3	18.804000000000002	3.6120000000000005	6.968000000000001
21-06-22 01:30	3	10.431999999999999	0.0	0.0
21-06-22 01:40	3	5.712	0.9400000000000001	0.636
21-06-22 01:50	3	5.204	1.1880000000000002	1.86
21-06-22 02:00	3	7.572	4.0120000000000005	0.492
21-06-22 02:10	3	8.620000000000001	5.164	0.992
21-06-22 02:20	3	2.6	0.8879999999999999	0.764
21-06-22 02:30	3	2.316	0.21200000000000002	0.0
21-06-22 02:40	3	8.608	1.1320000000000001	0.076
21-06-22 02:50	3	0.0	0.0	0.0
21-06-22 03:00	3	0.2	0.21600000000000003	1.8760000000000001
21-06-22 03:10	3	0.004	0.28	0.128
21-06-22 03:20	3	0.312	1.9759999999999998	0.0
21-06-22 03:30	3	0.0	0.0	0.0
21-06-22 03:40	3	0.0	0.016	4.464
21-06-22 03:50	3	1.7400000000000002	8.648	1.02
21-06-22 04:00	3	0.012	7.32	1.72
21-06-22 04:10	3	2.396	5.568	9.34
21-06-22 04:20	3	0.8240000000000001	3.22	0.244
21-06-22 04:30	3	3.38	2.132	4.76
21-06-22 04:40	3	3.332	3.4160000000000004	7.5760000000000005
21-06-22 04:50	3	1.796	4.9399999999999995	2.804
21-06-22 05:00	3	2.12	5.04	1.3880000000000001
21-06-22 05:10	3	0.43200000000000005	0.0	0.0
21-06-22 05:20	3	5.715999999999999	0.0	0.304
21-06-22 05:30	3	8.852	4.779999999999999	0.78
21-06-22 05:40	3	8.524000000000001	3.104	1.276
21-06-22 05:50	3	5.996	3.1759999999999997	4.756
21-06-22 06:00	3	12.708000000000002	11.764	2.868
21-06-22 06:10	3	2.46	0.356	0.0
21-06-22 06:20	3	8.64	3.0759999999999996	2.3560000000000003
21-06-22 06:30	3	12.56	17.875999999999998	4.024
21-06-22 06:40	3	5.268	0.076	3.4519999999999995
21-06-22 06:50	3	0.0	0.0	0.0
21-06-22 07:00	4	0.0	0.0	0.0
21-06-22 07:10	4	0.0	0.04	0.0
21-06-22 07:20	4	0.0	0.0	0.0
21-06-22 07:30	4	0.028000000000000004	0.64	1.7760000000000002
21-06-22 07:40	4	0.0	0.0	0.0
21-06-22 07:50	4	0.0	0.0	0.0
21-06-22 08:00	4	0.0	0.0	0.0
21-06-22 08:10	4	0.0	0.0	0.0
21-06-22 08:20	4	0.0	0.0	0.0
21-06-22 08:30	4	0.0	0.0	0.0
21-06-22 08:40	4	0.0	0.0	0.0
21-06-22 08:50	4	0.0	0.0	0.0
21-06-22 09:00	4	0.0	0.0	0.0
21-06-22 09:10	4	0.0	0.244	0.0
21-06-22 09:20	4	1.6320000000000001	1.752	3.272
21-06-22 09:30	4	0.11599999999999999	0.0	0.0
21-06-22 09:40	4	0.0	0.0	0.0
21-06-22 09:50	4	0.0	0.0	0.0
21-06-22 10:00	4	0.08399999999999999	0.0	0.0
21-06-22 10:10	4	0.0	0.0	0.0
21-06-22 10:20	4	0.0	0.16	0.0
21-06-22 10:30	4	0.0	0.0	0.0
21-06-22 10:40	4	0.712	7.968000000000001	1.092
21-06-22 10:50	4	0.0	0.0	0.0
21-06-22 11:00	4	0.0	0.0	0.0
21-06-22 11:10	4	0.0	0.0	0.0
21-06-22 11:20	4	0.0	0.0	0.0
21-06-22 11:30	4	0.0	0.0	0.0
21-06-22 11:40	4	0.0	0.0	0.0
21-06-22 11:50	4	0.0	0.0	0.0
21-06-22 12:00	4	0.0	0.0	0.0
21-06-22 12:10	4	0.324	0.32	0.884
21-06-22 12:20	4	0.0	0.0	0.0
21-06-22 12:30	4	0.236	0.036	0.30800000000000005
21-06-22 12:40	4	3.968	2.096	3.688
21-06-22 12:50	4	2.54	0.0	1.236
21-06-22 13:00	4	7.888	1.516	4.276
21-06-22 13:10	4	0.26	1.7719999999999998	0.02
21-06-22 13:20	4	2.0	0.5880000000000001	0.0
21-06-22 13:30	4	0.0	0.0	0.0
21-06-22 13:40	4	0.0	0.0	0.0
21-06-22 13:50	4	0.0	0.0	0.0
21-06-22 14:00	4	0.0	0.0	0.0
21-06-22 14:10	4	0.0	0.0	0.0
21-06-22 14:20	4	0.0	0.0	0.0
21-06-22 14:30	4	0.0	0.0	0.0
21-06-22 14:40	4	0.0	0.0	0.0
21-06-22 14:50	4	0.0	0.0	0.0
21-06-22 15:00	4	0.0	0.0	0.0
21-06-22 15:10	4	0.0	0.0	0.0
21-06-22 15:20	4	0.0	0.0	0.0
21-06-22 15:30	4	0.0	0.0	0.0
21-06-22 15:40	4	0.0	0.0	0.0
21-06-22 15:50	4	0.0	0.0	0.0
21-06-22 16:00	4	0.0	0.0	0.0
21-06-22 16:10	4	0.0	0.0	0.0
21-06-22 16:20	4	0.0	0.0	0.0
21-06-22 16:30	4	0.20400000000000001	0.0	0.0
21-06-22 16:40	4	0.004	0.148	0.0
21-06-22 16:50	4	0.6479999999999999	2.492	1.2879999999999998
21-06-22 17:00	4	11.148	10.244	12.156
21-06-22 17:10	4	4.568	2.7640000000000002	1.6960000000000002
21-06-22 17:20	4	0.0	0.0	0.0
21-06-22 17:30	4	0.0	0.0	0.0
21-06-22 17:40	4	0.0	0.0	0.0
21-06-22 17:50	4	0.0	0.0	0.0
21-06-22 18:00	4	0.0	0.0	0.016
21-06-22 18:10	4	0.132	0.012	0.0
21-06-22 18:20	4	0.20400000000000001	0.0	0.0
21-06-22 18:30	4	0.384	0.344	0.0
21-06-22 18:40	4	0.0	0.0	0.0
21-06-22 18:50	4	0.0	0.0	0.0
21-06-22 19:00	4	0.0	0.0	0.0
21-06-22 19:10	4	0.0	0.0	0.0
21-06-22 19:20	4	1.56	0.284	0.176
21-06-22 19:30	4	2.068	1.24	1.6880000000000002
21-06-22 19:40	4	1.2719999999999998	0.256	2.432
21-06-22 19:50	4	1.192	0.316	1.02
21-06-22 20:00	4	0.392	0.02	0.764
21-06-22 20:10	4	5.74	0.132	0.43600000000000005
21-06-22 20:20	4	1.528	1.124	0.8640000000000001
21-06-22 20:30	4	0.0	0.0	0.0
21-06-22 20:40	4	0.0	0.0	0.0
21-06-22 20:50	4	0.41200000000000003	0.288	0.0
21-06-22 21:00	4	0.708	0.544	0.076
21-06-22 21:10	4	0.0	0.0	0.0
21-06-22 21:20	4	0.0	0.0	0.0
21-06-22 21:30	4	0.7	0.5519999999999999	1.128
21-06-22 21:40	4	2.272	1.568	1.7079999999999997
21-06-22 21:50	4	5.756	1.108	3.624
21-06-22 22:00	4	0.612	2.3120000000000003	0.012
21-06-22 22:10	4	0.088	0.0	0.012
21-06-22 22:20	4	0.016	0.0	0.0
21-06-22 22:30	4	3.2359999999999998	0.02	0.16799999999999998
21-06-22 22:40	4	0.008	0.4640000000000001	0.164
21-06-22 22:50	4	0.136	0.0	0.144
21-06-22 23:00	4	0.784	0.21600000000000003	0.044
21-06-22 23:10	4	3.7040000000000006	0.312	0.9199999999999999
21-06-22 23:20	4	0.024	0.476	0.20800000000000002
21-06-22 23:30	4	3.004	3.3	0.756
21-06-22 23:40	4	0.02	0.088	0.0
21-06-22 23:50	4	0.34400000000000003	0.6960000000000001	0.0
21-06-23 00:00	4	1.7520000000000002	2.372	0.404
21-06-23 00:10	4	0.828	6.132	0.252
21-06-23 00:20	4	2.904	3.5160000000000005	1.948
21-06-23 00:30	4	1.616	0.312	0.41200000000000003
21-06-23 00:40	4	9.636	3.596	2.2680000000000002
21-06-23 00:50	4	9.100000000000001	1.6440000000000001	8.4
21-06-23 01:00	4	9.428	6.688	4.948
21-06-23 01:10	4	0.524	1.9	1.6560000000000001
21-06-23 01:20	4	4.48	6.3759999999999994	2.38
21-06-23 01:30	4	8.703999999999999	7.828	4.096
21-06-23 01:40	4	5.76	7.196000000000001	1.564
21-06-23 01:50	4	2.948	0.476	3.176
21-06-23 02:00	4	4.683999999999999	0.06	2.516
21-06-23 02:10	4	5.664	0.176	0.039999999999999994
21-06-23 02:20	4	1.576	0.8720000000000001	0.752
21-06-23 02:30	4	1.684	0.776	0.9800000000000001
21-06-23 02:40	4	3.56	0.9040000000000001	2.3360000000000003
21-06-23 02:50	4	0.78	0.196	0.0
21-06-23 03:00	4	0.0	0.5439999999999999	0.0
21-06-23 03:10	4	0.0	0.0	0.0
21-06-23 03:20	4	0.004	0.0	0.0
21-06-23 03:30	4	0.068	0.776	0.0
21-06-23 03:40	4	0.044000000000000004	2.024	0.032
21-06-23 03:50	4	0.0	1.4040000000000001	0.0
21-06-23 04:00	4	0.0	0.088	0.0
21-06-23 04:10	4	0.084	1.1720000000000002	0.0
21-06-23 04:20	4	0.11200000000000002	5.268	1.2240000000000002
21-06-23 04:30	4	1.7560000000000002	6.068	0.27599999999999997
21-06-23 04:40	4	1.4040000000000001	0.156	0.02
21-06-23 04:50	4	0.42800000000000005	0.248	0.032
21-06-23 05:00	4	3.344	3.396	1.492
21-06-23 05:10	4	10.568000000000001	11.228	3.38
21-06-23 05:20	4	2.644	0.9880000000000001	0.924
21-06-23 05:30	4	2.368	2.512	1.7120000000000002
21-06-23 05:40	4	10.028	0.508	0.984
21-06-23 05:50	4	4.484	3.9240000000000004	0.736
21-06-23 06:00	4	6.912000000000001	8.4	1.04
21-06-23 06:10	4	10.832	4.596	4.788
21-06-23 06:20	4	3.3160000000000003	1.532	0.488
21-06-23 06:30	4	12.959999999999999	7.312	5.128
21-06-23 06:40	4	9.768	10.504000000000001	6.984
21-06-23 06:50	4	0.0	0.96	0.0
21-06-23 07:00	5	0.568	0.8960000000000001	2.2199999999999998
21-06-23 07:10	5	0.048	0.06	1.36
21-06-23 07:20	5	0.0	0.0	0.0
21-06-23 07:30	5	0.0	0.0	0.62
21-06-23 07:40	5	0.0	0.0	0.0
21-06-23 07:50	5	0.0	0.0	0.0
21-06-23 08:00	5	2.9080000000000004	3.024	1.92
21-06-23 08:10	5	0.792	1.3359999999999999	2.028
21-06-23 08:20	5	0.0	0.0	0.0
21-06-23 08:30	5	0.0	0.0	0.0
21-06-23 08:40	5	0.0	0.0	0.0
21-06-23 08:50	5	0.144	0.052000000000000005	1.7760000000000002
21-06-23 09:00	5	0.0	0.0	0.0
21-06-23 09:10	5	0.0	0.0	0.0
21-06-23 09:20	5	0.0	0.0	0.0
21-06-23 09:30	5	0.0	0.0	0.0
21-06-23 09:40	5	0.0	0.0	0.0
21-06-23 09:50	5	0.0	0.0	0.46399999999999997
21-06-23 10:00	5	0.0	0.0	0.0
21-06-23 10:10	5	0.0	0.0	0.0
21-06-23 10:20	5	0.488	0.004	0.028000000000000004
21-06-23 10:30	5	0.0	0.0	0.0
21-06-23 10:40	5	0.0	0.0	0.0
21-06-23 10:50	5	0.024	0.004	0.0
21-06-23 11:00	5	0.0	0.0	0.0
21-06-23 11:10	5	0.0	0.0	0.0
21-06-23 11:20	5	0.0	0.0	0.0
21-06-23 11:30	5	3.6719999999999997	0.0	2.696
21-06-23 11:40	5	0.004	0.0	1.968
21-06-23 11:50	5	0.0	0.0	3.284
21-06-23 12:00	5	0.02	0.42400000000000004	4.848
21-06-23 12:10	5	0.21600000000000003	0.0	0.0
21-06-23 12:20	5	8.212	2.2960000000000003	3.164
21-06-23 12:30	5	27.631999999999998	13.1	18.872
21-06-23 12:40	5	6.792	9.324	5.008
21-06-23 12:50	5	11.42	3.252	5.024
21-06-23 13:00	5	5.532000000000001	0.004	1.272
21-06-23 13:10	5	0.0	0.0	0.0
21-06-23 13:20	5	0.0	0.0	0.0
21-06-23 13:30	5	0.0	0.0	0.0
21-06-23 13:40	5	0.0	0.0	0.0
21-06-23 13:50	5	0.0	0.0	0.0
21-06-23 14:00	5	0.0	0.0	0.0
21-06-23 14:10	5	0.0	0.0	0.0
21-06-23 14:20	5	0.0	0.0	0.0
21-06-23 14:30	5	0.0	0.0	0.0
21-06-23 14:40	5	0.0	0.0	0.0
21-06-23 14:50	5	0.0	0.0	0.0
21-06-23 15:00	5	0.0	0.0	0.0
21-06-23 15:10	5	0.048	0.284	1.284
21-06-23 15:20	5	0.0	0.0	0.316
21-06-23 15:30	5	0.0	0.0	0.0
21-06-23 15:40	5	0.10400000000000001	0.0	1.32
21-06-23 15:50	5	0.08	0.0	2.06
21-06-23 16:00	5	0.0	0.268	0.0
21-06-23 16:10	5	0.0	0.0	0.0
21-06-23 16:20	5	0.0	0.0	0.488
21-06-23 16:30	5	0.0	0.0	0.0
21-06-23 16:40	5	0.0	0.0	0.0
21-06-23 16:50	5	0.0	0.0	0.0
21-06-23 17:00	5	0.0	0.0	0.0
21-06-23 17:10	5	0.0	0.0	0.0
21-06-23 17:20	5	0.0	0.0	0.0
21-06-23 17:30	5	0.008	1.2040000000000002	0.45600000000000007
21-06-23 17:40	5	0.0	0.0	0.0
21-06-23 17:50	5	0.0	0.352	0.0
21-06-23 18:00	5	0.0	0.0	0.0
21-06-23 18:10	5	0.0	1.6440000000000001	0.0
21-06-23 18:20	5	0.0	0.0	0.0
21-06-23 18:30	5	0.0	0.0	0.0
21-06-23 18:40	5	0.0	0.0	0.0
21-06-23 18:50	5	0.0	0.0	0.0
21-06-23 19:00	5	0.0	0.0	0.0
21-06-23 19:10	5	0.0	0.0	0.0
21-06-23 19:20	5	3.928000000000001	0.016	0.68
21-06-23 19:30	5	2.436	2.308	0.784
21-06-23 19:40	5	3.8200000000000003	1.068	0.052000000000000005
21-06-23 19:50	5	0.156	0.21600000000000003	0.248
21-06-23 20:00	5	0.0	0.008	0.10400000000000001
21-06-23 20:10	5	0.0	0.0	0.0
21-06-23 20:20	5	0.0	0.0	0.0
21-06-23 20:30	5	3.7039999999999997	0.008	0.43600000000000005
21-06-23 20:40	5	0.168	0.22000000000000003	0.0
21-06-23 20:50	5	0.004	0.024	0.22800000000000004
21-06-23 21:00	5	0.0	0.0	0.0
21-06-23 21:10	5	0.012	2.2199999999999998	0.0
21-06-23 21:20	5	0.0	0.0	0.0
21-06-23 21:30	5	0.0	0.0	0.0
21-06-23 21:40	5	0.924	0.20400000000000001	0.0
21-06-23 21:50	5	4.928	0.41600000000000004	0.04
21-06-23 22:00	5	1.268	1.968	3.052
21-06-23 22:10	5	1.5719999999999998	0.8	1.764
21-06-23 22:20	5	9.652	1.532	0.9400000000000001
21-06-23 22:30	5	4.9799999999999995	5.9	1.9600000000000002
21-06-23 22:40	5	0.096	0.0	0.0
21-06-23 22:50	5	2.696	0.128	0.016
21-06-23 23:00	5	1.1880000000000002	0.968	0.008
21-06-23 23:10	5	0.0	0.0	0.0
21-06-23 23:20	5	0.0	0.0	0.264
21-06-23 23:30	5	0.36	3.4840000000000004	0.72
21-06-23 23:40	5	1.464	0.328	0.96
21-06-23 23:50	5	4.64	8.96	5.34
21-06-24 00:00	5	not_recorded	not_recorded	not_recorded
21-06-24 00:10	5	not_recorded	not_recorded	not_recorded
21-06-24 00:20	5	not_recorded	not_recorded	not_recorded
21-06-24 00:30	5	not_recorded	not_recorded	not_recorded
21-06-24 00:40	5	not_recorded	not_recorded	not_recorded
21-06-24 00:50	5	not_recorded	not_recorded	not_recorded
21-06-24 01:00	5	not_recorded	not_recorded	not_recorded
21-06-24 01:10	5	not_recorded	not_recorded	not_recorded
21-06-24 01:20	5	not_recorded	not_recorded	not_recorded
21-06-24 01:30	5	not_recorded	not_recorded	not_recorded
21-06-24 01:40	5	not_recorded	not_recorded	not_recorded
21-06-24 01:50	5	not_recorded	not_recorded	not_recorded
21-06-24 02:00	5	not_recorded	not_recorded	not_recorded
21-06-24 02:10	5	not_recorded	not_recorded	not_recorded
21-06-24 02:20	5	not_recorded	not_recorded	not_recorded
21-06-24 02:30	5	not_recorded	not_recorded	not_recorded
21-06-24 02:40	5	not_recorded	not_recorded	not_recorded
21-06-24 02:50	5	not_recorded	not_recorded	not_recorded
21-06-24 03:00	5	not_recorded	not_recorded	not_recorded
21-06-24 03:10	5	not_recorded	not_recorded	not_recorded
21-06-24 03:20	5	not_recorded	not_recorded	not_recorded
21-06-24 03:30	5	not_recorded	not_recorded	not_recorded
21-06-24 03:40	5	not_recorded	not_recorded	not_recorded
21-06-24 03:50	5	not_recorded	not_recorded	not_recorded
21-06-24 04:00	5	not_recorded	not_recorded	not_recorded
21-06-24 04:10	5	not_recorded	not_recorded	not_recorded
21-06-24 04:20	5	not_recorded	not_recorded	not_recorded
21-06-24 04:30	5	not_recorded	not_recorded	not_recorded
21-06-24 04:40	5	not_recorded	not_recorded	not_recorded
21-06-24 04:50	5	not_recorded	not_recorded	not_recorded
21-06-24 05:00	5	not_recorded	not_recorded	not_recorded
21-06-24 05:10	5	not_recorded	not_recorded	not_recorded
21-06-24 05:20	5	not_recorded	not_recorded	not_recorded
21-06-24 05:30	5	not_recorded	not_recorded	not_recorded
21-06-24 05:40	5	not_recorded	not_recorded	not_recorded
21-06-24 05:50	5	not_recorded	not_recorded	not_recorded
21-06-24 06:00	5	not_recorded	not_recorded	not_recorded
21-06-24 06:10	5	not_recorded	not_recorded	not_recorded
21-06-24 06:20	5	not_recorded	not_recorded	not_recorded
21-06-24 06:30	5	not_recorded	not_recorded	not_recorded
21-06-24 06:40	5	not_recorded	not_recorded	not_recorded
21-06-24 06:50	5	not_recorded	not_recorded	not_recorded
