# Supplementary material for: Rodent home cage monitoring for preclinical safety pharmacology assessment: results of a multi-company validation evaluating nonclinical and clinical data from three compounds
Source: Front Toxicol. 2025 Nov 5;7:1655330. doi: 10.3389/ftox.2025.1655330 (PMC12626872; doi:10.3389/ftox.2025.1655330)
Supplement: Supplementary file 1 [file DataSheet1.zip › JNJ/JNJ_Separation_010_Cage-1.csv]

timestamp	day_index	985141003627903	985141003627905	985141003627912
21-06-04 07:00	-4	not_recorded	not_recorded	not_recorded
21-06-04 07:10	-4	not_recorded	not_recorded	not_recorded
21-06-04 07:20	-4	not_recorded	not_recorded	not_recorded
21-06-04 07:30	-4	not_recorded	not_recorded	not_recorded
21-06-04 07:40	-4	not_recorded	not_recorded	not_recorded
21-06-04 07:50	-4	not_recorded	not_recorded	not_recorded
21-06-04 08:00	-4	not_recorded	not_recorded	not_recorded
21-06-04 08:10	-4	not_recorded	not_recorded	not_recorded
21-06-04 08:20	-4	not_recorded	not_recorded	not_recorded
21-06-04 08:30	-4	not_recorded	not_recorded	not_recorded
21-06-04 08:40	-4	not_recorded	not_recorded	not_recorded
21-06-04 08:50	-4	not_recorded	not_recorded	not_recorded
21-06-04 09:00	-4	not_recorded	not_recorded	not_recorded
21-06-04 09:10	-4	not_recorded	not_recorded	not_recorded
21-06-04 09:20	-4	not_recorded	not_recorded	not_recorded
21-06-04 09:30	-4	not_recorded	not_recorded	not_recorded
21-06-04 09:40	-4	not_recorded	not_recorded	not_recorded
21-06-04 09:50	-4	18.378809	20.60868	16.89015
21-06-04 10:00	-4	15.257655	13.283091	13.019031
21-06-04 10:10	-4	12.3528	11.9556	21.696308
21-06-04 10:20	-4	18.227543	17.717402	16.404179
21-06-04 10:30	-4	23.089952	21.668228	21.246542
21-06-04 10:40	-4	17.367672	18.50138	20.692976
21-06-04 10:50	-4	25.677212	26.831146	23.66998
21-06-04 11:00	-4	25.995209	22.190887	22.228697
21-06-04 11:10	-4	21.895735	23.477324	21.529774
21-06-04 11:20	-4	17.080635	16.960762	23.341473
21-06-04 11:30	-4	19.214544	15.110562	17.853619
21-06-04 11:40	-4	11.95	11.95	12.7803135
21-06-04 11:50	-4	11.957518	14.21857	12.79192
21-06-04 12:00	-4	11.953995	18.016617	14.384524
21-06-04 12:10	-4	16.136597	20.99791	17.216677
21-06-04 12:20	-4	23.9	23.9	23.95
21-06-04 12:30	-4	23.9	23.9	23.95
21-06-04 12:40	-4	23.922457	23.900412	23.95
21-06-04 12:50	-4	24.558207	21.12114	21.159435
21-06-04 13:00	-4	23.9	23.9	23.95
21-06-04 13:10	-4	23.9	23.9	23.95
21-06-04 13:20	-4	23.062632	22.920826	22.968433
21-06-04 13:30	-4	16.387041	16.387041	18.57056
21-06-04 13:40	-4	7.2891884	7.2891884	29.233576
21-06-04 13:50	-4	5.3146048	5.3253183	31.288137
21-06-04 14:00	-4	23.9	23.9	23.95
21-06-04 14:10	-4	17.54638	17.692537	18.960567
21-06-04 14:20	-4	11.942507	14.76033	20.231806
21-06-04 14:30	-4	12.693087	14.08878	20.180012
21-06-04 14:40	-4	13.487932	15.237788	14.81237
21-06-04 14:50	-4	6.6770935	13.26771	7.886223
21-06-04 15:00	-4	11.95	11.95	22.274076
21-06-04 15:10	-4	14.548767	14.548767	28.861658
21-06-04 15:20	-4	13.063309	13.063309	23.624805
21-06-04 15:30	-4	15.293024	15.293024	18.164818
21-06-04 15:40	-4	11.767606	11.767606	18.146809
21-06-04 15:50	-4	18.002192	5.5901504	6.0675044
21-06-04 16:00	-4	23.198246	22.769304	24.24638
21-06-04 16:10	-4	11.076038	13.670662	12.857313
21-06-04 16:20	-4	13.11546	18.732105	13.107126
21-06-04 16:30	-4	11.508298	11.508298	12.092081
21-06-04 16:40	-4	21.101707	13.614542	14.011969
21-06-04 16:50	-4	23.9	23.9	26.017218
21-06-04 17:00	-4	20.307829	20.307829	24.795544
21-06-04 17:10	-4	21.500887	19.334002	20.782932
21-06-04 17:20	-4	23.665781	11.95	11.95
21-06-04 17:30	-4	23.9	11.95	11.95
21-06-04 17:40	-4	13.67215	13.024859	15.7433605
21-06-04 17:50	-4	12.0061245	21.899967	12.609743
21-06-04 18:00	-4	11.95	23.322416	11.95
21-06-04 18:10	-4	11.982695	23.9	11.9828
21-06-04 18:20	-4	11.945051	14.9529295	11.945051
21-06-04 18:30	-4	18.852383	12.166236	11.578882
21-06-04 18:40	-4	14.25267	23.405441	14.244612
21-06-04 18:50	-4	11.938596	20.814816	11.8892765
21-06-04 19:00	-4	13.876457	14.698916	12.365395
21-06-04 19:10	-4	18.730503	17.165564	17.459751
21-06-04 19:20	-4	16.452927	22.21158	16.263021
21-06-04 19:30	-4	16.145796	12.314408	12.561655
21-06-04 19:40	-4	32.87593	21.27343	23.08844
21-06-04 19:50	-4	24.523401	19.995277	23.174149
21-06-04 20:00	-4	21.73594	21.963755	30.149225
21-06-04 20:10	-4	12.986948	23.881777	14.007483
21-06-04 20:20	-4	16.61343	19.647736	15.614878
21-06-04 20:30	-4	14.363246	15.032608	20.662128
21-06-04 20:40	-4	17.2112	18.42844	23.118534
21-06-04 20:50	-4	15.810829	17.863882	18.752546
21-06-04 21:00	-4	26.298035	20.433186	20.906895
21-06-04 21:10	-4	20.421003	20.449791	21.203945
21-06-04 21:20	-4	24.686026	21.612638	21.636738
21-06-04 21:30	-4	23.978506	20.915434	22.628689
21-06-04 21:40	-4	13.967791	21.950481	13.864902
21-06-04 21:50	-4	17.359907	11.87932	17.822414
21-06-04 22:00	-4	20.142542	20.615406	15.998029
21-06-04 22:10	-4	10.448019	12.720741	8.093344
21-06-04 22:20	-4	20.483412	19.958614	18.382437
21-06-04 22:30	-4	18.269371	21.450384	17.477285
21-06-04 22:40	-4	23.707867	15.388998	20.45384
21-06-04 22:50	-4	31.692942	18.277103	19.085497
21-06-04 23:00	-4	24.50546	12.079524	12.795732
21-06-04 23:10	-4	17.998554	17.310068	14.206339
21-06-04 23:20	-4	18.171144	17.606007	18.731428
21-06-04 23:30	-4	18.515314	16.119595	15.080931
21-06-04 23:40	-4	18.929386	19.781857	17.318516
21-06-04 23:50	-4	20.97868	20.599316	19.438875
21-06-05 00:00	-4	16.166153	18.217562	15.477026
21-06-05 00:10	-4	19.405247	16.61316	18.676996
21-06-05 00:20	-4	19.840626	19.244194	21.344341
21-06-05 00:30	-4	21.163301	24.852219	20.97891
21-06-05 00:40	-4	14.987096	16.328457	16.3436
21-06-05 00:50	-4	14.345647	13.249144	15.737613
21-06-05 01:00	-4	19.20223	22.199594	23.510082
21-06-05 01:10	-4	18.4463	22.147482	17.35022
21-06-05 01:20	-4	12.483556	13.420786	23.814512
21-06-05 01:30	-4	13.914635	19.21878	26.77952
21-06-05 01:40	-4	19.976768	20.822495	20.621906
21-06-05 01:50	-4	22.399656	16.158175	15.335568
21-06-05 02:00	-4	21.790209	24.35207	20.972544
21-06-05 02:10	-4	18.695393	28.99889	18.866852
21-06-05 02:20	-4	23.485966	25.965298	26.846111
21-06-05 02:30	-4	23.892206	34.94513	24.000576
21-06-05 02:40	-4	17.864971	19.888533	20.401518
21-06-05 02:50	-4	13.89754	19.167263	14.72563
21-06-05 03:00	-4	13.965002	15.652147	12.304697
21-06-05 03:10	-4	27.285711	18.642635	16.92651
21-06-05 03:20	-4	21.417057	13.770744	14.737119
21-06-05 03:30	-4	31.219812	23.441797	23.562239
21-06-05 03:40	-4	23.100773	16.255001	19.492245
21-06-05 03:50	-4	15.804619	15.071775	16.914669
21-06-05 04:00	-4	20.42833	17.38405	17.754948
21-06-05 04:10	-4	16.998098	18.195059	19.802958
21-06-05 04:20	-4	17.450117	16.524817	19.60736
21-06-05 04:30	-4	22.505116	20.354828	25.865854
21-06-05 04:40	-4	18.14279	21.680777	17.877283
21-06-05 04:50	-4	22.49962	20.811165	20.836246
21-06-05 05:00	-4	19.356075	26.595554	18.111105
21-06-05 05:10	-4	20.952343	16.446096	16.786789
21-06-05 05:20	-4	20.229723	19.974308	26.903906
21-06-05 05:30	-4	18.323198	18.784342	19.2722
21-06-05 05:40	-4	16.176537	17.572819	16.807436
21-06-05 05:50	-4	21.288422	18.908749	24.64115
21-06-05 06:00	-4	13.639549	14.958447	21.03318
21-06-05 06:10	-4	13.813655	14.38458	19.584198
21-06-05 06:20	-4	16.618074	15.457567	17.909542
21-06-05 06:30	-4	17.107353	19.118275	19.322186
21-06-05 06:40	-4	15.224666	11.572323	14.432543
21-06-05 06:50	-4	15.738835	28.053452	13.477145
21-06-05 07:00	-3	16.089397	29.301508	18.223482
21-06-05 07:10	-3	16.860851	25.257778	16.30533
21-06-05 07:20	-3	14.310226	17.773731	18.78836
21-06-05 07:30	-3	11.939245	11.939245	23.9
21-06-05 07:40	-3	12.628777	12.71578	23.467007
21-06-05 07:50	-3	17.82108	18.522312	15.316267
21-06-05 08:00	-3	14.316145	11.341672	11.341672
21-06-05 08:10	-3	15.610346	11.95	11.95
21-06-05 08:20	-3	16.899853	11.95	11.95
21-06-05 08:30	-3	21.723389	11.947306	11.947306
21-06-05 08:40	-3	23.891905	11.945969	11.945969
21-06-05 08:50	-3	22.426037	20.933487	18.565044
21-06-05 09:00	-3	14.154833	18.532122	14.391594
21-06-05 09:10	-3	15.781296	14.655449	15.698535
21-06-05 09:20	-3	15.06642	11.51671	15.528073
21-06-05 09:30	-3	16.899853	16.899853	26.765736
21-06-05 09:40	-3	13.093364	13.100551	15.388568
21-06-05 09:50	-3	11.95	11.95	11.95
21-06-05 10:00	-3	11.937665	12.240564	11.937665
21-06-05 10:10	-3	15.740763	16.899853	15.740763
21-06-05 10:20	-3	15.928984	15.928984	18.25702
21-06-05 10:30	-3	12.905871	12.9081135	16.153265
21-06-05 10:40	-3	15.833748	13.1116	12.990196
21-06-05 10:50	-3	19.52342	13.950114	13.756857
21-06-05 11:00	-3	14.821164	14.046606	13.443819
21-06-05 11:10	-3	16.050787	13.129415	15.603755
21-06-05 11:20	-3	12.430701	14.594706	12.60703
21-06-05 11:30	-3	12.793158	13.37354	19.045038
21-06-05 11:40	-3	15.424662	10.946199	13.109091
21-06-05 11:50	-3	21.88802	11.95	11.95
21-06-05 12:00	-3	23.9	16.85614	17.965971
21-06-05 12:10	-3	21.7001	21.724268	23.666826
21-06-05 12:20	-3	16.899853	16.899853	16.899853
21-06-05 12:30	-3	16.753054	16.753054	16.753054
21-06-05 12:40	-3	9.79183	11.95	9.79183
21-06-05 12:50	-3	15.454687	9.912157	8.622474
21-06-05 13:00	-3	11.921387	14.960205	12.409769
21-06-05 13:10	-3	9.343054	15.222898	10.32604
21-06-05 13:20	-3	11.95	15.772092	11.95
21-06-05 13:30	-3	11.95	16.211056	11.95
21-06-05 13:40	-3	12.254102	11.959689	20.30026
21-06-05 13:50	-3	18.86961	18.32056	19.315975
21-06-05 14:00	-3	23.562674	12.493041	12.502504
21-06-05 14:10	-3	19.857481	11.947004	11.947004
21-06-05 14:20	-3	16.898046	11.95	11.95
21-06-05 14:30	-3	19.881237	11.947456	11.947456
21-06-05 14:40	-3	23.9	11.95	11.95
21-06-05 14:50	-3	21.184849	12.782044	12.566027
21-06-05 15:00	-3	21.84788	14.332739	14.332739
21-06-05 15:10	-3	24.101297	15.647123	15.673849
21-06-05 15:20	-3	19.74069	15.254135	15.082805
21-06-05 15:30	-3	14.703076	14.699194	14.699194
21-06-05 15:40	-3	7.6210527	12.0010805	5.308103
21-06-05 15:50	-3	11.96863	11.233545	10.9569235
21-06-05 16:00	-3	11.970315	11.95	11.951635
21-06-05 16:10	-3	21.858303	12.9431505	13.2644
21-06-05 16:20	-3	14.894297	20.574518	12.521486
21-06-05 16:30	-3	12.947281	15.333403	10.8641205
21-06-05 16:40	-3	12.917394	12.914159	15.913132
21-06-05 16:50	-3	11.95	11.95	16.898169
21-06-05 17:00	-3	11.95	11.95	16.899853
21-06-05 17:10	-3	11.95	11.95	16.425585
21-06-05 17:20	-3	11.95	11.95	16.664127
21-06-05 17:30	-3	11.951434	13.762502	15.083122
21-06-05 17:40	-3	16.513153	19.160372	17.717873
21-06-05 17:50	-3	23.95	23.95	26.721008
21-06-05 18:00	-3	15.883818	16.01141	18.502542
21-06-05 18:10	-3	11.95	15.740763	11.95
21-06-05 18:20	-3	10.811075	6.031762	5.0803905
21-06-05 18:30	-3	13.242856	12.526369	15.79868
21-06-05 18:40	-3	11.95	11.95	11.95
21-06-05 18:50	-3	12.231827	12.343332	12.568318
21-06-05 19:00	-3	21.843822	16.19543	15.213895
21-06-05 19:10	-3	24.388039	21.676388	21.858263
21-06-05 19:20	-3	20.098288	20.832706	15.738363
21-06-05 19:30	-3	15.896686	13.883512	12.584314
21-06-05 19:40	-3	22.80194	25.329044	21.127811
21-06-05 19:50	-3	25.97109	27.126709	23.93671
21-06-05 20:00	-3	16.656591	23.860481	18.49366
21-06-05 20:10	-3	14.215309	24.449675	15.051828
21-06-05 20:20	-3	14.485085	16.331047	10.681989
21-06-05 20:30	-3	23.717676	22.799633	22.799633
21-06-05 20:40	-3	17.152754	24.362326	16.70658
21-06-05 20:50	-3	16.765968	15.045794	12.624488
21-06-05 21:00	-3	11.917736	14.733976	11.950001
21-06-05 21:10	-3	20.687727	24.32684	19.360355
21-06-05 21:20	-3	23.95	15.1839905	14.734495
21-06-05 21:30	-3	20.251915	23.490778	25.96875
21-06-05 21:40	-3	18.646236	19.354328	30.74737
21-06-05 21:50	-3	14.687403	15.8242035	20.289278
21-06-05 22:00	-3	13.99671	13.783694	16.240055
21-06-05 22:10	-3	12.668785	30.25169	12.668785
21-06-05 22:20	-3	20.585361	16.000353	13.278209
21-06-05 22:30	-3	17.877537	15.075417	15.083397
21-06-05 22:40	-3	14.322186	14.119885	14.43379
21-06-05 22:50	-3	16.105888	14.223593	14.057451
21-06-05 23:00	-3	21.379086	13.451935	14.443199
21-06-05 23:10	-3	14.763379	18.723255	13.755606
21-06-05 23:20	-3	17.161201	21.996225	18.779394
21-06-05 23:30	-3	15.751378	15.758136	16.053783
21-06-05 23:40	-3	16.885733	14.093089	17.55698
21-06-05 23:50	-3	13.649496	19.361979	13.712458
21-06-06 00:00	-3	17.849398	18.634321	21.250118
21-06-06 00:10	-3	18.509644	22.743153	18.916279
21-06-06 00:20	-3	16.085617	17.213722	15.236183
21-06-06 00:30	-3	18.391125	21.006903	21.376408
21-06-06 00:40	-3	18.189968	21.609009	19.709196
21-06-06 00:50	-3	18.803669	16.987549	14.696238
21-06-06 01:00	-3	17.14146	24.813427	18.456512
21-06-06 01:10	-3	19.53522	24.1698	18.875313
21-06-06 01:20	-3	24.05353	24.664362	28.821362
21-06-06 01:30	-3	20.42831	20.42829	30.75294
21-06-06 01:40	-3	17.256454	17.26267	24.419758
21-06-06 01:50	-3	20.969378	20.541542	20.995459
21-06-06 02:00	-3	11.360666	17.03386	12.852875
21-06-06 02:10	-3	16.709753	22.10772	20.136806
21-06-06 02:20	-3	18.530577	16.367956	16.51431
21-06-06 02:30	-3	15.872403	13.596533	16.684093
21-06-06 02:40	-3	18.203388	16.805626	21.759232
21-06-06 02:50	-3	17.25963	16.083233	15.636896
21-06-06 03:00	-3	19.422474	19.159351	19.541004
21-06-06 03:10	-3	16.877705	23.649359	17.400131
21-06-06 03:20	-3	20.555332	21.548134	22.266989
21-06-06 03:30	-3	17.255352	19.403889	25.66182
21-06-06 03:40	-3	16.223957	17.006618	23.71112
21-06-06 03:50	-3	14.522093	15.714505	30.36494
21-06-06 04:00	-3	18.045017	19.739115	22.937252
21-06-06 04:10	-3	16.183489	17.98552	21.668661
21-06-06 04:20	-3	23.38911	24.366648	23.898756
21-06-06 04:30	-3	21.420086	14.244507	16.067308
21-06-06 04:40	-3	18.611979	22.102594	19.392056
21-06-06 04:50	-3	19.088413	20.889038	21.394814
21-06-06 05:00	-3	15.293114	15.585348	13.758222
21-06-06 05:10	-3	15.583414	15.849086	11.41548
21-06-06 05:20	-3	16.646519	16.842377	17.091322
21-06-06 05:30	-3	17.059011	17.777157	17.02447
21-06-06 05:40	-3	17.407722	18.568417	19.407248
21-06-06 05:50	-3	20.544336	20.6242	15.835368
21-06-06 06:00	-3	20.884766	24.290098	18.875498
21-06-06 06:10	-3	18.671947	21.42249	16.404078
21-06-06 06:20	-3	27.210186	19.257002	19.30827
21-06-06 06:30	-3	21.323174	15.784831	17.287104
21-06-06 06:40	-3	17.683573	17.954556	15.344732
21-06-06 06:50	-3	19.123959	22.850325	19.337507
21-06-06 07:00	-2	15.7068	13.895976	14.626836
21-06-06 07:10	-2	16.825525	14.870117	12.819597
21-06-06 07:20	-2	16.534718	16.462341	15.586172
21-06-06 07:30	-2	21.997494	20.925442	27.833832
21-06-06 07:40	-2	11.95	11.95	13.106844
21-06-06 07:50	-2	12.455292	13.296911	15.82384
21-06-06 08:00	-2	21.415668	4.487648	8.3881035
21-06-06 08:10	-2	25.741802	4.145455	4.145455
21-06-06 08:20	-2	23.901737	11.939245	11.939245
21-06-06 08:30	-2	23.9	11.95	11.95
21-06-06 08:40	-2	23.900064	11.95	11.95
21-06-06 08:50	-2	19.229939	11.948782	16.240093
21-06-06 09:00	-2	15.029436	11.965915	16.442005
21-06-06 09:10	-2	11.95	11.95	23.9
21-06-06 09:20	-2	11.975057	11.928618	23.231968
21-06-06 09:30	-2	0.23599999	23.714	0.23509999
21-06-06 09:40	-2	6.301113	9.4234915	10.882112
21-06-06 09:50	-2	23.9	11.95	11.95
21-06-06 10:00	-2	23.9	11.618587	11.618587
21-06-06 10:10	-2	23.9	20.145916	20.18
21-06-06 10:20	-2	22.370762	32.230587	21.472416
21-06-06 10:30	-2	16.899853	23.444494	16.369114
21-06-06 10:40	-2	16.098629	28.633793	16.899853
21-06-06 10:50	-2	11.959909	18.0445	14.369342
21-06-06 11:00	-2	11.953995	23.452717	12.133001
21-06-06 11:10	-2	10.785794	18.018332	15.228098
21-06-06 11:20	-2	0.0	0.0	26.31485
21-06-06 11:30	-2	9.95991	9.95991	24.316118
21-06-06 11:40	-2	12.074591	12.074575	23.16698
21-06-06 11:50	-2	17.038548	17.671165	17.777565
21-06-06 12:00	-2	23.357752	16.899853	16.899853
21-06-06 12:10	-2	24.609352	13.109091	13.109091
21-06-06 12:20	-2	13.7734375	17.61206	13.868738
21-06-06 12:30	-2	9.657578	13.956836	8.871558
21-06-06 12:40	-2	16.567036	22.704865	16.53852
21-06-06 12:50	-2	19.8376	12.289404	11.03155
21-06-06 13:00	-2	9.797247	9.592909	22.717
21-06-06 13:10	-2	11.95	11.95	18.882992
21-06-06 13:20	-2	11.95	11.95	12.075076
21-06-06 13:30	-2	11.95	11.95	21.700403
21-06-06 13:40	-2	11.95	11.95	23.612005
21-06-06 13:50	-2	12.052801	12.0532	23.642675
21-06-06 14:00	-2	12.392334	12.62872	21.654009
21-06-06 14:10	-2	22.689001	12.334317	12.943266
21-06-06 14:20	-2	12.760611	13.430308	23.886032
21-06-06 14:30	-2	11.95	11.95	16.394604
21-06-06 14:40	-2	11.779475	11.936699	12.1057
21-06-06 14:50	-2	11.95	11.95	12.312506
21-06-06 15:00	-2	11.95	11.95	12.485909
21-06-06 15:10	-2	7.8593965	7.9070587	14.990332
21-06-06 15:20	-2	10.733015	18.611238	12.280058
21-06-06 15:30	-2	12.613083	14.117651	11.367527
21-06-06 15:40	-2	8.565844	12.256247	7.7418275
21-06-06 15:50	-2	12.276387	12.156406	12.18057
21-06-06 16:00	-2	14.934977	6.706996	6.8683577
21-06-06 16:10	-2	14.228167	12.449369	9.401921
21-06-06 16:20	-2	12.046316	22.616522	11.656275
21-06-06 16:30	-2	16.899971	16.915937	16.935247
21-06-06 16:40	-2	16.932308	25.880703	16.935247
21-06-06 16:50	-2	17.10571	26.351276	16.817616
21-06-06 17:00	-2	12.0418	26.63094	12.0418
21-06-06 17:10	-2	17.919893	10.939525	7.875898
21-06-06 17:20	-2	18.750637	18.564156	22.384237
21-06-06 17:30	-2	11.881009	14.454538	11.92837
21-06-06 17:40	-2	11.95	23.95	11.95
21-06-06 17:50	-2	11.95	23.95	11.95
21-06-06 18:00	-2	22.626612	17.14139	15.571422
21-06-06 18:10	-2	14.101733	14.129379	13.17245
21-06-06 18:20	-2	14.104269	13.63279	13.661345
21-06-06 18:30	-2	15.97261	15.973688	18.601341
21-06-06 18:40	-2	12.954953	14.540398	14.891414
21-06-06 18:50	-2	13.20567	13.20567	20.613295
21-06-06 19:00	-2	27.392334	19.537128	22.462246
21-06-06 19:10	-2	36.353504	23.9	23.9
21-06-06 19:20	-2	34.05213	22.385536	22.385536
21-06-06 19:30	-2	15.8910885	13.779811	16.05084
21-06-06 19:40	-2	14.070501	15.055098	10.921896
21-06-06 19:50	-2	20.872456	22.523006	20.752857
21-06-06 20:00	-2	15.995102	25.279377	15.123731
21-06-06 20:10	-2	17.299091	24.142618	21.79632
21-06-06 20:20	-2	18.913042	18.913042	29.455587
21-06-06 20:30	-2	16.151882	16.168789	20.777515
21-06-06 20:40	-2	19.401478	11.968228	11.994684
21-06-06 20:50	-2	27.143978	14.179045	14.027517
21-06-06 21:00	-2	16.0779	12.456028	14.268666
21-06-06 21:10	-2	13.601954	24.393764	15.013731
21-06-06 21:20	-2	12.196157	16.9027	25.40921
21-06-06 21:30	-2	15.224429	16.416538	19.819267
21-06-06 21:40	-2	19.384497	15.961255	17.273458
21-06-06 21:50	-2	19.39336	22.40678	20.646673
21-06-06 22:00	-2	14.591444	16.155949	20.82582
21-06-06 22:10	-2	16.727472	16.821243	16.95185
21-06-06 22:20	-2	22.934065	17.552797	16.883305
21-06-06 22:30	-2	16.612871	27.84964	16.484015
21-06-06 22:40	-2	22.92744	30.792542	23.656826
21-06-06 22:50	-2	17.675348	13.850027	16.602118
21-06-06 23:00	-2	23.704952	15.6718235	15.293279
21-06-06 23:10	-2	21.662567	26.909994	20.715513
21-06-06 23:20	-2	16.607624	11.9017515	13.227033
21-06-06 23:30	-2	16.526648	19.066952	16.139538
21-06-06 23:40	-2	17.358309	16.370447	23.010988
21-06-06 23:50	-2	17.2542	17.350761	15.561099
21-06-07 00:00	-2	20.520027	21.556757	19.215052
21-06-07 00:10	-2	15.879265	18.88419	16.922947
21-06-07 00:20	-2	19.59733	20.330587	20.40881
21-06-07 00:30	-2	22.099977	18.159803	20.508419
21-06-07 00:40	-2	17.01022	20.054138	14.835498
21-06-07 00:50	-2	16.349968	16.851992	16.763542
21-06-07 01:00	-2	18.924582	20.647442	17.506365
21-06-07 01:10	-2	18.891922	16.824198	18.346096
21-06-07 01:20	-2	18.031643	16.740343	17.431734
21-06-07 01:30	-2	20.894062	20.55164	20.691153
21-06-07 01:40	-2	19.523523	19.819666	16.601442
21-06-07 01:50	-2	21.468868	24.83862	20.980581
21-06-07 02:00	-2	20.633362	28.13414	18.544714
21-06-07 02:10	-2	14.976199	17.288687	19.847284
21-06-07 02:20	-2	17.96168	20.317476	20.18806
21-06-07 02:30	-2	14.424101	20.311893	16.48096
21-06-07 02:40	-2	16.957968	18.058786	16.361801
21-06-07 02:50	-2	19.76314	21.478306	24.050734
21-06-07 03:00	-2	13.796689	13.952624	22.289547
21-06-07 03:10	-2	17.995419	19.577341	25.752462
21-06-07 03:20	-2	18.428736	22.737171	19.419212
21-06-07 03:30	-2	20.877737	18.550158	20.61079
21-06-07 03:40	-2	16.870275	14.902521	25.087969
21-06-07 03:50	-2	18.24572	20.539753	20.562473
21-06-07 04:00	-2	16.680307	16.625332	17.113098
21-06-07 04:10	-2	16.028158	19.770897	25.784628
21-06-07 04:20	-2	22.018608	15.380058	13.74663
21-06-07 04:30	-2	14.029619	16.031937	12.923647
21-06-07 04:40	-2	16.502491	15.901052	12.443403
21-06-07 04:50	-2	11.428968	16.304295	10.538553
21-06-07 05:00	-2	20.960924	20.604174	21.422424
21-06-07 05:10	-2	20.536482	18.592213	17.553339
21-06-07 05:20	-2	19.088575	18.45182	23.248896
21-06-07 05:30	-2	19.359982	18.180643	20.588947
21-06-07 05:40	-2	11.848338	14.18651	23.75513
21-06-07 05:50	-2	20.169384	18.02715	22.483606
21-06-07 06:00	-2	20.636097	19.092436	20.299723
21-06-07 06:10	-2	19.512325	17.563074	16.690233
21-06-07 06:20	-2	32.175163	20.26022	20.397806
21-06-07 06:30	-2	21.823673	26.399933	20.437145
21-06-07 06:40	-2	21.215586	29.351818	20.2013
21-06-07 06:50	-2	24.125172	26.242188	22.35793
21-06-07 07:00	-1	21.135927	17.481218	18.069834
21-06-07 07:10	-1	10.728925	11.337748	10.591975
21-06-07 07:20	-1	11.542704	11.542704	14.538737
21-06-07 07:30	-1	18.394249	14.053601	14.385004
21-06-07 07:40	-1	14.748291	14.748291	17.558292
21-06-07 07:50	-1	11.79876	11.915182	11.851592
21-06-07 08:00	-1	12.994489	11.890949	17.491238
21-06-07 08:10	-1	12.100612	13.825514	19.389399
21-06-07 08:20	-1	14.42984	14.341502	13.212123
21-06-07 08:30	-1	17.615574	17.121994	17.164837
21-06-07 08:40	-1	16.368374	17.42141	16.517168
21-06-07 08:50	-1	6.379988	19.773811	6.2670207
21-06-07 09:00	-1	12.420529	11.95	11.95
21-06-07 09:10	-1	14.12145	12.664656	13.842424
21-06-07 09:20	-1	10.432159	13.82163	15.612623
21-06-07 09:30	-1	15.027246	15.222534	16.462849
21-06-07 09:40	-1	19.619467	11.882914	11.882914
21-06-07 09:50	-1	15.5791645	13.755542	20.693316
21-06-07 10:00	-1	11.955694	13.954546	24.214664
21-06-07 10:10	-1	12.0	23.9	12.0
21-06-07 10:20	-1	14.508951	19.865435	13.4387455
21-06-07 10:30	-1	16.953907	24.65858	16.231503
21-06-07 10:40	-1	13.27408	23.762691	13.311758
21-06-07 10:50	-1	9.303629	27.533222	8.929922
21-06-07 11:00	-1	11.95	23.95	11.95
21-06-07 11:10	-1	14.243881	20.021473	12.517969
21-06-07 11:20	-1	12.827934	13.040683	16.980495
21-06-07 11:30	-1	12.0	10.850378	11.783633
21-06-07 11:40	-1	11.94503	11.470777	12.375817
21-06-07 11:50	-1	12.588542	15.111493	14.0774975
21-06-07 12:00	-1	21.553417	23.95	21.553417
21-06-07 12:10	-1	16.821636	23.95	17.298267
21-06-07 12:20	-1	15.126709	23.95	15.126709
21-06-07 12:30	-1	23.9	23.95	23.9
21-06-07 12:40	-1	22.571705	22.726042	23.9
21-06-07 12:50	-1	11.996244	11.996244	23.834335
21-06-07 13:00	-1	17.658056	17.66386	17.879097
21-06-07 13:10	-1	12.879947	12.662324	22.03198
21-06-07 13:20	-1	11.95	11.95	22.147333
21-06-07 13:30	-1	10.832778	10.832778	24.094147
21-06-07 13:40	-1	12.641591	12.77868	23.070234
21-06-07 13:50	-1	13.036412	14.05459	20.174688
21-06-07 14:00	-1	11.926591	12.011157	23.634403
21-06-07 14:10	-1	20.353954	19.39669	27.310993
21-06-07 14:20	-1	23.9	20.723291	29.53329
21-06-07 14:30	-1	23.9	11.95	11.95
21-06-07 14:40	-1	23.9	17.066782	17.088017
21-06-07 14:50	-1	23.9	23.9	23.95
21-06-07 15:00	-1	18.616009	16.420422	17.140451
21-06-07 15:10	-1	16.52944	16.875023	15.646965
21-06-07 15:20	-1	15.43014	16.825489	17.783482
21-06-07 15:30	-1	21.399677	23.953135	23.483135
21-06-07 15:40	-1	17.947803	24.441427	18.994694
21-06-07 15:50	-1	16.755842	12.920694	20.734598
21-06-07 16:00	-1	11.95	11.95	35.9
21-06-07 16:10	-1	13.731029	13.731029	27.211285
21-06-07 16:20	-1	23.87849	23.87849	26.303625
21-06-07 16:30	-1	23.9	23.9	23.95
21-06-07 16:40	-1	23.889336	23.9	23.981367
21-06-07 16:50	-1	13.725252	22.292782	13.727872
21-06-07 17:00	-1	12.51776	23.240294	12.234978
21-06-07 17:10	-1	11.952229	15.660873	15.361389
21-06-07 17:20	-1	12.810738	16.844301	15.226794
21-06-07 17:30	-1	14.640593	21.489552	15.76063
21-06-07 17:40	-1	15.21171	17.130497	16.056078
21-06-07 17:50	-1	17.13869	14.749353	11.952074
21-06-07 18:00	-1	26.960608	14.640608	14.570099
21-06-07 18:10	-1	36.353504	21.101707	21.101707
21-06-07 18:20	-1	26.812489	20.514458	26.160116
21-06-07 18:30	-1	11.95	11.95	23.95
21-06-07 18:40	-1	11.95	11.95	23.908083
21-06-07 18:50	-1	17.896587	17.896587	29.882969
21-06-07 19:00	-1	19.904324	20.086756	27.278683
21-06-07 19:10	-1	15.487592	14.786055	15.439989
21-06-07 19:20	-1	17.850925	13.350145	15.067108
21-06-07 19:30	-1	15.63299	18.839394	17.584585
21-06-07 19:40	-1	24.735514	23.9	23.9
21-06-07 19:50	-1	23.933123	23.895771	26.425104
21-06-07 20:00	-1	24.88892	24.165651	28.090435
21-06-07 20:10	-1	12.1505375	12.187823	23.95
21-06-07 20:20	-1	12.148535	12.148535	22.898493
21-06-07 20:30	-1	18.660686	21.225903	16.098404
21-06-07 20:40	-1	20.454966	20.51287	30.114162
21-06-07 20:50	-1	32.799496	12.065984	12.065039
21-06-07 21:00	-1	19.726454	16.534636	18.24065
21-06-07 21:10	-1	19.5607	17.304855	19.288874
21-06-07 21:20	-1	24.821749	11.728874	11.549407
21-06-07 21:30	-1	15.139058	25.193945	16.028646
21-06-07 21:40	-1	22.145578	24.32124	28.810007
21-06-07 21:50	-1	20.189217	16.063467	15.355513
21-06-07 22:00	-1	15.730154	16.59338	16.83708
21-06-07 22:10	-1	14.582683	20.422873	17.2054
21-06-07 22:20	-1	21.077427	20.512638	25.290905
21-06-07 22:30	-1	13.847934	18.085703	12.80806
21-06-07 22:40	-1	20.562496	20.139235	16.008846
21-06-07 22:50	-1	20.952938	21.416168	24.54633
21-06-07 23:00	-1	17.379215	21.274288	24.506283
21-06-07 23:10	-1	16.330412	15.538361	19.756166
21-06-07 23:20	-1	25.785788	16.7232	18.552162
21-06-07 23:30	-1	17.067863	14.668187	15.220848
21-06-07 23:40	-1	14.917452	16.38573	16.408356
21-06-07 23:50	-1	16.748219	15.124735	15.745111
21-06-08 00:00	-1	14.564947	17.004963	12.843504
21-06-08 00:10	-1	16.985687	16.976254	18.225084
21-06-08 00:20	-1	19.892473	17.403364	17.764685
21-06-08 00:30	-1	19.06627	21.770296	21.822536
21-06-08 00:40	-1	13.626872	21.81286	14.2220125
21-06-08 00:50	-1	17.458057	20.772755	18.824612
21-06-08 01:00	-1	14.9296665	18.226492	16.622272
21-06-08 01:10	-1	15.118942	14.407471	15.529409
21-06-08 01:20	-1	17.454098	9.611307	14.044772
21-06-08 01:30	-1	16.728912	18.68626	19.742855
21-06-08 01:40	-1	18.866022	21.7767	19.967516
21-06-08 01:50	-1	22.615622	26.38144	22.612305
21-06-08 02:00	-1	15.437065	14.416809	21.621714
21-06-08 02:10	-1	17.913153	19.826986	14.629909
21-06-08 02:20	-1	24.930489	20.355913	15.218282
21-06-08 02:30	-1	20.057907	20.233944	18.944458
21-06-08 02:40	-1	25.153782	20.647701	22.572104
21-06-08 02:50	-1	20.180233	21.549652	15.971501
21-06-08 03:00	-1	24.244429	22.539782	22.45595
21-06-08 03:10	-1	26.03455	22.139734	27.546152
21-06-08 03:20	-1	26.385273	21.40813	18.581753
21-06-08 03:30	-1	23.808163	22.879248	30.594763
21-06-08 03:40	-1	24.462303	15.096644	15.423307
21-06-08 03:50	-1	16.914043	18.781895	20.75028
21-06-08 04:00	-1	16.162374	17.171642	17.560574
21-06-08 04:10	-1	16.357304	16.562777	14.919151
21-06-08 04:20	-1	15.6712055	17.134438	14.574608
21-06-08 04:30	-1	15.837255	13.866391	22.205912
21-06-08 04:40	-1	25.247341	20.307528	21.408417
21-06-08 04:50	-1	20.111788	18.666843	24.095778
21-06-08 05:00	-1	17.076962	17.664711	20.123102
21-06-08 05:10	-1	16.957325	14.3882885	15.051186
21-06-08 05:20	-1	17.581707	22.045452	16.939419
21-06-08 05:30	-1	18.04253	16.075098	17.1599
21-06-08 05:40	-1	18.399702	15.370401	16.935003
21-06-08 05:50	-1	14.86112	16.39727	18.843592
21-06-08 06:00	-1	14.654767	23.250233	15.116092
21-06-08 06:10	-1	19.811323	20.590176	21.594288
21-06-08 06:20	-1	18.271912	17.713049	17.885685
21-06-08 06:30	-1	16.707024	15.947644	18.31984
21-06-08 06:40	-1	15.602415	21.116085	17.915977
21-06-08 06:50	-1	27.723194	20.965763	15.505384
21-06-08 07:00	0	28.691849	24.220455	22.054914
21-06-08 07:10	0	18.573538	30.04271	17.82821
21-06-08 07:20	0	22.794382	27.126709	20.76
21-06-08 07:30	0	13.833319	35.9	13.833319
21-06-08 07:40	0	23.9	35.9	23.9
21-06-08 07:50	0	16.253277	19.895157	30.271435
21-06-08 08:00	0	23.9	23.9	35.87849
21-06-08 08:10	0	23.9	23.9	35.9
21-06-08 08:20	0	23.9	23.9	35.9
21-06-08 08:30	0	23.931004	25.595299	28.716059
21-06-08 08:40	0	23.900778	26.596624	23.909824
21-06-08 08:50	0	21.540127	29.004929	21.540127
21-06-08 09:00	0	16.882687	33.851723	16.882687
21-06-08 09:10	0	21.623663	28.929678	21.623663
21-06-08 09:20	0	13.67539	26.721008	13.67539
21-06-08 09:30	0	12.0	26.721008	12.0
21-06-08 09:40	0	19.645573	24.952408	19.62334
21-06-08 09:50	0	14.374103	13.392281	11.937526
21-06-08 10:00	0	15.076693	15.521086	12.695871
21-06-08 10:10	0	14.230005	14.616694	13.946516
21-06-08 10:20	0	15.14478	16.366398	15.565697
21-06-08 10:30	0	16.647879	16.156696	15.448705
21-06-08 10:40	0	19.059101	17.658873	17.385675
21-06-08 10:50	0	16.412558	15.736437	14.280527
21-06-08 11:00	0	16.719234	14.645925	16.824001
21-06-08 11:10	0	15.241798	15.876719	16.207539
21-06-08 11:20	0	17.394878	17.174805	17.59779
21-06-08 11:30	0	14.408427	16.417398	15.084152
21-06-08 11:40	0	14.750905	15.187105	13.881193
21-06-08 11:50	0	16.22092	14.927554	15.290777
21-06-08 12:00	0	16.881428	16.132526	16.455517
21-06-08 12:10	0	14.822706	16.190166	15.538065
21-06-08 12:20	0	16.528456	15.601085	18.013891
21-06-08 12:30	0	14.069342	15.60041	15.883344
21-06-08 12:40	0	15.636681	15.633482	15.91658
21-06-08 12:50	0	15.198094	18.1858	15.071376
21-06-08 13:00	0	18.652462	16.243916	15.280703
21-06-08 13:10	0	17.657253	18.020596	16.314022
21-06-08 13:20	0	19.117033	17.175732	16.929815
21-06-08 13:30	0	14.563736	17.155283	18.110533
21-06-08 13:40	0	19.658075	17.86776	14.716337
21-06-08 13:50	0	15.306566	18.200901	16.201178
21-06-08 14:00	0	18.195156	20.66486	16.822104
21-06-08 14:10	0	18.239166	19.348429	17.898548
21-06-08 14:20	0	13.977137	16.418507	14.621448
21-06-08 14:30	0	17.461353	16.609442	17.017452
21-06-08 14:40	0	16.495934	17.706295	16.960531
21-06-08 14:50	0	14.291124	21.762331	13.458301
21-06-08 15:00	0	15.766782	18.050112	18.799688
21-06-08 15:10	0	14.73881	14.175367	13.838148
21-06-08 15:20	0	20.310303	14.409475	17.073092
21-06-08 15:30	0	18.915646	13.302859	13.303418
21-06-08 15:40	0	14.306142	12.332901	11.951848
21-06-08 15:50	0	23.70538	10.075122	10.075122
21-06-08 16:00	0	23.23598	11.95	11.95
21-06-08 16:10	0	9.753191	9.510431	15.010104
21-06-08 16:20	0	18.412416	18.149225	15.28158
21-06-08 16:30	0	11.956072	22.865528	12.331701
21-06-08 16:40	0	11.95	23.9	11.95
21-06-08 16:50	0	15.088017	19.46193	15.088017
21-06-08 17:00	0	16.161282	16.246634	16.840557
21-06-08 17:10	0	16.992321	14.46712	15.1731415
21-06-08 17:20	0	13.910959	18.127651	12.217608
21-06-08 17:30	0	7.0937853	5.3418913	13.161163
21-06-08 17:40	0	13.729907	13.100019	13.454547
21-06-08 17:50	0	8.5304165	8.551096	15.316244
21-06-08 18:00	0	11.95	11.95	11.95
21-06-08 18:10	0	15.0399275	15.058126	20.998335
21-06-08 18:20	0	20.875257	15.349582	21.946198
21-06-08 18:30	0	19.40868	11.903459	11.93317
21-06-08 18:40	0	11.95	15.800682	11.95
21-06-08 18:50	0	18.248913	12.874364	12.450346
21-06-08 19:00	0	23.9	11.95	11.95
21-06-08 19:10	0	23.894972	9.117264	9.117264
21-06-08 19:20	0	13.773021	17.402002	13.481341
21-06-08 19:30	0	14.019879	14.960115	13.7411375
21-06-08 19:40	0	18.304077	18.102156	20.771107
21-06-08 19:50	0	19.03047	16.544628	16.303555
21-06-08 20:00	0	12.171409	14.453448	13.351222
21-06-08 20:10	0	13.804629	13.501508	22.734201
21-06-08 20:20	0	20.894138	13.377643	14.180784
21-06-08 20:30	0	21.708706	10.575987	10.575987
21-06-08 20:40	0	15.021029	12.404769	17.04851
21-06-08 20:50	0	11.989085	11.989085	12.135087
21-06-08 21:00	0	13.309595	13.294947	13.294947
21-06-08 21:10	0	15.378224	11.999045	12.007871
21-06-08 21:20	0	13.66231	13.66231	13.667257
21-06-08 21:30	0	13.139544	11.797003	12.53222
21-06-08 21:40	0	17.713398	15.084859	14.200106
21-06-08 21:50	0	13.864568	17.239779	12.353525
21-06-08 22:00	0	7.200118	13.20668	7.168545
21-06-08 22:10	0	21.655872	16.458218	16.18436
21-06-08 22:20	0	19.330692	15.2865505	14.171588
21-06-08 22:30	0	15.771596	15.101399	15.532163
21-06-08 22:40	0	11.950776	11.867079	13.25929
21-06-08 22:50	0	13.265245	12.204278	11.768629
21-06-08 23:00	0	16.648397	10.03328	9.783663
21-06-08 23:10	0	17.581676	15.269246	15.515257
21-06-08 23:20	0	16.772053	17.64956	17.95211
21-06-08 23:30	0	11.692104	12.391171	9.635077
21-06-08 23:40	0	19.496113	15.98338	15.378464
21-06-08 23:50	0	18.619986	15.8676815	14.213461
21-06-09 00:00	0	15.221143	16.02864	15.878363
21-06-09 00:10	0	17.09803	16.99932	21.51486
21-06-09 00:20	0	19.330477	17.176514	17.090473
21-06-09 00:30	0	25.73438	15.828883	15.899773
21-06-09 00:40	0	27.27825	15.942129	16.198277
21-06-09 00:50	0	16.023098	21.94545	15.3689165
21-06-09 01:00	0	22.974573	21.460262	21.62588
21-06-09 01:10	0	11.935283	18.324009	15.392111
21-06-09 01:20	0	17.984104	20.253061	14.092921
21-06-09 01:30	0	24.671469	18.805706	19.000965
21-06-09 01:40	0	17.28249	16.388361	18.336666
21-06-09 01:50	0	21.076422	16.153566	18.156029
21-06-09 02:00	0	11.089657	27.037579	11.812521
21-06-09 02:10	0	11.211555	11.546737	13.322992
21-06-09 02:20	0	13.938667	17.493797	15.011142
21-06-09 02:30	0	13.543248	15.254236	18.48389
21-06-09 02:40	0	17.481018	21.067448	20.270832
21-06-09 02:50	0	14.952092	22.107487	17.223648
21-06-09 03:00	0	16.28038	26.358454	22.358303
21-06-09 03:10	0	15.698484	18.820057	20.445889
21-06-09 03:20	0	13.74803	12.690035	11.788244
21-06-09 03:30	0	13.428404	17.50845	13.187418
21-06-09 03:40	0	26.060421	23.938292	23.95
21-06-09 03:50	0	21.744455	23.554684	25.138165
21-06-09 04:00	0	21.710571	21.710571	37.44262
21-06-09 04:10	0	23.867735	23.867735	37.829723
21-06-09 04:20	0	22.676533	12.719986	13.598761
21-06-09 04:30	0	19.212215	15.018697	19.448206
21-06-09 04:40	0	17.278528	16.189472	14.271614
21-06-09 04:50	0	22.6791	22.643047	25.787281
21-06-09 05:00	0	18.8211	21.34559	18.841946
21-06-09 05:10	0	15.875006	14.572329	16.427317
21-06-09 05:20	0	13.466655	13.87298	11.276182
21-06-09 05:30	0	15.262014	18.380718	19.070545
21-06-09 05:40	0	18.113277	21.34681	19.926533
21-06-09 05:50	0	19.152542	22.155794	20.980484
21-06-09 06:00	0	11.484706	15.664363	15.404607
21-06-09 06:10	0	21.450441	20.59698	20.320194
21-06-09 06:20	0	26.189438	16.598019	19.617874
21-06-09 06:30	0	15.980139	24.923512	16.937454
21-06-09 06:40	0	19.422718	32.8404	19.422718
21-06-09 06:50	0	23.9	37.83666	23.9
21-06-09 07:00	1	21.412601	32.62194	21.412601
21-06-09 07:10	1	20.731968	25.068363	20.731968
21-06-09 07:20	1	19.452114	28.966537	19.452114
21-06-09 07:30	1	19.248661	37.080196	19.248661
21-06-09 07:40	1	12.792723	19.78046	12.582997
21-06-09 07:50	1	17.634083	10.938189	10.980711
21-06-09 08:00	1	11.940604	11.927755	12.715748
21-06-09 08:10	1	12.275602	11.656134	11.656134
21-06-09 08:20	1	12.458068	12.002896	12.735956
21-06-09 08:30	1	12.351939	15.585042	12.459175
21-06-09 08:40	1	13.7804165	14.330549	17.036963
21-06-09 08:50	1	10.915739	8.013873	8.153373
21-06-09 09:00	1	11.043051	8.779459	14.580122
21-06-09 09:10	1	17.13097	10.070522	14.18488
21-06-09 09:20	1	17.41635	13.987158	11.915939
21-06-09 09:30	1	11.95	16.585249	11.95
21-06-09 09:40	1	11.95	16.18477	11.95
21-06-09 09:50	1	15.740141	11.336566	11.336566
21-06-09 10:00	1	24.689346	17.172157	17.113533
21-06-09 10:10	1	20.993114	16.974003	16.984478
21-06-09 10:20	1	18.63232	16.405474	16.444283
21-06-09 10:30	1	13.937861	14.485942	18.104183
21-06-09 10:40	1	15.681203	22.726746	17.002453
21-06-09 10:50	1	9.749079	9.105465	14.273341
21-06-09 11:00	1	7.823447	13.233725	7.91244
21-06-09 11:10	1	11.884006	12.186747	13.834124
21-06-09 11:20	1	11.363337	11.363337	22.963732
21-06-09 11:30	1	11.95	11.95	17.96857
21-06-09 11:40	1	11.975378	11.992048	12.03282
21-06-09 11:50	1	11.942949	12.528678	11.942949
21-06-09 12:00	1	11.95	21.8353	11.95
21-06-09 12:10	1	11.847509	11.850904	13.13096
21-06-09 12:20	1	11.95	11.95	18.075481
21-06-09 12:30	1	15.877803	16.238787	23.37224
21-06-09 12:40	1	11.95	11.937487	14.241597
21-06-09 12:50	1	8.7478	13.536176	8.511724
21-06-09 13:00	1	13.272217	11.512252	15.336533
21-06-09 13:10	1	13.583377	13.564733	22.262774
21-06-09 13:20	1	12.158763	11.370398	11.242148
21-06-09 13:30	1	15.381624	24.20592	15.1821575
21-06-09 13:40	1	11.95	37.83666	11.95
21-06-09 13:50	1	16.318861	16.799225	22.524944
21-06-09 14:00	1	16.095718	16.095718	25.438564
21-06-09 14:10	1	13.968213	12.647384	23.53125
21-06-09 14:20	1	19.783417	10.958072	10.990478
21-06-09 14:30	1	11.933708	13.282257	11.933708
21-06-09 14:40	1	11.969093	12.01903	11.969093
21-06-09 14:50	1	21.6889	11.970682	11.96171
21-06-09 15:00	1	23.95	11.95	11.95
21-06-09 15:10	1	23.95	11.95	11.95
21-06-09 15:20	1	24.074108	12.177809	12.177809
21-06-09 15:30	1	26.686169	16.76764	16.76764
21-06-09 15:40	1	26.765736	16.899853	16.899853
21-06-09 15:50	1	24.901615	15.918942	15.986979
21-06-09 16:00	1	16.899853	15.98638	15.98638
21-06-09 16:10	1	14.016869	15.091014	15.877069
21-06-09 16:20	1	0.017672598	0.017672598	11.932327
21-06-09 16:30	1	10.305552	11.140205	8.391418
21-06-09 16:40	1	14.535738	11.952981	12.041625
21-06-09 16:50	1	12.214621	16.286448	11.881432
21-06-09 17:00	1	14.7658825	14.748767	15.182521
21-06-09 17:10	1	19.532621	14.40177	13.836058
21-06-09 17:20	1	13.21876	12.514132	12.825267
21-06-09 17:30	1	13.513208	13.304082	23.582424
21-06-09 17:40	1	11.950845	11.948671	19.9482
21-06-09 17:50	1	11.95	11.95	11.95
21-06-09 18:00	1	11.956009	11.956009	22.601482
21-06-09 18:10	1	5.886781	8.063875	14.579475
21-06-09 18:20	1	12.634282	10.295721	19.116306
21-06-09 18:30	1	13.530855	11.456465	11.439319
21-06-09 18:40	1	13.507776	10.763105	12.4169445
21-06-09 18:50	1	10.648776	11.945652	10.669039
21-06-09 19:00	1	11.945352	14.047735	13.413752
21-06-09 19:10	1	12.538543	15.8368	11.331195
21-06-09 19:20	1	16.777058	17.940695	12.15954
21-06-09 19:30	1	17.315163	17.467976	17.686764
21-06-09 19:40	1	13.205594	24.256752	13.20545
21-06-09 19:50	1	12.723753	14.47555	12.779198
21-06-09 20:00	1	11.230673	12.271543	14.031169
21-06-09 20:10	1	17.166943	12.651491	12.5563545
21-06-09 20:20	1	18.409134	18.64233	25.386087
21-06-09 20:30	1	12.304121	13.946077	20.283876
21-06-09 20:40	1	17.018032	12.6192875	12.122114
21-06-09 20:50	1	21.865444	15.898343	16.914074
21-06-09 21:00	1	15.516344	18.408764	13.868327
21-06-09 21:10	1	18.469528	22.742252	18.276539
21-06-09 21:20	1	14.593196	13.053604	12.12501
21-06-09 21:30	1	5.059293	4.9225497	14.955037
21-06-09 21:40	1	16.065577	13.809113	18.103304
21-06-09 21:50	1	24.828646	16.785906	19.09875
21-06-09 22:00	1	14.795766	15.032949	17.021173
21-06-09 22:10	1	14.284311	23.92237	14.270538
21-06-09 22:20	1	16.318468	21.576208	16.5819
21-06-09 22:30	1	14.740689	16.882395	16.624577
21-06-09 22:40	1	19.96397	13.513043	13.303049
21-06-09 22:50	1	17.062689	13.347315	18.52987
21-06-09 23:00	1	22.595377	21.049036	24.239988
21-06-09 23:10	1	17.031807	15.777807	19.020958
21-06-09 23:20	1	16.104145	15.073854	15.994937
21-06-09 23:30	1	16.513739	12.210329	13.358248
21-06-09 23:40	1	17.100124	10.614462	11.106177
21-06-09 23:50	1	16.972609	13.578085	13.2147875
21-06-10 00:00	1	18.643225	16.032175	12.9219
21-06-10 00:10	1	17.746714	17.073246	15.847021
21-06-10 00:20	1	20.018486	16.64166	18.99795
21-06-10 00:30	1	15.336464	15.329809	18.808186
21-06-10 00:40	1	15.838717	14.311035	14.833547
21-06-10 00:50	1	19.383587	18.378021	21.15822
21-06-10 01:00	1	17.92291	17.939877	26.092978
21-06-10 01:10	1	11.699975	15.82564	11.864216
21-06-10 01:20	1	13.872374	19.350725	15.009628
21-06-10 01:30	1	15.208684	10.921261	14.725771
21-06-10 01:40	1	18.6539	20.595531	19.711819
21-06-10 01:50	1	16.534765	23.798386	16.189661
21-06-10 02:00	1	20.403765	16.793604	16.574095
21-06-10 02:10	1	24.303894	22.3934	20.014212
21-06-10 02:20	1	23.705872	16.454731	15.958531
21-06-10 02:30	1	12.984995	28.91539	12.504797
21-06-10 02:40	1	12.30372	37.324192	12.30372
21-06-10 02:50	1	16.730904	35.877083	16.448332
21-06-10 03:00	1	23.9	35.9	23.9
21-06-10 03:10	1	21.703869	31.911678	22.542711
21-06-10 03:20	1	24.143694	15.151523	20.158932
21-06-10 03:30	1	23.809406	23.809406	34.782215
21-06-10 03:40	1	32.10757	22.196484	22.845364
21-06-10 03:50	1	16.470774	15.810892	14.515907
21-06-10 04:00	1	29.165073	23.711842	22.936453
21-06-10 04:10	1	19.132664	19.695618	17.537872
21-06-10 04:20	1	14.053311	15.575473	12.6030035
21-06-10 04:30	1	25.845016	23.620358	23.70822
21-06-10 04:40	1	21.078476	29.445744	22.707676
21-06-10 04:50	1	21.14223	13.524786	13.764124
21-06-10 05:00	1	13.483988	10.745721	15.133212
21-06-10 05:10	1	19.37406	15.496422	14.405548
21-06-10 05:20	1	14.868106	16.856785	14.866476
21-06-10 05:30	1	13.250989	19.38837	12.8847885
21-06-10 05:40	1	23.520773	16.226112	16.241573
21-06-10 05:50	1	19.503113	21.207336	20.626286
21-06-10 06:00	1	20.432001	16.480358	16.045671
21-06-10 06:10	1	20.682308	18.852531	18.723343
21-06-10 06:20	1	13.083165	21.178959	13.390753
21-06-10 06:30	1	19.301907	26.130352	17.025433
21-06-10 06:40	1	21.717611	35.515266	21.717611
21-06-10 06:50	1	24.869055	35.19149	24.869055
21-06-10 07:00	2	23.9	35.9	23.9
21-06-10 07:10	2	17.0463	27.507175	17.394646
21-06-10 07:20	2	14.5902405	14.942736	17.028131
21-06-10 07:30	2	14.09347	12.013487	12.70691
21-06-10 07:40	2	14.76	21.140001	11.95
21-06-10 07:50	2	11.95	23.95	11.95
21-06-10 08:00	2	12.089812	24.494698	12.089812
21-06-10 08:10	2	13.527225	23.95666	13.527225
21-06-10 08:20	2	13.608221	24.893127	13.608221
21-06-10 08:30	2	7.8898973	9.686429	14.547655
21-06-10 08:40	2	11.928017	14.2789135	11.929285
21-06-10 08:50	2	11.95	11.95	11.95
21-06-10 09:00	2	14.786718	16.322233	15.136304
21-06-10 09:10	2	16.702374	19.48365	16.702374
21-06-10 09:20	2	12.575382	11.967738	12.708144
21-06-10 09:30	2	14.348305	14.647914	23.97436
21-06-10 09:40	2	15.750626	15.750626	26.11106
21-06-10 09:50	2	13.294998	13.294998	24.713184
21-06-10 10:00	2	11.95	11.95	20.929216
21-06-10 10:10	2	9.135289	10.211164	11.388399
21-06-10 10:20	2	13.1119585	15.288157	12.549131
21-06-10 10:30	2	19.121344	21.537588	18.407835
21-06-10 10:40	2	19.91095	15.3284025	16.744596
21-06-10 10:50	2	15.418814	16.27875	14.472036
21-06-10 11:00	2	17.178297	17.319721	17.190996
21-06-10 11:10	2	19.315228	19.39898	19.317993
21-06-10 11:20	2	18.550653	18.272793	19.25749
21-06-10 11:30	2	13.722343	16.32666	15.071904
21-06-10 11:40	2	15.717349	16.496166	15.717349
21-06-10 11:50	2	18.026049	17.81162	18.676579
21-06-10 12:00	2	16.745396	13.322886	14.557706
21-06-10 12:10	2	21.004728	15.762485	14.889391
21-06-10 12:20	2	18.615456	15.020182	17.33926
21-06-10 12:30	2	17.800556	15.3871155	16.609814
21-06-10 12:40	2	18.498627	15.740763	15.69956
21-06-10 12:50	2	11.991255	16.899853	11.991255
21-06-10 13:00	2	12.215689	16.78867	11.951848
21-06-10 13:10	2	13.438228	16.262989	11.960635
21-06-10 13:20	2	11.048332	13.239377	11.041958
21-06-10 13:30	2	9.93284	11.95	9.93284
21-06-10 13:40	2	9.151709	11.95	9.151709
21-06-10 13:50	2	11.7731	11.992938	11.7731
21-06-10 14:00	2	11.831192	11.92874	11.831192
21-06-10 14:10	2	11.866714	11.80774	11.988226
21-06-10 14:20	2	12.0	11.95	11.95
21-06-10 14:30	2	8.702686	10.898951	8.397581
21-06-10 14:40	2	13.04967	12.243173	11.944945
21-06-10 14:50	2	7.380582	6.4076777	11.145958
21-06-10 15:00	2	11.941897	12.723379	11.945294
21-06-10 15:10	2	11.95	13.109091	11.95
21-06-10 15:20	2	11.95	13.265836	11.95
21-06-10 15:30	2	11.95	16.899853	11.95
21-06-10 15:40	2	11.95	13.109091	11.95
21-06-10 15:50	2	11.9539	11.979171	22.813347
21-06-10 16:00	2	11.95	11.95	23.9
21-06-10 16:10	2	11.738963	11.738963	23.612162
21-06-10 16:20	2	11.957998	12.573394	22.383146
21-06-10 16:30	2	11.95	11.95	16.312546
21-06-10 16:40	2	12.027313	13.512938	20.13876
21-06-10 16:50	2	12.452284	12.452284	23.189041
21-06-10 17:00	2	15.1082	16.899853	18.767757
21-06-10 17:10	2	14.177664	14.127098	18.600386
21-06-10 17:20	2	11.031061	11.030004	11.946855
21-06-10 17:30	2	12.961037	12.840792	13.185654
21-06-10 17:40	2	22.554047	12.840872	12.847636
21-06-10 17:50	2	23.95	12.720506	12.720506
21-06-10 18:00	2	23.874	11.888973	11.8887005
21-06-10 18:10	2	12.6294155	16.666012	12.620552
21-06-10 18:20	2	8.906198	10.044824	13.001226
21-06-10 18:30	2	12.486338	10.113954	10.180731
21-06-10 18:40	2	14.6384735	11.486097	11.486097
21-06-10 18:50	2	12.440219	12.098831	13.0444565
21-06-10 19:00	2	7.507388	13.027257	13.430662
21-06-10 19:10	2	16.53671	25.585217	16.982265
21-06-10 19:20	2	16.74333	16.13674	16.390095
21-06-10 19:30	2	18.312275	23.337177	23.471682
21-06-10 19:40	2	15.15849	28.995472	15.203255
21-06-10 19:50	2	17.14224	16.4044	16.579716
21-06-10 20:00	2	13.169775	13.359739	13.023615
21-06-10 20:10	2	11.95	11.95	11.95
21-06-10 20:20	2	13.20063	13.944873	13.20063
21-06-10 20:30	2	11.95	16.899853	11.95
21-06-10 20:40	2	13.78717	19.355244	13.056669
21-06-10 20:50	2	16.578657	9.848981	11.899962
21-06-10 21:00	2	13.576256	24.47814	15.147784
21-06-10 21:10	2	11.237946	13.378128	18.495674
21-06-10 21:20	2	12.282853	24.706867	12.828529
21-06-10 21:30	2	22.562296	33.950336	22.551579
21-06-10 21:40	2	16.868328	15.835202	16.711123
21-06-10 21:50	2	13.688001	18.751453	13.046713
21-06-10 22:00	2	13.792612	17.190853	12.769504
21-06-10 22:10	2	13.556287	17.233217	14.939466
21-06-10 22:20	2	12.545771	7.399605	12.087074
21-06-10 22:30	2	13.865503	14.227214	17.890694
21-06-10 22:40	2	12.076847	6.4371367	9.977707
21-06-10 22:50	2	19.788128	18.065136	13.538716
21-06-10 23:00	2	11.755699	13.31644	14.492563
21-06-10 23:10	2	15.369246	16.857088	15.869855
21-06-10 23:20	2	12.259305	16.196949	11.536288
21-06-10 23:30	2	13.882408	15.249832	14.0188875
21-06-10 23:40	2	17.444992	16.178495	15.978213
21-06-10 23:50	2	20.64468	15.399045	17.691196
21-06-11 00:00	2	15.725466	13.769554	16.470152
21-06-11 00:10	2	19.931656	23.252644	21.363087
21-06-11 00:20	2	22.549189	18.539164	18.050358
21-06-11 00:30	2	15.152507	18.240547	19.244652
21-06-11 00:40	2	13.881472	15.927237	13.798201
21-06-11 00:50	2	17.631454	17.999304	18.142023
21-06-11 01:00	2	19.54404	20.25159	25.369946
21-06-11 01:10	2	17.18458	19.030548	18.49325
21-06-11 01:20	2	15.862318	15.80245	17.386166
21-06-11 01:30	2	17.250736	21.249998	19.291088
21-06-11 01:40	2	18.392347	14.798413	19.426737
21-06-11 01:50	2	15.04529	18.67527	19.273018
21-06-11 02:00	2	23.184753	20.569468	22.869577
21-06-11 02:10	2	16.502216	27.677729	15.122704
21-06-11 02:20	2	24.06567	35.74128	24.06567
21-06-11 02:30	2	14.216914	37.46229	14.216914
21-06-11 02:40	2	15.201513	31.639431	15.202414
21-06-11 02:50	2	21.265139	14.587084	12.87662
21-06-11 03:00	2	17.731886	21.199911	17.386536
21-06-11 03:10	2	13.863965	19.33105	13.831594
21-06-11 03:20	2	14.3297825	13.541082	23.075174
21-06-11 03:30	2	19.406683	20.290028	18.087482
21-06-11 03:40	2	21.973642	17.698666	17.419577
21-06-11 03:50	2	21.340368	14.843615	15.602905
21-06-11 04:00	2	25.343792	23.992693	30.44044
21-06-11 04:10	2	16.617825	14.138823	14.331842
21-06-11 04:20	2	15.247708	19.360426	15.727686
21-06-11 04:30	2	19.208792	21.695417	25.136303
21-06-11 04:40	2	21.396357	22.197994	26.202133
21-06-11 04:50	2	16.822346	17.638927	20.953209
21-06-11 05:00	2	17.958164	17.503628	16.960838
21-06-11 05:10	2	19.994354	18.13735	20.315327
21-06-11 05:20	2	15.988684	14.695974	25.262554
21-06-11 05:30	2	22.116005	18.48796	21.275616
21-06-11 05:40	2	18.32397	21.573788	22.309391
21-06-11 05:50	2	20.553686	18.671917	13.417639
21-06-11 06:00	2	15.509806	24.633984	18.453512
21-06-11 06:10	2	16.86766	16.89668	16.058397
21-06-11 06:20	2	20.581684	17.562784	15.765811
21-06-11 06:30	2	25.923624	16.954197	16.612062
21-06-11 06:40	2	24.758152	24.006037	26.44576
21-06-11 06:50	2	16.429737	17.311983	23.870659
21-06-11 07:00	3	20.625887	21.861113	20.855633
21-06-11 07:10	3	14.798291	26.721008	14.798291
21-06-11 07:20	3	21.897915	23.904026	22.78629
21-06-11 07:30	3	22.086052	12.6388445	12.61542
21-06-11 07:40	3	12.693942	11.878933	11.44816
21-06-11 07:50	3	14.796657	14.779406	14.712031
21-06-11 08:00	3	14.591695	14.55981	14.594919
21-06-11 08:10	3	14.399088	11.95	11.95
21-06-11 08:20	3	16.899853	11.963292	11.963292
21-06-11 08:30	3	19.562254	17.379202	17.372324
21-06-11 08:40	3	23.87849	23.87849	23.953457
21-06-11 08:50	3	10.108548	23.9	10.122822
21-06-11 09:00	3	13.379703	21.461378	14.916555
21-06-11 09:10	3	17.563183	17.619574	26.485218
21-06-11 09:20	3	16.144554	16.127058	24.907368
21-06-11 09:30	3	11.95491	12.377199	12.004112
21-06-11 09:40	3	21.690681	11.984972	12.522567
21-06-11 09:50	3	26.390179	12.042494	12.04254
21-06-11 10:00	3	19.709133	11.95	11.95
21-06-11 10:10	3	18.078756	12.109963	15.139818
21-06-11 10:20	3	12.053567	11.95	11.95
21-06-11 10:30	3	11.637308	11.63435	12.270533
21-06-11 10:40	3	14.193314	14.040375	14.592082
21-06-11 10:50	3	14.850992	15.097389	16.243881
21-06-11 11:00	3	15.00577	14.962122	13.763333
21-06-11 11:10	3	18.115074	17.856396	16.421505
21-06-11 11:20	3	16.869312	18.541859	16.103739
21-06-11 11:30	3	15.54744	16.654314	15.552892
21-06-11 11:40	3	15.194507	13.510714	14.81136
21-06-11 11:50	3	17.055353	18.334328	22.017931
21-06-11 12:00	3	14.407928	24.426077	14.440416
21-06-11 12:10	3	16.72646	17.727053	26.730433
21-06-11 12:20	3	12.013334	12.013334	21.731201
21-06-11 12:30	3	11.952155	16.95267	14.826358
21-06-11 12:40	3	11.95	23.9	11.95
21-06-11 12:50	3	11.95	23.9	11.95
21-06-11 13:00	3	12.001471	19.51674	13.733994
21-06-11 13:10	3	11.95	15.740763	13.109091
21-06-11 13:20	3	11.95	16.899853	11.95
21-06-11 13:30	3	11.95	16.899853	11.95
21-06-11 13:40	3	11.95	16.899853	11.95
21-06-11 13:50	3	11.95	16.899853	11.95
21-06-11 14:00	3	11.95	14.225041	11.95
21-06-11 14:10	3	11.95	11.95	15.743334
21-06-11 14:20	3	11.95	11.95	16.899853
21-06-11 14:30	3	12.724635	8.899961	12.370949
21-06-11 14:40	3	14.844254	11.723819	11.710909
21-06-11 14:50	3	13.177495	11.938596	11.938596
21-06-11 15:00	3	13.573517	20.887936	13.309021
21-06-11 15:10	3	15.720766	9.563513	9.308625
21-06-11 15:20	3	19.668512	11.979494	13.712425
21-06-11 15:30	3	23.895222	11.953197	11.953197
21-06-11 15:40	3	20.501022	11.95	11.9508
21-06-11 15:50	3	12.046396	11.95	11.951635
21-06-11 16:00	3	16.436522	12.449427	12.442295
21-06-11 16:10	3	21.26821	12.05067	12.058363
21-06-11 16:20	3	12.093053	11.999191	11.977872
21-06-11 16:30	3	11.224832	11.221544	11.9385195
21-06-11 16:40	3	12.521361	13.603513	13.046936
21-06-11 16:50	3	14.587811	13.324991	12.387201
21-06-11 17:00	3	21.185965	13.730105	12.616735
21-06-11 17:10	3	14.76808	15.286871	34.494556
21-06-11 17:20	3	11.95	11.95	30.055714
21-06-11 17:30	3	11.632727	11.632727	22.181894
21-06-11 17:40	3	15.066731	15.329631	17.865025
21-06-11 17:50	3	15.104268	16.706387	15.090734
21-06-11 18:00	3	23.342916	25.632696	23.027899
21-06-11 18:10	3	16.87781	11.95	11.95
21-06-11 18:20	3	12.113436	10.635561	12.718256
21-06-11 18:30	3	16.20537	11.9562435	11.930588
21-06-11 18:40	3	19.924519	14.760902	14.760902
21-06-11 18:50	3	18.109516	13.029465	17.290997
21-06-11 19:00	3	16.137846	13.556246	11.203735
21-06-11 19:10	3	19.103323	12.606173	13.278658
21-06-11 19:20	3	16.393711	18.381393	16.46992
21-06-11 19:30	3	15.890592	14.394389	20.496372
21-06-11 19:40	3	11.95	11.95	19.890984
21-06-11 19:50	3	11.95	11.95	30.15882
21-06-11 20:00	3	12.053375	12.053375	34.035694
21-06-11 20:10	3	14.805387	21.633625	23.062641
21-06-11 20:20	3	16.531372	22.105621	23.461634
21-06-11 20:30	3	15.5616455	15.5616455	33.83507
21-06-11 20:40	3	14.888628	15.229927	28.64838
21-06-11 20:50	3	18.11332	15.511047	16.944899
21-06-11 21:00	3	16.236181	15.350232	15.448476
21-06-11 21:10	3	15.468503	17.41363	20.889526
21-06-11 21:20	3	14.638759	22.507404	17.04855
21-06-11 21:30	3	22.195827	12.226212	14.424629
21-06-11 21:40	3	22.862537	22.456139	25.444763
21-06-11 21:50	3	23.9	23.9	35.874107
21-06-11 22:00	3	22.522964	22.522964	35.79779
21-06-11 22:10	3	19.373276	23.557903	22.18694
21-06-11 22:20	3	20.808521	23.464191	22.87138
21-06-11 22:30	3	15.273338	14.880801	18.652225
21-06-11 22:40	3	11.850063	15.854548	21.418932
21-06-11 22:50	3	13.755606	18.097385	16.598003
21-06-11 23:00	3	13.497058	20.314205	14.50486
21-06-11 23:10	3	24.479725	15.07402	15.497086
21-06-11 23:20	3	19.133598	23.228846	19.775152
21-06-11 23:30	3	18.88611	23.452631	20.814508
21-06-11 23:40	3	19.5903	24.707521	22.276188
21-06-11 23:50	3	23.778416	15.886892	13.228045
21-06-12 00:00	3	15.27224	17.322393	18.543924
21-06-12 00:10	3	18.291302	20.551453	21.999958
21-06-12 00:20	3	13.753347	26.36048	13.808151
21-06-12 00:30	3	19.583115	18.78688	25.378548
21-06-12 00:40	3	23.605213	24.646978	24.035189
21-06-12 00:50	3	13.703857	10.903268	14.054291
21-06-12 01:00	3	19.172626	19.841381	18.974201
21-06-12 01:10	3	21.466822	25.546469	20.464832
21-06-12 01:20	3	10.10715	19.03389	11.468844
21-06-12 01:30	3	19.10477	16.917791	17.760492
21-06-12 01:40	3	19.844273	17.339756	18.151157
21-06-12 01:50	3	17.392843	17.606003	20.81512
21-06-12 02:00	3	17.980795	15.948749	17.300755
21-06-12 02:10	3	21.06996	19.503794	18.318813
21-06-12 02:20	3	14.127408	12.952212	15.277446
21-06-12 02:30	3	18.155697	17.17545	16.125797
21-06-12 02:40	3	19.002094	22.189472	22.838383
21-06-12 02:50	3	20.012302	18.88729	21.381489
21-06-12 03:00	3	22.400356	14.174189	13.660196
21-06-12 03:10	3	19.75488	26.973988	26.04805
21-06-12 03:20	3	19.589302	29.208096	22.97633
21-06-12 03:30	3	23.9	23.9	24.00736
21-06-12 03:40	3	23.9	23.9	35.959297
21-06-12 03:50	3	17.022821	23.946575	19.905722
21-06-12 04:00	3	15.630003	26.390442	15.630003
21-06-12 04:10	3	16.899853	23.95	16.899853
21-06-12 04:20	3	16.891361	22.401058	16.899853
21-06-12 04:30	3	14.621646	27.652424	14.537242
21-06-12 04:40	3	16.694042	29.88425	22.157387
21-06-12 04:50	3	30.060343	16.249233	14.488663
21-06-12 05:00	3	21.630299	16.064434	21.477814
21-06-12 05:10	3	24.013279	13.905655	15.506589
21-06-12 05:20	3	7.118313	8.621949	20.33309
21-06-12 05:30	3	20.290972	15.616089	16.78981
21-06-12 05:40	3	16.029018	14.504267	16.623587
21-06-12 05:50	3	16.743444	18.66029	21.419874
21-06-12 06:00	3	21.53497	16.172739	17.532946
21-06-12 06:10	3	13.817617	15.988101	14.860806
21-06-12 06:20	3	15.992442	17.406462	14.174681
21-06-12 06:30	3	21.826138	20.90449	23.138575
21-06-12 06:40	3	15.95389	15.223704	15.891307
21-06-12 06:50	3	18.624454	16.323286	16.250423
21-06-12 07:00	4	15.332174	15.290202	22.478989
21-06-12 07:10	4	28.624271	20.295942	20.27469
21-06-12 07:20	4	29.818531	20.92889	20.335056
21-06-12 07:30	4	15.216661	15.216661	19.038158
21-06-12 07:40	4	23.9	23.9	23.95
21-06-12 07:50	4	23.9	23.9	24.468233
21-06-12 08:00	4	23.9	23.9	23.95
21-06-12 08:10	4	22.60399	23.769838	23.70632
21-06-12 08:20	4	11.971974	15.493971	15.418413
21-06-12 08:30	4	11.95	11.95	16.154934
21-06-12 08:40	4	11.95	11.95	12.837671
21-06-12 08:50	4	12.020266	16.610392	12.40237
21-06-12 09:00	4	14.10786	15.750402	14.1015215
21-06-12 09:10	4	12.964289	22.463968	12.964289
21-06-12 09:20	4	12.239918	23.489483	12.239918
21-06-12 09:30	4	17.179935	14.866852	12.093379
21-06-12 09:40	4	12.85396	21.790276	12.435106
21-06-12 09:50	4	13.656942	12.404453	12.501535
21-06-12 10:00	4	12.857631	12.786733	20.36903
21-06-12 10:10	4	12.589936	12.00762	22.26962
21-06-12 10:20	4	12.060229	11.964228	23.612803
21-06-12 10:30	4	11.937244	11.581898	16.613497
21-06-12 10:40	4	12.109097	12.109097	23.664242
21-06-12 10:50	4	11.616791	11.616791	22.691328
21-06-12 11:00	4	16.781904	18.78644	18.240688
21-06-12 11:10	4	13.574884	26.689322	13.549864
21-06-12 11:20	4	11.95	26.614208	11.95
21-06-12 11:30	4	11.95	13.736017	11.95
21-06-12 11:40	4	12.232307	15.880811	12.292668
21-06-12 11:50	4	12.712574	16.469004	9.873596
21-06-12 12:00	4	18.816727	15.380709	15.53288
21-06-12 12:10	4	17.48203	16.91739	14.975825
21-06-12 12:20	4	17.377186	16.0829	22.774523
21-06-12 12:30	4	11.949791	11.94646	21.715221
21-06-12 12:40	4	11.95	11.95	18.000591
21-06-12 12:50	4	12.862979	12.862979	23.770832
21-06-12 13:00	4	22.722382	22.72031	32.684227
21-06-12 13:10	4	16.782562	17.065212	16.782562
21-06-12 13:20	4	16.908947	16.9059	16.90593
21-06-12 13:30	4	15.865338	12.523215	15.817282
21-06-12 13:40	4	11.95	11.95	16.899853
21-06-12 13:50	4	24.35549	22.254929	22.658056
21-06-12 14:00	4	26.472528	22.658794	22.658794
21-06-12 14:10	4	20.169071	12.697454	12.725229
21-06-12 14:20	4	15.827276	15.819803	15.883034
21-06-12 14:30	4	16.35162	15.339732	18.08046
21-06-12 14:40	4	9.120761	9.120761	24.297234
21-06-12 14:50	4	11.95	11.95	23.90033
21-06-12 15:00	4	11.95	11.95	22.19427
21-06-12 15:10	4	9.968025	17.477243	10.165859
21-06-12 15:20	4	11.980849	20.480366	12.028406
21-06-12 15:30	4	22.806177	11.95814	11.962488
21-06-12 15:40	4	12.139606	11.002014	15.824999
21-06-12 15:50	4	12.6862545	12.6862545	15.6899185
21-06-12 16:00	4	11.95	11.95	11.95
21-06-12 16:10	4	11.960446	15.301622	15.298101
21-06-12 16:20	4	11.9519205	19.14629	13.917871
21-06-12 16:30	4	12.067825	15.466009	12.067825
21-06-12 16:40	4	15.167081	16.553045	15.167081
21-06-12 16:50	4	16.537928	17.02208	16.537928
21-06-12 17:00	4	13.622304	13.79409	22.447868
21-06-12 17:10	4	11.95	11.95	17.988409
21-06-12 17:20	4	11.93918	12.71681	13.536867
21-06-12 17:30	4	12.204149	12.851225	12.770609
21-06-12 17:40	4	11.95	11.95	11.950865
21-06-12 17:50	4	11.95	11.95	15.093973
21-06-12 18:00	4	12.823115	11.948569	11.936032
21-06-12 18:10	4	16.25146	15.421282	15.159159
21-06-12 18:20	4	15.401932	13.123957	13.732295
21-06-12 18:30	4	14.935537	14.9917965	14.911867
21-06-12 18:40	4	11.797033	18.327345	12.532755
21-06-12 18:50	4	14.470653	7.240697	11.95
21-06-12 19:00	4	12.538965	11.95	11.95
21-06-12 19:10	4	15.55453	20.158756	14.737524
21-06-12 19:20	4	15.251666	9.9396305	11.0134945
21-06-12 19:30	4	18.325714	14.851454	12.247961
21-06-12 19:40	4	21.332367	15.371641	13.352275
21-06-12 19:50	4	24.054743	11.122263	10.951774
21-06-12 20:00	4	16.35411	21.201366	16.816023
21-06-12 20:10	4	27.416239	19.158848	19.765491
21-06-12 20:20	4	13.185864	13.185864	26.790543
21-06-12 20:30	4	13.115915	13.935771	21.420898
21-06-12 20:40	4	13.212827	13.928601	13.489255
21-06-12 20:50	4	12.024965	28.984552	14.97172
21-06-12 21:00	4	22.530466	34.823814	22.34669
21-06-12 21:10	4	25.473228	33.70577	25.473228
21-06-12 21:20	4	17.776653	18.787563	26.772268
21-06-12 21:30	4	13.936679	15.094849	29.634617
21-06-12 21:40	4	23.4107	22.952862	24.770996
21-06-12 21:50	4	13.992007	17.133234	13.964582
21-06-12 22:00	4	27.065557	19.484478	20.763777
21-06-12 22:10	4	15.839476	27.349371	16.834684
21-06-12 22:20	4	15.856726	21.679184	18.479406
21-06-12 22:30	4	19.473537	21.064186	24.034319
21-06-12 22:40	4	17.938753	22.76646	18.532516
21-06-12 22:50	4	24.698517	24.110218	22.075836
21-06-12 23:00	4	24.535225	21.702545	21.720861
21-06-12 23:10	4	28.058323	20.39274	25.471735
21-06-12 23:20	4	13.1052475	14.117228	15.434832
21-06-12 23:30	4	17.507929	24.45136	17.823318
21-06-12 23:40	4	13.338865	19.79325	14.078178
21-06-12 23:50	4	13.048802	15.395572	10.373735
21-06-13 00:00	4	17.822613	16.651314	14.965823
21-06-13 00:10	4	15.28582	15.583588	21.972492
21-06-13 00:20	4	15.348398	14.30242	17.201252
21-06-13 00:30	4	18.945116	16.913965	18.143267
21-06-13 00:40	4	16.981133	14.200533	19.805975
21-06-13 00:50	4	16.684118	16.052124	16.86974
21-06-13 01:00	4	21.355257	16.899225	18.723392
21-06-13 01:10	4	15.872251	17.581043	23.014254
21-06-13 01:20	4	15.559294	15.064128	23.008013
21-06-13 01:30	4	19.066532	18.014387	24.911694
21-06-13 01:40	4	15.944366	15.948932	20.084902
21-06-13 01:50	4	20.564579	17.795773	16.51548
21-06-13 02:00	4	20.105585	24.7916	21.52998
21-06-13 02:10	4	18.59786	19.704586	18.818247
21-06-13 02:20	4	22.593784	20.715946	17.083582
21-06-13 02:30	4	22.496565	21.282543	25.31982
21-06-13 02:40	4	23.166203	23.980364	26.391531
21-06-13 02:50	4	21.960836	18.531755	17.771906
21-06-13 03:00	4	24.061102	23.04868	27.791922
21-06-13 03:10	4	13.706057	21.645042	16.655022
21-06-13 03:20	4	15.19579	20.017563	16.305307
21-06-13 03:30	4	20.90524	28.433506	21.971762
21-06-13 03:40	4	23.349863	21.595898	32.358376
21-06-13 03:50	4	12.885391	16.147528	13.843042
21-06-13 04:00	4	11.597468	13.272692	13.20492
21-06-13 04:10	4	18.381557	18.62883	17.142399
21-06-13 04:20	4	19.561932	13.824794	15.420532
21-06-13 04:30	4	17.002209	17.101728	20.287836
21-06-13 04:40	4	14.293981	14.153859	13.561727
21-06-13 04:50	4	18.329388	15.1410885	17.326244
21-06-13 05:00	4	18.320576	19.930851	17.637457
21-06-13 05:10	4	17.206102	18.924232	17.43418
21-06-13 05:20	4	13.112088	23.20854	11.729024
21-06-13 05:30	4	16.042175	13.955866	17.956285
21-06-13 05:40	4	8.847438	8.687896	13.904108
21-06-13 05:50	4	14.191818	12.538196	13.24531
21-06-13 06:00	4	20.92836	17.718319	21.002558
21-06-13 06:10	4	19.327747	18.999514	16.827297
21-06-13 06:20	4	14.046999	16.328259	14.719841
21-06-13 06:30	4	16.5303	18.820654	18.149927
21-06-13 06:40	4	13.761469	14.981183	12.954761
21-06-13 06:50	4	20.227757	18.899796	17.356113
21-06-13 07:00	5	15.221626	15.365146	17.938717
21-06-13 07:10	5	12.5378475	10.69147	16.148869
21-06-13 07:20	5	23.049597	14.546252	15.021921
21-06-13 07:30	5	22.250957	20.6422	22.379993
21-06-13 07:40	5	13.286542	17.52951	13.884084
21-06-13 07:50	5	14.92956	15.595634	13.632612
21-06-13 08:00	5	20.998295	22.557125	30.680134
21-06-13 08:10	5	14.748291	14.748291	35.9
21-06-13 08:20	5	11.95	11.95	35.9
21-06-13 08:30	5	11.95	11.95	35.9
21-06-13 08:40	5	11.95	11.95	26.748291
21-06-13 08:50	5	11.95	11.95	21.964565
21-06-13 09:00	5	12.059114	12.059114	16.899853
21-06-13 09:10	5	11.95	11.95	16.899853
21-06-13 09:20	5	11.95	11.95	16.899853
21-06-13 09:30	5	11.95	11.95	16.899853
21-06-13 09:40	5	11.95	11.95	16.899853
21-06-13 09:50	5	11.95	11.95	15.498784
21-06-13 10:00	5	13.456449	13.456449	18.25021
21-06-13 10:10	5	13.882449	12.195269	21.780283
21-06-13 10:20	5	15.983556	14.613965	14.613965
21-06-13 10:30	5	11.949469	11.944826	11.944517
21-06-13 10:40	5	21.21632	11.95	21.21632
21-06-13 10:50	5	22.910065	12.335612	24.110218
21-06-13 11:00	5	13.070432	18.697363	15.431837
21-06-13 11:10	5	14.3238125	14.162771	13.678421
21-06-13 11:20	5	16.09559	13.643667	14.485593
21-06-13 11:30	5	20.686625	15.603597	16.740646
21-06-13 11:40	5	20.77885	19.98854	22.190811
21-06-13 11:50	5	17.03712	16.489908	28.121592
21-06-13 12:00	5	23.38341	22.92558	26.291336
21-06-13 12:10	5	20.56824	17.176231	17.015854
21-06-13 12:20	5	12.893191	15.462915	13.718783
21-06-13 12:30	5	23.9	23.9	35.9
21-06-13 12:40	5	23.9	23.9	35.93475
21-06-13 12:50	5	23.9	23.9	35.9
21-06-13 13:00	5	23.9	15.752136	19.479273
21-06-13 13:10	5	26.057093	21.1292	21.1292
21-06-13 13:20	5	26.717678	23.939201	23.939201
21-06-13 13:30	5	26.721008	23.95	23.95
21-06-13 13:40	5	15.454149	14.805272	14.938982
21-06-13 13:50	5	13.265836	13.265836	13.311954
21-06-13 14:00	5	17.22785	17.370106	21.637728
21-06-13 14:10	5	11.95	11.95	25.799719
21-06-13 14:20	5	11.511318	11.511318	21.648062
21-06-13 14:30	5	14.384453	14.379393	24.23761
21-06-13 14:40	5	23.864132	23.9	23.915684
21-06-13 14:50	5	23.9	23.9	23.95
21-06-13 15:00	5	23.9	23.9	23.95
21-06-13 15:10	5	21.337713	21.41418	21.382067
21-06-13 15:20	5	14.9973345	21.502377	15.327431
21-06-13 15:30	5	10.831667	24.919197	10.831731
21-06-13 15:40	5	8.428733	22.655243	9.151709
21-06-13 15:50	5	3.1767082	3.1767082	11.95
21-06-13 16:00	5	11.95	11.95	11.95
21-06-13 16:10	5	10.495944	10.495944	11.95
21-06-13 16:20	5	1.6538236	1.6538236	14.728455
21-06-13 16:30	5	0.8252761	0.8252761	23.605585
21-06-13 16:40	5	9.653599	9.537161	21.94745
21-06-13 16:50	5	13.051422	9.355922	12.478482
21-06-13 17:00	5	11.95	11.95	23.95
21-06-13 17:10	5	16.60548	12.002679	12.702261
21-06-13 17:20	5	15.584017	11.986708	15.176709
21-06-13 17:30	5	16.686283	14.648819	15.276004
21-06-13 17:40	5	23.4329	24.573723	22.617764
21-06-13 17:50	5	15.488194	14.4542055	21.507277
21-06-13 18:00	5	11.446099	11.7816305	19.375507
21-06-13 18:10	5	12.294294	11.95	15.787709
21-06-13 18:20	5	11.95	11.95	23.9
21-06-13 18:30	5	11.95	11.95	23.9
21-06-13 18:40	5	11.968539	12.057905	23.61256
21-06-13 18:50	5	11.95	11.95	23.9
21-06-13 19:00	5	11.95	11.95	23.9
21-06-13 19:10	5	12.817537	12.612532	23.783552
21-06-13 19:20	5	31.96548	25.686365	24.94974
21-06-13 19:30	5	21.444633	29.989832	21.160059
21-06-13 19:40	5	12.290475	12.593253	14.955142
21-06-13 19:50	5	15.083209	14.060954	15.508898
21-06-13 20:00	5	16.68929	15.9726305	16.059946
21-06-13 20:10	5	24.300613	20.718699	20.51087
21-06-13 20:20	5	17.158606	17.158606	36.441063
21-06-13 20:30	5	22.869658	26.400265	31.889242
21-06-13 20:40	5	22.869318	35.479965	22.823425
21-06-13 20:50	5	24.80982	29.962795	27.56225
21-06-13 21:00	5	24.819002	19.923832	25.094858
21-06-13 21:10	5	24.16241	20.126423	16.276665
21-06-13 21:20	5	15.202168	31.388714	13.79822
21-06-13 21:30	5	16.887491	13.736966	20.549185
21-06-13 21:40	5	16.0322	16.869991	11.484647
21-06-13 21:50	5	20.205467	14.7446165	11.971029
21-06-13 22:00	5	17.842663	14.119357	14.323631
21-06-13 22:10	5	16.372562	25.290035	15.238241
21-06-13 22:20	5	13.265836	32.72447	13.265836
21-06-13 22:30	5	21.76974	21.531132	13.538231
21-06-13 22:40	5	20.774927	31.498129	20.320358
21-06-13 22:50	5	14.351036	18.618675	19.217861
21-06-13 23:00	5	18.635212	19.280916	21.070528
21-06-13 23:10	5	9.418763	8.277075	26.971308
21-06-13 23:20	5	18.492792	12.884427	21.256138
21-06-13 23:30	5	17.17853	15.845703	14.355013
21-06-13 23:40	5	18.468199	13.358458	12.7830715
21-06-13 23:50	5	17.037567	12.667022	12.554824
21-06-14 00:00	5	16.95163	14.791516	13.009476
21-06-14 00:10	5	19.338886	14.991394	16.485544
21-06-14 00:20	5	17.922192	17.620201	16.332996
21-06-14 00:30	5	9.322981	9.614733	18.578924
21-06-14 00:40	5	20.5775	21.843407	22.676262
21-06-14 00:50	5	22.684376	19.216866	20.004194
21-06-14 01:00	5	13.542117	16.674911	17.846941
21-06-14 01:10	5	16.141794	14.5196	14.240265
21-06-14 01:20	5	15.394465	18.02956	14.400522
21-06-14 01:30	5	18.096367	16.241306	16.776752
21-06-14 01:40	5	17.085838	25.31611	16.669094
21-06-14 01:50	5	20.721052	16.777903	15.852925
21-06-14 02:00	5	17.09657	20.428524	18.500698
21-06-14 02:10	5	15.392492	19.254307	18.177845
21-06-14 02:20	5	15.548052	23.420916	19.799267
21-06-14 02:30	5	22.806377	23.272488	33.43923
21-06-14 02:40	5	29.427143	23.215038	19.215876
21-06-14 02:50	5	9.50513	14.294528	11.140775
21-06-14 03:00	5	14.949745	20.530447	15.451086
21-06-14 03:10	5	16.347559	25.923931	15.491701
21-06-14 03:20	5	15.794766	17.797873	20.357866
21-06-14 03:30	5	16.189764	16.607235	22.16037
21-06-14 03:40	5	24.079039	18.920717	17.517567
21-06-14 03:50	5	15.633296	13.552768	19.088417
21-06-14 04:00	5	17.673883	23.722334	19.71957
21-06-14 04:10	5	15.006777	24.277058	18.669277
21-06-14 04:20	5	18.668978	22.714523	22.145872
21-06-14 04:30	5	16.676575	16.00889	19.312063
21-06-14 04:40	5	14.28034	14.170366	12.704356
21-06-14 04:50	5	20.12681	20.226511	17.598911
21-06-14 05:00	5	14.682851	14.5712385	10.079151
21-06-14 05:10	5	17.966839	19.39523	18.011103
21-06-14 05:20	5	16.833378	22.36546	15.787371
21-06-14 05:30	5	16.09265	20.75882	15.404779
21-06-14 05:40	5	20.383663	18.698738	19.616201
21-06-14 05:50	5	14.162626	18.992855	17.908932
21-06-14 06:00	5	20.415188	20.059423	20.308882
21-06-14 06:10	5	14.881624	15.38177	18.376774
21-06-14 06:20	5	13.119894	15.948186	16.06798
21-06-14 06:30	5	16.202728	19.078901	15.912799
21-06-14 06:40	5	15.23951	16.9732	15.552942
21-06-14 06:50	5	21.739231	29.809055	22.786688
21-06-14 07:00	6	19.64635	31.848633	18.262548
21-06-14 07:10	6	19.190063	30.609135	18.885967
21-06-14 07:20	6	23.9	35.9	23.9
21-06-14 07:30	6	23.137907	30.362751	23.501858
21-06-14 07:40	6	21.351458	31.267292	19.584621
21-06-14 07:50	6	12.066313	35.17255	12.066313
21-06-14 08:00	6	15.047661	29.84135	15.064443
21-06-14 08:10	6	15.486058	33.95733	15.573337
21-06-14 08:20	6	14.663446	35.9	14.663446
21-06-14 08:30	6	12.130047	35.9	12.130047
21-06-14 08:40	6	13.486771	35.9	13.486771
21-06-14 08:50	6	19.611544	35.9	19.611544
21-06-14 09:00	6	21.105692	35.9	21.105692
21-06-14 09:10	6	15.199834	28.243637	15.199834
21-06-14 09:20	6	15.678024	27.126709	15.678024
21-06-14 09:30	6	18.465225	23.592585	17.70588
21-06-14 09:40	6	11.94907	11.940384	11.940938
21-06-14 09:50	6	14.834673	14.46512	11.3239155
21-06-14 10:00	6	13.358066	3.469008	5.1200304
21-06-14 10:10	6	13.417264	0.0	0.0
21-06-14 10:20	6	not_recorded	not_recorded	not_recorded
21-06-14 10:30	6	not_recorded	not_recorded	not_recorded
21-06-14 10:40	6	not_recorded	not_recorded	not_recorded
21-06-14 10:50	6	not_recorded	not_recorded	not_recorded
21-06-14 11:00	6	not_recorded	not_recorded	not_recorded
21-06-14 11:10	6	not_recorded	not_recorded	not_recorded
21-06-14 11:20	6	not_recorded	not_recorded	not_recorded
21-06-14 11:30	6	not_recorded	not_recorded	not_recorded
21-06-14 11:40	6	not_recorded	not_recorded	not_recorded
21-06-14 11:50	6	not_recorded	not_recorded	not_recorded
21-06-14 12:00	6	not_recorded	not_recorded	not_recorded
21-06-14 12:10	6	not_recorded	not_recorded	not_recorded
21-06-14 12:20	6	not_recorded	not_recorded	not_recorded
21-06-14 12:30	6	not_recorded	not_recorded	not_recorded
21-06-14 12:40	6	not_recorded	not_recorded	not_recorded
21-06-14 12:50	6	not_recorded	not_recorded	not_recorded
21-06-14 13:00	6	not_recorded	not_recorded	not_recorded
21-06-14 13:10	6	not_recorded	not_recorded	not_recorded
21-06-14 13:20	6	not_recorded	not_recorded	not_recorded
21-06-14 13:30	6	not_recorded	not_recorded	not_recorded
21-06-14 13:40	6	not_recorded	not_recorded	not_recorded
21-06-14 13:50	6	not_recorded	not_recorded	not_recorded
21-06-14 14:00	6	not_recorded	not_recorded	not_recorded
21-06-14 14:10	6	not_recorded	not_recorded	not_recorded
21-06-14 14:20	6	not_recorded	not_recorded	not_recorded
21-06-14 14:30	6	not_recorded	not_recorded	not_recorded
21-06-14 14:40	6	not_recorded	not_recorded	not_recorded
21-06-14 14:50	6	not_recorded	not_recorded	not_recorded
21-06-14 15:00	6	not_recorded	not_recorded	not_recorded
21-06-14 15:10	6	not_recorded	not_recorded	not_recorded
21-06-14 15:20	6	not_recorded	not_recorded	not_recorded
21-06-14 15:30	6	not_recorded	not_recorded	not_recorded
21-06-14 15:40	6	not_recorded	not_recorded	not_recorded
21-06-14 15:50	6	not_recorded	not_recorded	not_recorded
21-06-14 16:00	6	not_recorded	not_recorded	not_recorded
21-06-14 16:10	6	not_recorded	not_recorded	not_recorded
21-06-14 16:20	6	not_recorded	not_recorded	not_recorded
21-06-14 16:30	6	not_recorded	not_recorded	not_recorded
21-06-14 16:40	6	not_recorded	not_recorded	not_recorded
21-06-14 16:50	6	not_recorded	not_recorded	not_recorded
21-06-14 17:00	6	not_recorded	not_recorded	not_recorded
21-06-14 17:10	6	not_recorded	not_recorded	not_recorded
21-06-14 17:20	6	not_recorded	not_recorded	not_recorded
21-06-14 17:30	6	not_recorded	not_recorded	not_recorded
21-06-14 17:40	6	not_recorded	not_recorded	not_recorded
21-06-14 17:50	6	not_recorded	not_recorded	not_recorded
21-06-14 18:00	6	not_recorded	not_recorded	not_recorded
21-06-14 18:10	6	not_recorded	not_recorded	not_recorded
21-06-14 18:20	6	not_recorded	not_recorded	not_recorded
21-06-14 18:30	6	not_recorded	not_recorded	not_recorded
21-06-14 18:40	6	not_recorded	not_recorded	not_recorded
21-06-14 18:50	6	not_recorded	not_recorded	not_recorded
21-06-14 19:00	6	not_recorded	not_recorded	not_recorded
21-06-14 19:10	6	not_recorded	not_recorded	not_recorded
21-06-14 19:20	6	not_recorded	not_recorded	not_recorded
21-06-14 19:30	6	not_recorded	not_recorded	not_recorded
21-06-14 19:40	6	not_recorded	not_recorded	not_recorded
21-06-14 19:50	6	not_recorded	not_recorded	not_recorded
21-06-14 20:00	6	not_recorded	not_recorded	not_recorded
21-06-14 20:10	6	not_recorded	not_recorded	not_recorded
21-06-14 20:20	6	not_recorded	not_recorded	not_recorded
21-06-14 20:30	6	not_recorded	not_recorded	not_recorded
21-06-14 20:40	6	not_recorded	not_recorded	not_recorded
21-06-14 20:50	6	not_recorded	not_recorded	not_recorded
21-06-14 21:00	6	not_recorded	not_recorded	not_recorded
21-06-14 21:10	6	not_recorded	not_recorded	not_recorded
21-06-14 21:20	6	not_recorded	not_recorded	not_recorded
21-06-14 21:30	6	not_recorded	not_recorded	not_recorded
21-06-14 21:40	6	not_recorded	not_recorded	not_recorded
21-06-14 21:50	6	not_recorded	not_recorded	not_recorded
21-06-14 22:00	6	not_recorded	not_recorded	not_recorded
21-06-14 22:10	6	not_recorded	not_recorded	not_recorded
21-06-14 22:20	6	not_recorded	not_recorded	not_recorded
21-06-14 22:30	6	not_recorded	not_recorded	not_recorded
21-06-14 22:40	6	not_recorded	not_recorded	not_recorded
21-06-14 22:50	6	not_recorded	not_recorded	not_recorded
21-06-14 23:00	6	not_recorded	not_recorded	not_recorded
21-06-14 23:10	6	not_recorded	not_recorded	not_recorded
21-06-14 23:20	6	not_recorded	not_recorded	not_recorded
21-06-14 23:30	6	not_recorded	not_recorded	not_recorded
21-06-14 23:40	6	not_recorded	not_recorded	not_recorded
21-06-14 23:50	6	not_recorded	not_recorded	not_recorded
21-06-15 00:00	6	not_recorded	not_recorded	not_recorded
21-06-15 00:10	6	not_recorded	not_recorded	not_recorded
21-06-15 00:20	6	not_recorded	not_recorded	not_recorded
21-06-15 00:30	6	not_recorded	not_recorded	not_recorded
21-06-15 00:40	6	not_recorded	not_recorded	not_recorded
21-06-15 00:50	6	not_recorded	not_recorded	not_recorded
21-06-15 01:00	6	not_recorded	not_recorded	not_recorded
21-06-15 01:10	6	not_recorded	not_recorded	not_recorded
21-06-15 01:20	6	not_recorded	not_recorded	not_recorded
21-06-15 01:30	6	not_recorded	not_recorded	not_recorded
21-06-15 01:40	6	not_recorded	not_recorded	not_recorded
21-06-15 01:50	6	not_recorded	not_recorded	not_recorded
21-06-15 02:00	6	not_recorded	not_recorded	not_recorded
21-06-15 02:10	6	not_recorded	not_recorded	not_recorded
21-06-15 02:20	6	not_recorded	not_recorded	not_recorded
21-06-15 02:30	6	not_recorded	not_recorded	not_recorded
21-06-15 02:40	6	not_recorded	not_recorded	not_recorded
21-06-15 02:50	6	not_recorded	not_recorded	not_recorded
21-06-15 03:00	6	not_recorded	not_recorded	not_recorded
21-06-15 03:10	6	not_recorded	not_recorded	not_recorded
21-06-15 03:20	6	not_recorded	not_recorded	not_recorded
21-06-15 03:30	6	not_recorded	not_recorded	not_recorded
21-06-15 03:40	6	not_recorded	not_recorded	not_recorded
21-06-15 03:50	6	not_recorded	not_recorded	not_recorded
21-06-15 04:00	6	not_recorded	not_recorded	not_recorded
21-06-15 04:10	6	not_recorded	not_recorded	not_recorded
21-06-15 04:20	6	not_recorded	not_recorded	not_recorded
21-06-15 04:30	6	not_recorded	not_recorded	not_recorded
21-06-15 04:40	6	not_recorded	not_recorded	not_recorded
21-06-15 04:50	6	not_recorded	not_recorded	not_recorded
21-06-15 05:00	6	not_recorded	not_recorded	not_recorded
21-06-15 05:10	6	not_recorded	not_recorded	not_recorded
21-06-15 05:20	6	not_recorded	not_recorded	not_recorded
21-06-15 05:30	6	not_recorded	not_recorded	not_recorded
21-06-15 05:40	6	not_recorded	not_recorded	not_recorded
21-06-15 05:50	6	not_recorded	not_recorded	not_recorded
21-06-15 06:00	6	not_recorded	not_recorded	not_recorded
21-06-15 06:10	6	not_recorded	not_recorded	not_recorded
21-06-15 06:20	6	not_recorded	not_recorded	not_recorded
21-06-15 06:30	6	not_recorded	not_recorded	not_recorded
21-06-15 06:40	6	not_recorded	not_recorded	not_recorded
21-06-15 06:50	6	not_recorded	not_recorded	not_recorded
