# Supplementary material for: Rodent home cage monitoring for preclinical safety pharmacology assessment: results of a multi-company validation evaluating nonclinical and clinical data from three compounds
Source: Front Toxicol. 2025 Nov 5;7:1655330. doi: 10.3389/ftox.2025.1655330 (PMC12626872; doi:10.3389/ftox.2025.1655330)
Supplement: Supplementary file 1 [file DataSheet1.zip › JNJ/JNJ_Separation_010_Cage-2.csv]

timestamp	day_index	985141003627858	985141003627859	985141003627860
21-06-14 07:00	-4	not_recorded	not_recorded	not_recorded
21-06-14 07:10	-4	not_recorded	not_recorded	not_recorded
21-06-14 07:20	-4	not_recorded	not_recorded	not_recorded
21-06-14 07:30	-4	not_recorded	not_recorded	not_recorded
21-06-14 07:40	-4	not_recorded	not_recorded	not_recorded
21-06-14 07:50	-4	not_recorded	not_recorded	not_recorded
21-06-14 08:00	-4	not_recorded	not_recorded	not_recorded
21-06-14 08:10	-4	not_recorded	not_recorded	not_recorded
21-06-14 08:20	-4	not_recorded	not_recorded	not_recorded
21-06-14 08:30	-4	not_recorded	not_recorded	not_recorded
21-06-14 08:40	-4	not_recorded	not_recorded	not_recorded
21-06-14 08:50	-4	not_recorded	not_recorded	not_recorded
21-06-14 09:00	-4	not_recorded	not_recorded	not_recorded
21-06-14 09:10	-4	not_recorded	not_recorded	not_recorded
21-06-14 09:20	-4	not_recorded	not_recorded	not_recorded
21-06-14 09:30	-4	not_recorded	not_recorded	not_recorded
21-06-14 09:40	-4	not_recorded	not_recorded	not_recorded
21-06-14 09:50	-4	not_recorded	not_recorded	not_recorded
21-06-14 10:00	-4	not_recorded	not_recorded	not_recorded
21-06-14 10:10	-4	not_recorded	not_recorded	not_recorded
21-06-14 10:20	-4	not_recorded	not_recorded	not_recorded
21-06-14 10:30	-4	16.276003	15.148227	21.15625
21-06-14 10:40	-4	19.504562	21.362572	21.076084
21-06-14 10:50	-4	18.21147	16.031956	14.13205
21-06-14 11:00	-4	18.514788	19.450672	16.479412
21-06-14 11:10	-4	16.500216	14.651308	23.553902
21-06-14 11:20	-4	35.9	11.95	11.95
21-06-14 11:30	-4	31.549952	11.95	11.95
21-06-14 11:40	-4	21.762465	11.95	11.95
21-06-14 11:50	-4	19.138424	11.95	11.95
21-06-14 12:00	-4	27.00533	20.123003	20.123003
21-06-14 12:10	-4	29.847553	21.361023	21.361023
21-06-14 12:20	-4	36.327465	13.45092	13.45092
21-06-14 12:30	-4	23.953577	23.87849	23.87849
21-06-14 12:40	-4	23.95	23.9	23.9
21-06-14 12:50	-4	26.427591	23.832285	23.843845
21-06-14 13:00	-4	25.24176	8.504787	8.50503
21-06-14 13:10	-4	26.86589	11.821736	11.821736
21-06-14 13:20	-4	25.583403	16.914352	17.852516
21-06-14 13:30	-4	24.708702	27.564978	24.995533
21-06-14 13:40	-4	26.721008	33.83507	26.721008
21-06-14 13:50	-4	26.721008	33.83507	26.721008
21-06-14 14:00	-4	30.103786	22.255108	19.656483
21-06-14 14:10	-4	17.84696	19.431389	23.548277
21-06-14 14:20	-4	14.418597	16.331533	17.499256
21-06-14 14:30	-4	18.591803	17.601254	24.766226
21-06-14 14:40	-4	23.9	23.9	35.9
21-06-14 14:50	-4	17.7048	17.655306	28.002588
21-06-14 15:00	-4	23.466366	19.578892	19.318441
21-06-14 15:10	-4	35.9	23.9	23.9
21-06-14 15:20	-4	33.206825	23.9	23.9
21-06-14 15:30	-4	15.884946	13.9452715	24.084503
21-06-14 15:40	-4	12.0	12.0	26.721008
21-06-14 15:50	-4	18.507572	18.507572	26.721008
21-06-14 16:00	-4	19.174603	19.174603	30.061533
21-06-14 16:10	-4	11.95	11.95	36.686592
21-06-14 16:20	-4	16.150784	13.392856	14.679553
21-06-14 16:30	-4	12.0	12.0	23.9
21-06-14 16:40	-4	16.601377	12.273609	18.689384
21-06-14 16:50	-4	24.56058	15.947815	16.11844
21-06-14 17:00	-4	24.430428	21.80389	23.048101
21-06-14 17:10	-4	14.323794	14.327159	26.057154
21-06-14 17:20	-4	18.705786	16.998243	21.676258
21-06-14 17:30	-4	20.386011	16.665258	18.246664
21-06-14 17:40	-4	16.810265	16.797749	26.72207
21-06-14 17:50	-4	20.787786	19.702204	25.639093
21-06-14 18:00	-4	16.911314	16.910063	26.759054
21-06-14 18:10	-4	15.993365	15.948309	21.615086
21-06-14 18:20	-4	17.749928	13.449176	12.355
21-06-14 18:30	-4	21.135551	19.607845	22.033592
21-06-14 18:40	-4	26.765736	16.899853	16.899853
21-06-14 18:50	-4	16.49606	18.11642	18.919712
21-06-14 19:00	-4	21.081833	13.561978	14.628879
21-06-14 19:10	-4	16.50253	11.830743	12.860751
21-06-14 19:20	-4	17.659395	20.818682	15.199158
21-06-14 19:30	-4	16.709604	19.24583	27.012493
21-06-14 19:40	-4	21.361761	23.839588	20.63357
21-06-14 19:50	-4	20.78029	19.98755	16.719275
21-06-14 20:00	-4	26.290808	19.011238	20.145847
21-06-14 20:10	-4	25.23671	14.161417	13.523453
21-06-14 20:20	-4	16.754278	26.189157	17.132645
21-06-14 20:30	-4	22.943552	24.0146	27.05405
21-06-14 20:40	-4	22.349804	22.349804	34.45202
21-06-14 20:50	-4	25.107466	25.107466	31.062082
21-06-14 21:00	-4	21.23579	24.803457	29.663406
21-06-14 21:10	-4	24.345863	29.598118	25.855831
21-06-14 21:20	-4	15.406405	19.059282	19.031609
21-06-14 21:30	-4	23.9	35.9	23.9
21-06-14 21:40	-4	19.516888	16.455328	17.460312
21-06-14 21:50	-4	15.65554	15.145177	20.92917
21-06-14 22:00	-4	24.537443	26.692709	27.16184
21-06-14 22:10	-4	17.203775	20.654781	19.310047
21-06-14 22:20	-4	20.845753	28.117594	22.235603
21-06-14 22:30	-4	23.9	29.58321	23.9
21-06-14 22:40	-4	20.920658	21.894123	20.337133
21-06-14 22:50	-4	14.951375	14.686983	20.307081
21-06-14 23:00	-4	21.346493	19.868788	21.900618
21-06-14 23:10	-4	18.139797	24.983082	20.837246
21-06-14 23:20	-4	22.373083	21.087736	23.520279
21-06-14 23:30	-4	16.85677	17.817774	24.77098
21-06-14 23:40	-4	22.958904	24.162619	27.996954
21-06-14 23:50	-4	20.762537	21.02429	29.232197
21-06-15 00:00	-4	16.508936	17.249222	16.744368
21-06-15 00:10	-4	23.811739	16.84531	16.226582
21-06-15 00:20	-4	23.031607	14.566623	15.371236
21-06-15 00:30	-4	18.681263	19.935736	24.489784
21-06-15 00:40	-4	16.09846	24.483072	16.205584
21-06-15 00:50	-4	16.363007	20.892157	18.021887
21-06-15 01:00	-4	17.701107	19.21341	16.94156
21-06-15 01:10	-4	20.646027	20.965168	18.336771
21-06-15 01:20	-4	21.295984	19.420069	18.622665
21-06-15 01:30	-4	20.845398	21.351978	20.707447
21-06-15 01:40	-4	21.813702	15.682602	14.918666
21-06-15 01:50	-4	31.955515	20.157824	22.15418
21-06-15 02:00	-4	24.212044	15.0707655	22.072075
21-06-15 02:10	-4	18.76411	19.367134	19.018213
21-06-15 02:20	-4	25.139135	14.931168	19.373365
21-06-15 02:30	-4	22.98185	22.881153	24.015156
21-06-15 02:40	-4	23.695919	12.413254	13.150581
21-06-15 02:50	-4	15.781992	15.896532	19.913195
21-06-15 03:00	-4	21.4379	21.4379	26.180752
21-06-15 03:10	-4	18.197062	18.197062	23.96807
21-06-15 03:20	-4	23.784454	23.74126	25.252705
21-06-15 03:30	-4	22.51955	25.324337	28.86666
21-06-15 03:40	-4	21.763231	16.664333	14.169551
21-06-15 03:50	-4	23.255388	18.190065	14.746661
21-06-15 04:00	-4	24.77214	35.23133	24.77214
21-06-15 04:10	-4	13.000404	36.27924	13.000404
21-06-15 04:20	-4	19.283699	27.946995	19.367332
21-06-15 04:30	-4	21.604128	13.441492	16.248768
21-06-15 04:40	-4	18.555225	17.926975	23.720963
21-06-15 04:50	-4	19.070324	19.160912	23.529253
21-06-15 05:00	-4	20.732635	20.866238	26.127155
21-06-15 05:10	-4	17.4626	18.020159	25.51955
21-06-15 05:20	-4	17.573689	16.967512	23.39042
21-06-15 05:30	-4	19.985819	19.890322	24.01393
21-06-15 05:40	-4	21.994617	20.723618	20.761414
21-06-15 05:50	-4	26.40302	19.93042	25.755762
21-06-15 06:00	-4	21.70599	26.515879	22.262936
21-06-15 06:10	-4	20.858582	21.000526	23.510813
21-06-15 06:20	-4	19.911755	26.339386	27.609821
21-06-15 06:30	-4	17.852291	17.797184	23.767862
21-06-15 06:40	-4	33.4446	16.303614	16.303614
21-06-15 06:50	-4	27.777958	19.601143	19.592682
21-06-15 07:00	-3	26.016346	28.622066	26.004995
21-06-15 07:10	-3	25.684265	26.765736	25.684265
21-06-15 07:20	-3	26.70311	26.765736	26.70311
21-06-15 07:30	-3	25.599659	31.166428	25.599659
21-06-15 07:40	-3	23.9	37.771378	23.9
21-06-15 07:50	-3	26.275074	27.871653	26.275074
21-06-15 08:00	-3	23.336376	25.581532	23.336376
21-06-15 08:10	-3	23.9	23.95	23.9
21-06-15 08:20	-3	17.541649	13.173784	13.313616
21-06-15 08:30	-3	12.437752	11.974338	14.223398
21-06-15 08:40	-3	26.721008	33.83507	26.721008
21-06-15 08:50	-3	13.109512	25.01282	13.109512
21-06-15 09:00	-3	12.389354	25.062572	12.389354
21-06-15 09:10	-3	13.506262	22.989939	12.511759
21-06-15 09:20	-3	23.9	11.95	11.95
21-06-15 09:30	-3	12.500067	16.77106	10.663134
21-06-15 09:40	-3	15.640038	14.775777	11.9519205
21-06-15 09:50	-3	13.123563	15.646367	19.00127
21-06-15 10:00	-3	12.444711	13.922577	20.157946
21-06-15 10:10	-3	17.969566	16.233494	15.2390995
21-06-15 10:20	-3	14.315097	10.493261	10.271975
21-06-15 10:30	-3	14.394983	17.560873	14.828504
21-06-15 10:40	-3	18.371305	15.182192	16.308323
21-06-15 10:50	-3	12.531336	17.611172	11.357193
21-06-15 11:00	-3	11.993422	16.877241	12.42178
21-06-15 11:10	-3	17.92511	20.258444	17.390001
21-06-15 11:20	-3	21.683834	20.591473	20.157894
21-06-15 11:30	-3	17.783184	26.274149	18.307796
21-06-15 11:40	-3	17.931583	17.885616	15.281042
21-06-15 11:50	-3	20.239328	20.488375	23.871881
21-06-15 12:00	-3	17.819286	21.461851	22.337887
21-06-15 12:10	-3	14.779184	23.95	15.431882
21-06-15 12:20	-3	20.299744	20.989086	30.918844
21-06-15 12:30	-3	16.803236	17.355846	26.886118
21-06-15 12:40	-3	19.05437	18.00336	16.478994
21-06-15 12:50	-3	18.705652	19.77238	21.343145
21-06-15 13:00	-3	19.5321	21.822405	22.767986
21-06-15 13:10	-3	11.899987	21.73927	11.899987
21-06-15 13:20	-3	22.572693	26.246067	22.471199
21-06-15 13:30	-3	23.447393	25.291046	23.739216
21-06-15 13:40	-3	19.551685	19.614466	21.315111
21-06-15 13:50	-3	14.828722	14.72714	16.845585
21-06-15 14:00	-3	22.514582	12.269674	12.870868
21-06-15 14:10	-3	23.9	17.3004	17.278147
21-06-15 14:20	-3	19.124279	21.416891	17.970472
21-06-15 14:30	-3	11.95	16.899853	11.95
21-06-15 14:40	-3	13.345288	16.899853	13.345288
21-06-15 14:50	-3	16.25053	15.394348	15.404558
21-06-15 15:00	-3	13.054274	17.206608	17.478703
21-06-15 15:10	-3	13.7973	13.7973	25.000454
21-06-15 15:20	-3	12.682967	12.689283	22.572063
21-06-15 15:30	-3	11.95	12.053377	11.95
21-06-15 15:40	-3	12.353876	15.412784	11.188119
21-06-15 15:50	-3	24.38	14.0012	14.0012
21-06-15 16:00	-3	16.16181	16.274265	12.711361
21-06-15 16:10	-3	13.472771	11.943399	11.943399
21-06-15 16:20	-3	15.258092	13.908977	13.897249
21-06-15 16:30	-3	16.88818	16.895689	16.949314
21-06-15 16:40	-3	16.899853	16.899853	16.899853
21-06-15 16:50	-3	18.536858	18.229677	18.269934
21-06-15 17:00	-3	18.855803	20.166996	18.242825
21-06-15 17:10	-3	15.997274	22.031284	14.477918
21-06-15 17:20	-3	17.929203	16.686039	14.67305
21-06-15 17:30	-3	16.816017	12.542822	13.500757
21-06-15 17:40	-3	17.106005	15.473452	19.165897
21-06-15 17:50	-3	17.948236	13.728376	16.013268
21-06-15 18:00	-3	21.76117	10.857152	9.94783
21-06-15 18:10	-3	16.119778	12.12488	13.256933
21-06-15 18:20	-3	29.090673	23.52797	26.131317
21-06-15 18:30	-3	27.554071	20.770037	20.729473
21-06-15 18:40	-3	15.747114	13.077684	15.839943
21-06-15 18:50	-3	17.245548	13.753868	14.179148
21-06-15 19:00	-3	12.922548	11.944804	12.866537
21-06-15 19:10	-3	15.09152	15.321378	24.10097
21-06-15 19:20	-3	13.7156315	17.715157	16.801533
21-06-15 19:30	-3	15.22072	12.340703	15.493436
21-06-15 19:40	-3	22.982822	26.050959	26.34144
21-06-15 19:50	-3	17.336933	18.811174	25.538181
21-06-15 20:00	-3	13.361119	15.466242	26.402576
21-06-15 20:10	-3	13.622287	16.005657	13.743144
21-06-15 20:20	-3	17.726034	15.43955	19.796854
21-06-15 20:30	-3	21.355844	16.92243	17.861195
21-06-15 20:40	-3	24.312346	25.099827	24.287258
21-06-15 20:50	-3	23.76943	18.326387	17.134823
21-06-15 21:00	-3	19.855312	22.12594	21.840363
21-06-15 21:10	-3	23.520617	24.63393	26.378464
21-06-15 21:20	-3	23.536737	25.757778	20.0566
21-06-15 21:30	-3	18.846325	27.815042	18.846325
21-06-15 21:40	-3	14.342775	14.71299	27.314178
21-06-15 21:50	-3	23.656912	18.89304	18.391148
21-06-15 22:00	-3	16.570087	15.345691	16.82908
21-06-15 22:10	-3	19.226913	16.863249	24.581137
21-06-15 22:20	-3	15.851497	16.254902	24.839605
21-06-15 22:30	-3	19.116394	15.6423855	22.468649
21-06-15 22:40	-3	18.92844	18.213917	17.96791
21-06-15 22:50	-3	19.431435	17.073797	16.619923
21-06-15 23:00	-3	18.989977	16.115402	15.021635
21-06-15 23:10	-3	19.761986	11.575884	8.292123
21-06-15 23:20	-3	21.182692	16.47997	19.287636
21-06-15 23:30	-3	22.116255	22.257648	19.196598
21-06-15 23:40	-3	16.551468	15.618047	16.242107
21-06-15 23:50	-3	18.298534	22.667244	21.52415
21-06-16 00:00	-3	18.084576	22.003601	21.784128
21-06-16 00:10	-3	19.005327	19.4826	26.21322
21-06-16 00:20	-3	24.206413	18.110636	19.145905
21-06-16 00:30	-3	18.434668	20.751348	19.71828
21-06-16 00:40	-3	17.693098	17.787891	21.120092
21-06-16 00:50	-3	20.578684	18.019672	21.201183
21-06-16 01:00	-3	25.693945	19.479767	21.010021
21-06-16 01:10	-3	24.864134	20.744652	21.356823
21-06-16 01:20	-3	25.503193	18.188456	18.798336
21-06-16 01:30	-3	23.157873	18.840927	19.150806
21-06-16 01:40	-3	23.87944	23.891844	23.951252
21-06-16 01:50	-3	20.079237	20.590786	22.056421
21-06-16 02:00	-3	20.658258	26.43868	18.38676
21-06-16 02:10	-3	20.924458	15.103743	14.609571
21-06-16 02:20	-3	20.298346	21.460499	15.397467
21-06-16 02:30	-3	18.562958	16.218548	20.92891
21-06-16 02:40	-3	19.752655	22.543053	24.47821
21-06-16 02:50	-3	19.189198	16.069199	17.64682
21-06-16 03:00	-3	15.475138	14.002172	14.672499
21-06-16 03:10	-3	19.567759	16.305695	16.403385
21-06-16 03:20	-3	20.981413	19.564676	21.895832
21-06-16 03:30	-3	25.61565	23.089367	23.017365
21-06-16 03:40	-3	20.89724	21.166355	18.246197
21-06-16 03:50	-3	25.28999	19.147602	18.349953
21-06-16 04:00	-3	15.8347225	15.938169	14.480753
21-06-16 04:10	-3	22.076649	19.164148	21.57862
21-06-16 04:20	-3	26.736822	22.146578	23.517475
21-06-16 04:30	-3	25.914684	22.355026	21.38354
21-06-16 04:40	-3	23.274117	21.837921	23.104578
21-06-16 04:50	-3	33.594967	23.889332	23.901737
21-06-16 05:00	-3	27.240307	23.9	23.9
21-06-16 05:10	-3	26.096142	23.390718	24.072119
21-06-16 05:20	-3	20.734463	26.256104	25.970089
21-06-16 05:30	-3	15.134539	24.040508	15.789027
21-06-16 05:40	-3	14.5928955	12.2337055	14.578557
21-06-16 05:50	-3	13.702008	21.720226	17.887959
21-06-16 06:00	-3	16.132755	18.393871	21.974047
21-06-16 06:10	-3	15.556868	19.543983	21.269514
21-06-16 06:20	-3	22.181362	18.320635	15.608391
21-06-16 06:30	-3	13.276339	19.280092	12.937338
21-06-16 06:40	-3	15.838902	23.9	17.218632
21-06-16 06:50	-3	15.187044	22.793201	26.495129
21-06-16 07:00	-2	19.897213	21.98461	30.695063
21-06-16 07:10	-2	23.456493	25.0537	25.186901
21-06-16 07:20	-2	23.9	23.95	23.9
21-06-16 07:30	-2	24.211536	21.20409	21.060516
21-06-16 07:40	-2	23.248453	16.889784	16.935247
21-06-16 07:50	-2	24.616343	23.187641	27.77916
21-06-16 08:00	-2	26.05448	23.938517	26.772589
21-06-16 08:10	-2	26.721008	23.95	23.95
21-06-16 08:20	-2	26.6972	26.413174	26.477123
21-06-16 08:30	-2	23.036903	13.081007	12.165847
21-06-16 08:40	-2	13.819758	15.190562	12.022318
21-06-16 08:50	-2	13.107958	15.508283	12.706923
21-06-16 09:00	-2	12.989619	23.963837	12.938929
21-06-16 09:10	-2	26.721008	26.721008	26.765736
21-06-16 09:20	-2	23.475628	21.629448	24.051085
21-06-16 09:30	-2	19.725534	12.246102	16.517008
21-06-16 09:40	-2	16.989477	23.861088	17.11667
21-06-16 09:50	-2	16.930851	16.935247	16.926628
21-06-16 10:00	-2	21.168133	13.933363	13.933363
21-06-16 10:10	-2	16.273666	12.571965	11.998114
21-06-16 10:20	-2	18.88599	20.03428	18.890066
21-06-16 10:30	-2	21.035671	23.266382	21.30263
21-06-16 10:40	-2	23.567835	21.948498	21.143942
21-06-16 10:50	-2	18.076012	21.745682	17.468449
21-06-16 11:00	-2	19.011261	20.016533	22.920954
21-06-16 11:10	-2	22.068993	20.626842	23.626265
21-06-16 11:20	-2	28.694439	15.453258	17.933422
21-06-16 11:30	-2	15.477652	16.842636	15.618057
21-06-16 11:40	-2	12.133104	14.272379	21.75318
21-06-16 11:50	-2	16.88698	17.81258	25.276186
21-06-16 12:00	-2	15.573648	15.601384	15.673764
21-06-16 12:10	-2	22.550411	16.828539	18.295368
21-06-16 12:20	-2	15.407282	19.824348	17.434538
21-06-16 12:30	-2	13.778589	22.763275	13.093799
21-06-16 12:40	-2	19.207968	16.017382	16.886143
21-06-16 12:50	-2	20.210217	22.340826	20.492783
21-06-16 13:00	-2	24.409565	24.409714	29.550848
21-06-16 13:10	-2	23.212374	23.212374	25.69527
21-06-16 13:20	-2	19.612362	20.015354	25.771275
21-06-16 13:30	-2	22.6908	28.532145	20.66417
21-06-16 13:40	-2	17.485817	16.68494	16.651907
21-06-16 13:50	-2	21.37582	18.891838	21.901371
21-06-16 14:00	-2	17.913677	20.6123	19.71735
21-06-16 14:10	-2	18.868906	18.747532	16.632122
21-06-16 14:20	-2	14.286118	19.65435	14.843054
21-06-16 14:30	-2	17.78601	13.799179	13.405317
21-06-16 14:40	-2	26.326096	18.637358	18.498781
21-06-16 14:50	-2	26.122147	15.030332	14.781813
21-06-16 15:00	-2	25.911245	17.911358	18.032272
21-06-16 15:10	-2	30.374945	15.217337	15.218958
21-06-16 15:20	-2	33.83507	11.95	11.95
21-06-16 15:30	-2	31.323696	17.173004	16.356625
21-06-16 15:40	-2	28.564941	21.213833	21.198494
21-06-16 15:50	-2	16.899853	16.899853	16.899853
21-06-16 16:00	-2	33.80613	12.777058	12.773466
21-06-16 16:10	-2	26.655338	15.892935	15.892935
21-06-16 16:20	-2	25.628208	16.899853	16.899853
21-06-16 16:30	-2	26.765736	16.89413	16.89413
21-06-16 16:40	-2	19.17673	16.066185	16.04009
21-06-16 16:50	-2	11.95	11.95	11.95
21-06-16 17:00	-2	18.212715	13.147917	13.368858
21-06-16 17:10	-2	16.790945	11.95	11.95
21-06-16 17:20	-2	18.397388	13.969548	12.724703
21-06-16 17:30	-2	13.738594	15.088835	11.221814
21-06-16 17:40	-2	23.771038	15.372571	15.576704
21-06-16 17:50	-2	19.261295	16.357527	19.371145
21-06-16 18:00	-2	12.821146	11.993176	12.029822
21-06-16 18:10	-2	20.758955	16.507748	15.600828
21-06-16 18:20	-2	22.645699	17.251781	16.367207
21-06-16 18:30	-2	14.342194	13.988897	20.35307
21-06-16 18:40	-2	21.279415	19.044188	16.704128
21-06-16 18:50	-2	27.207874	20.3791	18.950409
21-06-16 19:00	-2	34.287144	18.179323	18.179323
21-06-16 19:10	-2	21.992075	15.263064	13.327805
21-06-16 19:20	-2	13.009234	14.5360775	13.850355
21-06-16 19:30	-2	12.075346	19.053612	14.326637
21-06-16 19:40	-2	11.35895	13.978151	20.846867
21-06-16 19:50	-2	13.78784	15.59068	24.843128
21-06-16 20:00	-2	17.08383	16.477468	25.978434
21-06-16 20:10	-2	13.419871	18.120083	19.430328
21-06-16 20:20	-2	17.57519	20.455105	17.93209
21-06-16 20:30	-2	21.08616	27.557657	18.658138
21-06-16 20:40	-2	13.68255	13.238283	22.399403
21-06-16 20:50	-2	20.32181	23.383457	20.836496
21-06-16 21:00	-2	17.68067	16.543983	17.415113
21-06-16 21:10	-2	17.166004	13.847066	20.293514
21-06-16 21:20	-2	25.102844	19.55507	18.52112
21-06-16 21:30	-2	28.641027	23.603306	23.167316
21-06-16 21:40	-2	27.259912	23.70947	23.70826
21-06-16 21:50	-2	21.907461	20.859299	22.822432
21-06-16 22:00	-2	15.315402	14.931165	16.023813
21-06-16 22:10	-2	18.41746	15.848785	15.152043
21-06-16 22:20	-2	19.438988	17.905249	20.418724
21-06-16 22:30	-2	23.455585	23.326551	21.099094
21-06-16 22:40	-2	26.344143	17.363201	16.818617
21-06-16 22:50	-2	25.394249	13.586433	13.910156
21-06-16 23:00	-2	28.030369	20.335766	20.029236
21-06-16 23:10	-2	28.815207	21.00468	20.545855
21-06-16 23:20	-2	18.91992	14.737806	19.910473
21-06-16 23:30	-2	22.473473	20.64382	21.455866
21-06-16 23:40	-2	18.350857	17.775394	23.689304
21-06-16 23:50	-2	15.549742	18.513803	22.714844
21-06-17 00:00	-2	19.396957	19.75765	29.01908
21-06-17 00:10	-2	19.049435	19.228529	25.651987
21-06-17 00:20	-2	21.924648	18.118774	19.487385
21-06-17 00:30	-2	19.440464	15.974556	16.607975
21-06-17 00:40	-2	19.510418	17.995308	20.185154
21-06-17 00:50	-2	18.037914	17.405422	15.630829
21-06-17 01:00	-2	17.898228	17.231558	24.68096
21-06-17 01:10	-2	18.427795	17.192968	16.971512
21-06-17 01:20	-2	17.010784	14.404648	19.378986
21-06-17 01:30	-2	20.777885	18.637999	21.336014
21-06-17 01:40	-2	17.311317	12.8810625	20.76936
21-06-17 01:50	-2	17.677204	22.609737	15.169928
21-06-17 02:00	-2	17.025856	19.150225	14.773964
21-06-17 02:10	-2	23.92537	19.00069	20.335436
21-06-17 02:20	-2	25.800259	22.860985	23.666557
21-06-17 02:30	-2	23.864468	14.032435	14.0346775
21-06-17 02:40	-2	16.956585	13.316208	13.316208
21-06-17 02:50	-2	14.90229	16.650959	22.257864
21-06-17 03:00	-2	7.665323	21.29888	11.027227
21-06-17 03:10	-2	13.302877	20.174864	17.252645
21-06-17 03:20	-2	26.612192	22.258045	25.755789
21-06-17 03:30	-2	20.003544	22.390926	20.406109
21-06-17 03:40	-2	18.046684	14.325168	18.451702
21-06-17 03:50	-2	17.654018	16.168348	16.766123
21-06-17 04:00	-2	17.69527	17.113224	17.426422
21-06-17 04:10	-2	16.391148	14.647449	24.43676
21-06-17 04:20	-2	15.96091	14.734726	19.081318
21-06-17 04:30	-2	19.22473	24.781973	20.977514
21-06-17 04:40	-2	20.631554	18.807798	21.067795
21-06-17 04:50	-2	15.762998	21.562803	16.656328
21-06-17 05:00	-2	19.39382	20.235928	19.09888
21-06-17 05:10	-2	18.8162	14.67454	17.455414
21-06-17 05:20	-2	23.275501	16.840677	18.677725
21-06-17 05:30	-2	17.170212	18.407928	18.70122
21-06-17 05:40	-2	19.06164	17.379562	20.863583
21-06-17 05:50	-2	15.991033	24.736427	19.300999
21-06-17 06:00	-2	16.393778	20.282867	22.551968
21-06-17 06:10	-2	18.46391	27.851246	18.137878
21-06-17 06:20	-2	25.365303	21.024632	27.195118
21-06-17 06:30	-2	18.249027	22.796322	26.224743
21-06-17 06:40	-2	11.95	35.561714	11.95
21-06-17 06:50	-2	21.876467	35.9	21.876467
21-06-17 07:00	-1	21.34472	25.934101	22.52376
21-06-17 07:10	-1	20.743914	25.037823	21.881182
21-06-17 07:20	-1	16.915281	23.95	16.916569
21-06-17 07:30	-1	23.688541	23.95	25.349768
21-06-17 07:40	-1	23.948116	23.95	26.611786
21-06-17 07:50	-1	13.157576	13.157576	24.014874
21-06-17 08:00	-1	21.375414	19.393795	24.405972
21-06-17 08:10	-1	27.015722	14.079824	13.543338
21-06-17 08:20	-1	14.962196	25.043924	14.962196
21-06-17 08:30	-1	23.144611	20.489054	20.250498
21-06-17 08:40	-1	22.012918	13.284007	13.284007
21-06-17 08:50	-1	20.550661	14.170197	12.971469
21-06-17 09:00	-1	23.014494	13.165773	13.165773
21-06-17 09:10	-1	12.373026	11.955	11.95
21-06-17 09:20	-1	18.577116	16.618412	14.688318
21-06-17 09:30	-1	17.902864	22.275192	22.819592
21-06-17 09:40	-1	15.970636	17.7545	27.639893
21-06-17 09:50	-1	17.082203	17.056374	26.50767
21-06-17 10:00	-1	20.996593	25.476679	27.834341
21-06-17 10:10	-1	18.634487	24.493778	21.81734
21-06-17 10:20	-1	15.872797	15.82649	15.82649
21-06-17 10:30	-1	18.456488	12.011491	14.07653
21-06-17 10:40	-1	11.95	11.95	11.95
21-06-17 10:50	-1	12.1224785	11.951848	12.069656
21-06-17 11:00	-1	22.708035	24.21666	22.517487
21-06-17 11:10	-1	23.536627	23.584032	23.580946
21-06-17 11:20	-1	19.580109	19.648712	19.580109
21-06-17 11:30	-1	19.083952	19.28301	20.483194
21-06-17 11:40	-1	27.861324	21.52027	21.313503
21-06-17 11:50	-1	24.96322	13.464029	13.464029
21-06-17 12:00	-1	22.385534	13.061483	15.237569
21-06-17 12:10	-1	17.305912	16.279585	19.639013
21-06-17 12:20	-1	12.297102	13.048047	18.701939
21-06-17 12:30	-1	16.123583	16.092157	18.081482
21-06-17 12:40	-1	17.218172	18.491743	17.064838
21-06-17 12:50	-1	15.109243	17.785135	17.77166
21-06-17 13:00	-1	25.515339	22.88038	21.305285
21-06-17 13:10	-1	35.9	23.9	23.9
21-06-17 13:20	-1	19.837208	15.870728	15.881574
21-06-17 13:30	-1	14.156637	16.632017	17.214846
21-06-17 13:40	-1	25.437689	24.376436	19.69205
21-06-17 13:50	-1	13.488439	22.470116	12.729627
21-06-17 14:00	-1	11.966828	11.828032	11.828032
21-06-17 14:10	-1	11.95	16.177511	11.95
21-06-17 14:20	-1	12.421285	17.139088	10.604032
21-06-17 14:30	-1	17.473644	21.77515	17.00877
21-06-17 14:40	-1	19.701878	21.916817	21.19157
21-06-17 14:50	-1	23.949991	23.934841	25.86083
21-06-17 15:00	-1	20.435986	20.488407	20.83801
21-06-17 15:10	-1	12.249441	12.804724	13.337161
21-06-17 15:20	-1	12.308525	13.952519	16.216913
21-06-17 15:30	-1	28.08613	22.320463	20.8747
21-06-17 15:40	-1	25.092056	19.97979	17.719948
21-06-17 15:50	-1	18.648258	24.220026	18.648258
21-06-17 16:00	-1	21.948803	23.939102	22.088232
21-06-17 16:10	-1	18.684412	20.840603	18.912664
21-06-17 16:20	-1	16.066437	22.439484	17.540741
21-06-17 16:30	-1	19.702288	17.890518	23.834713
21-06-17 16:40	-1	23.95	11.95	11.95
21-06-17 16:50	-1	17.000824	16.260208	16.260208
21-06-17 17:00	-1	25.535765	20.714184	21.202839
21-06-17 17:10	-1	31.98402	16.037586	15.952848
21-06-17 17:20	-1	22.305	23.562761	24.8777
21-06-17 17:30	-1	9.341452	9.341452	25.538525
21-06-17 17:40	-1	17.003931	15.23205	22.460552
21-06-17 17:50	-1	12.276335	12.067274	12.273275
21-06-17 18:00	-1	11.95	11.95	14.115614
21-06-17 18:10	-1	11.95	11.95	15.499762
21-06-17 18:20	-1	11.781387	11.726831	23.127783
21-06-17 18:30	-1	17.447124	20.527922	19.114628
21-06-17 18:40	-1	25.63319	7.7658873	6.8277574
21-06-17 18:50	-1	14.137884	13.191607	21.589167
21-06-17 19:00	-1	19.111582	16.878733	20.415937
21-06-17 19:10	-1	9.535531	23.276766	12.119743
21-06-17 19:20	-1	19.39476	25.476799	18.975916
21-06-17 19:30	-1	15.061297	17.055254	28.530613
21-06-17 19:40	-1	13.161395	13.976494	25.061533
21-06-17 19:50	-1	19.866829	23.424244	21.821054
21-06-17 20:00	-1	21.352917	31.920132	21.831131
21-06-17 20:10	-1	13.31808	20.95267	14.5553255
21-06-17 20:20	-1	18.636326	17.631092	16.46414
21-06-17 20:30	-1	27.425323	15.692472	14.556043
21-06-17 20:40	-1	15.74192	11.982257	20.442385
21-06-17 20:50	-1	22.541754	22.675125	31.169712
21-06-17 21:00	-1	22.697353	14.653981	17.259604
21-06-17 21:10	-1	17.427029	10.760285	10.746929
21-06-17 21:20	-1	21.50623	19.738424	18.96133
21-06-17 21:30	-1	22.002491	25.41917	20.50903
21-06-17 21:40	-1	29.75032	21.5512	21.322866
21-06-17 21:50	-1	17.252378	17.885216	14.594126
21-06-17 22:00	-1	17.16132	18.140274	21.553625
21-06-17 22:10	-1	21.25142	21.587894	20.928963
21-06-17 22:20	-1	22.218704	19.041046	21.923368
21-06-17 22:30	-1	23.105587	21.481432	19.565344
21-06-17 22:40	-1	20.852158	20.636045	23.747074
21-06-17 22:50	-1	19.002436	17.171583	21.315302
21-06-17 23:00	-1	15.6073	15.50607	19.97815
21-06-17 23:10	-1	18.257116	20.061918	19.52375
21-06-17 23:20	-1	17.037804	17.892124	21.515005
21-06-17 23:30	-1	16.971254	15.839046	19.996466
21-06-17 23:40	-1	18.850866	18.628523	20.899889
21-06-17 23:50	-1	19.79435	25.671566	28.021627
21-06-18 00:00	-1	20.531712	22.774576	28.826778
21-06-18 00:10	-1	16.138243	16.611103	15.875376
21-06-18 00:20	-1	22.85013	16.086636	15.672256
21-06-18 00:30	-1	23.302166	30.097782	23.064472
21-06-18 00:40	-1	17.80746	29.847488	18.552597
21-06-18 00:50	-1	20.479881	20.53937	18.88142
21-06-18 01:00	-1	19.758236	18.091022	17.702003
21-06-18 01:10	-1	24.936985	21.238138	20.784008
21-06-18 01:20	-1	18.890102	14.513336	13.991122
21-06-18 01:30	-1	22.501408	23.351059	22.649351
21-06-18 01:40	-1	19.363346	19.97197	24.349756
21-06-18 01:50	-1	25.179646	21.890461	29.64443
21-06-18 02:00	-1	22.55844	25.272482	30.003448
21-06-18 02:10	-1	16.780127	20.630556	19.986187
21-06-18 02:20	-1	15.936653	18.005882	16.638779
21-06-18 02:30	-1	18.499517	18.368618	19.326965
21-06-18 02:40	-1	16.340704	19.03149	19.34157
21-06-18 02:50	-1	17.143143	18.095013	15.749039
21-06-18 03:00	-1	23.17966	19.852026	19.139757
21-06-18 03:10	-1	24.785175	18.898546	20.871943
21-06-18 03:20	-1	22.624989	21.97474	24.21748
21-06-18 03:30	-1	25.188143	16.59048	16.51327
21-06-18 03:40	-1	29.40805	15.159327	15.182077
21-06-18 03:50	-1	24.78098	23.655209	22.939264
21-06-18 04:00	-1	19.95528	19.32304	23.924633
21-06-18 04:10	-1	14.935992	16.375797	23.119663
21-06-18 04:20	-1	12.914675	13.640569	19.41331
21-06-18 04:30	-1	20.752087	26.552847	24.819506
21-06-18 04:40	-1	32.203495	20.595499	19.00558
21-06-18 04:50	-1	20.158384	12.778094	13.756113
21-06-18 05:00	-1	21.439636	18.665373	19.26449
21-06-18 05:10	-1	20.046888	22.295609	22.740034
21-06-18 05:20	-1	16.729942	17.40981	18.90668
21-06-18 05:30	-1	21.37702	17.890213	19.954647
21-06-18 05:40	-1	23.166698	18.89386	15.786211
21-06-18 05:50	-1	23.028294	20.22437	18.62306
21-06-18 06:00	-1	21.754284	17.751755	17.405722
21-06-18 06:10	-1	27.973907	18.474115	19.81397
21-06-18 06:20	-1	24.371212	18.454365	19.443344
21-06-18 06:30	-1	19.170092	13.345807	18.04065
21-06-18 06:40	-1	27.636606	22.228825	25.211224
21-06-18 06:50	-1	22.626207	28.788364	23.550495
21-06-18 07:00	0	27.922369	29.02718	28.560755
21-06-18 07:10	0	24.412125	22.079214	23.306696
21-06-18 07:20	0	36.712097	20.48582	20.496119
21-06-18 07:30	0	26.401703	14.173497	14.173497
21-06-18 07:40	0	25.995182	15.210358	15.210358
21-06-18 07:50	0	15.980331	18.239851	18.664452
21-06-18 08:00	0	14.840993	26.841995	14.840993
21-06-18 08:10	0	11.95	26.744455	11.95
21-06-18 08:20	0	11.95	19.260515	11.95
21-06-18 08:30	0	19.110483	23.080114	19.65
21-06-18 08:40	0	12.0729685	12.0729685	24.988832
21-06-18 08:50	0	15.330839	15.330839	26.765736
21-06-18 09:00	0	14.949658	14.945845	15.266693
21-06-18 09:10	0	13.682704	13.657399	15.270943
21-06-18 09:20	0	16.83367	16.776142	16.851068
21-06-18 09:30	0	10.458445	11.740757	14.465086
21-06-18 09:40	0	18.007666	16.25412	16.154621
21-06-18 09:50	0	17.284954	19.512726	21.308245
21-06-18 10:00	0	27.646881	23.89754	23.836706
21-06-18 10:10	0	13.181536	12.733549	31.470737
21-06-18 10:20	0	13.373489	12.474768	17.201063
21-06-18 10:30	0	15.774971	11.808258	11.830997
21-06-18 10:40	0	15.6760845	15.202313	16.343407
21-06-18 10:50	0	16.466402	14.9284	15.19341
21-06-18 11:00	0	15.320104	14.26079	13.714853
21-06-18 11:10	0	17.343739	17.236294	16.390148
21-06-18 11:20	0	17.795002	17.703949	20.200321
21-06-18 11:30	0	19.012081	18.169437	19.442348
21-06-18 11:40	0	18.741686	16.790495	16.655207
21-06-18 11:50	0	18.270237	16.917885	16.285248
21-06-18 12:00	0	16.165874	17.329002	16.05791
21-06-18 12:10	0	13.885577	14.394861	15.859515
21-06-18 12:20	0	16.56784	17.335064	16.655758
21-06-18 12:30	0	17.715889	17.311901	16.596294
21-06-18 12:40	0	17.999966	17.690823	18.846188
21-06-18 12:50	0	17.350025	15.800398	18.029552
21-06-18 13:00	0	18.828869	15.703595	17.404175
21-06-18 13:10	0	18.83408	13.63207	17.224897
21-06-18 13:20	0	19.0791	19.11134	20.456585
21-06-18 13:30	0	16.919481	16.615595	19.969738
21-06-18 13:40	0	17.17585	16.95116	17.024368
21-06-18 13:50	0	16.693356	18.28232	16.581848
21-06-18 14:00	0	15.976263	13.8085785	14.9514675
21-06-18 14:10	0	12.748558	13.089139	15.98641
21-06-18 14:20	0	18.486631	15.115377	17.68533
21-06-18 14:30	0	22.087929	17.146212	17.634642
21-06-18 14:40	0	19.887426	17.307074	18.391459
21-06-18 14:50	0	14.8563595	15.059212	14.020218
21-06-18 15:00	0	16.307283	15.179364	18.865017
21-06-18 15:10	0	16.117817	15.672719	16.639658
21-06-18 15:20	0	17.482567	15.113759	16.79327
21-06-18 15:30	0	15.700584	15.930155	16.98724
21-06-18 15:40	0	14.636439	19.675854	14.939629
21-06-18 15:50	0	14.734663	21.979609	16.435858
21-06-18 16:00	0	13.998375	14.614223	16.758049
21-06-18 16:10	0	12.345314	13.4780445	23.548471
21-06-18 16:20	0	12.875272	13.26589	25.94682
21-06-18 16:30	0	16.899853	16.899853	33.83507
21-06-18 16:40	0	16.650324	17.113733	27.842234
21-06-18 16:50	0	11.992224	11.992224	35.9
21-06-18 17:00	0	16.955854	16.955854	35.9
21-06-18 17:10	0	18.256273	18.270847	29.09
21-06-18 17:20	0	16.851063	16.851063	26.765736
21-06-18 17:30	0	13.963747	13.970671	28.36877
21-06-18 17:40	0	25.702847	25.702847	33.806313
21-06-18 17:50	0	22.731968	23.364697	28.266443
21-06-18 18:00	0	22.663958	22.690907	29.332798
21-06-18 18:10	0	13.747932	13.747932	29.185207
21-06-18 18:20	0	13.208395	15.545151	18.516907
21-06-18 18:30	0	12.0	19.512358	11.981725
21-06-18 18:40	0	15.373335	23.015451	15.43635
21-06-18 18:50	0	20.52493	21.564575	21.309546
21-06-18 19:00	0	8.762103	11.918989	9.435705
21-06-18 19:10	0	3.3684838	14.50614	2.8882422
21-06-18 19:20	0	18.543999	17.975828	17.057291
21-06-18 19:30	0	16.022957	14.924868	17.634098
21-06-18 19:40	0	25.63742	23.7813	23.727049
21-06-18 19:50	0	24.718763	18.871542	18.86871
21-06-18 20:00	0	25.61058	11.95	11.95
21-06-18 20:10	0	13.754614	13.4580765	22.235949
21-06-18 20:20	0	13.77413	14.327052	13.0516205
21-06-18 20:30	0	12.255435	14.404259	14.8070345
21-06-18 20:40	0	17.174564	14.2889	11.806174
21-06-18 20:50	0	21.74355	10.872543	11.12907
21-06-18 21:00	0	15.149951	12.639664	18.065111
21-06-18 21:10	0	11.911689	11.95	23.24614
21-06-18 21:20	0	12.371378	12.398249	22.710546
21-06-18 21:30	0	9.547323	16.60804	14.147982
21-06-18 21:40	0	22.356823	20.517467	15.187396
21-06-18 21:50	0	15.179675	15.117571	16.501268
21-06-18 22:00	0	15.082609	21.68362	16.816229
21-06-18 22:10	0	17.523264	23.797188	18.279068
21-06-18 22:20	0	19.249289	22.759113	14.727127
21-06-18 22:30	0	16.12434	17.509434	12.220027
21-06-18 22:40	0	16.679468	24.06303	16.679468
21-06-18 22:50	0	21.508581	23.95	21.508581
21-06-18 23:00	0	16.207516	14.784386	15.458974
21-06-18 23:10	0	20.264141	12.529882	13.749681
21-06-18 23:20	0	21.756865	16.402708	16.905552
21-06-18 23:30	0	16.197367	14.794695	15.81296
21-06-18 23:40	0	13.643985	13.653755	12.615401
21-06-18 23:50	0	33.8462	22.668917	21.278118
21-06-19 00:00	0	16.50614	20.602957	16.59592
21-06-19 00:10	0	18.258074	14.643789	12.470957
21-06-19 00:20	0	15.071772	13.804274	12.615876
21-06-19 00:30	0	19.430168	17.043852	18.404491
21-06-19 00:40	0	18.697857	23.56815	18.822117
21-06-19 00:50	0	19.25818	15.709857	18.938923
21-06-19 01:00	0	21.632393	15.6511	15.066404
21-06-19 01:10	0	18.701872	17.101559	17.694593
21-06-19 01:20	0	12.127753	10.319405	8.660913
21-06-19 01:30	0	12.30815	16.42942	11.658525
21-06-19 01:40	0	20.901659	15.046231	15.283854
21-06-19 01:50	0	15.498838	17.477985	23.918026
21-06-19 02:00	0	21.220575	23.412327	24.507847
21-06-19 02:10	0	14.456228	13.824625	24.38132
21-06-19 02:20	0	27.132511	10.8208065	11.968056
21-06-19 02:30	0	21.47919	21.166178	16.900345
21-06-19 02:40	0	20.320414	17.90544	19.081274
21-06-19 02:50	0	15.596403	14.85967	18.334652
21-06-19 03:00	0	17.995382	17.462778	19.359482
21-06-19 03:10	0	20.921087	19.263777	14.536493
21-06-19 03:20	0	21.871748	17.750574	19.930725
21-06-19 03:30	0	19.129517	22.11656	26.057043
21-06-19 03:40	0	23.496456	23.884508	24.092821
21-06-19 03:50	0	18.184458	16.46761	25.087612
21-06-19 04:00	0	30.026672	11.948359	11.95
21-06-19 04:10	0	36.208275	12.173733	12.277086
21-06-19 04:20	0	22.41811	12.567046	12.543141
21-06-19 04:30	0	24.223373	21.109308	32.75262
21-06-19 04:40	0	23.863522	23.863522	34.395943
21-06-19 04:50	0	24.180658	24.180658	24.936676
21-06-19 05:00	0	25.89359	23.192793	24.894125
21-06-19 05:10	0	26.421661	21.655376	22.55279
21-06-19 05:20	0	23.461674	18.595684	20.36742
21-06-19 05:30	0	24.891138	15.422455	18.046438
21-06-19 05:40	0	25.226782	15.30659	16.292896
21-06-19 05:50	0	22.70936	18.447598	17.85433
21-06-19 06:00	0	15.254224	15.372874	20.400879
21-06-19 06:10	0	19.422575	16.964314	23.567184
21-06-19 06:20	0	16.494469	19.555641	25.172922
21-06-19 06:30	0	14.395375	14.862317	33.444405
21-06-19 06:40	0	13.325792	14.954306	33.42521
21-06-19 06:50	0	22.68733	22.685555	36.086792
21-06-19 07:00	1	23.902155	23.900356	35.89002
21-06-19 07:10	1	14.376291	31.467762	15.559191
21-06-19 07:20	1	16.392492	25.174877	16.392492
21-06-19 07:30	1	19.15124	27.879314	19.15124
21-06-19 07:40	1	23.93269	29.52182	24.854515
21-06-19 07:50	1	25.943014	20.958002	20.97696
21-06-19 08:00	1	26.666714	23.921387	23.95
21-06-19 08:10	1	25.773281	24.914341	23.985214
21-06-19 08:20	1	23.905125	24.189152	34.67513
21-06-19 08:30	1	19.14275	20.1707	27.502285
21-06-19 08:40	1	12.315238	12.326163	22.443401
21-06-19 08:50	1	11.93966	11.99925	17.654858
21-06-19 09:00	1	11.95	12.0	11.95
21-06-19 09:10	1	13.683225	13.723163	13.733011
21-06-19 09:20	1	16.713173	23.861712	16.72986
21-06-19 09:30	1	15.564425	15.16216	11.95799
21-06-19 09:40	1	11.98777	23.772932	11.974214
21-06-19 09:50	1	12.615465	21.656986	12.3792305
21-06-19 10:00	1	11.95	23.9	11.95
21-06-19 10:10	1	12.383023	19.688759	12.537583
21-06-19 10:20	1	13.630331	16.711342	12.953145
21-06-19 10:30	1	16.676775	13.543795	15.955243
21-06-19 10:40	1	20.367998	10.6409855	9.961702
21-06-19 10:50	1	20.435379	11.967313	11.359237
21-06-19 11:00	1	13.33222	15.032389	14.137819
21-06-19 11:10	1	14.969508	23.734844	13.494754
21-06-19 11:20	1	11.938739	22.08554	11.947004
21-06-19 11:30	1	16.56213	14.199618	17.146788
21-06-19 11:40	1	11.966577	13.121778	22.53197
21-06-19 11:50	1	12.1482315	16.438152	12.657477
21-06-19 12:00	1	13.961761	13.917566	13.917566
21-06-19 12:10	1	15.891708	14.821225	16.302277
21-06-19 12:20	1	21.86176	20.870962	23.032156
21-06-19 12:30	1	21.81528	17.747208	22.942066
21-06-19 12:40	1	15.531217	11.95	11.95
21-06-19 12:50	1	17.241697	16.86091	24.318144
21-06-19 13:00	1	25.599659	23.930126	28.700125
21-06-19 13:10	1	14.188082	13.053465	22.949356
21-06-19 13:20	1	16.933336	16.675587	25.946106
21-06-19 13:30	1	14.75603	14.127751	20.112684
21-06-19 13:40	1	16.020443	11.936775	13.902533
21-06-19 13:50	1	11.73435	11.73435	26.2272
21-06-19 14:00	1	12.026084	12.026084	26.721008
21-06-19 14:10	1	12.0	12.0	26.474203
21-06-19 14:20	1	16.21912	10.851579	17.181019
21-06-19 14:30	1	14.904795	19.800816	13.62807
21-06-19 14:40	1	20.42124	24.047573	23.088215
21-06-19 14:50	1	23.9	23.9	32.074684
21-06-19 15:00	1	19.791481	19.791481	33.036823
21-06-19 15:10	1	17.322449	17.322449	27.31242
21-06-19 15:20	1	23.984356	23.984356	35.79716
21-06-19 15:30	1	25.289877	25.289877	34.883244
21-06-19 15:40	1	26.721008	26.721008	33.83507
21-06-19 15:50	1	15.722059	15.722059	29.794025
21-06-19 16:00	1	13.213374	14.271555	19.121134
21-06-19 16:10	1	12.150088	12.150088	33.540943
21-06-19 16:20	1	11.95	11.95	33.83507
21-06-19 16:30	1	15.496097	15.496097	28.76854
21-06-19 16:40	1	12.392377	13.476957	25.746405
21-06-19 16:50	1	16.442791	16.442791	33.183556
21-06-19 17:00	1	14.931231	15.033351	29.893421
21-06-19 17:10	1	14.338921	9.161324	13.123728
21-06-19 17:20	1	22.583174	10.225217	11.95
21-06-19 17:30	1	24.507221	31.993855	22.417606
21-06-19 17:40	1	24.067806	35.64364	24.067806
21-06-19 17:50	1	19.98922	17.816557	20.707836
21-06-19 18:00	1	25.64648	16.700397	16.712452
21-06-19 18:10	1	21.91267	18.964756	22.746809
21-06-19 18:20	1	17.168623	19.169016	17.93054
21-06-19 18:30	1	20.119406	25.648285	21.659601
21-06-19 18:40	1	25.776484	23.88854	33.95462
21-06-19 18:50	1	31.63335	22.190683	21.255922
21-06-19 19:00	1	14.504987	21.720476	13.580141
21-06-19 19:10	1	20.021393	21.452795	16.060291
21-06-19 19:20	1	14.941394	16.718279	23.237469
21-06-19 19:30	1	16.624865	17.431553	14.353563
21-06-19 19:40	1	19.416643	13.214276	12.043004
21-06-19 19:50	1	17.84994	22.378109	15.948651
21-06-19 20:00	1	22.92368	16.413147	20.925304
21-06-19 20:10	1	7.54988	7.408252	14.119066
21-06-19 20:20	1	11.817639	19.223402	11.960566
21-06-19 20:30	1	15.357228	24.809166	15.357228
21-06-19 20:40	1	15.2627945	19.279509	23.19564
21-06-19 20:50	1	19.122334	19.427223	31.186886
21-06-19 21:00	1	16.659632	24.322487	21.502981
21-06-19 21:10	1	15.527387	19.456503	15.69335
21-06-19 21:20	1	16.056229	18.23692	19.65235
21-06-19 21:30	1	19.82722	21.027903	29.34029
21-06-19 21:40	1	21.842216	23.849539	31.546488
21-06-19 21:50	1	17.988379	16.074978	17.550076
21-06-19 22:00	1	17.851772	17.790243	24.489662
21-06-19 22:10	1	21.262882	22.64002	25.734364
21-06-19 22:20	1	21.026457	27.06922	22.495268
21-06-19 22:30	1	22.961853	16.742271	19.114178
21-06-19 22:40	1	18.230083	12.826856	18.28622
21-06-19 22:50	1	20.426191	20.732225	21.499454
21-06-19 23:00	1	20.63733	14.450132	13.947177
21-06-19 23:10	1	19.83434	19.726004	12.413046
21-06-19 23:20	1	19.341381	11.556988	17.040491
21-06-19 23:30	1	25.47358	16.967327	18.399069
21-06-19 23:40	1	16.684319	17.935863	19.980997
21-06-19 23:50	1	16.796799	15.421727	12.427347
21-06-20 00:00	1	11.866377	19.72482	12.351736
21-06-20 00:10	1	16.45427	17.894451	15.525629
21-06-20 00:20	1	19.502356	15.979437	16.572962
21-06-20 00:30	1	24.915936	20.21851	23.8295
21-06-20 00:40	1	20.888584	17.852364	23.028528
21-06-20 00:50	1	18.145344	19.69728	26.038233
21-06-20 01:00	1	16.554409	15.960419	23.755213
21-06-20 01:10	1	25.124935	20.31361	26.843197
21-06-20 01:20	1	17.534674	16.13425	17.664957
21-06-20 01:30	1	13.257106	13.018381	18.34043
21-06-20 01:40	1	23.74256	22.814299	22.90543
21-06-20 01:50	1	23.720219	19.468828	27.232635
21-06-20 02:00	1	21.407114	13.356722	17.217947
21-06-20 02:10	1	18.07099	14.171382	16.548004
21-06-20 02:20	1	19.637691	19.45901	20.291258
21-06-20 02:30	1	12.572634	11.49214	20.436703
21-06-20 02:40	1	16.769531	14.540947	14.800692
21-06-20 02:50	1	14.574562	14.9480915	19.134098
21-06-20 03:00	1	21.935745	17.896574	21.279644
21-06-20 03:10	1	21.719131	17.647203	18.231531
21-06-20 03:20	1	27.09531	16.17873	18.71606
21-06-20 03:30	1	23.963205	18.889763	21.29315
21-06-20 03:40	1	19.244427	19.167797	22.778568
21-06-20 03:50	1	23.714296	22.230764	25.095675
21-06-20 04:00	1	23.961683	18.88235	18.934324
21-06-20 04:10	1	20.258923	19.326893	18.967796
21-06-20 04:20	1	19.500256	16.139217	21.102335
21-06-20 04:30	1	14.794434	17.500444	22.272526
21-06-20 04:40	1	23.77134	34.458992	23.551079
21-06-20 04:50	1	20.678127	22.216604	25.034086
21-06-20 05:00	1	21.109749	23.322592	19.617598
21-06-20 05:10	1	22.20757	16.010544	15.549711
21-06-20 05:20	1	25.806692	14.644661	12.909784
21-06-20 05:30	1	17.99939	21.30834	16.275814
21-06-20 05:40	1	18.041481	20.459364	17.333258
21-06-20 05:50	1	16.568085	20.511164	17.554348
21-06-20 06:00	1	17.934902	15.9435425	13.389275
21-06-20 06:10	1	18.277225	19.153282	21.020956
21-06-20 06:20	1	17.686085	19.281338	20.424055
21-06-20 06:30	1	14.2460785	13.810956	18.165493
21-06-20 06:40	1	15.366922	16.654875	23.41749
21-06-20 06:50	1	19.48929	22.844616	22.646984
21-06-20 07:00	2	35.86298	21.472242	21.983097
21-06-20 07:10	2	22.265131	17.314869	13.162493
21-06-20 07:20	2	14.663673	15.893674	24.263596
21-06-20 07:30	2	16.899853	16.899853	26.765736
21-06-20 07:40	2	16.899853	16.899853	26.765736
21-06-20 07:50	2	15.665896	15.665896	26.068531
21-06-20 08:00	2	12.214841	12.959399	14.339053
21-06-20 08:10	2	13.193456	16.999683	13.01978
21-06-20 08:20	2	13.18	11.95	20.548069
21-06-20 08:30	2	13.183121	13.268469	20.25314
21-06-20 08:40	2	16.429659	17.564266	16.429659
21-06-20 08:50	2	18.427143	23.680166	19.448496
21-06-20 09:00	2	27.819996	17.199667	18.301228
21-06-20 09:10	2	25.67839	16.548359	16.548359
21-06-20 09:20	2	26.686176	24.235165	25.885563
21-06-20 09:30	2	22.916828	19.696394	22.21799
21-06-20 09:40	2	14.758222	14.758222	16.899853
21-06-20 09:50	2	17.865528	17.722641	18.219723
21-06-20 10:00	2	30.698782	23.912945	23.912945
21-06-20 10:10	2	33.813805	23.913023	23.902348
21-06-20 10:20	2	14.809797	11.374355	11.974245
21-06-20 10:30	2	15.671602	14.373247	12.367322
21-06-20 10:40	2	17.455967	16.045563	19.674541
21-06-20 10:50	2	11.389978	12.739729	12.863783
21-06-20 11:00	2	13.705493	12.776542	13.464912
21-06-20 11:10	2	15.706581	14.951329	16.191513
21-06-20 11:20	2	16.226757	16.633522	16.215733
21-06-20 11:30	2	15.695791	15.905423	20.924608
21-06-20 11:40	2	16.098412	13.326747	12.408467
21-06-20 11:50	2	17.743902	18.956291	18.325642
21-06-20 12:00	2	20.681585	21.785763	23.210344
21-06-20 12:10	2	15.65653	15.003679	23.507639
21-06-20 12:20	2	25.010435	24.180517	23.668598
21-06-20 12:30	2	20.882938	21.629324	22.513577
21-06-20 12:40	2	15.793101	12.671061	20.63842
21-06-20 12:50	2	17.954105	23.601109	18.316721
21-06-20 13:00	2	16.935247	26.721008	16.935247
21-06-20 13:10	2	18.11397	22.214342	17.344929
21-06-20 13:20	2	14.735845	13.687391	13.498291
21-06-20 13:30	2	14.913095	14.871722	14.871722
21-06-20 13:40	2	12.0	12.320619	11.948678
21-06-20 13:50	2	14.143964	17.828178	14.055525
21-06-20 14:00	2	21.315014	23.010746	21.301588
21-06-20 14:10	2	17.53029	17.700224	17.497696
21-06-20 14:20	2	15.593887	20.515036	17.975657
21-06-20 14:30	2	19.852345	18.66737	23.283932
21-06-20 14:40	2	17.320576	18.921629	16.284077
21-06-20 14:50	2	14.151489	11.970713	11.95
21-06-20 15:00	2	13.404564	11.965906	20.364792
21-06-20 15:10	2	16.823044	11.977827	12.094196
21-06-20 15:20	2	16.170145	15.843689	17.589527
21-06-20 15:30	2	22.684502	22.673548	22.984137
21-06-20 15:40	2	23.665943	23.346842	23.199036
21-06-20 15:50	2	19.500677	13.174875	13.174875
21-06-20 16:00	2	22.19496	12.233907	11.961885
21-06-20 16:10	2	14.860133	20.787138	12.56404
21-06-20 16:20	2	16.409954	11.95	11.95
21-06-20 16:30	2	16.98581	16.739182	24.518513
21-06-20 16:40	2	13.586011	13.817017	23.53403
21-06-20 16:50	2	12.162658	8.332744	16.369436
21-06-20 17:00	2	22.876207	17.43143	17.43143
21-06-20 17:10	2	18.42664	21.57117	18.31763
21-06-20 17:20	2	16.880651	15.1992035	15.1909485
21-06-20 17:30	2	16.935247	16.935247	19.275244
21-06-20 17:40	2	17.61382	17.932957	26.137783
21-06-20 17:50	2	20.38274	25.794449	20.456615
21-06-20 18:00	2	14.921722	13.055901	12.494959
21-06-20 18:10	2	9.652253	9.671355	12.4960575
21-06-20 18:20	2	12.112835	12.052264	16.261578
21-06-20 18:30	2	11.956362	11.954151	22.582912
21-06-20 18:40	2	16.828339	16.144024	17.31126
21-06-20 18:50	2	13.219661	13.29151	15.833369
21-06-20 19:00	2	23.95	23.9	23.9
21-06-20 19:10	2	22.942966	25.953806	21.720547
21-06-20 19:20	2	17.163746	29.275242	17.168936
21-06-20 19:30	2	13.640772	15.335187	14.536728
21-06-20 19:40	2	16.272953	13.260046	14.96736
21-06-20 19:50	2	13.927676	10.9123745	19.989132
21-06-20 20:00	2	23.453436	25.070187	24.960495
21-06-20 20:10	2	18.362812	21.192204	21.867538
21-06-20 20:20	2	21.541119	16.37323	14.764589
21-06-20 20:30	2	21.994652	24.016066	19.58184
21-06-20 20:40	2	18.151876	26.03505	18.218433
21-06-20 20:50	2	25.539688	22.2946	22.2946
21-06-20 21:00	2	26.034653	26.072468	28.746983
21-06-20 21:10	2	27.509668	26.09646	29.725748
21-06-20 21:20	2	28.860828	22.549252	22.549252
21-06-20 21:30	2	20.969524	27.777048	22.1554
21-06-20 21:40	2	22.800543	26.98139	30.130081
21-06-20 21:50	2	15.001297	17.891071	13.665294
21-06-20 22:00	2	17.800798	14.884857	14.30543
21-06-20 22:10	2	17.740356	14.512205	22.754671
21-06-20 22:20	2	12.03521	12.166631	14.384369
21-06-20 22:30	2	20.699966	25.05405	17.850605
21-06-20 22:40	2	16.55403	15.399679	22.174133
21-06-20 22:50	2	18.688944	18.416218	19.02206
21-06-20 23:00	2	15.28817	21.943361	16.344606
21-06-20 23:10	2	14.796285	21.004902	15.255936
21-06-20 23:20	2	17.592155	21.41955	18.399668
21-06-20 23:30	2	17.304375	18.938572	17.673223
21-06-20 23:40	2	17.054855	23.77479	22.46161
21-06-20 23:50	2	17.683897	19.059093	25.35018
21-06-21 00:00	2	18.782347	15.194254	20.817282
21-06-21 00:10	2	20.006794	19.036251	20.394672
21-06-21 00:20	2	20.652714	15.322325	15.101056
21-06-21 00:30	2	20.766428	19.154194	18.733524
21-06-21 00:40	2	23.764616	25.488491	23.774313
21-06-21 00:50	2	22.130146	22.963352	23.446312
21-06-21 01:00	2	23.948093	25.67686	23.224043
21-06-21 01:10	2	14.72817	15.622293	17.224941
21-06-21 01:20	2	23.07323	24.43667	22.941471
21-06-21 01:30	2	9.081203	24.607943	9.081203
21-06-21 01:40	2	21.335543	30.661997	21.336617
21-06-21 01:50	2	23.02415	22.455591	27.095362
21-06-21 02:00	2	18.341991	19.510454	21.223753
21-06-21 02:10	2	14.67555	18.322124	16.749542
21-06-21 02:20	2	14.778343	16.654383	14.9713545
21-06-21 02:30	2	13.486575	15.711743	16.998623
21-06-21 02:40	2	16.238556	15.553686	14.521826
21-06-21 02:50	2	18.180933	17.286781	17.559196
21-06-21 03:00	2	17.459991	17.130547	21.586983
21-06-21 03:10	2	15.096248	17.459326	14.577621
21-06-21 03:20	2	17.023312	18.936407	20.420395
21-06-21 03:30	2	22.951157	23.627918	22.731836
21-06-21 03:40	2	21.721916	25.605627	24.658123
21-06-21 03:50	2	21.733168	26.94552	23.911747
21-06-21 04:00	2	29.805878	22.049389	24.52872
21-06-21 04:10	2	15.49131	15.49131	28.766367
21-06-21 04:20	2	18.906652	19.007122	31.626446
21-06-21 04:30	2	33.297615	21.265	23.275211
21-06-21 04:40	2	35.454224	24.018473	23.841526
21-06-21 04:50	2	24.107067	23.903797	23.94999
21-06-21 05:00	2	15.805478	18.867207	15.6182785
21-06-21 05:10	2	11.015739	14.134244	22.39819
21-06-21 05:20	2	19.459682	18.40272	26.760504
21-06-21 05:30	2	17.98846	20.157944	21.84724
21-06-21 05:40	2	18.734303	19.083317	17.183578
21-06-21 05:50	2	16.511349	17.064173	15.480787
21-06-21 06:00	2	18.173101	14.873799	20.136776
21-06-21 06:10	2	22.532478	16.65518	20.397755
21-06-21 06:20	2	20.043514	18.36538	26.310944
21-06-21 06:30	2	19.640741	20.433464	21.129545
21-06-21 06:40	2	23.364874	19.988415	27.752731
21-06-21 06:50	2	22.021582	21.118399	25.92406
21-06-21 07:00	3	18.089672	18.34025	22.842348
21-06-21 07:10	3	14.011658	13.586817	20.82613
21-06-21 07:20	3	20.200565	15.651093	19.658081
21-06-21 07:30	3	17.84489	13.303302	18.539738
21-06-21 07:40	3	13.522092	15.3675585	21.698376
21-06-21 07:50	3	15.802884	16.195026	22.375847
21-06-21 08:00	3	16.442492	17.035997	22.072186
21-06-21 08:10	3	18.814955	23.749115	19.975714
21-06-21 08:20	3	20.59576	22.54472	22.987679
21-06-21 08:30	3	21.62412	14.170097	14.378924
21-06-21 08:40	3	11.95	11.95	19.813147
21-06-21 08:50	3	21.696167	21.696167	33.40046
21-06-21 09:00	3	25.885168	25.888287	34.517483
21-06-21 09:10	3	15.362741	21.232458	17.979572
21-06-21 09:20	3	11.805803	13.183577	11.850678
21-06-21 09:30	3	11.875903	14.78645	18.358288
21-06-21 09:40	3	14.291171	18.195059	17.86515
21-06-21 09:50	3	17.87204	12.667308	12.867085
21-06-21 10:00	3	16.528234	21.094513	16.76803
21-06-21 10:10	3	13.4954195	13.844559	24.033
21-06-21 10:20	3	11.95	11.95	23.95
21-06-21 10:30	3	16.552618	15.128306	22.626036
21-06-21 10:40	3	20.359196	21.0076	20.9451
21-06-21 10:50	3	12.621861	21.274607	12.468882
21-06-21 11:00	3	13.584425	17.686893	15.328799
21-06-21 11:10	3	22.49608	20.8288	20.709385
21-06-21 11:20	3	17.12463	20.216108	17.093401
21-06-21 11:30	3	12.0	23.9	12.0
21-06-21 11:40	3	12.826712	22.155546	12.248275
21-06-21 11:50	3	16.01785	17.303621	17.497759
21-06-21 12:00	3	16.057482	16.841192	17.356869
21-06-21 12:10	3	23.182978	13.578908	13.742727
21-06-21 12:20	3	21.723162	25.31985	20.995441
21-06-21 12:30	3	18.716314	20.10578	20.371838
21-06-21 12:40	3	13.273901	13.089831	14.125036
21-06-21 12:50	3	16.592901	15.294212	18.084728
21-06-21 13:00	3	17.379591	15.925029	12.717177
21-06-21 13:10	3	16.366425	20.13099	16.81651
21-06-21 13:20	3	18.703732	16.358143	15.812009
21-06-21 13:30	3	18.871084	21.357176	20.18243
21-06-21 13:40	3	22.426365	22.230442	21.217999
21-06-21 13:50	3	22.88757	25.184269	21.978535
21-06-21 14:00	3	22.320004	22.80017	24.929508
21-06-21 14:10	3	14.569774	18.848238	14.680944
21-06-21 14:20	3	3.5633132	23.517063	4.107175
21-06-21 14:30	3	12.548792	16.761272	16.815567
21-06-21 14:40	3	14.2487545	11.9596	18.336079
21-06-21 14:50	3	12.457359	11.95	11.95
21-06-21 15:00	3	13.917566	11.95	11.95
21-06-21 15:10	3	16.899853	11.95	11.95
21-06-21 15:20	3	12.457359	11.95	22.675125
21-06-21 15:30	3	11.748671	11.751223	23.864483
21-06-21 15:40	3	20.457047	23.8661	20.44189
21-06-21 15:50	3	21.559727	21.363728	25.147993
21-06-21 16:00	3	19.140917	15.511838	19.33763
21-06-21 16:10	3	19.284029	16.88743	16.899853
21-06-21 16:20	3	22.10181	24.211864	19.851158
21-06-21 16:30	3	19.050804	21.368734	16.095484
21-06-21 16:40	3	13.382805	11.95	14.498401
21-06-21 16:50	3	25.750055	22.994078	23.526001
21-06-21 17:00	3	25.814642	19.199875	19.199875
21-06-21 17:10	3	19.004711	12.159135	12.188129
21-06-21 17:20	3	11.947456	11.947456	11.9554
21-06-21 17:30	3	12.8583555	12.830885	17.43893
21-06-21 17:40	3	12.500312	12.501385	26.735825
21-06-21 17:50	3	12.23411	12.23411	21.43278
21-06-21 18:00	3	23.623663	7.6935525	9.296539
21-06-21 18:10	3	23.659077	12.111072	12.111072
21-06-21 18:20	3	23.900112	11.95	11.95
21-06-21 18:30	3	24.628605	16.465517	16.483803
21-06-21 18:40	3	23.97015	17.9431	17.986837
21-06-21 18:50	3	16.355694	16.295933	15.4991665
21-06-21 19:00	3	20.599216	16.298397	17.014763
21-06-21 19:10	3	24.08652	16.899853	16.899853
21-06-21 19:20	3	16.040071	18.873312	16.8007
21-06-21 19:30	3	16.960114	17.711926	17.209187
21-06-21 19:40	3	19.766932	20.76948	21.5085
21-06-21 19:50	3	17.699312	14.8768635	18.29691
21-06-21 20:00	3	16.963604	16.769642	19.747341
21-06-21 20:10	3	17.242697	7.984318	8.645606
21-06-21 20:20	3	21.13702	10.904325	10.825896
21-06-21 20:30	3	19.988667	20.292803	20.604668
21-06-21 20:40	3	10.585298	14.134021	19.156841
21-06-21 20:50	3	16.12973	17.359562	17.75753
21-06-21 21:00	3	22.384884	17.698278	16.951351
21-06-21 21:10	3	26.014942	15.155942	15.522734
21-06-21 21:20	3	16.540802	20.932903	18.588665
21-06-21 21:30	3	20.132471	20.116953	20.220276
21-06-21 21:40	3	22.974174	23.279415	24.587236
21-06-21 21:50	3	23.826479	26.169287	23.835575
21-06-21 22:00	3	24.68117	17.973913	19.325367
21-06-21 22:10	3	11.808867	8.959914	18.195492
21-06-21 22:20	3	10.725125	10.725125	22.459541
21-06-21 22:30	3	14.3053255	21.996372	12.426925
21-06-21 22:40	3	13.236096	18.497158	18.41044
21-06-21 22:50	3	19.029413	22.994308	22.666168
21-06-21 23:00	3	7.0642824	22.730076	12.2566805
21-06-21 23:10	3	14.237272	16.201515	15.168116
21-06-21 23:20	3	18.331074	19.845343	17.747194
21-06-21 23:30	3	18.691334	16.709682	18.670425
21-06-21 23:40	3	12.707803	12.290258	19.32794
21-06-21 23:50	3	14.2357025	15.62735	19.63609
21-06-22 00:00	3	14.7048235	16.13203	14.464449
21-06-22 00:10	3	24.131502	19.19901	21.278925
21-06-22 00:20	3	16.347052	14.708339	21.83881
21-06-22 00:30	3	20.36055	21.157875	24.693043
21-06-22 00:40	3	13.498594	13.668098	16.64111
21-06-22 00:50	3	17.478497	14.979678	18.345928
21-06-22 01:00	3	13.19163	16.666267	12.792134
21-06-22 01:10	3	15.364232	16.372023	21.294235
21-06-22 01:20	3	19.209332	20.154613	22.051495
21-06-22 01:30	3	21.587484	19.299946	21.274048
21-06-22 01:40	3	16.926153	17.253662	24.669836
21-06-22 01:50	3	25.484232	27.520166	24.304003
21-06-22 02:00	3	18.48396	18.597038	16.920446
21-06-22 02:10	3	14.0403	15.329443	19.603281
21-06-22 02:20	3	13.638659	21.514704	14.690496
21-06-22 02:30	3	13.901288	19.09771	14.901385
21-06-22 02:40	3	20.079472	20.23975	23.460875
21-06-22 02:50	3	19.247433	17.073368	15.208804
21-06-22 03:00	3	21.075003	25.196117	22.598312
21-06-22 03:10	3	20.564728	28.888367	24.49052
21-06-22 03:20	3	17.532497	15.016019	13.104983
21-06-22 03:30	3	15.711789	18.442106	18.807306
21-06-22 03:40	3	18.379408	18.706299	23.68317
21-06-22 03:50	3	21.190525	18.802166	19.401142
21-06-22 04:00	3	17.540264	16.260489	16.664982
21-06-22 04:10	3	19.226267	20.768593	22.178867
21-06-22 04:20	3	16.406624	17.187311	14.519018
21-06-22 04:30	3	20.546522	22.556826	19.536198
21-06-22 04:40	3	18.142654	18.462317	18.10339
21-06-22 04:50	3	19.164307	16.699942	17.913338
21-06-22 05:00	3	20.337423	23.264183	24.109612
21-06-22 05:10	3	19.153519	18.364523	19.748972
21-06-22 05:20	3	20.09196	20.558187	24.381977
21-06-22 05:30	3	22.029533	17.102135	17.860168
21-06-22 05:40	3	24.732327	20.110844	20.491756
21-06-22 05:50	3	22.023922	14.148596	13.867833
21-06-22 06:00	3	19.995113	17.496195	14.32458
21-06-22 06:10	3	21.969345	28.803705	24.054354
21-06-22 06:20	3	21.011084	22.701668	25.683975
21-06-22 06:30	3	17.951525	19.183628	23.516525
21-06-22 06:40	3	19.023159	18.115168	19.978321
21-06-22 06:50	3	21.843586	18.211664	23.911654
21-06-22 07:00	4	24.73908	20.299873	18.560705
21-06-22 07:10	4	13.493106	22.403976	14.495392
21-06-22 07:20	4	20.776272	29.412806	24.181013
21-06-22 07:30	4	13.916043	13.8277235	20.352057
21-06-22 07:40	4	16.149628	16.149628	35.9
21-06-22 07:50	4	26.304173	23.942715	25.174877
21-06-22 08:00	4	22.605663	21.275166	25.399313
21-06-22 08:10	4	26.721008	26.709925	26.754421
21-06-22 08:20	4	26.721008	24.234028	24.238613
21-06-22 08:30	4	26.721008	23.95	23.95
21-06-22 08:40	4	25.907719	27.131031	24.221088
21-06-22 08:50	4	23.9	35.9	23.9
21-06-22 09:00	4	18.430086	28.415539	18.430086
21-06-22 09:10	4	12.810799	16.539618	11.9559965
21-06-22 09:20	4	23.9	13.534032	13.065821
21-06-22 09:30	4	23.6899	35.835274	23.6899
21-06-22 09:40	4	32.381847	14.382672	13.158224
21-06-22 09:50	4	22.76115	11.95	11.945392
21-06-22 10:00	4	23.900112	11.95	11.95
21-06-22 10:10	4	20.00908	13.975161	18.78373
21-06-22 10:20	4	21.625118	21.625118	24.483635
21-06-22 10:30	4	19.088057	23.820768	19.086432
21-06-22 10:40	4	11.95	22.181202	11.946881
21-06-22 10:50	4	15.745425	16.144678	15.192833
21-06-22 11:00	4	16.963749	17.472792	13.121829
21-06-22 11:10	4	15.71464	20.689098	17.780582
21-06-22 11:20	4	18.6701	15.619853	15.326136
21-06-22 11:30	4	26.887262	22.85266	24.474724
21-06-22 11:40	4	20.304417	11.029668	11.048808
21-06-22 11:50	4	18.123394	19.93108	21.338299
21-06-22 12:00	4	21.814661	20.555862	15.377698
21-06-22 12:10	4	25.00403	18.004313	20.509443
21-06-22 12:20	4	19.575237	18.704264	18.72993
21-06-22 12:30	4	18.287327	13.207466	13.448614
21-06-22 12:40	4	23.120419	18.509926	20.243004
21-06-22 12:50	4	16.977547	17.257904	14.517378
21-06-22 13:00	4	15.976187	27.707117	15.39432
21-06-22 13:10	4	22.826227	33.82314	23.211008
21-06-22 13:20	4	23.9	35.9	23.9
21-06-22 13:30	4	23.9	35.9	23.9
21-06-22 13:40	4	23.952137	35.86265	23.952137
21-06-22 13:50	4	23.9	35.9	23.9
21-06-22 14:00	4	24.482143	33.42237	23.910648
21-06-22 14:10	4	23.9	35.9	23.9
21-06-22 14:20	4	23.9	35.9	23.9
21-06-22 14:30	4	21.840662	35.121727	21.840662
21-06-22 14:40	4	23.814358	35.9	23.814358
21-06-22 14:50	4	23.94309	25.174877	26.329044
21-06-22 15:00	4	23.147186	27.302868	23.147186
21-06-22 15:10	4	14.254628	22.33558	17.049723
21-06-22 15:20	4	22.246792	16.83452	18.057596
21-06-22 15:30	4	18.707783	18.078358	15.623917
21-06-22 15:40	4	15.172709	16.565037	14.819099
21-06-22 15:50	4	16.899853	16.899853	16.899853
21-06-22 16:00	4	15.7765	15.403376	19.32608
21-06-22 16:10	4	11.790141	23.140461	15.265864
21-06-22 16:20	4	13.216609	19.628061	19.614092
21-06-22 16:30	4	11.95	11.95	22.844048
21-06-22 16:40	4	12.296249	12.296249	16.636147
21-06-22 16:50	4	12.114341	13.552539	16.285961
21-06-22 17:00	4	11.658882	15.067415	14.756337
21-06-22 17:10	4	4.4704614	3.0108626	16.303059
21-06-22 17:20	4	28.65214	22.032158	24.009695
21-06-22 17:30	4	17.03552	12.285397	13.510234
21-06-22 17:40	4	14.045626	21.690262	11.945319
21-06-22 17:50	4	11.930935	19.152937	11.9302845
21-06-22 18:00	4	11.941147	18.40141	11.941147
21-06-22 18:10	4	14.026209	21.790085	13.83618
21-06-22 18:20	4	12.687899	12.6876955	22.967648
21-06-22 18:30	4	12.563703	12.038778	22.308071
21-06-22 18:40	4	12.851082	12.851082	22.653006
21-06-22 18:50	4	14.578354	13.481834	20.08215
21-06-22 19:00	4	13.028264	11.953303	22.820093
21-06-22 19:10	4	14.977452	11.639891	13.584322
21-06-22 19:20	4	22.645031	22.067703	21.518047
21-06-22 19:30	4	16.700125	36.67153	16.700125
21-06-22 19:40	4	19.345318	29.199581	21.623695
21-06-22 19:50	4	19.676243	20.732624	23.334764
21-06-22 20:00	4	15.68482	20.647755	16.834513
21-06-22 20:10	4	17.081215	18.182257	13.660353
21-06-22 20:20	4	10.947397	12.457359	11.848671
21-06-22 20:30	4	15.743251	16.789259	20.189676
21-06-22 20:40	4	24.234148	24.285454	26.619251
21-06-22 20:50	4	21.916096	23.395405	26.686443
21-06-22 21:00	4	19.702288	23.95	20.803762
21-06-22 21:10	4	30.833563	23.925343	24.999302
21-06-22 21:20	4	32.180458	22.351946	22.349289
21-06-22 21:30	4	28.906116	20.282879	18.026997
21-06-22 21:40	4	11.879764	15.645729	22.020208
21-06-22 21:50	4	14.377521	21.301374	15.010501
21-06-22 22:00	4	17.919193	20.234514	21.270569
21-06-22 22:10	4	20.448532	17.893744	19.447128
21-06-22 22:20	4	18.825296	23.252674	26.43432
21-06-22 22:30	4	20.792698	24.457254	22.431704
21-06-22 22:40	4	17.51619	19.258057	16.228268
21-06-22 22:50	4	22.074673	17.892145	17.646196
21-06-22 23:00	4	22.923122	19.133438	18.449131
21-06-22 23:10	4	10.114521	21.715126	10.061384
21-06-22 23:20	4	22.380634	13.667664	12.237795
21-06-22 23:30	4	23.731525	18.78293	18.21024
21-06-22 23:40	4	23.02503	20.194504	18.814022
21-06-22 23:50	4	17.44835	22.077135	18.927492
21-06-23 00:00	4	17.215204	15.418833	16.035976
21-06-23 00:10	4	17.10104	15.142474	15.378706
21-06-23 00:20	4	19.995028	18.470259	18.205448
21-06-23 00:30	4	23.117596	19.454952	19.335775
21-06-23 00:40	4	22.838657	20.755253	22.017437
21-06-23 00:50	4	23.11673	21.760048	24.383068
21-06-23 01:00	4	13.367808	13.384666	24.642542
21-06-23 01:10	4	16.688482	19.430653	18.153254
21-06-23 01:20	4	12.924149	21.555994	13.824709
21-06-23 01:30	4	20.89622	20.8623	23.957375
21-06-23 01:40	4	12.232048	17.310085	14.215573
21-06-23 01:50	4	18.187382	16.29208	20.122986
21-06-23 02:00	4	19.482098	18.69221	17.31926
21-06-23 02:10	4	15.578085	22.99648	13.956151
21-06-23 02:20	4	14.39418	17.400085	14.071762
21-06-23 02:30	4	12.831034	17.504953	24.077574
21-06-23 02:40	4	14.338509	13.044199	13.930585
21-06-23 02:50	4	21.870565	15.374825	14.098871
21-06-23 03:00	4	19.531881	18.26112	21.094296
21-06-23 03:10	4	14.127113	14.007497	18.02148
21-06-23 03:20	4	17.393204	17.183016	18.729942
21-06-23 03:30	4	13.30718	20.514744	16.113117
21-06-23 03:40	4	24.033485	17.107967	18.242718
21-06-23 03:50	4	18.023815	18.818722	18.942486
21-06-23 04:00	4	17.817135	22.18961	18.546022
21-06-23 04:10	4	20.340372	23.782858	22.341875
21-06-23 04:20	4	17.6173	25.729736	17.672699
21-06-23 04:30	4	15.286247	15.538439	29.071783
21-06-23 04:40	4	20.012377	26.353596	25.63284
21-06-23 04:50	4	21.424997	26.656906	20.330025
21-06-23 05:00	4	16.481983	16.167208	21.478802
21-06-23 05:10	4	19.016973	18.715876	22.870869
21-06-23 05:20	4	19.438095	17.432089	16.671616
21-06-23 05:30	4	21.663452	24.300045	22.472977
21-06-23 05:40	4	21.377514	25.810308	20.172922
21-06-23 05:50	4	17.22112	18.552341	15.587828
21-06-23 06:00	4	26.18935	20.911573	17.581789
21-06-23 06:10	4	23.908249	18.521385	19.383442
21-06-23 06:20	4	24.94973	22.435253	21.12868
21-06-23 06:30	4	19.83749	17.557713	18.177273
21-06-23 06:40	4	20.465239	22.586365	17.701572
21-06-23 06:50	4	37.62513	22.675125	22.675125
21-06-23 07:00	5	34.162384	25.902756	26.12499
21-06-23 07:10	5	11.770922	26.731213	13.286253
21-06-23 07:20	5	12.855031	25.673	15.026892
21-06-23 07:30	5	20.69406	20.558811	20.636261
21-06-23 07:40	5	26.721008	23.95	23.95
21-06-23 07:50	5	26.716572	23.932076	23.932076
21-06-23 08:00	5	17.030504	24.133808	16.147013
21-06-23 08:10	5	25.206287	11.451073	11.996529
21-06-23 08:20	5	23.90971	31.793127	24.340271
21-06-23 08:30	5	23.9	35.8526	23.9
21-06-23 08:40	5	26.029282	23.95	23.937754
21-06-23 08:50	5	24.189152	23.905125	34.873905
21-06-23 09:00	5	19.553371	19.59219	29.416214
21-06-23 09:10	5	13.46994	13.462298	15.4921055
21-06-23 09:20	5	12.025465	11.933802	18.937115
21-06-23 09:30	5	16.408335	16.477318	17.316824
21-06-23 09:40	5	20.704556	19.231737	18.063726
21-06-23 09:50	5	17.523518	23.614613	17.547312
21-06-23 10:00	5	15.85867	20.396158	15.945349
21-06-23 10:10	5	0.0	12.599073	0.0
21-06-23 10:20	5	15.89416	15.435122	17.25999
21-06-23 10:30	5	15.367186	16.604555	16.413017
21-06-23 10:40	5	15.635706	16.283346	15.488545
21-06-23 10:50	5	14.753863	16.422525	13.945523
21-06-23 11:00	5	15.787008	15.334227	16.41288
21-06-23 11:10	5	20.84613	18.750431	16.775661
21-06-23 11:20	5	14.496778	13.3421	24.63292
21-06-23 11:30	5	23.79536	20.216454	24.256735
21-06-23 11:40	5	19.950945	23.708958	24.823818
21-06-23 11:50	5	13.604919	13.7065735	12.652132
21-06-23 12:00	5	14.472427	20.16682	13.531197
21-06-23 12:10	5	11.952155	21.459148	12.461952
21-06-23 12:20	5	17.509432	24.986301	15.014574
21-06-23 12:30	5	17.466476	15.5381365	15.797147
21-06-23 12:40	5	16.8344	16.564682	18.646795
21-06-23 12:50	5	17.262356	16.357727	25.074963
21-06-23 13:00	5	16.361979	17.01347	21.643757
21-06-23 13:10	5	19.862768	19.878986	23.735289
21-06-23 13:20	5	11.902407	10.141073	21.927612
21-06-23 13:30	5	16.924086	16.899853	16.885464
21-06-23 13:40	5	14.664385	22.22426	14.663424
21-06-23 13:50	5	23.198418	24.26311	23.198418
21-06-23 14:00	5	15.054332	15.64783	23.355598
21-06-23 14:10	5	13.34821	11.968751	15.889389
21-06-23 14:20	5	14.77982	12.289129	13.110292
21-06-23 14:30	5	18.482136	7.944087	8.308603
21-06-23 14:40	5	26.780796	16.818491	16.818491
21-06-23 14:50	5	20.213854	12.457359	12.457359
21-06-23 15:00	5	19.199875	13.244502	11.963133
21-06-23 15:10	5	12.0	21.169653	12.0
21-06-23 15:20	5	15.837507	24.849733	15.837507
21-06-23 15:30	5	9.323813	15.034536	9.315993
21-06-23 15:40	5	13.818396	14.226504	13.828852
21-06-23 15:50	5	18.552895	18.721876	24.103022
21-06-23 16:00	5	29.91203	25.602146	25.592108
21-06-23 16:10	5	17.882587	23.9	17.858057
21-06-23 16:20	5	18.469845	14.9609165	14.629206
21-06-23 16:30	5	14.932286	16.700125	11.95
21-06-23 16:40	5	13.8242035	19.104904	14.4371395
21-06-23 16:50	5	13.847261	13.75311	14.730436
21-06-23 17:00	5	18.169727	21.507269	18.454617
21-06-23 17:10	5	14.256285	6.1739664	6.169427
21-06-23 17:20	5	14.671547	9.022972	17.60523
21-06-23 17:30	5	16.752384	16.206768	19.822163
21-06-23 17:40	5	19.93709	18.921093	15.102831
21-06-23 17:50	5	16.960783	13.141533	16.380184
21-06-23 18:00	5	25.705486	13.392183	14.744072
21-06-23 18:10	5	33.83507	11.95	11.95
21-06-23 18:20	5	33.83507	11.95	11.95
21-06-23 18:30	5	29.39561	15.048968	15.048968
21-06-23 18:40	5	33.83507	12.054204	12.054204
21-06-23 18:50	5	23.28899	15.068819	13.218381
21-06-23 19:00	5	15.763791	15.870114	13.225314
21-06-23 19:10	5	14.30361	16.34202	13.703008
21-06-23 19:20	5	22.965452	24.700073	21.63738
21-06-23 19:30	5	17.517445	14.372777	16.22917
21-06-23 19:40	5	18.81248	11.95	11.95
21-06-23 19:50	5	19.16829	12.234232	12.234232
21-06-23 20:00	5	13.552515	17.719215	13.5477495
21-06-23 20:10	5	15.37182	19.165943	15.923038
21-06-23 20:20	5	14.820541	16.960016	22.70462
21-06-23 20:30	5	20.199846	18.663565	17.592546
21-06-23 20:40	5	14.078258	21.40194	14.790308
21-06-23 20:50	5	18.58614	21.151342	17.054071
21-06-23 21:00	5	22.850073	32.75065	20.305065
21-06-23 21:10	5	11.95	37.83666	11.95
21-06-23 21:20	5	17.368444	24.098186	17.757622
21-06-23 21:30	5	22.512775	24.163187	20.160482
21-06-23 21:40	5	30.43868	23.052986	22.059462
21-06-23 21:50	5	11.867713	18.754997	11.774747
21-06-23 22:00	5	12.418144	10.168561	15.186923
21-06-23 22:10	5	19.692307	22.632082	17.392538
21-06-23 22:20	5	22.052158	15.131418	16.351278
21-06-23 22:30	5	27.871124	19.011616	22.651806
21-06-23 22:40	5	15.483195	19.813139	24.34394
21-06-23 22:50	5	22.282972	25.47469	23.070202
21-06-23 23:00	5	21.861721	20.90852	15.441505
21-06-23 23:10	5	22.566486	25.256142	19.915068
21-06-23 23:20	5	23.72355	17.957886	17.064543
21-06-23 23:30	5	15.3387785	19.520164	17.823689
21-06-23 23:40	5	21.160702	16.442226	18.189713
21-06-23 23:50	5	15.05871	15.748444	18.396122
21-06-24 00:00	5	20.467659	10.765136	12.749472
21-06-24 00:10	5	22.60177	15.871066	14.386538
21-06-24 00:20	5	22.458092	16.9564	17.425295
21-06-24 00:30	5	22.789902	20.50062	18.537754
21-06-24 00:40	5	22.488197	23.607834	19.942389
21-06-24 00:50	5	19.292046	18.769222	18.977167
21-06-24 01:00	5	18.234856	17.067629	22.14346
21-06-24 01:10	5	17.711346	15.683752	15.691858
21-06-24 01:20	5	14.604544	16.336933	17.35422
21-06-24 01:30	5	16.561745	17.54975	24.49916
21-06-24 01:40	5	17.531567	26.726551	21.446589
21-06-24 01:50	5	18.110287	18.521372	17.07544
21-06-24 02:00	5	15.208026	16.449024	19.478977
21-06-24 02:10	5	23.06477	19.54974	20.857689
21-06-24 02:20	5	27.30549	31.239553	26.031483
21-06-24 02:30	5	16.758677	22.772123	20.166058
21-06-24 02:40	5	16.636642	23.698847	16.888607
21-06-24 02:50	5	18.96948	19.759434	19.498484
21-06-24 03:00	5	20.796686	21.358309	22.747192
21-06-24 03:10	5	23.751747	35.470474	23.7467
21-06-24 03:20	5	23.495634	32.492065	23.809008
21-06-24 03:30	5	22.737295	27.05283	30.1047
21-06-24 03:40	5	23.9	23.9	31.628674
21-06-24 03:50	5	23.901974	23.90005	29.292236
21-06-24 04:00	5	21.426224	31.41369	27.05775
21-06-24 04:10	5	17.937449	26.660461	17.937449
21-06-24 04:20	5	23.95287	13.438434	13.154875
21-06-24 04:30	5	29.039135	16.043188	15.294687
21-06-24 04:40	5	18.484852	24.60693	20.768202
21-06-24 04:50	5	16.17656	23.414463	17.758572
21-06-24 05:00	5	23.962452	30.838772	25.461136
21-06-24 05:10	5	22.853895	18.101936	18.351751
21-06-24 05:20	5	24.94262	16.116575	18.41381
21-06-24 05:30	5	16.120258	15.120562	15.429007
21-06-24 05:40	5	16.673176	17.526674	17.809305
21-06-24 05:50	5	19.931751	24.603476	16.758558
21-06-24 06:00	5	16.329052	18.748251	21.522444
21-06-24 06:10	5	20.245945	25.484842	22.725965
21-06-24 06:20	5	12.537649	13.3424015	28.676922
21-06-24 06:30	5	24.062977	23.029764	20.957918
21-06-24 06:40	5	25.995462	19.295816	20.005266
21-06-24 06:50	5	31.614277	24.140081	24.569653
21-06-24 07:00	6	26.929245	20.015303	23.138811
21-06-24 07:10	6	24.999647	22.853754	21.100452
21-06-24 07:20	6	27.354258	23.659771	21.17664
21-06-24 07:30	6	27.941029	15.285027	15.516722
21-06-24 07:40	6	26.765736	16.899853	16.899853
21-06-24 07:50	6	33.110466	25.71434	25.71434
21-06-24 08:00	6	33.83507	26.721008	26.721008
21-06-24 08:10	6	33.83507	26.721008	26.721008
21-06-24 08:20	6	33.82704	26.721008	26.720413
21-06-24 08:30	6	34.65588	25.599659	25.599659
21-06-24 08:40	6	35.888847	23.9	23.9
21-06-24 08:50	6	23.314743	16.2648	15.549728
21-06-24 09:00	6	11.95	16.392677	12.203515
21-06-24 09:10	6	11.944601	11.590584	21.551727
21-06-24 09:20	6	21.403118	17.270977	26.294098
21-06-24 09:30	6	22.70828	22.70828	36.95079
21-06-24 09:40	6	17.224037	17.224037	29.471323
21-06-24 09:50	6	21.51991	23.1646	26.418392
21-06-24 10:00	6	13.201962	13.201962	36.411713
21-06-24 10:10	6	16.93938	17.339146	21.30236
21-06-24 10:20	6	12.0463505	21.06909	13.229437
21-06-24 10:30	6	17.563057	17.060282	16.777355
21-06-24 10:40	6	13.1470175	7.576046	11.314439
21-06-24 10:50	6	not_recorded	not_recorded	not_recorded
21-06-24 11:00	6	not_recorded	not_recorded	not_recorded
21-06-24 11:10	6	not_recorded	not_recorded	not_recorded
21-06-24 11:20	6	not_recorded	not_recorded	not_recorded
21-06-24 11:30	6	not_recorded	not_recorded	not_recorded
21-06-24 11:40	6	not_recorded	not_recorded	not_recorded
21-06-24 11:50	6	not_recorded	not_recorded	not_recorded
21-06-24 12:00	6	not_recorded	not_recorded	not_recorded
21-06-24 12:10	6	not_recorded	not_recorded	not_recorded
21-06-24 12:20	6	not_recorded	not_recorded	not_recorded
21-06-24 12:30	6	not_recorded	not_recorded	not_recorded
21-06-24 12:40	6	not_recorded	not_recorded	not_recorded
21-06-24 12:50	6	not_recorded	not_recorded	not_recorded
21-06-24 13:00	6	not_recorded	not_recorded	not_recorded
21-06-24 13:10	6	not_recorded	not_recorded	not_recorded
21-06-24 13:20	6	not_recorded	not_recorded	not_recorded
21-06-24 13:30	6	not_recorded	not_recorded	not_recorded
21-06-24 13:40	6	not_recorded	not_recorded	not_recorded
21-06-24 13:50	6	not_recorded	not_recorded	not_recorded
21-06-24 14:00	6	not_recorded	not_recorded	not_recorded
21-06-24 14:10	6	not_recorded	not_recorded	not_recorded
21-06-24 14:20	6	not_recorded	not_recorded	not_recorded
21-06-24 14:30	6	not_recorded	not_recorded	not_recorded
21-06-24 14:40	6	not_recorded	not_recorded	not_recorded
21-06-24 14:50	6	not_recorded	not_recorded	not_recorded
21-06-24 15:00	6	not_recorded	not_recorded	not_recorded
21-06-24 15:10	6	not_recorded	not_recorded	not_recorded
21-06-24 15:20	6	not_recorded	not_recorded	not_recorded
21-06-24 15:30	6	not_recorded	not_recorded	not_recorded
21-06-24 15:40	6	not_recorded	not_recorded	not_recorded
21-06-24 15:50	6	not_recorded	not_recorded	not_recorded
21-06-24 16:00	6	not_recorded	not_recorded	not_recorded
21-06-24 16:10	6	not_recorded	not_recorded	not_recorded
21-06-24 16:20	6	not_recorded	not_recorded	not_recorded
21-06-24 16:30	6	not_recorded	not_recorded	not_recorded
21-06-24 16:40	6	not_recorded	not_recorded	not_recorded
21-06-24 16:50	6	not_recorded	not_recorded	not_recorded
21-06-24 17:00	6	not_recorded	not_recorded	not_recorded
21-06-24 17:10	6	not_recorded	not_recorded	not_recorded
21-06-24 17:20	6	not_recorded	not_recorded	not_recorded
21-06-24 17:30	6	not_recorded	not_recorded	not_recorded
21-06-24 17:40	6	not_recorded	not_recorded	not_recorded
21-06-24 17:50	6	not_recorded	not_recorded	not_recorded
21-06-24 18:00	6	not_recorded	not_recorded	not_recorded
21-06-24 18:10	6	not_recorded	not_recorded	not_recorded
21-06-24 18:20	6	not_recorded	not_recorded	not_recorded
21-06-24 18:30	6	not_recorded	not_recorded	not_recorded
21-06-24 18:40	6	not_recorded	not_recorded	not_recorded
21-06-24 18:50	6	not_recorded	not_recorded	not_recorded
21-06-24 19:00	6	not_recorded	not_recorded	not_recorded
21-06-24 19:10	6	not_recorded	not_recorded	not_recorded
21-06-24 19:20	6	not_recorded	not_recorded	not_recorded
21-06-24 19:30	6	not_recorded	not_recorded	not_recorded
21-06-24 19:40	6	not_recorded	not_recorded	not_recorded
21-06-24 19:50	6	not_recorded	not_recorded	not_recorded
21-06-24 20:00	6	not_recorded	not_recorded	not_recorded
21-06-24 20:10	6	not_recorded	not_recorded	not_recorded
21-06-24 20:20	6	not_recorded	not_recorded	not_recorded
21-06-24 20:30	6	not_recorded	not_recorded	not_recorded
21-06-24 20:40	6	not_recorded	not_recorded	not_recorded
21-06-24 20:50	6	not_recorded	not_recorded	not_recorded
21-06-24 21:00	6	not_recorded	not_recorded	not_recorded
21-06-24 21:10	6	not_recorded	not_recorded	not_recorded
21-06-24 21:20	6	not_recorded	not_recorded	not_recorded
21-06-24 21:30	6	not_recorded	not_recorded	not_recorded
21-06-24 21:40	6	not_recorded	not_recorded	not_recorded
21-06-24 21:50	6	not_recorded	not_recorded	not_recorded
21-06-24 22:00	6	not_recorded	not_recorded	not_recorded
21-06-24 22:10	6	not_recorded	not_recorded	not_recorded
21-06-24 22:20	6	not_recorded	not_recorded	not_recorded
21-06-24 22:30	6	not_recorded	not_recorded	not_recorded
21-06-24 22:40	6	not_recorded	not_recorded	not_recorded
21-06-24 22:50	6	not_recorded	not_recorded	not_recorded
21-06-24 23:00	6	not_recorded	not_recorded	not_recorded
21-06-24 23:10	6	not_recorded	not_recorded	not_recorded
21-06-24 23:20	6	not_recorded	not_recorded	not_recorded
21-06-24 23:30	6	not_recorded	not_recorded	not_recorded
21-06-24 23:40	6	not_recorded	not_recorded	not_recorded
21-06-24 23:50	6	not_recorded	not_recorded	not_recorded
21-06-25 00:00	6	not_recorded	not_recorded	not_recorded
21-06-25 00:10	6	not_recorded	not_recorded	not_recorded
21-06-25 00:20	6	not_recorded	not_recorded	not_recorded
21-06-25 00:30	6	not_recorded	not_recorded	not_recorded
21-06-25 00:40	6	not_recorded	not_recorded	not_recorded
21-06-25 00:50	6	not_recorded	not_recorded	not_recorded
21-06-25 01:00	6	not_recorded	not_recorded	not_recorded
21-06-25 01:10	6	not_recorded	not_recorded	not_recorded
21-06-25 01:20	6	not_recorded	not_recorded	not_recorded
21-06-25 01:30	6	not_recorded	not_recorded	not_recorded
21-06-25 01:40	6	not_recorded	not_recorded	not_recorded
21-06-25 01:50	6	not_recorded	not_recorded	not_recorded
21-06-25 02:00	6	not_recorded	not_recorded	not_recorded
21-06-25 02:10	6	not_recorded	not_recorded	not_recorded
21-06-25 02:20	6	not_recorded	not_recorded	not_recorded
21-06-25 02:30	6	not_recorded	not_recorded	not_recorded
21-06-25 02:40	6	not_recorded	not_recorded	not_recorded
21-06-25 02:50	6	not_recorded	not_recorded	not_recorded
21-06-25 03:00	6	not_recorded	not_recorded	not_recorded
21-06-25 03:10	6	not_recorded	not_recorded	not_recorded
21-06-25 03:20	6	not_recorded	not_recorded	not_recorded
21-06-25 03:30	6	not_recorded	not_recorded	not_recorded
21-06-25 03:40	6	not_recorded	not_recorded	not_recorded
21-06-25 03:50	6	not_recorded	not_recorded	not_recorded
21-06-25 04:00	6	not_recorded	not_recorded	not_recorded
21-06-25 04:10	6	not_recorded	not_recorded	not_recorded
21-06-25 04:20	6	not_recorded	not_recorded	not_recorded
21-06-25 04:30	6	not_recorded	not_recorded	not_recorded
21-06-25 04:40	6	not_recorded	not_recorded	not_recorded
21-06-25 04:50	6	not_recorded	not_recorded	not_recorded
21-06-25 05:00	6	not_recorded	not_recorded	not_recorded
21-06-25 05:10	6	not_recorded	not_recorded	not_recorded
21-06-25 05:20	6	not_recorded	not_recorded	not_recorded
21-06-25 05:30	6	not_recorded	not_recorded	not_recorded
21-06-25 05:40	6	not_recorded	not_recorded	not_recorded
21-06-25 05:50	6	not_recorded	not_recorded	not_recorded
21-06-25 06:00	6	not_recorded	not_recorded	not_recorded
21-06-25 06:10	6	not_recorded	not_recorded	not_recorded
21-06-25 06:20	6	not_recorded	not_recorded	not_recorded
21-06-25 06:30	6	not_recorded	not_recorded	not_recorded
21-06-25 06:40	6	not_recorded	not_recorded	not_recorded
21-06-25 06:50	6	not_recorded	not_recorded	not_recorded
