# Supplementary material for: Rodent home cage monitoring for preclinical safety pharmacology assessment: results of a multi-company validation evaluating nonclinical and clinical data from three compounds
Source: Front Toxicol. 2025 Nov 5;7:1655330. doi: 10.3389/ftox.2025.1655330 (PMC12626872; doi:10.3389/ftox.2025.1655330)
Supplement: Supplementary file 1 [file DataSheet1.zip › JNJ/JNJ_Separation_040_Cage-1.csv]

timestamp	day_index	985141003627853	985141003627904	985141003627907
21-06-04 07:00	-4	not_recorded	not_recorded	not_recorded
21-06-04 07:10	-4	not_recorded	not_recorded	not_recorded
21-06-04 07:20	-4	not_recorded	not_recorded	not_recorded
21-06-04 07:30	-4	not_recorded	not_recorded	not_recorded
21-06-04 07:40	-4	not_recorded	not_recorded	not_recorded
21-06-04 07:50	-4	not_recorded	not_recorded	not_recorded
21-06-04 08:00	-4	not_recorded	not_recorded	not_recorded
21-06-04 08:10	-4	not_recorded	not_recorded	not_recorded
21-06-04 08:20	-4	not_recorded	not_recorded	not_recorded
21-06-04 08:30	-4	not_recorded	not_recorded	not_recorded
21-06-04 08:40	-4	not_recorded	not_recorded	not_recorded
21-06-04 08:50	-4	not_recorded	not_recorded	not_recorded
21-06-04 09:00	-4	not_recorded	not_recorded	not_recorded
21-06-04 09:10	-4	not_recorded	not_recorded	not_recorded
21-06-04 09:20	-4	not_recorded	not_recorded	not_recorded
21-06-04 09:30	-4	not_recorded	not_recorded	not_recorded
21-06-04 09:40	-4	not_recorded	not_recorded	not_recorded
21-06-04 09:50	-4	11.25762	14.928134	12.328515
21-06-04 10:00	-4	13.8379545	13.403091	17.272224
21-06-04 10:10	-4	12.117425	19.033058	13.661314
21-06-04 10:20	-4	14.290736	14.364199	27.143335
21-06-04 10:30	-4	19.888638	21.312618	21.187277
21-06-04 10:40	-4	27.420376	23.048742	24.756649
21-06-04 10:50	-4	21.265158	15.840857	15.834546
21-06-04 11:00	-4	21.528727	18.20628	18.122929
21-06-04 11:10	-4	16.937239	14.021364	14.027936
21-06-04 11:20	-4	16.50066	11.95	11.95
21-06-04 11:30	-4	11.132261	11.724382	12.136026
21-06-04 11:40	-4	11.9881115	11.927323	12.567868
21-06-04 11:50	-4	5.0722566	5.198125	11.95
21-06-04 12:00	-4	11.95	12.115992	11.95
21-06-04 12:10	-4	12.311814	12.478316	12.358754
21-06-04 12:20	-4	12.218297	12.198324	12.563484
21-06-04 12:30	-4	14.16123	14.549558	22.173435
21-06-04 12:40	-4	11.928003	14.079336	11.95
21-06-04 12:50	-4	11.95	12.0	11.95
21-06-04 13:00	-4	14.119229	14.150192	16.666763
21-06-04 13:10	-4	14.296595	11.783765	14.8296
21-06-04 13:20	-4	17.473263	14.654981	14.391037
21-06-04 13:30	-4	30.949177	19.404472	18.924845
21-06-04 13:40	-4	28.016796	23.9	23.9
21-06-04 13:50	-4	23.979776	23.798721	23.80823
21-06-04 14:00	-4	25.488363	23.9	23.9
21-06-04 14:10	-4	20.027874	20.006466	25.511433
21-06-04 14:20	-4	27.215088	20.531288	22.275312
21-06-04 14:30	-4	25.664282	24.342514	23.281528
21-06-04 14:40	-4	18.735512	13.783949	19.671577
21-06-04 14:50	-4	20.779411	11.938286	13.439995
21-06-04 15:00	-4	23.853918	16.095173	16.074995
21-06-04 15:10	-4	17.07854	17.1	23.9
21-06-04 15:20	-4	11.95	11.95	19.29686
21-06-04 15:30	-4	14.339239	11.800484	20.695393
21-06-04 15:40	-4	26.338146	11.95	11.95
21-06-04 15:50	-4	20.649084	11.95	11.95
21-06-04 16:00	-4	11.95	11.947004	11.947004
21-06-04 16:10	-4	12.344752	12.419578	12.678698
21-06-04 16:20	-4	11.978684	12.144785	11.877901
21-06-04 16:30	-4	11.953197	12.461859	11.939245
21-06-04 16:40	-4	11.95	23.9	11.95
21-06-04 16:50	-4	11.978506	23.857311	11.978506
21-06-04 17:00	-4	11.95	21.373524	11.95
21-06-04 17:10	-4	11.951784	11.95	11.95
21-06-04 17:20	-4	11.955185	11.976688	11.95
21-06-04 17:30	-4	12.937236	16.54758	11.96261
21-06-04 17:40	-4	10.536841	15.461392	9.965926
21-06-04 17:50	-4	11.727758	12.406996	12.140327
21-06-04 18:00	-4	11.820913	13.865972	16.02818
21-06-04 18:10	-4	11.917185	14.140198	18.462116
21-06-04 18:20	-4	10.147078	9.546961	16.512102
21-06-04 18:30	-4	18.638515	13.159714	13.305708
21-06-04 18:40	-4	14.642729	11.693473	11.821736
21-06-04 18:50	-4	11.943342	11.9338	11.957307
21-06-04 19:00	-4	11.397684	10.869223	11.935594
21-06-04 19:10	-4	6.58949	12.242486	5.970843
21-06-04 19:20	-4	1.8217396	3.030011	14.923451
21-06-04 19:30	-4	13.417636	12.436823	12.026245
21-06-04 19:40	-4	13.764691	13.380152	13.5996065
21-06-04 19:50	-4	10.656565	11.79059	8.578955
21-06-04 20:00	-4	18.164669	24.015602	22.286428
21-06-04 20:10	-4	24.674618	16.295162	18.533981
21-06-04 20:20	-4	22.240334	15.241849	21.405788
21-06-04 20:30	-4	12.360148	11.770713	32.60733
21-06-04 20:40	-4	12.557882	12.55643	37.287613
21-06-04 20:50	-4	11.986149	11.986149	36.357582
21-06-04 21:00	-4	17.613535	21.279606	24.322372
21-06-04 21:10	-4	17.014618	14.579439	13.094015
21-06-04 21:20	-4	21.552973	21.576939	20.57043
21-06-04 21:30	-4	15.757408	14.986399	17.125269
21-06-04 21:40	-4	16.621523	13.946848	16.089157
21-06-04 21:50	-4	23.553814	17.57446	19.88584
21-06-04 22:00	-4	23.766018	17.738285	18.800718
21-06-04 22:10	-4	13.63368	14.316238	14.29745
21-06-04 22:20	-4	11.772786	13.689937	12.602473
21-06-04 22:30	-4	11.952155	12.642577	12.992411
21-06-04 22:40	-4	19.195469	21.37034	22.213715
21-06-04 22:50	-4	15.405736	17.38093	19.054394
21-06-04 23:00	-4	12.135266	22.717306	12.369878
21-06-04 23:10	-4	15.674894	16.978958	14.086533
21-06-04 23:20	-4	20.65754	21.898449	19.386227
21-06-04 23:30	-4	20.827158	17.19057	22.751225
21-06-04 23:40	-4	16.788975	14.605339	13.036707
21-06-04 23:50	-4	24.26156	19.237679	18.214783
21-06-05 00:00	-4	23.306965	19.863516	17.80978
21-06-05 00:10	-4	20.289787	17.6633	19.769743
21-06-05 00:20	-4	16.062935	15.098707	14.3589115
21-06-05 00:30	-4	13.607493	14.3912525	15.200926
21-06-05 00:40	-4	22.539867	18.18666	22.555988
21-06-05 00:50	-4	16.73576	18.639917	18.850355
21-06-05 01:00	-4	15.702913	20.43602	17.530073
21-06-05 01:10	-4	13.531908	11.407678	21.847208
21-06-05 01:20	-4	19.573347	18.631964	22.051748
21-06-05 01:30	-4	21.900436	19.357754	25.64448
21-06-05 01:40	-4	18.069914	16.56655	17.842846
21-06-05 01:50	-4	12.636774	12.3774	35.61331
21-06-05 02:00	-4	36.512585	24.342094	23.31957
21-06-05 02:10	-4	31.517008	25.510326	25.510326
21-06-05 02:20	-4	31.696508	24.212526	26.481913
21-06-05 02:30	-4	21.362694	25.396885	28.449469
21-06-05 02:40	-4	13.388829	31.851767	14.805448
21-06-05 02:50	-4	23.053541	23.053541	35.9
21-06-05 03:00	-4	15.103534	15.195284	24.366072
21-06-05 03:10	-4	16.913866	11.627544	11.954916
21-06-05 03:20	-4	14.748001	15.672731	11.483838
21-06-05 03:30	-4	18.713598	15.10276	14.769033
21-06-05 03:40	-4	16.734882	17.916399	13.56869
21-06-05 03:50	-4	15.256462	18.849167	21.122026
21-06-05 04:00	-4	16.031801	19.209568	15.310759
21-06-05 04:10	-4	19.390854	20.78023	19.162666
21-06-05 04:20	-4	19.136425	15.394343	16.397213
21-06-05 04:30	-4	16.935951	14.539251	16.984358
21-06-05 04:40	-4	18.239853	17.353378	22.066257
21-06-05 04:50	-4	18.159569	20.487967	18.02838
21-06-05 05:00	-4	17.058443	17.843075	21.848675
21-06-05 05:10	-4	15.967387	16.024504	25.384375
21-06-05 05:20	-4	19.705969	18.35931	26.293919
21-06-05 05:30	-4	18.325909	13.5789995	22.337797
21-06-05 05:40	-4	11.147551	14.888591	16.87761
21-06-05 05:50	-4	13.221405	12.082147	11.942616
21-06-05 06:00	-4	17.950453	18.991291	15.884775
21-06-05 06:10	-4	17.543835	18.825678	19.711842
21-06-05 06:20	-4	23.63367	23.211895	34.29177
21-06-05 06:30	-4	24.10754	19.488129	26.312872
21-06-05 06:40	-4	20.899115	20.855684	33.71256
21-06-05 06:50	-4	23.9	23.9	35.9
21-06-05 07:00	-3	23.914324	28.009579	31.794672
21-06-05 07:10	-3	23.883118	31.044287	28.724106
21-06-05 07:20	-3	12.422598	19.483189	16.87629
21-06-05 07:30	-3	16.899853	16.899853	16.899853
21-06-05 07:40	-3	14.07649	16.469172	12.589666
21-06-05 07:50	-3	15.793528	15.352168	14.802507
21-06-05 08:00	-3	14.74603	15.132576	16.271828
21-06-05 08:10	-3	22.77665	27.022873	20.201012
21-06-05 08:20	-3	15.109546	27.60138	15.109546
21-06-05 08:30	-3	26.721008	27.010849	26.721008
21-06-05 08:40	-3	26.721008	26.767239	26.721008
21-06-05 08:50	-3	26.721008	27.405407	26.721008
21-06-05 09:00	-3	17.728546	18.052671	24.007526
21-06-05 09:10	-3	15.370077	15.370077	27.631796
21-06-05 09:20	-3	11.950901	11.959564	26.761944
21-06-05 09:30	-3	11.942648	11.942648	11.942648
21-06-05 09:40	-3	14.313265	14.315836	14.346357
21-06-05 09:50	-3	13.389834	11.964663	12.0
21-06-05 10:00	-3	13.50352	11.987487	12.0
21-06-05 10:10	-3	14.795746	14.795746	14.817204
21-06-05 10:20	-3	20.692852	20.669607	20.706493
21-06-05 10:30	-3	19.99194	17.609257	16.914093
21-06-05 10:40	-3	14.513161	13.623245	24.813856
21-06-05 10:50	-3	16.381617	13.321942	20.25818
21-06-05 11:00	-3	13.668607	15.9830675	20.503195
21-06-05 11:10	-3	14.089502	14.089502	25.110683
21-06-05 11:20	-3	22.316092	19.882	22.198051
21-06-05 11:30	-3	24.285994	13.543193	13.569499
21-06-05 11:40	-3	25.933918	15.628912	15.723744
21-06-05 11:50	-3	23.941872	10.310434	10.299406
21-06-05 12:00	-3	21.458853	13.608164	13.483676
21-06-05 12:10	-3	19.082859	9.608534	10.340594
21-06-05 12:20	-3	16.939524	15.5788145	16.68472
21-06-05 12:30	-3	9.954172	14.043961	10.194238
21-06-05 12:40	-3	15.107824	14.802116	23.929829
21-06-05 12:50	-3	15.134399	15.487521	25.69996
21-06-05 13:00	-3	22.97669	21.588207	21.00279
21-06-05 13:10	-3	18.491648	18.724026	19.596582
21-06-05 13:20	-3	12.945407	22.301266	12.222373
21-06-05 13:30	-3	11.90653	21.315746	11.90653
21-06-05 13:40	-3	11.938059	12.256718	11.944751
21-06-05 13:50	-3	1.5515083	23.95	1.5515083
21-06-05 14:00	-3	18.84415	24.073406	18.795963
21-06-05 14:10	-3	11.94646	23.879662	11.94646
21-06-05 14:20	-3	11.962787	18.76806	11.962787
21-06-05 14:30	-3	12.243853	11.990775	11.982048
21-06-05 14:40	-3	13.362925	15.113298	13.084125
21-06-05 14:50	-3	23.021439	23.067646	23.025473
21-06-05 15:00	-3	11.447634	11.429853	11.95
21-06-05 15:10	-3	15.030337	11.953293	11.953293
21-06-05 15:20	-3	14.211798	11.965409	15.244267
21-06-05 15:30	-3	13.620549	11.91893	11.91893
21-06-05 15:40	-3	17.083115	15.534558	17.114435
21-06-05 15:50	-3	13.150017	13.192029	22.015892
21-06-05 16:00	-3	16.101124	16.101124	18.02843
21-06-05 16:10	-3	4.484528	18.128963	6.764637
21-06-05 16:20	-3	11.95	23.1	11.95
21-06-05 16:30	-3	11.95	11.95	11.95
21-06-05 16:40	-3	5.775916	5.775916	14.378108
21-06-05 16:50	-3	11.705959	19.241339	11.980341
21-06-05 17:00	-3	12.42883	20.730165	12.067632
21-06-05 17:10	-3	12.123106	17.091284	12.024373
21-06-05 17:20	-3	14.578306	22.772717	16.990715
21-06-05 17:30	-3	13.988113	13.733783	20.725586
21-06-05 17:40	-3	11.989753	24.431187	14.09139
21-06-05 17:50	-3	13.872658	32.89374	13.872658
21-06-05 18:00	-3	24.648756	35.35253	24.648756
21-06-05 18:10	-3	23.612675	22.740086	21.332354
21-06-05 18:20	-3	15.072477	15.039892	29.18072
21-06-05 18:30	-3	23.95	23.9	23.9
21-06-05 18:40	-3	24.111752	23.193356	23.193356
21-06-05 18:50	-3	24.2022	17.600903	17.600903
21-06-05 19:00	-3	17.403248	12.115843	21.403149
21-06-05 19:10	-3	13.389124	12.205656	22.98885
21-06-05 19:20	-3	16.533333	16.744823	17.215364
21-06-05 19:30	-3	15.990784	14.7610655	13.498917
21-06-05 19:40	-3	21.01988	19.299055	20.779362
21-06-05 19:50	-3	13.731569	17.02291	29.576029
21-06-05 20:00	-3	17.945232	29.865534	23.843763
21-06-05 20:10	-3	25.838125	26.83548	19.91676
21-06-05 20:20	-3	17.50352	17.50352	27.464596
21-06-05 20:30	-3	34.94292	23.467276	24.076582
21-06-05 20:40	-3	35.17524	23.835072	23.835072
21-06-05 20:50	-3	33.638206	23.9	23.9
21-06-05 21:00	-3	22.256075	19.989592	19.352962
21-06-05 21:10	-3	15.985197	16.014149	15.5609
21-06-05 21:20	-3	15.840467	15.803392	14.029788
21-06-05 21:30	-3	17.275967	24.458904	17.275967
21-06-05 21:40	-3	18.088902	25.507175	17.639412
21-06-05 21:50	-3	16.527554	17.53557	20.4976
21-06-05 22:00	-3	7.341935	7.341935	35.364937
21-06-05 22:10	-3	21.61803	20.015999	26.410343
21-06-05 22:20	-3	23.650087	23.096485	25.093937
21-06-05 22:30	-3	14.531667	10.558585	13.699328
21-06-05 22:40	-3	14.962321	16.623909	22.29994
21-06-05 22:50	-3	18.280771	17.738495	16.049116
21-06-05 23:00	-3	17.214203	18.894985	15.4269285
21-06-05 23:10	-3	15.087283	14.587245	24.022404
21-06-05 23:20	-3	21.275345	20.111195	28.19929
21-06-05 23:30	-3	13.839067	21.60643	15.37437
21-06-05 23:40	-3	16.246616	15.163579	14.941844
21-06-05 23:50	-3	18.079899	16.32566	19.018215
21-06-06 00:00	-3	23.969845	20.659826	23.172781
21-06-06 00:10	-3	18.148067	19.995003	18.480389
21-06-06 00:20	-3	14.862597	18.230007	17.404903
21-06-06 00:30	-3	9.516931	14.049646	7.4020095
21-06-06 00:40	-3	25.13544	21.667194	22.183037
21-06-06 00:50	-3	17.099997	21.14362	18.61876
21-06-06 01:00	-3	17.970531	18.36832	18.848753
21-06-06 01:10	-3	13.821179	16.35091	19.47727
21-06-06 01:20	-3	16.814049	17.429129	21.317074
21-06-06 01:30	-3	19.01363	16.624342	14.882601
21-06-06 01:40	-3	16.254978	23.94426	15.46286
21-06-06 01:50	-3	23.9	35.18888	23.599276
21-06-06 02:00	-3	23.9	35.9	23.9
21-06-06 02:10	-3	23.90487	34.788513	23.90388
21-06-06 02:20	-3	20.646223	26.721008	20.646223
21-06-06 02:30	-3	21.71351	14.183043	13.179807
21-06-06 02:40	-3	24.755245	24.356516	21.263865
21-06-06 02:50	-3	17.805775	19.917583	17.07088
21-06-06 03:00	-3	22.241848	27.065678	24.118504
21-06-06 03:10	-3	23.114742	13.643704	15.480879
21-06-06 03:20	-3	20.411709	19.447943	17.869
21-06-06 03:30	-3	18.699913	19.177387	24.08573
21-06-06 03:40	-3	16.2922	20.055859	19.846188
21-06-06 03:50	-3	17.127483	17.957926	24.226131
21-06-06 04:00	-3	18.427855	22.250734	21.205687
21-06-06 04:10	-3	19.817497	21.819935	23.156858
21-06-06 04:20	-3	18.057869	22.860554	17.509777
21-06-06 04:30	-3	18.623026	22.795511	20.25694
21-06-06 04:40	-3	17.72324	16.145538	19.64548
21-06-06 04:50	-3	18.599918	21.170923	21.275494
21-06-06 05:00	-3	14.854413	19.421347	16.988419
21-06-06 05:10	-3	16.408703	22.334421	15.025052
21-06-06 05:20	-3	18.097105	18.64082	16.911116
21-06-06 05:30	-3	30.67718	21.965128	21.628796
21-06-06 05:40	-3	18.171864	18.025978	16.99796
21-06-06 05:50	-3	14.76018	16.20691	16.336329
21-06-06 06:00	-3	15.895633	20.05198	16.606667
21-06-06 06:10	-3	22.790276	19.132528	21.969414
21-06-06 06:20	-3	15.204332	14.080879	19.46523
21-06-06 06:30	-3	17.397778	14.496793	16.711182
21-06-06 06:40	-3	17.6603	18.11798	19.409107
21-06-06 06:50	-3	13.872363	17.808878	14.073026
21-06-06 07:00	-2	24.762836	24.9715	27.993628
21-06-06 07:10	-2	23.9	35.9	23.9
21-06-06 07:20	-2	23.9	35.9	23.9
21-06-06 07:30	-2	21.688833	23.06875	30.078846
21-06-06 07:40	-2	23.867886	23.867886	35.881615
21-06-06 07:50	-2	23.832682	23.832682	35.9
21-06-06 08:00	-2	19.844612	26.19289	24.318933
21-06-06 08:10	-2	20.835163	25.191391	22.347395
21-06-06 08:20	-2	23.465353	24.140179	26.001545
21-06-06 08:30	-2	22.438532	24.147215	24.585358
21-06-06 08:40	-2	20.851559	22.113762	15.984861
21-06-06 08:50	-2	24.968449	18.312355	21.633358
21-06-06 09:00	-2	23.9	23.9	35.9
21-06-06 09:10	-2	22.983261	23.347748	33.570198
21-06-06 09:20	-2	16.37903	17.438023	16.547663
21-06-06 09:30	-2	22.562386	22.726828	22.034115
21-06-06 09:40	-2	16.82109	19.196657	15.214655
21-06-06 09:50	-2	16.860878	17.357452	16.899853
21-06-06 10:00	-2	16.591036	18.598017	14.866178
21-06-06 10:10	-2	14.27683	21.086395	13.567436
21-06-06 10:20	-2	11.95	37.83666	11.95
21-06-06 10:30	-2	16.567854	22.38653	15.701975
21-06-06 10:40	-2	19.174345	23.722677	19.174345
21-06-06 10:50	-2	23.9	35.9	23.9
21-06-06 11:00	-2	23.578545	35.95098	23.578545
21-06-06 11:10	-2	13.318296	37.613777	13.318296
21-06-06 11:20	-2	14.972552	34.600048	14.972552
21-06-06 11:30	-2	23.9	34.415577	23.9
21-06-06 11:40	-2	20.006216	21.214472	25.486368
21-06-06 11:50	-2	19.5275	18.81532	25.252522
21-06-06 12:00	-2	16.899853	16.935247	16.899853
21-06-06 12:10	-2	16.116781	17.0753	19.11995
21-06-06 12:20	-2	9.997006	16.772274	11.082617
21-06-06 12:30	-2	11.95	11.95	19.068903
21-06-06 12:40	-2	11.755064	13.027394	11.797949
21-06-06 12:50	-2	20.878971	23.097233	23.989973
21-06-06 13:00	-2	11.800226	11.800226	26.841227
21-06-06 13:10	-2	12.317694	12.314979	25.989887
21-06-06 13:20	-2	12.216678	12.214473	22.459455
21-06-06 13:30	-2	11.95	11.95	26.765736
21-06-06 13:40	-2	12.110386	10.94483	16.198658
21-06-06 13:50	-2	5.5532084	5.5532084	17.421715
21-06-06 14:00	-2	15.114818	15.114818	31.288696
21-06-06 14:10	-2	16.891943	16.891943	33.828617
21-06-06 14:20	-2	16.899853	16.899853	33.83507
21-06-06 14:30	-2	14.677704	14.677704	30.662449
21-06-06 14:40	-2	12.741289	17.084482	18.602535
21-06-06 14:50	-2	13.308702	23.02045	14.18694
21-06-06 15:00	-2	11.982362	15.010205	11.982362
21-06-06 15:10	-2	14.131784	14.1692	14.15201
21-06-06 15:20	-2	14.361633	14.7218685	14.574341
21-06-06 15:30	-2	1.3718545	1.3987695	11.925244
21-06-06 15:40	-2	7.4965467	7.4375105	12.545764
21-06-06 15:50	-2	19.79694	1.035668	1.0667293
21-06-06 16:00	-2	11.95	11.95	11.95
21-06-06 16:10	-2	14.795746	14.795746	14.795746
21-06-06 16:20	-2	14.902372	15.275778	14.918869
21-06-06 16:30	-2	16.877136	26.614288	16.877136
21-06-06 16:40	-2	13.448894	19.8661	13.448894
21-06-06 16:50	-2	11.935156	14.794767	12.701898
21-06-06 17:00	-2	11.923079	11.95	11.982126
21-06-06 17:10	-2	11.952204	11.9321	22.87331
21-06-06 17:20	-2	12.014132	12.014132	23.95
21-06-06 17:30	-2	14.643181	12.448273	20.175957
21-06-06 17:40	-2	25.547304	16.882364	16.882364
21-06-06 17:50	-2	16.030186	13.163147	19.80852
21-06-06 18:00	-2	14.266226	14.493135	20.27403
21-06-06 18:10	-2	14.113321	21.639221	14.202983
21-06-06 18:20	-2	11.906585	19.636171	11.945551
21-06-06 18:30	-2	13.386421	13.1901455	17.261684
21-06-06 18:40	-2	12.193775	12.239808	17.338127
21-06-06 18:50	-2	15.050328	14.388426	21.92169
21-06-06 19:00	-2	15.192266	14.878491	14.257828
21-06-06 19:10	-2	13.4086275	13.65056	13.509412
21-06-06 19:20	-2	14.438214	13.556696	13.866893
21-06-06 19:30	-2	21.165768	21.87374	23.858795
21-06-06 19:40	-2	22.053595	21.78177	23.049143
21-06-06 19:50	-2	15.631287	15.784541	18.294039
21-06-06 20:00	-2	18.978731	19.262316	18.6468
21-06-06 20:10	-2	18.282322	24.737648	20.192463
21-06-06 20:20	-2	18.87016	24.126295	22.778286
21-06-06 20:30	-2	20.81792	20.794424	29.316906
21-06-06 20:40	-2	14.363279	17.844728	22.976868
21-06-06 20:50	-2	12.568426	14.301676	30.569712
21-06-06 21:00	-2	22.464159	22.907986	23.84478
21-06-06 21:10	-2	9.46384	9.183098	35.37133
21-06-06 21:20	-2	23.446667	21.772083	29.976925
21-06-06 21:30	-2	18.996666	14.263277	13.247246
21-06-06 21:40	-2	18.474257	12.644837	19.13212
21-06-06 21:50	-2	15.939634	18.923298	15.596762
21-06-06 22:00	-2	18.203524	22.470781	16.107668
21-06-06 22:10	-2	15.730664	19.159704	17.713842
21-06-06 22:20	-2	22.967136	17.91107	19.446308
21-06-06 22:30	-2	15.612867	10.797216	18.23877
21-06-06 22:40	-2	27.933975	20.2889	21.059887
21-06-06 22:50	-2	20.988789	16.43776	13.803004
21-06-06 23:00	-2	20.025455	21.207054	16.720282
21-06-06 23:10	-2	18.620213	14.155046	19.883612
21-06-06 23:20	-2	15.537686	13.485748	15.31646
21-06-06 23:30	-2	13.068428	20.453138	10.704587
21-06-06 23:40	-2	13.265086	9.716663	10.454029
21-06-06 23:50	-2	15.769064	20.4319	16.864216
21-06-07 00:00	-2	14.923528	15.067675	17.807995
21-06-07 00:10	-2	14.931404	17.096323	17.991043
21-06-07 00:20	-2	27.046762	16.612911	19.663137
21-06-07 00:30	-2	20.59504	18.974451	19.808813
21-06-07 00:40	-2	14.3619795	15.251976	15.792143
21-06-07 00:50	-2	18.358437	12.841454	13.883024
21-06-07 01:00	-2	14.25314	13.704587	15.808391
21-06-07 01:10	-2	21.235907	19.777817	22.769955
21-06-07 01:20	-2	19.03487	18.761473	17.558924
21-06-07 01:30	-2	20.528662	26.181635	20.994719
21-06-07 01:40	-2	22.409866	19.927546	17.60521
21-06-07 01:50	-2	22.261068	19.60557	20.380167
21-06-07 02:00	-2	23.217884	15.76889	24.183228
21-06-07 02:10	-2	25.553938	22.109589	26.291647
21-06-07 02:20	-2	17.039118	17.0769	26.582394
21-06-07 02:30	-2	16.899853	16.899853	26.765736
21-06-07 02:40	-2	12.49096	12.49096	34.898952
21-06-07 02:50	-2	19.456028	19.70239	34.92166
21-06-07 03:00	-2	14.020205	14.475586	23.118015
21-06-07 03:10	-2	21.43475	22.606201	20.420168
21-06-07 03:20	-2	13.194888	12.963964	6.8463907
21-06-07 03:30	-2	21.114658	18.566793	16.359894
21-06-07 03:40	-2	14.041077	13.194666	21.487612
21-06-07 03:50	-2	16.967083	15.455572	16.096195
21-06-07 04:00	-2	17.615627	14.360476	17.263065
21-06-07 04:10	-2	19.436108	20.668995	16.209547
21-06-07 04:20	-2	22.397816	18.84016	14.628179
21-06-07 04:30	-2	22.727852	21.893688	23.300175
21-06-07 04:40	-2	16.02787	13.493442	20.395998
21-06-07 04:50	-2	15.55393	15.606801	24.94143
21-06-07 05:00	-2	20.138397	23.746471	17.127449
21-06-07 05:10	-2	21.697285	18.193073	15.909223
21-06-07 05:20	-2	24.438416	25.291626	19.19067
21-06-07 05:30	-2	24.264797	33.48243	23.234737
21-06-07 05:40	-2	16.767467	20.11388	21.209051
21-06-07 05:50	-2	16.130882	16.416609	17.99379
21-06-07 06:00	-2	20.783783	17.341629	18.91979
21-06-07 06:10	-2	18.99053	21.824238	20.035587
21-06-07 06:20	-2	24.403976	19.25114	24.737103
21-06-07 06:30	-2	15.905087	20.083126	17.347048
21-06-07 06:40	-2	15.831705	25.031498	13.420542
21-06-07 06:50	-2	22.06203	32.71293	21.363798
21-06-07 07:00	-1	23.95	23.95	26.721008
21-06-07 07:10	-1	23.92146	30.77146	25.110683
21-06-07 07:20	-1	24.930393	34.751015	23.77858
21-06-07 07:30	-1	16.774311	21.040726	16.744434
21-06-07 07:40	-1	11.95	11.95	11.95
21-06-07 07:50	-1	15.617296	22.034538	15.214337
21-06-07 08:00	-1	11.95	20.207434	11.95
21-06-07 08:10	-1	12.733179	29.294495	13.042341
21-06-07 08:20	-1	14.102446	29.038235	15.309779
21-06-07 08:30	-1	17.739431	19.497696	17.14387
21-06-07 08:40	-1	15.614955	22.191036	14.846601
21-06-07 08:50	-1	17.065445	21.70176	17.917294
21-06-07 09:00	-1	20.201319	16.204441	15.666597
21-06-07 09:10	-1	18.741756	14.707651	18.32759
21-06-07 09:20	-1	14.177676	11.926094	14.157381
21-06-07 09:30	-1	20.613216	17.260677	16.724575
21-06-07 09:40	-1	15.273499	12.749799	12.528597
21-06-07 09:50	-1	18.04298	12.916621	13.761614
21-06-07 10:00	-1	20.920998	21.61375	22.06591
21-06-07 10:10	-1	18.569614	18.966509	19.238794
21-06-07 10:20	-1	23.05922	25.08425	23.550678
21-06-07 10:30	-1	25.234097	16.774113	16.767174
21-06-07 10:40	-1	25.120296	18.771458	19.682217
21-06-07 10:50	-1	24.101408	23.053541	23.1
21-06-07 11:00	-1	26.743412	11.95	11.95
21-06-07 11:10	-1	26.743412	11.95	11.95
21-06-07 11:20	-1	26.743412	11.95	11.95
21-06-07 11:30	-1	19.461275	15.611982	15.611982
21-06-07 11:40	-1	15.925699	12.286469	12.286469
21-06-07 11:50	-1	23.08417	11.949916	11.95
21-06-07 12:00	-1	18.412619	11.947456	11.947456
21-06-07 12:10	-1	20.63976	11.9578495	11.954372
21-06-07 12:20	-1	23.72502	22.752552	22.730347
21-06-07 12:30	-1	23.9	23.95	23.9
21-06-07 12:40	-1	23.8298	17.097456	17.075998
21-06-07 12:50	-1	25.44536	15.673645	15.38883
21-06-07 13:00	-1	24.167349	16.820944	15.957095
21-06-07 13:10	-1	20.977865	19.004398	18.943445
21-06-07 13:20	-1	24.580067	23.573465	23.512058
21-06-07 13:30	-1	15.94314	15.477495	15.468256
21-06-07 13:40	-1	20.34701	16.83602	22.155554
21-06-07 13:50	-1	12.906688	12.952982	23.202463
21-06-07 14:00	-1	11.95	11.95	33.83507
21-06-07 14:10	-1	12.030547	12.002383	25.9154
21-06-07 14:20	-1	11.468855	11.468855	12.797349
21-06-07 14:30	-1	14.814586	14.814586	16.413143
21-06-07 14:40	-1	15.941156	13.145724	18.05856
21-06-07 14:50	-1	15.582263	11.46517	20.017128
21-06-07 15:00	-1	13.018347	8.083745	19.384968
21-06-07 15:10	-1	23.0408	17.393826	14.931398
21-06-07 15:20	-1	19.475061	17.475958	16.236084
21-06-07 15:30	-1	18.077106	17.348358	19.24751
21-06-07 15:40	-1	12.100103	12.100103	23.558424
21-06-07 15:50	-1	13.114842	13.1072235	22.17084
21-06-07 16:00	-1	16.613401	16.61423	17.611233
21-06-07 16:10	-1	13.890864	13.185759	23.162487
21-06-07 16:20	-1	12.29541	12.2964	23.9
21-06-07 16:30	-1	11.782301	11.782301	19.455599
21-06-07 16:40	-1	11.885591	11.885591	20.32598
21-06-07 16:50	-1	15.884524	15.899557	21.155045
21-06-07 17:00	-1	21.715221	18.485516	19.59048
21-06-07 17:10	-1	23.910746	23.939201	25.110683
21-06-07 17:20	-1	23.349092	23.39513	23.354137
21-06-07 17:30	-1	13.365138	13.027524	19.956394
21-06-07 17:40	-1	12.398008	12.190986	20.365444
21-06-07 17:50	-1	12.351972	12.3536	23.750225
21-06-07 18:00	-1	13.697882	12.468768	20.69244
21-06-07 18:10	-1	15.5777	15.596392	20.895771
21-06-07 18:20	-1	16.162012	16.28268	20.118273
21-06-07 18:30	-1	11.95	11.95	23.9
21-06-07 18:40	-1	12.009821	12.210866	25.989048
21-06-07 18:50	-1	11.992	11.991887	25.680897
21-06-07 19:00	-1	11.466753	14.139234	12.346283
21-06-07 19:10	-1	6.8653154	18.872831	6.8653154
21-06-07 19:20	-1	12.7961445	15.123616	14.191729
21-06-07 19:30	-1	12.175334	11.952229	23.35269
21-06-07 19:40	-1	13.5542145	13.865707	20.78538
21-06-07 19:50	-1	14.6755905	16.183208	15.282268
21-06-07 20:00	-1	14.429628	16.2592	15.046328
21-06-07 20:10	-1	9.004488	10.721464	21.420986
21-06-07 20:20	-1	15.348539	15.348539	23.95
21-06-07 20:30	-1	17.467434	17.467289	23.714645
21-06-07 20:40	-1	14.671473	14.585683	26.10847
21-06-07 20:50	-1	15.251694	15.251282	25.676632
21-06-07 21:00	-1	21.594067	20.25612	24.68288
21-06-07 21:10	-1	23.18362	17.37175	21.81462
21-06-07 21:20	-1	19.598902	14.924852	14.930333
21-06-07 21:30	-1	17.390799	14.113246	20.539204
21-06-07 21:40	-1	15.094745	20.518576	13.574481
21-06-07 21:50	-1	25.466408	21.09676	16.01756
21-06-07 22:00	-1	22.612217	24.556168	20.069836
21-06-07 22:10	-1	26.83223	26.294224	24.027905
21-06-07 22:20	-1	14.388715	19.614458	14.518288
21-06-07 22:30	-1	16.919312	16.73602	14.187653
21-06-07 22:40	-1	16.067673	17.420368	16.855885
21-06-07 22:50	-1	14.518875	16.142717	17.836401
21-06-07 23:00	-1	19.773848	17.356289	23.280104
21-06-07 23:10	-1	15.7161045	13.168274	14.896489
21-06-07 23:20	-1	19.808895	15.637756	19.460964
21-06-07 23:30	-1	17.15295	16.429422	25.77594
21-06-07 23:40	-1	16.450272	15.7578535	14.953505
21-06-07 23:50	-1	20.16503	17.164545	22.033604
21-06-08 00:00	-1	22.669634	18.660282	21.683956
21-06-08 00:10	-1	17.17962	13.902471	21.148409
21-06-08 00:20	-1	20.705505	16.682896	20.065596
21-06-08 00:30	-1	21.20647	20.451914	21.589775
21-06-08 00:40	-1	18.203821	18.731243	18.439907
21-06-08 00:50	-1	17.743938	17.077383	21.99456
21-06-08 01:00	-1	19.020094	15.338486	17.993706
21-06-08 01:10	-1	19.944117	18.490635	18.429169
21-06-08 01:20	-1	17.764984	17.50574	23.175098
21-06-08 01:30	-1	23.677122	22.521748	22.670298
21-06-08 01:40	-1	20.74228	19.563305	20.014933
21-06-08 01:50	-1	19.562176	15.133551	18.202152
21-06-08 02:00	-1	16.877745	17.199429	19.202555
21-06-08 02:10	-1	15.977292	19.63411	19.373096
21-06-08 02:20	-1	25.453815	21.720058	20.737137
21-06-08 02:30	-1	23.2621	24.606861	17.949488
21-06-08 02:40	-1	24.21194	23.049053	23.380093
21-06-08 02:50	-1	20.621326	20.39043	27.813522
21-06-08 03:00	-1	13.875984	30.739758	13.875984
21-06-08 03:10	-1	12.241914	36.05176	12.360555
21-06-08 03:20	-1	12.563353	35.77493	12.676918
21-06-08 03:30	-1	14.287598	26.466177	16.425714
21-06-08 03:40	-1	15.913122	24.272556	18.099344
21-06-08 03:50	-1	15.535135	17.843334	17.832674
21-06-08 04:00	-1	23.447271	24.729237	25.08276
21-06-08 04:10	-1	21.000988	15.96848	19.667856
21-06-08 04:20	-1	17.693756	18.641628	14.890137
21-06-08 04:30	-1	20.792757	21.432407	20.417078
21-06-08 04:40	-1	16.164795	17.172453	16.781414
21-06-08 04:50	-1	12.176475	18.035576	12.963547
21-06-08 05:00	-1	18.174541	17.958344	18.029343
21-06-08 05:10	-1	15.543642	18.608541	13.395526
21-06-08 05:20	-1	21.653763	21.294975	21.693897
21-06-08 05:30	-1	20.373539	20.399174	26.473202
21-06-08 05:40	-1	17.978704	19.407867	17.630518
21-06-08 05:50	-1	19.809439	15.936618	20.750196
21-06-08 06:00	-1	19.429417	20.715908	22.434795
21-06-08 06:10	-1	22.545134	20.710638	22.849949
21-06-08 06:20	-1	15.190282	20.313602	19.059143
21-06-08 06:30	-1	17.834667	16.346392	19.939302
21-06-08 06:40	-1	23.232944	21.531796	31.766306
21-06-08 06:50	-1	35.466625	23.927187	24.196419
21-06-08 07:00	0	28.166973	23.801342	31.489231
21-06-08 07:10	0	23.722742	23.722742	35.928204
21-06-08 07:20	0	23.9	23.9	35.9
21-06-08 07:30	0	23.9	23.9	35.9
21-06-08 07:40	0	23.891308	23.346405	35.0329
21-06-08 07:50	0	16.10223	28.723652	18.283611
21-06-08 08:00	0	13.17164	33.800865	13.17164
21-06-08 08:10	0	16.888393	33.70156	16.888393
21-06-08 08:20	0	16.888409	33.846172	16.888409
21-06-08 08:30	0	16.899853	33.83507	16.899853
21-06-08 08:40	0	13.609009	19.80188	14.833038
21-06-08 08:50	0	11.95	11.95	11.95
21-06-08 09:00	0	11.966357	11.95	11.95
21-06-08 09:10	0	11.95	11.95	11.95
21-06-08 09:20	0	12.171872	11.95	11.964614
21-06-08 09:30	0	11.875132	11.706476	12.268766
21-06-08 09:40	0	14.694689	14.709567	21.36338
21-06-08 09:50	0	15.08002	14.212898	14.589254
21-06-08 10:00	0	11.175867	12.017732	12.071409
21-06-08 10:10	0	13.32429	13.768237	15.672948
21-06-08 10:20	0	15.858212	17.6134	16.337353
21-06-08 10:30	0	14.575816	15.882243	14.405586
21-06-08 10:40	0	15.557429	15.347015	17.537298
21-06-08 10:50	0	16.63367	16.03262	15.203695
21-06-08 11:00	0	18.461884	16.920786	18.042662
21-06-08 11:10	0	16.894161	15.970721	16.133907
21-06-08 11:20	0	16.339996	15.582393	16.832552
21-06-08 11:30	0	14.927027	15.623453	17.085018
21-06-08 11:40	0	19.050127	14.679194	15.022639
21-06-08 11:50	0	17.67635	14.643102	14.124136
21-06-08 12:00	0	15.581358	14.868082	18.404987
21-06-08 12:10	0	19.204004	15.412953	18.21741
21-06-08 12:20	0	16.183651	14.054146	13.2485075
21-06-08 12:30	0	16.66623	13.955983	16.34137
21-06-08 12:40	0	20.818768	13.089647	15.907297
21-06-08 12:50	0	16.76064	15.219336	15.570415
21-06-08 13:00	0	19.047628	14.309732	14.236349
21-06-08 13:10	0	18.380905	14.672147	15.166644
21-06-08 13:20	0	15.09142	16.325	16.948584
21-06-08 13:30	0	16.637579	16.366177	17.173954
21-06-08 13:40	0	17.536304	19.504053	20.240076
21-06-08 13:50	0	17.230402	19.369495	20.439526
21-06-08 14:00	0	18.051971	21.074463	18.312485
21-06-08 14:10	0	16.23329	18.88566	19.96278
21-06-08 14:20	0	14.706502	17.175714	18.322609
21-06-08 14:30	0	19.80642	18.03445	19.331219
21-06-08 14:40	0	16.081059	16.146448	19.352709
21-06-08 14:50	0	16.463432	21.50892	16.981483
21-06-08 15:00	0	13.958908	18.954105	16.54843
21-06-08 15:10	0	15.388985	19.289366	18.038767
21-06-08 15:20	0	19.115229	19.859402	21.335857
21-06-08 15:30	0	15.581207	23.008701	16.007906
21-06-08 15:40	0	12.56607	21.004019	12.583167
21-06-08 15:50	0	13.465399	23.204144	13.155576
21-06-08 16:00	0	13.6954975	27.668087	13.701088
21-06-08 16:10	0	16.409515	26.53065	15.714758
21-06-08 16:20	0	13.806023	16.791733	17.686535
21-06-08 16:30	0	19.481453	15.053511	15.383217
21-06-08 16:40	0	9.412475	7.177449	10.991648
21-06-08 16:50	0	12.052621	10.59535	11.95
21-06-08 17:00	0	11.95	11.95	11.95
21-06-08 17:10	0	19.214142	11.95	11.95
21-06-08 17:20	0	22.131313	11.661445	11.6862545
21-06-08 17:30	0	14.343468	12.405106	13.018834
21-06-08 17:40	0	11.506894	12.341502	10.98362
21-06-08 17:50	0	12.347769	12.746141	12.318825
21-06-08 18:00	0	7.323024	12.998268	11.698416
21-06-08 18:10	0	6.8214583	6.8214583	14.074312
21-06-08 18:20	0	11.155475	11.243623	11.658331
21-06-08 18:30	0	11.95	12.0	11.95
21-06-08 18:40	0	12.031019	12.199275	12.031019
21-06-08 18:50	0	11.572477	12.557291	11.713482
21-06-08 19:00	0	10.249001	12.718123	15.850517
21-06-08 19:10	0	13.100163	13.1771345	15.071253
21-06-08 19:20	0	15.828402	16.191671	16.299057
21-06-08 19:30	0	16.901499	18.202936	17.333529
21-06-08 19:40	0	14.866727	15.176603	22.630497
21-06-08 19:50	0	7.78399	8.364431	21.399403
21-06-08 20:00	0	16.080244	16.29509	18.560389
21-06-08 20:10	0	23.304737	13.350433	13.164667
21-06-08 20:20	0	25.448603	19.971617	19.939655
21-06-08 20:30	0	14.9839325	17.248678	14.79265
21-06-08 20:40	0	16.81886	18.325083	18.096241
21-06-08 20:50	0	19.678417	14.49597	14.486273
21-06-08 21:00	0	18.009548	18.71201	18.01445
21-06-08 21:10	0	14.255098	14.956957	16.410513
21-06-08 21:20	0	15.214767	15.205648	19.719938
21-06-08 21:30	0	20.208748	17.671967	16.603428
21-06-08 21:40	0	15.513593	17.43893	15.205378
21-06-08 21:50	0	14.880748	16.368864	22.482159
21-06-08 22:00	0	20.331507	20.334143	24.717098
21-06-08 22:10	0	22.318462	17.660196	22.335066
21-06-08 22:20	0	24.39278	20.849346	21.049076
21-06-08 22:30	0	23.284378	18.348673	20.330463
21-06-08 22:40	0	18.97636	17.81875	19.381937
21-06-08 22:50	0	25.597488	20.631496	20.952507
21-06-08 23:00	0	22.358316	22.753103	18.919865
21-06-08 23:10	0	25.156536	19.28034	16.322323
21-06-08 23:20	0	18.152252	16.954565	18.908813
21-06-08 23:30	0	22.01916	13.776461	16.387238
21-06-08 23:40	0	16.705574	16.177578	20.006832
21-06-08 23:50	0	18.68887	16.781948	18.261868
21-06-09 00:00	0	16.623217	16.26285	15.662974
21-06-09 00:10	0	14.026195	17.082449	14.869148
21-06-09 00:20	0	21.733416	21.596966	20.455425
21-06-09 00:30	0	15.403608	15.298346	18.965494
21-06-09 00:40	0	13.416212	14.234808	20.681644
21-06-09 00:50	0	24.940134	18.32734	21.627642
21-06-09 01:00	0	22.29946	15.1347475	14.09245
21-06-09 01:10	0	14.0998535	17.968899	15.0051365
21-06-09 01:20	0	15.312181	14.031982	13.964121
21-06-09 01:30	0	11.812746	21.738728	11.627742
21-06-09 01:40	0	19.145067	16.428892	24.524643
21-06-09 01:50	0	24.155087	22.169878	29.943506
21-06-09 02:00	0	26.059656	20.163202	20.570557
21-06-09 02:10	0	23.08011	23.56246	34.280083
21-06-09 02:20	0	23.9	23.9	35.684105
21-06-09 02:30	0	23.53997	19.456593	25.2496
21-06-09 02:40	0	24.77455	15.0636425	11.535013
21-06-09 02:50	0	15.503792	16.351475	16.893547
21-06-09 03:00	0	17.634892	19.721935	17.278666
21-06-09 03:10	0	13.608027	13.877973	32.4471
21-06-09 03:20	0	22.4543	16.145237	23.28046
21-06-09 03:30	0	11.95	11.95	37.83666
21-06-09 03:40	0	11.95	11.95	37.83666
21-06-09 03:50	0	18.224594	18.224594	36.495033
21-06-09 04:00	0	14.573423	14.573423	37.408745
21-06-09 04:10	0	22.128613	22.128613	36.186554
21-06-09 04:20	0	23.76374	23.795208	35.79774
21-06-09 04:30	0	12.722757	33.54149	12.975777
21-06-09 04:40	0	25.035604	23.02733	21.849163
21-06-09 04:50	0	30.031967	23.26948	21.974821
21-06-09 05:00	0	20.756435	18.345705	17.54813
21-06-09 05:10	0	16.263962	17.55977	22.76877
21-06-09 05:20	0	13.936793	15.0678425	20.116205
21-06-09 05:30	0	12.030539	16.77363	12.630728
21-06-09 05:40	0	16.365835	19.73287	14.760137
21-06-09 05:50	0	19.290514	14.173143	23.492504
21-06-09 06:00	0	15.903641	15.886717	16.75703
21-06-09 06:10	0	15.079539	12.096965	14.338521
21-06-09 06:20	0	15.834381	18.515713	17.76308
21-06-09 06:30	0	21.807835	27.240356	22.915226
21-06-09 06:40	0	21.667606	32.6869	22.120844
21-06-09 06:50	0	23.884342	35.792595	23.94939
21-06-09 07:00	1	15.6285095	27.77836	15.6285095
21-06-09 07:10	1	14.452911	13.971377	12.204584
21-06-09 07:20	1	11.95	16.93288	11.95
21-06-09 07:30	1	11.95	16.935247	11.95
21-06-09 07:40	1	11.95	16.935247	11.95
21-06-09 07:50	1	12.146149	16.933613	12.146149
21-06-09 08:00	1	17.796936	16.92604	16.916988
21-06-09 08:10	1	10.9868	14.692194	15.748158
21-06-09 08:20	1	10.199632	24.85364	10.159468
21-06-09 08:30	1	23.377264	20.946371	20.265049
21-06-09 08:40	1	15.979512	15.2345915	17.97839
21-06-09 08:50	1	16.424658	16.392948	17.913073
21-06-09 09:00	1	16.186535	16.162945	19.256588
21-06-09 09:10	1	15.634848	15.396536	18.706549
21-06-09 09:20	1	14.277246	14.259967	15.427977
21-06-09 09:30	1	10.075703	10.075653	19.827576
21-06-09 09:40	1	12.761365	12.629618	23.626905
21-06-09 09:50	1	16.793983	16.631117	26.38949
21-06-09 10:00	1	11.95	11.95	26.765736
21-06-09 10:10	1	11.935544	11.95	24.074701
21-06-09 10:20	1	15.669817	15.655844	16.22538
21-06-09 10:30	1	8.557425	15.198839	8.557425
21-06-09 10:40	1	2.24411	16.623758	2.24411
21-06-09 10:50	1	12.55716	13.465845	12.55716
21-06-09 11:00	1	9.8208275	11.265295	13.817418
21-06-09 11:10	1	12.227933	12.216583	14.125113
21-06-09 11:20	1	16.78112	16.745094	16.785275
21-06-09 11:30	1	14.701795	13.369029	15.78948
21-06-09 11:40	1	12.041128	12.537837	14.412027
21-06-09 11:50	1	13.249591	14.582868	12.098844
21-06-09 12:00	1	19.24493	19.161648	17.170872
21-06-09 12:10	1	20.684494	29.156424	20.302498
21-06-09 12:20	1	9.293245	33.89052	9.628131
21-06-09 12:30	1	15.249347	27.984549	14.954913
21-06-09 12:40	1	18.609812	14.204691	14.20756
21-06-09 12:50	1	16.899853	16.899853	16.899853
21-06-09 13:00	1	16.899853	16.899853	16.899853
21-06-09 13:10	1	20.8961	14.074312	14.074312
21-06-09 13:20	1	16.628515	11.758856	12.310393
21-06-09 13:30	1	0.0	21.135483	0.0
21-06-09 13:40	1	6.8214583	11.95	6.8214583
21-06-09 13:50	1	12.798709	13.826688	13.255338
21-06-09 14:00	1	23.9	23.95	23.9
21-06-09 14:10	1	23.67601	17.651623	17.197964
21-06-09 14:20	1	12.356247	12.21887	11.981024
21-06-09 14:30	1	16.078842	20.993599	16.029419
21-06-09 14:40	1	14.215017	14.125933	15.126108
21-06-09 14:50	1	13.543775	21.35629	13.660853
21-06-09 15:00	1	11.95	22.873043	11.95
21-06-09 15:10	1	11.95	14.074312	11.95
21-06-09 15:20	1	11.936867	11.95	11.936867
21-06-09 15:30	1	13.620966	13.315694	13.129011
21-06-09 15:40	1	13.89123	13.89123	25.775396
21-06-09 15:50	1	11.962515	11.962515	26.066849
21-06-09 16:00	1	12.0	12.0	16.899853
21-06-09 16:10	1	15.694385	15.712929	19.261696
21-06-09 16:20	1	16.492	16.5247	16.897423
21-06-09 16:30	1	11.995699	11.999992	16.375061
21-06-09 16:40	1	13.815404	12.384829	14.740077
21-06-09 16:50	1	12.303122	12.303122	14.090782
21-06-09 17:00	1	13.786855	16.457294	19.245388
21-06-09 17:10	1	12.099146	11.857182	11.734786
21-06-09 17:20	1	15.343419	15.86633	15.12837
21-06-09 17:30	1	12.028894	13.111506	14.005292
21-06-09 17:40	1	15.668528	15.232348	15.266118
21-06-09 17:50	1	17.617962	18.902111	17.350946
21-06-09 18:00	1	16.779064	21.69164	16.899853
21-06-09 18:10	1	15.537389	15.66447	27.782187
21-06-09 18:20	1	13.357071	11.45375	11.997544
21-06-09 18:30	1	3.8176265	3.8176265	11.95
21-06-09 18:40	1	11.885868	11.885868	11.95
21-06-09 18:50	1	8.911894	8.834929	18.942822
21-06-09 19:00	1	14.852327	14.83535	22.321327
21-06-09 19:10	1	12.857965	11.1082115	25.207062
21-06-09 19:20	1	11.95	11.95	26.765736
21-06-09 19:30	1	9.001536	9.001536	28.370136
21-06-09 19:40	1	14.260526	14.187528	22.2676
21-06-09 19:50	1	9.887229	15.832112	12.018303
21-06-09 20:00	1	11.576604	12.301653	19.929386
21-06-09 20:10	1	21.308756	15.747953	18.333698
21-06-09 20:20	1	23.974209	11.962098	11.962098
21-06-09 20:30	1	33.927525	11.95	11.95
21-06-09 20:40	1	27.136337	11.945201	11.945201
21-06-09 20:50	1	18.819332	21.749302	11.320612
21-06-09 21:00	1	6.202123	40.332558	6.202123
21-06-09 21:10	1	12.5158	29.507135	13.860456
21-06-09 21:20	1	21.04922	16.783497	19.698084
21-06-09 21:30	1	20.188623	16.317543	19.523012
21-06-09 21:40	1	14.513286	17.814228	21.240122
21-06-09 21:50	1	23.872719	24.827196	27.321148
21-06-09 22:00	1	15.974112	17.047184	15.974112
21-06-09 22:10	1	14.556368	17.129253	22.244461
21-06-09 22:20	1	14.8616	16.429981	17.27641
21-06-09 22:30	1	18.669422	25.167042	19.23527
21-06-09 22:40	1	16.997244	20.794415	20.318188
21-06-09 22:50	1	11.900064	14.387644	14.464182
21-06-09 23:00	1	13.800337	13.966604	14.935544
21-06-09 23:10	1	19.46738	19.187376	20.319798
21-06-09 23:20	1	25.648846	15.999773	18.350391
21-06-09 23:30	1	18.252644	17.71751	14.116544
21-06-09 23:40	1	12.882978	12.960813	12.092825
21-06-09 23:50	1	17.98222	16.607454	18.089855
21-06-10 00:00	1	16.98077	18.259836	17.310747
21-06-10 00:10	1	21.413677	25.807236	24.410704
21-06-10 00:20	1	17.684868	21.607952	20.164402
21-06-10 00:30	1	16.7368	17.352427	18.083197
21-06-10 00:40	1	14.215289	15.72142	19.108547
21-06-10 00:50	1	15.286081	12.674246	23.358982
21-06-10 01:00	1	29.790213	24.286469	24.033941
21-06-10 01:10	1	24.49489	19.795	18.645464
21-06-10 01:20	1	23.456112	16.27324	16.67501
21-06-10 01:30	1	14.295486	13.980557	15.724129
21-06-10 01:40	1	23.986013	19.979485	21.167253
21-06-10 01:50	1	23.398901	23.251926	25.344772
21-06-10 02:00	1	16.184809	15.382129	15.235521
21-06-10 02:10	1	17.047977	20.284994	17.82336
21-06-10 02:20	1	20.362186	21.087208	24.418493
21-06-10 02:30	1	23.9	23.9	35.9
21-06-10 02:40	1	21.23579	30.786121	24.190664
21-06-10 02:50	1	9.333071	25.133038	14.097982
21-06-10 03:00	1	22.298552	23.652502	19.664082
21-06-10 03:10	1	26.728033	23.24284	23.189022
21-06-10 03:20	1	19.844423	18.309515	16.634487
21-06-10 03:30	1	19.826412	24.449352	17.407894
21-06-10 03:40	1	16.826084	18.62544	14.06648
21-06-10 03:50	1	15.553879	24.627747	16.65816
21-06-10 04:00	1	19.218157	15.706372	14.116816
21-06-10 04:10	1	16.827417	21.09475	15.852318
21-06-10 04:20	1	15.275225	23.400091	14.954054
21-06-10 04:30	1	14.912646	14.349747	21.69102
21-06-10 04:40	1	16.40238	16.443699	31.103146
21-06-10 04:50	1	25.1646	17.295992	24.850714
21-06-10 05:00	1	18.295307	18.54509	21.406176
21-06-10 05:10	1	11.431004	18.601093	11.464854
21-06-10 05:20	1	12.70946	14.99173	16.345337
21-06-10 05:30	1	12.873756	18.281498	16.370033
21-06-10 05:40	1	18.118221	17.063625	18.599142
21-06-10 05:50	1	23.441626	21.826696	24.73111
21-06-10 06:00	1	19.404474	15.893802	23.245886
21-06-10 06:10	1	33.65979	19.860003	20.52
21-06-10 06:20	1	32.514435	23.279385	25.471907
21-06-10 06:30	1	12.159021	21.855688	12.825617
21-06-10 06:40	1	17.839825	32.781483	17.630999
21-06-10 06:50	1	24.266706	33.777653	23.390585
21-06-10 07:00	2	23.9	20.455416	16.179918
21-06-10 07:10	2	23.9	11.95	11.95
21-06-10 07:20	2	22.832796	14.354548	14.016286
21-06-10 07:30	2	23.240881	12.415518	12.415518
21-06-10 07:40	2	23.9	11.95	11.95
21-06-10 07:50	2	23.9	11.95	11.95
21-06-10 08:00	2	24.276525	13.911207	14.849149
21-06-10 08:10	2	24.605268	24.605268	35.38479
21-06-10 08:20	2	23.915054	17.827154	27.221075
21-06-10 08:30	2	21.808426	13.19586	13.137876
21-06-10 08:40	2	16.899853	16.899853	16.899853
21-06-10 08:50	2	17.504465	17.4954	27.183462
21-06-10 09:00	2	24.895548	17.459988	20.070139
21-06-10 09:10	2	23.9	11.95	11.95
21-06-10 09:20	2	24.828432	14.637934	14.637934
21-06-10 09:30	2	16.899853	12.241374	12.2420845
21-06-10 09:40	2	21.057747	19.94543	18.564384
21-06-10 09:50	2	23.450615	26.025341	23.450615
21-06-10 10:00	2	14.63904	14.792208	23.982443
21-06-10 10:10	2	14.795746	20.381784	20.559696
21-06-10 10:20	2	16.244427	19.332462	16.865767
21-06-10 10:30	2	17.898361	19.100906	17.934986
21-06-10 10:40	2	16.143179	17.777624	18.195461
21-06-10 10:50	2	15.111937	15.976481	14.174843
21-06-10 11:00	2	13.634653	16.022804	19.523472
21-06-10 11:10	2	16.576982	19.437832	15.74231
21-06-10 11:20	2	15.240847	27.547276	15.263486
21-06-10 11:30	2	15.3557	22.060831	14.809542
21-06-10 11:40	2	13.862608	13.954684	15.6430235
21-06-10 11:50	2	15.2972355	13.502797	19.592766
21-06-10 12:00	2	21.870205	23.896212	24.045803
21-06-10 12:10	2	14.36363	14.4099655	17.07768
21-06-10 12:20	2	15.486021	14.727285	20.17445
21-06-10 12:30	2	19.447575	22.624744	21.202305
21-06-10 12:40	2	23.8391	23.866415	23.865505
21-06-10 12:50	2	29.295929	25.55395	25.287287
21-06-10 13:00	2	33.075867	25.66657	25.66657
21-06-10 13:10	2	26.814426	16.96837	16.96837
21-06-10 13:20	2	21.388754	15.349637	16.923367
21-06-10 13:30	2	16.338425	16.300266	16.300266
21-06-10 13:40	2	12.028086	11.95	11.95
21-06-10 13:50	2	13.414881	11.967867	11.967867
21-06-10 14:00	2	23.95	11.95	11.95
21-06-10 14:10	2	23.95	11.95	11.95
21-06-10 14:20	2	22.419334	11.217411	12.0638685
21-06-10 14:30	2	0.78541315	0.8034202	13.338198
21-06-10 14:40	2	9.249934	9.283899	11.946901
21-06-10 14:50	2	2.9723516	3.166705	11.979558
21-06-10 15:00	2	14.455564	11.852069	13.025681
21-06-10 15:10	2	12.739805	12.200775	13.55493
21-06-10 15:20	2	11.995765	11.960596	12.842499
21-06-10 15:30	2	11.26948	11.849005	15.420876
21-06-10 15:40	2	15.426521	14.660774	15.127314
21-06-10 15:50	2	12.918414	12.930387	22.900713
21-06-10 16:00	2	17.889004	17.943714	20.428871
21-06-10 16:10	2	11.962401	11.962401	23.881443
21-06-10 16:20	2	11.962488	11.962488	23.881302
21-06-10 16:30	2	11.95	11.95	23.9
21-06-10 16:40	2	11.433965	11.433962	18.533983
21-06-10 16:50	2	12.567888	14.107887	18.346052
21-06-10 17:00	2	12.13016	12.124528	18.364758
21-06-10 17:10	2	16.570745	16.570745	26.711512
21-06-10 17:20	2	16.935247	16.935247	26.721008
21-06-10 17:30	2	16.935247	16.935247	26.721008
21-06-10 17:40	2	13.825099	13.802788	21.588652
21-06-10 17:50	2	11.880558	11.988075	11.8341
21-06-10 18:00	2	13.742831	14.185114	13.44897
21-06-10 18:10	2	12.712942	14.733991	15.022255
21-06-10 18:20	2	11.95	14.428258	11.95
21-06-10 18:30	2	11.95	20.714926	11.95
21-06-10 18:40	2	12.981855	24.281803	13.475409
21-06-10 18:50	2	11.9689665	26.743412	11.9689665
21-06-10 19:00	2	11.95	26.743412	11.95
21-06-10 19:10	2	13.968271	12.91498	12.1158495
21-06-10 19:20	2	31.27391	18.788424	18.788424
21-06-10 19:30	2	20.368467	21.251995	18.72839
21-06-10 19:40	2	13.030266	17.163868	15.148661
21-06-10 19:50	2	14.586355	19.468735	16.079313
21-06-10 20:00	2	26.750097	16.899853	16.899853
21-06-10 20:10	2	26.761362	17.345196	16.518436
21-06-10 20:20	2	17.50027	25.614777	17.424446
21-06-10 20:30	2	16.729555	17.872179	29.050934
21-06-10 20:40	2	20.826778	15.815887	26.950333
21-06-10 20:50	2	21.102951	16.964542	27.77861
21-06-10 21:00	2	19.699574	25.615665	24.123337
21-06-10 21:10	2	16.1688	25.373278	19.620218
21-06-10 21:20	2	15.808797	15.334712	21.544403
21-06-10 21:30	2	13.782614	16.570127	13.120161
21-06-10 21:40	2	13.902768	16.102905	14.356669
21-06-10 21:50	2	14.933107	16.328856	13.3339205
21-06-10 22:00	2	14.180962	15.129541	16.403429
21-06-10 22:10	2	15.353479	25.806133	17.195782
21-06-10 22:20	2	11.114149	37.69159	11.114149
21-06-10 22:30	2	15.24987	32.81144	16.469608
21-06-10 22:40	2	13.656685	16.023512	13.604411
21-06-10 22:50	2	14.843653	14.149115	16.4358
21-06-10 23:00	2	11.196634	12.819214	11.817121
21-06-10 23:10	2	12.98522	15.081839	29.35812
21-06-10 23:20	2	16.176779	17.353558	20.853077
21-06-10 23:30	2	20.520351	20.30134	20.285025
21-06-10 23:40	2	15.926394	14.782878	16.559214
21-06-10 23:50	2	13.61622	24.917635	21.651546
21-06-11 00:00	2	21.616371	24.330063	30.744242
21-06-11 00:10	2	13.547991	22.971767	14.388644
21-06-11 00:20	2	13.565748	17.035303	12.895624
21-06-11 00:30	2	23.632263	19.503475	17.131346
21-06-11 00:40	2	21.501205	18.401752	19.07964
21-06-11 00:50	2	23.833668	23.074253	26.102896
21-06-11 01:00	2	17.76219	19.792141	17.581013
21-06-11 01:10	2	20.10335	23.38258	17.3301
21-06-11 01:20	2	20.770296	20.86962	17.46638
21-06-11 01:30	2	23.401052	21.698414	27.110157
21-06-11 01:40	2	20.96447	22.92766	18.588638
21-06-11 01:50	2	16.8687	26.450033	16.08058
21-06-11 02:00	2	18.259274	18.780237	12.992624
21-06-11 02:10	2	21.12212	18.770765	17.322552
21-06-11 02:20	2	15.796147	17.716915	17.420216
21-06-11 02:30	2	15.925379	14.5928545	14.438858
21-06-11 02:40	2	16.912182	19.895428	14.722
21-06-11 02:50	2	17.011665	19.843998	18.856176
21-06-11 03:00	2	14.421924	17.757496	14.763916
21-06-11 03:10	2	15.168981	21.612415	14.731001
21-06-11 03:20	2	15.981671	17.780846	20.988928
21-06-11 03:30	2	15.986326	16.655851	19.856287
21-06-11 03:40	2	23.9	37.83666	23.9
21-06-11 03:50	2	29.387177	26.448902	20.146805
21-06-11 04:00	2	34.675957	23.9	23.31252
21-06-11 04:10	2	35.927624	23.684103	23.684103
21-06-11 04:20	2	35.9	23.9	23.9
21-06-11 04:30	2	35.9	23.9	23.9
21-06-11 04:40	2	31.153616	22.981924	21.236832
21-06-11 04:50	2	21.766422	20.288918	13.914711
21-06-11 05:00	2	17.470879	24.453306	14.057779
21-06-11 05:10	2	20.12483	21.390347	24.202183
21-06-11 05:20	2	14.607074	17.817204	21.354202
21-06-11 05:30	2	18.705114	19.172441	17.668154
21-06-11 05:40	2	18.270206	13.144554	12.686677
21-06-11 05:50	2	15.922739	19.091639	15.513308
21-06-11 06:00	2	22.843143	16.697617	18.466042
21-06-11 06:10	2	17.666573	19.488987	16.899181
21-06-11 06:20	2	17.108051	20.287436	16.002808
21-06-11 06:30	2	15.43427	17.870256	16.508955
21-06-11 06:40	2	11.512683	16.260033	11.103932
21-06-11 06:50	2	14.5568905	16.390646	16.549976
21-06-11 07:00	3	17.62553	14.8571	18.882996
21-06-11 07:10	3	24.823738	25.445103	28.812735
21-06-11 07:20	3	26.521189	33.13488	26.521189
21-06-11 07:30	3	21.52621	21.806791	21.27767
21-06-11 07:40	3	11.9964	11.996238	23.9
21-06-11 07:50	3	20.834515	20.57775	23.9
21-06-11 08:00	3	26.765736	23.9	23.9
21-06-11 08:10	3	20.010653	23.858662	18.476078
21-06-11 08:20	3	12.158	23.9	12.157164
21-06-11 08:30	3	22.24913	25.430407	22.197254
21-06-11 08:40	3	24.24588	23.9	23.9
21-06-11 08:50	3	21.491476	24.852755	21.142344
21-06-11 09:00	3	7.6045814	28.028889	7.6045814
21-06-11 09:10	3	12.158366	26.219599	12.158753
21-06-11 09:20	3	11.874062	23.53215	11.874062
21-06-11 09:30	3	11.72534	26.695332	11.72534
21-06-11 09:40	3	11.907378	26.765736	11.907378
21-06-11 09:50	3	4.854313	26.42836	4.831092
21-06-11 10:00	3	16.935247	25.616207	16.933487
21-06-11 10:10	3	14.094383	18.313017	14.090955
21-06-11 10:20	3	12.22333	12.246358	12.459048
21-06-11 10:30	3	12.116377	12.116153	26.721518
21-06-11 10:40	3	14.276169	15.768976	16.859219
21-06-11 10:50	3	16.018368	14.962751	14.36441
21-06-11 11:00	3	14.851442	16.288761	14.425606
21-06-11 11:10	3	16.73626	17.657757	15.019922
21-06-11 11:20	3	14.051714	12.908656	14.613439
21-06-11 11:30	3	16.969172	19.261572	16.630863
21-06-11 11:40	3	14.654262	19.147396	15.019162
21-06-11 11:50	3	21.392063	21.996016	20.508823
21-06-11 12:00	3	11.95	30.517221	11.95
21-06-11 12:10	3	18.771458	29.159006	18.771458
21-06-11 12:20	3	23.9	23.95	23.9
21-06-11 12:30	3	18.77126	18.76119	18.925621
21-06-11 12:40	3	19.097387	20.449627	22.985191
21-06-11 12:50	3	24.551203	26.523468	24.097378
21-06-11 13:00	3	21.97518	21.79323	24.99766
21-06-11 13:10	3	22.504694	20.98994	25.126657
21-06-11 13:20	3	26.521189	24.293098	23.98796
21-06-11 13:30	3	23.9	26.765736	23.9
21-06-11 13:40	3	22.830475	32.269768	22.830475
21-06-11 13:50	3	1.1970729	39.012924	1.1970729
21-06-11 14:00	3	15.755974	19.490381	15.723024
21-06-11 14:10	3	11.95	11.95	16.407
21-06-11 14:20	3	12.698751	11.783186	18.025654
21-06-11 14:30	3	14.180905	11.920885	11.95
21-06-11 14:40	3	16.507618	11.954237	11.604032
21-06-11 14:50	3	17.074493	14.413173	12.699173
21-06-11 15:00	3	13.231807	18.308044	15.220327
21-06-11 15:10	3	14.074312	14.074312	14.074312
21-06-11 15:20	3	12.375041	12.375041	16.12683
21-06-11 15:30	3	15.020581	15.116989	15.131801
21-06-11 15:40	3	16.899853	16.899853	16.899853
21-06-11 15:50	3	23.076372	29.463644	24.02544
21-06-11 16:00	3	23.82789	27.02238	25.849482
21-06-11 16:10	3	23.535004	35.726696	23.544489
21-06-11 16:20	3	22.569567	23.43401	24.348785
21-06-11 16:30	3	22.460402	15.867765	14.309903
21-06-11 16:40	3	21.338512	20.428295	20.86691
21-06-11 16:50	3	21.518753	21.518753	25.621664
21-06-11 17:00	3	12.858709	14.02946	14.787824
21-06-11 17:10	3	11.95	11.95	11.95
21-06-11 17:20	3	11.95	12.148481	11.95
21-06-11 17:30	3	14.048025	22.008442	14.256419
21-06-11 17:40	3	11.948407	37.027233	11.948407
21-06-11 17:50	3	11.922352	35.56042	12.124536
21-06-11 18:00	3	11.283659	36.95489	11.283659
21-06-11 18:10	3	12.186407	37.60331	12.186407
21-06-11 18:20	3	11.95	13.896317	11.95
21-06-11 18:30	3	13.076439	11.884185	13.887952
21-06-11 18:40	3	17.047739	8.023294	10.892263
21-06-11 18:50	3	10.151602	13.0273285	15.468634
21-06-11 19:00	3	13.55464	18.746035	12.567196
21-06-11 19:10	3	18.208529	22.329556	18.546885
21-06-11 19:20	3	21.943794	12.944054	11.629352
21-06-11 19:30	3	23.187963	13.313559	11.050138
21-06-11 19:40	3	13.146553	12.404054	19.61681
21-06-11 19:50	3	13.347728	13.582202	22.736383
21-06-11 20:00	3	11.95	11.95	23.95
21-06-11 20:10	3	13.279727	15.351161	22.06798
21-06-11 20:20	3	16.394098	27.787354	15.968419
21-06-11 20:30	3	34.516502	17.426685	17.426685
21-06-11 20:40	3	20.041624	23.720352	18.93488
21-06-11 20:50	3	17.815151	20.515305	14.490466
21-06-11 21:00	3	27.811481	21.006735	22.486046
21-06-11 21:10	3	30.369604	23.399843	23.248798
21-06-11 21:20	3	28.042887	20.423792	23.737112
21-06-11 21:30	3	25.26919	16.910898	18.394642
21-06-11 21:40	3	27.301514	21.860233	24.028433
21-06-11 21:50	3	35.036453	23.087227	23.301928
21-06-11 22:00	3	30.037466	22.385038	25.135107
21-06-11 22:10	3	35.98803	23.78204	23.78204
21-06-11 22:20	3	19.83963	17.450253	17.188284
21-06-11 22:30	3	16.8839	11.044024	17.99461
21-06-11 22:40	3	17.916744	17.380352	25.479496
21-06-11 22:50	3	16.23132	16.354816	15.79495
21-06-11 23:00	3	17.39116	14.394147	13.317037
21-06-11 23:10	3	12.932225	23.860807	13.512735
21-06-11 23:20	3	12.017675	28.767437	12.017675
21-06-11 23:30	3	24.733397	26.238348	25.253845
21-06-11 23:40	3	19.49706	18.563782	20.31585
21-06-11 23:50	3	12.668715	13.251341	23.664587
21-06-12 00:00	3	16.646763	14.507741	16.377995
21-06-12 00:10	3	21.331406	18.636587	24.166433
21-06-12 00:20	3	18.667568	17.015743	16.873386
21-06-12 00:30	3	22.883144	15.328771	13.613263
21-06-12 00:40	3	21.718351	17.352722	16.279673
21-06-12 00:50	3	16.302853	14.599525	20.663496
21-06-12 01:00	3	17.061012	16.830324	16.501661
21-06-12 01:10	3	16.488117	22.696777	15.868785
21-06-12 01:20	3	20.002832	17.398464	19.33809
21-06-12 01:30	3	18.464666	12.460755	14.462108
21-06-12 01:40	3	24.082075	19.678652	20.85812
21-06-12 01:50	3	31.15479	18.619822	19.291483
21-06-12 02:00	3	12.707208	12.781831	17.327438
21-06-12 02:10	3	16.959814	16.747541	21.40739
21-06-12 02:20	3	23.155859	20.775341	23.77316
21-06-12 02:30	3	29.525875	21.960915	23.435394
21-06-12 02:40	3	33.010174	25.558619	26.903748
21-06-12 02:50	3	33.83507	26.721008	26.721008
21-06-12 03:00	3	32.773018	24.260532	24.10944
21-06-12 03:10	3	22.62119	13.78976	11.108398
21-06-12 03:20	3	31.651539	14.937512	14.937512
21-06-12 03:30	3	20.213312	16.722841	19.423475
21-06-12 03:40	3	17.957872	16.034552	13.183866
21-06-12 03:50	3	12.976466	16.431494	12.102489
21-06-12 04:00	3	15.552106	13.067186	12.305517
21-06-12 04:10	3	17.993074	21.348928	18.675037
21-06-12 04:20	3	21.246517	21.232761	21.331854
21-06-12 04:30	3	16.881832	14.971809	16.820751
21-06-12 04:40	3	19.391565	20.203815	25.06319
21-06-12 04:50	3	20.701473	32.058754	23.15571
21-06-12 05:00	3	19.37862	17.939457	19.91589
21-06-12 05:10	3	22.715	13.999202	21.834856
21-06-12 05:20	3	26.349558	20.953197	27.948238
21-06-12 05:30	3	17.698566	17.49562	23.676147
21-06-12 05:40	3	21.793243	16.264175	16.42842
21-06-12 05:50	3	17.5139	13.476558	16.104044
21-06-12 06:00	3	17.642742	17.075779	21.949732
21-06-12 06:10	3	12.290916	16.950521	13.6636095
21-06-12 06:20	3	20.09349	19.667282	21.030416
21-06-12 06:30	3	25.152874	17.045883	21.169548
21-06-12 06:40	3	18.921581	18.91086	25.774693
21-06-12 06:50	3	23.16138	23.14222	23.616087
21-06-12 07:00	4	26.663916	26.63779	33.457714
21-06-12 07:10	4	25.110683	25.110683	35.0138
21-06-12 07:20	4	23.45352	24.073542	34.402237
21-06-12 07:30	4	24.247375	24.180977	34.0917
21-06-12 07:40	4	24.54449	24.54449	34.888176
21-06-12 07:50	4	24.038223	24.038223	35.778496
21-06-12 08:00	4	23.9	23.9	35.9
21-06-12 08:10	4	23.9	23.9	35.9
21-06-12 08:20	4	23.9	23.9	35.9
21-06-12 08:30	4	16.781384	16.781384	37.05207
21-06-12 08:40	4	14.804957	14.804957	35.529324
21-06-12 08:50	4	17.589796	17.393517	33.14043
21-06-12 09:00	4	26.721008	25.72692	30.265858
21-06-12 09:10	4	25.110683	25.110683	28.59927
21-06-12 09:20	4	23.9	23.9	24.461681
21-06-12 09:30	4	23.099527	23.963875	23.269604
21-06-12 09:40	4	22.414745	23.097193	23.392912
21-06-12 09:50	4	17.790167	20.689228	17.822363
21-06-12 10:00	4	17.476376	18.381912	16.62006
21-06-12 10:10	4	12.832166	19.901375	12.832166
21-06-12 10:20	4	16.549238	17.395697	16.549238
21-06-12 10:30	4	12.798056	20.518381	12.562589
21-06-12 10:40	4	19.480942	18.571035	18.08419
21-06-12 10:50	4	21.568645	16.847095	15.140902
21-06-12 11:00	4	14.634578	20.049395	14.223267
21-06-12 11:10	4	15.388388	18.412283	16.160074
21-06-12 11:20	4	24.838446	34.68433	23.813549
21-06-12 11:30	4	24.673939	24.122822	35.186783
21-06-12 11:40	4	23.9	23.9	35.9
21-06-12 11:50	4	23.195938	21.651253	24.06187
21-06-12 12:00	4	11.495722	11.344111	12.452116
21-06-12 12:10	4	12.352793	8.596435	9.707787
21-06-12 12:20	4	11.937032	12.575817	11.724071
21-06-12 12:30	4	18.18385	18.350063	15.563059
21-06-12 12:40	4	14.02608	17.769617	13.863089
21-06-12 12:50	4	11.769651	33.602013	11.988379
21-06-12 13:00	4	12.204213	24.057484	12.204213
21-06-12 13:10	4	18.771458	18.8	18.771458
21-06-12 13:20	4	23.9	20.594799	20.55888
21-06-12 13:30	4	23.9	11.95	11.95
21-06-12 13:40	4	23.9	11.95	11.95
21-06-12 13:50	4	21.107058	13.922873	13.922873
21-06-12 14:00	4	23.9	11.95	11.95
21-06-12 14:10	4	19.894531	14.782123	14.782123
21-06-12 14:20	4	17.234388	16.38793	16.407352
21-06-12 14:30	4	23.9	11.95	11.95
21-06-12 14:40	4	23.487085	11.924872	11.924872
21-06-12 14:50	4	23.9	12.8	12.796458
21-06-12 15:00	4	23.9	23.95	23.9
21-06-12 15:10	4	16.799023	16.7543	16.753046
21-06-12 15:20	4	22.111996	13.213765	13.213765
21-06-12 15:30	4	19.458157	15.026471	14.807947
21-06-12 15:40	4	22.49198	16.905941	16.939558
21-06-12 15:50	4	13.063779	23.373013	12.329273
21-06-12 16:00	4	11.95	23.9	11.95
21-06-12 16:10	4	22.072067	25.748728	27.147558
21-06-12 16:20	4	23.9	23.9	35.9
21-06-12 16:30	4	23.9	23.9	35.9
21-06-12 16:40	4	25.44817	25.44817	34.691704
21-06-12 16:50	4	26.521189	26.521189	32.876907
21-06-12 17:00	4	29.577702	25.607157	27.040035
21-06-12 17:10	4	16.907871	15.0267105	32.225746
21-06-12 17:20	4	7.859751	8.229429	11.930205
21-06-12 17:30	4	11.95	13.836116	11.95
21-06-12 17:40	4	11.95	11.95	11.95
21-06-12 17:50	4	11.95	13.497347	11.95
21-06-12 18:00	4	12.006924	12.123161	12.262058
21-06-12 18:10	4	13.496241	12.105893	17.765385
21-06-12 18:20	4	11.713451	11.505156	11.651364
21-06-12 18:30	4	12.187578	12.203478	18.993053
21-06-12 18:40	4	16.350756	16.350756	24.23312
21-06-12 18:50	4	16.799961	16.799961	23.95
21-06-12 19:00	4	13.687404	13.687404	31.704754
21-06-12 19:10	4	16.4516	17.508957	20.139013
21-06-12 19:20	4	13.871832	13.705404	15.363234
21-06-12 19:30	4	16.45692	17.99992	13.898901
21-06-12 19:40	4	13.675433	18.401598	13.504974
21-06-12 19:50	4	14.624728	14.904309	15.893623
21-06-12 20:00	4	23.042435	13.329692	12.814344
21-06-12 20:10	4	23.9	11.95	11.95
21-06-12 20:20	4	17.893293	18.186604	11.94816
21-06-12 20:30	4	14.913467	30.83583	15.645666
21-06-12 20:40	4	23.346582	14.743408	15.039955
21-06-12 20:50	4	14.099065	14.633939	17.369028
21-06-12 21:00	4	15.212934	22.168863	17.31935
21-06-12 21:10	4	16.71639	16.66121	25.641806
21-06-12 21:20	4	21.713326	22.886723	27.54597
21-06-12 21:30	4	15.885623	16.706984	31.524439
21-06-12 21:40	4	19.576578	19.598572	25.954967
21-06-12 21:50	4	15.033467	19.172092	15.090309
21-06-12 22:00	4	not_recorded	12.0	12.0
21-06-12 22:10	4	8.032773	9.6863365	13.195137
21-06-12 22:20	4	19.048527	18.16624	17.283718
21-06-12 22:30	4	12.494973	15.282229	15.33246
21-06-12 22:40	4	17.772188	19.005503	15.115262
21-06-12 22:50	4	19.739588	19.843801	16.910986
21-06-12 23:00	4	19.24164	26.417673	19.423218
21-06-12 23:10	4	17.266516	26.047342	17.266516
21-06-12 23:20	4	24.319561	13.946851	14.543512
21-06-12 23:30	4	21.768562	22.421621	27.295933
21-06-12 23:40	4	19.213354	20.611164	23.40678
21-06-12 23:50	4	18.513632	19.712627	17.305126
21-06-13 00:00	4	17.490335	19.292324	18.825745
21-06-13 00:10	4	18.201324	17.82541	19.697124
21-06-13 00:20	4	15.941648	20.96054	15.359495
21-06-13 00:30	4	12.692083	19.892492	11.984939
21-06-13 00:40	4	19.977907	17.20487	21.96292
21-06-13 00:50	4	19.190456	17.765606	22.47968
21-06-13 01:00	4	22.303883	19.47013	21.021399
21-06-13 01:10	4	18.82961	19.800695	17.80409
21-06-13 01:20	4	16.034042	17.342323	14.929041
21-06-13 01:30	4	17.938786	15.563591	14.30296
21-06-13 01:40	4	20.72936	19.938942	19.84468
21-06-13 01:50	4	25.152456	21.373543	23.190939
21-06-13 02:00	4	19.211689	15.104006	23.201153
21-06-13 02:10	4	23.420115	21.216711	24.18166
21-06-13 02:20	4	22.596771	17.748327	20.127897
21-06-13 02:30	4	16.801876	19.66352	17.185099
21-06-13 02:40	4	23.907593	23.866432	23.909866
21-06-13 02:50	4	12.936411	15.517392	14.002612
21-06-13 03:00	4	19.649786	17.429953	16.309267
21-06-13 03:10	4	15.594137	20.770275	16.151571
21-06-13 03:20	4	14.267639	23.089931	15.390116
21-06-13 03:30	4	15.982819	19.1295	26.546
21-06-13 03:40	4	15.077353	21.987873	15.544307
21-06-13 03:50	4	17.531055	17.10734	19.501438
21-06-13 04:00	4	15.578761	22.78885	12.735235
21-06-13 04:10	4	24.269615	26.13258	32.00808
21-06-13 04:20	4	23.48005	25.966711	28.81564
21-06-13 04:30	4	20.799372	15.556206	14.391522
21-06-13 04:40	4	15.158427	15.523079	12.428023
21-06-13 04:50	4	21.235836	19.567455	20.866375
21-06-13 05:00	4	20.786106	23.023865	23.841473
21-06-13 05:10	4	24.3237	23.852642	23.884068
21-06-13 05:20	4	23.0817	23.03524	24.091425
21-06-13 05:30	4	19.042675	19.067999	28.041758
21-06-13 05:40	4	20.46246	20.666899	23.543161
21-06-13 05:50	4	15.681561	15.632845	22.897198
21-06-13 06:00	4	14.363752	15.33759	18.17378
21-06-13 06:10	4	13.604971	15.07345	15.036545
21-06-13 06:20	4	17.86455	17.850822	21.421108
21-06-13 06:30	4	18.601166	18.855196	20.75024
21-06-13 06:40	4	19.709381	22.643463	16.95921
21-06-13 06:50	4	22.954937	21.57859	30.093988
21-06-13 07:00	5	23.9	23.9	35.9
21-06-13 07:10	5	24.23446	23.664589	33.459534
21-06-13 07:20	5	25.348804	24.39907	30.033619
21-06-13 07:30	5	23.9	23.9	36.129066
21-06-13 07:40	5	23.9	23.9	35.9
21-06-13 07:50	5	23.736446	23.879677	35.516407
21-06-13 08:00	5	10.986695	14.778623	11.353848
21-06-13 08:10	5	11.934404	12.72675	16.465582
21-06-13 08:20	5	11.954149	23.87849	11.956362
21-06-13 08:30	5	11.95	23.9	11.95
21-06-13 08:40	5	23.365181	24.372211	34.563946
21-06-13 08:50	5	23.9	23.9	35.847023
21-06-13 09:00	5	12.111723	12.111723	13.87853
21-06-13 09:10	5	19.496304	20.623333	19.46732
21-06-13 09:20	5	24.154139	22.628918	22.628918
21-06-13 09:30	5	16.4608	23.9	16.442036
21-06-13 09:40	5	14.853617	22.378382	14.630254
21-06-13 09:50	5	17.277327	24.77433	17.05685
21-06-13 10:00	5	18.049252	20.160385	18.034603
21-06-13 10:10	5	16.921055	22.602797	14.282895
21-06-13 10:20	5	11.949254	16.4287	15.62576
21-06-13 10:30	5	15.740889	14.320566	20.924076
21-06-13 10:40	5	12.984502	12.709605	13.138254
21-06-13 10:50	5	12.781192	19.732918	13.561841
21-06-13 11:00	5	12.224751	11.278077	12.363401
21-06-13 11:10	5	13.768112	13.57077	15.020096
21-06-13 11:20	5	16.821947	16.01704	26.857183
21-06-13 11:30	5	26.721008	26.721008	33.83507
21-06-13 11:40	5	19.295246	13.808179	13.673879
21-06-13 11:50	5	13.86631	13.427294	13.373423
21-06-13 12:00	5	16.35889	19.945557	16.679996
21-06-13 12:10	5	9.372563	17.535112	11.345853
21-06-13 12:20	5	10.868525	20.775158	11.95
21-06-13 12:30	5	11.969698	23.87061	11.969698
21-06-13 12:40	5	13.805574	21.276146	13.805574
21-06-13 12:50	5	12.300614	23.404156	12.300614
21-06-13 13:00	5	14.739357	16.817974	14.739357
21-06-13 13:10	5	10.414061	19.286139	10.414061
21-06-13 13:20	5	12.914343	18.738438	23.008804
21-06-13 13:30	5	19.385334	23.9	29.02866
21-06-13 13:40	5	0.078302644	23.864225	0.078302644
21-06-13 13:50	5	13.86972	12.990941	14.567743
21-06-13 14:00	5	23.9	11.52219	11.52219
21-06-13 14:10	5	17.07854	6.9600782	6.9600782
21-06-13 14:20	5	11.954773	11.954679	20.472067
21-06-13 14:30	5	18.522741	11.951719	22.77547
21-06-13 14:40	5	17.180325	11.95	11.95
21-06-13 14:50	5	12.795435	11.95	11.95
21-06-13 15:00	5	23.062443	12.577356	12.57293
21-06-13 15:10	5	19.792812	18.71063	19.781769
21-06-13 15:20	5	14.150034	16.375965	11.524923
21-06-13 15:30	5	11.95	17.214355	11.95
21-06-13 15:40	5	11.95	11.95	12.9418
21-06-13 15:50	5	18.469328	11.529014	14.233789
21-06-13 16:00	5	4.16397	3.7304168	16.927135
21-06-13 16:10	5	11.328737	7.5758758	14.289923
21-06-13 16:20	5	23.091696	21.192274	23.269804
21-06-13 16:30	5	17.592812	23.90002	20.229305
21-06-13 16:40	5	12.157741	22.435438	12.157741
21-06-13 16:50	5	11.8721075	19.28235	11.8721075
21-06-13 17:00	5	11.95	12.030158	11.95
21-06-13 17:10	5	11.950644	11.95	11.95
21-06-13 17:20	5	11.919981	12.147284	12.478588
21-06-13 17:30	5	12.144659	12.182402	17.115086
21-06-13 17:40	5	11.95	11.95	18.771458
21-06-13 17:50	5	11.95	11.95	13.25292
21-06-13 18:00	5	11.95	11.95	23.9
21-06-13 18:10	5	11.9097805	11.9097805	23.787075
21-06-13 18:20	5	7.1840143	13.847536	9.977175
21-06-13 18:30	5	12.703171	12.970889	16.526562
21-06-13 18:40	5	13.257161	13.257161	17.08179
21-06-13 18:50	5	17.345972	17.75286	20.954958
21-06-13 19:00	5	12.155876	12.185299	20.996433
21-06-13 19:10	5	12.504757	12.301885	17.289055
21-06-13 19:20	5	11.9405365	18.2303	11.95
21-06-13 19:30	5	14.549683	25.946293	22.051388
21-06-13 19:40	5	21.59625	8.771967	7.1270485
21-06-13 19:50	5	17.682768	21.285511	22.118958
21-06-13 20:00	5	26.721008	23.95	23.95
21-06-13 20:10	5	20.511261	19.451298	19.999636
21-06-13 20:20	5	13.761093	17.48304	20.89498
21-06-13 20:30	5	9.617719	22.135202	10.454114
21-06-13 20:40	5	21.492197	30.027048	17.967468
21-06-13 20:50	5	34.016945	23.9	23.9
21-06-13 21:00	5	28.70213	17.66709	17.139109
21-06-13 21:10	5	16.921762	14.359393	15.385101
21-06-13 21:20	5	16.962181	16.666113	16.757498
21-06-13 21:30	5	13.698502	18.40595	11.915445
21-06-13 21:40	5	17.139471	16.797096	26.512386
21-06-13 21:50	5	26.899261	17.357674	17.24396
21-06-13 22:00	5	25.199837	19.828785	19.430563
21-06-13 22:10	5	12.367981	16.769659	12.190265
21-06-13 22:20	5	20.91835	15.538847	16.781494
21-06-13 22:30	5	14.975271	20.137623	23.86095
21-06-13 22:40	5	15.124461	17.628681	26.681519
21-06-13 22:50	5	18.141216	18.656055	22.029434
21-06-13 23:00	5	14.130121	21.003046	16.472208
21-06-13 23:10	5	14.301405	24.07926	13.062683
21-06-13 23:20	5	22.018877	25.453684	19.95252
21-06-13 23:30	5	21.061634	34.440163	21.501835
21-06-13 23:40	5	14.071411	20.185265	12.178166
21-06-13 23:50	5	16.357693	17.726429	24.385979
21-06-14 00:00	5	15.628565	11.297392	11.336394
21-06-14 00:10	5	21.053534	17.43122	17.222252
21-06-14 00:20	5	18.088478	18.326162	21.155964
21-06-14 00:30	5	16.375702	21.575459	21.922897
21-06-14 00:40	5	14.458478	13.313181	18.443127
21-06-14 00:50	5	20.39494	20.18394	18.328323
21-06-14 01:00	5	15.626241	14.547307	14.804721
21-06-14 01:10	5	14.483401	16.91717	14.410718
21-06-14 01:20	5	22.091263	18.480726	20.299385
21-06-14 01:30	5	16.890661	21.421452	18.287817
21-06-14 01:40	5	20.62767	18.622707	20.248432
21-06-14 01:50	5	14.8915205	15.613419	13.096464
21-06-14 02:00	5	17.815304	18.669699	15.529262
21-06-14 02:10	5	22.522207	20.329178	20.77592
21-06-14 02:20	5	18.688602	20.44377	20.40614
21-06-14 02:30	5	20.078733	16.343307	20.629597
21-06-14 02:40	5	17.701693	19.666105	16.611256
21-06-14 02:50	5	15.759694	15.582479	18.529198
21-06-14 03:00	5	22.894167	19.617699	24.323639
21-06-14 03:10	5	19.50986	20.914768	19.443432
21-06-14 03:20	5	26.019375	21.105602	21.87689
21-06-14 03:30	5	26.88709	19.950714	20.489985
21-06-14 03:40	5	34.0238	23.761707	23.213467
21-06-14 03:50	5	20.117992	23.344643	20.467545
21-06-14 04:00	5	19.733662	21.434101	23.316517
21-06-14 04:10	5	20.350315	23.487827	23.06641
21-06-14 04:20	5	19.90597	12.064981	16.981056
21-06-14 04:30	5	16.120853	16.433922	18.828856
21-06-14 04:40	5	15.788378	22.248234	14.848478
21-06-14 04:50	5	14.584587	14.8055935	16.97413
21-06-14 05:00	5	18.720617	20.433744	23.751347
21-06-14 05:10	5	14.885205	15.737608	22.346376
21-06-14 05:20	5	20.156742	17.227234	16.590752
21-06-14 05:30	5	14.572647	19.389929	15.194287
21-06-14 05:40	5	21.279202	17.537325	17.051867
21-06-14 05:50	5	14.452629	21.41377	15.384592
21-06-14 06:00	5	17.930311	19.693525	21.890005
21-06-14 06:10	5	15.080093	16.266336	18.700886
21-06-14 06:20	5	18.309343	19.19568	20.806257
21-06-14 06:30	5	17.12806	22.303022	18.176334
21-06-14 06:40	5	24.769335	22.879835	28.46254
21-06-14 06:50	5	22.419744	23.724848	23.87454
21-06-14 07:00	6	20.438671	23.428526	19.562088
21-06-14 07:10	6	19.825489	24.820545	21.560602
21-06-14 07:20	6	26.521189	23.998653	24.849056
21-06-14 07:30	6	20.99519	14.186981	16.602446
21-06-14 07:40	6	21.333471	23.468798	23.516233
21-06-14 07:50	6	23.053541	26.566288	23.053541
21-06-14 08:00	6	23.532736	23.95	23.532736
21-06-14 08:10	6	22.61077	22.655018	24.214632
21-06-14 08:20	6	23.9	23.95	23.9
21-06-14 08:30	6	23.83421	24.171543	23.783825
21-06-14 08:40	6	24.734365	13.292361	13.292361
21-06-14 08:50	6	23.961739	11.970765	11.970765
21-06-14 09:00	6	23.963177	11.973871	11.973871
21-06-14 09:10	6	23.956913	11.962723	11.962723
21-06-14 09:20	6	23.759602	11.970392	12.1404
21-06-14 09:30	6	23.934702	16.01575	16.072803
21-06-14 09:40	6	20.436945	14.125585	15.060471
21-06-14 09:50	6	13.237004	20.598381	13.355945
21-06-14 10:00	6	16.47897	15.152166	14.383197
21-06-14 10:10	6	not_recorded	not_recorded	not_recorded
21-06-14 10:20	6	not_recorded	not_recorded	not_recorded
21-06-14 10:30	6	not_recorded	not_recorded	not_recorded
21-06-14 10:40	6	not_recorded	not_recorded	not_recorded
21-06-14 10:50	6	not_recorded	not_recorded	not_recorded
21-06-14 11:00	6	not_recorded	not_recorded	not_recorded
21-06-14 11:10	6	not_recorded	not_recorded	not_recorded
21-06-14 11:20	6	not_recorded	not_recorded	not_recorded
21-06-14 11:30	6	not_recorded	not_recorded	not_recorded
21-06-14 11:40	6	not_recorded	not_recorded	not_recorded
21-06-14 11:50	6	not_recorded	not_recorded	not_recorded
21-06-14 12:00	6	not_recorded	not_recorded	not_recorded
21-06-14 12:10	6	not_recorded	not_recorded	not_recorded
21-06-14 12:20	6	not_recorded	not_recorded	not_recorded
21-06-14 12:30	6	not_recorded	not_recorded	not_recorded
21-06-14 12:40	6	not_recorded	not_recorded	not_recorded
21-06-14 12:50	6	not_recorded	not_recorded	not_recorded
21-06-14 13:00	6	not_recorded	not_recorded	not_recorded
21-06-14 13:10	6	not_recorded	not_recorded	not_recorded
21-06-14 13:20	6	not_recorded	not_recorded	not_recorded
21-06-14 13:30	6	not_recorded	not_recorded	not_recorded
21-06-14 13:40	6	not_recorded	not_recorded	not_recorded
21-06-14 13:50	6	not_recorded	not_recorded	not_recorded
21-06-14 14:00	6	not_recorded	not_recorded	not_recorded
21-06-14 14:10	6	not_recorded	not_recorded	not_recorded
21-06-14 14:20	6	not_recorded	not_recorded	not_recorded
21-06-14 14:30	6	not_recorded	not_recorded	not_recorded
21-06-14 14:40	6	not_recorded	not_recorded	not_recorded
21-06-14 14:50	6	not_recorded	not_recorded	not_recorded
21-06-14 15:00	6	not_recorded	not_recorded	not_recorded
21-06-14 15:10	6	not_recorded	not_recorded	not_recorded
21-06-14 15:20	6	not_recorded	not_recorded	not_recorded
21-06-14 15:30	6	not_recorded	not_recorded	not_recorded
21-06-14 15:40	6	not_recorded	not_recorded	not_recorded
21-06-14 15:50	6	not_recorded	not_recorded	not_recorded
21-06-14 16:00	6	not_recorded	not_recorded	not_recorded
21-06-14 16:10	6	not_recorded	not_recorded	not_recorded
21-06-14 16:20	6	not_recorded	not_recorded	not_recorded
21-06-14 16:30	6	not_recorded	not_recorded	not_recorded
21-06-14 16:40	6	not_recorded	not_recorded	not_recorded
21-06-14 16:50	6	not_recorded	not_recorded	not_recorded
21-06-14 17:00	6	not_recorded	not_recorded	not_recorded
21-06-14 17:10	6	not_recorded	not_recorded	not_recorded
21-06-14 17:20	6	not_recorded	not_recorded	not_recorded
21-06-14 17:30	6	not_recorded	not_recorded	not_recorded
21-06-14 17:40	6	not_recorded	not_recorded	not_recorded
21-06-14 17:50	6	not_recorded	not_recorded	not_recorded
21-06-14 18:00	6	not_recorded	not_recorded	not_recorded
21-06-14 18:10	6	not_recorded	not_recorded	not_recorded
21-06-14 18:20	6	not_recorded	not_recorded	not_recorded
21-06-14 18:30	6	not_recorded	not_recorded	not_recorded
21-06-14 18:40	6	not_recorded	not_recorded	not_recorded
21-06-14 18:50	6	not_recorded	not_recorded	not_recorded
21-06-14 19:00	6	not_recorded	not_recorded	not_recorded
21-06-14 19:10	6	not_recorded	not_recorded	not_recorded
21-06-14 19:20	6	not_recorded	not_recorded	not_recorded
21-06-14 19:30	6	not_recorded	not_recorded	not_recorded
21-06-14 19:40	6	not_recorded	not_recorded	not_recorded
21-06-14 19:50	6	not_recorded	not_recorded	not_recorded
21-06-14 20:00	6	not_recorded	not_recorded	not_recorded
21-06-14 20:10	6	not_recorded	not_recorded	not_recorded
21-06-14 20:20	6	not_recorded	not_recorded	not_recorded
21-06-14 20:30	6	not_recorded	not_recorded	not_recorded
21-06-14 20:40	6	not_recorded	not_recorded	not_recorded
21-06-14 20:50	6	not_recorded	not_recorded	not_recorded
21-06-14 21:00	6	not_recorded	not_recorded	not_recorded
21-06-14 21:10	6	not_recorded	not_recorded	not_recorded
21-06-14 21:20	6	not_recorded	not_recorded	not_recorded
21-06-14 21:30	6	not_recorded	not_recorded	not_recorded
21-06-14 21:40	6	not_recorded	not_recorded	not_recorded
21-06-14 21:50	6	not_recorded	not_recorded	not_recorded
21-06-14 22:00	6	not_recorded	not_recorded	not_recorded
21-06-14 22:10	6	not_recorded	not_recorded	not_recorded
21-06-14 22:20	6	not_recorded	not_recorded	not_recorded
21-06-14 22:30	6	not_recorded	not_recorded	not_recorded
21-06-14 22:40	6	not_recorded	not_recorded	not_recorded
21-06-14 22:50	6	not_recorded	not_recorded	not_recorded
21-06-14 23:00	6	not_recorded	not_recorded	not_recorded
21-06-14 23:10	6	not_recorded	not_recorded	not_recorded
21-06-14 23:20	6	not_recorded	not_recorded	not_recorded
21-06-14 23:30	6	not_recorded	not_recorded	not_recorded
21-06-14 23:40	6	not_recorded	not_recorded	not_recorded
21-06-14 23:50	6	not_recorded	not_recorded	not_recorded
21-06-15 00:00	6	not_recorded	not_recorded	not_recorded
21-06-15 00:10	6	not_recorded	not_recorded	not_recorded
21-06-15 00:20	6	not_recorded	not_recorded	not_recorded
21-06-15 00:30	6	not_recorded	not_recorded	not_recorded
21-06-15 00:40	6	not_recorded	not_recorded	not_recorded
21-06-15 00:50	6	not_recorded	not_recorded	not_recorded
21-06-15 01:00	6	not_recorded	not_recorded	not_recorded
21-06-15 01:10	6	not_recorded	not_recorded	not_recorded
21-06-15 01:20	6	not_recorded	not_recorded	not_recorded
21-06-15 01:30	6	not_recorded	not_recorded	not_recorded
21-06-15 01:40	6	not_recorded	not_recorded	not_recorded
21-06-15 01:50	6	not_recorded	not_recorded	not_recorded
21-06-15 02:00	6	not_recorded	not_recorded	not_recorded
21-06-15 02:10	6	not_recorded	not_recorded	not_recorded
21-06-15 02:20	6	not_recorded	not_recorded	not_recorded
21-06-15 02:30	6	not_recorded	not_recorded	not_recorded
21-06-15 02:40	6	not_recorded	not_recorded	not_recorded
21-06-15 02:50	6	not_recorded	not_recorded	not_recorded
21-06-15 03:00	6	not_recorded	not_recorded	not_recorded
21-06-15 03:10	6	not_recorded	not_recorded	not_recorded
21-06-15 03:20	6	not_recorded	not_recorded	not_recorded
21-06-15 03:30	6	not_recorded	not_recorded	not_recorded
21-06-15 03:40	6	not_recorded	not_recorded	not_recorded
21-06-15 03:50	6	not_recorded	not_recorded	not_recorded
21-06-15 04:00	6	not_recorded	not_recorded	not_recorded
21-06-15 04:10	6	not_recorded	not_recorded	not_recorded
21-06-15 04:20	6	not_recorded	not_recorded	not_recorded
21-06-15 04:30	6	not_recorded	not_recorded	not_recorded
21-06-15 04:40	6	not_recorded	not_recorded	not_recorded
21-06-15 04:50	6	not_recorded	not_recorded	not_recorded
21-06-15 05:00	6	not_recorded	not_recorded	not_recorded
21-06-15 05:10	6	not_recorded	not_recorded	not_recorded
21-06-15 05:20	6	not_recorded	not_recorded	not_recorded
21-06-15 05:30	6	not_recorded	not_recorded	not_recorded
21-06-15 05:40	6	not_recorded	not_recorded	not_recorded
21-06-15 05:50	6	not_recorded	not_recorded	not_recorded
21-06-15 06:00	6	not_recorded	not_recorded	not_recorded
21-06-15 06:10	6	not_recorded	not_recorded	not_recorded
21-06-15 06:20	6	not_recorded	not_recorded	not_recorded
21-06-15 06:30	6	not_recorded	not_recorded	not_recorded
21-06-15 06:40	6	not_recorded	not_recorded	not_recorded
21-06-15 06:50	6	not_recorded	not_recorded	not_recorded
