# Supplementary material for: Rodent home cage monitoring for preclinical safety pharmacology assessment: results of a multi-company validation evaluating nonclinical and clinical data from three compounds
Source: Front Toxicol. 2025 Nov 5;7:1655330. doi: 10.3389/ftox.2025.1655330 (PMC12626872; doi:10.3389/ftox.2025.1655330)
Supplement: Supplementary file 1 [file DataSheet1.zip › JNJ/JNJ_Separation_040_Cage-2.csv]

timestamp	day_index	985141003627861	985141003627862	985141003627863
21-06-14 07:00	-4	not_recorded	not_recorded	not_recorded
21-06-14 07:10	-4	not_recorded	not_recorded	not_recorded
21-06-14 07:20	-4	not_recorded	not_recorded	not_recorded
21-06-14 07:30	-4	not_recorded	not_recorded	not_recorded
21-06-14 07:40	-4	not_recorded	not_recorded	not_recorded
21-06-14 07:50	-4	not_recorded	not_recorded	not_recorded
21-06-14 08:00	-4	not_recorded	not_recorded	not_recorded
21-06-14 08:10	-4	not_recorded	not_recorded	not_recorded
21-06-14 08:20	-4	not_recorded	not_recorded	not_recorded
21-06-14 08:30	-4	not_recorded	not_recorded	not_recorded
21-06-14 08:40	-4	not_recorded	not_recorded	not_recorded
21-06-14 08:50	-4	not_recorded	not_recorded	not_recorded
21-06-14 09:00	-4	not_recorded	not_recorded	not_recorded
21-06-14 09:10	-4	not_recorded	not_recorded	not_recorded
21-06-14 09:20	-4	not_recorded	not_recorded	not_recorded
21-06-14 09:30	-4	not_recorded	not_recorded	not_recorded
21-06-14 09:40	-4	not_recorded	not_recorded	not_recorded
21-06-14 09:50	-4	not_recorded	not_recorded	not_recorded
21-06-14 10:00	-4	not_recorded	not_recorded	not_recorded
21-06-14 10:10	-4	not_recorded	not_recorded	not_recorded
21-06-14 10:20	-4	not_recorded	not_recorded	not_recorded
21-06-14 10:30	-4	16.670168	16.516968	14.463355
21-06-14 10:40	-4	17.45435	17.255932	15.578654
21-06-14 10:50	-4	14.392145	16.888237	15.165303
21-06-14 11:00	-4	16.034645	17.576164	15.445102
21-06-14 11:10	-4	16.653286	15.31577	13.2396755
21-06-14 11:20	-4	24.890928	18.44209	18.236956
21-06-14 11:30	-4	26.12731	20.804422	20.806988
21-06-14 11:40	-4	17.80601	13.358002	12.85681
21-06-14 11:50	-4	17.55494	19.038403	15.987337
21-06-14 12:00	-4	13.694758	23.95	13.695439
21-06-14 12:10	-4	17.521727	23.95	17.68009
21-06-14 12:20	-4	14.902257	14.902257	24.701635
21-06-14 12:30	-4	13.057551	13.065191	20.30676
21-06-14 12:40	-4	17.09041	16.175182	16.129372
21-06-14 12:50	-4	18.576176	16.506344	14.063405
21-06-14 13:00	-4	26.039165	23.983807	23.785324
21-06-14 13:10	-4	19.315443	12.797601	13.039902
21-06-14 13:20	-4	16.100368	15.722	8.029205
21-06-14 13:30	-4	2.5792084	23.95	2.5792084
21-06-14 13:40	-4	12.82461	19.921139	12.82461
21-06-14 13:50	-4	13.761665	16.539186	13.786753
21-06-14 14:00	-4	13.651522	21.433998	13.651522
21-06-14 14:10	-4	15.039871	17.378962	14.267102
21-06-14 14:20	-4	18.8157	9.129151	9.129151
21-06-14 14:30	-4	11.915472	14.529521	11.948705
21-06-14 14:40	-4	11.95	16.414215	11.92074
21-06-14 14:50	-4	13.66124	14.022865	11.961839
21-06-14 15:00	-4	15.245813	11.943262	12.019647
21-06-14 15:10	-4	12.259022	11.943569	11.867163
21-06-14 15:20	-4	12.071535	11.94782	11.936678
21-06-14 15:30	-4	14.484594	11.951996	11.967253
21-06-14 15:40	-4	14.239151	13.386159	20.325514
21-06-14 15:50	-4	12.0	12.0	23.9
21-06-14 16:00	-4	11.967753	14.085815	17.883526
21-06-14 16:10	-4	13.439941	23.546726	13.436714
21-06-14 16:20	-4	22.098385	15.04205	15.049437
21-06-14 16:30	-4	16.655767	16.447403	13.504735
21-06-14 16:40	-4	11.156919	24.027618	11.156919
21-06-14 16:50	-4	11.959323	25.92146	11.959323
21-06-14 17:00	-4	22.555489	19.387074	11.962268
21-06-14 17:10	-4	33.83507	11.994322	11.994322
21-06-14 17:20	-4	28.279255	15.43672	15.941263
21-06-14 17:30	-4	20.251213	15.853113	14.487813
21-06-14 17:40	-4	11.318911	11.718915	14.509198
21-06-14 17:50	-4	6.000705	16.249325	7.6378074
21-06-14 18:00	-4	8.184156	14.574574	8.184156
21-06-14 18:10	-4	11.938902	16.912178	11.938902
21-06-14 18:20	-4	11.999316	16.899853	11.999188
21-06-14 18:30	-4	13.21156	15.738147	12.9513035
21-06-14 18:40	-4	16.888489	16.895962	16.888489
21-06-14 18:50	-4	18.196768	15.98262	15.98262
21-06-14 19:00	-4	20.321758	13.379091	13.379091
21-06-14 19:10	-4	18.203678	15.829351	16.483265
21-06-14 19:20	-4	15.821599	16.052677	17.888996
21-06-14 19:30	-4	12.282293	17.509085	12.176008
21-06-14 19:40	-4	17.106298	15.070887	15.642303
21-06-14 19:50	-4	13.925781	15.889145	15.284854
21-06-14 20:00	-4	24.926983	21.403477	17.306742
21-06-14 20:10	-4	23.9	37.740807	23.9
21-06-14 20:20	-4	20.674698	31.592798	20.90988
21-06-14 20:30	-4	13.862442	24.417126	14.470612
21-06-14 20:40	-4	11.95	37.774635	11.95
21-06-14 20:50	-4	15.456047	34.407112	14.757135
21-06-14 21:00	-4	25.792215	25.955942	23.189766
21-06-14 21:10	-4	25.369732	19.652998	19.59143
21-06-14 21:20	-4	24.637762	13.622747	10.962226
21-06-14 21:30	-4	24.847353	18.693867	14.670491
21-06-14 21:40	-4	29.493382	14.443705	14.123995
21-06-14 21:50	-4	23.259686	13.9188595	15.083176
21-06-14 22:00	-4	18.035208	19.310654	20.029005
21-06-14 22:10	-4	17.021128	16.10181	15.389381
21-06-14 22:20	-4	16.136372	20.932013	15.033152
21-06-14 22:30	-4	16.055235	27.910877	16.055235
21-06-14 22:40	-4	17.699093	20.882786	18.482233
21-06-14 22:50	-4	17.724012	18.655138	17.534168
21-06-14 23:00	-4	13.697721	14.325775	18.285482
21-06-14 23:10	-4	14.326445	13.186815	11.644938
21-06-14 23:20	-4	19.069883	18.7034	23.620533
21-06-14 23:30	-4	25.975384	25.975384	34.280754
21-06-14 23:40	-4	24.168476	13.102343	16.151144
21-06-14 23:50	-4	15.403498	13.561302	19.397228
21-06-15 00:00	-4	20.282803	23.292774	17.99994
21-06-15 00:10	-4	11.69232	35.861412	12.154917
21-06-15 00:20	-4	18.67071	27.426342	19.426672
21-06-15 00:30	-4	20.160412	20.35423	15.564383
21-06-15 00:40	-4	13.519171	14.662097	13.658464
21-06-15 00:50	-4	18.491764	18.329395	15.876654
21-06-15 01:00	-4	18.79779	23.140146	19.07208
21-06-15 01:10	-4	17.253445	22.933844	16.932943
21-06-15 01:20	-4	15.610509	24.216925	15.641934
21-06-15 01:30	-4	12.215318	15.584592	11.99478
21-06-15 01:40	-4	17.339718	17.610413	17.258465
21-06-15 01:50	-4	16.616983	14.961876	24.013554
21-06-15 02:00	-4	15.976044	17.776907	19.486406
21-06-15 02:10	-4	12.362551	13.437798	14.313397
21-06-15 02:20	-4	16.636494	20.777357	21.371084
21-06-15 02:30	-4	22.501219	21.649958	22.696918
21-06-15 02:40	-4	23.644539	19.885633	25.272678
21-06-15 02:50	-4	15.496638	16.580532	13.241684
21-06-15 03:00	-4	14.610809	14.140017	15.88891
21-06-15 03:10	-4	12.232813	20.235336	12.562517
21-06-15 03:20	-4	17.654623	23.501299	18.819279
21-06-15 03:30	-4	24.55773	26.721008	24.548077
21-06-15 03:40	-4	22.442032	18.766743	21.418545
21-06-15 03:50	-4	21.996283	16.599712	19.91153
21-06-15 04:00	-4	24.851574	18.421795	19.807226
21-06-15 04:10	-4	24.67181	13.865929	15.082724
21-06-15 04:20	-4	17.362827	14.57057	13.460699
21-06-15 04:30	-4	11.656586	15.164668	12.975324
21-06-15 04:40	-4	19.59695	24.150063	19.612915
21-06-15 04:50	-4	26.68847	22.922026	22.021942
21-06-15 05:00	-4	25.961279	20.486996	19.449629
21-06-15 05:10	-4	20.232138	9.927976	8.369676
21-06-15 05:20	-4	16.04568	17.778093	21.771193
21-06-15 05:30	-4	17.747799	17.26813	22.867086
21-06-15 05:40	-4	15.492104	17.283215	17.269539
21-06-15 05:50	-4	26.111551	23.185478	28.030985
21-06-15 06:00	-4	22.684763	23.676588	32.547966
21-06-15 06:10	-4	13.339108	22.797256	13.844159
21-06-15 06:20	-4	18.015612	19.707441	18.668072
21-06-15 06:30	-4	15.307057	24.010431	17.49916
21-06-15 06:40	-4	9.598621	8.429547	27.44166
21-06-15 06:50	-4	26.438877	15.647385	17.106833
21-06-15 07:00	-3	16.444136	15.127914	20.98231
21-06-15 07:10	-3	12.336244	12.177144	16.478899
21-06-15 07:20	-3	7.2538733	8.439993	22.182177
21-06-15 07:30	-3	13.705592	13.705592	20.17747
21-06-15 07:40	-3	11.947004	11.947004	16.617615
21-06-15 07:50	-3	13.549779	13.549779	18.2402
21-06-15 08:00	-3	16.882547	16.877361	16.876764
21-06-15 08:10	-3	16.899853	16.899853	16.899853
21-06-15 08:20	-3	15.007929	14.985743	20.551575
21-06-15 08:30	-3	16.057858	12.548676	15.186037
21-06-15 08:40	-3	11.95	11.95	23.784527
21-06-15 08:50	-3	11.95	11.95	23.900345
21-06-15 09:00	-3	17.472973	21.751774	17.822475
21-06-15 09:10	-3	15.432917	21.968311	14.449175
21-06-15 09:20	-3	11.95	24.932957	11.95
21-06-15 09:30	-3	19.16692	23.923954	19.586903
21-06-15 09:40	-3	23.164595	17.040312	17.639172
21-06-15 09:50	-3	16.399342	17.01742	15.7730465
21-06-15 10:00	-3	19.095232	18.184464	21.229385
21-06-15 10:10	-3	23.638083	23.43185	22.084179
21-06-15 10:20	-3	12.574228	23.900341	12.574228
21-06-15 10:30	-3	16.171492	24.83496	16.171492
21-06-15 10:40	-3	16.715815	26.765736	16.715815
21-06-15 10:50	-3	16.785448	26.715939	16.785448
21-06-15 11:00	-3	14.20489	25.214773	14.20489
21-06-15 11:10	-3	16.371862	18.407818	20.092478
21-06-15 11:20	-3	15.15965	16.747936	20.042843
21-06-15 11:30	-3	16.796566	17.40967	21.11333
21-06-15 11:40	-3	18.803457	19.77178	19.627817
21-06-15 11:50	-3	15.356275	16.940022	14.050364
21-06-15 12:00	-3	23.326628	19.226448	21.681252
21-06-15 12:10	-3	16.899853	16.899853	16.899853
21-06-15 12:20	-3	21.571243	13.596484	13.596484
21-06-15 12:30	-3	24.474611	16.13799	16.086374
21-06-15 12:40	-3	26.721008	12.0	12.0
21-06-15 12:50	-3	24.701635	20.554209	20.518415
21-06-15 13:00	-3	17.360579	24.754389	17.683357
21-06-15 13:10	-3	17.137178	17.296782	17.458866
21-06-15 13:20	-3	14.329213	13.745501	12.725015
21-06-15 13:30	-3	13.9205265	14.410817	14.816254
21-06-15 13:40	-3	23.879051	23.92199	24.244526
21-06-15 13:50	-3	18.866385	18.88052	18.866385
21-06-15 14:00	-3	16.94881	16.97876	19.773876
21-06-15 14:10	-3	13.406238	13.406238	26.721008
21-06-15 14:20	-3	16.348854	16.263224	24.364052
21-06-15 14:30	-3	11.959568	11.959568	23.887539
21-06-15 14:40	-3	11.95	11.95	23.9
21-06-15 14:50	-3	11.95	11.95	23.900988
21-06-15 15:00	-3	12.314827	12.383188	24.103527
21-06-15 15:10	-3	11.95	11.95	23.9
21-06-15 15:20	-3	11.99303	12.05475	23.583324
21-06-15 15:30	-3	11.958231	15.335592	15.714251
21-06-15 15:40	-3	11.561733	11.610986	22.862299
21-06-15 15:50	-3	18.679775	11.431406	13.588814
21-06-15 16:00	-3	23.839079	12.506342	12.465612
21-06-15 16:10	-3	18.909504	11.9368725	11.937251
21-06-15 16:20	-3	12.0	11.95	11.95
21-06-15 16:30	-3	12.245684	12.158997	12.158997
21-06-15 16:40	-3	16.376114	16.34219	16.984873
21-06-15 16:50	-3	14.253161	14.209849	14.209849
21-06-15 17:00	-3	11.936685	11.9084	11.966402
21-06-15 17:10	-3	11.801492	12.4444685	18.081451
21-06-15 17:20	-3	14.610385	16.204226	15.178986
21-06-15 17:30	-3	16.89413	17.097769	16.89413
21-06-15 17:40	-3	14.194473	20.768877	14.194473
21-06-15 17:50	-3	18.158031	20.889217	15.970049
21-06-15 18:00	-3	7.3831534	7.758432	20.633732
21-06-15 18:10	-3	11.95	11.95	23.9
21-06-15 18:20	-3	11.95	11.95	23.9
21-06-15 18:30	-3	11.95	11.95	23.9
21-06-15 18:40	-3	11.95	11.95	23.914883
21-06-15 18:50	-3	11.95	11.95	23.9
21-06-15 19:00	-3	11.95	11.95	23.900541
21-06-15 19:10	-3	11.889833	15.034142	15.791527
21-06-15 19:20	-3	10.690304	10.358145	32.223328
21-06-15 19:30	-3	4.000139	4.000139	32.74704
21-06-15 19:40	-3	12.681227	19.121202	13.76013
21-06-15 19:50	-3	8.926932	14.661362	19.061556
21-06-15 20:00	-3	12.037811	12.512187	21.474987
21-06-15 20:10	-3	15.730023	14.874708	17.40452
21-06-15 20:20	-3	21.914799	18.729122	19.00982
21-06-15 20:30	-3	21.460333	17.235397	18.478632
21-06-15 20:40	-3	20.416197	20.106667	20.204147
21-06-15 20:50	-3	19.067276	29.245518	19.067276
21-06-15 21:00	-3	19.019587	28.291534	19.019587
21-06-15 21:10	-3	24.734842	34.85863	24.735916
21-06-15 21:20	-3	25.904217	28.840506	24.874357
21-06-15 21:30	-3	24.72018	32.22562	23.62355
21-06-15 21:40	-3	23.864506	27.5142	23.8632
21-06-15 21:50	-3	23.9	35.9	23.9
21-06-15 22:00	-3	23.791637	34.8469	24.645472
21-06-15 22:10	-3	30.111294	22.914528	17.272684
21-06-15 22:20	-3	19.72786	14.678507	16.728115
21-06-15 22:30	-3	13.327929	13.464145	14.58065
21-06-15 22:40	-3	14.898895	14.615377	17.94789
21-06-15 22:50	-3	25.09311	20.624252	26.289465
21-06-15 23:00	-3	23.496395	18.535286	23.471554
21-06-15 23:10	-3	18.617311	14.245651	20.272894
21-06-15 23:20	-3	20.787712	14.852411	20.233532
21-06-15 23:30	-3	16.38542	17.426325	27.791632
21-06-15 23:40	-3	13.537488	15.841452	21.284561
21-06-15 23:50	-3	12.636862	20.424175	13.088239
21-06-16 00:00	-3	16.99091	19.683235	17.84853
21-06-16 00:10	-3	31.51914	13.639593	13.589706
21-06-16 00:20	-3	22.999395	18.063587	18.10791
21-06-16 00:30	-3	21.045504	21.788212	18.796375
21-06-16 00:40	-3	13.200238	24.418547	14.287115
21-06-16 00:50	-3	15.855898	13.438379	13.989675
21-06-16 01:00	-3	13.677713	18.204954	14.821246
21-06-16 01:10	-3	22.822788	24.018576	15.230112
21-06-16 01:20	-3	18.736498	22.409702	20.340641
21-06-16 01:30	-3	19.103695	16.12196	14.912901
21-06-16 01:40	-3	14.815346	25.383656	20.002678
21-06-16 01:50	-3	14.613993	33.622734	17.911633
21-06-16 02:00	-3	24.387938	20.548317	21.078077
21-06-16 02:10	-3	25.654902	11.960146	11.962734
21-06-16 02:20	-3	25.234613	14.332794	17.960913
21-06-16 02:30	-3	21.053576	17.862232	26.084717
21-06-16 02:40	-3	32.023247	15.225296	15.7775135
21-06-16 02:50	-3	16.736643	16.7612	16.633179
21-06-16 03:00	-3	16.293432	16.881094	18.077114
21-06-16 03:10	-3	12.336973	15.559748	15.033048
21-06-16 03:20	-3	16.899176	20.63525	20.219078
21-06-16 03:30	-3	24.349062	22.33153	28.383463
21-06-16 03:40	-3	26.950262	22.622036	25.97881
21-06-16 03:50	-3	14.671504	17.12791	23.660084
21-06-16 04:00	-3	15.454277	18.891684	17.093681
21-06-16 04:10	-3	23.3753	25.034092	21.599178
21-06-16 04:20	-3	12.524313	17.997623	13.087003
21-06-16 04:30	-3	14.208666	16.75174	13.718428
21-06-16 04:40	-3	20.25885	20.47002	18.733658
21-06-16 04:50	-3	24.640993	23.890308	23.29449
21-06-16 05:00	-3	18.692274	24.964495	17.345854
21-06-16 05:10	-3	23.9	23.9	23.95
21-06-16 05:20	-3	18.639608	23.587349	26.581787
21-06-16 05:30	-3	21.568573	18.974543	24.779444
21-06-16 05:40	-3	19.345356	22.487724	19.07553
21-06-16 05:50	-3	18.4403	21.053026	18.190706
21-06-16 06:00	-3	22.658024	22.520643	31.796148
21-06-16 06:10	-3	23.613483	23.111492	34.10202
21-06-16 06:20	-3	17.898132	23.224003	19.044744
21-06-16 06:30	-3	20.182842	22.781834	24.574327
21-06-16 06:40	-3	18.52725	27.435736	23.451473
21-06-16 06:50	-3	25.955805	24.167562	26.840445
21-06-16 07:00	-2	33.947975	26.472525	26.472525
21-06-16 07:10	-2	28.858871	22.971888	25.0219
21-06-16 07:20	-2	13.523199	10.103557	9.403486
21-06-16 07:30	-2	12.15992	14.615898	17.09245
21-06-16 07:40	-2	11.95	11.95	18.156033
21-06-16 07:50	-2	11.95	11.95	12.133632
21-06-16 08:00	-2	15.883122	12.600915	18.347597
21-06-16 08:10	-2	7.3491325	10.903505	7.4430604
21-06-16 08:20	-2	11.95	11.932428	12.247246
21-06-16 08:30	-2	12.582087	13.8962345	16.617119
21-06-16 08:40	-2	12.545092	26.696356	12.545092
21-06-16 08:50	-2	12.271052	19.728745	12.271052
21-06-16 09:00	-2	15.986872	6.9253488	5.981088
21-06-16 09:10	-2	13.526225	9.4692	9.432083
21-06-16 09:20	-2	20.615284	14.635941	14.61716
21-06-16 09:30	-2	19.417185	23.333866	16.110096
21-06-16 09:40	-2	26.721008	12.0	12.0
21-06-16 09:50	-2	24.231804	10.91811	10.768178
21-06-16 10:00	-2	17.500124	9.56344	9.56344
21-06-16 10:10	-2	17.06332	13.579555	13.24127
21-06-16 10:20	-2	16.486917	18.231573	18.584253
21-06-16 10:30	-2	15.672185	16.138926	20.829416
21-06-16 10:40	-2	17.586613	15.534863	19.147398
21-06-16 10:50	-2	17.109095	20.430393	18.230003
21-06-16 11:00	-2	15.078964	19.542456	15.519218
21-06-16 11:10	-2	15.47114	20.833961	15.482509
21-06-16 11:20	-2	14.757874	18.476995	15.084351
21-06-16 11:30	-2	21.414783	25.572063	19.818867
21-06-16 11:40	-2	22.569748	20.140362	17.205284
21-06-16 11:50	-2	16.617405	16.438887	15.227591
21-06-16 12:00	-2	25.428066	26.721008	24.375538
21-06-16 12:10	-2	33.83507	26.327637	26.327637
21-06-16 12:20	-2	33.347755	26.494518	26.694729
21-06-16 12:30	-2	31.701544	26.721008	26.122934
21-06-16 12:40	-2	20.805065	21.179651	20.769016
21-06-16 12:50	-2	20.728794	15.435321	15.266275
21-06-16 13:00	-2	24.098295	16.207584	16.074265
21-06-16 13:10	-2	16.575695	12.069382	12.970583
21-06-16 13:20	-2	20.57098	22.908089	24.361809
21-06-16 13:30	-2	15.9772005	15.649794	16.723307
21-06-16 13:40	-2	11.95	11.95	12.0
21-06-16 13:50	-2	12.762167	12.762167	12.809766
21-06-16 14:00	-2	9.338925	9.338925	12.0
21-06-16 14:10	-2	5.6787786	5.3904448	11.972162
21-06-16 14:20	-2	11.935911	11.92541	14.977959
21-06-16 14:30	-2	11.300501	8.00494	8.518388
21-06-16 14:40	-2	10.430757	1.5192434	0.012335429
21-06-16 14:50	-2	20.154593	16.788868	18.598492
21-06-16 15:00	-2	20.744053	21.892807	25.789343
21-06-16 15:10	-2	11.111236	12.387065	16.086992
21-06-16 15:20	-2	15.848887	15.856636	16.892103
21-06-16 15:30	-2	13.080568	13.080568	22.319206
21-06-16 15:40	-2	13.961314	14.723793	16.83576
21-06-16 15:50	-2	11.964604	14.937647	14.683705
21-06-16 16:00	-2	11.943552	12.344097	22.78367
21-06-16 16:10	-2	13.87059	13.87059	21.16527
21-06-16 16:20	-2	16.806738	14.57758	14.801336
21-06-16 16:30	-2	13.4329195	11.572742	11.345264
21-06-16 16:40	-2	14.046083	15.337924	13.95929
21-06-16 16:50	-2	12.080745	12.544271	11.628545
21-06-16 17:00	-2	11.95	18.822832	11.95
21-06-16 17:10	-2	11.937085	10.565546	9.7484455
21-06-16 17:20	-2	16.158583	20.193693	14.464064
21-06-16 17:30	-2	11.95	23.9	11.95
21-06-16 17:40	-2	14.105967	20.850758	14.105967
21-06-16 17:50	-2	15.89036	18.343838	15.894137
21-06-16 18:00	-2	16.129745	15.62232	20.271973
21-06-16 18:10	-2	13.346437	11.687768	21.676691
21-06-16 18:20	-2	18.60552	12.315707	11.65815
21-06-16 18:30	-2	13.157338	13.051712	16.753363
21-06-16 18:40	-2	17.088594	20.97911	17.238192
21-06-16 18:50	-2	13.884216	20.849472	12.176298
21-06-16 19:00	-2	12.72995	26.732143	12.669428
21-06-16 19:10	-2	21.386898	7.3477488	4.673948
21-06-16 19:20	-2	36.714043	15.345792	15.345792
21-06-16 19:30	-2	19.843021	16.98885	20.992899
21-06-16 19:40	-2	14.993937	15.572729	22.325752
21-06-16 19:50	-2	15.200151	16.107843	16.383396
21-06-16 20:00	-2	19.104969	28.497528	20.74578
21-06-16 20:10	-2	14.43501	34.20599	14.354303
21-06-16 20:20	-2	14.270037	19.91453	19.399588
21-06-16 20:30	-2	16.00375	20.373472	20.396442
21-06-16 20:40	-2	15.072016	25.897839	15.072016
21-06-16 20:50	-2	13.106058	30.614094	12.801358
21-06-16 21:00	-2	12.197897	14.789372	15.820051
21-06-16 21:10	-2	11.962322	17.573713	11.982719
21-06-16 21:20	-2	15.319029	13.59406	12.788075
21-06-16 21:30	-2	19.058506	15.267878	18.528646
21-06-16 21:40	-2	24.526695	18.779703	16.754978
21-06-16 21:50	-2	16.788239	22.955301	19.579254
21-06-16 22:00	-2	21.257408	21.17921	25.490463
21-06-16 22:10	-2	29.272171	18.45319	22.985504
21-06-16 22:20	-2	18.402079	21.961115	24.409946
21-06-16 22:30	-2	22.595644	30.563625	22.430302
21-06-16 22:40	-2	12.424065	12.117159	13.792221
21-06-16 22:50	-2	13.13325	19.25101	19.055172
21-06-16 23:00	-2	21.793276	18.467197	23.499205
21-06-16 23:10	-2	24.421644	23.829296	22.629776
21-06-16 23:20	-2	20.237362	15.43472	18.413311
21-06-16 23:30	-2	12.267319	21.73613	13.051578
21-06-16 23:40	-2	16.914682	18.245337	12.87823
21-06-16 23:50	-2	9.639376	15.087656	10.9261265
21-06-17 00:00	-2	14.464557	31.476318	13.408992
21-06-17 00:10	-2	11.95	35.811756	11.95
21-06-17 00:20	-2	14.559232	22.20882	18.621248
21-06-17 00:30	-2	17.833712	21.44926	22.617804
21-06-17 00:40	-2	14.884809	18.01653	16.871109
21-06-17 00:50	-2	11.4092245	26.537128	12.508108
21-06-17 01:00	-2	16.787134	20.82145	20.307226
21-06-17 01:10	-2	21.514927	16.618631	15.326245
21-06-17 01:20	-2	21.077705	23.57311	22.265398
21-06-17 01:30	-2	23.35066	24.3476	22.586193
21-06-17 01:40	-2	15.112684	14.939626	16.12553
21-06-17 01:50	-2	14.873976	16.336802	15.459715
21-06-17 02:00	-2	15.093706	19.184196	14.705197
21-06-17 02:10	-2	23.06372	20.319092	20.10554
21-06-17 02:20	-2	15.875982	15.248888	20.851505
21-06-17 02:30	-2	23.155443	14.57813	14.896349
21-06-17 02:40	-2	17.006989	19.570887	21.011082
21-06-17 02:50	-2	18.540344	19.824911	16.388268
21-06-17 03:00	-2	22.28305	21.782154	19.941362
21-06-17 03:10	-2	23.116564	23.499437	23.589096
21-06-17 03:20	-2	15.44148	21.02514	15.502283
21-06-17 03:30	-2	13.752672	13.508028	11.384389
21-06-17 03:40	-2	22.890259	19.896975	19.14741
21-06-17 03:50	-2	20.575357	18.562021	16.207539
21-06-17 04:00	-2	14.03696	15.651121	16.319387
21-06-17 04:10	-2	18.192307	16.85091	16.884802
21-06-17 04:20	-2	17.861385	22.86194	17.907175
21-06-17 04:30	-2	16.614481	22.883104	15.377446
21-06-17 04:40	-2	20.019138	19.494837	15.859606
21-06-17 04:50	-2	31.064594	22.393064	21.732233
21-06-17 05:00	-2	20.790668	20.924683	16.434277
21-06-17 05:10	-2	15.990366	16.19189	15.130635
21-06-17 05:20	-2	18.70311	20.877956	19.945919
21-06-17 05:30	-2	18.483799	19.412868	21.587427
21-06-17 05:40	-2	20.7521	24.953156	18.592167
21-06-17 05:50	-2	24.244701	22.598684	21.231436
21-06-17 06:00	-2	20.760807	18.756105	23.40397
21-06-17 06:10	-2	10.202858	10.367012	10.100614
21-06-17 06:20	-2	16.46913	24.58329	15.2481785
21-06-17 06:30	-2	19.6786	20.405046	16.326813
21-06-17 06:40	-2	21.03886	21.71454	19.71749
21-06-17 06:50	-2	22.208408	23.05712	25.412836
21-06-17 07:00	-1	28.381733	25.218916	20.373386
21-06-17 07:10	-1	18.962568	13.485674	13.096502
21-06-17 07:20	-1	16.899853	15.504207	15.504207
21-06-17 07:30	-1	17.315447	16.829334	16.899311
21-06-17 07:40	-1	15.251297	16.367022	15.53219
21-06-17 07:50	-1	11.947217	11.894211	16.771204
21-06-17 08:00	-1	11.95	11.95	18.424112
21-06-17 08:10	-1	11.95	13.51131	12.367055
21-06-17 08:20	-1	15.939677	16.62648	15.4139385
21-06-17 08:30	-1	15.910898	15.8461275	15.611735
21-06-17 08:40	-1	11.922877	11.918614	11.945274
21-06-17 08:50	-1	16.923008	11.95	11.95
21-06-17 09:00	-1	16.891321	13.045308	13.029013
21-06-17 09:10	-1	16.899853	13.973061	13.958719
21-06-17 09:20	-1	17.391464	14.927658	14.236422
21-06-17 09:30	-1	8.638641	8.149367	15.858673
21-06-17 09:40	-1	12.797056	12.901967	16.642199
21-06-17 09:50	-1	12.494339	16.892223	12.458008
21-06-17 10:00	-1	13.179939	16.7562	13.179939
21-06-17 10:10	-1	18.38731	17.2203	15.257945
21-06-17 10:20	-1	14.8929	31.239979	15.313799
21-06-17 10:30	-1	15.202307	17.08678	16.541084
21-06-17 10:40	-1	17.264008	11.805667	11.90939
21-06-17 10:50	-1	11.807126	9.918984	10.499683
21-06-17 11:00	-1	11.95	2.6133106	2.4601035
21-06-17 11:10	-1	11.832284	18.903309	11.857639
21-06-17 11:20	-1	11.954142	18.605461	11.956837
21-06-17 11:30	-1	11.95	23.9	11.95
21-06-17 11:40	-1	11.95	23.9	11.95
21-06-17 11:50	-1	11.943355	15.796812	12.028886
21-06-17 12:00	-1	12.300239	22.059042	12.308852
21-06-17 12:10	-1	14.646772	15.61615	17.377996
21-06-17 12:20	-1	20.076817	11.824854	12.628183
21-06-17 12:30	-1	13.477191	14.324684	15.542465
21-06-17 12:40	-1	17.600132	16.423445	13.273264
21-06-17 12:50	-1	17.289677	16.899853	16.895052
21-06-17 13:00	-1	14.315409	13.772156	16.133495
21-06-17 13:10	-1	25.87643	24.248318	22.996449
21-06-17 13:20	-1	22.240255	33.56395	21.843155
21-06-17 13:30	-1	22.859339	34.11851	22.860052
21-06-17 13:40	-1	12.170118	13.063734	13.618919
21-06-17 13:50	-1	10.618561	14.519485	12.394054
21-06-17 14:00	-1	14.22022	15.190951	14.911924
21-06-17 14:10	-1	10.509363	13.240338	11.100514
21-06-17 14:20	-1	13.169981	16.453823	13.169981
21-06-17 14:30	-1	11.95	18.26614	11.95
21-06-17 14:40	-1	15.249994	16.844028	11.20237
21-06-17 14:50	-1	14.122116	16.910454	11.9405155
21-06-17 15:00	-1	13.018343	15.83151	11.95
21-06-17 15:10	-1	17.116358	11.947306	11.947306
21-06-17 15:20	-1	18.914398	22.52358	15.518606
21-06-17 15:30	-1	17.114096	22.294916	16.515385
21-06-17 15:40	-1	26.721008	23.95	23.95
21-06-17 15:50	-1	19.206854	15.346876	17.445183
21-06-17 16:00	-1	17.244091	11.817873	11.817877
21-06-17 16:10	-1	20.013323	14.9546995	15.451288
21-06-17 16:20	-1	18.55789	15.503624	22.190617
21-06-17 16:30	-1	9.069575	10.686876	21.270977
21-06-17 16:40	-1	23.851753	21.619747	24.438639
21-06-17 16:50	-1	15.94364	15.356401	25.931854
21-06-17 17:00	-1	11.95	11.95	26.743412
21-06-17 17:10	-1	11.946674	10.734983	21.63857
21-06-17 17:20	-1	8.703827	11.491283	9.390318
21-06-17 17:30	-1	8.420198	12.876635	8.420419
21-06-17 17:40	-1	11.391845	11.391845	11.391845
21-06-17 17:50	-1	11.95	11.95	11.95
21-06-17 18:00	-1	12.996719	13.0062895	12.98908
21-06-17 18:10	-1	15.515195	14.357943	15.126913
21-06-17 18:20	-1	12.468352	15.948438	13.5019655
21-06-17 18:30	-1	11.948362	23.206331	11.616544
21-06-17 18:40	-1	11.94592	13.984762	13.3895445
21-06-17 18:50	-1	11.95	11.95	20.548468
21-06-17 19:00	-1	13.71371	15.324064	20.487858
21-06-17 19:10	-1	18.685404	13.672427	13.741328
21-06-17 19:20	-1	22.998442	22.20988	21.482937
21-06-17 19:30	-1	20.343657	20.319637	20.29531
21-06-17 19:40	-1	12.818515	17.025528	12.168648
21-06-17 19:50	-1	22.080774	23.696201	16.944864
21-06-17 20:00	-1	25.821814	16.378006	17.559696
21-06-17 20:10	-1	12.417476	27.21925	12.266275
21-06-17 20:20	-1	11.834811	14.247889	22.904514
21-06-17 20:30	-1	12.187521	13.064509	12.182356
21-06-17 20:40	-1	7.966839	16.44328	7.346634
21-06-17 20:50	-1	7.9718733	17.878418	7.8815384
21-06-17 21:00	-1	11.95	11.962752	11.95
21-06-17 21:10	-1	11.940466	13.361162	11.773016
21-06-17 21:20	-1	11.95574	19.018082	11.948898
21-06-17 21:30	-1	11.95	24.2944	11.95
21-06-17 21:40	-1	12.954831	17.22141	12.918379
21-06-17 21:50	-1	8.852367	16.71109	8.9134655
21-06-17 22:00	-1	22.718012	13.999918	12.804213
21-06-17 22:10	-1	16.899853	17.689457	16.89414
21-06-17 22:20	-1	18.582401	23.5167	18.806284
21-06-17 22:30	-1	15.061502	16.247564	11.283236
21-06-17 22:40	-1	19.599886	23.225838	19.098148
21-06-17 22:50	-1	17.256323	15.200246	15.63315
21-06-17 23:00	-1	12.047536	17.684555	14.175652
21-06-17 23:10	-1	14.024725	11.986444	15.235148
21-06-17 23:20	-1	11.592177	16.941387	10.569897
21-06-17 23:30	-1	15.589537	17.558758	15.557035
21-06-17 23:40	-1	20.776108	19.399273	19.922777
21-06-17 23:50	-1	22.970932	22.642853	24.635391
21-06-18 00:00	-1	23.14954	23.14954	23.95
21-06-18 00:10	-1	12.155907	12.381989	17.73144
21-06-18 00:20	-1	15.470492	17.85617	14.3017
21-06-18 00:30	-1	24.681376	25.265965	19.383976
21-06-18 00:40	-1	21.03736	15.364812	18.564411
21-06-18 00:50	-1	19.503773	13.186017	12.031232
21-06-18 01:00	-1	13.521655	14.913065	21.370426
21-06-18 01:10	-1	11.084117	29.017536	13.566243
21-06-18 01:20	-1	10.791093	24.169432	12.213047
21-06-18 01:30	-1	17.274403	16.182486	18.402367
21-06-18 01:40	-1	20.454504	21.758526	18.921951
21-06-18 01:50	-1	18.704327	27.312225	17.181808
21-06-18 02:00	-1	17.606403	13.064672	13.331698
21-06-18 02:10	-1	17.25913	17.789541	20.123684
21-06-18 02:20	-1	15.912973	23.213253	14.144531
21-06-18 02:30	-1	17.162563	16.714916	18.10545
21-06-18 02:40	-1	22.324785	18.192642	22.797142
21-06-18 02:50	-1	22.778027	18.110157	18.113148
21-06-18 03:00	-1	18.36021	18.960653	20.323948
21-06-18 03:10	-1	20.046778	18.432486	22.432114
21-06-18 03:20	-1	25.645752	21.42874	21.272865
21-06-18 03:30	-1	23.099045	20.869793	27.878109
21-06-18 03:40	-1	27.63206	22.854593	29.541351
21-06-18 03:50	-1	20.023718	19.042263	21.848034
21-06-18 04:00	-1	20.273314	20.473513	23.473919
21-06-18 04:10	-1	15.668991	15.352788	19.180307
21-06-18 04:20	-1	16.044403	19.41408	16.981735
21-06-18 04:30	-1	17.62268	19.345924	18.478855
21-06-18 04:40	-1	18.253838	20.31742	18.733162
21-06-18 04:50	-1	18.00092	18.51624	18.328445
21-06-18 05:00	-1	25.275755	28.032425	22.237503
21-06-18 05:10	-1	22.966818	15.006679	16.959248
21-06-18 05:20	-1	20.95723	17.685423	20.068714
21-06-18 05:30	-1	18.223028	23.681461	17.319315
21-06-18 05:40	-1	20.532648	23.757679	20.185848
21-06-18 05:50	-1	22.472626	28.625172	22.224743
21-06-18 06:00	-1	19.028027	28.76477	18.543978
21-06-18 06:10	-1	14.55117	20.645609	20.426476
21-06-18 06:20	-1	12.699064	12.873591	24.902136
21-06-18 06:30	-1	13.631121	23.20164	13.79265
21-06-18 06:40	-1	17.245777	23.128792	18.036938
21-06-18 06:50	-1	18.515345	19.085934	18.244331
21-06-18 07:00	0	23.0565	19.005857	19.20201
21-06-18 07:10	0	16.569088	15.123715	25.9233
21-06-18 07:20	0	12.913244	12.814174	20.151463
21-06-18 07:30	0	12.05518	20.46069	15.770037
21-06-18 07:40	0	20.940235	28.129202	20.940235
21-06-18 07:50	0	24.93375	23.95	23.918375
21-06-18 08:00	0	26.721008	23.95	23.95
21-06-18 08:10	0	24.32461	25.063007	22.151768
21-06-18 08:20	0	23.34472	24.277933	22.726957
21-06-18 08:30	0	23.9	24.166231	23.9
21-06-18 08:40	0	23.901737	23.95	23.900082
21-06-18 08:50	0	24.026497	32.31954	23.94093
21-06-18 09:00	0	23.696827	24.467257	23.29469
21-06-18 09:10	0	22.840954	23.933811	23.462978
21-06-18 09:20	0	15.381582	25.919373	15.395792
21-06-18 09:30	0	14.132448	25.124592	12.95445
21-06-18 09:40	0	15.619873	15.31056	17.385166
21-06-18 09:50	0	17.918743	12.739225	16.980465
21-06-18 10:00	0	20.6152	16.854618	15.881482
21-06-18 10:10	0	13.857241	18.22228	14.108043
21-06-18 10:20	0	12.594629	16.330023	16.319214
21-06-18 10:30	0	13.1404085	13.398183	16.045555
21-06-18 10:40	0	15.248236	14.8530245	15.692389
21-06-18 10:50	0	16.284204	13.480786	15.864372
21-06-18 11:00	0	15.037694	15.581366	15.988948
21-06-18 11:10	0	13.98145	13.961533	16.102125
21-06-18 11:20	0	15.909601	16.597698	15.82442
21-06-18 11:30	0	16.928223	15.247572	17.334194
21-06-18 11:40	0	15.3895855	17.296791	15.608197
21-06-18 11:50	0	16.991852	14.019722	15.141477
21-06-18 12:00	0	17.265862	16.847982	19.15241
21-06-18 12:10	0	15.864626	16.861248	16.795542
21-06-18 12:20	0	15.11616	17.729244	17.322485
21-06-18 12:30	0	17.601963	15.546031	15.326307
21-06-18 12:40	0	15.7017975	16.314342	16.652622
21-06-18 12:50	0	15.674881	19.056456	16.509731
21-06-18 13:00	0	16.806776	16.286716	14.993601
21-06-18 13:10	0	16.86416	18.956425	19.027815
21-06-18 13:20	0	16.816048	17.878534	16.93544
21-06-18 13:30	0	16.153297	19.355228	18.853062
21-06-18 13:40	0	18.190039	17.29994	16.732857
21-06-18 13:50	0	17.50639	21.31108	17.523426
21-06-18 14:00	0	18.356852	19.930742	20.416338
21-06-18 14:10	0	17.422693	17.25469	17.354961
21-06-18 14:20	0	15.953917	19.951815	16.948505
21-06-18 14:30	0	11.609976	14.080164	15.872772
21-06-18 14:40	0	11.938459	12.863139	23.497118
21-06-18 14:50	0	15.597403	14.379491	13.556058
21-06-18 15:00	0	16.181433	15.610512	16.195065
21-06-18 15:10	0	15.315424	15.311312	14.092367
21-06-18 15:20	0	14.614677	14.773176	13.969139
21-06-18 15:30	0	16.454338	14.918286	16.045437
21-06-18 15:40	0	14.8626	15.813911	16.569975
21-06-18 15:50	0	16.023085	18.2041	16.052195
21-06-18 16:00	0	19.410053	20.122002	17.39249
21-06-18 16:10	0	19.249424	20.800768	18.6167
21-06-18 16:20	0	22.243145	32.138527	24.46348
21-06-18 16:30	0	19.443409	25.917953	19.704597
21-06-18 16:40	0	17.187643	17.94283	18.479492
21-06-18 16:50	0	16.964958	14.086398	15.488138
21-06-18 17:00	0	14.045389	11.997732	15.987491
21-06-18 17:10	0	17.170252	17.687885	17.466185
21-06-18 17:20	0	22.993145	22.695736	22.45217
21-06-18 17:30	0	20.809534	21.124958	20.290821
21-06-18 17:40	0	18.728878	9.195134	10.607914
21-06-18 17:50	0	20.631775	12.884234	14.896581
21-06-18 18:00	0	16.52387	13.726049	11.979553
21-06-18 18:10	0	20.726477	23.277502	18.916714
21-06-18 18:20	0	9.89004	9.823476	15.35278
21-06-18 18:30	0	13.836266	13.604617	11.77556
21-06-18 18:40	0	16.876936	0.0	0.0
21-06-18 18:50	0	11.923109	15.89699	14.830142
21-06-18 19:00	0	11.95	12.520338	12.031246
21-06-18 19:10	0	11.95	11.992621	11.95
21-06-18 19:20	0	12.8771715	17.622454	12.6551075
21-06-18 19:30	0	15.541077	15.466123	15.422391
21-06-18 19:40	0	17.471802	20.48031	17.237774
21-06-18 19:50	0	21.695126	23.733381	23.629368
21-06-18 20:00	0	14.474736	23.874617	14.485156
21-06-18 20:10	0	15.104013	23.9	15.1172
21-06-18 20:20	0	12.510651	21.766941	12.546109
21-06-18 20:30	0	13.410739	23.760796	13.432791
21-06-18 20:40	0	12.103109	23.808876	12.105986
21-06-18 20:50	0	12.037079	23.077314	12.031253
21-06-18 21:00	0	15.571745	20.177319	15.940671
21-06-18 21:10	0	23.777288	22.110245	22.042086
21-06-18 21:20	0	11.958315	11.998654	11.974835
21-06-18 21:30	0	14.336522	16.50667	12.833984
21-06-18 21:40	0	15.118787	19.875671	15.702192
21-06-18 21:50	0	12.094347	25.624018	12.090311
21-06-18 22:00	0	14.177427	21.216951	14.547552
21-06-18 22:10	0	13.073125	26.203146	13.198636
21-06-18 22:20	0	14.425756	25.268194	14.948672
21-06-18 22:30	0	12.259366	19.859615	12.501716
21-06-18 22:40	0	12.547343	20.458601	12.95154
21-06-18 22:50	0	13.453196	19.311401	12.956686
21-06-18 23:00	0	18.665676	18.784946	15.899229
21-06-18 23:10	0	11.948259	23.67082	11.936681
21-06-18 23:20	0	13.852214	11.490259	9.148494
21-06-18 23:30	0	15.601471	16.536825	14.366404
21-06-18 23:40	0	19.082022	16.057999	14.110197
21-06-18 23:50	0	10.422863	14.982252	12.210008
21-06-19 00:00	0	18.960695	19.893847	22.95142
21-06-19 00:10	0	21.412064	22.574997	20.536137
21-06-19 00:20	0	15.111852	19.17806	13.853781
21-06-19 00:30	0	14.968864	34.27005	14.85468
21-06-19 00:40	0	20.83751	29.062916	18.01185
21-06-19 00:50	0	20.871038	28.67857	20.786404
21-06-19 01:00	0	15.744177	25.176188	15.115051
21-06-19 01:10	0	18.227137	20.314121	22.438066
21-06-19 01:20	0	23.005808	23.421036	32.77331
21-06-19 01:30	0	13.547583	31.131092	15.720197
21-06-19 01:40	0	14.606008	11.050898	13.112103
21-06-19 01:50	0	12.173708	8.59834	15.937831
21-06-19 02:00	0	16.017828	17.894056	21.868832
21-06-19 02:10	0	13.066202	22.201334	16.82261
21-06-19 02:20	0	19.24859	25.615442	23.027147
21-06-19 02:30	0	20.83914	21.469696	25.541334
21-06-19 02:40	0	21.144707	33.591198	20.265682
21-06-19 02:50	0	23.24213	23.510784	22.721601
21-06-19 03:00	0	22.382778	32.28168	19.569666
21-06-19 03:10	0	25.197693	21.836077	16.553492
21-06-19 03:20	0	28.527882	21.225159	18.755314
21-06-19 03:30	0	34.032	19.88266	19.705162
21-06-19 03:40	0	26.348602	21.148281	21.432547
21-06-19 03:50	0	24.57792	30.553326	21.104586
21-06-19 04:00	0	18.784138	30.693594	18.553387
21-06-19 04:10	0	13.918635	17.658632	14.359705
21-06-19 04:20	0	10.907989	13.951509	10.446248
21-06-19 04:30	0	20.328648	19.172632	25.508066
21-06-19 04:40	0	21.222216	15.412188	13.798767
21-06-19 04:50	0	13.25372	13.443392	16.506378
21-06-19 05:00	0	23.824968	23.843681	24.804129
21-06-19 05:10	0	16.362658	21.527336	17.270975
21-06-19 05:20	0	15.451963	15.271379	17.285563
21-06-19 05:30	0	14.279825	16.805838	14.562544
21-06-19 05:40	0	23.929203	19.116528	21.406136
21-06-19 05:50	0	24.509	22.973719	25.801004
21-06-19 06:00	0	22.828093	24.653551	25.684677
21-06-19 06:10	0	17.33577	26.512613	17.330563
21-06-19 06:20	0	19.495213	24.531628	20.23766
21-06-19 06:30	0	21.564995	16.132504	14.122783
21-06-19 06:40	0	0.37483168	0.37483168	16.828907
21-06-19 06:50	0	2.668301	2.7620635	21.889317
21-06-19 07:00	1	11.956827	11.9286995	11.9502945
21-06-19 07:10	1	23.795702	23.692707	23.641945
21-06-19 07:20	1	23.9	32.712936	23.9
21-06-19 07:30	1	22.857021	33.93844	23.53911
21-06-19 07:40	1	11.991468	16.735126	12.286193
21-06-19 07:50	1	13.581305	13.323123	12.694122
21-06-19 08:00	1	12.409754	13.172541	11.840055
21-06-19 08:10	1	11.95	11.95	11.95
21-06-19 08:20	1	8.744816	8.588727	14.420468
21-06-19 08:30	1	11.675186	16.32626	13.697058
21-06-19 08:40	1	11.95	23.9	11.95
21-06-19 08:50	1	11.95	23.9	11.95
21-06-19 09:00	1	11.95	23.9	11.95
21-06-19 09:10	1	11.95	23.9	11.95
21-06-19 09:20	1	12.603785	17.150608	14.907763
21-06-19 09:30	1	11.886341	11.875938	15.621107
21-06-19 09:40	1	11.737285	10.197264	9.8589945
21-06-19 09:50	1	13.665846	11.982988	19.586847
21-06-19 10:00	1	11.969084	11.962449	23.83547
21-06-19 10:10	1	12.619483	12.387461	21.635077
21-06-19 10:20	1	12.044666	12.011854	23.535923
21-06-19 10:30	1	11.95	11.95	21.320791
21-06-19 10:40	1	12.982218	13.173963	21.092966
21-06-19 10:50	1	12.115812	13.574163	21.329016
21-06-19 11:00	1	11.94962	11.95	20.463043
21-06-19 11:10	1	11.95	11.95	19.897148
21-06-19 11:20	1	7.838455	7.652459	12.966797
21-06-19 11:30	1	19.441675	14.488775	12.889417
21-06-19 11:40	1	11.95	23.9	11.95
21-06-19 11:50	1	11.590555	23.278505	11.405113
21-06-19 12:00	1	11.158731	23.475735	11.088341
21-06-19 12:10	1	11.958879	21.981945	11.949877
21-06-19 12:20	1	11.947968	15.080183	11.943424
21-06-19 12:30	1	12.025185	9.489464	12.055841
21-06-19 12:40	1	11.729531	12.018152	19.030693
21-06-19 12:50	1	11.766331	16.834538	13.365965
21-06-19 13:00	1	11.95	23.703905	11.95
21-06-19 13:10	1	20.929432	11.95	11.95
21-06-19 13:20	1	20.80536	21.057413	20.182821
21-06-19 13:30	1	22.873459	26.452719	22.874987
21-06-19 13:40	1	22.6888	26.42352	22.6888
21-06-19 13:50	1	11.95	23.9	11.95
21-06-19 14:00	1	11.95	23.9	11.95
21-06-19 14:10	1	11.831525	12.779116	11.874736
21-06-19 14:20	1	8.105233	13.159327	10.079981
21-06-19 14:30	1	12.875094	11.470819	11.802805
21-06-19 14:40	1	10.328645	6.2327166	11.267935
21-06-19 14:50	1	8.551657	5.0691032	6.159089
21-06-19 15:00	1	11.95	23.95	11.95
21-06-19 15:10	1	11.95	23.95	11.95
21-06-19 15:20	1	11.188219	21.933603	13.269689
21-06-19 15:30	1	18.63185	11.739849	14.802507
21-06-19 15:40	1	11.428381	17.985512	12.108763
21-06-19 15:50	1	11.95	15.345792	11.95
21-06-19 16:00	1	11.920103	11.926004	11.932591
21-06-19 16:10	1	11.6383915	13.617868	11.6383915
21-06-19 16:20	1	11.815016	23.714428	11.815016
21-06-19 16:30	1	10.485227	18.060867	12.108126
21-06-19 16:40	1	11.807531	13.837996	16.788952
21-06-19 16:50	1	11.932719	15.1389065	15.791677
21-06-19 17:00	1	12.028395	12.676958	16.54185
21-06-19 17:10	1	11.896059	12.119997	15.788915
21-06-19 17:20	1	11.337173	18.627804	11.144799
21-06-19 17:30	1	9.345502	5.9712887	8.953093
21-06-19 17:40	1	6.268851	16.014507	6.2663136
21-06-19 17:50	1	12.398739	14.904915	12.479471
21-06-19 18:00	1	14.779477	16.14484	14.811052
21-06-19 18:10	1	12.048983	12.893178	11.704228
21-06-19 18:20	1	8.56617	6.506034	8.513148
21-06-19 18:30	1	9.726898	19.118542	11.951698
21-06-19 18:40	1	11.95	26.765736	11.95
21-06-19 18:50	1	15.493269	19.728745	15.493269
21-06-19 19:00	1	15.83151	18.449265	15.83151
21-06-19 19:10	1	13.655325	20.609669	11.957845
21-06-19 19:20	1	13.607724	12.20114	12.20114
21-06-19 19:30	1	19.703043	17.887974	18.76077
21-06-19 19:40	1	13.433746	15.52323	14.590628
21-06-19 19:50	1	16.427692	12.319696	12.1269245
21-06-19 20:00	1	33.06506	9.106203	8.967751
21-06-19 20:10	1	15.609189	14.955638	14.368955
21-06-19 20:20	1	17.648159	11.95	11.95
21-06-19 20:30	1	11.91233	11.999491	13.234126
21-06-19 20:40	1	11.615355	26.77361	11.945074
21-06-19 20:50	1	15.285826	33.698887	14.1330595
21-06-19 21:00	1	16.899853	32.264595	16.899853
21-06-19 21:10	1	15.355497	31.755177	15.061472
21-06-19 21:20	1	11.941905	33.8295	11.941905
21-06-19 21:30	1	13.272952	32.309273	13.272952
21-06-19 21:40	1	12.779843	24.261454	12.775073
21-06-19 21:50	1	16.919172	25.00538	16.828558
21-06-19 22:00	1	18.665745	19.788351	17.791687
21-06-19 22:10	1	10.756536	10.762496	16.200443
21-06-19 22:20	1	19.560751	15.60084	20.960846
21-06-19 22:30	1	18.538767	17.334202	19.61329
21-06-19 22:40	1	19.219025	15.191318	13.202573
21-06-19 22:50	1	14.69414	15.663814	16.44661
21-06-19 23:00	1	14.581815	14.756752	19.226849
21-06-19 23:10	1	16.077942	23.11441	15.996965
21-06-19 23:20	1	14.570758	14.734967	14.736616
21-06-19 23:30	1	13.569162	16.025858	12.735875
21-06-19 23:40	1	13.799469	18.839329	12.783256
21-06-19 23:50	1	19.10163	19.076397	20.301296
21-06-20 00:00	1	18.985073	22.14649	19.004171
21-06-20 00:10	1	14.636414	24.627827	14.626673
21-06-20 00:20	1	20.585627	20.919159	14.183209
21-06-20 00:30	1	17.62553	22.011044	18.286327
21-06-20 00:40	1	18.124552	18.335064	13.903191
21-06-20 00:50	1	17.755606	23.38136	16.348639
21-06-20 01:00	1	16.656506	23.27027	15.746887
21-06-20 01:10	1	16.627098	17.114262	15.093877
21-06-20 01:20	1	17.528488	23.416527	16.54594
21-06-20 01:30	1	14.225398	23.530327	11.924743
21-06-20 01:40	1	19.382793	22.253712	18.856625
21-06-20 01:50	1	14.936096	16.999317	15.195905
21-06-20 02:00	1	19.513979	19.112064	20.35185
21-06-20 02:10	1	19.365736	19.686987	19.89811
21-06-20 02:20	1	17.233212	16.107513	19.010593
21-06-20 02:30	1	22.305378	15.751004	14.650312
21-06-20 02:40	1	21.11018	18.257978	18.507177
21-06-20 02:50	1	25.552567	23.17792	23.286396
21-06-20 03:00	1	24.786648	21.400387	25.7243
21-06-20 03:10	1	23.53853	23.468586	27.425879
21-06-20 03:20	1	18.885874	19.001743	22.263468
21-06-20 03:30	1	15.621417	26.959015	16.763895
21-06-20 03:40	1	23.81001	27.680756	21.863207
21-06-20 03:50	1	19.13815	22.450317	18.269943
21-06-20 04:00	1	17.673122	13.6122	14.311816
21-06-20 04:10	1	25.039652	20.807753	22.604689
21-06-20 04:20	1	16.474934	19.00362	15.911186
21-06-20 04:30	1	14.05483	18.301111	14.614413
21-06-20 04:40	1	17.129442	22.797218	21.74206
21-06-20 04:50	1	23.804031	19.527363	21.47891
21-06-20 05:00	1	30.758078	23.518	28.05972
21-06-20 05:10	1	21.411879	24.267246	16.389729
21-06-20 05:20	1	18.093578	24.869095	15.194426
21-06-20 05:30	1	19.762589	25.383368	19.60134
21-06-20 05:40	1	18.849081	19.836006	18.108257
21-06-20 05:50	1	20.27649	24.874016	21.283363
21-06-20 06:00	1	15.130486	16.669735	15.283525
21-06-20 06:10	1	12.95549	16.891647	19.277912
21-06-20 06:20	1	19.75444	21.806377	21.917885
21-06-20 06:30	1	22.541422	19.900257	22.267399
21-06-20 06:40	1	19.714993	28.144398	17.982262
21-06-20 06:50	1	33.23429	22.62772	22.26217
21-06-20 07:00	2	19.698578	20.227367	15.061239
21-06-20 07:10	2	13.28967	19.372738	13.845238
21-06-20 07:20	2	11.942232	12.104463	14.350426
21-06-20 07:30	2	11.962077	21.956135	12.747766
21-06-20 07:40	2	11.95	23.9	11.95
21-06-20 07:50	2	12.049179	22.714119	12.236746
21-06-20 08:00	2	11.924596	11.924596	12.140497
21-06-20 08:10	2	11.800057	14.859558	13.682666
21-06-20 08:20	2	11.95	23.9	11.95
21-06-20 08:30	2	11.95	21.320791	13.018343
21-06-20 08:40	2	11.95	11.95	16.899853
21-06-20 08:50	2	11.950644	20.510855	13.34805
21-06-20 09:00	2	12.000183	23.294476	12.000183
21-06-20 09:10	2	11.969084	21.605701	11.969084
21-06-20 09:20	2	11.960194	15.315023	15.503464
21-06-20 09:30	2	11.95	13.018343	14.252968
21-06-20 09:40	2	11.95	16.899853	11.95
21-06-20 09:50	2	13.174235	18.676176	11.6686735
21-06-20 10:00	2	22.470074	2.8258672	2.8258672
21-06-20 10:10	2	8.259134	8.259052	11.414748
21-06-20 10:20	2	11.95	11.95	11.95
21-06-20 10:30	2	10.060308	14.888906	10.060308
21-06-20 10:40	2	13.514526	15.237839	12.343855
21-06-20 10:50	2	13.356125	11.326426	11.609388
21-06-20 11:00	2	13.275698	19.359335	15.66112
21-06-20 11:10	2	15.550451	22.170288	19.72054
21-06-20 11:20	2	12.261241	14.036547	19.185438
21-06-20 11:30	2	6.6465974	18.36932	6.4014955
21-06-20 11:40	2	16.899853	11.95	11.95
21-06-20 11:50	2	16.899853	11.95	11.95
21-06-20 12:00	2	16.34159	19.815897	14.734281
21-06-20 12:10	2	11.967478	17.254923	11.987663
21-06-20 12:20	2	13.036191	18.234467	13.059491
21-06-20 12:30	2	9.284765	24.266195	11.672334
21-06-20 12:40	2	9.850702	16.014404	15.015681
21-06-20 12:50	2	11.973585	17.997242	13.754389
21-06-20 13:00	2	15.983333	16.410189	14.940524
21-06-20 13:10	2	13.169078	12.6479645	22.57066
21-06-20 13:20	2	26.338541	17.748539	27.641668
21-06-20 13:30	2	29.28209	27.29741	20.682867
21-06-20 13:40	2	11.946855	28.733103	11.946855
21-06-20 13:50	2	12.082016	24.823223	12.082016
21-06-20 14:00	2	11.95	23.95	11.95
21-06-20 14:10	2	12.725937	24.864134	12.725937
21-06-20 14:20	2	12.375402	16.580872	13.367517
21-06-20 14:30	2	16.84849	16.84849	16.97011
21-06-20 14:40	2	16.899853	16.899853	16.899853
21-06-20 14:50	2	16.965673	17.626848	16.628765
21-06-20 15:00	2	15.329867	18.042576	15.681317
21-06-20 15:10	2	16.083881	16.74707	16.601048
21-06-20 15:20	2	11.95	11.95	11.962244
21-06-20 15:30	2	13.018343	13.018343	13.018343
21-06-20 15:40	2	13.13454	14.056969	13.13454
21-06-20 15:50	2	12.047705	12.167752	12.047705
21-06-20 16:00	2	13.99881	7.7434044	7.7038374
21-06-20 16:10	2	3.4482307	3.2677276	7.041598
21-06-20 16:20	2	8.613932	14.020113	11.890276
21-06-20 16:30	2	12.631522	13.128467	11.937995
21-06-20 16:40	2	12.973982	11.95	11.845636
21-06-20 16:50	2	13.356583	20.504208	11.95
21-06-20 17:00	2	11.974069	21.320791	11.95
21-06-20 17:10	2	13.380155	11.86635	11.86635
21-06-20 17:20	2	20.600801	11.95	11.95
21-06-20 17:30	2	15.940061	11.558608	11.642578
21-06-20 17:40	2	11.95	23.641083	11.826118
21-06-20 17:50	2	13.214743	21.257095	12.085848
21-06-20 18:00	2	14.10647	18.089573	14.463636
21-06-20 18:10	2	23.32909	24.614376	22.24638
21-06-20 18:20	2	20.40077	19.378546	19.848122
21-06-20 18:30	2	13.386078	11.5921	11.256447
21-06-20 18:40	2	15.375685	15.614268	11.960386
21-06-20 18:50	2	16.312569	8.919301	8.818833
21-06-20 19:00	2	17.112265	11.893571	11.893571
21-06-20 19:10	2	13.71452	19.619112	11.96413
21-06-20 19:20	2	12.817026	22.311285	12.817026
21-06-20 19:30	2	16.547316	23.893719	14.509694
21-06-20 19:40	2	23.95	21.387897	20.148096
21-06-20 19:50	2	25.022358	23.028553	19.184864
21-06-20 20:00	2	25.358484	14.719267	19.517334
21-06-20 20:10	2	19.642126	15.3187275	15.314116
21-06-20 20:20	2	13.417654	23.302135	12.638273
21-06-20 20:30	2	16.960424	16.113956	17.2088
21-06-20 20:40	2	21.453342	17.141314	21.029173
21-06-20 20:50	2	15.216701	12.555067	12.481413
21-06-20 21:00	2	13.793086	19.672916	11.9192705
21-06-20 21:10	2	25.825611	18.085339	17.69173
21-06-20 21:20	2	20.309052	24.97158	19.933353
21-06-20 21:30	2	10.545945	30.818073	11.438884
21-06-20 21:40	2	18.952198	24.999447	22.52512
21-06-20 21:50	2	18.342636	23.825495	22.3718
21-06-20 22:00	2	15.151471	11.925179	16.353436
21-06-20 22:10	2	19.374775	15.282049	17.620783
21-06-20 22:20	2	17.38449	20.83555	17.022064
21-06-20 22:30	2	18.143248	23.5785	21.115993
21-06-20 22:40	2	23.377228	35.439217	23.759304
21-06-20 22:50	2	15.345792	28.83379	15.340993
21-06-20 23:00	2	16.56968	25.315191	15.152664
21-06-20 23:10	2	13.603331	22.323732	13.451284
21-06-20 23:20	2	17.191895	17.002487	14.137726
21-06-20 23:30	2	11.831366	16.43394	16.738104
21-06-20 23:40	2	17.825703	18.862019	20.437279
21-06-20 23:50	2	21.200956	19.39185	30.01831
21-06-21 00:00	2	27.62041	23.865894	31.526363
21-06-21 00:10	2	29.906467	22.827705	20.853502
21-06-21 00:20	2	24.527668	18.579014	15.982994
21-06-21 00:30	2	19.339504	15.419474	18.97215
21-06-21 00:40	2	8.718647	8.538737	30.251211
21-06-21 00:50	2	13.408951	23.799498	14.98483
21-06-21 01:00	2	12.762796	15.744209	18.430853
21-06-21 01:10	2	15.213895	24.240725	18.553425
21-06-21 01:20	2	15.249011	19.147968	18.790333
21-06-21 01:30	2	21.765755	28.262533	19.472586
21-06-21 01:40	2	18.852451	15.625059	15.234858
21-06-21 01:50	2	15.132736	20.974781	14.960503
21-06-21 02:00	2	23.763042	26.062511	25.144882
21-06-21 02:10	2	20.678936	29.69017	21.49247
21-06-21 02:20	2	23.380136	14.553526	14.7991
21-06-21 02:30	2	15.649452	18.767254	15.68662
21-06-21 02:40	2	16.976986	17.770803	14.384575
21-06-21 02:50	2	15.971118	19.323055	14.899455
21-06-21 03:00	2	17.284016	16.030071	17.51987
21-06-21 03:10	2	26.902689	19.075924	20.274635
21-06-21 03:20	2	22.296686	21.142502	21.190851
21-06-21 03:30	2	22.84232	25.50508	22.681747
21-06-21 03:40	2	24.198599	24.347279	25.45959
21-06-21 03:50	2	18.410812	19.234755	20.445217
21-06-21 04:00	2	20.319048	18.29773	18.51684
21-06-21 04:10	2	16.972786	21.198788	16.220806
21-06-21 04:20	2	11.7478285	13.112198	17.699581
21-06-21 04:30	2	25.779306	21.68169	22.50211
21-06-21 04:40	2	28.628422	24.416828	18.854803
21-06-21 04:50	2	26.459034	19.884758	17.679115
21-06-21 05:00	2	22.53864	17.437346	16.701962
21-06-21 05:10	2	24.614836	21.381092	20.37476
21-06-21 05:20	2	12.906174	17.946507	16.762241
21-06-21 05:30	2	23.168924	23.935493	23.687706
21-06-21 05:40	2	19.207382	18.369974	17.683054
21-06-21 05:50	2	14.773153	15.696663	27.90398
21-06-21 06:00	2	24.87141	23.907528	23.701107
21-06-21 06:10	2	21.211988	18.493206	25.423336
21-06-21 06:20	2	14.462445	27.305872	12.691635
21-06-21 06:30	2	20.576582	22.968914	21.556719
21-06-21 06:40	2	24.032911	21.20634	21.696806
21-06-21 06:50	2	11.974452	13.5885515	15.489502
21-06-21 07:00	3	10.905499	23.176462	10.627732
21-06-21 07:10	3	13.130953	13.5354	23.798447
21-06-21 07:20	3	11.95	20.54	15.360001
21-06-21 07:30	3	14.202566	23.129435	15.722913
21-06-21 07:40	3	12.086915	12.087235	26.69958
21-06-21 07:50	3	23.614706	19.883945	19.860846
21-06-21 08:00	3	22.045773	11.737854	11.737854
21-06-21 08:10	3	12.832567	12.577909	12.577909
21-06-21 08:20	3	12.109267	11.95659	13.215027
21-06-21 08:30	3	11.961542	11.961542	20.938145
21-06-21 08:40	3	14.389822	12.030417	21.531488
21-06-21 08:50	3	18.881817	15.461426	15.490171
21-06-21 09:00	3	16.899853	16.899853	16.935247
21-06-21 09:10	3	18.486887	18.529285	21.763443
21-06-21 09:20	3	16.258402	15.820874	25.35636
21-06-21 09:30	3	17.903872	15.844091	24.675602
21-06-21 09:40	3	29.752365	6.88943	6.88943
21-06-21 09:50	3	19.445467	13.835994	21.627893
21-06-21 10:00	3	11.880572	11.880572	26.74802
21-06-21 10:10	3	12.885897	19.46467	21.378153
21-06-21 10:20	3	13.655454	29.167435	12.490265
21-06-21 10:30	3	16.151722	12.167256	12.054245
21-06-21 10:40	3	16.062634	15.526924	13.987142
21-06-21 10:50	3	14.301992	14.465846	19.503014
21-06-21 11:00	3	18.17265	15.9144945	15.048124
21-06-21 11:10	3	15.188116	18.140331	18.247936
21-06-21 11:20	3	16.34017	16.581617	24.20679
21-06-21 11:30	3	14.987597	20.440601	18.132149
21-06-21 11:40	3	18.660297	19.967821	15.318373
21-06-21 11:50	3	18.22726	18.84846	19.418276
21-06-21 12:00	3	14.101782	15.668378	20.385136
21-06-21 12:10	3	13.508647	13.400334	15.925647
21-06-21 12:20	3	15.564343	11.861237	13.848454
21-06-21 12:30	3	22.321547	16.044186	17.413687
21-06-21 12:40	3	13.924609	15.484442	15.788879
21-06-21 12:50	3	14.488646	15.3645	14.512746
21-06-21 13:00	3	13.581154	14.416349	13.547612
21-06-21 13:10	3	18.209797	21.542862	20.014362
21-06-21 13:20	3	18.707834	20.661854	20.046925
21-06-21 13:30	3	26.687344	17.886608	14.433596
21-06-21 13:40	3	17.891064	13.1040325	13.364764
21-06-21 13:50	3	15.493269	15.493269	15.493269
21-06-21 14:00	3	30.45773	22.706919	22.7057
21-06-21 14:10	3	33.83507	26.721008	26.721008
21-06-21 14:20	3	35.302464	24.701635	24.701635
21-06-21 14:30	3	35.9	23.9	23.9
21-06-21 14:40	3	35.9	23.9	23.9
21-06-21 14:50	3	21.850441	10.425667	8.539525
21-06-21 15:00	3	15.126851	11.36098	10.340296
21-06-21 15:10	3	13.105631	21.894909	12.73055
21-06-21 15:20	3	11.95	23.9	11.95
21-06-21 15:30	3	5.474157	23.988379	5.420248
21-06-21 15:40	3	14.34033	14.34033	14.34033
21-06-21 15:50	3	11.94005	13.672519	12.272772
21-06-21 16:00	3	12.690208	17.684906	14.705396
21-06-21 16:10	3	11.95	16.899853	11.95
21-06-21 16:20	3	12.485977	13.236654	11.904734
21-06-21 16:30	3	16.899853	11.95	11.95
21-06-21 16:40	3	16.196365	11.95	11.95
21-06-21 16:50	3	13.799617	13.873088	13.794263
21-06-21 17:00	3	13.24225	15.621302	14.554358
21-06-21 17:10	3	12.579641	22.370798	11.95615
21-06-21 17:20	3	14.49615	23.48653	14.313421
21-06-21 17:30	3	15.737387	18.543295	15.737387
21-06-21 17:40	3	11.95	23.9	11.95
21-06-21 17:50	3	11.963976	23.87995	11.963976
21-06-21 18:00	3	16.865145	22.611149	18.297031
21-06-21 18:10	3	11.387115	10.97954	14.250818
21-06-21 18:20	3	20.892836	12.176383	12.214623
21-06-21 18:30	3	16.084753	16.532171	14.624779
21-06-21 18:40	3	16.899853	10.376464	10.376464
21-06-21 18:50	3	16.298496	9.156532	8.317325
21-06-21 19:00	3	13.625116	18.815578	12.425426
21-06-21 19:10	3	16.302752	12.540203	11.952339
21-06-21 19:20	3	15.881055	12.806326	11.995363
21-06-21 19:30	3	14.395413	9.369788	9.369788
21-06-21 19:40	3	35.9	23.768152	23.768152
21-06-21 19:50	3	27.326672	18.890085	18.892979
21-06-21 20:00	3	22.610031	10.521752	10.183733
21-06-21 20:10	3	21.93654	13.835467	13.803801
21-06-21 20:20	3	12.651529	22.505648	12.640739
21-06-21 20:30	3	16.899853	24.069836	16.795986
21-06-21 20:40	3	15.316899	18.95789	15.211078
21-06-21 20:50	3	23.33319	23.378523	25.1453
21-06-21 21:00	3	18.292088	26.416454	18.1697
21-06-21 21:10	3	22.293207	14.741968	11.563879
21-06-21 21:20	3	26.45531	18.607224	20.465282
21-06-21 21:30	3	31.477543	23.22212	26.57901
21-06-21 21:40	3	30.019388	19.085281	19.431545
21-06-21 21:50	3	26.862238	21.832518	28.263702
21-06-21 22:00	3	24.369785	22.100107	31.302444
21-06-21 22:10	3	25.302658	15.896494	17.371662
21-06-21 22:20	3	17.532864	15.406446	17.499819
21-06-21 22:30	3	15.213905	17.483006	15.792625
21-06-21 22:40	3	18.346863	21.027176	19.335484
21-06-21 22:50	3	16.84954	15.821469	17.320972
21-06-21 23:00	3	20.117119	17.362873	14.42602
21-06-21 23:10	3	21.50364	21.157803	18.149338
21-06-21 23:20	3	21.10855	29.51521	21.999052
21-06-21 23:30	3	23.9	35.924488	23.9
21-06-21 23:40	3	23.830448	29.307276	24.335392
21-06-21 23:50	3	19.000673	18.954302	20.59822
21-06-22 00:00	3	16.571968	21.449865	17.100512
21-06-22 00:10	3	16.457893	18.290022	17.961432
21-06-22 00:20	3	16.561523	18.248098	25.68479
21-06-22 00:30	3	16.654438	24.626827	17.246649
21-06-22 00:40	3	13.605804	13.573664	27.550985
21-06-22 00:50	3	19.808792	17.042683	30.620998
21-06-22 01:00	3	25.861485	21.578545	23.530174
21-06-22 01:10	3	16.48247	15.741902	12.662583
21-06-22 01:20	3	16.849733	13.784793	14.563955
21-06-22 01:30	3	16.447647	13.167221	13.549736
21-06-22 01:40	3	14.893507	18.597687	13.339964
21-06-22 01:50	3	15.34244	16.402102	15.27049
21-06-22 02:00	3	16.732008	15.26311	14.306933
21-06-22 02:10	3	21.144388	16.249773	16.07024
21-06-22 02:20	3	17.367418	17.886127	17.402348
21-06-22 02:30	3	24.932026	19.194544	20.609354
21-06-22 02:40	3	21.819878	22.286747	18.080868
21-06-22 02:50	3	24.850624	24.140045	31.09429
21-06-22 03:00	3	25.462585	25.107464	33.245087
21-06-22 03:10	3	26.459064	26.509167	33.64808
21-06-22 03:20	3	24.052164	19.690228	21.550924
21-06-22 03:30	3	21.397707	14.561473	15.718628
21-06-22 03:40	3	26.58287	20.574749	25.641394
21-06-22 03:50	3	22.992031	21.163242	31.864511
21-06-22 04:00	3	31.27713	23.986403	23.465591
21-06-22 04:10	3	27.67381	27.0285	19.340315
21-06-22 04:20	3	15.018466	21.421194	15.976636
21-06-22 04:30	3	21.49018	23.166115	17.479275
21-06-22 04:40	3	16.72605	21.38813	18.705528
21-06-22 04:50	3	21.813395	20.539019	15.185901
21-06-22 05:00	3	30.99969	21.786709	24.590435
21-06-22 05:10	3	26.029926	26.740072	18.885815
21-06-22 05:20	3	24.183323	24.8122	29.10025
21-06-22 05:30	3	20.95425	22.564396	26.205683
21-06-22 05:40	3	14.401477	15.287343	17.368183
21-06-22 05:50	3	13.659203	19.983814	13.108607
21-06-22 06:00	3	25.178059	27.754343	18.308231
21-06-22 06:10	3	24.392742	34.57204	25.132864
21-06-22 06:20	3	22.974161	21.950588	34.40319
21-06-22 06:30	3	22.797022	20.583796	21.669872
21-06-22 06:40	3	22.58749	21.02123	18.80627
21-06-22 06:50	3	15.023427	18.988113	15.242025
21-06-22 07:00	4	14.35774	18.995312	22.79821
21-06-22 07:10	4	11.049688	14.618156	18.30501
21-06-22 07:20	4	11.95	11.95	23.9
21-06-22 07:30	4	12.7578	16.979864	17.648483
21-06-22 07:40	4	9.667151	23.9	9.667151
21-06-22 07:50	4	12.04113	23.905233	12.015634
21-06-22 08:00	4	12.175892	14.38708	15.134193
21-06-22 08:10	4	12.048905	13.27406	16.290668
21-06-22 08:20	4	11.958221	11.992621	16.87715
21-06-22 08:30	4	11.95	11.95	16.899853
21-06-22 08:40	4	11.490504	13.132891	15.903284
21-06-22 08:50	4	11.95	11.95	16.899853
21-06-22 09:00	4	10.493883	10.689275	16.74131
21-06-22 09:10	4	11.909418	11.940667	30.436
21-06-22 09:20	4	15.266785	15.754366	29.189768
21-06-22 09:30	4	16.121042	19.462044	16.079014
21-06-22 09:40	4	13.635564	14.325308	17.217424
21-06-22 09:50	4	14.317833	14.952823	16.95754
21-06-22 10:00	4	14.236969	18.672781	16.763083
21-06-22 10:10	4	26.67274	22.170498	22.39578
21-06-22 10:20	4	35.393787	19.01466	18.56068
21-06-22 10:30	4	27.32909	23.047155	23.162058
21-06-22 10:40	4	12.826688	14.72469	18.86642
21-06-22 10:50	4	17.827469	20.668646	18.699472
21-06-22 11:00	4	16.276094	21.57534	19.161442
21-06-22 11:10	4	21.712944	20.708483	15.778933
21-06-22 11:20	4	21.546358	25.78681	26.355011
21-06-22 11:30	4	21.13639	20.876225	24.017267
21-06-22 11:40	4	24.568867	22.373783	15.618576
21-06-22 11:50	4	21.355532	22.449385	25.191196
21-06-22 12:00	4	22.327188	22.545399	27.611431
21-06-22 12:10	4	14.635141	13.187749	16.753965
21-06-22 12:20	4	16.259144	17.805931	14.810204
21-06-22 12:30	4	14.616226	13.788841	15.308749
21-06-22 12:40	4	16.814438	27.849289	15.635145
21-06-22 12:50	4	22.396618	28.822063	22.396618
21-06-22 13:00	4	26.622625	33.7739	26.622625
21-06-22 13:10	4	19.829767	35.96757	19.827915
21-06-22 13:20	4	18.14614	29.474514	18.14614
21-06-22 13:30	4	16.899853	26.765736	16.899853
21-06-22 13:40	4	13.688268	24.072132	13.688268
21-06-22 13:50	4	14.433609	23.95	14.433609
21-06-22 14:00	4	12.827711	22.338917	12.821302
21-06-22 14:10	4	16.623203	16.662281	16.623203
21-06-22 14:20	4	13.431793	13.456385	15.493269
21-06-22 14:30	4	14.747177	15.62879	18.457254
21-06-22 14:40	4	23.9	24.490892	23.9
21-06-22 14:50	4	24.579548	22.95202	22.61228
21-06-22 15:00	4	26.11214	26.52921	23.939209
21-06-22 15:10	4	22.450668	27.616674	23.881962
21-06-22 15:20	4	9.6889	14.918188	12.00429
21-06-22 15:30	4	2.9747534	21.56098	2.9747534
21-06-22 15:40	4	11.95	23.780613	11.95
21-06-22 15:50	4	13.85121	20.151346	14.424307
21-06-22 16:00	4	11.95	21.320791	11.95
21-06-22 16:10	4	6.4555955	6.4676476	11.959235
21-06-22 16:20	4	10.763845	10.972494	11.7255335
21-06-22 16:30	4	9.333089	12.135688	9.339166
21-06-22 16:40	4	11.95	11.954071	11.95
21-06-22 16:50	4	11.95	11.951671	11.95
21-06-22 17:00	4	12.042192	15.639086	12.647017
21-06-22 17:10	4	17.113594	19.360352	13.4542675
21-06-22 17:20	4	26.73524	19.474932	16.138752
21-06-22 17:30	4	18.339645	17.119001	16.217186
21-06-22 17:40	4	16.317627	14.239276	19.88148
21-06-22 17:50	4	13.356583	27.986713	11.964209
21-06-22 18:00	4	12.814856	31.922342	12.814856
21-06-22 18:10	4	11.95	23.967089	11.95
21-06-22 18:20	4	12.438391	26.457306	12.438391
21-06-22 18:30	4	13.766406	21.885733	12.175002
21-06-22 18:40	4	14.721346	10.2779045	8.493313
21-06-22 18:50	4	14.172406	12.472802	11.496376
21-06-22 19:00	4	11.716737	11.530777	11.6755085
21-06-22 19:10	4	12.865931	14.668836	12.853871
21-06-22 19:20	4	12.409176	17.530823	11.850703
21-06-22 19:30	4	12.593055	24.050856	16.853273
21-06-22 19:40	4	16.788715	24.694464	19.065527
21-06-22 19:50	4	21.946936	23.956232	24.720709
21-06-22 20:00	4	23.905396	24.150566	34.836052
21-06-22 20:10	4	19.813618	23.183306	28.515387
21-06-22 20:20	4	15.052816	24.311262	17.145138
21-06-22 20:30	4	13.287501	14.9544325	15.828318
21-06-22 20:40	4	8.62516	8.62516	31.635654
21-06-22 20:50	4	13.542768	14.470642	23.887585
21-06-22 21:00	4	4.4285564	7.0541677	15.819841
21-06-22 21:10	4	15.757765	25.983805	15.74439
21-06-22 21:20	4	13.325369	17.872066	13.356583
21-06-22 21:30	4	11.95	14.579208	11.95
21-06-22 21:40	4	15.368498	19.08662	22.163063
21-06-22 21:50	4	16.76799	17.094707	26.3473
21-06-22 22:00	4	18.65926	15.783832	21.271929
21-06-22 22:10	4	12.502608	12.502608	26.514063
21-06-22 22:20	4	22.774603	18.824759	25.67818
21-06-22 22:30	4	24.460865	28.46204	23.639235
21-06-22 22:40	4	13.740593	17.905558	24.82045
21-06-22 22:50	4	21.104778	22.627346	21.582462
21-06-22 23:00	4	15.891073	17.072018	22.235184
21-06-22 23:10	4	10.522506	10.522506	33.12919
21-06-22 23:20	4	22.59396	20.905624	23.969475
21-06-22 23:30	4	14.48539	22.099176	14.17184
21-06-22 23:40	4	29.541351	19.140106	24.315884
21-06-22 23:50	4	27.580603	20.24375	20.443493
21-06-23 00:00	4	15.557854	12.552129	17.435923
21-06-23 00:10	4	30.37703	16.299562	18.076538
21-06-23 00:20	4	19.701672	22.186398	12.153891
21-06-23 00:30	4	22.695301	30.806263	22.858332
21-06-23 00:40	4	21.964256	24.902615	22.089464
21-06-23 00:50	4	15.046124	22.660727	14.874044
21-06-23 01:00	4	17.447664	21.481161	18.078152
21-06-23 01:10	4	16.377386	21.143936	14.637863
21-06-23 01:20	4	18.08338	20.19283	18.868612
21-06-23 01:30	4	17.03683	19.784863	18.283741
21-06-23 01:40	4	19.493397	21.169678	19.3795
21-06-23 01:50	4	20.201817	21.6487	17.997412
21-06-23 02:00	4	27.247364	23.888802	22.016891
21-06-23 02:10	4	23.893686	23.895365	32.197224
21-06-23 02:20	4	24.564623	20.096907	27.773518
21-06-23 02:30	4	20.02501	16.299656	16.228767
21-06-23 02:40	4	29.052053	9.494758	11.460329
21-06-23 02:50	4	16.185108	15.842638	23.034037
21-06-23 03:00	4	14.728581	15.565724	18.7801
21-06-23 03:10	4	17.791555	19.43095	16.181873
21-06-23 03:20	4	27.516571	21.669516	18.112833
21-06-23 03:30	4	33.857536	12.860464	13.074572
21-06-23 03:40	4	24.372204	18.016836	19.292225
21-06-23 03:50	4	22.19905	23.869778	16.368763
21-06-23 04:00	4	14.938647	24.547787	17.940207
21-06-23 04:10	4	24.974075	19.647596	19.777317
21-06-23 04:20	4	24.229662	19.054903	17.235092
21-06-23 04:30	4	16.857624	23.890991	15.865994
21-06-23 04:40	4	25.120787	21.525414	26.91151
21-06-23 04:50	4	23.306852	19.810713	29.325277
21-06-23 05:00	4	24.705418	22.899841	32.046547
21-06-23 05:10	4	19.581848	22.350063	24.31555
21-06-23 05:20	4	16.994225	18.36866	31.911942
21-06-23 05:30	4	17.461927	20.27189	23.228924
21-06-23 05:40	4	12.33758	23.142004	12.664937
21-06-23 05:50	4	22.669672	26.655918	22.679739
21-06-23 06:00	4	16.317722	25.535173	17.918613
21-06-23 06:10	4	17.415277	28.485973	15.389279
21-06-23 06:20	4	34.42688	23.541927	24.211267
21-06-23 06:30	4	25.514168	25.89038	20.448687
21-06-23 06:40	4	25.554178	29.743536	23.208248
21-06-23 06:50	4	36.14375	19.856604	19.70554
21-06-23 07:00	5	35.032307	24.11397	24.11397
21-06-23 07:10	5	23.302242	22.359669	24.74181
21-06-23 07:20	5	25.919373	31.026066	25.919373
21-06-23 07:30	5	26.058956	34.273884	26.058956
21-06-23 07:40	5	23.9	35.9	23.9
21-06-23 07:50	5	23.9363	27.46091	25.891567
21-06-23 08:00	5	23.949905	23.95	26.71333
21-06-23 08:10	5	16.79015	16.832142	16.925009
21-06-23 08:20	5	16.899853	16.935247	16.899853
21-06-23 08:30	5	15.176889	15.870056	15.01958
21-06-23 08:40	5	10.609799	11.87288	8.233552
21-06-23 08:50	5	8.519448	12.031593	8.5490465
21-06-23 09:00	5	11.942293	12.3174	12.0
21-06-23 09:10	5	11.349631	11.349631	12.6003685
21-06-23 09:20	5	9.224546	11.536109	20.78493
21-06-23 09:30	5	22.083197	16.267574	15.558568
21-06-23 09:40	5	23.482409	15.782057	15.746722
21-06-23 09:50	5	22.492596	12.086069	12.061937
21-06-23 10:00	5	13.081757	14.20056	12.597239
21-06-23 10:10	5	12.474546	18.939388	14.268222
21-06-23 10:20	5	20.374203	22.311329	16.76939
21-06-23 10:30	5	21.538498	27.59913	21.539936
21-06-23 10:40	5	16.48011	24.176003	16.513083
21-06-23 10:50	5	20.789139	20.12035	15.861348
21-06-23 11:00	5	13.37158	14.191458	23.825827
21-06-23 11:10	5	18.721899	23.700739	17.66192
21-06-23 11:20	5	15.271559	23.13561	15.458878
21-06-23 11:30	5	19.453934	22.513845	20.589703
21-06-23 11:40	5	12.314325	11.330929	22.320919
21-06-23 11:50	5	16.318348	18.683962	21.901989
21-06-23 12:00	5	20.484554	24.479937	26.147165
21-06-23 12:10	5	20.09061	13.832367	13.976642
21-06-23 12:20	5	14.858385	15.311275	19.430233
21-06-23 12:30	5	14.253988	15.126137	14.981735
21-06-23 12:40	5	16.529846	16.035297	16.12736
21-06-23 12:50	5	16.726551	22.111252	16.244787
21-06-23 13:00	5	14.348892	24.244226	14.32941
21-06-23 13:10	5	15.368085	24.004013	15.368085
21-06-23 13:20	5	11.95	15.395792	11.95
21-06-23 13:30	5	19.945126	15.077998	15.091965
21-06-23 13:40	5	23.9	23.9	23.95
21-06-23 13:50	5	16.391537	22.398376	16.405636
21-06-23 14:00	5	13.535028	21.58153	13.545192
21-06-23 14:10	5	11.95	23.739872	11.95
21-06-23 14:20	5	14.306478	20.523674	14.306478
21-06-23 14:30	5	11.899073	23.20053	12.050645
21-06-23 14:40	5	11.948925	17.367525	14.055051
21-06-23 14:50	5	11.958224	14.428032	14.461786
21-06-23 15:00	5	12.810786	21.482403	13.883464
21-06-23 15:10	5	23.172552	23.310398	23.089863
21-06-23 15:20	5	13.415405	17.921988	11.962925
21-06-23 15:30	5	13.087092	13.745572	13.043277
21-06-23 15:40	5	17.102177	17.66848	17.080816
21-06-23 15:50	5	12.237623	15.327021	12.626608
21-06-23 16:00	5	11.41264	19.423447	11.377294
21-06-23 16:10	5	11.95	23.9	11.95
21-06-23 16:20	5	11.8867	22.275877	11.200737
21-06-23 16:30	5	10.841608	19.247272	10.834423
21-06-23 16:40	5	16.42964	17.564598	16.42964
21-06-23 16:50	5	16.899853	16.899853	16.899853
21-06-23 17:00	5	15.998797	16.034555	16.822624
21-06-23 17:10	5	11.878427	15.22908	11.918379
21-06-23 17:20	5	12.37351	12.37351	19.903996
21-06-23 17:30	5	11.988923	11.9389715	21.767742
21-06-23 17:40	5	11.948233	11.89527	11.896321
21-06-23 17:50	5	11.95	11.95	11.968832
21-06-23 18:00	5	12.659843	12.675382	13.353544
21-06-23 18:10	5	11.956667	11.95	11.95
21-06-23 18:20	5	14.116537	17.438953	14.116537
21-06-23 18:30	5	12.675485	21.361395	13.488098
21-06-23 18:40	5	12.0077	23.818115	12.0077
21-06-23 18:50	5	11.95	23.901318	11.95
21-06-23 19:00	5	11.95	23.9	11.95
21-06-23 19:10	5	17.806099	21.629618	17.730358
21-06-23 19:20	5	19.259867	16.768803	18.051275
21-06-23 19:30	5	25.608067	17.035797	18.708797
21-06-23 19:40	5	21.306957	23.110744	18.232716
21-06-23 19:50	5	26.952671	19.5479	24.327763
21-06-23 20:00	5	27.909155	25.57212	22.690842
21-06-23 20:10	5	19.976444	22.303356	20.47556
21-06-23 20:20	5	18.488735	23.959438	18.871029
21-06-23 20:30	5	23.772963	23.584002	24.078175
21-06-23 20:40	5	22.327192	23.9018	22.370447
21-06-23 20:50	5	11.931224	13.035939	32.388496
21-06-23 21:00	5	29.55479	17.637764	23.525814
21-06-23 21:10	5	32.01434	22.163528	26.266865
21-06-23 21:20	5	37.76771	23.9	23.9
21-06-23 21:30	5	30.847803	21.90038	21.90038
21-06-23 21:40	5	25.055582	18.741846	17.602787
21-06-23 21:50	5	13.526387	13.377233	16.486553
21-06-23 22:00	5	12.677368	17.391562	14.355512
21-06-23 22:10	5	18.312355	13.15229	17.781357
21-06-23 22:20	5	23.521517	16.753847	17.47002
21-06-23 22:30	5	24.102962	18.69826	18.780697
21-06-23 22:40	5	19.778126	21.055147	22.1637
21-06-23 22:50	5	24.875174	17.063171	17.283543
21-06-23 23:00	5	21.372522	17.652414	22.363403
21-06-23 23:10	5	15.457769	17.81479	14.310202
21-06-23 23:20	5	19.376774	15.1013	12.679103
21-06-23 23:30	5	13.229587	15.249689	12.861601
21-06-23 23:40	5	13.171921	19.434242	13.150754
21-06-23 23:50	5	19.629948	17.500574	13.853641
21-06-24 00:00	5	15.353571	17.382153	24.675617
21-06-24 00:10	5	18.077473	25.198494	18.15652
21-06-24 00:20	5	18.24432	23.14162	18.71382
21-06-24 00:30	5	16.65659	32.84272	17.642818
21-06-24 00:40	5	22.448185	15.643758	13.168402
21-06-24 00:50	5	17.85254	19.853607	14.237677
21-06-24 01:00	5	17.314602	18.818773	17.90073
21-06-24 01:10	5	22.414251	19.059116	16.413723
21-06-24 01:20	5	29.370407	22.836102	25.866495
21-06-24 01:30	5	22.336767	21.906273	27.054663
21-06-24 01:40	5	15.723348	21.647062	17.589708
21-06-24 01:50	5	17.761349	17.311007	14.3025055
21-06-24 02:00	5	18.450922	22.087328	14.694324
21-06-24 02:10	5	19.897638	23.821896	20.350132
21-06-24 02:20	5	19.94045	24.207977	19.94445
21-06-24 02:30	5	11.326416	11.851471	18.150532
21-06-24 02:40	5	12.104932	19.328003	12.996775
21-06-24 02:50	5	20.225443	16.97655	18.546741
21-06-24 03:00	5	12.061454	13.867185	18.027672
21-06-24 03:10	5	19.878628	20.776865	21.089909
21-06-24 03:20	5	22.454649	23.10462	22.005306
21-06-24 03:30	5	15.71772	13.094376	16.86705
21-06-24 03:40	5	27.297033	20.83752	21.881897
21-06-24 03:50	5	32.516766	27.710363	26.313604
21-06-24 04:00	5	21.794409	36.104362	21.794409
21-06-24 04:10	5	18.886295	27.828058	18.493174
21-06-24 04:20	5	17.334183	26.42276	16.242275
21-06-24 04:30	5	15.275249	25.404392	14.906996
21-06-24 04:40	5	19.65997	16.95124	16.002413
21-06-24 04:50	5	16.1295	16.597498	20.31109
21-06-24 05:00	5	18.036915	20.460415	18.36887
21-06-24 05:10	5	24.453356	21.78528	32.53977
21-06-24 05:20	5	25.930008	23.93732	27.297195
21-06-24 05:30	5	20.260761	20.196697	17.715881
21-06-24 05:40	5	9.391371	20.917261	11.064082
21-06-24 05:50	5	15.263064	20.07546	12.741499
21-06-24 06:00	5	19.094624	13.834308	13.207173
21-06-24 06:10	5	26.124607	13.88882	14.16113
21-06-24 06:20	5	20.699917	19.324072	22.783974
21-06-24 06:30	5	20.008587	26.978012	21.09986
21-06-24 06:40	5	25.800665	17.870386	17.939945
21-06-24 06:50	5	19.904139	18.106113	20.777267
21-06-24 07:00	6	21.783443	21.998562	22.84251
21-06-24 07:10	6	12.156967	23.631117	12.199908
21-06-24 07:20	6	18.395874	21.61277	24.592981
21-06-24 07:30	6	23.53672	23.53672	35.939667
21-06-24 07:40	6	23.9	23.9	35.9
21-06-24 07:50	6	23.85139	24.006739	35.1374
21-06-24 08:00	6	19.119907	19.73765	19.129726
21-06-24 08:10	6	14.113916	26.503239	14.37816
21-06-24 08:20	6	20.825531	24.701635	29.415533
21-06-24 08:30	6	23.9	23.9	35.98192
21-06-24 08:40	6	21.983713	21.983713	30.698566
21-06-24 08:50	6	15.707828	18.708197	15.702423
21-06-24 09:00	6	11.959276	22.36774	12.009821
21-06-24 09:10	6	16.848194	16.899853	16.848194
21-06-24 09:20	6	22.890408	23.893772	22.458832
21-06-24 09:30	6	23.9	26.765736	23.9
21-06-24 09:40	6	16.467262	20.123516	15.007065
21-06-24 09:50	6	17.09715	12.394995	10.830648
21-06-24 10:00	6	14.999069	13.866017	14.132701
21-06-24 10:10	6	15.2074175	15.404536	14.34872
21-06-24 10:20	6	21.180079	14.579781	12.156762
21-06-24 10:30	6	12.484626	22.93281	13.98483
21-06-24 10:40	6	20.88612	17.398613	22.977215
21-06-24 10:50	6	not_recorded	not_recorded	not_recorded
21-06-24 11:00	6	not_recorded	not_recorded	not_recorded
21-06-24 11:10	6	not_recorded	not_recorded	not_recorded
21-06-24 11:20	6	not_recorded	not_recorded	not_recorded
21-06-24 11:30	6	not_recorded	not_recorded	not_recorded
21-06-24 11:40	6	not_recorded	not_recorded	not_recorded
21-06-24 11:50	6	not_recorded	not_recorded	not_recorded
21-06-24 12:00	6	not_recorded	not_recorded	not_recorded
21-06-24 12:10	6	not_recorded	not_recorded	not_recorded
21-06-24 12:20	6	not_recorded	not_recorded	not_recorded
21-06-24 12:30	6	not_recorded	not_recorded	not_recorded
21-06-24 12:40	6	not_recorded	not_recorded	not_recorded
21-06-24 12:50	6	not_recorded	not_recorded	not_recorded
21-06-24 13:00	6	not_recorded	not_recorded	not_recorded
21-06-24 13:10	6	not_recorded	not_recorded	not_recorded
21-06-24 13:20	6	not_recorded	not_recorded	not_recorded
21-06-24 13:30	6	not_recorded	not_recorded	not_recorded
21-06-24 13:40	6	not_recorded	not_recorded	not_recorded
21-06-24 13:50	6	not_recorded	not_recorded	not_recorded
21-06-24 14:00	6	not_recorded	not_recorded	not_recorded
21-06-24 14:10	6	not_recorded	not_recorded	not_recorded
21-06-24 14:20	6	not_recorded	not_recorded	not_recorded
21-06-24 14:30	6	not_recorded	not_recorded	not_recorded
21-06-24 14:40	6	not_recorded	not_recorded	not_recorded
21-06-24 14:50	6	not_recorded	not_recorded	not_recorded
21-06-24 15:00	6	not_recorded	not_recorded	not_recorded
21-06-24 15:10	6	not_recorded	not_recorded	not_recorded
21-06-24 15:20	6	not_recorded	not_recorded	not_recorded
21-06-24 15:30	6	not_recorded	not_recorded	not_recorded
21-06-24 15:40	6	not_recorded	not_recorded	not_recorded
21-06-24 15:50	6	not_recorded	not_recorded	not_recorded
21-06-24 16:00	6	not_recorded	not_recorded	not_recorded
21-06-24 16:10	6	not_recorded	not_recorded	not_recorded
21-06-24 16:20	6	not_recorded	not_recorded	not_recorded
21-06-24 16:30	6	not_recorded	not_recorded	not_recorded
21-06-24 16:40	6	not_recorded	not_recorded	not_recorded
21-06-24 16:50	6	not_recorded	not_recorded	not_recorded
21-06-24 17:00	6	not_recorded	not_recorded	not_recorded
21-06-24 17:10	6	not_recorded	not_recorded	not_recorded
21-06-24 17:20	6	not_recorded	not_recorded	not_recorded
21-06-24 17:30	6	not_recorded	not_recorded	not_recorded
21-06-24 17:40	6	not_recorded	not_recorded	not_recorded
21-06-24 17:50	6	not_recorded	not_recorded	not_recorded
21-06-24 18:00	6	not_recorded	not_recorded	not_recorded
21-06-24 18:10	6	not_recorded	not_recorded	not_recorded
21-06-24 18:20	6	not_recorded	not_recorded	not_recorded
21-06-24 18:30	6	not_recorded	not_recorded	not_recorded
21-06-24 18:40	6	not_recorded	not_recorded	not_recorded
21-06-24 18:50	6	not_recorded	not_recorded	not_recorded
21-06-24 19:00	6	not_recorded	not_recorded	not_recorded
21-06-24 19:10	6	not_recorded	not_recorded	not_recorded
21-06-24 19:20	6	not_recorded	not_recorded	not_recorded
21-06-24 19:30	6	not_recorded	not_recorded	not_recorded
21-06-24 19:40	6	not_recorded	not_recorded	not_recorded
21-06-24 19:50	6	not_recorded	not_recorded	not_recorded
21-06-24 20:00	6	not_recorded	not_recorded	not_recorded
21-06-24 20:10	6	not_recorded	not_recorded	not_recorded
21-06-24 20:20	6	not_recorded	not_recorded	not_recorded
21-06-24 20:30	6	not_recorded	not_recorded	not_recorded
21-06-24 20:40	6	not_recorded	not_recorded	not_recorded
21-06-24 20:50	6	not_recorded	not_recorded	not_recorded
21-06-24 21:00	6	not_recorded	not_recorded	not_recorded
21-06-24 21:10	6	not_recorded	not_recorded	not_recorded
21-06-24 21:20	6	not_recorded	not_recorded	not_recorded
21-06-24 21:30	6	not_recorded	not_recorded	not_recorded
21-06-24 21:40	6	not_recorded	not_recorded	not_recorded
21-06-24 21:50	6	not_recorded	not_recorded	not_recorded
21-06-24 22:00	6	not_recorded	not_recorded	not_recorded
21-06-24 22:10	6	not_recorded	not_recorded	not_recorded
21-06-24 22:20	6	not_recorded	not_recorded	not_recorded
21-06-24 22:30	6	not_recorded	not_recorded	not_recorded
21-06-24 22:40	6	not_recorded	not_recorded	not_recorded
21-06-24 22:50	6	not_recorded	not_recorded	not_recorded
21-06-24 23:00	6	not_recorded	not_recorded	not_recorded
21-06-24 23:10	6	not_recorded	not_recorded	not_recorded
21-06-24 23:20	6	not_recorded	not_recorded	not_recorded
21-06-24 23:30	6	not_recorded	not_recorded	not_recorded
21-06-24 23:40	6	not_recorded	not_recorded	not_recorded
21-06-24 23:50	6	not_recorded	not_recorded	not_recorded
21-06-25 00:00	6	not_recorded	not_recorded	not_recorded
21-06-25 00:10	6	not_recorded	not_recorded	not_recorded
21-06-25 00:20	6	not_recorded	not_recorded	not_recorded
21-06-25 00:30	6	not_recorded	not_recorded	not_recorded
21-06-25 00:40	6	not_recorded	not_recorded	not_recorded
21-06-25 00:50	6	not_recorded	not_recorded	not_recorded
21-06-25 01:00	6	not_recorded	not_recorded	not_recorded
21-06-25 01:10	6	not_recorded	not_recorded	not_recorded
21-06-25 01:20	6	not_recorded	not_recorded	not_recorded
21-06-25 01:30	6	not_recorded	not_recorded	not_recorded
21-06-25 01:40	6	not_recorded	not_recorded	not_recorded
21-06-25 01:50	6	not_recorded	not_recorded	not_recorded
21-06-25 02:00	6	not_recorded	not_recorded	not_recorded
21-06-25 02:10	6	not_recorded	not_recorded	not_recorded
21-06-25 02:20	6	not_recorded	not_recorded	not_recorded
21-06-25 02:30	6	not_recorded	not_recorded	not_recorded
21-06-25 02:40	6	not_recorded	not_recorded	not_recorded
21-06-25 02:50	6	not_recorded	not_recorded	not_recorded
21-06-25 03:00	6	not_recorded	not_recorded	not_recorded
21-06-25 03:10	6	not_recorded	not_recorded	not_recorded
21-06-25 03:20	6	not_recorded	not_recorded	not_recorded
21-06-25 03:30	6	not_recorded	not_recorded	not_recorded
21-06-25 03:40	6	not_recorded	not_recorded	not_recorded
21-06-25 03:50	6	not_recorded	not_recorded	not_recorded
21-06-25 04:00	6	not_recorded	not_recorded	not_recorded
21-06-25 04:10	6	not_recorded	not_recorded	not_recorded
21-06-25 04:20	6	not_recorded	not_recorded	not_recorded
21-06-25 04:30	6	not_recorded	not_recorded	not_recorded
21-06-25 04:40	6	not_recorded	not_recorded	not_recorded
21-06-25 04:50	6	not_recorded	not_recorded	not_recorded
21-06-25 05:00	6	not_recorded	not_recorded	not_recorded
21-06-25 05:10	6	not_recorded	not_recorded	not_recorded
21-06-25 05:20	6	not_recorded	not_recorded	not_recorded
21-06-25 05:30	6	not_recorded	not_recorded	not_recorded
21-06-25 05:40	6	not_recorded	not_recorded	not_recorded
21-06-25 05:50	6	not_recorded	not_recorded	not_recorded
21-06-25 06:00	6	not_recorded	not_recorded	not_recorded
21-06-25 06:10	6	not_recorded	not_recorded	not_recorded
21-06-25 06:20	6	not_recorded	not_recorded	not_recorded
21-06-25 06:30	6	not_recorded	not_recorded	not_recorded
21-06-25 06:40	6	not_recorded	not_recorded	not_recorded
21-06-25 06:50	6	not_recorded	not_recorded	not_recorded
