# Supplementary material for: Rodent home cage monitoring for preclinical safety pharmacology assessment: results of a multi-company validation evaluating nonclinical and clinical data from three compounds
Source: Front Toxicol. 2025 Nov 5;7:1655330. doi: 10.3389/ftox.2025.1655330 (PMC12626872; doi:10.3389/ftox.2025.1655330)
Supplement: Supplementary file 1 [file DataSheet1.zip › JNJ/JNJ_Separation_300_Cage-1.csv]

timestamp	day_index	985141003627854	985141003627906	985141003627908
21-06-04 07:00	-4	not_recorded	not_recorded	not_recorded
21-06-04 07:10	-4	not_recorded	not_recorded	not_recorded
21-06-04 07:20	-4	not_recorded	not_recorded	not_recorded
21-06-04 07:30	-4	not_recorded	not_recorded	not_recorded
21-06-04 07:40	-4	not_recorded	not_recorded	not_recorded
21-06-04 07:50	-4	not_recorded	not_recorded	not_recorded
21-06-04 08:00	-4	not_recorded	not_recorded	not_recorded
21-06-04 08:10	-4	not_recorded	not_recorded	not_recorded
21-06-04 08:20	-4	not_recorded	not_recorded	not_recorded
21-06-04 08:30	-4	not_recorded	not_recorded	not_recorded
21-06-04 08:40	-4	not_recorded	not_recorded	not_recorded
21-06-04 08:50	-4	not_recorded	not_recorded	not_recorded
21-06-04 09:00	-4	not_recorded	not_recorded	not_recorded
21-06-04 09:10	-4	not_recorded	not_recorded	not_recorded
21-06-04 09:20	-4	not_recorded	not_recorded	not_recorded
21-06-04 09:30	-4	not_recorded	not_recorded	not_recorded
21-06-04 09:40	-4	not_recorded	not_recorded	not_recorded
21-06-04 09:50	-4	16.899853	11.95	11.95
21-06-04 10:00	-4	15.238955	13.917699	15.077421
21-06-04 10:10	-4	16.700657	20.648226	17.551512
21-06-04 10:20	-4	17.258204	16.909407	17.86503
21-06-04 10:30	-4	15.719838	15.452128	14.794817
21-06-04 10:40	-4	19.635603	19.966589	21.255167
21-06-04 10:50	-4	17.260525	18.182667	22.593563
21-06-04 11:00	-4	23.691454	21.675768	21.675768
21-06-04 11:10	-4	19.018854	23.9	17.656124
21-06-04 11:20	-4	12.224	23.045177	12.223898
21-06-04 11:30	-4	16.365479	23.34096	15.520947
21-06-04 11:40	-4	11.841754	12.612761	11.974636
21-06-04 11:50	-4	16.07584	12.064187	11.60167
21-06-04 12:00	-4	11.95	8.330744	8.283342
21-06-04 12:10	-4	12.132751	19.162891	12.1152525
21-06-04 12:20	-4	11.95	23.949287	11.95
21-06-04 12:30	-4	11.95	26.743412	11.95
21-06-04 12:40	-4	12.297854	26.631329	12.2992
21-06-04 12:50	-4	11.95	16.81191	11.95
21-06-04 13:00	-4	12.686929	16.807417	12.625015
21-06-04 13:10	-4	11.95	23.9	11.95
21-06-04 13:20	-4	12.419451	18.940712	15.0503645
21-06-04 13:30	-4	12.016784	12.038378	20.177319
21-06-04 13:40	-4	11.98309	12.163397	23.534405
21-06-04 13:50	-4	11.95	11.95	23.9
21-06-04 14:00	-4	11.95	11.95	23.9
21-06-04 14:10	-4	12.604513	10.943411	19.397137
21-06-04 14:20	-4	13.31571	11.662296	9.595967
21-06-04 14:30	-4	12.975611	11.532666	11.899973
21-06-04 14:40	-4	23.2261	12.154215	12.146626
21-06-04 14:50	-4	23.486195	12.242417	12.242417
21-06-04 15:00	-4	21.197897	12.918729	12.918729
21-06-04 15:10	-4	17.940767	16.16319	16.16319
21-06-04 15:20	-4	21.190247	11.413897	11.410944
21-06-04 15:30	-4	21.053598	13.961706	13.961706
21-06-04 15:40	-4	15.391156	15.166183	17.20422
21-06-04 15:50	-4	13.693613	13.073729	23.834024
21-06-04 16:00	-4	14.490686	13.189692	20.964586
21-06-04 16:10	-4	15.156176	14.916463	14.917046
21-06-04 16:20	-4	11.953719	11.95	11.95
21-06-04 16:30	-4	12.052304	11.95	11.95
21-06-04 16:40	-4	11.947706	16.31074	16.13652
21-06-04 16:50	-4	22.917624	12.676624	11.80659
21-06-04 17:00	-4	23.9	11.95	11.95
21-06-04 17:10	-4	18.454489	15.800371	15.800371
21-06-04 17:20	-4	16.899853	16.899853	16.899853
21-06-04 17:30	-4	12.770185	14.245079	11.870494
21-06-04 17:40	-4	11.897919	10.605825	9.377394
21-06-04 17:50	-4	18.883305	15.497133	15.497133
21-06-04 18:00	-4	23.108654	12.509379	12.509379
21-06-04 18:10	-4	17.684498	17.492313	17.487616
21-06-04 18:20	-4	16.17036	16.268612	16.04634
21-06-04 18:30	-4	11.783972	16.318798	11.863556
21-06-04 18:40	-4	14.560198	15.481372	15.823087
21-06-04 18:50	-4	16.787601	17.392889	16.787601
21-06-04 19:00	-4	18.245522	12.206017	12.3338375
21-06-04 19:10	-4	20.01662	13.908765	14.7921295
21-06-04 19:20	-4	13.006274	12.870374	23.524147
21-06-04 19:30	-4	20.320324	22.064234	21.412336
21-06-04 19:40	-4	20.55743	31.538391	20.55743
21-06-04 19:50	-4	23.85214	34.14116	25.376568
21-06-04 20:00	-4	23.9	35.9	23.9
21-06-04 20:10	-4	22.343153	24.959354	20.876455
21-06-04 20:20	-4	16.734964	17.195887	17.504112
21-06-04 20:30	-4	14.388308	12.27573	13.216585
21-06-04 20:40	-4	20.767796	20.585234	28.585821
21-06-04 20:50	-4	25.994308	21.342857	30.658123
21-06-04 21:00	-4	19.05006	18.00703	21.374716
21-06-04 21:10	-4	14.074194	24.126253	14.083
21-06-04 21:20	-4	20.85867	31.676321	20.521711
21-06-04 21:30	-4	11.95	37.83666	11.95
21-06-04 21:40	-4	17.14697	25.561396	8.817115
21-06-04 21:50	-4	18.65926	7.1625504	5.8982916
21-06-04 22:00	-4	17.123547	18.369974	11.725115
21-06-04 22:10	-4	23.105495	15.8542	15.108378
21-06-04 22:20	-4	14.993559	14.861984	12.618452
21-06-04 22:30	-4	13.331968	13.693057	15.920235
21-06-04 22:40	-4	19.539072	20.729498	21.49957
21-06-04 22:50	-4	17.213326	10.130026	16.048054
21-06-04 23:00	-4	5.091885	27.942804	7.461735
21-06-04 23:10	-4	19.899591	27.016642	24.158817
21-06-04 23:20	-4	17.034092	17.309366	17.443066
21-06-04 23:30	-4	11.8107195	13.421926	13.356575
21-06-04 23:40	-4	13.106565	14.498922	14.122113
21-06-04 23:50	-4	14.1663	13.624001	15.38768
21-06-05 00:00	-4	19.820152	17.407928	17.185139
21-06-05 00:10	-4	18.325169	15.57857	16.86926
21-06-05 00:20	-4	14.567599	14.144298	21.752424
21-06-05 00:30	-4	22.964905	14.046689	18.369614
21-06-05 00:40	-4	16.631645	14.662105	25.5472
21-06-05 00:50	-4	15.387505	14.880437	14.558658
21-06-05 01:00	-4	22.824736	15.498835	16.300049
21-06-05 01:10	-4	25.7574	15.179293	12.184982
21-06-05 01:20	-4	21.3074	27.052786	16.524244
21-06-05 01:30	-4	17.667358	14.361078	26.17558
21-06-05 01:40	-4	20.76856	17.838543	22.027302
21-06-05 01:50	-4	13.9847355	19.0863	14.737635
21-06-05 02:00	-4	19.094156	20.844696	22.443224
21-06-05 02:10	-4	16.47767	12.288412	11.755196
21-06-05 02:20	-4	22.944904	22.399109	19.998287
21-06-05 02:30	-4	14.267969	24.143011	19.282316
21-06-05 02:40	-4	18.694284	20.788124	18.385567
21-06-05 02:50	-4	19.420002	21.226406	16.509102
21-06-05 03:00	-4	16.811787	24.6498	16.749119
21-06-05 03:10	-4	19.465366	20.399263	17.025171
21-06-05 03:20	-4	22.415026	23.783127	19.896328
21-06-05 03:30	-4	19.16569	22.578867	19.103039
21-06-05 03:40	-4	25.150166	19.776499	18.699842
21-06-05 03:50	-4	25.188665	21.416973	21.803
21-06-05 04:00	-4	0.14536148	25.45509	0.14771494
21-06-05 04:10	-4	12.596131	17.140745	13.270216
21-06-05 04:20	-4	19.203821	17.70956	19.326143
21-06-05 04:30	-4	14.327192	18.789515	15.392018
21-06-05 04:40	-4	18.492252	15.4478245	15.807834
21-06-05 04:50	-4	11.162495	11.250669	15.921704
21-06-05 05:00	-4	15.073618	15.314436	18.716862
21-06-05 05:10	-4	22.08105	22.7789	18.222523
21-06-05 05:20	-4	21.095234	22.916254	16.84744
21-06-05 05:30	-4	21.660837	16.731218	18.780529
21-06-05 05:40	-4	18.637354	20.423466	16.678223
21-06-05 05:50	-4	15.92363	17.57342	14.904691
21-06-05 06:00	-4	18.254023	18.855272	13.859411
21-06-05 06:10	-4	18.926334	17.421524	16.484257
21-06-05 06:20	-4	18.727324	23.873123	18.352665
21-06-05 06:30	-4	19.888477	19.334066	15.33416
21-06-05 06:40	-4	15.580136	30.199574	15.580136
21-06-05 06:50	-4	23.9	35.943577	23.9
21-06-05 07:00	-3	14.854436	34.228455	16.585558
21-06-05 07:10	-3	20.059925	32.682835	16.91526
21-06-05 07:20	-3	12.43889	12.721596	14.54788
21-06-05 07:30	-3	11.95	11.95	23.9
21-06-05 07:40	-3	18.232784	11.956693	12.678949
21-06-05 07:50	-3	15.17153	20.879337	16.30636
21-06-05 08:00	-3	11.901901	12.791267	11.1600065
21-06-05 08:10	-3	11.9711895	11.95	11.95
21-06-05 08:20	-3	11.54609	12.35391	11.54609
21-06-05 08:30	-3	11.95	12.252082	11.95
21-06-05 08:40	-3	11.692947	18.043583	11.692947
21-06-05 08:50	-3	20.010248	24.036106	19.91302
21-06-05 09:00	-3	23.95	23.9	23.9
21-06-05 09:10	-3	18.868433	14.314108	14.314108
21-06-05 09:20	-3	13.4872055	11.587458	14.474078
21-06-05 09:30	-3	11.95	11.95	11.95
21-06-05 09:40	-3	11.95	11.95	12.546248
21-06-05 09:50	-3	14.973547	13.641724	15.143938
21-06-05 10:00	-3	14.330754	16.960352	13.544657
21-06-05 10:10	-3	19.62976	16.969873	18.65531
21-06-05 10:20	-3	15.042308	14.849571	22.533188
21-06-05 10:30	-3	18.465313	19.427647	34.529636
21-06-05 10:40	-3	20.68689	18.020412	19.208305
21-06-05 10:50	-3	23.96732	23.901308	23.95
21-06-05 11:00	-3	26.721008	23.95	23.95
21-06-05 11:10	-3	25.618793	23.926853	28.614086
21-06-05 11:20	-3	24.243774	23.911827	34.42856
21-06-05 11:30	-3	22.379084	21.048378	28.40983
21-06-05 11:40	-3	22.02097	14.403104	14.332739
21-06-05 11:50	-3	12.0249	11.992812	12.949402
21-06-05 12:00	-3	17.667276	11.95	11.95
21-06-05 12:10	-3	8.791605	12.004709	8.791101
21-06-05 12:20	-3	5.5425057	11.958174	5.541709
21-06-05 12:30	-3	11.17147	11.913141	11.160227
21-06-05 12:40	-3	11.950708	11.95	14.7283
21-06-05 12:50	-3	12.03618	14.018512	13.153117
21-06-05 13:00	-3	15.471796	12.022547	12.703695
21-06-05 13:10	-3	15.3260145	18.532635	16.353527
21-06-05 13:20	-3	10.73852	8.171707	12.675312
21-06-05 13:30	-3	11.831297	11.95	11.878088
21-06-05 13:40	-3	11.95	11.965474	11.95
21-06-05 13:50	-3	11.95	20.74024	11.95
21-06-05 14:00	-3	11.952074	21.938606	11.971949
21-06-05 14:10	-3	11.95	11.95	11.95
21-06-05 14:20	-3	3.27613	4.2323313	12.652281
21-06-05 14:30	-3	11.95	11.95	11.95
21-06-05 14:40	-3	13.312465	16.220684	13.326149
21-06-05 14:50	-3	11.951815	11.95	11.95
21-06-05 15:00	-3	11.596209	14.518329	11.594508
21-06-05 15:10	-3	9.7190275	19.776628	7.835271
21-06-05 15:20	-3	11.89514	13.528836	11.537859
21-06-05 15:30	-3	11.940697	20.901428	11.940697
21-06-05 15:40	-3	11.95	23.900112	11.95
21-06-05 15:50	-3	11.95	23.9	11.95
21-06-05 16:00	-3	11.774483	14.14961	10.198214
21-06-05 16:10	-3	11.891114	10.842591	9.961396
21-06-05 16:20	-3	27.743006	15.457251	15.503133
21-06-05 16:30	-3	24.400303	14.349757	14.349757
21-06-05 16:40	-3	13.493068	12.978465	12.542946
21-06-05 16:50	-3	12.062952	12.235357	12.05812
21-06-05 17:00	-3	14.412954	19.247768	20.456491
21-06-05 17:10	-3	12.0	12.0	24.358906
21-06-05 17:20	-3	15.437845	15.554483	25.453682
21-06-05 17:30	-3	22.12489	22.641432	22.160975
21-06-05 17:40	-3	22.031406	16.918346	16.918346
21-06-05 17:50	-3	24.303814	24.661066	22.51924
21-06-05 18:00	-3	19.871014	19.912254	19.88482
21-06-05 18:10	-3	15.122278	18.54247	16.847082
21-06-05 18:20	-3	14.359629	14.359629	27.83306
21-06-05 18:30	-3	12.676396	13.3880415	30.421093
21-06-05 18:40	-3	12.69043	20.261639	13.563822
21-06-05 18:50	-3	12.780101	22.355204	12.9108095
21-06-05 19:00	-3	12.363306	17.424578	12.712071
21-06-05 19:10	-3	11.95	16.899853	11.95
21-06-05 19:20	-3	13.222857	14.539711	17.12462
21-06-05 19:30	-3	17.525675	15.018336	20.063007
21-06-05 19:40	-3	34.952637	23.196499	22.460842
21-06-05 19:50	-3	22.001467	17.119926	14.902148
21-06-05 20:00	-3	21.378635	23.6135	31.67654
21-06-05 20:10	-3	22.24003	18.8547	26.958729
21-06-05 20:20	-3	15.62155	18.150608	20.0901
21-06-05 20:30	-3	22.152943	23.806408	18.455708
21-06-05 20:40	-3	16.563042	25.473835	16.217937
21-06-05 20:50	-3	15.030995	22.216585	14.298834
21-06-05 21:00	-3	22.475746	23.66167	31.591095
21-06-05 21:10	-3	18.258024	22.432123	23.88767
21-06-05 21:20	-3	17.014008	26.651712	16.802149
21-06-05 21:30	-3	17.933296	18.198141	20.016668
21-06-05 21:40	-3	15.436792	19.477554	19.400776
21-06-05 21:50	-3	15.850973	15.735318	22.739433
21-06-05 22:00	-3	18.78378	18.101265	31.79367
21-06-05 22:10	-3	23.53186	23.453962	35.627617
21-06-05 22:20	-3	24.77016	22.849903	23.57211
21-06-05 22:30	-3	14.83732	17.491354	18.531315
21-06-05 22:40	-3	15.529551	18.690525	16.639717
21-06-05 22:50	-3	10.442492	18.313389	16.944077
21-06-05 23:00	-3	13.886984	25.370403	14.1426115
21-06-05 23:10	-3	19.86768	20.610453	16.487934
21-06-05 23:20	-3	14.166513	14.813311	22.529413
21-06-05 23:30	-3	17.47008	15.78171	23.493912
21-06-05 23:40	-3	12.03771	9.933409	16.760202
21-06-05 23:50	-3	17.446102	16.560421	16.169079
21-06-06 00:00	-3	20.99925	16.375462	14.372025
21-06-06 00:10	-3	17.07375	18.366386	14.454126
21-06-06 00:20	-3	18.124987	15.591864	18.814732
21-06-06 00:30	-3	15.125532	11.752515	15.855649
21-06-06 00:40	-3	16.035702	16.871006	17.912056
21-06-06 00:50	-3	19.937614	19.353672	17.208445
21-06-06 01:00	-3	17.896648	19.586843	15.940399
21-06-06 01:10	-3	16.429882	17.135506	25.941418
21-06-06 01:20	-3	25.522696	19.074108	20.446672
21-06-06 01:30	-3	17.252361	16.562555	23.985212
21-06-06 01:40	-3	10.901911	13.114734	19.898329
21-06-06 01:50	-3	15.193385	22.755123	16.236141
21-06-06 02:00	-3	21.163546	19.844898	23.074411
21-06-06 02:10	-3	18.971277	19.94756	23.687344
21-06-06 02:20	-3	16.763256	22.499798	14.200595
21-06-06 02:30	-3	13.340784	25.816357	13.340784
21-06-06 02:40	-3	18.522175	12.856669	12.296164
21-06-06 02:50	-3	18.988146	12.647909	13.19433
21-06-06 03:00	-3	15.405545	15.342188	18.287323
21-06-06 03:10	-3	25.476622	15.550199	15.958494
21-06-06 03:20	-3	21.834084	21.206165	28.213873
21-06-06 03:30	-3	14.316747	15.100508	13.992246
21-06-06 03:40	-3	19.784573	20.5116	18.127716
21-06-06 03:50	-3	21.155766	17.629225	14.80042
21-06-06 04:00	-3	14.968437	23.867786	18.137127
21-06-06 04:10	-3	18.547062	25.696344	18.187796
21-06-06 04:20	-3	19.598827	23.993038	20.460445
21-06-06 04:30	-3	12.616878	18.234226	19.059254
21-06-06 04:40	-3	17.892231	31.790369	19.78953
21-06-06 04:50	-3	15.719676	29.703634	21.25995
21-06-06 05:00	-3	14.429616	14.517172	28.39028
21-06-06 05:10	-3	11.963087	11.963087	32.40524
21-06-06 05:20	-3	19.382502	22.935604	20.86582
21-06-06 05:30	-3	19.886585	25.747051	20.493626
21-06-06 05:40	-3	14.4846325	14.433401	18.116465
21-06-06 05:50	-3	15.253683	17.928102	18.2768
21-06-06 06:00	-3	17.082232	18.144314	16.07874
21-06-06 06:10	-3	19.273087	21.859615	15.802568
21-06-06 06:20	-3	19.362524	23.9	15.6545105
21-06-06 06:30	-3	17.341492	21.25329	15.8456135
21-06-06 06:40	-3	18.194181	24.210093	21.108295
21-06-06 06:50	-3	20.796078	30.05156	18.022144
21-06-06 07:00	-2	16.899853	33.83507	16.899853
21-06-06 07:10	-2	12.401879	37.47162	12.401879
21-06-06 07:20	-2	12.218875	37.793083	12.218875
21-06-06 07:30	-2	14.591669	18.044765	23.264507
21-06-06 07:40	-2	14.048899	35.004032	14.048899
21-06-06 07:50	-2	21.282482	35.886032	21.283972
21-06-06 08:00	-2	23.9	35.9	23.9
21-06-06 08:10	-2	23.169645	29.85147	21.825195
21-06-06 08:20	-2	14.541977	13.859688	12.228538
21-06-06 08:30	-2	20.763332	25.966732	20.763332
21-06-06 08:40	-2	20.624714	25.909231	20.646091
21-06-06 08:50	-2	24.022364	26.45641	23.765919
21-06-06 09:00	-2	24.195835	25.416845	23.267033
21-06-06 09:10	-2	17.990627	18.367176	17.96529
21-06-06 09:20	-2	15.758451	15.363673	19.180393
21-06-06 09:30	-2	21.932106	14.270103	17.072002
21-06-06 09:40	-2	15.874721	9.2921295	10.833315
21-06-06 09:50	-2	18.07094	13.474503	14.055952
21-06-06 10:00	-2	18.88999	15.561974	13.3881855
21-06-06 10:10	-2	23.979536	15.180124	17.366795
21-06-06 10:20	-2	14.634204	12.39163	18.360943
21-06-06 10:30	-2	11.944804	12.232163	23.587925
21-06-06 10:40	-2	11.831297	23.9	11.831297
21-06-06 10:50	-2	11.954684	23.870117	11.959497
21-06-06 11:00	-2	11.95	23.9	11.95
21-06-06 11:10	-2	21.845098	25.770472	22.041082
21-06-06 11:20	-2	23.951729	25.728863	23.924908
21-06-06 11:30	-2	23.95	23.9	23.9
21-06-06 11:40	-2	24.640831	23.888561	23.700298
21-06-06 11:50	-2	30.394327	22.889503	23.29241
21-06-06 12:00	-2	30.221354	21.702518	21.702518
21-06-06 12:10	-2	19.482471	18.872257	18.268969
21-06-06 12:20	-2	17.140064	18.050922	15.79468
21-06-06 12:30	-2	18.575104	18.93826	21.18168
21-06-06 12:40	-2	14.459227	13.994059	14.933876
21-06-06 12:50	-2	11.98389	16.517544	12.139869
21-06-06 13:00	-2	12.435219	12.435219	23.209671
21-06-06 13:10	-2	14.935972	14.935972	23.942537
21-06-06 13:20	-2	23.948875	24.218876	26.657536
21-06-06 13:30	-2	23.9	35.9	23.9
21-06-06 13:40	-2	24.107628	35.753468	24.107628
21-06-06 13:50	-2	19.89	30.399832	19.952349
21-06-06 14:00	-2	23.95	23.95	26.721008
21-06-06 14:10	-2	23.95	23.95	26.721008
21-06-06 14:20	-2	23.948875	24.218876	26.657536
21-06-06 14:30	-2	23.860167	35.9	23.860167
21-06-06 14:40	-2	23.9	35.9	23.9
21-06-06 14:50	-2	23.902225	35.620296	23.965353
21-06-06 15:00	-2	23.948864	24.299738	26.63824
21-06-06 15:10	-2	19.485023	24.93674	24.607422
21-06-06 15:20	-2	23.752333	35.477608	23.959429
21-06-06 15:30	-2	23.9	35.9	23.9
21-06-06 15:40	-2	23.9	35.9	23.9
21-06-06 15:50	-2	20.787714	24.210106	23.831406
21-06-06 16:00	-2	6.685773	6.925542	21.659336
21-06-06 16:10	-2	11.95	14.313555	14.536298
21-06-06 16:20	-2	15.884662	15.893732	16.890783
21-06-06 16:30	-2	15.008581	16.899853	15.008581
21-06-06 16:40	-2	13.290006	14.5702	21.026344
21-06-06 16:50	-2	12.896319	14.481929	16.737055
21-06-06 17:00	-2	19.411512	10.565221	11.057003
21-06-06 17:10	-2	20.55743	11.95	11.95
21-06-06 17:20	-2	23.9005	11.95	11.95
21-06-06 17:30	-2	18.832403	11.9569235	14.044817
21-06-06 17:40	-2	22.850073	11.927385	11.933607
21-06-06 17:50	-2	23.9	11.95	11.95
21-06-06 18:00	-2	23.9	11.95	11.95
21-06-06 18:10	-2	23.9	11.95	11.95
21-06-06 18:20	-2	23.9	11.95	11.95
21-06-06 18:30	-2	23.9	11.95	11.95
21-06-06 18:40	-2	17.390581	16.547813	16.541668
21-06-06 18:50	-2	21.60912	17.70985	21.565525
21-06-06 19:00	-2	18.9762	12.046804	11.95154
21-06-06 19:10	-2	23.9	17.742	17.717962
21-06-06 19:20	-2	23.900835	11.95	11.95
21-06-06 19:30	-2	15.077156	12.712138	12.1869755
21-06-06 19:40	-2	8.222162	6.8954177	12.518947
21-06-06 19:50	-2	11.7173815	11.814708	12.10948
21-06-06 20:00	-2	18.897472	16.000828	28.701412
21-06-06 20:10	-2	23.046663	14.874002	17.304813
21-06-06 20:20	-2	16.068134	16.859947	16.373423
21-06-06 20:30	-2	13.843335	28.51092	14.479324
21-06-06 20:40	-2	11.938901	34.16845	11.938901
21-06-06 20:50	-2	15.842758	20.614582	15.812574
21-06-06 21:00	-2	12.976395	24.144608	12.066478
21-06-06 21:10	-2	17.552761	23.4692	17.555866
21-06-06 21:20	-2	16.560312	16.560312	16.671684
21-06-06 21:30	-2	12.675772	15.077896	16.899853
21-06-06 21:40	-2	22.017385	25.621502	32.87922
21-06-06 21:50	-2	18.645298	13.928284	17.019295
21-06-06 22:00	-2	16.208858	20.77695	11.451208
21-06-06 22:10	-2	22.866161	18.209007	16.43989
21-06-06 22:20	-2	18.205206	20.038254	15.341459
21-06-06 22:30	-2	16.06091	24.235434	16.075615
21-06-06 22:40	-2	11.567111	29.391037	11.567111
21-06-06 22:50	-2	13.111435	22.422703	16.24926
21-06-06 23:00	-2	13.351534	15.928052	13.168683
21-06-06 23:10	-2	18.265026	22.050669	25.953592
21-06-06 23:20	-2	21.686518	20.678236	19.261091
21-06-06 23:30	-2	13.532471	15.441259	13.223157
21-06-06 23:40	-2	18.071331	23.553125	19.814983
21-06-06 23:50	-2	20.792286	18.499172	18.538908
21-06-07 00:00	-2	11.294157	15.383188	13.598081
21-06-07 00:10	-2	14.868489	13.618716	14.0924
21-06-07 00:20	-2	18.31165	18.609875	16.852726
21-06-07 00:30	-2	17.579758	17.017542	15.065783
21-06-07 00:40	-2	20.236	19.573872	15.232038
21-06-07 00:50	-2	15.4934025	19.288687	13.19235
21-06-07 01:00	-2	14.149073	15.677709	23.635147
21-06-07 01:10	-2	17.547527	15.824262	17.600794
21-06-07 01:20	-2	20.094955	18.801685	19.718435
21-06-07 01:30	-2	19.363039	16.7064	16.885187
21-06-07 01:40	-2	19.859735	21.109943	16.637
21-06-07 01:50	-2	22.44085	18.169416	18.689056
21-06-07 02:00	-2	23.099905	19.55162	19.953693
21-06-07 02:10	-2	25.43179	23.89516	29.250675
21-06-07 02:20	-2	23.9	23.9	35.887653
21-06-07 02:30	-2	23.233564	32.93429	25.405375
21-06-07 02:40	-2	22.330036	27.350956	18.592655
21-06-07 02:50	-2	19.84297	24.929394	25.525593
21-06-07 03:00	-2	21.520283	21.520283	30.292255
21-06-07 03:10	-2	20.34708	21.338196	32.31843
21-06-07 03:20	-2	12.218875	12.218875	35.624996
21-06-07 03:30	-2	24.823505	19.613987	19.150194
21-06-07 03:40	-2	17.59658	21.976324	17.951588
21-06-07 03:50	-2	14.472552	15.839754	23.837255
21-06-07 04:00	-2	20.03994	21.867434	19.149221
21-06-07 04:10	-2	12.583635	14.451655	12.758711
21-06-07 04:20	-2	16.035498	13.930964	12.844461
21-06-07 04:30	-2	15.56768	15.8640995	14.357577
21-06-07 04:40	-2	17.541637	15.626411	13.198851
21-06-07 04:50	-2	18.722805	21.201963	17.838923
21-06-07 05:00	-2	18.071655	18.190159	15.894697
21-06-07 05:10	-2	23.179695	19.139036	19.409225
21-06-07 05:20	-2	15.823011	15.33723	14.6399555
21-06-07 05:30	-2	12.87628	13.534006	16.386358
21-06-07 05:40	-2	14.0017395	14.62854	13.788333
21-06-07 05:50	-2	12.666605	15.284075	13.493296
21-06-07 06:00	-2	22.008095	17.014284	16.46414
21-06-07 06:10	-2	22.312965	16.951399	18.030834
21-06-07 06:20	-2	28.433949	23.104736	19.68538
21-06-07 06:30	-2	17.174213	17.491394	13.858271
21-06-07 06:40	-2	21.00619	17.232046	17.400679
21-06-07 06:50	-2	21.369371	18.014744	13.513786
21-06-07 07:00	-1	19.605167	20.044462	17.35754
21-06-07 07:10	-1	14.604546	15.032295	14.915255
21-06-07 07:20	-1	11.946253	12.331835	11.946253
21-06-07 07:30	-1	11.944901	11.966347	11.938347
21-06-07 07:40	-1	11.95	11.95	11.95
21-06-07 07:50	-1	12.792337	17.896465	12.792337
21-06-07 08:00	-1	17.392399	17.335524	18.18658
21-06-07 08:10	-1	12.576567	12.61156	13.239248
21-06-07 08:20	-1	11.95	11.95	11.95
21-06-07 08:30	-1	21.846882	21.842798	20.34026
21-06-07 08:40	-1	11.95	11.95	33.83507
21-06-07 08:50	-1	11.95	11.95	33.83507
21-06-07 09:00	-1	11.970699	11.789462	25.568127
21-06-07 09:10	-1	21.386639	20.72291	21.549473
21-06-07 09:20	-1	18.41335	19.394026	19.249956
21-06-07 09:30	-1	13.098142	17.72995	15.507568
21-06-07 09:40	-1	17.564487	16.678806	17.398113
21-06-07 09:50	-1	19.304802	22.58194	18.09678
21-06-07 10:00	-1	21.04681	21.653797	27.60609
21-06-07 10:10	-1	19.025818	22.90537	19.98382
21-06-07 10:20	-1	15.754265	15.637735	25.277538
21-06-07 10:30	-1	19.907541	18.35748	19.718876
21-06-07 10:40	-1	19.293535	18.994411	24.896399
21-06-07 10:50	-1	18.705038	18.67634	19.844112
21-06-07 11:00	-1	22.283716	21.239235	23.242363
21-06-07 11:10	-1	14.643933	14.632746	25.990484
21-06-07 11:20	-1	23.060614	23.053234	26.719004
21-06-07 11:30	-1	23.91408	22.222828	23.34245
21-06-07 11:40	-1	22.871017	17.899645	14.492325
21-06-07 11:50	-1	24.328777	13.548976	12.277287
21-06-07 12:00	-1	22.36983	15.175975	12.991635
21-06-07 12:10	-1	13.768585	17.365362	30.19051
21-06-07 12:20	-1	15.887587	15.887613	33.821705
21-06-07 12:30	-1	11.95	11.95	14.981216
21-06-07 12:40	-1	18.143436	11.95	11.95
21-06-07 12:50	-1	24.249945	11.95	11.95
21-06-07 13:00	-1	35.9	11.95	11.95
21-06-07 13:10	-1	32.280735	12.671562	12.694744
21-06-07 13:20	-1	12.701341	11.95022	11.95
21-06-07 13:30	-1	22.479654	12.058317	12.047529
21-06-07 13:40	-1	20.268944	12.281897	17.227795
21-06-07 13:50	-1	12.388535	12.270952	23.151505
21-06-07 14:00	-1	17.951626	13.469383	12.828674
21-06-07 14:10	-1	23.900362	11.95	11.95
21-06-07 14:20	-1	23.9	11.95	11.95
21-06-07 14:30	-1	18.83344	15.271825	15.278171
21-06-07 14:40	-1	16.894743	16.894743	16.894743
21-06-07 14:50	-1	17.057356	17.057356	17.058481
21-06-07 15:00	-1	19.60835	20.269957	20.58498
21-06-07 15:10	-1	16.060032	17.950476	20.172607
21-06-07 15:20	-1	17.304718	20.234434	21.209152
21-06-07 15:30	-1	23.9	16.842793	21.693659
21-06-07 15:40	-1	23.9	11.95	11.95
21-06-07 15:50	-1	23.883253	11.95	11.95
21-06-07 16:00	-1	23.9	11.95	11.95
21-06-07 16:10	-1	23.9	11.95	11.95
21-06-07 16:20	-1	23.9	11.95	11.95
21-06-07 16:30	-1	19.049707	11.9489	11.957823
21-06-07 16:40	-1	21.840546	11.445341	10.612623
21-06-07 16:50	-1	20.07084	11.493059	11.475976
21-06-07 17:00	-1	12.004877	12.667599	11.989379
21-06-07 17:10	-1	19.561594	12.190123	11.911634
21-06-07 17:20	-1	23.453144	11.910095	11.910095
21-06-07 17:30	-1	23.9	11.95	11.95
21-06-07 17:40	-1	19.444798	11.910528	11.910528
21-06-07 17:50	-1	16.534224	12.717839	15.223192
21-06-07 18:00	-1	9.557254	11.188488	12.174307
21-06-07 18:10	-1	11.967666	11.95	11.95
21-06-07 18:20	-1	11.895755	11.895755	11.954709
21-06-07 18:30	-1	12.35937	11.890648	11.95
21-06-07 18:40	-1	16.532612	11.95	11.95
21-06-07 18:50	-1	12.061372	12.061372	12.061372
21-06-07 19:00	-1	12.452335	12.452335	12.452335
21-06-07 19:10	-1	11.95	11.95	11.95
21-06-07 19:20	-1	12.061372	12.061372	12.061372
21-06-07 19:30	-1	18.230633	18.569988	18.204687
21-06-07 19:40	-1	16.960865	21.223532	26.590668
21-06-07 19:50	-1	22.174349	18.504002	19.789818
21-06-07 20:00	-1	24.910152	22.083729	26.53775
21-06-07 20:10	-1	23.720442	13.149562	14.085442
21-06-07 20:20	-1	16.950535	22.683064	15.787622
21-06-07 20:30	-1	17.199196	22.260494	20.517977
21-06-07 20:40	-1	12.30633	12.386726	31.498352
21-06-07 20:50	-1	13.454602	21.518147	12.252998
21-06-07 21:00	-1	14.890996	16.05158	14.871722
21-06-07 21:10	-1	23.884516	23.841759	35.742836
21-06-07 21:20	-1	23.9	23.9	34.305027
21-06-07 21:30	-1	19.967676	27.84315	21.218386
21-06-07 21:40	-1	20.190086	16.798977	14.88602
21-06-07 21:50	-1	16.79888	23.54005	16.014921
21-06-07 22:00	-1	24.73608	26.721008	24.72379
21-06-07 22:10	-1	14.199812	18.335281	15.59804
21-06-07 22:20	-1	6.756134	6.632993	16.506372
21-06-07 22:30	-1	14.309445	10.503536	11.799631
21-06-07 22:40	-1	11.354697	12.7979965	14.26837
21-06-07 22:50	-1	24.56158	14.670952	15.289434
21-06-07 23:00	-1	19.36126	25.711071	23.762327
21-06-07 23:10	-1	19.245577	24.643179	19.83491
21-06-07 23:20	-1	7.8618927	30.486877	8.564111
21-06-07 23:30	-1	15.972349	18.266014	15.821078
21-06-07 23:40	-1	19.315195	18.788784	15.148039
21-06-07 23:50	-1	13.132678	16.847725	18.150383
21-06-08 00:00	-1	18.179274	24.417698	19.757229
21-06-08 00:10	-1	13.97627	16.672886	13.5631
21-06-08 00:20	-1	14.589355	13.742826	14.1466465
21-06-08 00:30	-1	18.67584	13.966429	15.057882
21-06-08 00:40	-1	27.584127	21.263622	22.749212
21-06-08 00:50	-1	19.789654	21.648544	22.351418
21-06-08 01:00	-1	17.594587	16.938534	14.639012
21-06-08 01:10	-1	24.793898	16.630602	19.2544
21-06-08 01:20	-1	21.887009	17.093372	24.675457
21-06-08 01:30	-1	23.321135	20.416174	25.337955
21-06-08 01:40	-1	13.754687	14.522191	13.372068
21-06-08 01:50	-1	13.496584	12.064122	19.703053
21-06-08 02:00	-1	22.433035	20.260693	19.966213
21-06-08 02:10	-1	25.415953	21.852707	27.32009
21-06-08 02:20	-1	14.276968	21.184042	16.363926
21-06-08 02:30	-1	35.485435	23.975117	23.707588
21-06-08 02:40	-1	29.928518	21.796558	28.389225
21-06-08 02:50	-1	22.373138	22.600094	31.109781
21-06-08 03:00	-1	12.939224	18.150448	13.337611
21-06-08 03:10	-1	20.764883	21.211237	20.04289
21-06-08 03:20	-1	15.3214245	23.071115	19.608986
21-06-08 03:30	-1	23.79673	21.539614	31.016989
21-06-08 03:40	-1	23.597462	23.656971	27.267115
21-06-08 03:50	-1	22.643625	23.37683	23.72372
21-06-08 04:00	-1	17.220816	15.977959	23.56131
21-06-08 04:10	-1	17.428629	12.774267	14.721693
21-06-08 04:20	-1	14.8594265	12.676088	13.310347
21-06-08 04:30	-1	15.449414	20.037846	18.196127
21-06-08 04:40	-1	22.55402	23.674488	18.30336
21-06-08 04:50	-1	30.275127	21.460104	25.289633
21-06-08 05:00	-1	23.178997	21.504354	25.035496
21-06-08 05:10	-1	15.942438	15.84083	16.86969
21-06-08 05:20	-1	17.146093	19.3171	17.627775
21-06-08 05:30	-1	14.393991	15.950653	15.659656
21-06-08 05:40	-1	17.591549	13.605702	13.04037
21-06-08 05:50	-1	16.734917	22.724186	15.592506
21-06-08 06:00	-1	20.399975	19.633867	18.255217
21-06-08 06:10	-1	18.302185	18.236208	16.52554
21-06-08 06:20	-1	16.807333	17.755312	16.355484
21-06-08 06:30	-1	20.522154	15.730174	18.591183
21-06-08 06:40	-1	25.721874	16.930979	16.76881
21-06-08 06:50	-1	17.87674	20.712528	17.791668
21-06-08 07:00	0	18.701462	25.57391	22.556416
21-06-08 07:10	0	23.9	35.9	23.9
21-06-08 07:20	0	23.9	35.9	23.9
21-06-08 07:30	0	23.9	35.9	23.9
21-06-08 07:40	0	23.9	35.89579	23.9
21-06-08 07:50	0	22.842726	32.021736	24.423023
21-06-08 08:00	0	23.9	35.9	23.9
21-06-08 08:10	0	23.9	35.9	23.9
21-06-08 08:20	0	23.9	35.882874	23.9
21-06-08 08:30	0	23.9	35.9	23.9
21-06-08 08:40	0	23.899704	35.87889	23.899704
21-06-08 08:50	0	12.156233	26.609674	12.156233
21-06-08 09:00	0	11.95	25.643316	11.95
21-06-08 09:10	0	18.954191	28.164642	19.037125
21-06-08 09:20	0	23.9	23.95	23.9
21-06-08 09:30	0	21.714935	21.83353	21.714935
21-06-08 09:40	0	13.727282	12.466857	12.179771
21-06-08 09:50	0	11.271094	12.4956255	19.043037
21-06-08 10:00	0	12.771826	15.572586	15.460821
21-06-08 10:10	0	13.711743	12.53033	13.704022
21-06-08 10:20	0	15.243304	16.393293	14.784922
21-06-08 10:30	0	16.44685	14.645884	13.953633
21-06-08 10:40	0	17.611795	14.823982	14.749903
21-06-08 10:50	0	16.497526	14.535059	14.152029
21-06-08 11:00	0	15.875681	13.346109	14.0711155
21-06-08 11:10	0	18.411194	16.495197	17.897413
21-06-08 11:20	0	15.688108	13.311862	13.359813
21-06-08 11:30	0	14.075478	15.089081	14.634127
21-06-08 11:40	0	17.747364	16.757381	17.404915
21-06-08 11:50	0	13.716545	13.251175	12.838961
21-06-08 12:00	0	15.8471775	12.850676	16.12749
21-06-08 12:10	0	14.589505	14.099118	12.596918
21-06-08 12:20	0	15.121645	14.69039	14.696507
21-06-08 12:30	0	17.562626	14.1564455	14.113319
21-06-08 12:40	0	16.378973	15.320592	16.383879
21-06-08 12:50	0	15.784146	16.04593	17.03297
21-06-08 13:00	0	13.60467	13.498581	15.94766
21-06-08 13:10	0	14.1631365	15.83714	15.253186
21-06-08 13:20	0	14.77862	15.033545	15.673106
21-06-08 13:30	0	17.099974	17.50124	15.062609
21-06-08 13:40	0	14.5130825	12.788673	13.009506
21-06-08 13:50	0	15.580002	15.335007	16.267803
21-06-08 14:00	0	15.294672	16.034443	15.24754
21-06-08 14:10	0	15.763293	17.51511	16.044052
21-06-08 14:20	0	15.9806595	15.01053	16.48383
21-06-08 14:30	0	15.837217	13.927342	11.75095
21-06-08 14:40	0	16.469198	18.933178	15.148913
21-06-08 14:50	0	17.780373	14.998575	16.894966
21-06-08 15:00	0	18.32137	17.001522	18.545881
21-06-08 15:10	0	16.346598	14.32345	16.730625
21-06-08 15:20	0	15.010907	17.485981	15.468874
21-06-08 15:30	0	17.455732	14.998491	16.04224
21-06-08 15:40	0	19.513552	15.901639	19.000542
21-06-08 15:50	0	17.683147	17.975899	16.535452
21-06-08 16:00	0	15.462471	12.820253	16.668276
21-06-08 16:10	0	19.327724	18.44878	15.803762
21-06-08 16:20	0	16.185192	21.441586	14.427353
21-06-08 16:30	0	14.580548	26.199951	14.374166
21-06-08 16:40	0	17.50441	12.596873	13.763858
21-06-08 16:50	0	14.379387	11.658351	12.867925
21-06-08 17:00	0	11.3704815	9.301429	12.88956
21-06-08 17:10	0	10.424081	11.735253	12.25349
21-06-08 17:20	0	16.772823	13.239632	14.591565
21-06-08 17:30	0	19.777279	19.325363	22.649845
21-06-08 17:40	0	12.674861	13.775325	11.794138
21-06-08 17:50	0	13.181383	19.589264	17.358078
21-06-08 18:00	0	17.855368	18.715439	14.751941
21-06-08 18:10	0	16.32354	19.289478	17.095926
21-06-08 18:20	0	21.308092	18.710772	18.635456
21-06-08 18:30	0	10.467474	15.334681	18.965559
21-06-08 18:40	0	13.353432	19.928024	12.854296
21-06-08 18:50	0	11.112026	11.818659	13.893991
21-06-08 19:00	0	15.138359	16.477962	12.813578
21-06-08 19:10	0	12.327417	14.280853	12.3136425
21-06-08 19:20	0	15.406233	16.735723	15.727995
21-06-08 19:30	0	16.785559	20.472498	17.55575
21-06-08 19:40	0	14.704536	14.20651	15.470072
21-06-08 19:50	0	17.383501	15.871264	15.386938
21-06-08 20:00	0	14.833911	21.991522	15.287031
21-06-08 20:10	0	14.665774	18.576166	14.526503
21-06-08 20:20	0	16.400913	14.746181	12.426997
21-06-08 20:30	0	14.4077635	13.800989	14.377996
21-06-08 20:40	0	12.303486	12.972406	13.273189
21-06-08 20:50	0	12.313141	10.797998	10.018515
21-06-08 21:00	0	17.295273	17.313768	17.630556
21-06-08 21:10	0	20.548155	26.073843	21.3559
21-06-08 21:20	0	13.82385	15.374222	15.309275
21-06-08 21:30	0	4.765173	4.765173	23.185673
21-06-08 21:40	0	3.8925133	3.8925133	19.896389
21-06-08 21:50	0	20.787067	14.729433	13.3077345
21-06-08 22:00	0	16.610199	17.384357	15.865805
21-06-08 22:10	0	15.857529	13.826241	14.593379
21-06-08 22:20	0	11.205996	9.981488	15.820851
21-06-08 22:30	0	14.360891	12.926279	13.793352
21-06-08 22:40	0	26.677505	8.56911	8.561079
21-06-08 22:50	0	18.024632	15.025589	12.946997
21-06-08 23:00	0	16.79994	14.712461	12.7019005
21-06-08 23:10	0	17.4838	19.40367	16.39627
21-06-08 23:20	0	13.059186	12.633349	14.919672
21-06-08 23:30	0	19.556759	19.716862	17.981796
21-06-08 23:40	0	13.771713	13.802745	12.251248
21-06-08 23:50	0	16.117682	16.386662	15.494824
21-06-09 00:00	0	21.047699	17.999031	16.913324
21-06-09 00:10	0	14.771047	17.395731	15.879845
21-06-09 00:20	0	13.52585	15.43089	17.431042
21-06-09 00:30	0	13.921992	16.942713	21.371899
21-06-09 00:40	0	13.982208	14.723358	19.519947
21-06-09 00:50	0	17.32074	19.740788	19.070972
21-06-09 01:00	0	20.19345	14.361363	16.151587
21-06-09 01:10	0	12.570177	16.180365	12.793918
21-06-09 01:20	0	22.33019	16.662403	16.002277
21-06-09 01:30	0	15.350084	15.747907	29.04617
21-06-09 01:40	0	14.003683	19.004812	24.704071
21-06-09 01:50	0	12.579882	19.568275	13.503172
21-06-09 02:00	0	15.932283	16.625496	15.445506
21-06-09 02:10	0	12.168369	23.508026	13.870361
21-06-09 02:20	0	12.649469	22.954739	13.629831
21-06-09 02:30	0	21.370554	28.715488	21.409512
21-06-09 02:40	0	15.547638	21.81355	21.545933
21-06-09 02:50	0	24.877073	20.06425	21.90202
21-06-09 03:00	0	23.875515	15.439547	14.265921
21-06-09 03:10	0	17.723852	13.031283	14.292427
21-06-09 03:20	0	13.044006	11.5842905	15.471382
21-06-09 03:30	0	36.37463	8.659705	8.604008
21-06-09 03:40	0	37.597595	6.243875	6.243875
21-06-09 03:50	0	29.09309	12.293962	12.293962
21-06-09 04:00	0	24.434925	10.863623	10.407386
21-06-09 04:10	0	16.932312	12.126545	21.402777
21-06-09 04:20	0	13.109266	8.993102	12.82577
21-06-09 04:30	0	15.477499	16.402445	13.548665
21-06-09 04:40	0	14.623172	14.92825	15.502701
21-06-09 04:50	0	13.858313	13.589958	15.456831
21-06-09 05:00	0	14.454172	14.817006	11.221311
21-06-09 05:10	0	14.762416	12.841591	19.698553
21-06-09 05:20	0	15.844934	13.624692	17.875889
21-06-09 05:30	0	17.67633	12.711553	12.585665
21-06-09 05:40	0	19.2343	12.571797	11.61142
21-06-09 05:50	0	14.202809	14.02332	17.834122
21-06-09 06:00	0	13.409038	17.969196	12.8882675
21-06-09 06:10	0	16.74417	14.083104	17.702541
21-06-09 06:20	0	18.251858	15.726471	17.32573
21-06-09 06:30	0	21.33236	13.580147	16.332336
21-06-09 06:40	0	22.901026	18.96262	16.819958
21-06-09 06:50	0	26.315159	12.075087	12.074997
21-06-09 07:00	1	25.178661	11.95	11.95
21-06-09 07:10	1	14.611845	12.067369	13.874281
21-06-09 07:20	1	12.438324	29.441217	12.8926115
21-06-09 07:30	1	11.95	37.83666	11.95
21-06-09 07:40	1	12.280522	31.502045	12.280522
21-06-09 07:50	1	16.682837	25.997269	16.917887
21-06-09 08:00	1	12.996587	34.885952	12.464731
21-06-09 08:10	1	13.847308	36.265656	13.847308
21-06-09 08:20	1	12.160806	37.35207	12.160806
21-06-09 08:30	1	14.211578	34.44805	13.452505
21-06-09 08:40	1	18.708551	28.013285	18.11681
21-06-09 08:50	1	5.6981583	28.952206	5.4292836
21-06-09 09:00	1	18.211008	6.32218	6.621503
21-06-09 09:10	1	16.1384	11.686652	8.073529
21-06-09 09:20	1	15.751325	22.86744	15.907953
21-06-09 09:30	1	15.705577	26.301464	15.705577
21-06-09 09:40	1	13.630534	19.809261	13.846094
21-06-09 09:50	1	11.300675	12.119582	12.721254
21-06-09 10:00	1	12.895864	14.606662	13.202594
21-06-09 10:10	1	13.052027	23.216131	12.888262
21-06-09 10:20	1	21.256784	16.288387	14.317453
21-06-09 10:30	1	16.762629	18.264376	13.83874
21-06-09 10:40	1	19.736156	17.64371	20.816944
21-06-09 10:50	1	22.679241	13.041328	14.550611
21-06-09 11:00	1	9.256467	8.169669	19.958826
21-06-09 11:10	1	23.545395	18.806395	17.321293
21-06-09 11:20	1	16.167568	15.246017	15.978253
21-06-09 11:30	1	13.022377	15.159584	12.445032
21-06-09 11:40	1	16.220173	11.885435	11.8401985
21-06-09 11:50	1	18.522625	15.384581	17.578262
21-06-09 12:00	1	16.67986	20.508724	21.412058
21-06-09 12:10	1	11.707929	14.708679	12.519965
21-06-09 12:20	1	18.354198	20.71784	18.073345
21-06-09 12:30	1	19.408934	12.100796	12.092694
21-06-09 12:40	1	18.626194	11.95	11.95
21-06-09 12:50	1	14.007581	13.899292	15.967743
21-06-09 13:00	1	15.878758	16.754726	13.241368
21-06-09 13:10	1	26.743412	16.899853	16.899853
21-06-09 13:20	1	26.522007	16.775633	16.775633
21-06-09 13:30	1	16.633827	13.155398	13.7710495
21-06-09 13:40	1	18.46661	20.734863	19.123394
21-06-09 13:50	1	12.043655	5.3081107	7.392198
21-06-09 14:00	1	11.95	11.378815	11.346688
21-06-09 14:10	1	12.8179655	12.570149	12.491095
21-06-09 14:20	1	12.165475	12.526096	13.434461
21-06-09 14:30	1	11.256487	14.284044	14.666364
21-06-09 14:40	1	11.843385	11.990486	13.424967
21-06-09 14:50	1	13.431073	11.95	12.302916
21-06-09 15:00	1	16.123407	11.95	11.95
21-06-09 15:10	1	13.042084	12.9526005	13.985069
21-06-09 15:20	1	14.656255	11.932886	11.932886
21-06-09 15:30	1	20.500937	13.764506	12.37768
21-06-09 15:40	1	11.95	11.95	11.95
21-06-09 15:50	1	20.8076	11.95	11.95
21-06-09 16:00	1	20.57845	11.491876	11.6862955
21-06-09 16:10	1	16.935247	11.95	11.95
21-06-09 16:20	1	13.277658	13.931175	11.893393
21-06-09 16:30	1	11.1743965	13.767145	10.665569
21-06-09 16:40	1	6.230911	21.753685	6.221566
21-06-09 16:50	1	11.350116	17.181232	13.569926
21-06-09 17:00	1	14.946162	13.926155	14.026922
21-06-09 17:10	1	14.190473	14.146963	14.146963
21-06-09 17:20	1	12.392824	17.060215	12.655125
21-06-09 17:30	1	11.26847	12.95094	10.957382
21-06-09 17:40	1	13.371633	16.811977	13.09761
21-06-09 17:50	1	13.298162	13.511856	13.80808
21-06-09 18:00	1	16.090446	14.480075	13.718335
21-06-09 18:10	1	3.8108678	7.783656	11.602316
21-06-09 18:20	1	11.47357	11.594076	11.921053
21-06-09 18:30	1	7.4293466	8.655739	13.035337
21-06-09 18:40	1	13.34384	12.812596	12.760782
21-06-09 18:50	1	11.492838	11.82863	11.530327
21-06-09 19:00	1	12.094843	12.125389	13.570482
21-06-09 19:10	1	13.815425	13.458855	14.1054125
21-06-09 19:20	1	17.840614	14.211906	12.160803
21-06-09 19:30	1	18.901905	12.788538	13.036827
21-06-09 19:40	1	23.937366	14.734245	14.73425
21-06-09 19:50	1	16.414242	16.34348	14.378717
21-06-09 20:00	1	13.273448	18.318829	15.104062
21-06-09 20:10	1	13.864223	23.500538	13.688235
21-06-09 20:20	1	11.938448	26.242825	11.938448
21-06-09 20:30	1	18.645025	16.380806	15.893641
21-06-09 20:40	1	21.83906	17.115015	17.879232
21-06-09 20:50	1	13.970464	15.355543	9.360161
21-06-09 21:00	1	11.95	12.272796	11.95
21-06-09 21:10	1	9.585043	25.708807	9.74542
21-06-09 21:20	1	10.847379	16.20737	11.26384
21-06-09 21:30	1	14.654982	18.379852	14.625084
21-06-09 21:40	1	11.9023485	14.5128765	12.458448
21-06-09 21:50	1	13.001436	14.736998	14.904271
21-06-09 22:00	1	17.989422	18.081959	16.034063
21-06-09 22:10	1	17.405527	17.230026	19.528982
21-06-09 22:20	1	17.45391	18.115438	13.77847
21-06-09 22:30	1	16.460337	14.493365	11.322735
21-06-09 22:40	1	13.807671	12.118891	16.225323
21-06-09 22:50	1	24.844883	20.352804	17.514868
21-06-09 23:00	1	15.528971	14.816709	15.947044
21-06-09 23:10	1	19.959383	17.681534	16.185
21-06-09 23:20	1	21.257723	15.046727	15.307867
21-06-09 23:30	1	15.3014145	11.740894	15.524767
21-06-09 23:40	1	15.307469	13.913198	19.135157
21-06-09 23:50	1	18.999662	16.77566	15.902716
21-06-10 00:00	1	18.927116	14.956732	14.260696
21-06-10 00:10	1	17.80205	12.422758	17.407078
21-06-10 00:20	1	13.06093	16.413792	12.343076
21-06-10 00:30	1	20.87502	14.76958	17.829594
21-06-10 00:40	1	14.515556	18.643923	14.373003
21-06-10 00:50	1	18.70322	21.512917	15.71288
21-06-10 01:00	1	16.519371	19.58162	15.657886
21-06-10 01:10	1	32.562813	18.41017	17.810808
21-06-10 01:20	1	28.097479	23.692013	23.692013
21-06-10 01:30	1	24.634024	21.508007	20.185434
21-06-10 01:40	1	29.992374	21.586514	21.577312
21-06-10 01:50	1	37.363213	23.762775	23.649967
21-06-10 02:00	1	33.914963	24.262465	23.841618
21-06-10 02:10	1	28.09085	24.616161	23.913744
21-06-10 02:20	1	25.45697	21.34712	20.93861
21-06-10 02:30	1	24.994379	17.473953	13.696526
21-06-10 02:40	1	19.445799	22.684305	13.866516
21-06-10 02:50	1	19.196833	25.81314	18.534132
21-06-10 03:00	1	19.737295	15.700226	19.286388
21-06-10 03:10	1	23.553036	24.334902	28.322857
21-06-10 03:20	1	16.644169	16.464703	19.195843
21-06-10 03:30	1	15.096141	12.161272	12.221434
21-06-10 03:40	1	12.232757	20.852411	17.331928
21-06-10 03:50	1	14.047546	28.331608	12.327998
21-06-10 04:00	1	16.496325	17.286695	28.333334
21-06-10 04:10	1	14.608965	15.776842	14.74317
21-06-10 04:20	1	15.415166	18.50133	16.758938
21-06-10 04:30	1	18.752329	23.538685	19.973408
21-06-10 04:40	1	19.462265	24.774391	18.826572
21-06-10 04:50	1	17.709024	15.204335	22.190367
21-06-10 05:00	1	9.0232525	7.5594025	21.452557
21-06-10 05:10	1	21.302465	10.372031	9.842903
21-06-10 05:20	1	20.464762	14.52977	13.964887
21-06-10 05:30	1	21.03785	20.243599	18.370438
21-06-10 05:40	1	19.40824	15.7671385	24.137508
21-06-10 05:50	1	21.035929	19.724554	22.864601
21-06-10 06:00	1	26.042751	23.818201	33.647755
21-06-10 06:10	1	35.9	23.9	23.9
21-06-10 06:20	1	35.90324	23.9	23.9
21-06-10 06:30	1	34.262836	23.073498	23.864712
21-06-10 06:40	1	30.528477	23.9	23.9
21-06-10 06:50	1	35.904663	23.9	23.9
21-06-10 07:00	2	35.354286	23.861324	23.73942
21-06-10 07:10	2	35.9	23.9	23.9
21-06-10 07:20	2	18.287289	13.079109	13.698446
21-06-10 07:30	2	16.899853	11.95	11.95
21-06-10 07:40	2	16.435438	11.95	11.95
21-06-10 07:50	2	14.912004	16.63306	14.164589
21-06-10 08:00	2	23.9	35.9	23.9
21-06-10 08:10	2	24.68225	35.37975	24.68225
21-06-10 08:20	2	7.9879837	13.322909	13.251348
21-06-10 08:30	2	12.0	11.95	11.95
21-06-10 08:40	2	14.411821	14.368962	14.368962
21-06-10 08:50	2	11.99076	13.927521	11.943636
21-06-10 09:00	2	11.991514	16.03777	12.0
21-06-10 09:10	2	11.960844	13.013265	12.0
21-06-10 09:20	2	8.034959	13.985586	8.113933
21-06-10 09:30	2	14.18266	12.465573	12.4831
21-06-10 09:40	2	15.7379	15.699118	15.699118
21-06-10 09:50	2	17.10827	17.087822	17.073412
21-06-10 10:00	2	12.052456	12.002626	12.002626
21-06-10 10:10	2	13.133949	12.0807495	12.0807495
21-06-10 10:20	2	14.479403	10.362748	11.941573
21-06-10 10:30	2	11.95	17.670465	11.95
21-06-10 10:40	2	10.17662	11.145853	9.747772
21-06-10 10:50	2	13.258108	12.623145	6.993136
21-06-10 11:00	2	17.58476	11.940387	11.945517
21-06-10 11:10	2	11.843336	10.398065	10.5304365
21-06-10 11:20	2	14.688757	11.962881	11.8809395
21-06-10 11:30	2	10.582151	14.727733	11.92481
21-06-10 11:40	2	9.80279	10.262617	12.209343
21-06-10 11:50	2	14.365926	12.147987	10.917673
21-06-10 12:00	2	16.25881	14.202753	12.636877
21-06-10 12:10	2	14.222368	14.572191	13.709338
21-06-10 12:20	2	7.3619614	12.991209	7.2467575
21-06-10 12:30	2	11.959222	23.069077	12.288515
21-06-10 12:40	2	11.95	23.9	11.95
21-06-10 12:50	2	11.95	15.984718	11.95
21-06-10 13:00	2	11.946457	13.172323	22.582067
21-06-10 13:10	2	11.95	11.95	23.9
21-06-10 13:20	2	12.219999	12.219999	23.963472
21-06-10 13:30	2	23.724709	17.53528	19.012121
21-06-10 13:40	2	17.656124	14.536298	11.95
21-06-10 13:50	2	11.95	16.899853	11.95
21-06-10 14:00	2	10.743864	16.798542	10.506794
21-06-10 14:10	2	13.336969	13.100988	13.100988
21-06-10 14:20	2	12.97317	11.95	11.95
21-06-10 14:30	2	12.256487	12.438866	14.97608
21-06-10 14:40	2	12.017177	12.028663	12.462106
21-06-10 14:50	2	12.565627	17.234938	12.80808
21-06-10 15:00	2	11.95	11.95	23.95
21-06-10 15:10	2	12.920065	14.585459	22.828491
21-06-10 15:20	2	17.057356	26.701258	17.058481
21-06-10 15:30	2	16.69513	16.695713	24.989603
21-06-10 15:40	2	16.805552	16.805552	26.992474
21-06-10 15:50	2	14.937938	14.937938	25.632404
21-06-10 16:00	2	14.883753	14.883753	30.15856
21-06-10 16:10	2	14.728421	15.099335	30.998877
21-06-10 16:20	2	26.684711	12.094885	12.055822
21-06-10 16:30	2	23.95	11.95	11.95
21-06-10 16:40	2	16.5224	14.84388	11.897214
21-06-10 16:50	2	11.95	13.061258	11.95
21-06-10 17:00	2	11.95	11.95	11.95
21-06-10 17:10	2	11.95	22.49652	11.95
21-06-10 17:20	2	14.015149	25.047321	14.00635
21-06-10 17:30	2	16.058283	25.61031	15.637312
21-06-10 17:40	2	11.95	23.95	11.95
21-06-10 17:50	2	11.95	23.95	11.95
21-06-10 18:00	2	11.95	23.95	11.95
21-06-10 18:10	2	20.618	15.282001	11.954592
21-06-10 18:20	2	23.68	12.219999	11.95
21-06-10 18:30	2	16.55698	26.570515	16.55698
21-06-10 18:40	2	21.304531	19.908512	15.063815
21-06-10 18:50	2	23.95	11.95	11.95
21-06-10 19:00	2	20.10973	12.496082	16.097403
21-06-10 19:10	2	19.57894	14.114177	12.268835
21-06-10 19:20	2	17.260874	16.257874	16.50832
21-06-10 19:30	2	24.050207	21.593842	22.03405
21-06-10 19:40	2	28.115173	24.389965	19.520746
21-06-10 19:50	2	16.174555	25.298346	16.127201
21-06-10 20:00	2	11.95	35.900032	11.95
21-06-10 20:10	2	12.002602	35.769733	12.002602
21-06-10 20:20	2	11.951333	22.542154	12.081522
21-06-10 20:30	2	11.95	11.95	11.95
21-06-10 20:40	2	11.95	20.043087	11.95
21-06-10 20:50	2	11.935047	20.44326	17.979218
21-06-10 21:00	2	11.95	11.95	24.043566
21-06-10 21:10	2	17.462679	22.39569	17.913061
21-06-10 21:20	2	19.474407	22.223475	15.097452
21-06-10 21:30	2	28.360361	25.670689	20.177761
21-06-10 21:40	2	28.579824	22.918808	22.848698
21-06-10 21:50	2	23.412033	24.277401	24.960232
21-06-10 22:00	2	13.287372	28.221395	15.978337
21-06-10 22:10	2	14.462176	14.462176	24.448376
21-06-10 22:20	2	11.946039	11.94483	21.849108
21-06-10 22:30	2	12.70524	12.70524	31.485016
21-06-10 22:40	2	18.913742	14.222903	16.006523
21-06-10 22:50	2	14.42438	12.439534	16.121181
21-06-10 23:00	2	11.891635	12.429728	12.370916
21-06-10 23:10	2	19.067839	25.015684	19.2703
21-06-10 23:20	2	14.171961	12.966436	13.511444
21-06-10 23:30	2	14.608421	14.533104	20.280527
21-06-10 23:40	2	21.710213	21.745409	25.082912
21-06-10 23:50	2	17.026087	19.561626	18.71387
21-06-11 00:00	2	16.403988	22.038584	16.244532
21-06-11 00:10	2	19.539438	15.719287	16.68054
21-06-11 00:20	2	21.673603	17.886717	18.212666
21-06-11 00:30	2	23.92762	17.204166	16.14848
21-06-11 00:40	2	25.378838	19.024332	20.830206
21-06-11 00:50	2	23.943752	28.747711	22.887533
21-06-11 01:00	2	19.86824	16.54117	22.360443
21-06-11 01:10	2	18.462427	18.893835	26.479649
21-06-11 01:20	2	17.06875	16.331226	15.537825
21-06-11 01:30	2	17.89505	17.113338	19.9404
21-06-11 01:40	2	23.860117	21.736395	26.481949
21-06-11 01:50	2	13.247107	36.5471	13.06368
21-06-11 02:00	2	11.95	23.762205	11.95
21-06-11 02:10	2	13.032425	26.087915	13.193491
21-06-11 02:20	2	16.584894	17.922588	23.807741
21-06-11 02:30	2	11.95	35.9	11.95
21-06-11 02:40	2	12.6251745	35.95547	12.6251745
21-06-11 02:50	2	18.54401	36.96173	18.54401
21-06-11 03:00	2	21.221607	37.396378	21.221607
21-06-11 03:10	2	16.324322	20.624773	24.121147
21-06-11 03:20	2	12.966848	12.944493	22.673752
21-06-11 03:30	2	20.596996	17.027372	17.662876
21-06-11 03:40	2	27.573324	21.76446	21.78715
21-06-11 03:50	2	12.513395	13.725253	12.763484
21-06-11 04:00	2	15.090143	11.707928	11.817171
21-06-11 04:10	2	13.974077	15.522922	12.3918085
21-06-11 04:20	2	17.32441	14.143255	15.167605
21-06-11 04:30	2	19.56156	14.496687	19.091564
21-06-11 04:40	2	20.132908	16.052937	15.495836
21-06-11 04:50	2	13.020632	15.500981	16.146297
21-06-11 05:00	2	17.468853	12.847763	13.37076
21-06-11 05:10	2	14.433594	15.548021	14.915848
21-06-11 05:20	2	21.318058	23.528124	20.934399
21-06-11 05:30	2	21.015697	18.465115	18.12626
21-06-11 05:40	2	34.41579	23.291468	23.958761
21-06-11 05:50	2	18.598595	16.095451	20.842724
21-06-11 06:00	2	19.251892	15.254805	18.4792
21-06-11 06:10	2	16.541637	16.280422	19.159315
21-06-11 06:20	2	12.531037	20.243233	24.821325
21-06-11 06:30	2	17.634655	20.443794	27.770111
21-06-11 06:40	2	30.179148	21.856724	24.078676
21-06-11 06:50	2	16.654392	20.014002	18.673542
21-06-11 07:00	3	23.9	35.901085	23.9
21-06-11 07:10	3	14.932803	34.028816	14.932803
21-06-11 07:20	3	21.728863	27.879719	21.728863
21-06-11 07:30	3	21.993484	27.104914	19.606861
21-06-11 07:40	3	11.975525	33.796165	11.975525
21-06-11 07:50	3	11.9639	33.805244	11.9639
21-06-11 08:00	3	11.95	33.83507	11.95
21-06-11 08:10	3	16.597908	30.046963	17.524002
21-06-11 08:20	3	24.023497	24.024656	26.721008
21-06-11 08:30	3	26.69394	26.738205	26.721008
21-06-11 08:40	3	23.732983	26.071453	24.530598
21-06-11 08:50	3	23.91389	25.60748	23.95
21-06-11 09:00	3	19.48869	19.566828	23.95
21-06-11 09:10	3	16.952198	16.95664	23.95
21-06-11 09:20	3	16.789606	16.899853	23.681126
21-06-11 09:30	3	11.997414	16.637869	12.0
21-06-11 09:40	3	11.973875	14.313555	12.0
21-06-11 09:50	3	12.646748	12.221005	12.015916
21-06-11 10:00	3	11.95	11.95	12.0
21-06-11 10:10	3	12.075595	12.075595	12.125198
21-06-11 10:20	3	11.736001	11.580483	11.1042595
21-06-11 10:30	3	11.962482	13.017248	11.979802
21-06-11 10:40	3	14.71538	14.155914	11.511467
21-06-11 10:50	3	13.726774	14.144592	12.951248
21-06-11 11:00	3	17.140352	15.8382435	15.924502
21-06-11 11:10	3	16.62141	14.619947	15.442873
21-06-11 11:20	3	18.82207	18.997416	20.030954
21-06-11 11:30	3	14.799924	16.029959	14.15436
21-06-11 11:40	3	15.039194	16.90623	20.921825
21-06-11 11:50	3	13.827719	12.210694	12.218388
21-06-11 12:00	3	19.993496	18.181719	18.704906
21-06-11 12:10	3	17.818333	25.260721	17.687435
21-06-11 12:20	3	12.268875	26.657536	12.26775
21-06-11 12:30	3	25.412724	23.926165	23.782284
21-06-11 12:40	3	23.95	23.985065	23.901667
21-06-11 12:50	3	23.01589	19.736637	18.27961
21-06-11 13:00	3	24.75283	23.877567	21.920816
21-06-11 13:10	3	20.297527	21.252829	20.059584
21-06-11 13:20	3	20.026983	18.178312	17.965519
21-06-11 13:30	3	17.171347	16.700748	16.700748
21-06-11 13:40	3	17.237017	16.899853	16.899853
21-06-11 13:50	3	20.855991	20.546577	20.54401
21-06-11 14:00	3	23.959349	23.852598	23.852598
21-06-11 14:10	3	23.95	23.9	23.9
21-06-11 14:20	3	23.911362	23.908434	23.86156
21-06-11 14:30	3	22.089544	22.059649	22.052776
21-06-11 14:40	3	13.963974	16.142508	13.524565
21-06-11 14:50	3	11.957471	23.878735	11.952074
21-06-11 15:00	3	14.831888	19.824442	14.831888
21-06-11 15:10	3	16.872013	16.938957	16.872013
21-06-11 15:20	3	23.565262	13.409915	13.535334
21-06-11 15:30	3	12.101717	12.060521	12.636631
21-06-11 15:40	3	12.69594	12.93453	17.39282
21-06-11 15:50	3	20.800894	15.916585	18.721966
21-06-11 16:00	3	13.671715	12.810041	12.224537
21-06-11 16:10	3	12.210009	11.95	11.441385
21-06-11 16:20	3	11.95	12.061372	11.95
21-06-11 16:30	3	14.434006	15.869385	11.952536
21-06-11 16:40	3	20.975039	13.154943	11.960772
21-06-11 16:50	3	11.95	13.686441	11.95
21-06-11 17:00	3	12.441474	11.937244	11.937244
21-06-11 17:10	3	13.477127	15.28388	7.930166
21-06-11 17:20	3	23.391376	22.613	22.300442
21-06-11 17:30	3	20.752262	23.95	21.776402
21-06-11 17:40	3	17.084198	17.680132	23.892574
21-06-11 17:50	3	20.378866	13.08739	12.652696
21-06-11 18:00	3	17.113668	13.98569	13.960385
21-06-11 18:10	3	14.313555	16.899853	14.313555
21-06-11 18:20	3	13.231836	11.500073	10.66942
21-06-11 18:30	3	13.074495	17.941746	13.074495
21-06-11 18:40	3	20.193827	21.595898	20.193827
21-06-11 18:50	3	22.406305	16.163954	15.133347
21-06-11 19:00	3	15.981489	9.156237	10.613952
21-06-11 19:10	3	16.925846	12.970899	14.315724
21-06-11 19:20	3	14.469424	14.742966	22.51331
21-06-11 19:30	3	15.17515	18.506865	14.520567
21-06-11 19:40	3	21.571411	24.95835	21.50967
21-06-11 19:50	3	24.507055	23.911814	24.1709
21-06-11 20:00	3	23.9	23.9	35.9
21-06-11 20:10	3	20.663006	24.64024	23.892595
21-06-11 20:20	3	15.123138	21.373419	21.402006
21-06-11 20:30	3	11.95	11.95	31.170755
21-06-11 20:40	3	13.284285	13.284285	34.84952
21-06-11 20:50	3	10.766042	10.817373	35.245777
21-06-11 21:00	3	16.891401	19.621914	21.429722
21-06-11 21:10	3	17.450586	17.92255	25.076923
21-06-11 21:20	3	22.636509	25.538706	24.879972
21-06-11 21:30	3	23.833273	24.21976	34.212345
21-06-11 21:40	3	17.685465	25.789043	21.635614
21-06-11 21:50	3	22.905231	14.552091	11.934014
21-06-11 22:00	3	14.976171	15.730838	19.478954
21-06-11 22:10	3	13.078937	13.024063	11.4213705
21-06-11 22:20	3	20.916687	10.185026	13.471472
21-06-11 22:30	3	31.184498	21.134583	21.134583
21-06-11 22:40	3	20.463589	20.62495	19.284388
21-06-11 22:50	3	13.359785	12.63403	10.05829
21-06-11 23:00	3	14.165169	13.114561	13.342181
21-06-11 23:10	3	12.369053	11.368768	13.948351
21-06-11 23:20	3	16.670229	19.397755	16.482746
21-06-11 23:30	3	17.395489	21.0976	17.874937
21-06-11 23:40	3	12.649732	34.167915	12.874677
21-06-11 23:50	3	21.146866	29.977001	20.18765
21-06-12 00:00	3	18.692041	15.336879	14.334416
21-06-12 00:10	3	15.174626	17.336054	19.078777
21-06-12 00:20	3	14.53689	10.705633	13.28744
21-06-12 00:30	3	20.98605	19.281605	15.745207
21-06-12 00:40	3	19.092543	20.26041	17.222752
21-06-12 00:50	3	27.710308	18.273466	19.985851
21-06-12 01:00	3	21.680079	13.421015	13.779371
21-06-12 01:10	3	20.405529	13.608844	14.579999
21-06-12 01:20	3	15.605649	13.679029	12.046522
21-06-12 01:30	3	18.1699	22.549454	20.800495
21-06-12 01:40	3	19.61137	17.28827	28.776724
21-06-12 01:50	3	30.937153	25.928955	26.721008
21-06-12 02:00	3	23.949883	23.95	26.706268
21-06-12 02:10	3	23.832727	26.70044	25.89917
21-06-12 02:20	3	31.85871	15.239122	14.257756
21-06-12 02:30	3	14.797201	14.091405	31.231655
21-06-12 02:40	3	17.681604	23.789368	28.642574
21-06-12 02:50	3	32.283543	26.800251	24.318861
21-06-12 03:00	3	23.75002	26.419561	24.160778
21-06-12 03:10	3	23.95	26.721008	23.95
21-06-12 03:20	3	26.417755	25.89423	25.385227
21-06-12 03:30	3	23.052439	21.159216	21.214449
21-06-12 03:40	3	16.228455	12.597474	13.237841
21-06-12 03:50	3	24.176252	22.530567	22.991924
21-06-12 04:00	3	24.936308	21.04777	18.040426
21-06-12 04:10	3	18.685295	29.549389	20.030373
21-06-12 04:20	3	13.683118	15.579007	13.706512
21-06-12 04:30	3	16.93816	18.489767	19.511898
21-06-12 04:40	3	17.34354	22.933445	14.289255
21-06-12 04:50	3	15.000776	18.815979	13.9626875
21-06-12 05:00	3	20.491642	15.149923	15.140249
21-06-12 05:10	3	20.652594	29.855967	20.626324
21-06-12 05:20	3	24.411505	28.561314	25.614008
21-06-12 05:30	3	21.909779	33.094032	22.073536
21-06-12 05:40	3	20.53242	14.680011	12.418553
21-06-12 05:50	3	15.23615	12.67532	15.103325
21-06-12 06:00	3	16.759497	18.07825	19.786152
21-06-12 06:10	3	17.868189	19.953793	17.45198
21-06-12 06:20	3	23.740335	30.263355	25.454906
21-06-12 06:30	3	19.38715	24.969866	21.096472
21-06-12 06:40	3	25.24703	34.928364	25.24703
21-06-12 06:50	3	23.9	35.9	23.9
21-06-12 07:00	4	23.9	35.9	23.9
21-06-12 07:10	4	24.235943	35.053	24.235943
21-06-12 07:20	4	24.777044	34.740273	24.504438
21-06-12 07:30	4	25.413572	34.777245	25.41487
21-06-12 07:40	4	23.9	35.9	23.9
21-06-12 07:50	4	24.671314	35.316	24.671314
21-06-12 08:00	4	23.9	35.9	23.9
21-06-12 08:10	4	24.133434	35.743965	24.136555
21-06-12 08:20	4	24.285755	35.63853	24.285755
21-06-12 08:30	4	23.9	35.9	23.9
21-06-12 08:40	4	23.901161	35.870525	23.9063
21-06-12 08:50	4	24.09174	35.517067	24.09174
21-06-12 09:00	4	18.9527	23.95	18.9527
21-06-12 09:10	4	14.783664	24.830318	14.783664
21-06-12 09:20	4	16.899853	23.95	16.899853
21-06-12 09:30	4	16.482807	26.111359	16.482807
21-06-12 09:40	4	22.277046	35.68383	22.277046
21-06-12 09:50	4	19.76676	30.407663	19.784788
21-06-12 10:00	4	18.995922	20.298655	16.03204
21-06-12 10:10	4	18.430841	16.552147	12.232375
21-06-12 10:20	4	14.8144655	16.623241	10.386422
21-06-12 10:30	4	10.690722	11.3545685	20.984797
21-06-12 10:40	4	11.869404	11.94174	13.235959
21-06-12 10:50	4	14.035128	11.963295	18.846346
21-06-12 11:00	4	16.645746	13.756388	14.359149
21-06-12 11:10	4	12.641844	11.977372	22.133791
21-06-12 11:20	4	13.049884	11.963925	21.223995
21-06-12 11:30	4	12.313597	11.954384	23.0157
21-06-12 11:40	4	11.95	11.95	23.9
21-06-12 11:50	4	15.42835	15.426471	22.430944
21-06-12 12:00	4	12.309859	11.839148	17.625034
21-06-12 12:10	4	17.118336	12.39774	10.686633
21-06-12 12:20	4	13.377452	15.18797	14.419199
21-06-12 12:30	4	13.139959	11.739956	12.903875
21-06-12 12:40	4	12.312829	12.18051	14.588938
21-06-12 12:50	4	14.850739	17.847553	30.252995
21-06-12 13:00	4	25.054577	26.721008	25.07229
21-06-12 13:10	4	23.95	26.721008	23.95
21-06-12 13:20	4	23.942362	26.707901	23.952866
21-06-12 13:30	4	23.95	26.721008	23.95
21-06-12 13:40	4	23.770906	26.462778	24.021103
21-06-12 13:50	4	22.63164	24.882233	24.473038
21-06-12 14:00	4	16.899853	16.899853	26.246918
21-06-12 14:10	4	16.959187	16.960644	24.650154
21-06-12 14:20	4	16.304668	16.312809	26.718882
21-06-12 14:30	4	15.246889	20.16419	16.797401
21-06-12 14:40	4	14.750658	21.793945	14.903542
21-06-12 14:50	4	13.075743	15.1820965	13.042795
21-06-12 15:00	4	26.765736	23.9	23.9
21-06-12 15:10	4	24.559214	23.904327	23.89201
21-06-12 15:20	4	24.894804	23.9	23.9
21-06-12 15:30	4	15.261629	22.643707	13.234133
21-06-12 15:40	4	19.166367	14.547363	10.89589
21-06-12 15:50	4	21.112583	12.218875	11.95
21-06-12 16:00	4	11.95	23.9	11.95
21-06-12 16:10	4	11.962448	23.9005	11.962432
21-06-12 16:20	4	11.95	23.900112	11.95
21-06-12 16:30	4	11.95	23.9	11.95
21-06-12 16:40	4	11.95	19.177757	9.682687
21-06-12 16:50	4	12.219999	0.268875	0.268875
21-06-12 17:00	4	18.6965	11.95	11.95
21-06-12 17:10	4	10.215529	11.591757	14.564886
21-06-12 17:20	4	13.794124	10.815277	18.783962
21-06-12 17:30	4	18.4996	1.176228	1.176228
21-06-12 17:40	4	11.3062935	11.892382	10.941869
21-06-12 17:50	4	13.764275	13.80554	13.7617235
21-06-12 18:00	4	14.979113	16.889065	14.9532795
21-06-12 18:10	4	9.360508	12.4833355	11.411792
21-06-12 18:20	4	11.95	11.95	13.259531
21-06-12 18:30	4	12.925192	11.942499	11.942499
21-06-12 18:40	4	21.458454	15.607811	16.249096
21-06-12 18:50	4	12.089376	12.489625	11.950798
21-06-12 19:00	4	11.941748	11.918571	12.882402
21-06-12 19:10	4	12.490254	13.024988	12.011879
21-06-12 19:20	4	19.417398	12.844156	19.338518
21-06-12 19:30	4	18.12121	16.60839	14.00112
21-06-12 19:40	4	17.435833	25.204453	17.465752
21-06-12 19:50	4	17.054893	17.02785	23.997662
21-06-12 20:00	4	11.253476	11.4370985	10.938516
21-06-12 20:10	4	18.092697	11.93306	12.991338
21-06-12 20:20	4	19.656736	27.774048	19.552217
21-06-12 20:30	4	23.17233	31.97167	22.459377
21-06-12 20:40	4	23.9	35.9	23.9
21-06-12 20:50	4	23.89054	30.08913	23.906454
21-06-12 21:00	4	23.96205	26.721008	23.962154
21-06-12 21:10	4	17.136358	26.138294	17.098001
21-06-12 21:20	4	14.22526	20.094788	13.870047
21-06-12 21:30	4	15.861028	19.430302	13.247396
21-06-12 21:40	4	22.208033	16.917267	16.917835
21-06-12 21:50	4	16.259329	21.634699	16.042215
21-06-12 22:00	4	13.162526	18.229456	12.995302
21-06-12 22:10	4	22.485489	19.503748	16.86846
21-06-12 22:20	4	20.351473	29.685282	19.497128
21-06-12 22:30	4	23.828474	20.883598	22.953228
21-06-12 22:40	4	26.853653	23.23992	21.918514
21-06-12 22:50	4	16.09879	20.472588	21.060772
21-06-12 23:00	4	16.826532	20.822384	19.925198
21-06-12 23:10	4	18.83368	17.746616	19.39513
21-06-12 23:20	4	12.060968	12.221639	23.300707
21-06-12 23:30	4	20.714245	20.48256	19.048697
21-06-12 23:40	4	21.969461	27.897396	22.957207
21-06-12 23:50	4	13.896268	14.631465	13.834
21-06-13 00:00	4	14.494641	12.748351	18.202417
21-06-13 00:10	4	17.225485	18.652973	20.592997
21-06-13 00:20	4	17.003164	19.101627	15.28718
21-06-13 00:30	4	15.609068	11.931485	14.784208
21-06-13 00:40	4	15.008301	15.551071	13.87573
21-06-13 00:50	4	16.893694	14.027643	16.828772
21-06-13 01:00	4	22.211573	21.48929	28.026175
21-06-13 01:10	4	19.80769	20.062284	22.177511
21-06-13 01:20	4	20.170649	18.850206	24.570612
21-06-13 01:30	4	26.118195	23.9259	24.683214
21-06-13 01:40	4	15.679212	27.731277	18.748508
21-06-13 01:50	4	23.613811	27.104614	26.419895
21-06-13 02:00	4	22.511883	22.313496	23.142124
21-06-13 02:10	4	19.529598	18.519444	23.005846
21-06-13 02:20	4	16.763676	16.763676	23.801058
21-06-13 02:30	4	19.470098	15.681262	22.77262
21-06-13 02:40	4	9.079805	22.541842	13.884969
21-06-13 02:50	4	18.696522	14.631116	20.335201
21-06-13 03:00	4	20.755413	22.506542	22.599758
21-06-13 03:10	4	20.629665	20.634306	22.000795
21-06-13 03:20	4	22.323198	23.64005	22.876997
21-06-13 03:30	4	14.425247	12.760803	26.216253
21-06-13 03:40	4	22.969954	15.002733	20.682373
21-06-13 03:50	4	21.249243	14.727045	17.296225
21-06-13 04:00	4	11.503054	17.672108	13.178263
21-06-13 04:10	4	10.622372	18.249044	10.872252
21-06-13 04:20	4	9.65504	8.403574	9.59008
21-06-13 04:30	4	18.83415	13.068314	13.209534
21-06-13 04:40	4	17.485588	19.657667	18.847279
21-06-13 04:50	4	19.361765	17.382414	17.150883
21-06-13 05:00	4	16.683666	12.338772	14.554316
21-06-13 05:10	4	17.899317	14.708597	18.587425
21-06-13 05:20	4	18.921896	19.07777	21.69643
21-06-13 05:30	4	19.123491	21.166504	25.535479
21-06-13 05:40	4	20.748112	21.621952	19.071613
21-06-13 05:50	4	20.218204	28.270767	24.283413
21-06-13 06:00	4	28.831223	23.379772	24.059032
21-06-13 06:10	4	14.793958	16.039478	14.775724
21-06-13 06:20	4	20.34953	12.981377	15.9944515
21-06-13 06:30	4	12.484342	15.0877	13.349592
21-06-13 06:40	4	16.89706	29.158688	22.435612
21-06-13 06:50	4	14.160048	16.68603	30.428967
21-06-13 07:00	5	12.117667	26.607204	12.117667
21-06-13 07:10	5	14.650505	26.765736	14.650505
21-06-13 07:20	5	20.395315	20.455957	25.290848
21-06-13 07:30	5	25.88176	26.765736	25.88176
21-06-13 07:40	5	25.373976	26.765736	25.373976
21-06-13 07:50	5	22.75609	26.765736	22.75609
21-06-13 08:00	5	20.89565	20.301207	25.511875
21-06-13 08:10	5	24.548855	22.394535	24.565933
21-06-13 08:20	5	13.447405	16.899555	16.17175
21-06-13 08:30	5	11.973826	14.304385	12.0
21-06-13 08:40	5	22.99015	20.941593	20.933258
21-06-13 08:50	5	25.359768	23.025211	22.698864
21-06-13 09:00	5	11.95	11.95	11.95
21-06-13 09:10	5	11.897322	10.994785	12.103392
21-06-13 09:20	5	11.947481	4.144667	3.7769477
21-06-13 09:30	5	11.957513	13.930903	12.0
21-06-13 09:40	5	14.537804	20.525526	17.834095
21-06-13 09:50	5	19.269188	15.254957	15.217888
21-06-13 10:00	5	17.910732	14.012042	13.894676
21-06-13 10:10	5	11.880959	12.020752	11.86603
21-06-13 10:20	5	12.18693	10.3602915	9.763296
21-06-13 10:30	5	12.010408	11.95	11.95
21-06-13 10:40	5	18.97024	13.842868	12.735179
21-06-13 10:50	5	18.936178	14.606975	14.726832
21-06-13 11:00	5	15.8642025	21.011744	15.045288
21-06-13 11:10	5	13.997388	12.888759	18.44626
21-06-13 11:20	5	23.286203	34.654194	23.9
21-06-13 11:30	5	24.582737	34.749245	23.568302
21-06-13 11:40	5	19.100155	18.356525	13.461397
21-06-13 11:50	5	17.238155	25.144535	17.213728
21-06-13 12:00	5	19.7411	19.826153	16.50201
21-06-13 12:10	5	20.310183	17.858482	15.876826
21-06-13 12:20	5	20.948107	11.930791	11.930791
21-06-13 12:30	5	11.95	11.95	11.95
21-06-13 12:40	5	14.554791	14.536298	14.536298
21-06-13 12:50	5	18.9287	15.8601	15.8601
21-06-13 13:00	5	23.9	11.95	11.95
21-06-13 13:10	5	26.210629	11.95	11.95
21-06-13 13:20	5	15.858327	11.996698	13.876104
21-06-13 13:30	5	22.26429	22.200329	22.200329
21-06-13 13:40	5	13.490506	13.393751	13.393751
21-06-13 13:50	5	12.0	12.262371	11.958303
21-06-13 14:00	5	12.0	11.95	11.95
21-06-13 14:10	5	12.044996	11.95	11.95
21-06-13 14:20	5	12.082071	12.280726	10.98165
21-06-13 14:30	5	14.636683	9.499535	9.520231
21-06-13 14:40	5	12.167055	16.66109	11.698473
21-06-13 14:50	5	14.209724	30.598288	14.209724
21-06-13 15:00	5	19.400364	29.900898	19.382488
21-06-13 15:10	5	18.121782	24.461874	18.067837
21-06-13 15:20	5	23.905787	23.90975	23.856007
21-06-13 15:30	5	23.95	23.9	23.9
21-06-13 15:40	5	23.025114	22.488598	23.512823
21-06-13 15:50	5	12.062168	12.061372	23.791372
21-06-13 16:00	5	16.88492	15.181317	14.936394
21-06-13 16:10	5	14.257729	12.72227	11.987013
21-06-13 16:20	5	12.048165	11.95	11.95
21-06-13 16:30	5	15.0828495	11.95	11.95
21-06-13 16:40	5	15.518191	11.95	11.95
21-06-13 16:50	5	22.484016	29.310024	20.67891
21-06-13 17:00	5	10.937645	27.54043	10.9230175
21-06-13 17:10	5	18.995646	18.803041	22.748062
21-06-13 17:20	5	26.657536	23.681126	23.681126
21-06-13 17:30	5	23.799892	13.96414	13.974048
21-06-13 17:40	5	14.206334	12.025576	11.8538885
21-06-13 17:50	5	11.95	12.0	11.95
21-06-13 18:00	5	11.95	12.344559	11.95
21-06-13 18:10	5	12.011255	12.0	11.9511385
21-06-13 18:20	5	13.796999	13.913218	13.780287
21-06-13 18:30	5	14.235991	15.908984	15.278775
21-06-13 18:40	5	13.077097	13.38559	15.398686
21-06-13 18:50	5	18.94019	11.95	11.95
21-06-13 19:00	5	20.556599	12.785335	13.20871
21-06-13 19:10	5	13.357722	13.916687	13.516714
21-06-13 19:20	5	13.196757	20.644138	12.457586
21-06-13 19:30	5	13.185066	17.268005	15.94325
21-06-13 19:40	5	12.46438	22.946018	12.464075
21-06-13 19:50	5	11.869139	23.9	11.869139
21-06-13 20:00	5	11.95	23.9	11.95
21-06-13 20:10	5	11.954459	21.00332	12.636964
21-06-13 20:20	5	12.335302	23.07513	12.446535
21-06-13 20:30	5	11.939613	12.766222	12.333445
21-06-13 20:40	5	14.860164	12.469045	13.27171
21-06-13 20:50	5	20.360561	23.057938	20.231615
21-06-13 21:00	5	21.762089	22.910923	30.11618
21-06-13 21:10	5	23.829868	14.068571	15.698029
21-06-13 21:20	5	21.574371	16.73486	16.418865
21-06-13 21:30	5	21.432697	17.191065	26.352795
21-06-13 21:40	5	24.483835	14.2879505	14.2879505
21-06-13 21:50	5	23.924795	17.997797	18.036064
21-06-13 22:00	5	24.123833	22.894087	22.917849
21-06-13 22:10	5	25.04018	13.865268	13.865268
21-06-13 22:20	5	22.995996	17.559204	18.621227
21-06-13 22:30	5	15.986397	13.372452	18.06053
21-06-13 22:40	5	16.95795	17.219961	22.724825
21-06-13 22:50	5	17.361954	17.057356	17.057356
21-06-13 23:00	5	35.46385	23.848736	23.686083
21-06-13 23:10	5	13.670627	22.056133	12.47744
21-06-13 23:20	5	13.758856	16.639338	12.731885
21-06-13 23:30	5	14.772656	15.087107	19.620754
21-06-13 23:40	5	10.712448	17.768288	14.468378
21-06-13 23:50	5	7.907407	8.364307	16.197214
21-06-14 00:00	5	14.372424	14.970461	24.558308
21-06-14 00:10	5	15.031955	22.18761	15.698595
21-06-14 00:20	5	17.640049	23.586325	18.983698
21-06-14 00:30	5	17.243816	21.680134	16.750011
21-06-14 00:40	5	18.029026	12.032267	13.162143
21-06-14 00:50	5	21.175436	13.824106	19.753086
21-06-14 01:00	5	16.241629	16.711645	15.276575
21-06-14 01:10	5	18.92856	16.57046	19.61987
21-06-14 01:20	5	not_recorded	not_recorded	not_recorded
21-06-14 01:30	5	not_recorded	not_recorded	not_recorded
21-06-14 01:40	5	not_recorded	not_recorded	not_recorded
21-06-14 01:50	5	not_recorded	not_recorded	not_recorded
21-06-14 02:00	5	not_recorded	not_recorded	not_recorded
21-06-14 02:10	5	not_recorded	not_recorded	not_recorded
21-06-14 02:20	5	not_recorded	not_recorded	not_recorded
21-06-14 02:30	5	not_recorded	not_recorded	not_recorded
21-06-14 02:40	5	not_recorded	not_recorded	not_recorded
21-06-14 02:50	5	not_recorded	not_recorded	not_recorded
21-06-14 03:00	5	not_recorded	not_recorded	not_recorded
21-06-14 03:10	5	not_recorded	not_recorded	not_recorded
21-06-14 03:20	5	not_recorded	not_recorded	not_recorded
21-06-14 03:30	5	not_recorded	not_recorded	not_recorded
21-06-14 03:40	5	not_recorded	not_recorded	not_recorded
21-06-14 03:50	5	not_recorded	not_recorded	not_recorded
21-06-14 04:00	5	not_recorded	not_recorded	not_recorded
21-06-14 04:10	5	not_recorded	not_recorded	not_recorded
21-06-14 04:20	5	not_recorded	not_recorded	not_recorded
21-06-14 04:30	5	not_recorded	not_recorded	not_recorded
21-06-14 04:40	5	not_recorded	not_recorded	not_recorded
21-06-14 04:50	5	not_recorded	not_recorded	not_recorded
21-06-14 05:00	5	not_recorded	not_recorded	not_recorded
21-06-14 05:10	5	not_recorded	not_recorded	not_recorded
21-06-14 05:20	5	not_recorded	not_recorded	not_recorded
21-06-14 05:30	5	not_recorded	not_recorded	not_recorded
21-06-14 05:40	5	not_recorded	not_recorded	not_recorded
21-06-14 05:50	5	not_recorded	not_recorded	not_recorded
21-06-14 06:00	5	not_recorded	not_recorded	not_recorded
21-06-14 06:10	5	not_recorded	not_recorded	not_recorded
21-06-14 06:20	5	not_recorded	not_recorded	not_recorded
21-06-14 06:30	5	not_recorded	not_recorded	not_recorded
21-06-14 06:40	5	not_recorded	not_recorded	not_recorded
21-06-14 06:50	5	not_recorded	not_recorded	not_recorded
