# Supplementary material for: Rodent home cage monitoring for preclinical safety pharmacology assessment: results of a multi-company validation evaluating nonclinical and clinical data from three compounds
Source: Front Toxicol. 2025 Nov 5;7:1655330. doi: 10.3389/ftox.2025.1655330 (PMC12626872; doi:10.3389/ftox.2025.1655330)
Supplement: Supplementary file 1 [file DataSheet1.zip › JNJ/JNJ_Separation_300_Cage-2.csv]

timestamp	day_index	985141003627864	985141003627871	985141003627872
21-06-14 07:00	-4	not_recorded	not_recorded	not_recorded
21-06-14 07:10	-4	not_recorded	not_recorded	not_recorded
21-06-14 07:20	-4	not_recorded	not_recorded	not_recorded
21-06-14 07:30	-4	not_recorded	not_recorded	not_recorded
21-06-14 07:40	-4	not_recorded	not_recorded	not_recorded
21-06-14 07:50	-4	not_recorded	not_recorded	not_recorded
21-06-14 08:00	-4	not_recorded	not_recorded	not_recorded
21-06-14 08:10	-4	not_recorded	not_recorded	not_recorded
21-06-14 08:20	-4	not_recorded	not_recorded	not_recorded
21-06-14 08:30	-4	not_recorded	not_recorded	not_recorded
21-06-14 08:40	-4	not_recorded	not_recorded	not_recorded
21-06-14 08:50	-4	not_recorded	not_recorded	not_recorded
21-06-14 09:00	-4	not_recorded	not_recorded	not_recorded
21-06-14 09:10	-4	not_recorded	not_recorded	not_recorded
21-06-14 09:20	-4	not_recorded	not_recorded	not_recorded
21-06-14 09:30	-4	not_recorded	not_recorded	not_recorded
21-06-14 09:40	-4	not_recorded	not_recorded	not_recorded
21-06-14 09:50	-4	not_recorded	not_recorded	not_recorded
21-06-14 10:00	-4	not_recorded	not_recorded	not_recorded
21-06-14 10:10	-4	not_recorded	not_recorded	not_recorded
21-06-14 10:20	-4	not_recorded	not_recorded	not_recorded
21-06-14 10:30	-4	14.3919115	13.781434	17.960869
21-06-14 10:40	-4	16.009995	13.836296	15.131892
21-06-14 10:50	-4	15.569902	15.097613	16.259188
21-06-14 11:00	-4	8.586616	12.8214855	13.758344
21-06-14 11:10	-4	17.561493	17.591541	14.383328
21-06-14 11:20	-4	16.644415	20.170492	13.56665
21-06-14 11:30	-4	31.659245	11.95	11.95
21-06-14 11:40	-4	37.83666	11.95	11.95
21-06-14 11:50	-4	34.950714	22.734505	22.476995
21-06-14 12:00	-4	35.879288	23.876637	23.876637
21-06-14 12:10	-4	35.9	23.9	23.9
21-06-14 12:20	-4	35.874905	23.8761	23.8761
21-06-14 12:30	-4	35.34318	24.142405	24.142405
21-06-14 12:40	-4	29.27212	16.455551	14.09112
21-06-14 12:50	-4	34.714333	17.084198	17.084198
21-06-14 13:00	-4	33.426353	23.866077	24.420681
21-06-14 13:10	-4	23.95	23.95	26.721008
21-06-14 13:20	-4	23.959272	23.924374	24.752888
21-06-14 13:30	-4	26.386606	23.878252	23.973047
21-06-14 13:40	-4	35.742332	23.220263	23.226938
21-06-14 13:50	-4	33.797615	12.032938	12.032938
21-06-14 14:00	-4	33.304794	12.798654	12.798759
21-06-14 14:10	-4	33.83507	11.985333	11.985333
21-06-14 14:20	-4	25.8307	16.21774	16.243645
21-06-14 14:30	-4	17.98577	14.650609	15.89574
21-06-14 14:40	-4	15.567424	14.106229	19.082829
21-06-14 14:50	-4	21.252928	15.018234	15.225986
21-06-14 15:00	-4	25.321335	21.158035	19.385174
21-06-14 15:10	-4	22.658924	16.704937	12.844614
21-06-14 15:20	-4	18.245802	25.27327	13.355196
21-06-14 15:30	-4	15.880995	28.203602	15.880995
21-06-14 15:40	-4	30.415918	25.484715	21.370602
21-06-14 15:50	-4	35.856983	22.134945	22.125574
21-06-14 16:00	-4	35.9	11.95	11.95
21-06-14 16:10	-4	35.9	12.772161	12.772161
21-06-14 16:20	-4	34.440193	25.89527	25.89527
21-06-14 16:30	-4	34.26821	23.622963	23.622963
21-06-14 16:40	-4	35.9	11.95	11.95
21-06-14 16:50	-4	35.9	13.123889	13.123889
21-06-14 17:00	-4	35.851326	23.823547	23.823547
21-06-14 17:10	-4	31.197018	23.662594	21.323994
21-06-14 17:20	-4	12.566641	18.590017	13.617984
21-06-14 17:30	-4	12.12851	11.62753	11.381533
21-06-14 17:40	-4	15.422487	15.488825	15.27092
21-06-14 17:50	-4	20.047312	12.349857	12.977849
21-06-14 18:00	-4	22.813778	22.486477	33.794033
21-06-14 18:10	-4	23.9	23.9	35.9
21-06-14 18:20	-4	23.770525	23.770954	35.908714
21-06-14 18:30	-4	23.910292	24.480658	33.440292
21-06-14 18:40	-4	23.95	26.721008	23.95
21-06-14 18:50	-4	23.828228	25.713507	27.587383
21-06-14 19:00	-4	23.905155	23.905155	33.43673
21-06-14 19:10	-4	23.905878	19.917816	19.890497
21-06-14 19:20	-4	35.865746	23.901182	23.904673
21-06-14 19:30	-4	35.654625	24.077482	24.077482
21-06-14 19:40	-4	30.749798	27.463741	24.26441
21-06-14 19:50	-4	12.515595	18.863892	15.166163
21-06-14 20:00	-4	25.60796	18.925617	18.315113
21-06-14 20:10	-4	22.29399	21.000776	16.889965
21-06-14 20:20	-4	13.549385	18.199345	14.686182
21-06-14 20:30	-4	21.085789	22.661297	26.127508
21-06-14 20:40	-4	17.544073	19.652523	27.023172
21-06-14 20:50	-4	26.73465	17.259495	20.906376
21-06-14 21:00	-4	33.9105	3.622918	3.622918
21-06-14 21:10	-4	25.179111	15.861743	16.01437
21-06-14 21:20	-4	21.943283	26.172024	27.68308
21-06-14 21:30	-4	23.472189	37.228104	23.472189
21-06-14 21:40	-4	20.52695	22.604137	16.987606
21-06-14 21:50	-4	15.537855	14.519397	20.49564
21-06-14 22:00	-4	18.63145	19.381046	17.858282
21-06-14 22:10	-4	15.888837	16.695593	25.77354
21-06-14 22:20	-4	22.334885	22.129131	21.169027
21-06-14 22:30	-4	14.515665	23.957104	14.515665
21-06-14 22:40	-4	23.822996	23.762918	23.779211
21-06-14 22:50	-4	19.711613	18.000496	20.214525
21-06-14 23:00	-4	26.287792	20.293623	21.757935
21-06-14 23:10	-4	17.077536	20.214472	21.802103
21-06-14 23:20	-4	24.298904	13.849835	17.014538
21-06-14 23:30	-4	24.792791	22.916668	34.05357
21-06-14 23:40	-4	17.004314	18.198446	24.009638
21-06-14 23:50	-4	20.582129	17.959087	17.007095
21-06-15 00:00	-4	21.8373	22.514017	17.301891
21-06-15 00:10	-4	17.871191	17.419931	15.276575
21-06-15 00:20	-4	11.508248	12.312235	12.392424
21-06-15 00:30	-4	22.52645	15.607607	15.645018
21-06-15 00:40	-4	17.694025	17.093494	17.59101
21-06-15 00:50	-4	17.037552	16.007893	18.231028
21-06-15 01:00	-4	14.780118	14.3224	18.626133
21-06-15 01:10	-4	31.840155	23.30969	23.567802
21-06-15 01:20	-4	25.584898	22.762993	20.165329
21-06-15 01:30	-4	24.722767	24.697796	21.12297
21-06-15 01:40	-4	13.746824	21.824537	16.722034
21-06-15 01:50	-4	24.713352	16.8302	20.591583
21-06-15 02:00	-4	20.480436	19.05921	23.867397
21-06-15 02:10	-4	25.804615	19.791235	20.058622
21-06-15 02:20	-4	26.339804	18.925259	19.729494
21-06-15 02:30	-4	23.503847	22.196749	21.996925
21-06-15 02:40	-4	33.816765	23.402527	23.230732
21-06-15 02:50	-4	28.435017	24.156246	25.833075
21-06-15 03:00	-4	30.284985	24.673618	24.813625
21-06-15 03:10	-4	25.948124	19.216572	19.747017
21-06-15 03:20	-4	31.555435	15.90082	15.816297
21-06-15 03:30	-4	23.91768	25.159891	25.469341
21-06-15 03:40	-4	24.524595	22.510975	24.714647
21-06-15 03:50	-4	25.022375	21.267231	16.657406
21-06-15 04:00	-4	19.719213	13.413622	13.728231
21-06-15 04:10	-4	31.724594	18.696556	18.713606
21-06-15 04:20	-4	22.226856	19.470135	20.473566
21-06-15 04:30	-4	14.6152115	15.596405	13.791025
21-06-15 04:40	-4	16.570776	21.120985	15.478371
21-06-15 04:50	-4	22.835217	23.876616	20.117352
21-06-15 05:00	-4	16.21484	13.725935	19.276173
21-06-15 05:10	-4	28.505991	20.984081	21.050385
21-06-15 05:20	-4	29.979568	18.7289	19.677454
21-06-15 05:30	-4	26.15179	18.213005	18.17754
21-06-15 05:40	-4	15.497091	24.885544	20.37377
21-06-15 05:50	-4	18.979633	15.11775	17.533897
21-06-15 06:00	-4	16.736675	22.120226	16.768106
21-06-15 06:10	-4	18.430845	16.001627	17.93134
21-06-15 06:20	-4	22.316265	22.868132	22.194582
21-06-15 06:30	-4	24.723185	15.51811	15.765137
21-06-15 06:40	-4	12.917414	11.72601	11.396761
21-06-15 06:50	-4	24.43296	25.778738	24.246391
21-06-15 07:00	-3	23.9	35.9	23.9
21-06-15 07:10	-3	23.9	35.9	23.9
21-06-15 07:20	-3	23.9	35.9	23.9
21-06-15 07:30	-3	23.9	35.884468	23.9
21-06-15 07:40	-3	23.9	35.9	23.9
21-06-15 07:50	-3	23.9	35.86455	23.9
21-06-15 08:00	-3	23.9	35.9	23.9
21-06-15 08:10	-3	23.9	35.9	23.9
21-06-15 08:20	-3	13.168277	14.700438	17.145168
21-06-15 08:30	-3	11.952155	16.668259	14.944165
21-06-15 08:40	-3	11.95	23.9	11.95
21-06-15 08:50	-3	11.95	15.465291	15.443771
21-06-15 09:00	-3	15.541524	15.559488	16.911987
21-06-15 09:10	-3	12.174431	12.609606	16.65029
21-06-15 09:20	-3	11.938049	11.989037	14.384883
21-06-15 09:30	-3	11.941154	11.950708	17.060747
21-06-15 09:40	-3	16.352032	15.509424	19.555527
21-06-15 09:50	-3	15.327768	16.508879	19.641535
21-06-15 10:00	-3	15.943756	22.21923	22.635952
21-06-15 10:10	-3	21.938456	23.509167	25.166782
21-06-15 10:20	-3	16.551716	16.551716	24.38992
21-06-15 10:30	-3	16.899853	16.899853	23.959919
21-06-15 10:40	-3	16.899853	16.899853	26.214823
21-06-15 10:50	-3	16.870457	19.69408	19.782267
21-06-15 11:00	-3	15.667746	16.152874	14.916861
21-06-15 11:10	-3	17.056139	15.316541	14.715387
21-06-15 11:20	-3	14.487886	16.762833	14.807571
21-06-15 11:30	-3	15.396204	16.39647	17.985416
21-06-15 11:40	-3	20.17893	19.936848	20.72439
21-06-15 11:50	-3	23.349487	16.61258	15.042361
21-06-15 12:00	-3	25.853088	16.700018	16.418415
21-06-15 12:10	-3	36.206776	14.614865	14.622816
21-06-15 12:20	-3	35.848778	23.911129	23.919605
21-06-15 12:30	-3	35.9	23.9	23.9
21-06-15 12:40	-3	31.596796	19.904522	18.999767
21-06-15 12:50	-3	29.448685	18.823078	18.823078
21-06-15 13:00	-3	28.64587	13.4213	13.4213
21-06-15 13:10	-3	34.73949	21.22983	20.183714
21-06-15 13:20	-3	37.239025	15.44299	15.44299
21-06-15 13:30	-3	35.964664	23.359663	23.361866
21-06-15 13:40	-3	35.9	23.9	23.9
21-06-15 13:50	-3	18.985172	15.219774	25.18805
21-06-15 14:00	-3	16.362087	21.190886	15.898163
21-06-15 14:10	-3	11.95	23.95	11.95
21-06-15 14:20	-3	11.94612	13.106542	13.852562
21-06-15 14:30	-3	8.494403	11.95	10.014546
21-06-15 14:40	-3	19.027554	18.773344	18.894367
21-06-15 14:50	-3	21.8338	13.363798	16.29514
21-06-15 15:00	-3	29.061209	17.906216	17.872908
21-06-15 15:10	-3	23.95	23.9	23.9
21-06-15 15:20	-3	23.931042	24.288317	23.858454
21-06-15 15:30	-3	25.796825	13.538553	13.538553
21-06-15 15:40	-3	16.538462	11.95	13.278023
21-06-15 15:50	-3	21.04624	16.500423	23.879368
21-06-15 16:00	-3	35.9	23.9	23.9
21-06-15 16:10	-3	35.9	23.9	23.9
21-06-15 16:20	-3	35.604042	23.908209	23.965466
21-06-15 16:30	-3	33.912476	22.700321	22.800201
21-06-15 16:40	-3	26.444082	17.05518	17.52647
21-06-15 16:50	-3	29.637226	8.383049	8.612285
21-06-15 17:00	-3	23.539165	16.477337	14.153232
21-06-15 17:10	-3	12.1207285	23.707767	12.1207285
21-06-15 17:20	-3	11.92914	16.758717	11.92747
21-06-15 17:30	-3	11.95	23.900476	11.95
21-06-15 17:40	-3	14.080859	16.333473	11.9283285
21-06-15 17:50	-3	16.479956	16.708746	13.635304
21-06-15 18:00	-3	17.578747	14.151876	13.496821
21-06-15 18:10	-3	21.779816	8.701411	8.701411
21-06-15 18:20	-3	12.709179	14.576042	11.897249
21-06-15 18:30	-3	18.68215	23.9	18.650293
21-06-15 18:40	-3	23.95	23.9	23.9
21-06-15 18:50	-3	17.790747	18.680449	20.122555
21-06-15 19:00	-3	12.1797905	16.918911	14.995857
21-06-15 19:10	-3	16.487251	17.459705	19.59763
21-06-15 19:20	-3	25.910345	21.959707	27.63071
21-06-15 19:30	-3	20.352825	20.089436	30.949429
21-06-15 19:40	-3	11.243974	18.29846	16.51751
21-06-15 19:50	-3	12.574109	15.349706	28.663824
21-06-15 20:00	-3	19.314907	27.40681	27.7161
21-06-15 20:10	-3	23.9	37.83666	23.9
21-06-15 20:20	-3	24.30018	35.511932	22.939356
21-06-15 20:30	-3	21.208183	14.715311	12.796906
21-06-15 20:40	-3	10.54199	15.466054	12.545372
21-06-15 20:50	-3	9.536122	23.320486	12.307825
21-06-15 21:00	-3	13.558395	17.145979	8.486438
21-06-15 21:10	-3	14.736494	14.736494	27.837835
21-06-15 21:20	-3	21.476627	32.442444	24.172256
21-06-15 21:30	-3	20.01625	36.262585	20.01625
21-06-15 21:40	-3	25.288092	15.1074295	13.284442
21-06-15 21:50	-3	14.415828	17.792059	13.164267
21-06-15 22:00	-3	13.962801	17.954311	13.28199
21-06-15 22:10	-3	16.899853	16.97292	16.899853
21-06-15 22:20	-3	14.06085	20.648216	14.079165
21-06-15 22:30	-3	17.151491	17.191074	22.185835
21-06-15 22:40	-3	17.568424	14.733485	20.665867
21-06-15 22:50	-3	11.7959795	21.859177	14.415558
21-06-15 23:00	-3	12.282608	33.910366	12.282608
21-06-15 23:10	-3	18.03255	36.849068	18.03255
21-06-15 23:20	-3	19.746267	21.817316	21.605162
21-06-15 23:30	-3	13.197705	26.619436	14.046168
21-06-15 23:40	-3	27.770687	19.84471	16.077042
21-06-15 23:50	-3	19.11295	20.330404	20.054447
21-06-16 00:00	-3	23.579388	22.706337	32.40216
21-06-16 00:10	-3	18.844654	18.844654	34.597103
21-06-16 00:20	-3	12.058345	13.593715	22.770237
21-06-16 00:30	-3	19.203556	20.259968	16.424698
21-06-16 00:40	-3	15.250117	12.886803	15.963104
21-06-16 00:50	-3	16.277355	11.114186	14.716116
21-06-16 01:00	-3	18.610062	16.968513	13.099945
21-06-16 01:10	-3	12.559906	12.202503	23.354347
21-06-16 01:20	-3	22.710962	21.903025	23.20707
21-06-16 01:30	-3	16.284445	22.643393	16.862013
21-06-16 01:40	-3	24.797626	22.813099	26.284245
21-06-16 01:50	-3	27.377232	21.992085	24.737219
21-06-16 02:00	-3	29.150534	25.835464	24.308159
21-06-16 02:10	-3	16.385183	15.272926	14.885226
21-06-16 02:20	-3	20.023174	17.808208	16.543596
21-06-16 02:30	-3	33.986626	24.186258	23.776066
21-06-16 02:40	-3	20.336624	24.031315	19.552212
21-06-16 02:50	-3	16.588362	21.286617	14.724912
21-06-16 03:00	-3	37.426857	14.409708	14.409708
21-06-16 03:10	-3	35.901222	23.9	23.9
21-06-16 03:20	-3	24.475063	18.5544	20.707481
21-06-16 03:30	-3	19.872879	30.624918	19.612543
21-06-16 03:40	-3	21.803343	16.708323	14.198462
21-06-16 03:50	-3	20.827057	16.931059	17.523373
21-06-16 04:00	-3	17.810541	18.535854	20.960701
21-06-16 04:10	-3	23.155457	22.358694	19.2152
21-06-16 04:20	-3	17.757736	20.692188	23.505363
21-06-16 04:30	-3	22.920452	26.80094	22.7253
21-06-16 04:40	-3	16.440012	14.791145	16.02296
21-06-16 04:50	-3	16.907614	18.320444	24.618534
21-06-16 05:00	-3	18.699749	14.312207	19.189007
21-06-16 05:10	-3	14.684398	11.581423	9.712839
21-06-16 05:20	-3	19.615433	14.222615	13.796694
21-06-16 05:30	-3	21.908007	19.186493	22.033558
21-06-16 05:40	-3	16.820091	18.617138	20.27257
21-06-16 05:50	-3	11.58162	12.650045	13.146339
21-06-16 06:00	-3	18.905056	11.947756	11.756811
21-06-16 06:10	-3	29.786041	20.98264	22.042238
21-06-16 06:20	-3	29.459415	24.556911	24.718513
21-06-16 06:30	-3	23.076077	26.2394	24.08076
21-06-16 06:40	-3	24.713085	22.266394	17.384876
21-06-16 06:50	-3	24.872545	13.890225	16.147135
21-06-16 07:00	-2	35.938686	22.565983	22.565983
21-06-16 07:10	-2	27.561045	20.827925	25.647924
21-06-16 07:20	-2	25.937439	23.9	23.9
21-06-16 07:30	-2	23.196402	18.799553	22.162075
21-06-16 07:40	-2	4.944049	4.944049	35.35029
21-06-16 07:50	-2	19.78891	19.78891	33.83507
21-06-16 08:00	-2	16.893621	16.893621	33.83507
21-06-16 08:10	-2	16.899853	16.899853	33.83507
21-06-16 08:20	-2	13.384471	13.384471	30.240387
21-06-16 08:30	-2	13.213156	14.496798	29.210468
21-06-16 08:40	-2	16.973663	23.965	16.973663
21-06-16 08:50	-2	16.274673	23.95	16.274673
21-06-16 09:00	-2	16.915861	24.011723	16.915861
21-06-16 09:10	-2	18.910345	24.163897	18.8667
21-06-16 09:20	-2	14.002218	26.765736	14.002218
21-06-16 09:30	-2	17.579382	20.097324	20.594147
21-06-16 09:40	-2	20.96066	19.423374	24.620026
21-06-16 09:50	-2	18.560799	13.052988	13.475032
21-06-16 10:00	-2	12.197657	12.847301	11.9298525
21-06-16 10:10	-2	20.138292	14.305402	13.393349
21-06-16 10:20	-2	17.270832	15.026716	15.900766
21-06-16 10:30	-2	16.981146	17.750391	15.703288
21-06-16 10:40	-2	15.140826	13.160074	14.042465
21-06-16 10:50	-2	22.179108	22.395977	24.20361
21-06-16 11:00	-2	25.00691	21.287937	28.460688
21-06-16 11:10	-2	19.475521	14.22187	13.854273
21-06-16 11:20	-2	23.539593	19.15675	17.026466
21-06-16 11:30	-2	20.669432	34.28984	21.706726
21-06-16 11:40	-2	13.374243	31.078861	15.437735
21-06-16 11:50	-2	18.781801	19.495316	23.95
21-06-16 12:00	-2	16.165813	18.748566	21.764805
21-06-16 12:10	-2	12.036761	26.70427	12.036761
21-06-16 12:20	-2	12.41261	26.649008	12.4144
21-06-16 12:30	-2	15.88734	24.406242	15.53199
21-06-16 12:40	-2	13.873667	13.943044	23.061733
21-06-16 12:50	-2	20.171999	20.171999	24.826626
21-06-16 13:00	-2	17.624702	22.781883	17.64217
21-06-16 13:10	-2	16.899853	16.935247	16.899853
21-06-16 13:20	-2	15.455637	19.778492	15.455637
21-06-16 13:30	-2	13.785131	8.9446335	16.806263
21-06-16 13:40	-2	29.91009	12.863856	14.535177
21-06-16 13:50	-2	27.465292	20.384708	20.384708
21-06-16 14:00	-2	32.18457	24.788013	24.788013
21-06-16 14:10	-2	29.617289	21.906448	22.69701
21-06-16 14:20	-2	27.856884	18.451155	18.451155
21-06-16 14:30	-2	35.463596	22.38332	22.38332
21-06-16 14:40	-2	35.9	22.913727	22.913727
21-06-16 14:50	-2	35.9	23.9	23.9
21-06-16 15:00	-2	17.500593	14.914716	24.689816
21-06-16 15:10	-2	14.656362	18.304031	12.561987
21-06-16 15:20	-2	14.718814	12.257784	11.952304
21-06-16 15:30	-2	10.919116	12.479951	10.919116
21-06-16 15:40	-2	11.95	11.95	11.95
21-06-16 15:50	-2	15.451314	11.95007	11.950064
21-06-16 16:00	-2	13.53079	16.23992	12.949527
21-06-16 16:10	-2	23.89565	16.894705	14.482994
21-06-16 16:20	-2	26.759167	13.406082	13.406082
21-06-16 16:30	-2	26.741282	11.942198	11.942198
21-06-16 16:40	-2	20.953922	11.95	11.95
21-06-16 16:50	-2	16.935247	11.95	11.95
21-06-16 17:00	-2	15.444559	12.502215	12.353188
21-06-16 17:10	-2	12.174629	12.174779	13.18972
21-06-16 17:20	-2	16.344028	11.95	11.95
21-06-16 17:30	-2	13.461889	11.95	11.95
21-06-16 17:40	-2	5.722695	13.81584	6.5437784
21-06-16 17:50	-2	5.586097	11.217417	7.035174
21-06-16 18:00	-2	11.95	11.95	11.95
21-06-16 18:10	-2	11.95	11.95	11.95
21-06-16 18:20	-2	15.443771	18.541376	15.443771
21-06-16 18:30	-2	15.814787	14.775774	14.76565
21-06-16 18:40	-2	18.629253	11.95	11.95
21-06-16 18:50	-2	25.937439	15.443771	15.443771
21-06-16 19:00	-2	27.107203	15.754275	14.917612
21-06-16 19:10	-2	28.85138	16.479967	12.180506
21-06-16 19:20	-2	15.564229	12.949597	11.670307
21-06-16 19:30	-2	15.184866	14.818243	15.163122
21-06-16 19:40	-2	10.415743	11.858458	15.522855
21-06-16 19:50	-2	12.99128	12.987775	29.583221
21-06-16 20:00	-2	9.152898	7.7151427	22.424728
21-06-16 20:10	-2	11.948512	11.638244	13.65299
21-06-16 20:20	-2	11.95	11.95	11.95022
21-06-16 20:30	-2	11.95	11.95	11.95
21-06-16 20:40	-2	11.258422	11.258422	11.258422
21-06-16 20:50	-2	15.42193	11.87146	16.721115
21-06-16 21:00	-2	15.881007	15.881007	26.186163
21-06-16 21:10	-2	15.334332	17.703495	21.415987
21-06-16 21:20	-2	15.726993	22.66293	17.023098
21-06-16 21:30	-2	14.499512	13.156177	16.974768
21-06-16 21:40	-2	12.489497	12.175695	11.1139345
21-06-16 21:50	-2	11.896513	15.979695	14.70036
21-06-16 22:00	-2	28.68436	21.44195	24.460358
21-06-16 22:10	-2	24.434772	18.444698	17.861961
21-06-16 22:20	-2	18.728802	20.451843	16.38804
21-06-16 22:30	-2	20.029018	23.713453	20.050947
21-06-16 22:40	-2	23.9	35.9	23.9
21-06-16 22:50	-2	23.887579	28.808529	23.503391
21-06-16 23:00	-2	23.9	31.802174	23.9
21-06-16 23:10	-2	21.004131	30.93047	21.259148
21-06-16 23:20	-2	17.725693	24.585485	18.941572
21-06-16 23:30	-2	16.261866	26.286297	20.26875
21-06-16 23:40	-2	23.088753	18.75859	24.174086
21-06-16 23:50	-2	22.826761	21.318516	23.015478
21-06-17 00:00	-2	19.17435	12.963077	11.748633
21-06-17 00:10	-2	27.058847	24.797194	21.024223
21-06-17 00:20	-2	20.42498	19.457037	15.449855
21-06-17 00:30	-2	21.659443	18.492512	13.902234
21-06-17 00:40	-2	12.490436	12.720812	32.68553
21-06-17 00:50	-2	11.975473	16.998608	14.09976
21-06-17 01:00	-2	18.566652	17.397112	25.18253
21-06-17 01:10	-2	21.45448	18.37107	24.924301
21-06-17 01:20	-2	28.65035	19.513775	21.084103
21-06-17 01:30	-2	17.744297	18.679167	24.586994
21-06-17 01:40	-2	15.112882	13.844663	15.5590725
21-06-17 01:50	-2	19.096935	19.462093	22.734716
21-06-17 02:00	-2	18.769732	17.982994	25.31776
21-06-17 02:10	-2	17.846817	18.189064	25.914728
21-06-17 02:20	-2	16.63316	20.063875	21.735746
21-06-17 02:30	-2	12.306219	25.845407	12.487275
21-06-17 02:40	-2	16.862247	16.6778	19.013988
21-06-17 02:50	-2	18.668049	19.003204	21.62106
21-06-17 03:00	-2	18.468664	26.662811	15.480009
21-06-17 03:10	-2	21.201197	18.136726	22.508501
21-06-17 03:20	-2	20.643269	16.48594	16.05864
21-06-17 03:30	-2	22.01345	21.061558	19.014118
21-06-17 03:40	-2	25.871485	22.206343	25.622711
21-06-17 03:50	-2	16.931747	17.570538	29.652124
21-06-17 04:00	-2	17.971355	15.2010975	17.757902
21-06-17 04:10	-2	25.553432	16.229084	17.19082
21-06-17 04:20	-2	25.935663	20.639072	22.355192
21-06-17 04:30	-2	22.890196	26.147213	22.920391
21-06-17 04:40	-2	27.20541	26.311543	22.37397
21-06-17 04:50	-2	18.056248	14.040477	15.954294
21-06-17 05:00	-2	21.066278	17.667711	19.469343
21-06-17 05:10	-2	19.740147	19.507488	16.467613
21-06-17 05:20	-2	19.775707	19.780954	17.122334
21-06-17 05:30	-2	20.084751	16.271742	18.97987
21-06-17 05:40	-2	8.288731	29.288128	12.328264
21-06-17 05:50	-2	23.521435	19.614334	19.744396
21-06-17 06:00	-2	15.70307	13.002253	12.2265415
21-06-17 06:10	-2	24.209114	12.862552	12.447981
21-06-17 06:20	-2	17.148214	22.842312	16.165058
21-06-17 06:30	-2	17.299494	17.87167	14.949976
21-06-17 06:40	-2	25.294767	22.80961	16.879332
21-06-17 06:50	-2	24.825289	23.681002	20.7668
21-06-17 07:00	-1	21.258167	32.804832	19.914688
21-06-17 07:10	-1	25.495922	34.54853	25.495922
21-06-17 07:20	-1	26.487095	33.983727	26.487095
21-06-17 07:30	-1	23.9	33.571426	23.9
21-06-17 07:40	-1	22.54024	26.971964	22.133648
21-06-17 07:50	-1	11.977464	13.33031	20.526913
21-06-17 08:00	-1	14.445803	12.462294	23.417824
21-06-17 08:10	-1	23.9	23.9	35.9
21-06-17 08:20	-1	18.619694	6.1148324	8.660852
21-06-17 08:30	-1	16.585476	11.007174	6.9144335
21-06-17 08:40	-1	15.366106	25.960003	15.366106
21-06-17 08:50	-1	11.95	16.179451	11.95
21-06-17 09:00	-1	14.409708	11.95	11.95
21-06-17 09:10	-1	22.871595	12.136571	13.092598
21-06-17 09:20	-1	18.26257	17.461391	19.812098
21-06-17 09:30	-1	15.49941	17.409075	19.228844
21-06-17 09:40	-1	26.762506	11.937291	11.9506645
21-06-17 09:50	-1	23.789595	19.76975	16.099033
21-06-17 10:00	-1	33.376457	18.760366	18.3905
21-06-17 10:10	-1	23.844896	19.572561	19.615877
21-06-17 10:20	-1	15.196019	14.296872	15.865909
21-06-17 10:30	-1	11.492645	10.9027815	23.9
21-06-17 10:40	-1	25.757345	23.9	23.9
21-06-17 10:50	-1	19.312038	19.099567	19.199322
21-06-17 11:00	-1	11.947155	22.531507	11.947155
21-06-17 11:10	-1	32.739155	26.469547	25.991922
21-06-17 11:20	-1	33.8228	26.694668	26.694668
21-06-17 11:30	-1	33.81717	26.721008	26.716412
21-06-17 11:40	-1	33.83507	26.721008	26.721008
21-06-17 11:50	-1	33.83507	26.721008	26.721008
21-06-17 12:00	-1	29.72059	26.379673	24.690884
21-06-17 12:10	-1	11.95	23.9	11.95
21-06-17 12:20	-1	15.556612	15.80576	20.649857
21-06-17 12:30	-1	12.017458	11.922186	16.617601
21-06-17 12:40	-1	34.105747	21.662195	21.01322
21-06-17 12:50	-1	16.840494	14.156154	22.96081
21-06-17 13:00	-1	24.228355	21.50771	23.318104
21-06-17 13:10	-1	14.6560135	23.716228	14.163007
21-06-17 13:20	-1	12.071319	23.610699	11.942648
21-06-17 13:30	-1	11.95	23.9	11.95
21-06-17 13:40	-1	11.95	23.9	11.95
21-06-17 13:50	-1	11.95	23.900135	11.95
21-06-17 14:00	-1	11.9736	14.897192	11.95
21-06-17 14:10	-1	12.011369	19.993944	11.957
21-06-17 14:20	-1	12.097179	23.526836	11.963694
21-06-17 14:30	-1	12.751605	23.77032	13.363974
21-06-17 14:40	-1	21.27217	15.734607	13.45287
21-06-17 14:50	-1	13.516734	10.389247	8.659062
21-06-17 15:00	-1	17.155842	24.4379	15.382156
21-06-17 15:10	-1	33.83507	26.721008	26.721008
21-06-17 15:20	-1	35.29257	24.729847	24.729847
21-06-17 15:30	-1	32.309456	19.40441	19.40441
21-06-17 15:40	-1	16.899853	11.95	11.95
21-06-17 15:50	-1	16.752693	12.295355	11.956691
21-06-17 16:00	-1	15.645047	11.95	11.95
21-06-17 16:10	-1	11.114173	11.663636	11.949496
21-06-17 16:20	-1	11.95	11.95	11.95
21-06-17 16:30	-1	34.524433	23.051151	23.051151
21-06-17 16:40	-1	35.9	23.9	23.9
21-06-17 16:50	-1	34.54359	25.051563	25.051563
21-06-17 17:00	-1	33.83507	26.721008	26.721008
21-06-17 17:10	-1	28.127132	19.385567	19.34502
21-06-17 17:20	-1	28.261738	13.437624	12.994341
21-06-17 17:30	-1	23.557266	16.558552	16.562107
21-06-17 17:40	-1	13.729939	12.453505	14.647348
21-06-17 17:50	-1	12.871756	20.398731	13.148523
21-06-17 18:00	-1	15.881007	13.097568	13.097568
21-06-17 18:10	-1	16.191158	14.620427	14.61698
21-06-17 18:20	-1	26.51774	23.9	23.9
21-06-17 18:30	-1	35.899494	23.886395	23.886395
21-06-17 18:40	-1	35.075974	23.28299	23.28299
21-06-17 18:50	-1	28.451355	19.06348	19.06348
21-06-17 19:00	-1	32.030296	23.609081	23.609081
21-06-17 19:10	-1	33.33435	26.631552	26.697468
21-06-17 19:20	-1	12.958957	15.172113	13.512639
21-06-17 19:30	-1	11.95	11.95	12.022116
21-06-17 19:40	-1	19.455887	11.944901	11.945608
21-06-17 19:50	-1	15.90508	11.96219	11.96219
21-06-17 20:00	-1	20.667095	6.4586935	6.4242706
21-06-17 20:10	-1	11.959191	17.026117	12.641783
21-06-17 20:20	-1	12.074781	11.645674	11.645937
21-06-17 20:30	-1	19.06387	19.101511	19.338047
21-06-17 20:40	-1	17.432117	25.132504	18.697868
21-06-17 20:50	-1	18.996655	23.7346	18.986898
21-06-17 21:00	-1	16.73389	18.892735	21.96286
21-06-17 21:10	-1	14.380092	19.960176	18.216288
21-06-17 21:20	-1	22.182907	18.943027	15.968872
21-06-17 21:30	-1	16.577953	13.57535	11.203897
21-06-17 21:40	-1	20.00166	20.128023	18.58401
21-06-17 21:50	-1	13.384092	17.371105	11.937053
21-06-17 22:00	-1	20.033379	29.92077	20.033379
21-06-17 22:10	-1	18.466732	35.9	18.466732
21-06-17 22:20	-1	20.176123	26.745544	23.1175
21-06-17 22:30	-1	13.431476	13.186394	12.906939
21-06-17 22:40	-1	18.54385	13.133827	12.731407
21-06-17 22:50	-1	17.608562	23.255577	10.7435055
21-06-17 23:00	-1	21.68092	13.000232	11.089799
21-06-17 23:10	-1	12.802568	20.129763	12.802568
21-06-17 23:20	-1	18.964508	17.507107	16.356781
21-06-17 23:30	-1	12.202705	12.536763	21.369673
21-06-17 23:40	-1	13.013817	26.112421	12.7481785
21-06-17 23:50	-1	22.35966	15.50831	18.005074
21-06-18 00:00	-1	15.8496065	16.447758	16.209835
21-06-18 00:10	-1	12.486353	23.61887	12.974909
21-06-18 00:20	-1	16.93392	22.083193	14.722929
21-06-18 00:30	-1	16.35979	12.862413	21.255337
21-06-18 00:40	-1	22.967237	18.833607	23.84
21-06-18 00:50	-1	18.1572	16.780392	15.146166
21-06-18 01:00	-1	16.094944	24.185177	18.204992
21-06-18 01:10	-1	24.799639	19.332094	22.864605
21-06-18 01:20	-1	24.832302	16.42106	16.610727
21-06-18 01:30	-1	24.273304	18.624813	20.848465
21-06-18 01:40	-1	19.626043	21.69453	13.161499
21-06-18 01:50	-1	17.840221	19.379202	21.070797
21-06-18 02:00	-1	17.407576	19.158905	16.674898
21-06-18 02:10	-1	13.692859	28.880331	16.180372
21-06-18 02:20	-1	19.285685	22.701126	20.776999
21-06-18 02:30	-1	20.06734	22.664768	18.215582
21-06-18 02:40	-1	23.730055	21.863926	17.17757
21-06-18 02:50	-1	28.086878	16.73096	16.73096
21-06-18 03:00	-1	27.88053	14.104894	14.817225
21-06-18 03:10	-1	27.678085	13.699804	13.828021
21-06-18 03:20	-1	24.729847	23.914707	32.386017
21-06-18 03:30	-1	22.376703	22.376703	34.41384
21-06-18 03:40	-1	14.033821	13.859433	21.856049
21-06-18 03:50	-1	10.954054	11.911009	21.897125
21-06-18 04:00	-1	11.8286495	11.634178	28.56601
21-06-18 04:10	-1	20.332506	15.771792	18.515003
21-06-18 04:20	-1	12.462262	17.173752	14.926672
21-06-18 04:30	-1	18.233444	14.51164	17.674728
21-06-18 04:40	-1	17.844658	20.96278	19.057652
21-06-18 04:50	-1	17.314497	22.025702	21.126858
21-06-18 05:00	-1	17.51277	21.418003	16.590153
21-06-18 05:10	-1	18.824759	17.692364	16.263708
21-06-18 05:20	-1	21.882803	19.30279	20.702045
21-06-18 05:30	-1	18.476524	14.680254	15.608371
21-06-18 05:40	-1	20.434128	18.8867	23.36847
21-06-18 05:50	-1	22.268131	22.740248	24.981989
21-06-18 06:00	-1	15.976654	15.823245	19.216326
21-06-18 06:10	-1	15.209417	17.267244	25.915615
21-06-18 06:20	-1	22.344423	20.551706	21.24237
21-06-18 06:30	-1	12.725917	14.790939	15.485791
21-06-18 06:40	-1	19.234478	17.665516	22.395502
21-06-18 06:50	-1	20.22975	19.95985	24.50825
21-06-18 07:00	0	25.034485	14.174416	14.461515
21-06-18 07:10	0	13.18972	8.992981	18.308506
21-06-18 07:20	0	13.331549	23.64672	13.227961
21-06-18 07:30	0	12.523814	15.013379	15.305649
21-06-18 07:40	0	13.875038	14.766237	22.73217
21-06-18 07:50	0	11.95	11.95	23.484539
21-06-18 08:00	0	11.95	11.95	23.9
21-06-18 08:10	0	11.95	11.95	23.9
21-06-18 08:20	0	11.970003	15.151108	20.650776
21-06-18 08:30	0	11.98	23.904108	11.98
21-06-18 08:40	0	11.95	24.124424	11.95
21-06-18 08:50	0	11.95	26.765736	11.95
21-06-18 09:00	0	13.425299	26.596085	14.142886
21-06-18 09:10	0	26.721008	26.093288	32.743904
21-06-18 09:20	0	24.549662	21.350563	25.185831
21-06-18 09:30	0	14.205923	12.850576	11.788626
21-06-18 09:40	0	18.720303	18.632694	17.367346
21-06-18 09:50	0	8.93125	16.329014	11.500731
21-06-18 10:00	0	14.840764	13.930265	12.065001
21-06-18 10:10	0	21.77331	18.656342	21.016464
21-06-18 10:20	0	13.791751	23.819727	13.277872
21-06-18 10:30	0	17.145298	17.995892	18.313404
21-06-18 10:40	0	14.257701	15.955763	13.535474
21-06-18 10:50	0	15.596085	16.96149	13.889401
21-06-18 11:00	0	15.711351	17.634733	14.968611
21-06-18 11:10	0	14.140111	14.985825	14.360568
21-06-18 11:20	0	17.895231	15.596369	15.251062
21-06-18 11:30	0	18.899944	14.372747	16.313562
21-06-18 11:40	0	17.181513	17.043453	15.2408085
21-06-18 11:50	0	20.070707	15.19872	14.546652
21-06-18 12:00	0	15.481359	16.198093	20.246153
21-06-18 12:10	0	17.344769	20.763739	17.149729
21-06-18 12:20	0	19.056509	14.18046	13.108377
21-06-18 12:30	0	16.632242	14.143951	14.375644
21-06-18 12:40	0	15.813705	13.934906	14.372365
21-06-18 12:50	0	15.8340225	15.931498	15.991486
21-06-18 13:00	0	18.967913	20.493435	19.62598
21-06-18 13:10	0	16.51921	16.26554	14.174129
21-06-18 13:20	0	17.365686	16.437498	15.625499
21-06-18 13:30	0	15.737532	13.015427	13.146556
21-06-18 13:40	0	17.610924	16.290104	18.740211
21-06-18 13:50	0	16.546778	15.225522	15.494112
21-06-18 14:00	0	15.166397	16.285435	17.43817
21-06-18 14:10	0	17.579437	15.113971	16.136972
21-06-18 14:20	0	18.406736	16.176493	18.535273
21-06-18 14:30	0	14.666231	10.709406	6.998951
21-06-18 14:40	0	12.015683	27.215755	12.05129
21-06-18 14:50	0	12.83597	14.220629	12.259874
21-06-18 15:00	0	17.995228	13.851666	12.71232
21-06-18 15:10	0	18.987055	17.34798	18.60733
21-06-18 15:20	0	18.417034	14.699077	13.6543865
21-06-18 15:30	0	18.864151	17.6811	17.06478
21-06-18 15:40	0	21.21264	18.871246	16.79961
21-06-18 15:50	0	23.23214	21.361204	20.93586
21-06-18 16:00	0	20.766209	18.542347	23.272802
21-06-18 16:10	0	15.128453	16.537638	15.787348
21-06-18 16:20	0	10.935555	12.158829	14.242157
21-06-18 16:30	0	20.120579	19.017735	16.046125
21-06-18 16:40	0	33.257645	14.6015215	13.811522
21-06-18 16:50	0	32.177273	11.238217	10.888049
21-06-18 17:00	0	22.930548	11.7275505	13.964243
21-06-18 17:10	0	20.23872	18.12917	20.870892
21-06-18 17:20	0	18.630693	17.032465	15.597902
21-06-18 17:30	0	16.17964	14.356424	16.709076
21-06-18 17:40	0	11.95	11.95	11.95
21-06-18 17:50	0	11.825956	11.632109	13.082156
21-06-18 18:00	0	17.446133	12.3137	13.910223
21-06-18 18:10	0	10.051836	10.033151	13.895174
21-06-18 18:20	0	6.6454606	6.6454606	11.99251
21-06-18 18:30	0	11.95	11.95	11.95
21-06-18 18:40	0	18.752354	11.947004	11.95
21-06-18 18:50	0	17.327232	11.949343	11.95
21-06-18 19:00	0	12.181512	12.95089	14.325864
21-06-18 19:10	0	13.816546	14.229094	14.919176
21-06-18 19:20	0	15.4440365	18.386398	14.342691
21-06-18 19:30	0	22.748455	26.864277	21.747446
21-06-18 19:40	0	8.032521	27.314423	8.057575
21-06-18 19:50	0	8.434709	23.95	8.434709
21-06-18 20:00	0	11.929544	29.382324	11.929544
21-06-18 20:10	0	14.086176	15.789618	14.37341
21-06-18 20:20	0	21.81738	18.030426	15.729834
21-06-18 20:30	0	22.920126	31.804783	23.37489
21-06-18 20:40	0	23.092068	20.886234	22.40128
21-06-18 20:50	0	13.287428	13.530367	15.010007
21-06-18 21:00	0	17.17107	15.630427	16.766191
21-06-18 21:10	0	23.406565	30.097805	22.212378
21-06-18 21:20	0	16.566643	18.64024	20.447048
21-06-18 21:30	0	15.061223	14.915706	18.266293
21-06-18 21:40	0	23.761564	26.769047	23.753687
21-06-18 21:50	0	22.192951	33.233143	22.2822
21-06-18 22:00	0	17.183643	30.68284	17.183643
21-06-18 22:10	0	20.94451	19.810524	19.06221
21-06-18 22:20	0	29.297058	13.163393	12.579267
21-06-18 22:30	0	13.72809	23.562458	13.314471
21-06-18 22:40	0	17.450802	12.5208	11.102329
21-06-18 22:50	0	13.710905	11.783647	13.536896
21-06-18 23:00	0	14.202611	14.717158	14.308653
21-06-18 23:10	0	12.873934	13.115375	12.639987
21-06-18 23:20	0	11.74164	13.070531	11.873749
21-06-18 23:30	0	21.88951	17.361017	18.09801
21-06-18 23:40	0	22.411139	22.651161	19.927485
21-06-18 23:50	0	15.172712	15.031723	15.110237
21-06-19 00:00	0	16.425762	14.097353	14.065274
21-06-19 00:10	0	23.448935	9.91635	10.680799
21-06-19 00:20	0	12.1771145	14.306116	16.682055
21-06-19 00:30	0	12.598632	13.461896	17.38156
21-06-19 00:40	0	12.560534	14.415657	13.270386
21-06-19 00:50	0	12.498261	14.618541	14.452677
21-06-19 01:00	0	17.901556	16.282494	16.69512
21-06-19 01:10	0	11.944	20.448	11.738962
21-06-19 01:20	0	13.012769	17.233284	11.505811
21-06-19 01:30	0	13.219754	11.701323	14.627383
21-06-19 01:40	0	14.467273	16.14035	12.208601
21-06-19 01:50	0	12.268894	12.783152	18.532993
21-06-19 02:00	0	12.917043	12.918121	14.502103
21-06-19 02:10	0	8.3066	16.338148	8.297373
21-06-19 02:20	0	11.753388	11.963828	14.85773
21-06-19 02:30	0	14.835156	12.678071	14.780775
21-06-19 02:40	0	15.673025	20.56071	14.264585
21-06-19 02:50	0	17.982481	11.484915	11.570093
21-06-19 03:00	0	12.402533	12.725306	15.927714
21-06-19 03:10	0	25.25536	12.314289	13.987506
21-06-19 03:20	0	24.04057	14.341597	13.424215
21-06-19 03:30	0	12.584295	14.281598	19.444538
21-06-19 03:40	0	17.873363	25.706066	16.877127
21-06-19 03:50	0	21.865967	24.457424	15.197327
21-06-19 04:00	0	24.699488	24.725851	24.683311
21-06-19 04:10	0	14.992456	16.231037	14.1443615
21-06-19 04:20	0	15.16965	18.426664	16.044977
21-06-19 04:30	0	19.39941	15.449626	14.545995
21-06-19 04:40	0	16.8951	19.803953	15.839529
21-06-19 04:50	0	19.256577	18.41344	15.918592
21-06-19 05:00	0	21.924267	27.228622	26.14632
21-06-19 05:10	0	14.765274	19.46236	15.249544
21-06-19 05:20	0	12.307562	24.438143	13.474256
21-06-19 05:30	0	19.35213	22.558575	19.366032
21-06-19 05:40	0	18.643833	16.25568	15.696838
21-06-19 05:50	0	23.872318	19.064735	17.123863
21-06-19 06:00	0	21.349499	23.53944	23.952015
21-06-19 06:10	0	22.86494	21.55223	24.100002
21-06-19 06:20	0	21.459154	21.430721	19.569502
21-06-19 06:30	0	17.576588	18.725033	20.859812
21-06-19 06:40	0	20.193256	20.171412	18.331429
21-06-19 06:50	0	28.252499	23.638706	19.491549
21-06-19 07:00	1	22.468966	27.471869	16.045647
21-06-19 07:10	1	12.047393	35.32513	12.047393
21-06-19 07:20	1	13.978711	22.353512	13.978711
21-06-19 07:30	1	11.748444	12.018087	11.748444
21-06-19 07:40	1	8.010085	13.489024	8.010085
21-06-19 07:50	1	13.198834	12.633179	14.326596
21-06-19 08:00	1	5.836093	11.842675	5.769052
21-06-19 08:10	1	15.284757	16.264215	15.243472
21-06-19 08:20	1	13.239378	14.733843	13.332251
21-06-19 08:30	1	12.191601	11.998722	11.95274
21-06-19 08:40	1	15.67983	13.435633	13.455139
21-06-19 08:50	1	19.014217	13.435267	13.451785
21-06-19 09:00	1	15.0882845	12.756575	19.27971
21-06-19 09:10	1	14.6123	15.1749115	18.333405
21-06-19 09:20	1	19.509005	14.858427	13.125013
21-06-19 09:30	1	23.9	11.9792	11.979115
21-06-19 09:40	1	20.944878	12.866156	12.781244
21-06-19 09:50	1	20.741117	15.706265	15.700022
21-06-19 10:00	1	27.568798	9.68734	9.687235
21-06-19 10:10	1	32.866154	13.044927	13.122086
21-06-19 10:20	1	24.41228	13.492289	13.407171
21-06-19 10:30	1	13.76891	22.24895	21.54514
21-06-19 10:40	1	12.723825	21.176834	14.147433
21-06-19 10:50	1	11.7731905	20.390804	11.711802
21-06-19 11:00	1	27.993145	17.303614	16.087616
21-06-19 11:10	1	15.022581	18.662798	14.832329
21-06-19 11:20	1	13.800966	13.4192915	15.344899
21-06-19 11:30	1	16.865837	18.863194	17.821115
21-06-19 11:40	1	13.142039	14.886508	16.007776
21-06-19 11:50	1	15.312886	17.814434	15.179006
21-06-19 12:00	1	17.497622	15.768893	17.826336
21-06-19 12:10	1	17.643368	12.314264	8.163352
21-06-19 12:20	1	19.600864	11.067243	10.947513
21-06-19 12:30	1	13.541631	16.506565	12.883644
21-06-19 12:40	1	11.770953	20.255531	11.770953
21-06-19 12:50	1	17.898108	21.257666	14.858368
21-06-19 13:00	1	15.487432	35.913155	15.487432
21-06-19 13:10	1	15.127802	33.644405	15.127802
21-06-19 13:20	1	15.267987	26.737091	15.267987
21-06-19 13:30	1	14.944239	23.690554	12.90745
21-06-19 13:40	1	14.199391	19.217916	15.328664
21-06-19 13:50	1	14.814471	9.481757	10.503921
21-06-19 14:00	1	15.0024185	17.225796	12.52433
21-06-19 14:10	1	14.924817	16.135363	12.068599
21-06-19 14:20	1	19.211262	12.083389	14.032636
21-06-19 14:30	1	13.4018	15.873835	14.203496
21-06-19 14:40	1	19.896158	22.83797	25.59026
21-06-19 14:50	1	17.84879	20.47456	17.336489
21-06-19 15:00	1	14.451227	15.08914	23.758192
21-06-19 15:10	1	22.153055	16.946646	14.995709
21-06-19 15:20	1	16.949896	19.703133	15.450261
21-06-19 15:30	1	18.039127	19.1674	22.268284
21-06-19 15:40	1	24.261744	22.279804	23.318504
21-06-19 15:50	1	12.440062	18.055426	11.701153
21-06-19 16:00	1	11.937123	5.0896306	4.922962
21-06-19 16:10	1	11.893563	6.0721173	6.1060514
21-06-19 16:20	1	15.110039	7.5482407	7.5926833
21-06-19 16:30	1	15.515706	11.708568	11.722077
21-06-19 16:40	1	9.139925	5.1204987	1.1651251
21-06-19 16:50	1	8.434709	13.406789	8.434709
21-06-19 17:00	1	10.729797	11.64359	10.29221
21-06-19 17:10	1	9.805613	10.639353	11.731811
21-06-19 17:20	1	12.264654	12.282192	12.228041
21-06-19 17:30	1	17.166153	15.173526	14.989697
21-06-19 17:40	1	23.903637	12.747174	12.693451
21-06-19 17:50	1	15.736656	17.998837	14.021011
21-06-19 18:00	1	11.857237	12.025557	12.419983
21-06-19 18:10	1	16.874828	11.685968	11.685968
21-06-19 18:20	1	15.792892	12.597694	12.594725
21-06-19 18:30	1	14.55025	14.479788	14.479788
21-06-19 18:40	1	12.231397	12.182394	12.315161
21-06-19 18:50	1	12.109732	11.806755	11.919254
21-06-19 19:00	1	8.788711	12.49235	8.4073
21-06-19 19:10	1	11.2194	12.346986	13.410742
21-06-19 19:20	1	14.379847	17.774303	13.667532
21-06-19 19:30	1	19.178255	21.384008	23.523907
21-06-19 19:40	1	23.426933	23.666988	23.445503
21-06-19 19:50	1	23.44453	25.006895	23.456427
21-06-19 20:00	1	21.94617	27.113821	21.923481
21-06-19 20:10	1	11.954581	25.684906	11.952903
21-06-19 20:20	1	23.634768	21.609789	19.205875
21-06-19 20:30	1	16.928373	22.85189	15.134302
21-06-19 20:40	1	14.121907	25.221867	14.61967
21-06-19 20:50	1	20.517208	21.536644	17.216915
21-06-19 21:00	1	14.434145	24.466608	14.439092
21-06-19 21:10	1	23.471691	23.542402	23.486456
21-06-19 21:20	1	15.981161	25.752506	16.192898
21-06-19 21:30	1	17.30793	16.441402	23.942493
21-06-19 21:40	1	15.737312	13.714323	23.9
21-06-19 21:50	1	24.14269	19.953201	18.217281
21-06-19 22:00	1	21.033855	23.4449	21.843212
21-06-19 22:10	1	12.517525	31.663824	12.517525
21-06-19 22:20	1	19.839464	24.077038	20.760479
21-06-19 22:30	1	24.97595	22.046322	20.705618
21-06-19 22:40	1	16.502796	24.026714	11.889729
21-06-19 22:50	1	13.613792	11.790033	19.140919
21-06-19 23:00	1	11.797045	11.985388	16.513638
21-06-19 23:10	1	22.406788	13.120687	18.535694
21-06-19 23:20	1	21.535137	21.134632	18.495607
21-06-19 23:30	1	24.71273	17.70789	18.086796
21-06-19 23:40	1	14.034292	15.717984	12.089558
21-06-19 23:50	1	14.512827	15.455574	14.706682
21-06-20 00:00	1	19.62777	9.320066	9.968804
21-06-20 00:10	1	16.625519	13.327391	11.94312
21-06-20 00:20	1	14.480356	16.71196	14.750277
21-06-20 00:30	1	16.611835	17.879091	21.075193
21-06-20 00:40	1	16.263006	16.81361	19.218493
21-06-20 00:50	1	15.78555	15.526036	27.028477
21-06-20 01:00	1	13.854497	13.758532	24.764856
21-06-20 01:10	1	17.121967	14.032089	16.55189
21-06-20 01:20	1	19.122166	15.022886	19.548521
21-06-20 01:30	1	13.867403	16.546448	13.981491
21-06-20 01:40	1	17.062511	17.549746	16.743973
21-06-20 01:50	1	19.207727	14.453875	14.456148
21-06-20 02:00	1	18.319563	13.217377	13.728398
21-06-20 02:10	1	14.2723675	13.66223	13.255133
21-06-20 02:20	1	11.809804	12.493056	18.190067
21-06-20 02:30	1	12.373656	13.667803	15.540533
21-06-20 02:40	1	18.650692	11.770969	11.693388
21-06-20 02:50	1	16.0705	15.6256275	13.613169
21-06-20 03:00	1	19.158314	22.93456	19.14764
21-06-20 03:10	1	17.015625	13.778116	12.44229
21-06-20 03:20	1	22.760038	15.519846	14.580518
21-06-20 03:30	1	22.0241	16.462927	16.810787
21-06-20 03:40	1	27.740076	17.029701	19.194933
21-06-20 03:50	1	32.14746	22.383183	23.229248
21-06-20 04:00	1	36.29863	21.44029	21.44029
21-06-20 04:10	1	36.21769	18.116238	18.242113
21-06-20 04:20	1	30.330542	23.895962	25.183458
21-06-20 04:30	1	17.186764	15.669212	29.283987
21-06-20 04:40	1	17.827522	15.616972	15.913922
21-06-20 04:50	1	19.508007	14.550305	14.44821
21-06-20 05:00	1	13.612436	17.846792	14.688327
21-06-20 05:10	1	15.2033	27.10175	13.9485445
21-06-20 05:20	1	13.870262	18.730474	15.253504
21-06-20 05:30	1	15.405708	16.285925	15.51109
21-06-20 05:40	1	27.334015	17.672787	17.300838
21-06-20 05:50	1	19.884861	21.39468	20.499357
21-06-20 06:00	1	18.538935	19.337738	18.533169
21-06-20 06:10	1	16.137716	18.72307	20.666391
21-06-20 06:20	1	13.920469	19.266148	12.688487
21-06-20 06:30	1	28.128576	21.332245	21.645304
21-06-20 06:40	1	16.589855	22.932217	18.412933
21-06-20 06:50	1	32.0158	16.579634	17.657398
21-06-20 07:00	2	33.692772	13.439409	13.122363
21-06-20 07:10	2	23.829306	16.316538	12.089922
21-06-20 07:20	2	21.64214	12.923601	15.289642
21-06-20 07:30	2	13.119766	13.130264	15.316874
21-06-20 07:40	2	16.483486	25.135057	16.639185
21-06-20 07:50	2	16.627874	19.513718	14.942438
21-06-20 08:00	2	13.666716	13.067526	15.854973
21-06-20 08:10	2	12.8283615	12.897293	13.113452
21-06-20 08:20	2	16.484634	16.577717	16.69724
21-06-20 08:30	2	15.840538	17.41025	15.871725
21-06-20 08:40	2	11.741087	12.222464	11.743662
21-06-20 08:50	2	14.574087	11.821817	11.903593
21-06-20 09:00	2	18.99333	13.974048	11.963611
21-06-20 09:10	2	19.824253	13.634123	11.956682
21-06-20 09:20	2	20.456364	11.950993	11.95
21-06-20 09:30	2	11.9570675	20.801281	11.965696
21-06-20 09:40	2	12.420309	13.7435	11.874228
21-06-20 09:50	2	11.996605	15.4800005	11.996605
21-06-20 10:00	2	12.505751	15.050468	12.550259
21-06-20 10:10	2	14.71864	13.694807	14.009056
21-06-20 10:20	2	15.465291	11.95	11.95
21-06-20 10:30	2	16.505754	11.95	11.95
21-06-20 10:40	2	18.732138	11.992666	11.960779
21-06-20 10:50	2	12.006674	11.9665985	12.267504
21-06-20 11:00	2	11.574442	12.16207	12.898804
21-06-20 11:10	2	17.470505	18.87168	15.835157
21-06-20 11:20	2	15.460042	20.336357	11.944751
21-06-20 11:30	2	12.896181	18.60812	13.364629
21-06-20 11:40	2	16.659195	16.64212	20.11404
21-06-20 11:50	2	15.4800005	23.872913	15.438205
21-06-20 12:00	2	13.620888	15.476852	15.043539
21-06-20 12:10	2	19.006634	10.300074	10.352724
21-06-20 12:20	2	26.322384	8.434709	8.434709
21-06-20 12:30	2	25.531958	14.081014	13.718091
21-06-20 12:40	2	26.839365	19.461658	27.319357
21-06-20 12:50	2	23.900957	35.047382	24.740929
21-06-20 13:00	2	23.537273	33.297108	23.175488
21-06-20 13:10	2	19.417253	14.321131	12.25604
21-06-20 13:20	2	20.499548	17.05272	15.583272
21-06-20 13:30	2	24.456295	21.11639	21.078999
21-06-20 13:40	2	23.9	23.95	23.9
21-06-20 13:50	2	23.9	24.015726	23.9
21-06-20 14:00	2	24.41846	23.951061	23.860071
21-06-20 14:10	2	24.582478	22.411098	22.411098
21-06-20 14:20	2	16.899853	16.899853	16.899853
21-06-20 14:30	2	13.407735	12.327775	12.333024
21-06-20 14:40	2	12.027368	12.546366	12.01492
21-06-20 14:50	2	12.3888035	12.65827	12.392856
21-06-20 15:00	2	11.917604	10.9424925	10.959543
21-06-20 15:10	2	14.042859	1.2361304	1.1921793
21-06-20 15:20	2	21.84079	8.434709	8.434709
21-06-20 15:30	2	23.459719	12.273236	12.871565
21-06-20 15:40	2	23.900112	11.95	11.95
21-06-20 15:50	2	23.9	11.95	11.95
21-06-20 16:00	2	23.900135	11.95	11.95
21-06-20 16:10	2	23.9	11.95	11.95
21-06-20 16:20	2	19.073814	11.953539	16.774933
21-06-20 16:30	2	11.95	11.95	23.9
21-06-20 16:40	2	12.426768	13.078824	18.271286
21-06-20 16:50	2	11.929248	11.941177	11.953419
21-06-20 17:00	2	9.518721	9.489267	12.968844
21-06-20 17:10	2	10.854248	10.609239	12.628739
21-06-20 17:20	2	11.920626	12.143243	11.907865
21-06-20 17:30	2	11.422937	12.637636	11.422931
21-06-20 17:40	2	12.657245	10.029227	6.5867033
21-06-20 17:50	2	15.190013	8.586805	8.144721
21-06-20 18:00	2	17.636494	11.947031	11.95
21-06-20 18:10	2	14.740613	11.95	11.95
21-06-20 18:20	2	11.99847	11.7959385	12.246538
21-06-20 18:30	2	12.422151	16.522757	19.51981
21-06-20 18:40	2	11.932085	11.969849	14.884399
21-06-20 18:50	2	11.95	13.891245	11.95
21-06-20 19:00	2	11.937519	12.962046	11.940489
21-06-20 19:10	2	11.95	11.954744	11.95
21-06-20 19:20	2	19.183071	18.314247	16.616207
21-06-20 19:30	2	15.180815	14.7623005	33.27169
21-06-20 19:40	2	11.951864	11.951864	35.9006
21-06-20 19:50	2	8.844059	8.844059	37.67727
21-06-20 20:00	2	6.826358	7.08962	35.72399
21-06-20 20:10	2	22.31503	22.31503	33.833702
21-06-20 20:20	2	21.29144	21.291286	33.549603
21-06-20 20:30	2	23.698048	23.701672	35.815136
21-06-20 20:40	2	15.294756	19.983906	21.494532
21-06-20 20:50	2	11.95	25.937439	11.95
21-06-20 21:00	2	12.968844	32.10073	12.968844
21-06-20 21:10	2	16.899853	25.147923	16.899853
21-06-20 21:20	2	11.456042	16.556156	13.302762
21-06-20 21:30	2	25.879658	27.43954	18.965652
21-06-20 21:40	2	35.9	23.9	23.9
21-06-20 21:50	2	16.149586	18.948105	14.089249
21-06-20 22:00	2	18.441875	19.356373	21.76232
21-06-20 22:10	2	19.833567	24.05997	19.818085
21-06-20 22:20	2	13.705226	20.225437	13.753723
21-06-20 22:30	2	12.8422575	17.36345	11.816128
21-06-20 22:40	2	18.675749	9.045627	16.101109
21-06-20 22:50	2	13.864942	14.6697235	20.497854
21-06-20 23:00	2	11.3097925	15.747231	12.203081
21-06-20 23:10	2	15.529864	11.689222	21.856815
21-06-20 23:20	2	13.210912	7.4283056	32.26057
21-06-20 23:30	2	5.5825157	3.6004677	37.711
21-06-20 23:40	2	23.061155	17.045467	15.959944
21-06-20 23:50	2	14.112289	15.15334	12.21378
21-06-21 00:00	2	19.697086	15.509207	13.596382
21-06-21 00:10	2	12.714986	12.714986	19.008816
21-06-21 00:20	2	16.059483	17.455595	20.45919
21-06-21 00:30	2	17.313864	19.079626	14.437505
21-06-21 00:40	2	16.64117	15.851656	13.526644
21-06-21 00:50	2	27.608297	18.555088	18.196056
21-06-21 01:00	2	27.010387	22.454866	22.454866
21-06-21 01:10	2	15.938005	15.687991	18.068483
21-06-21 01:20	2	25.18845	20.358473	19.070572
21-06-21 01:30	2	19.327452	21.89835	20.865711
21-06-21 01:40	2	17.611347	17.102507	20.527298
21-06-21 01:50	2	10.770394	13.866478	14.94881
21-06-21 02:00	2	15.453554	21.372738	17.734684
21-06-21 02:10	2	16.058468	15.764196	27.518024
21-06-21 02:20	2	16.829107	15.780939	25.096481
21-06-21 02:30	2	15.829137	16.090176	20.39787
21-06-21 02:40	2	16.559616	16.903173	16.892712
21-06-21 02:50	2	20.337093	15.159114	14.707476
21-06-21 03:00	2	21.562706	21.313011	21.47569
21-06-21 03:10	2	22.633112	22.633112	26.40924
21-06-21 03:20	2	23.95	23.95	26.721008
21-06-21 03:30	2	12.9611845	25.754345	13.130565
21-06-21 03:40	2	19.94253	25.008915	19.94253
21-06-21 03:50	2	16.474134	23.153996	17.090023
21-06-21 04:00	2	18.632814	30.049076	17.397099
21-06-21 04:10	2	22.933628	24.867983	25.498404
21-06-21 04:20	2	19.900509	22.839779	19.71062
21-06-21 04:30	2	20.3871	20.20866	20.72504
21-06-21 04:40	2	22.783594	21.347662	14.91848
21-06-21 04:50	2	19.931847	18.53711	27.456903
21-06-21 05:00	2	18.32944	20.390263	25.304249
21-06-21 05:10	2	17.787312	14.559938	15.367874
21-06-21 05:20	2	25.447466	24.362715	22.039684
21-06-21 05:30	2	21.41373	17.936895	18.28309
21-06-21 05:40	2	15.416838	18.064331	14.561974
21-06-21 05:50	2	15.72731	25.737036	14.112595
21-06-21 06:00	2	23.566664	18.482311	14.823835
21-06-21 06:10	2	33.989944	22.922619	23.757257
21-06-21 06:20	2	27.465292	25.847927	23.906134
21-06-21 06:30	2	29.466461	19.665796	22.13258
21-06-21 06:40	2	35.331512	0.0	20.40009
21-06-21 06:50	2	29.009594	10.621079	11.858802
21-06-21 07:00	3	22.42258	25.836313	22.42258
21-06-21 07:10	3	22.813206	22.151533	23.075542
21-06-21 07:20	3	29.685862	16.42052	14.642996
21-06-21 07:30	3	33.83507	11.95	11.95
21-06-21 07:40	3	33.82408	11.95	11.95
21-06-21 07:50	3	28.818747	11.95	11.95
21-06-21 08:00	3	19.455915	11.714949	14.515912
21-06-21 08:10	3	12.017813	12.00146	13.921313
21-06-21 08:20	3	11.95	11.95	11.95
21-06-21 08:30	3	11.95	11.95	11.950964
21-06-21 08:40	3	12.4829	10.922441	10.922441
21-06-21 08:50	3	12.146555	15.274696	11.95059
21-06-21 09:00	3	12.25264	13.714307	9.748041
21-06-21 09:10	3	23.95	16.899853	16.899853
21-06-21 09:20	3	15.454348	13.400148	14.8887005
21-06-21 09:30	3	15.746422	15.676645	16.605936
21-06-21 09:40	3	22.246641	21.851162	21.888035
21-06-21 09:50	3	13.899656	12.938931	15.885516
21-06-21 10:00	3	13.096466	11.98645	15.455625
21-06-21 10:10	3	14.363363	11.97993	11.9281
21-06-21 10:20	3	12.312655	11.962146	13.08927
21-06-21 10:30	3	13.195154	12.098547	13.681152
21-06-21 10:40	3	13.994177	14.1646805	20.85486
21-06-21 10:50	3	12.351409	13.1076145	17.11495
21-06-21 11:00	3	11.95	18.324612	11.95
21-06-21 11:10	3	14.455792	19.97447	13.024808
21-06-21 11:20	3	14.103231	21.442158	13.0781765
21-06-21 11:30	3	18.696955	16.672558	14.992597
21-06-21 11:40	3	14.667966	13.512423	15.010031
21-06-21 11:50	3	15.839025	15.341078	16.600239
21-06-21 12:00	3	19.925356	23.912245	20.621964
21-06-21 12:10	3	12.750183	13.438646	13.558205
21-06-21 12:20	3	16.003063	17.570362	14.463964
21-06-21 12:30	3	18.234442	16.43686	14.473877
21-06-21 12:40	3	14.431168	12.469924	15.424685
21-06-21 12:50	3	15.659945	11.772142	14.204829
21-06-21 13:00	3	16.856386	14.586673	17.759365
21-06-21 13:10	3	20.403582	14.992126	15.952701
21-06-21 13:20	3	17.124157	16.273577	20.728306
21-06-21 13:30	3	18.443836	19.12704	27.107288
21-06-21 13:40	3	13.356867	16.092579	16.615067
21-06-21 13:50	3	13.286886	5.555905	13.253571
21-06-21 14:00	3	13.618429	4.628908	14.096834
21-06-21 14:10	3	27.646633	20.92423	20.834425
21-06-21 14:20	3	14.438971	14.203934	21.016262
21-06-21 14:30	3	11.95	11.95	23.900364
21-06-21 14:40	3	20.846615	17.956026	25.044584
21-06-21 14:50	3	29.12402	25.332882	26.64256
21-06-21 15:00	3	26.40971	23.939709	26.14035
21-06-21 15:10	3	35.902393	23.9	23.9
21-06-21 15:20	3	29.452732	25.891163	25.891163
21-06-21 15:30	3	30.511175	26.710552	26.710552
21-06-21 15:40	3	33.83507	26.721008	26.721008
21-06-21 15:50	3	33.916035	25.114653	24.824171
21-06-21 16:00	3	34.486057	25.832907	25.832907
21-06-21 16:10	3	23.747341	11.191435	10.08647
21-06-21 16:20	3	18.998753	11.928479	11.928479
21-06-21 16:30	3	13.594446	13.549179	13.549179
21-06-21 16:40	3	12.021014	11.95	11.95
21-06-21 16:50	3	16.827816	16.758703	16.75152
21-06-21 17:00	3	22.834219	7.964406	8.530082
21-06-21 17:10	3	20.661854	14.234248	14.194857
21-06-21 17:20	3	16.678913	15.231107	16.571
21-06-21 17:30	3	20.17409	14.492175	14.492175
21-06-21 17:40	3	19.746752	9.997953	9.997953
21-06-21 17:50	3	23.320896	16.325233	16.290314
21-06-21 18:00	3	23.908766	23.908176	23.85841
21-06-21 18:10	3	23.9	29.357376	23.9
21-06-21 18:20	3	23.9	35.9	23.9
21-06-21 18:30	3	23.9	35.9	23.9
21-06-21 18:40	3	14.8192425	30.758713	14.8192425
21-06-21 18:50	3	17.211416	16.298103	19.034544
21-06-21 19:00	3	20.702936	20.700342	27.259617
21-06-21 19:10	3	14.1868	14.035162	14.035162
21-06-21 19:20	3	17.408558	14.285075	15.325429
21-06-21 19:30	3	23.720158	13.515192	13.908353
21-06-21 19:40	3	25.282665	28.981842	23.694221
21-06-21 19:50	3	23.9	36.469704	23.9
21-06-21 20:00	3	23.9	35.907528	23.9
21-06-21 20:10	3	17.640528	20.907272	20.013638
21-06-21 20:20	3	20.399351	13.505369	18.232555
21-06-21 20:30	3	23.9	22.003994	22.046001
21-06-21 20:40	3	23.9	11.95	11.95
21-06-21 20:50	3	32.453255	15.786123	16.120598
21-06-21 21:00	3	32.9967	18.527111	17.344025
21-06-21 21:10	3	23.9	35.9	23.9
21-06-21 21:20	3	29.58818	22.755644	20.728409
21-06-21 21:30	3	32.7268	23.33116	24.581879
21-06-21 21:40	3	9.9615965	28.458065	10.10655
21-06-21 21:50	3	14.078079	16.995472	11.3480835
21-06-21 22:00	3	15.185539	15.252253	16.343964
21-06-21 22:10	3	12.290327	12.290327	26.05177
21-06-21 22:20	3	17.141481	17.141481	20.209393
21-06-21 22:30	3	25.539566	23.92907	20.481297
21-06-21 22:40	3	21.022974	18.16315	25.174725
21-06-21 22:50	3	21.659225	21.659225	30.42361
21-06-21 23:00	3	24.699488	24.668482	26.80553
21-06-21 23:10	3	21.995436	18.884556	25.15087
21-06-21 23:20	3	13.9141035	10.09353	16.124163
21-06-21 23:30	3	17.954765	12.170916	16.059341
21-06-21 23:40	3	20.455736	24.739262	20.455736
21-06-21 23:50	3	23.9	34.750412	23.9
21-06-22 00:00	3	30.554607	23.952808	17.638737
21-06-22 00:10	3	32.03756	15.827298	15.809984
21-06-22 00:20	3	14.909167	16.186941	14.8591585
21-06-22 00:30	3	22.449318	21.675886	18.939533
21-06-22 00:40	3	24.055174	24.907967	20.748632
21-06-22 00:50	3	23.585781	22.825706	20.582443
21-06-22 01:00	3	27.454056	21.043444	17.666842
21-06-22 01:10	3	13.78378	23.107672	13.78378
21-06-22 01:20	3	15.186209	15.660521	18.607155
21-06-22 01:30	3	15.119052	20.174076	17.132889
21-06-22 01:40	3	20.426264	15.836878	15.38352
21-06-22 01:50	3	24.881731	25.081806	24.936024
21-06-22 02:00	3	23.753958	21.38602	16.59252
21-06-22 02:10	3	9.217839	33.173687	9.622474
21-06-22 02:20	3	18.28442	17.719519	21.489628
21-06-22 02:30	3	15.263517	13.70534	18.712543
21-06-22 02:40	3	21.857464	22.11109	21.659437
21-06-22 02:50	3	28.494186	23.932865	25.642572
21-06-22 03:00	3	33.440292	9.37424	9.37424
21-06-22 03:10	3	23.746838	20.400112	21.276508
21-06-22 03:20	3	13.117024	22.121944	17.490591
21-06-22 03:30	3	14.449417	15.039281	26.14035
21-06-22 03:40	3	24.05093	30.023815	23.871021
21-06-22 03:50	3	19.542814	21.184885	24.07928
21-06-22 04:00	3	16.106457	14.5024	19.37977
21-06-22 04:10	3	16.498325	16.07449	21.204306
21-06-22 04:20	3	17.357548	19.581415	16.270643
21-06-22 04:30	3	19.246838	26.256382	17.45539
21-06-22 04:40	3	23.746275	24.014885	25.461208
21-06-22 04:50	3	25.475855	25.136051	30.719645
21-06-22 05:00	3	19.773397	19.33231	18.57107
21-06-22 05:10	3	21.556124	13.36776	15.815153
21-06-22 05:20	3	22.872272	19.603561	18.86681
21-06-22 05:30	3	16.614452	17.638422	17.406317
21-06-22 05:40	3	21.737148	16.56873	14.813501
21-06-22 05:50	3	14.647583	15.125647	22.024012
21-06-22 06:00	3	16.346243	16.593739	22.762482
21-06-22 06:10	3	23.95	26.721008	23.95
21-06-22 06:20	3	22.878319	25.494123	24.561802
21-06-22 06:30	3	20.885899	24.606485	30.053162
21-06-22 06:40	3	23.9	23.9	35.9
21-06-22 06:50	3	23.90535	24.183212	34.699425
21-06-22 07:00	4	15.715929	15.86231	35.25934
21-06-22 07:10	4	21.81831	21.81831	35.9
21-06-22 07:20	4	13.557123	13.557123	35.88526
21-06-22 07:30	4	17.478128	24.246267	26.654053
21-06-22 07:40	4	14.847409	33.880653	14.847409
21-06-22 07:50	4	23.831951	33.83507	23.831951
21-06-22 08:00	4	23.69747	29.347223	24.733501
21-06-22 08:10	4	16.277355	16.277355	25.768047
21-06-22 08:20	4	23.842365	23.873934	26.721008
21-06-22 08:30	4	26.693829	32.897617	26.693829
21-06-22 08:40	4	26.068298	29.31128	31.070475
21-06-22 08:50	4	25.29927	26.001957	29.406424
21-06-22 09:00	4	23.065311	24.806911	25.312742
21-06-22 09:10	4	19.951967	20.969492	19.95427
21-06-22 09:20	4	13.406082	13.406082	21.834593
21-06-22 09:30	4	14.378949	15.705091	21.046453
21-06-22 09:40	4	23.903856	26.745365	23.889603
21-06-22 09:50	4	15.494131	14.916844	20.750546
21-06-22 10:00	4	16.908546	16.893503	16.893503
21-06-22 10:10	4	14.055989	20.92024	14.055989
21-06-22 10:20	4	11.941462	8.992161	12.829065
21-06-22 10:30	4	11.775437	11.870759	24.858326
21-06-22 10:40	4	17.514446	18.640093	24.35684
21-06-22 10:50	4	15.299565	14.175613	12.305034
21-06-22 11:00	4	14.361193	12.996902	12.740094
21-06-22 11:10	4	13.916098	13.427594	16.755688
21-06-22 11:20	4	22.797615	19.059649	17.603138
21-06-22 11:30	4	31.04296	21.19144	21.257877
21-06-22 11:40	4	35.848755	13.444616	13.444616
21-06-22 11:50	4	23.642445	19.055536	13.1295395
21-06-22 12:00	4	27.902706	11.511014	11.506927
21-06-22 12:10	4	19.96462	15.233432	15.746753
21-06-22 12:20	4	32.00054	22.367558	22.25602
21-06-22 12:30	4	20.837023	19.262661	19.124676
21-06-22 12:40	4	11.95	11.95	11.992315
21-06-22 12:50	4	15.632205	21.658915	15.86614
21-06-22 13:00	4	23.081833	23.443645	20.732796
21-06-22 13:10	4	35.9	23.9	23.9
21-06-22 13:20	4	27.44657	23.936459	25.894894
21-06-22 13:30	4	23.95	23.95	26.721008
21-06-22 13:40	4	23.95	23.95	26.721008
21-06-22 13:50	4	35.559486	21.626478	21.787937
21-06-22 14:00	4	33.440292	23.910292	24.480658
21-06-22 14:10	4	32.36599	23.495794	24.30719
21-06-22 14:20	4	27.284061	26.484776	26.543097
21-06-22 14:30	4	26.791203	26.68282	26.683985
21-06-22 14:40	4	26.765736	26.721008	26.721008
21-06-22 14:50	4	26.892803	24.203455	26.159323
21-06-22 15:00	4	26.54452	23.700817	25.79868
21-06-22 15:10	4	31.268057	13.878581	14.670914
21-06-22 15:20	4	29.885645	11.967413	11.967413
21-06-22 15:30	4	25.791971	11.95	11.95
21-06-22 15:40	4	19.208668	17.092617	16.225664
21-06-22 15:50	4	21.521454	25.368855	21.490696
21-06-22 16:00	4	18.340717	15.881007	15.881007
21-06-22 16:10	4	23.9	11.95	11.95
21-06-22 16:20	4	22.926075	11.95	11.95
21-06-22 16:30	4	23.863567	11.95	11.95
21-06-22 16:40	4	23.9	11.95	11.95
21-06-22 16:50	4	23.9	11.95	11.95
21-06-22 17:00	4	20.470211	14.297503	14.154432
21-06-22 17:10	4	17.495117	19.752909	16.292017
21-06-22 17:20	4	16.744007	12.014898	12.045555
21-06-22 17:30	4	15.626528	14.031183	20.81844
21-06-22 17:40	4	21.996773	13.812985	13.709581
21-06-22 17:50	4	16.75747	10.281954	10.206522
21-06-22 18:00	4	14.490514	10.084	10.084
21-06-22 18:10	4	23.9	11.95	11.95
21-06-22 18:20	4	23.900377	11.95	11.95
21-06-22 18:30	4	25.451923	14.381195	14.381195
21-06-22 18:40	4	18.2199	16.664661	16.709677
21-06-22 18:50	4	15.210103	11.6671505	14.281275
21-06-22 19:00	4	11.972737	12.116367	12.999913
21-06-22 19:10	4	16.826315	17.18079	13.44367
21-06-22 19:20	4	25.38529	11.917211	11.9897995
21-06-22 19:30	4	26.771015	15.096585	15.096585
21-06-22 19:40	4	22.662773	15.828032	24.039923
21-06-22 19:50	4	17.33736	25.164923	19.132814
21-06-22 20:00	4	24.104198	22.244434	22.5393
21-06-22 20:10	4	16.693031	14.775406	18.49861
21-06-22 20:20	4	12.402579	12.787997	25.507292
21-06-22 20:30	4	10.806175	25.464825	10.492325
21-06-22 20:40	4	26.765736	16.899853	16.899853
21-06-22 20:50	4	24.555628	16.46153	16.46153
21-06-22 21:00	4	24.22976	14.66705	14.66705
21-06-22 21:10	4	24.635166	15.409572	15.409572
21-06-22 21:20	4	15.515292	16.899853	13.441373
21-06-22 21:30	4	14.146624	15.51916	14.706369
21-06-22 21:40	4	19.59745	13.717209	19.146446
21-06-22 21:50	4	13.504257	17.981066	13.402797
21-06-22 22:00	4	23.95477	17.902454	18.283478
21-06-22 22:10	4	10.689636	28.591137	11.556685
21-06-22 22:20	4	10.006673	20.145954	9.968482
21-06-22 22:30	4	22.895916	15.676763	13.0715
21-06-22 22:40	4	19.485813	22.381977	28.282131
21-06-22 22:50	4	21.393063	20.468887	30.073917
21-06-22 23:00	4	22.590612	23.652758	33.100986
21-06-22 23:10	4	14.875856	15.699877	21.962227
21-06-22 23:20	4	15.733992	14.936337	23.299717
21-06-22 23:30	4	17.564922	13.283623	19.562796
21-06-22 23:40	4	14.67222	20.193287	11.191553
21-06-22 23:50	4	21.72559	25.937439	22.032549
21-06-23 00:00	4	23.27586	23.457233	21.301054
21-06-23 00:10	4	24.438034	12.287114	11.190033
21-06-23 00:20	4	19.035658	22.060293	19.1246
21-06-23 00:30	4	36.78704	18.41256	18.41256
21-06-23 00:40	4	31.397537	23.977676	25.010397
21-06-23 00:50	4	24.566385	22.443348	24.621244
21-06-23 01:00	4	17.83481	15.704068	21.882612
21-06-23 01:10	4	15.076823	17.316965	14.432917
21-06-23 01:20	4	20.770184	22.641033	22.361446
21-06-23 01:30	4	20.33742	22.41864	20.33742
21-06-23 01:40	4	15.887201	16.853073	17.468834
21-06-23 01:50	4	15.935863	16.744705	14.70844
21-06-23 02:00	4	14.928871	14.204928	19.815079
21-06-23 02:10	4	19.724909	16.610653	29.191635
21-06-23 02:20	4	14.9766035	13.55258	26.874619
21-06-23 02:30	4	24.78812	19.541782	24.956543
21-06-23 02:40	4	17.748493	17.748493	27.835888
21-06-23 02:50	4	13.789703	16.050734	16.071312
21-06-23 03:00	4	6.155943	14.823694	5.3765554
21-06-23 03:10	4	35.890038	23.87736	23.876858
21-06-23 03:20	4	27.821484	29.257269	23.008318
21-06-23 03:30	4	23.811028	35.781605	23.811028
21-06-23 03:40	4	19.646605	28.667532	19.646605
21-06-23 03:50	4	24.775162	33.30851	22.68431
21-06-23 04:00	4	35.9	23.9	23.9
21-06-23 04:10	4	35.8995	23.901928	23.901928
21-06-23 04:20	4	34.935577	24.078142	23.863346
21-06-23 04:30	4	16.953331	17.794254	13.549698
21-06-23 04:40	4	26.92538	20.84973	16.452549
21-06-23 04:50	4	33.5254	25.635702	25.635702
21-06-23 05:00	4	19.321379	15.137355	17.587511
21-06-23 05:10	4	11.147802	15.811735	11.217667
21-06-23 05:20	4	17.050707	15.524874	14.502493
21-06-23 05:30	4	17.161434	17.56231	20.501694
21-06-23 05:40	4	15.32668	15.507907	14.259997
21-06-23 05:50	4	15.77133	11.988975	12.710846
21-06-23 06:00	4	12.961927	15.604034	17.828468
21-06-23 06:10	4	16.284266	22.583218	20.322346
21-06-23 06:20	4	12.845799	12.760003	36.088234
21-06-23 06:30	4	14.132372	17.913513	18.431194
21-06-23 06:40	4	20.920368	26.406515	21.414871
21-06-23 06:50	4	22.441654	35.662834	22.441654
21-06-23 07:00	5	24.793924	35.233696	24.796848
21-06-23 07:10	5	23.9	35.9	23.9
21-06-23 07:20	5	23.9	35.874905	23.9
21-06-23 07:30	5	23.9	35.817314	23.9
21-06-23 07:40	5	23.9	35.9	23.9
21-06-23 07:50	5	23.872515	35.9	23.872515
21-06-23 08:00	5	23.791338	32.44654	23.993435
21-06-23 08:10	5	22.399748	32.085552	24.9987
21-06-23 08:20	5	23.875042	35.849857	23.875042
21-06-23 08:30	5	16.535847	21.745844	29.406223
21-06-23 08:40	5	11.95	11.95	33.83507
21-06-23 08:50	5	11.95	11.95	33.14267
21-06-23 09:00	5	10.346863	10.383754	22.282396
21-06-23 09:10	5	13.009199	13.146512	19.668308
21-06-23 09:20	5	13.885782	14.432404	26.627743
21-06-23 09:30	5	13.689076	11.067414	19.164425
21-06-23 09:40	5	24.283117	21.112545	21.12703
21-06-23 09:50	5	27.640274	23.9	23.9
21-06-23 10:00	5	21.490597	21.474215	25.805267
21-06-23 10:10	5	21.97347	21.931787	24.365726
21-06-23 10:20	5	20.130266	20.02911	20.02834
21-06-23 10:30	5	17.37853	19.52916	17.012989
21-06-23 10:40	5	7.862938	13.16701	8.649851
21-06-23 10:50	5	18.356113	19.135876	16.237469
21-06-23 11:00	5	19.64174	18.045177	13.997482
21-06-23 11:10	5	12.136309	17.799633	18.259445
21-06-23 11:20	5	12.8293	16.272556	15.409747
21-06-23 11:30	5	14.0994625	13.878275	15.643582
21-06-23 11:40	5	19.19836	20.986979	21.438997
21-06-23 11:50	5	23.352695	13.271873	17.081837
21-06-23 12:00	5	26.92019	24.482967	25.892086
21-06-23 12:10	5	28.433802	23.9	23.72384
21-06-23 12:20	5	19.939075	20.09737	17.252157
21-06-23 12:30	5	15.241234	12.43636	11.521258
21-06-23 12:40	5	15.084295	17.257507	15.46488
21-06-23 12:50	5	25.600597	24.18758	20.620068
21-06-23 13:00	5	32.60475	4.589136	4.589136
21-06-23 13:10	5	33.524475	26.625225	26.625225
21-06-23 13:20	5	33.83507	26.721008	26.721008
21-06-23 13:30	5	32.379967	24.699488	24.699488
21-06-23 13:40	5	30.197855	21.66832	21.66832
21-06-23 13:50	5	33.83507	26.721008	26.721008
21-06-23 14:00	5	31.089117	22.620403	22.620403
21-06-23 14:10	5	23.95	11.95	11.95
21-06-23 14:20	5	24.313795	12.590469	12.590469
21-06-23 14:30	5	23.98262	11.95	11.95
21-06-23 14:40	5	32.43238	20.422207	20.422207
21-06-23 14:50	5	35.778908	23.777325	23.777325
21-06-23 15:00	5	27.828335	11.014213	11.014213
21-06-23 15:10	5	23.95	11.95	11.95
21-06-23 15:20	5	15.624822	12.059857	12.059857
21-06-23 15:30	5	13.374428	13.328545	13.524737
21-06-23 15:40	5	11.95067	12.0	11.999651
21-06-23 15:50	5	11.863671	11.149421	12.458907
21-06-23 16:00	5	8.301841	11.882505	7.6705313
21-06-23 16:10	5	7.7998505	16.913921	7.3414
21-06-23 16:20	5	16.513859	21.868107	18.207996
21-06-23 16:30	5	23.9	20.060984	18.492624
21-06-23 16:40	5	16.70132	11.95	11.95
21-06-23 16:50	5	12.450971	10.191807	10.184786
21-06-23 17:00	5	11.795448	11.176385	15.179602
21-06-23 17:10	5	11.95	6.8361998	11.33446
21-06-23 17:20	5	11.904312	11.949479	18.030956
21-06-23 17:30	5	11.647174	11.788431	11.95
21-06-23 17:40	5	11.95	12.3470955	11.95
21-06-23 17:50	5	12.8984375	11.993002	10.591085
21-06-23 18:00	5	24.238722	13.991837	14.046797
21-06-23 18:10	5	25.79457	24.163548	23.28461
21-06-23 18:20	5	14.887835	27.13186	14.887835
21-06-23 18:30	5	13.229437	24.667408	13.229437
21-06-23 18:40	5	17.809864	27.893747	17.802883
21-06-23 18:50	5	23.90442	35.897434	23.90442
21-06-23 19:00	5	23.9	35.9	23.9
21-06-23 19:10	5	23.9	35.92319	23.9
21-06-23 19:20	5	23.9	35.9	23.9
21-06-23 19:30	5	23.9	35.9	23.9
21-06-23 19:40	5	13.398854	13.918765	34.074272
21-06-23 19:50	5	21.235128	13.370995	13.126398
21-06-23 20:00	5	9.15526	8.898109	5.383525
21-06-23 20:10	5	12.674087	11.741016	20.257828
21-06-23 20:20	5	16.173235	15.496999	16.572784
21-06-23 20:30	5	18.78511	20.206724	16.921108
21-06-23 20:40	5	17.390823	13.773158	27.61533
21-06-23 20:50	5	14.306305	14.306305	32.052437
21-06-23 21:00	5	24.520367	24.529573	26.721008
21-06-23 21:10	5	26.635212	26.765736	26.635212
21-06-23 21:20	5	16.330431	16.343586	26.721008
21-06-23 21:30	5	12.021296	12.021727	26.383245
21-06-23 21:40	5	16.054258	16.083439	18.552378
21-06-23 21:50	5	15.3689785	18.312832	17.877346
21-06-23 22:00	5	16.899853	18.653654	16.872747
21-06-23 22:10	5	17.81445	19.010118	17.529758
21-06-23 22:20	5	21.861109	21.900772	21.862507
21-06-23 22:30	5	23.331806	29.164387	23.326708
21-06-23 22:40	5	23.941158	26.390987	26.143902
21-06-23 22:50	5	18.34396	24.017836	19.730303
21-06-23 23:00	5	23.65923	22.48846	21.051178
21-06-23 23:10	5	24.00563	23.90626	35.796032
21-06-23 23:20	5	14.39944	14.39944	28.063507
21-06-23 23:30	5	16.904835	16.904835	27.474545
21-06-23 23:40	5	22.326195	24.479544	24.35804
21-06-23 23:50	5	22.362167	25.997059	18.440725
21-06-24 00:00	5	20.937353	30.295109	22.443697
21-06-24 00:10	5	15.266721	22.179728	19.367992
21-06-24 00:20	5	19.792303	19.274248	19.78482
21-06-24 00:30	5	23.278332	16.704138	16.236046
21-06-24 00:40	5	29.277857	23.248066	24.805073
21-06-24 00:50	5	17.431036	12.709303	12.280646
21-06-24 01:00	5	19.06903	18.520805	15.970698
21-06-24 01:10	5	13.977239	13.9407015	33.164726
21-06-24 01:20	5	19.582127	23.790045	20.850548
21-06-24 01:30	5	12.750439	21.80035	13.035505
21-06-24 01:40	5	18.863176	19.64213	17.23346
21-06-24 01:50	5	20.357733	27.670395	27.677124
21-06-24 02:00	5	22.709572	31.948847	22.160845
21-06-24 02:10	5	14.973404	19.819588	16.971857
21-06-24 02:20	5	18.05743	14.147692	14.840704
21-06-24 02:30	5	18.415405	16.975826	13.6182
21-06-24 02:40	5	17.727169	19.117184	18.023987
21-06-24 02:50	5	13.204567	19.677525	13.785342
21-06-24 03:00	5	24.822739	12.943135	12.918658
21-06-24 03:10	5	15.642863	19.495968	22.795849
21-06-24 03:20	5	26.435558	20.643585	23.68247
21-06-24 03:30	5	15.150209	15.150209	35.9
21-06-24 03:40	5	11.95	11.95	35.9
21-06-24 03:50	5	14.943871	19.884111	25.781607
21-06-24 04:00	5	25.880245	24.461496	25.292816
21-06-24 04:10	5	26.52927	26.765736	26.52927
21-06-24 04:20	5	19.737764	18.501154	20.421375
21-06-24 04:30	5	18.387169	24.060848	18.780365
21-06-24 04:40	5	18.639362	33.392323	17.689142
21-06-24 04:50	5	30.114399	23.670216	17.823967
21-06-24 05:00	5	19.492476	16.075933	17.217562
21-06-24 05:10	5	22.065645	28.065134	19.370607
21-06-24 05:20	5	26.536398	22.055714	22.629526
21-06-24 05:30	5	20.796383	14.645035	17.847141
21-06-24 05:40	5	19.48678	14.818051	14.834246
21-06-24 05:50	5	20.681303	14.924078	19.31412
21-06-24 06:00	5	20.07684	21.40614	27.483582
21-06-24 06:10	5	22.084347	22.55683	28.86752
21-06-24 06:20	5	24.109205	12.656205	13.405032
21-06-24 06:30	5	10.720818	10.032405	18.06422
21-06-24 06:40	5	27.773935	22.10238	20.925434
21-06-24 06:50	5	29.30656	25.088512	21.721767
21-06-24 07:00	6	30.327728	14.978014	13.468882
21-06-24 07:10	6	23.9	35.9	23.9
21-06-24 07:20	6	15.465291	35.904915	15.465291
21-06-24 07:30	6	11.523385	35.961624	11.523385
21-06-24 07:40	6	11.95	35.9	11.95
21-06-24 07:50	6	23.903801	34.261036	23.903801
21-06-24 08:00	6	26.721008	33.83507	26.721008
21-06-24 08:10	6	26.721008	33.83507	26.721008
21-06-24 08:20	6	25.40178	31.798172	25.794022
21-06-24 08:30	6	12.338079	14.016022	15.892385
21-06-24 08:40	6	11.951635	19.353397	12.100119
21-06-24 08:50	6	22.993677	21.117367	22.408482
21-06-24 09:00	6	19.611551	19.573528	20.711086
21-06-24 09:10	6	11.95	11.95	23.944393
21-06-24 09:20	6	7.7272797	11.749293	11.478472
21-06-24 09:30	6	19.971771	8.106757	8.204397
21-06-24 09:40	6	11.95	11.774554	11.925216
21-06-24 09:50	6	14.927701	16.97572	11.6485615
21-06-24 10:00	6	12.995547	14.249982	10.485353
21-06-24 10:10	6	23.849216	11.967326	11.970963
21-06-24 10:20	6	24.943848	17.06726	17.105516
21-06-24 10:30	6	24.70338	21.888351	21.894604
21-06-24 10:40	6	17.084639	24.39612	17.153753
21-06-24 10:50	6	not_recorded	not_recorded	not_recorded
21-06-24 11:00	6	not_recorded	not_recorded	not_recorded
21-06-24 11:10	6	not_recorded	not_recorded	not_recorded
21-06-24 11:20	6	not_recorded	not_recorded	not_recorded
21-06-24 11:30	6	not_recorded	not_recorded	not_recorded
21-06-24 11:40	6	not_recorded	not_recorded	not_recorded
21-06-24 11:50	6	not_recorded	not_recorded	not_recorded
21-06-24 12:00	6	not_recorded	not_recorded	not_recorded
21-06-24 12:10	6	not_recorded	not_recorded	not_recorded
21-06-24 12:20	6	not_recorded	not_recorded	not_recorded
21-06-24 12:30	6	not_recorded	not_recorded	not_recorded
21-06-24 12:40	6	not_recorded	not_recorded	not_recorded
21-06-24 12:50	6	not_recorded	not_recorded	not_recorded
21-06-24 13:00	6	not_recorded	not_recorded	not_recorded
21-06-24 13:10	6	not_recorded	not_recorded	not_recorded
21-06-24 13:20	6	not_recorded	not_recorded	not_recorded
21-06-24 13:30	6	not_recorded	not_recorded	not_recorded
21-06-24 13:40	6	not_recorded	not_recorded	not_recorded
21-06-24 13:50	6	not_recorded	not_recorded	not_recorded
21-06-24 14:00	6	not_recorded	not_recorded	not_recorded
21-06-24 14:10	6	not_recorded	not_recorded	not_recorded
21-06-24 14:20	6	not_recorded	not_recorded	not_recorded
21-06-24 14:30	6	not_recorded	not_recorded	not_recorded
21-06-24 14:40	6	not_recorded	not_recorded	not_recorded
21-06-24 14:50	6	not_recorded	not_recorded	not_recorded
21-06-24 15:00	6	not_recorded	not_recorded	not_recorded
21-06-24 15:10	6	not_recorded	not_recorded	not_recorded
21-06-24 15:20	6	not_recorded	not_recorded	not_recorded
21-06-24 15:30	6	not_recorded	not_recorded	not_recorded
21-06-24 15:40	6	not_recorded	not_recorded	not_recorded
21-06-24 15:50	6	not_recorded	not_recorded	not_recorded
21-06-24 16:00	6	not_recorded	not_recorded	not_recorded
21-06-24 16:10	6	not_recorded	not_recorded	not_recorded
21-06-24 16:20	6	not_recorded	not_recorded	not_recorded
21-06-24 16:30	6	not_recorded	not_recorded	not_recorded
21-06-24 16:40	6	not_recorded	not_recorded	not_recorded
21-06-24 16:50	6	not_recorded	not_recorded	not_recorded
21-06-24 17:00	6	not_recorded	not_recorded	not_recorded
21-06-24 17:10	6	not_recorded	not_recorded	not_recorded
21-06-24 17:20	6	not_recorded	not_recorded	not_recorded
21-06-24 17:30	6	not_recorded	not_recorded	not_recorded
21-06-24 17:40	6	not_recorded	not_recorded	not_recorded
21-06-24 17:50	6	not_recorded	not_recorded	not_recorded
21-06-24 18:00	6	not_recorded	not_recorded	not_recorded
21-06-24 18:10	6	not_recorded	not_recorded	not_recorded
21-06-24 18:20	6	not_recorded	not_recorded	not_recorded
21-06-24 18:30	6	not_recorded	not_recorded	not_recorded
21-06-24 18:40	6	not_recorded	not_recorded	not_recorded
21-06-24 18:50	6	not_recorded	not_recorded	not_recorded
21-06-24 19:00	6	not_recorded	not_recorded	not_recorded
21-06-24 19:10	6	not_recorded	not_recorded	not_recorded
21-06-24 19:20	6	not_recorded	not_recorded	not_recorded
21-06-24 19:30	6	not_recorded	not_recorded	not_recorded
21-06-24 19:40	6	not_recorded	not_recorded	not_recorded
21-06-24 19:50	6	not_recorded	not_recorded	not_recorded
21-06-24 20:00	6	not_recorded	not_recorded	not_recorded
21-06-24 20:10	6	not_recorded	not_recorded	not_recorded
21-06-24 20:20	6	not_recorded	not_recorded	not_recorded
21-06-24 20:30	6	not_recorded	not_recorded	not_recorded
21-06-24 20:40	6	not_recorded	not_recorded	not_recorded
21-06-24 20:50	6	not_recorded	not_recorded	not_recorded
21-06-24 21:00	6	not_recorded	not_recorded	not_recorded
21-06-24 21:10	6	not_recorded	not_recorded	not_recorded
21-06-24 21:20	6	not_recorded	not_recorded	not_recorded
21-06-24 21:30	6	not_recorded	not_recorded	not_recorded
21-06-24 21:40	6	not_recorded	not_recorded	not_recorded
21-06-24 21:50	6	not_recorded	not_recorded	not_recorded
21-06-24 22:00	6	not_recorded	not_recorded	not_recorded
21-06-24 22:10	6	not_recorded	not_recorded	not_recorded
21-06-24 22:20	6	not_recorded	not_recorded	not_recorded
21-06-24 22:30	6	not_recorded	not_recorded	not_recorded
21-06-24 22:40	6	not_recorded	not_recorded	not_recorded
21-06-24 22:50	6	not_recorded	not_recorded	not_recorded
21-06-24 23:00	6	not_recorded	not_recorded	not_recorded
21-06-24 23:10	6	not_recorded	not_recorded	not_recorded
21-06-24 23:20	6	not_recorded	not_recorded	not_recorded
21-06-24 23:30	6	not_recorded	not_recorded	not_recorded
21-06-24 23:40	6	not_recorded	not_recorded	not_recorded
21-06-24 23:50	6	not_recorded	not_recorded	not_recorded
21-06-25 00:00	6	not_recorded	not_recorded	not_recorded
21-06-25 00:10	6	not_recorded	not_recorded	not_recorded
21-06-25 00:20	6	not_recorded	not_recorded	not_recorded
21-06-25 00:30	6	not_recorded	not_recorded	not_recorded
21-06-25 00:40	6	not_recorded	not_recorded	not_recorded
21-06-25 00:50	6	not_recorded	not_recorded	not_recorded
21-06-25 01:00	6	not_recorded	not_recorded	not_recorded
21-06-25 01:10	6	not_recorded	not_recorded	not_recorded
21-06-25 01:20	6	not_recorded	not_recorded	not_recorded
21-06-25 01:30	6	not_recorded	not_recorded	not_recorded
21-06-25 01:40	6	not_recorded	not_recorded	not_recorded
21-06-25 01:50	6	not_recorded	not_recorded	not_recorded
21-06-25 02:00	6	not_recorded	not_recorded	not_recorded
21-06-25 02:10	6	not_recorded	not_recorded	not_recorded
21-06-25 02:20	6	not_recorded	not_recorded	not_recorded
21-06-25 02:30	6	not_recorded	not_recorded	not_recorded
21-06-25 02:40	6	not_recorded	not_recorded	not_recorded
21-06-25 02:50	6	not_recorded	not_recorded	not_recorded
21-06-25 03:00	6	not_recorded	not_recorded	not_recorded
21-06-25 03:10	6	not_recorded	not_recorded	not_recorded
21-06-25 03:20	6	not_recorded	not_recorded	not_recorded
21-06-25 03:30	6	not_recorded	not_recorded	not_recorded
21-06-25 03:40	6	not_recorded	not_recorded	not_recorded
21-06-25 03:50	6	not_recorded	not_recorded	not_recorded
21-06-25 04:00	6	not_recorded	not_recorded	not_recorded
21-06-25 04:10	6	not_recorded	not_recorded	not_recorded
21-06-25 04:20	6	not_recorded	not_recorded	not_recorded
21-06-25 04:30	6	not_recorded	not_recorded	not_recorded
21-06-25 04:40	6	not_recorded	not_recorded	not_recorded
21-06-25 04:50	6	not_recorded	not_recorded	not_recorded
21-06-25 05:00	6	not_recorded	not_recorded	not_recorded
21-06-25 05:10	6	not_recorded	not_recorded	not_recorded
21-06-25 05:20	6	not_recorded	not_recorded	not_recorded
21-06-25 05:30	6	not_recorded	not_recorded	not_recorded
21-06-25 05:40	6	not_recorded	not_recorded	not_recorded
21-06-25 05:50	6	not_recorded	not_recorded	not_recorded
21-06-25 06:00	6	not_recorded	not_recorded	not_recorded
21-06-25 06:10	6	not_recorded	not_recorded	not_recorded
21-06-25 06:20	6	not_recorded	not_recorded	not_recorded
21-06-25 06:30	6	not_recorded	not_recorded	not_recorded
21-06-25 06:40	6	not_recorded	not_recorded	not_recorded
21-06-25 06:50	6	not_recorded	not_recorded	not_recorded
