# Supplementary material for: Rodent home cage monitoring for preclinical safety pharmacology assessment: results of a multi-company validation evaluating nonclinical and clinical data from three compounds
Source: Front Toxicol. 2025 Nov 5;7:1655330. doi: 10.3389/ftox.2025.1655330 (PMC12626872; doi:10.3389/ftox.2025.1655330)
Supplement: Supplementary file 1 [file DataSheet1.zip › JNJ/JNJ_Separation_VEH_Cage-1.csv]

timestamp	day_index	985141003627909	985141003627910	985141003627911
21-06-04 07:00	-4	not_recorded	not_recorded	not_recorded
21-06-04 07:10	-4	not_recorded	not_recorded	not_recorded
21-06-04 07:20	-4	not_recorded	not_recorded	not_recorded
21-06-04 07:30	-4	not_recorded	not_recorded	not_recorded
21-06-04 07:40	-4	not_recorded	not_recorded	not_recorded
21-06-04 07:50	-4	not_recorded	not_recorded	not_recorded
21-06-04 08:00	-4	not_recorded	not_recorded	not_recorded
21-06-04 08:10	-4	not_recorded	not_recorded	not_recorded
21-06-04 08:20	-4	not_recorded	not_recorded	not_recorded
21-06-04 08:30	-4	not_recorded	not_recorded	not_recorded
21-06-04 08:40	-4	not_recorded	not_recorded	not_recorded
21-06-04 08:50	-4	not_recorded	not_recorded	not_recorded
21-06-04 09:00	-4	not_recorded	not_recorded	not_recorded
21-06-04 09:10	-4	not_recorded	not_recorded	not_recorded
21-06-04 09:20	-4	not_recorded	not_recorded	not_recorded
21-06-04 09:30	-4	not_recorded	not_recorded	not_recorded
21-06-04 09:40	-4	not_recorded	not_recorded	not_recorded
21-06-04 09:50	-4	not_recorded	not_recorded	not_recorded
21-06-04 10:00	-4	15.415239	16.43326	17.180182
21-06-04 10:10	-4	18.685295	21.447618	17.684668
21-06-04 10:20	-4	17.061779	17.023588	20.586033
21-06-04 10:30	-4	13.24291	14.189203	12.629095
21-06-04 10:40	-4	13.902624	19.659517	15.842586
21-06-04 10:50	-4	20.524588	18.986618	22.125988
21-06-04 11:00	-4	11.955761	15.903374	14.34717
21-06-04 11:10	-4	11.954004	16.88882	11.970713
21-06-04 11:20	-4	11.952074	15.563438	15.173312
21-06-04 11:30	-4	11.95	11.95	23.9
21-06-04 11:40	-4	12.053921	11.954076	23.645609
21-06-04 11:50	-4	10.942366	10.942366	22.905413
21-06-04 12:00	-4	14.836004	16.239225	21.252644
21-06-04 12:10	-4	14.755577	14.753378	16.086437
21-06-04 12:20	-4	16.676325	16.659937	16.645275
21-06-04 12:30	-4	8.9937725	8.989748	13.112183
21-06-04 12:40	-4	7.045182	7.045182	19.744
21-06-04 12:50	-4	11.95294	14.845945	21.002584
21-06-04 13:00	-4	15.433197	16.583311	17.227846
21-06-04 13:10	-4	9.645121	9.2776375	22.728275
21-06-04 13:20	-4	15.01919	13.866547	22.645292
21-06-04 13:30	-4	23.853142	11.966771	11.948929
21-06-04 13:40	-4	11.960331	23.868107	11.948137
21-06-04 13:50	-4	11.95	23.9	11.95
21-06-04 14:00	-4	12.595663	12.811276	16.102001
21-06-04 14:10	-4	12.135727	12.1340275	15.58143
21-06-04 14:20	-4	11.95	11.95	19.684475
21-06-04 14:30	-4	12.77957	12.77957	22.726086
21-06-04 14:40	-4	22.480675	8.7199955	9.517246
21-06-04 14:50	-4	21.926537	22.618687	21.069025
21-06-04 15:00	-4	23.9	23.9	24.459248
21-06-04 15:10	-4	23.865353	23.864153	23.95
21-06-04 15:20	-4	22.652185	22.49382	24.000744
21-06-04 15:30	-4	24.026562	23.23325	24.318882
21-06-04 15:40	-4	20.968464	21.052723	23.000454
21-06-04 15:50	-4	13.757072	13.550458	13.550458
21-06-04 16:00	-4	11.95	22.64182	11.95
21-06-04 16:10	-4	11.95	14.99008	11.95
21-06-04 16:20	-4	11.95	23.473783	11.95
21-06-04 16:30	-4	11.938363	15.586436	11.95
21-06-04 16:40	-4	13.60832	24.235886	13.627165
21-06-04 16:50	-4	23.95	26.721008	23.95
21-06-04 17:00	-4	13.3380375	18.057854	13.963923
21-06-04 17:10	-4	11.952155	13.988843	18.974607
21-06-04 17:20	-4	11.932084	11.932084	23.901567
21-06-04 17:30	-4	12.514257	11.954076	22.531725
21-06-04 17:40	-4	22.182919	24.900204	24.952448
21-06-04 17:50	-4	23.9	23.928402	23.878574
21-06-04 18:00	-4	23.9	23.95	23.9
21-06-04 18:10	-4	23.912096	14.771396	14.75931
21-06-04 18:20	-4	23.221794	14.954463	15.644826
21-06-04 18:30	-4	19.685642	10.375978	11.95
21-06-04 18:40	-4	15.456415	11.95	11.95
21-06-04 18:50	-4	15.771212	11.95	15.42378
21-06-04 19:00	-4	21.181376	11.993582	11.550875
21-06-04 19:10	-4	20.43444	16.262577	16.201044
21-06-04 19:20	-4	17.82029	11.933623	13.837445
21-06-04 19:30	-4	20.806034	17.406277	25.607998
21-06-04 19:40	-4	15.89048	23.895266	15.07811
21-06-04 19:50	-4	24.526781	33.388996	24.023212
21-06-04 20:00	-4	23.9	27.652508	23.9
21-06-04 20:10	-4	14.73096	16.69908	21.573198
21-06-04 20:20	-4	15.274126	16.432566	18.59219
21-06-04 20:30	-4	14.235323	31.359232	15.653964
21-06-04 20:40	-4	17.295717	17.57125	27.412296
21-06-04 20:50	-4	19.277927	20.73304	17.494946
21-06-04 21:00	-4	24.70231	24.905102	22.58592
21-06-04 21:10	-4	13.133885	14.334005	15.5284195
21-06-04 21:20	-4	20.8466	18.949354	21.6301
21-06-04 21:30	-4	37.42437	11.970298	11.970298
21-06-04 21:40	-4	32.60785	13.211057	13.211057
21-06-04 21:50	-4	21.616299	12.729729	11.868673
21-06-04 22:00	-4	22.313974	30.091959	22.022217
21-06-04 22:10	-4	17.781185	22.835863	23.902575
21-06-04 22:20	-4	27.558212	25.895779	22.588362
21-06-04 22:30	-4	17.654243	14.806424	11.383596
21-06-04 22:40	-4	14.738299	19.246277	14.538046
21-06-04 22:50	-4	13.459353	14.70294	13.521548
21-06-04 23:00	-4	14.357048	22.139528	14.693721
21-06-04 23:10	-4	17.395802	15.2454605	17.748495
21-06-04 23:20	-4	20.310488	20.055813	19.111618
21-06-04 23:30	-4	23.36179	22.539896	21.603592
21-06-04 23:40	-4	7.9922905	27.821095	8.377376
21-06-04 23:50	-4	15.516066	18.57552	17.807514
21-06-05 00:00	-4	22.831156	18.19125	17.729553
21-06-05 00:10	-4	22.214718	27.803833	19.506365
21-06-05 00:20	-4	25.508245	23.751593	23.478413
21-06-05 00:30	-4	23.28108	21.003344	20.0486
21-06-05 00:40	-4	14.473994	16.39854	15.544414
21-06-05 00:50	-4	25.345226	18.359003	16.290638
21-06-05 01:00	-4	20.23212	21.57343	20.21165
21-06-05 01:10	-4	10.101798	12.980481	14.060312
21-06-05 01:20	-4	17.634693	27.947681	18.259867
21-06-05 01:30	-4	24.207958	23.905458	34.99162
21-06-05 01:40	-4	29.610998	23.064425	24.410358
21-06-05 01:50	-4	17.07395	22.433874	18.821857
21-06-05 02:00	-4	16.899853	26.765736	16.899853
21-06-05 02:10	-4	19.632294	28.01849	20.166126
21-06-05 02:20	-4	21.755627	31.119223	22.831017
21-06-05 02:30	-4	16.960396	24.853535	18.135529
21-06-05 02:40	-4	24.144157	27.559338	18.95899
21-06-05 02:50	-4	13.211851	31.477787	14.323095
21-06-05 03:00	-4	19.352728	27.839085	17.242407
21-06-05 03:10	-4	25.8552	25.27996	22.95346
21-06-05 03:20	-4	22.675741	21.21406	19.6846
21-06-05 03:30	-4	28.429981	25.950054	20.602442
21-06-05 03:40	-4	26.384176	16.551516	17.42817
21-06-05 03:50	-4	15.515576	19.122475	12.6381855
21-06-05 04:00	-4	15.396841	16.159899	21.008099
21-06-05 04:10	-4	19.976938	20.978941	15.824306
21-06-05 04:20	-4	17.242481	17.092619	19.450909
21-06-05 04:30	-4	19.459536	23.730488	16.742441
21-06-05 04:40	-4	18.32608	16.214315	20.016054
21-06-05 04:50	-4	17.38361	18.060291	22.401222
21-06-05 05:00	-4	15.960714	15.194423	23.785007
21-06-05 05:10	-4	16.676287	17.626966	15.334864
21-06-05 05:20	-4	16.052881	17.396177	15.43086
21-06-05 05:30	-4	18.882086	15.905088	25.094501
21-06-05 05:40	-4	19.229763	17.662403	22.157206
21-06-05 05:50	-4	21.685223	25.86026	20.343317
21-06-05 06:00	-4	22.987452	16.567463	16.790854
21-06-05 06:10	-4	28.184307	29.907324	23.688623
21-06-05 06:20	-4	28.18453	31.621746	23.912022
21-06-05 06:30	-4	24.414314	28.636276	22.706516
21-06-05 06:40	-4	23.676495	29.608307	21.9122
21-06-05 06:50	-4	17.569782	17.552319	20.488602
21-06-05 07:00	-3	19.236822	26.795355	22.043491
21-06-05 07:10	-3	16.640102	33.084393	15.662181
21-06-05 07:20	-3	13.114858	13.630315	21.313524
21-06-05 07:30	-3	13.058563	13.253247	15.93468
21-06-05 07:40	-3	8.879105	11.861381	15.163355
21-06-05 07:50	-3	20.237143	20.27937	17.876873
21-06-05 08:00	-3	13.296837	17.401659	16.461214
21-06-05 08:10	-3	14.247705	14.497347	20.415537
21-06-05 08:20	-3	11.95	11.95	23.9
21-06-05 08:30	-3	11.95	11.95	23.9
21-06-05 08:40	-3	12.051297	11.890445	23.528198
21-06-05 08:50	-3	11.95	11.95	23.9
21-06-05 09:00	-3	11.95	11.95	23.9
21-06-05 09:10	-3	12.079469	12.079469	23.709782
21-06-05 09:20	-3	11.200482	12.37005	19.989643
21-06-05 09:30	-3	10.662921	10.662921	19.799505
21-06-05 09:40	-3	13.892204	13.884567	13.884567
21-06-05 09:50	-3	14.966944	14.963493	14.963493
21-06-05 10:00	-3	11.95	11.95	11.95
21-06-05 10:10	-3	13.482005	15.120105	13.992368
21-06-05 10:20	-3	12.421942	17.143711	12.420838
21-06-05 10:30	-3	18.98666	14.246626	16.481068
21-06-05 10:40	-3	12.233323	11.263838	18.300707
21-06-05 10:50	-3	11.903876	11.903876	20.513636
21-06-05 11:00	-3	13.366437	13.335978	21.765871
21-06-05 11:10	-3	12.018946	12.012364	20.491283
21-06-05 11:20	-3	11.983003	12.009423	23.685299
21-06-05 11:30	-3	12.619737	12.619737	22.952337
21-06-05 11:40	-3	14.680783	14.680783	20.037323
21-06-05 11:50	-3	12.60058	12.833799	12.60058
21-06-05 12:00	-3	14.339418	13.936438	20.325626
21-06-05 12:10	-3	20.387962	23.118614	19.785524
21-06-05 12:20	-3	23.929295	22.037678	23.284294
21-06-05 12:30	-3	23.897728	23.9	35.167545
21-06-05 12:40	-3	9.313304	5.9744587	14.806506
21-06-05 12:50	-3	13.709439	4.061805	10.190561
21-06-05 13:00	-3	17.979853	7.7803345	7.7808747
21-06-05 13:10	-3	11.953536	11.95	11.946704
21-06-05 13:20	-3	17.041708	18.383972	17.041708
21-06-05 13:30	-3	11.955063	11.952635	13.421045
21-06-05 13:40	-3	12.044572	11.957331	19.344143
21-06-05 13:50	-3	11.95	11.95	23.9
21-06-05 14:00	-3	13.051221	11.992918	21.17779
21-06-05 14:10	-3	11.95	11.95	23.9
21-06-05 14:20	-3	11.95	11.95	23.9
21-06-05 14:30	-3	11.95	11.95	13.234625
21-06-05 14:40	-3	11.947306	11.947306	13.222905
21-06-05 14:50	-3	11.95	11.95	23.9
21-06-05 15:00	-3	14.00829	10.922365	14.683313
21-06-05 15:10	-3	21.152441	4.690375	4.690375
21-06-05 15:20	-3	13.766066	11.948468	14.814415
21-06-05 15:30	-3	12.616766	11.95	11.95
21-06-05 15:40	-3	13.8928175	13.8928175	13.8928175
21-06-05 15:50	-3	16.201227	16.04066	16.313599
21-06-05 16:00	-3	18.879545	18.428839	17.798113
21-06-05 16:10	-3	14.367378	11.892009	14.038885
21-06-05 16:20	-3	21.693233	11.9519205	12.862894
21-06-05 16:30	-3	17.949322	12.822581	13.298599
21-06-05 16:40	-3	17.38477	12.222712	14.247622
21-06-05 16:50	-3	23.893675	21.658342	31.377966
21-06-05 17:00	-3	22.168047	22.168047	35.9
21-06-05 17:10	-3	22.89694	22.853382	26.99945
21-06-05 17:20	-3	11.95	14.537012	11.95
21-06-05 17:30	-3	15.04321	15.459595	12.49425
21-06-05 17:40	-3	18.843752	11.998148	11.998148
21-06-05 17:50	-3	15.431186	15.431186	15.431186
21-06-05 18:00	-3	16.636585	12.556714	12.558759
21-06-05 18:10	-3	20.943188	12.345253	12.356982
21-06-05 18:20	-3	18.299803	13.227397	12.170847
21-06-05 18:30	-3	13.495169	12.896733	19.296066
21-06-05 18:40	-3	11.95	11.95	23.12803
21-06-05 18:50	-3	11.95	11.95	13.530188
21-06-05 19:00	-3	12.680355	12.680355	18.318913
21-06-05 19:10	-3	11.95	11.95	11.973004
21-06-05 19:20	-3	16.494322	14.885348	26.659098
21-06-05 19:30	-3	15.62812	12.666239	15.483627
21-06-05 19:40	-3	19.401989	23.432125	16.846851
21-06-05 19:50	-3	22.443523	12.575914	13.4456005
21-06-05 20:00	-3	18.335653	20.578588	20.62832
21-06-05 20:10	-3	17.062317	17.57789	35.460274
21-06-05 20:20	-3	21.996712	24.680973	30.682926
21-06-05 20:30	-3	21.348995	26.343622	27.451279
21-06-05 20:40	-3	19.262001	22.683731	21.463253
21-06-05 20:50	-3	17.557997	17.247755	16.611717
21-06-05 21:00	-3	19.053326	14.625486	23.747593
21-06-05 21:10	-3	21.053688	18.800829	27.617945
21-06-05 21:20	-3	26.15025	22.457159	22.84253
21-06-05 21:30	-3	23.770592	18.53301	17.419014
21-06-05 21:40	-3	23.482868	17.240368	15.379021
21-06-05 21:50	-3	30.452396	17.799538	17.47243
21-06-05 22:00	-3	14.151362	23.102299	19.353094
21-06-05 22:10	-3	8.203404	14.513487	20.524273
21-06-05 22:20	-3	17.26889	23.602835	16.316675
21-06-05 22:30	-3	16.367945	17.752934	15.425921
21-06-05 22:40	-3	19.724165	10.738188	11.453997
21-06-05 22:50	-3	15.819142	17.144972	19.793304
21-06-05 23:00	-3	15.694353	19.76145	19.95702
21-06-05 23:10	-3	20.045088	19.05268	21.435568
21-06-05 23:20	-3	19.89312	17.105694	26.750586
21-06-05 23:30	-3	18.649294	17.128197	21.280697
21-06-05 23:40	-3	19.317352	14.694079	20.424576
21-06-05 23:50	-3	21.33662	16.888002	18.496658
21-06-06 00:00	-3	24.511812	22.373104	19.218023
21-06-06 00:10	-3	19.591648	18.885715	15.030658
21-06-06 00:20	-3	18.562958	17.462221	24.109186
21-06-06 00:30	-3	14.337451	13.794329	25.0064
21-06-06 00:40	-3	11.766249	11.906442	29.098623
21-06-06 00:50	-3	18.330652	22.496387	25.339787
21-06-06 01:00	-3	23.367037	29.535929	26.82959
21-06-06 01:10	-3	23.590954	23.590954	28.596165
21-06-06 01:20	-3	12.133959	12.122541	17.88963
21-06-06 01:30	-3	15.637967	14.31839	13.3769865
21-06-06 01:40	-3	21.295914	24.682774	23.795898
21-06-06 01:50	-3	17.231174	29.255346	24.470224
21-06-06 02:00	-3	14.469063	15.90121	33.8097
21-06-06 02:10	-3	15.736966	19.28294	19.212519
21-06-06 02:20	-3	19.715176	14.432032	15.244379
21-06-06 02:30	-3	18.525467	17.018032	25.398638
21-06-06 02:40	-3	12.144022	11.717371	18.748058
21-06-06 02:50	-3	18.009731	15.745468	16.158915
21-06-06 03:00	-3	21.200848	21.191906	23.974598
21-06-06 03:10	-3	25.68166	20.157507	22.559656
21-06-06 03:20	-3	28.762897	22.900892	28.628292
21-06-06 03:30	-3	22.084145	17.054039	24.25312
21-06-06 03:40	-3	22.148724	18.124405	26.475544
21-06-06 03:50	-3	16.159235	16.14555	27.552021
21-06-06 04:00	-3	18.328197	26.283361	15.284843
21-06-06 04:10	-3	15.787584	16.465176	19.111506
21-06-06 04:20	-3	19.659206	19.924797	19.61489
21-06-06 04:30	-3	18.12424	16.647987	15.997981
21-06-06 04:40	-3	21.685017	13.682611	15.050501
21-06-06 04:50	-3	22.145271	13.587915	21.885103
21-06-06 05:00	-3	22.175129	29.442348	20.976711
21-06-06 05:10	-3	16.781345	16.153128	20.235682
21-06-06 05:20	-3	22.683683	17.120274	21.248814
21-06-06 05:30	-3	21.991833	16.213394	17.34211
21-06-06 05:40	-3	14.906494	16.166786	17.251698
21-06-06 05:50	-3	21.405579	24.592348	22.356318
21-06-06 06:00	-3	21.340233	24.475758	24.228687
21-06-06 06:10	-3	19.395153	21.099127	28.883472
21-06-06 06:20	-3	14.866429	17.794447	23.892511
21-06-06 06:30	-3	17.102116	26.333506	16.165508
21-06-06 06:40	-3	23.66536	31.303665	24.880466
21-06-06 06:50	-3	22.263859	19.41969	15.119731
21-06-06 07:00	-2	30.174002	27.010595	23.389236
21-06-06 07:10	-2	31.620275	14.615332	15.443616
21-06-06 07:20	-2	26.71879	20.758707	20.545742
21-06-06 07:30	-2	29.984085	23.516693	22.689348
21-06-06 07:40	-2	37.07652	23.9	23.9
21-06-06 07:50	-2	35.901268	23.9	23.9
21-06-06 08:00	-2	34.057053	26.41775	26.41775
21-06-06 08:10	-2	33.83507	26.721008	26.721008
21-06-06 08:20	-2	33.83507	26.721008	26.721008
21-06-06 08:30	-2	35.646366	24.288822	24.288822
21-06-06 08:40	-2	35.9	23.9	23.9
21-06-06 08:50	-2	35.9	23.9	23.9
21-06-06 09:00	-2	30.225033	23.9	23.9
21-06-06 09:10	-2	26.765736	23.9	23.9
21-06-06 09:20	-2	19.660667	25.072634	18.553284
21-06-06 09:30	-2	23.730324	23.430763	21.830732
21-06-06 09:40	-2	14.098465	20.900295	15.704979
21-06-06 09:50	-2	12.882342	13.631063	20.749792
21-06-06 10:00	-2	11.424246	11.780127	18.71629
21-06-06 10:10	-2	12.0788555	12.810758	12.0788555
21-06-06 10:20	-2	12.261181	16.899853	12.261181
21-06-06 10:30	-2	15.503988	16.894344	15.501745
21-06-06 10:40	-2	14.957036	14.957036	14.957036
21-06-06 10:50	-2	11.95	11.95	11.95
21-06-06 11:00	-2	16.276524	16.283998	16.276524
21-06-06 11:10	-2	16.892529	16.897259	16.892529
21-06-06 11:20	-2	16.899853	16.899853	16.899853
21-06-06 11:30	-2	10.147668	9.817144	21.204298
21-06-06 11:40	-2	13.104207	13.104207	22.267202
21-06-06 11:50	-2	16.888584	16.888584	16.915297
21-06-06 12:00	-2	16.75996	16.75996	16.76341
21-06-06 12:10	-2	13.936444	11.993628	12.048101
21-06-06 12:20	-2	15.547335	11.836122	12.336406
21-06-06 12:30	-2	19.86826	12.098974	12.120084
21-06-06 12:40	-2	19.13863	15.805516	15.42335
21-06-06 12:50	-2	22.44236	12.821907	13.63618
21-06-06 13:00	-2	13.8933	6.8923516	7.230633
21-06-06 13:10	-2	12.496448	15.4511385	11.421152
21-06-06 13:20	-2	11.95	23.9	11.95
21-06-06 13:30	-2	15.267125	12.305313	11.020689
21-06-06 13:40	-2	11.593576	14.112143	11.593576
21-06-06 13:50	-2	14.966365	19.633204	14.966365
21-06-06 14:00	-2	16.356747	16.406822	16.356747
21-06-06 14:10	-2	14.0902405	21.312502	14.091495
21-06-06 14:20	-2	12.830963	23.9	13.04057
21-06-06 14:30	-2	19.026836	23.898441	19.772152
21-06-06 14:40	-2	11.95	23.90033	11.95
21-06-06 14:50	-2	11.95	23.9	11.95
21-06-06 15:00	-2	16.140942	24.392475	16.140047
21-06-06 15:10	-2	11.976252	11.14298	13.235779
21-06-06 15:20	-2	10.049272	9.280093	10.726044
21-06-06 15:30	-2	11.95	16.367743	11.95
21-06-06 15:40	-2	11.952155	15.71371	14.807245
21-06-06 15:50	-2	11.951551	12.024124	13.044222
21-06-06 16:00	-2	11.947306	23.823353	11.947306
21-06-06 16:10	-2	13.511	13.322718	11.960754
21-06-06 16:20	-2	19.773748	18.537178	16.629177
21-06-06 16:30	-2	23.679674	12.077908	12.836561
21-06-06 16:40	-2	20.191732	14.505023	13.404303
21-06-06 16:50	-2	13.821561	12.1495285	20.607588
21-06-06 17:00	-2	11.95	23.9	11.95
21-06-06 17:10	-2	11.95	23.9	11.95
21-06-06 17:20	-2	11.95	23.901777	11.95
21-06-06 17:30	-2	11.95	23.757698	11.95
21-06-06 17:40	-2	11.95	23.878092	11.95
21-06-06 17:50	-2	11.953411	19.823406	16.024899
21-06-06 18:00	-2	11.22344	11.22344	23.900927
21-06-06 18:10	-2	11.95	11.95	23.900429
21-06-06 18:20	-2	12.283065	12.277022	22.805063
21-06-06 18:30	-2	11.95	11.95	23.9
21-06-06 18:40	-2	11.383766	9.2522	20.877491
21-06-06 18:50	-2	23.842903	11.988146	11.988146
21-06-06 19:00	-2	20.20586	11.8551855	13.267691
21-06-06 19:10	-2	13.957707	11.95	16.640375
21-06-06 19:20	-2	23.066883	17.526178	23.82742
21-06-06 19:30	-2	13.564621	20.32484	14.294553
21-06-06 19:40	-2	19.362747	17.58998	16.4289
21-06-06 19:50	-2	17.619432	17.222826	23.353884
21-06-06 20:00	-2	21.546535	29.47623	20.441708
21-06-06 20:10	-2	17.11044	22.966232	18.979664
21-06-06 20:20	-2	19.679447	26.721008	19.725964
21-06-06 20:30	-2	18.591778	19.499763	16.931967
21-06-06 20:40	-2	24.2123	15.807838	23.758871
21-06-06 20:50	-2	22.590914	13.1042	15.857191
21-06-06 21:00	-2	18.31416	16.451843	16.31167
21-06-06 21:10	-2	25.506384	20.712276	19.624655
21-06-06 21:20	-2	28.56429	26.13123	20.677002
21-06-06 21:30	-2	21.655834	28.317463	21.189444
21-06-06 21:40	-2	23.92179	16.993843	16.633776
21-06-06 21:50	-2	23.127941	17.079008	17.763607
21-06-06 22:00	-2	16.907993	22.02859	19.263615
21-06-06 22:10	-2	23.211357	31.41943	23.13495
21-06-06 22:20	-2	16.0554	15.657934	17.848736
21-06-06 22:30	-2	12.385096	17.411608	12.105688
21-06-06 22:40	-2	14.739835	16.561348	20.155138
21-06-06 22:50	-2	19.628548	17.14232	17.70744
21-06-06 23:00	-2	29.16456	19.198917	19.48
21-06-06 23:10	-2	12.214712	14.0975895	17.119192
21-06-06 23:20	-2	15.347139	18.084248	18.523544
21-06-06 23:30	-2	17.68208	15.766882	16.597403
21-06-06 23:40	-2	15.228582	19.951931	16.451576
21-06-06 23:50	-2	18.200306	21.201471	22.144388
21-06-07 00:00	-2	16.043432	18.400455	18.38259
21-06-07 00:10	-2	12.314035	13.537364	13.900968
21-06-07 00:20	-2	16.841402	12.714003	13.304814
21-06-07 00:30	-2	20.256195	19.008442	23.61294
21-06-07 00:40	-2	26.129139	19.110126	21.284296
21-06-07 00:50	-2	16.651615	24.445446	18.416239
21-06-07 01:00	-2	24.838573	23.807121	23.929895
21-06-07 01:10	-2	18.826538	24.616985	21.214836
21-06-07 01:20	-2	25.218903	27.148142	21.572742
21-06-07 01:30	-2	15.71591	16.93874	11.969839
21-06-07 01:40	-2	13.730309	11.691481	19.50497
21-06-07 01:50	-2	30.040741	13.856341	15.324427
21-06-07 02:00	-2	21.568953	15.322957	14.883886
21-06-07 02:10	-2	20.134617	19.131262	19.98152
21-06-07 02:20	-2	21.046368	15.858055	15.325697
21-06-07 02:30	-2	20.938675	18.89363	21.276415
21-06-07 02:40	-2	12.544964	12.054746	20.781792
21-06-07 02:50	-2	17.153706	18.043808	18.494629
21-06-07 03:00	-2	17.243404	17.406586	16.628345
21-06-07 03:10	-2	16.651848	23.481195	17.282778
21-06-07 03:20	-2	23.343384	19.211552	21.95838
21-06-07 03:30	-2	21.517832	20.84454	17.953865
21-06-07 03:40	-2	13.629801	16.269178	15.0470705
21-06-07 03:50	-2	18.234917	23.303055	18.681654
21-06-07 04:00	-2	21.98969	22.401148	25.350628
21-06-07 04:10	-2	30.544186	18.649498	17.533428
21-06-07 04:20	-2	26.639639	17.278181	21.31207
21-06-07 04:30	-2	27.369396	21.976574	22.713573
21-06-07 04:40	-2	13.178848	17.589516	13.274187
21-06-07 04:50	-2	20.078344	14.902674	15.267842
21-06-07 05:00	-2	13.847873	16.24596	14.539243
21-06-07 05:10	-2	18.976727	19.584673	24.030277
21-06-07 05:20	-2	18.091131	18.036333	18.16888
21-06-07 05:30	-2	18.992226	21.112217	20.402538
21-06-07 05:40	-2	21.976704	15.559511	15.619807
21-06-07 05:50	-2	19.481417	18.908752	18.947891
21-06-07 06:00	-2	13.798424	19.410284	14.300646
21-06-07 06:10	-2	20.310587	15.644478	20.90536
21-06-07 06:20	-2	19.310194	20.906967	29.07471
21-06-07 06:30	-2	21.652853	27.814636	27.187384
21-06-07 06:40	-2	21.80685	32.979984	24.318922
21-06-07 06:50	-2	20.406752	27.160015	26.092834
21-06-07 07:00	-1	18.230385	22.549952	20.995224
21-06-07 07:10	-1	12.558745	13.25242	15.755498
21-06-07 07:20	-1	10.927317	10.927317	12.525751
21-06-07 07:30	-1	12.550917	12.704517	13.859482
21-06-07 07:40	-1	19.209625	19.209625	28.640375
21-06-07 07:50	-1	11.95	11.95	35.9
21-06-07 08:00	-1	21.490723	21.540243	36.019127
21-06-07 08:10	-1	11.499148	9.631089	12.424349
21-06-07 08:20	-1	20.158762	13.5684	15.642738
21-06-07 08:30	-1	22.2906	17.974836	18.713797
21-06-07 08:40	-1	19.814259	20.376053	19.40195
21-06-07 08:50	-1	15.844897	14.918474	15.943797
21-06-07 09:00	-1	18.010515	13.963254	14.994791
21-06-07 09:10	-1	14.129328	11.943957	12.558296
21-06-07 09:20	-1	25.194231	23.336147	25.838846
21-06-07 09:30	-1	16.73624	21.980043	17.984577
21-06-07 09:40	-1	13.66849	19.22533	12.176427
21-06-07 09:50	-1	16.935247	11.95	11.95
21-06-07 10:00	-1	22.074572	22.041405	30.362991
21-06-07 10:10	-1	24.037897	19.207428	25.898779
21-06-07 10:20	-1	19.526165	13.175685	13.258329
21-06-07 10:30	-1	11.211251	15.034497	16.15977
21-06-07 10:40	-1	11.95	11.95	20.784952
21-06-07 10:50	-1	11.95	11.95	26.743412
21-06-07 11:00	-1	11.978636	11.978636	17.989626
21-06-07 11:10	-1	11.922785	11.922785	23.61428
21-06-07 11:20	-1	11.953466	12.06123	18.299997
21-06-07 11:30	-1	11.93749	11.95	17.676695
21-06-07 11:40	-1	11.632461	11.616126	23.75153
21-06-07 11:50	-1	10.92814	13.333631	15.432808
21-06-07 12:00	-1	15.083119	10.665375	11.95
21-06-07 12:10	-1	15.606517	12.838074	15.940228
21-06-07 12:20	-1	11.894945	11.894945	21.938526
21-06-07 12:30	-1	11.985667	11.985667	15.7970295
21-06-07 12:40	-1	11.95	11.95	16.640375
21-06-07 12:50	-1	11.95	11.95	16.20214
21-06-07 13:00	-1	13.342738	12.460183	16.48828
21-06-07 13:10	-1	12.147715	13.667725	12.516751
21-06-07 13:20	-1	12.569593	12.779365	18.697084
21-06-07 13:30	-1	19.88483	19.88483	21.9193
21-06-07 13:40	-1	23.95	23.904156	24.133749
21-06-07 13:50	-1	23.7164	23.66745	23.9
21-06-07 14:00	-1	13.22746	13.222753	25.85439
21-06-07 14:10	-1	21.58452	21.6248	23.9
21-06-07 14:20	-1	20.647749	20.674513	20.649149
21-06-07 14:30	-1	13.36326	13.371298	21.97681
21-06-07 14:40	-1	11.95	11.95	23.900173
21-06-07 14:50	-1	11.95	11.95	23.9
21-06-07 15:00	-1	15.848844	15.255823	20.241339
21-06-07 15:10	-1	18.507954	16.190273	18.21973
21-06-07 15:20	-1	15.730341	14.686389	16.619255
21-06-07 15:30	-1	15.498103	14.905002	14.891124
21-06-07 15:40	-1	23.9	23.9	36.013416
21-06-07 15:50	-1	21.950438	19.901423	32.40811
21-06-07 16:00	-1	22.97228	11.951848	12.333141
21-06-07 16:10	-1	14.166835	14.142308	16.023417
21-06-07 16:20	-1	20.941574	21.09231	19.4156
21-06-07 16:30	-1	13.565187	13.387686	22.284328
21-06-07 16:40	-1	15.431529	15.431529	18.796553
21-06-07 16:50	-1	13.573087	13.573087	18.83067
21-06-07 17:00	-1	11.934667	15.5299425	13.9271145
21-06-07 17:10	-1	11.95	14.957036	16.640375
21-06-07 17:20	-1	11.95	11.95	23.900442
21-06-07 17:30	-1	11.95	11.95	23.9
21-06-07 17:40	-1	11.95	11.95	23.906183
21-06-07 17:50	-1	11.95	11.95	23.9
21-06-07 18:00	-1	12.041605	11.829233	16.92361
21-06-07 18:10	-1	11.95	11.95	15.976477
21-06-07 18:20	-1	11.95	11.95	11.95
21-06-07 18:30	-1	12.965937	13.276888	14.705236
21-06-07 18:40	-1	13.434385	13.434385	18.147654
21-06-07 18:50	-1	11.95	11.95	23.9
21-06-07 19:00	-1	12.186129	11.953995	23.622604
21-06-07 19:10	-1	12.254375	13.761172	18.790281
21-06-07 19:20	-1	16.983768	18.149973	14.309369
21-06-07 19:30	-1	21.660255	34.09544	19.369051
21-06-07 19:40	-1	14.115601	21.191895	14.3895445
21-06-07 19:50	-1	11.296012	13.075252	12.569291
21-06-07 20:00	-1	21.394638	20.446686	17.45073
21-06-07 20:10	-1	28.844498	24.266884	25.823278
21-06-07 20:20	-1	28.634954	24.70811	31.060123
21-06-07 20:30	-1	25.551266	29.380997	23.760906
21-06-07 20:40	-1	22.976286	35.75851	22.976286
21-06-07 20:50	-1	11.95	25.836884	11.95
21-06-07 21:00	-1	12.217712	32.352882	12.217712
21-06-07 21:10	-1	14.381708	29.141596	16.743248
21-06-07 21:20	-1	24.866726	26.027065	28.645985
21-06-07 21:30	-1	23.404387	26.606787	19.685942
21-06-07 21:40	-1	13.974835	15.1634035	14.233912
21-06-07 21:50	-1	18.656948	15.567194	15.534274
21-06-07 22:00	-1	17.130785	16.578413	21.136206
21-06-07 22:10	-1	19.40041	26.406391	23.997936
21-06-07 22:20	-1	17.795353	17.575932	25.080383
21-06-07 22:30	-1	10.732059	9.501638	24.121624
21-06-07 22:40	-1	19.137686	14.715373	21.011417
21-06-07 22:50	-1	13.035533	12.969069	16.56532
21-06-07 23:00	-1	17.024422	15.926663	23.004063
21-06-07 23:10	-1	22.775497	16.791203	18.8853
21-06-07 23:20	-1	18.102695	20.26006	27.013803
21-06-07 23:30	-1	20.383457	21.704685	26.015463
21-06-07 23:40	-1	12.949763	14.665884	13.695581
21-06-07 23:50	-1	22.338055	16.207983	15.32148
21-06-08 00:00	-1	17.64161	16.63303	27.218515
21-06-08 00:10	-1	16.704418	18.131525	13.048243
21-06-08 00:20	-1	16.180319	17.551937	21.596333
21-06-08 00:30	-1	11.994844	25.9484	8.411846
21-06-08 00:40	-1	16.064606	26.17271	20.736301
21-06-08 00:50	-1	22.876532	21.758896	25.580095
21-06-08 01:00	-1	21.324963	22.643177	26.29716
21-06-08 01:10	-1	18.737394	29.334589	20.205732
21-06-08 01:20	-1	17.639656	19.903296	16.40469
21-06-08 01:30	-1	22.756458	20.700558	19.17287
21-06-08 01:40	-1	14.534948	16.637789	20.181908
21-06-08 01:50	-1	15.51324	26.712366	15.51427
21-06-08 02:00	-1	13.346309	13.346309	23.667028
21-06-08 02:10	-1	22.956211	18.68272	18.147903
21-06-08 02:20	-1	21.534773	34.99038	23.25658
21-06-08 02:30	-1	32.529472	19.479666	16.583773
21-06-08 02:40	-1	19.819126	11.95	11.95
21-06-08 02:50	-1	18.09657	25.711334	22.9286
21-06-08 03:00	-1	26.234274	14.270536	15.609121
21-06-08 03:10	-1	18.116577	14.100336	20.928343
21-06-08 03:20	-1	19.448965	18.865582	26.881678
21-06-08 03:30	-1	20.408808	17.672903	22.67266
21-06-08 03:40	-1	14.489851	17.121658	16.522007
21-06-08 03:50	-1	16.158926	14.559072	15.603826
21-06-08 04:00	-1	14.17201	14.68363	16.333927
21-06-08 04:10	-1	12.903111	13.349655	17.528479
21-06-08 04:20	-1	17.189737	15.633299	16.95464
21-06-08 04:30	-1	21.964268	21.31753	23.007412
21-06-08 04:40	-1	20.357939	20.007101	18.31199
21-06-08 04:50	-1	16.992548	19.665571	21.942442
21-06-08 05:00	-1	16.264057	21.609468	17.668983
21-06-08 05:10	-1	17.5931	16.1628	19.374392
21-06-08 05:20	-1	19.730824	16.18539	27.257477
21-06-08 05:30	-1	18.312294	16.694378	23.103697
21-06-08 05:40	-1	18.210224	18.18865	19.906467
21-06-08 05:50	-1	17.627022	17.285206	20.453672
21-06-08 06:00	-1	12.570577	14.838728	15.510045
21-06-08 06:10	-1	21.929691	22.826563	23.146542
21-06-08 06:20	-1	14.094684	15.096207	17.713196
21-06-08 06:30	-1	15.868785	21.906082	17.505915
21-06-08 06:40	-1	18.497856	26.621119	19.082483
21-06-08 06:50	-1	16.175594	25.499554	19.094315
21-06-08 07:00	0	14.049965	16.231565	23.693033
21-06-08 07:10	0	21.993196	25.137562	29.161182
21-06-08 07:20	0	23.9	23.9	35.9
21-06-08 07:30	0	23.915905	24.670992	32.62809
21-06-08 07:40	0	23.332344	25.84408	23.95
21-06-08 07:50	0	14.252004	14.419576	23.160727
21-06-08 08:00	0	11.95	11.95	23.95
21-06-08 08:10	0	11.946103	11.946103	35.036236
21-06-08 08:20	0	11.95	11.95	35.9
21-06-08 08:30	0	11.95	11.95	16.66695
21-06-08 08:40	0	15.130961	18.481783	13.50178
21-06-08 08:50	0	12.0	21.131226	11.988564
21-06-08 09:00	0	13.920527	11.946008	11.909578
21-06-08 09:10	0	13.816938	16.143457	12.350569
21-06-08 09:20	0	22.288567	18.442356	17.57171
21-06-08 09:30	0	15.518682	13.761129	15.656944
21-06-08 09:40	0	11.980206	14.107593	11.93807
21-06-08 09:50	0	12.210861	20.815187	12.069676
21-06-08 10:00	0	16.162275	15.65415	17.647812
21-06-08 10:10	0	18.181417	18.59634	17.900558
21-06-08 10:20	0	19.700567	19.663105	15.309715
21-06-08 10:30	0	18.041697	16.916424	18.071486
21-06-08 10:40	0	16.532732	15.823265	19.310802
21-06-08 10:50	0	12.391905	12.416539	18.874527
21-06-08 11:00	0	12.490589	19.039753	16.58562
21-06-08 11:10	0	11.992117	16.93248	14.067299
21-06-08 11:20	0	11.95	11.95	11.95
21-06-08 11:30	0	10.642637	11.095146	19.550081
21-06-08 11:40	0	11.950771	13.878981	13.02579
21-06-08 11:50	0	11.682053	11.682053	14.703519
21-06-08 12:00	0	12.372938	12.184375	20.866098
21-06-08 12:10	0	11.95	11.95	13.894646
21-06-08 12:20	0	6.586969	17.36687	9.0911875
21-06-08 12:30	0	9.214875	11.286831	11.006066
21-06-08 12:40	0	12.885248	11.958376	12.253873
21-06-08 12:50	0	11.95	12.997325	11.95
21-06-08 13:00	0	16.113914	12.802465	12.752653
21-06-08 13:10	0	23.890652	11.9562435	11.9562435
21-06-08 13:20	0	14.732358	15.743681	11.9559965
21-06-08 13:30	0	12.6399555	12.984655	11.950632
21-06-08 13:40	0	11.95	23.9	11.95
21-06-08 13:50	0	11.97662	22.507029	12.510638
21-06-08 14:00	0	11.95	11.95	13.472508
21-06-08 14:10	0	11.95	13.8928175	11.95
21-06-08 14:20	0	12.972731	11.815826	19.879559
21-06-08 14:30	0	11.95	11.95	23.9
21-06-08 14:40	0	11.7651415	11.95	15.569432
21-06-08 14:50	0	11.911357	6.325658	7.3014884
21-06-08 15:00	0	11.95	10.665375	10.665375
21-06-08 15:10	0	13.925534	11.95	11.95
21-06-08 15:20	0	13.719091	12.620633	16.552835
21-06-08 15:30	0	13.870054	12.059	15.625334
21-06-08 15:40	0	11.95	11.95	20.784952
21-06-08 15:50	0	15.986232	15.994227	18.721111
21-06-08 16:00	0	12.482109	12.482109	18.749899
21-06-08 16:10	0	11.95	11.95	19.36686
21-06-08 16:20	0	12.058614	12.615067	23.329983
21-06-08 16:30	0	15.981847	16.356873	17.085773
21-06-08 16:40	0	12.360542	13.4100895	13.784894
21-06-08 16:50	0	13.210661	13.690504	18.904358
21-06-08 17:00	0	13.234625	11.95	13.219313
21-06-08 17:10	0	11.95	11.95	11.95
21-06-08 17:20	0	12.008313	12.008313	21.671589
21-06-08 17:30	0	11.95	11.95	23.9
21-06-08 17:40	0	13.378372	13.378372	16.4515
21-06-08 17:50	0	11.939868	12.722216	11.949313
21-06-08 18:00	0	12.084238	12.028151	14.332251
21-06-08 18:10	0	14.2495775	14.757001	16.396133
21-06-08 18:20	0	15.231298	11.95	11.95
21-06-08 18:30	0	14.18107	12.091136	11.95
21-06-08 18:40	0	11.951589	17.796326	11.9448
21-06-08 18:50	0	12.111335	11.95	11.95
21-06-08 19:00	0	11.371565	11.356085	11.95
21-06-08 19:10	0	11.820027	11.820027	23.222126
21-06-08 19:20	0	16.97939	19.259275	20.818668
21-06-08 19:30	0	11.95	24.984432	11.95
21-06-08 19:40	0	15.048803	20.864597	22.52094
21-06-08 19:50	0	20.18474	19.530926	24.860992
21-06-08 20:00	0	23.763763	27.20753	24.973713
21-06-08 20:10	0	13.911348	23.72594	15.999469
21-06-08 20:20	0	16.506287	18.041374	19.72549
21-06-08 20:30	0	18.013573	21.780308	15.729587
21-06-08 20:40	0	12.56345	12.8645735	13.439402
21-06-08 20:50	0	12.613683	12.61681	13.374428
21-06-08 21:00	0	21.415228	16.71307	22.038036
21-06-08 21:10	0	13.381157	16.400105	16.646017
21-06-08 21:20	0	20.005833	15.237162	16.22909
21-06-08 21:30	0	24.044867	31.703506	24.044867
21-06-08 21:40	0	21.719213	32.192024	21.913746
21-06-08 21:50	0	12.102846	15.255823	14.61707
21-06-08 22:00	0	16.019215	17.019526	16.966343
21-06-08 22:10	0	22.392668	29.44375	20.823893
21-06-08 22:20	0	21.77657	20.024094	30.511251
21-06-08 22:30	0	23.79149	23.89207	27.530731
21-06-08 22:40	0	18.356789	16.940838	17.31607
21-06-08 22:50	0	7.8919196	15.429639	9.396679
21-06-08 23:00	0	14.035283	16.610352	18.578955
21-06-08 23:10	0	16.059473	20.461119	18.851126
21-06-08 23:20	0	21.618439	22.033802	26.531927
21-06-08 23:30	0	16.861275	19.76963	18.248549
21-06-08 23:40	0	23.114895	17.293488	19.43568
21-06-08 23:50	0	16.650959	18.956884	17.27218
21-06-09 00:00	0	14.753512	19.960238	14.248077
21-06-09 00:10	0	25.634039	20.107117	22.064531
21-06-09 00:20	0	17.211306	17.092777	19.822874
21-06-09 00:30	0	9.652675	9.515187	19.4632
21-06-09 00:40	0	21.756418	14.32959	15.233734
21-06-09 00:50	0	19.036098	11.111639	9.337344
21-06-09 01:00	0	18.864145	21.338898	23.699425
21-06-09 01:10	0	24.869467	25.09146	25.801403
21-06-09 01:20	0	22.545834	17.991693	17.991693
21-06-09 01:30	0	18.982197	15.225805	15.220083
21-06-09 01:40	0	30.886837	20.853765	26.726816
21-06-09 01:50	0	14.419362	14.419362	31.342133
21-06-09 02:00	0	12.867015	12.867015	26.961292
21-06-09 02:10	0	12.784016	12.462545	16.396284
21-06-09 02:20	0	19.435112	19.50016	30.663197
21-06-09 02:30	0	20.796972	22.359531	19.705868
21-06-09 02:40	0	18.018164	15.953665	14.171991
21-06-09 02:50	0	16.404001	18.731325	18.72308
21-06-09 03:00	0	17.131283	17.131283	26.624563
21-06-09 03:10	0	13.129811	22.128597	15.540115
21-06-09 03:20	0	6.4655824	25.204386	6.048593
21-06-09 03:30	0	19.710144	21.236464	22.989918
21-06-09 03:40	0	22.62347	22.83711	25.85575
21-06-09 03:50	0	22.403492	17.488203	14.018829
21-06-09 04:00	0	23.113754	12.970705	11.869947
21-06-09 04:10	0	19.572807	19.585768	17.428648
21-06-09 04:20	0	16.04586	14.948755	19.608698
21-06-09 04:30	0	19.726227	17.185154	15.338229
21-06-09 04:40	0	17.339727	20.813114	18.48824
21-06-09 04:50	0	12.963419	16.7872	14.294721
21-06-09 05:00	0	24.071505	18.98615	20.539783
21-06-09 05:10	0	25.286049	16.990728	20.55444
21-06-09 05:20	0	14.832916	22.630917	13.303385
21-06-09 05:30	0	16.39066	21.105145	15.040117
21-06-09 05:40	0	17.476923	18.132114	16.585459
21-06-09 05:50	0	17.194654	19.46559	15.274946
21-06-09 06:00	0	17.064175	17.251392	17.715181
21-06-09 06:10	0	17.666464	17.647533	16.700964
21-06-09 06:20	0	20.615658	32.971287	20.107756
21-06-09 06:30	0	22.223438	29.253454	26.257025
21-06-09 06:40	0	16.11954	21.090023	20.125637
21-06-09 06:50	0	16.710627	34.58395	16.710627
21-06-09 07:00	1	23.906452	26.801895	33.42437
21-06-09 07:10	1	23.9	23.9	36.739143
21-06-09 07:20	1	23.666119	23.666119	35.898586
21-06-09 07:30	1	26.67455	20.126286	21.27581
21-06-09 07:40	1	17.980879	11.944224	14.920918
21-06-09 07:50	1	23.94206	20.596285	21.329227
21-06-09 08:00	1	13.521622	15.387271	20.746407
21-06-09 08:10	1	11.95	11.95	23.9
21-06-09 08:20	1	13.602565	13.602565	21.562399
21-06-09 08:30	1	12.064423	12.557591	18.714375
21-06-09 08:40	1	20.443043	15.1019745	14.710431
21-06-09 08:50	1	12.467668	13.31931	18.120155
21-06-09 09:00	1	11.95	11.95	23.9
21-06-09 09:10	1	13.608294	11.95	19.209625
21-06-09 09:20	1	15.904966	11.95	11.95
21-06-09 09:30	1	16.636112	15.329529	11.940509
21-06-09 09:40	1	14.39868	15.760915	14.323979
21-06-09 09:50	1	13.52251	13.522263	16.52428
21-06-09 10:00	1	11.9605255	11.9605255	26.729507
21-06-09 10:10	1	14.89757	14.89757	22.281307
21-06-09 10:20	1	14.255636	14.7159605	17.936405
21-06-09 10:30	1	20.105728	20.111382	20.128595
21-06-09 10:40	1	14.957036	14.957036	14.957036
21-06-09 10:50	1	13.460063	12.306472	15.1767025
21-06-09 11:00	1	22.313728	11.906359	12.438468
21-06-09 11:10	1	13.693591	12.867399	21.7759
21-06-09 11:20	1	16.388746	16.378113	16.378113
21-06-09 11:30	1	11.95	14.666594	11.95
21-06-09 11:40	1	11.831106	12.278939	11.927223
21-06-09 11:50	1	12.183191	12.182131	12.180497
21-06-09 12:00	1	11.826953	11.679804	22.58861
21-06-09 12:10	1	13.719713	16.650671	17.435457
21-06-09 12:20	1	11.907378	11.962605	11.907378
21-06-09 12:30	1	14.120877	19.397854	14.148578
21-06-09 12:40	1	11.95	15.228686	14.588959
21-06-09 12:50	1	11.95	11.95	21.317205
21-06-09 13:00	1	11.958033	12.008744	20.303457
21-06-09 13:10	1	15.3456135	11.959529	15.511499
21-06-09 13:20	1	12.51176	12.5047865	23.858175
21-06-09 13:30	1	12.508667	11.961839	22.53405
21-06-09 13:40	1	11.95	11.95	23.950712
21-06-09 13:50	1	11.955702	11.952074	21.504423
21-06-09 14:00	1	12.1794405	11.72056	11.72056
21-06-09 14:10	1	11.964094	11.964094	19.062103
21-06-09 14:20	1	11.997023	11.997023	23.833668
21-06-09 14:30	1	12.017166	12.017166	23.804058
21-06-09 14:40	1	14.892843	12.812119	19.167654
21-06-09 14:50	1	13.475011	11.674162	17.1609
21-06-09 15:00	1	15.083119	15.083119	17.652369
21-06-09 15:10	1	15.098018	14.942987	15.241687
21-06-09 15:20	1	18.261194	18.142591	18.231386
21-06-09 15:30	1	19.860271	19.331095	19.850674
21-06-09 15:40	1	12.357602	11.956076	22.906956
21-06-09 15:50	1	13.053856	11.960152	21.220013
21-06-09 16:00	1	11.95	11.95	23.9
21-06-09 16:10	1	11.95	11.95	23.9
21-06-09 16:20	1	11.95	11.95	23.664186
21-06-09 16:30	1	10.831958	10.8269825	16.521168
21-06-09 16:40	1	4.690375	4.690375	20.531292
21-06-09 16:50	1	11.95	11.95	23.9
21-06-09 17:00	1	14.177542	13.964003	20.56435
21-06-09 17:10	1	17.03872	14.962689	16.032152
21-06-09 17:20	1	13.886805	13.694183	17.769447
21-06-09 17:30	1	13.438173	11.923807	16.560225
21-06-09 17:40	1	11.95	11.95	11.95
21-06-09 17:50	1	11.95	11.95	11.95
21-06-09 18:00	1	11.95	11.95	11.95
21-06-09 18:10	1	4.0001945	4.0218782	14.353162
21-06-09 18:20	1	10.833127	6.2047105	9.708243
21-06-09 18:30	1	13.283315	9.543713	21.393364
21-06-09 18:40	1	14.49856	17.568094	19.98335
21-06-09 18:50	1	11.961905	17.82661	14.458366
21-06-09 19:00	1	10.457428	11.999865	10.987079
21-06-09 19:10	1	12.438427	15.958667	12.438427
21-06-09 19:20	1	11.98815	23.743984	11.98815
21-06-09 19:30	1	12.057853	21.796246	12.150793
21-06-09 19:40	1	13.0318575	18.97873	12.498927
21-06-09 19:50	1	14.188543	14.722845	15.957947
21-06-09 20:00	1	21.311192	14.433881	14.678739
21-06-09 20:10	1	18.203032	16.63689	10.000573
21-06-09 20:20	1	18.980185	31.210026	18.980185
21-06-09 20:30	1	13.232386	19.742367	13.193628
21-06-09 20:40	1	11.946393	15.526242	11.978419
21-06-09 20:50	1	14.292607	13.448952	12.02363
21-06-09 21:00	1	17.096066	25.807072	16.877705
21-06-09 21:10	1	27.205807	12.661401	12.690085
21-06-09 21:20	1	28.678677	18.443512	19.017653
21-06-09 21:30	1	23.821749	21.047565	26.739908
21-06-09 21:40	1	18.207773	19.728754	31.3195
21-06-09 21:50	1	18.54081	17.363739	25.219898
21-06-09 22:00	1	20.19827	20.094225	27.323238
21-06-09 22:10	1	16.625648	14.451178	13.4173155
21-06-09 22:20	1	23.701303	18.62772	19.851362
21-06-09 22:30	1	18.393724	17.965115	19.028038
21-06-09 22:40	1	19.936682	28.122263	24.023815
21-06-09 22:50	1	21.559566	14.046379	17.03107
21-06-09 23:00	1	13.172094	12.643381	12.560347
21-06-09 23:10	1	14.623057	17.287472	13.659329
21-06-09 23:20	1	13.77672	19.638874	11.41055
21-06-09 23:30	1	15.287369	21.937456	15.473471
21-06-09 23:40	1	19.35592	17.040373	20.50308
21-06-09 23:50	1	17.635439	21.75094	19.02055
21-06-10 00:00	1	15.822441	18.958208	15.786423
21-06-10 00:10	1	16.165607	20.98243	15.895493
21-06-10 00:20	1	21.45392	23.851362	19.33034
21-06-10 00:30	1	17.863007	18.373295	17.739826
21-06-10 00:40	1	27.534994	20.979609	20.89805
21-06-10 00:50	1	27.756947	25.30685	23.10061
21-06-10 01:00	1	14.365297	15.865278	16.923672
21-06-10 01:10	1	21.62067	17.591846	17.39233
21-06-10 01:20	1	18.145786	18.379307	24.01074
21-06-10 01:30	1	13.091922	16.875664	14.681547
21-06-10 01:40	1	16.139225	26.692297	15.075131
21-06-10 01:50	1	26.721008	33.83507	26.721008
21-06-10 02:00	1	22.221724	33.83507	22.221724
21-06-10 02:10	1	6.15362	36.05716	6.15362
21-06-10 02:20	1	25.217634	18.32964	20.264927
21-06-10 02:30	1	22.051338	16.84093	15.036049
21-06-10 02:40	1	16.857513	16.220755	20.388615
21-06-10 02:50	1	12.315381	29.159555	13.648855
21-06-10 03:00	1	18.518736	28.92126	19.320164
21-06-10 03:10	1	21.68591	15.002594	13.168472
21-06-10 03:20	1	18.616438	21.364569	17.98157
21-06-10 03:30	1	17.854202	24.148823	17.985577
21-06-10 03:40	1	21.023386	8.528184	8.649824
21-06-10 03:50	1	17.857464	16.907574	18.648647
21-06-10 04:00	1	12.731061	14.661311	18.842546
21-06-10 04:10	1	14.714151	20.672558	14.581914
21-06-10 04:20	1	18.038586	23.426243	17.080645
21-06-10 04:30	1	18.942486	19.170792	18.853296
21-06-10 04:40	1	22.857178	20.87035	19.815903
21-06-10 04:50	1	21.0223	27.029547	19.80743
21-06-10 05:00	1	21.49407	22.710892	19.76722
21-06-10 05:10	1	22.112593	20.009455	22.886618
21-06-10 05:20	1	19.442692	24.196249	16.589502
21-06-10 05:30	1	19.825905	22.116217	19.386463
21-06-10 05:40	1	18.247944	22.467886	18.698214
21-06-10 05:50	1	18.432568	22.977003	15.352785
21-06-10 06:00	1	22.69459	21.496374	24.957462
21-06-10 06:10	1	20.57422	20.68481	16.79276
21-06-10 06:20	1	26.609997	19.071955	19.201597
21-06-10 06:30	1	17.952274	28.288437	17.65563
21-06-10 06:40	1	23.1323	29.107489	27.530014
21-06-10 06:50	1	23.254438	13.873065	11.322955
21-06-10 07:00	2	7.65594	21.292755	6.9489164
21-06-10 07:10	2	7.6560373	8.317705	22.9351
21-06-10 07:20	2	16.954153	17.282845	17.297731
21-06-10 07:30	2	12.603958	12.5533085	16.445585
21-06-10 07:40	2	21.016483	21.073465	24.557444
21-06-10 07:50	2	12.079514	12.08	23.9
21-06-10 08:00	2	11.95	12.620539	13.234625
21-06-10 08:10	2	11.652637	11.738339	12.929628
21-06-10 08:20	2	9.859008	12.814436	14.453897
21-06-10 08:30	2	11.95	16.899853	11.95
21-06-10 08:40	2	12.999074	16.899853	12.999074
21-06-10 08:50	2	13.030714	14.0181675	15.942564
21-06-10 09:00	2	15.590283	13.73918	19.400675
21-06-10 09:10	2	16.623272	16.63118	16.95918
21-06-10 09:20	2	11.95	11.95	11.95
21-06-10 09:30	2	21.119648	21.5622	21.08204
21-06-10 09:40	2	19.209625	19.240002	23.9
21-06-10 09:50	2	11.95	11.95	23.9
21-06-10 10:00	2	13.620929	13.659558	20.26883
21-06-10 10:10	2	18.448393	16.326853	16.694357
21-06-10 10:20	2	17.731548	18.013905	18.415886
21-06-10 10:30	2	19.204935	16.97554	15.464215
21-06-10 10:40	2	22.338345	19.411224	21.21186
21-06-10 10:50	2	24.312437	18.049345	16.583086
21-06-10 11:00	2	17.541225	18.638096	14.703308
21-06-10 11:10	2	14.20921	13.61747	21.124401
21-06-10 11:20	2	23.96823	13.784932	15.673009
21-06-10 11:30	2	23.9	16.31538	19.219524
21-06-10 11:40	2	23.9	16.450535	16.4692
21-06-10 11:50	2	23.9	23.889286	23.939201
21-06-10 12:00	2	23.904755	15.228388	15.241992
21-06-10 12:10	2	24.046246	13.620611	13.6248
21-06-10 12:20	2	23.9	11.95	11.95
21-06-10 12:30	2	22.49744	12.186605	12.388921
21-06-10 12:40	2	20.879902	16.992237	17.807152
21-06-10 12:50	2	23.617102	23.727032	24.993326
21-06-10 13:00	2	23.962845	23.970585	25.410109
21-06-10 13:10	2	26.721008	26.721008	33.83507
21-06-10 13:20	2	21.518587	21.518587	33.191902
21-06-10 13:30	2	16.899853	16.899853	33.83507
21-06-10 13:40	2	12.111502	14.001218	12.272722
21-06-10 13:50	2	11.952229	13.721338	19.620306
21-06-10 14:00	2	12.602699	11.317028	19.867947
21-06-10 14:10	2	14.82773	11.987822	16.896503
21-06-10 14:20	2	14.907173	11.968061	16.733982
21-06-10 14:30	2	14.039261	13.272345	18.657307
21-06-10 14:40	2	16.217543	16.225277	16.92371
21-06-10 14:50	2	20.50845	16.292389	16.613895
21-06-10 15:00	2	13.234625	23.9	13.24
21-06-10 15:10	2	11.95	23.9	11.95
21-06-10 15:20	2	11.946855	19.533512	11.930565
21-06-10 15:30	2	11.99834	11.95	11.947329
21-06-10 15:40	2	12.037916	12.045565	25.61687
21-06-10 15:50	2	11.946704	11.946704	20.962437
21-06-10 16:00	2	11.830739	11.830736	17.467667
21-06-10 16:10	2	14.347944	7.4632034	15.44449
21-06-10 16:20	2	18.312344	13.79437	16.74965
21-06-10 16:30	2	11.961744	14.288327	17.72424
21-06-10 16:40	2	11.037352	13.276138	15.12559
21-06-10 16:50	2	13.769789	11.402464	12.750834
21-06-10 17:00	2	10.665375	10.665375	11.95
21-06-10 17:10	2	12.017011	23.228712	12.017011
21-06-10 17:20	2	16.963762	18.404995	22.364414
21-06-10 17:30	2	12.013373	11.933439	20.479698
21-06-10 17:40	2	16.640375	12.197936	11.95
21-06-10 17:50	2	22.58067	11.945952	11.945952
21-06-10 18:00	2	16.367743	11.95	11.95
21-06-10 18:10	2	16.809174	11.953922	12.163108
21-06-10 18:20	2	12.050693	11.952074	23.65383
21-06-10 18:30	2	16.367743	16.367743	17.652369
21-06-10 18:40	2	14.069336	14.069336	14.076952
21-06-10 18:50	2	15.380356	15.504939	18.60898
21-06-10 19:00	2	16.357016	14.769178	15.06682
21-06-10 19:10	2	15.180061	11.128355	11.95
21-06-10 19:20	2	16.929485	11.95	11.95
21-06-10 19:30	2	13.751154	15.070101	16.826374
21-06-10 19:40	2	29.504238	21.625126	24.935192
21-06-10 19:50	2	17.94554	18.621204	21.979492
21-06-10 20:00	2	16.83768	12.275757	16.453737
21-06-10 20:10	2	27.858501	20.928577	21.712315
21-06-10 20:20	2	27.170828	24.938818	24.618557
21-06-10 20:30	2	17.757666	17.888084	18.101597
21-06-10 20:40	2	33.469513	22.8754	22.97313
21-06-10 20:50	2	16.498896	14.253487	35.15355
21-06-10 21:00	2	21.108711	17.524996	27.93812
21-06-10 21:10	2	24.573954	17.486233	23.12263
21-06-10 21:20	2	22.893715	6.926595	6.129902
21-06-10 21:30	2	16.522205	15.52125	18.299648
21-06-10 21:40	2	23.52062	21.699575	21.415215
21-06-10 21:50	2	17.3996	19.519726	22.732578
21-06-10 22:00	2	13.743706	21.582994	25.950405
21-06-10 22:10	2	14.793063	12.875679	25.818735
21-06-10 22:20	2	19.420687	14.122793	21.356386
21-06-10 22:30	2	21.225534	13.747182	14.137561
21-06-10 22:40	2	22.997179	19.877558	19.610199
21-06-10 22:50	2	17.44109	20.010933	19.106869
21-06-10 23:00	2	17.297853	21.739088	24.462784
21-06-10 23:10	2	8.704326	14.274243	13.026593
21-06-10 23:20	2	19.768917	19.994297	26.221119
21-06-10 23:30	2	15.037478	17.107899	17.313282
21-06-10 23:40	2	14.044787	15.785631	17.318674
21-06-10 23:50	2	17.549637	11.703429	13.710376
21-06-11 00:00	2	20.854338	21.639761	25.277988
21-06-11 00:10	2	15.937471	16.257452	21.251722
21-06-11 00:20	2	20.434992	17.658543	17.742199
21-06-11 00:30	2	15.771362	18.437632	15.884954
21-06-11 00:40	2	15.344777	15.887762	18.356497
21-06-11 00:50	2	17.132431	20.184092	15.463308
21-06-11 01:00	2	17.507	18.104086	19.682919
21-06-11 01:10	2	20.22436	19.133823	20.48288
21-06-11 01:20	2	25.733074	25.733074	33.066273
21-06-11 01:30	2	32.987442	13.783209	14.077568
21-06-11 01:40	2	27.021587	15.56064	15.808542
21-06-11 01:50	2	24.065958	20.7527	20.131207
21-06-11 02:00	2	22.032087	17.218777	19.42039
21-06-11 02:10	2	18.368929	25.516953	20.941427
21-06-11 02:20	2	20.85606	21.360111	25.989477
21-06-11 02:30	2	23.920982	27.3549	23.574057
21-06-11 02:40	2	22.300451	13.540674	12.316054
21-06-11 02:50	2	16.30026	22.14217	15.012283
21-06-11 03:00	2	23.305836	24.43362	22.229776
21-06-11 03:10	2	19.265692	17.990498	21.474833
21-06-11 03:20	2	15.210866	17.671717	17.049469
21-06-11 03:30	2	21.348726	17.424686	21.470905
21-06-11 03:40	2	27.072351	22.934338	25.209906
21-06-11 03:50	2	27.039164	20.97592	25.525166
21-06-11 04:00	2	20.313187	18.919079	18.509401
21-06-11 04:10	2	17.665249	17.52091	16.235638
21-06-11 04:20	2	16.305895	22.471094	19.876556
21-06-11 04:30	2	21.621637	19.642185	21.353306
21-06-11 04:40	2	19.254286	15.461618	25.432934
21-06-11 04:50	2	19.59354	20.234606	22.576817
21-06-11 05:00	2	20.0471	16.41667	18.417288
21-06-11 05:10	2	15.770233	15.856001	16.071524
21-06-11 05:20	2	14.477509	16.126495	14.819017
21-06-11 05:30	2	22.429752	23.634012	25.215134
21-06-11 05:40	2	19.404348	16.40462	15.266884
21-06-11 05:50	2	16.068829	16.433214	23.731916
21-06-11 06:00	2	21.02032	23.150162	19.76714
21-06-11 06:10	2	23.400414	20.868296	22.668417
21-06-11 06:20	2	14.700563	15.392614	30.01051
21-06-11 06:30	2	19.539389	18.416523	19.81831
21-06-11 06:40	2	17.094234	23.904491	24.57377
21-06-11 06:50	2	23.59196	26.448675	32.48588
21-06-11 07:00	3	23.227377	24.653437	26.078196
21-06-11 07:10	3	19.351025	20.720806	26.549128
21-06-11 07:20	3	11.998898	15.805509	12.552887
21-06-11 07:30	3	12.496504	18.664848	14.308655
21-06-11 07:40	3	11.95	11.95	23.9
21-06-11 07:50	3	15.965805	14.160341	20.057293
21-06-11 08:00	3	25.603725	25.57235	34.207363
21-06-11 08:10	3	16.449123	16.449123	33.406563
21-06-11 08:20	3	17.11116	17.11116	33.83507
21-06-11 08:30	3	16.196453	16.196453	33.83507
21-06-11 08:40	3	15.97822	14.983908	20.00316
21-06-11 08:50	3	12.686185	12.683103	12.822121
21-06-11 09:00	3	15.464114	15.524544	15.481442
21-06-11 09:10	3	4.4812417	4.485147	15.475125
21-06-11 09:20	3	11.98031	12.58804	12.27928
21-06-11 09:30	3	11.95	11.95	11.977117
21-06-11 09:40	3	11.747248	11.747248	11.95
21-06-11 09:50	3	22.900684	12.418177	12.418177
21-06-11 10:00	3	26.743412	11.95	11.95
21-06-11 10:10	3	26.743412	11.95	11.95
21-06-11 10:20	3	16.69095	13.4807	16.596487
21-06-11 10:30	3	10.675235	13.163752	22.840729
21-06-11 10:40	3	13.731659	14.148419	14.177669
21-06-11 10:50	3	17.526653	17.71691	18.673761
21-06-11 11:00	3	15.500528	16.910822	16.530071
21-06-11 11:10	3	16.468267	17.9848	15.362303
21-06-11 11:20	3	14.25587	12.135302	13.217282
21-06-11 11:30	3	16.494144	14.282099	16.136633
21-06-11 11:40	3	17.90308	13.851662	16.416943
21-06-11 11:50	3	31.327576	21.790524	21.931463
21-06-11 12:00	3	36.0006	15.325874	15.325874
21-06-11 12:10	3	27.311548	12.561056	12.76911
21-06-11 12:20	3	18.287888	18.70906	22.048862
21-06-11 12:30	3	24.1802	23.907253	35.254097
21-06-11 12:40	3	26.1041	23.94035	26.559881
21-06-11 12:50	3	23.9	23.9	35.9
21-06-11 13:00	3	23.9	23.9	35.9
21-06-11 13:10	3	23.9	23.9	34.048454
21-06-11 13:20	3	23.704815	23.704815	35.9
21-06-11 13:30	3	22.80777	22.80777	35.9
21-06-11 13:40	3	19.580486	19.580486	35.875843
21-06-11 13:50	3	24.631937	24.557964	33.38482
21-06-11 14:00	3	24.417934	22.63905	25.660831
21-06-11 14:10	3	23.9	23.9	24.288584
21-06-11 14:20	3	17.207592	17.207592	24.414639
21-06-11 14:30	3	8.684819	8.095432	22.230629
21-06-11 14:40	3	11.95	11.95	11.95
21-06-11 14:50	3	16.804081	20.375803	18.541168
21-06-11 15:00	3	21.411888	15.299868	13.6781845
21-06-11 15:10	3	17.566227	16.428461	16.428461
21-06-11 15:20	3	16.729332	11.953702	15.739782
21-06-11 15:30	3	14.023486	14.160017	13.918533
21-06-11 15:40	3	13.368039	13.361633	13.550867
21-06-11 15:50	3	16.899853	16.899853	16.899853
21-06-11 16:00	3	16.899853	16.899853	16.899853
21-06-11 16:10	3	12.240563	18.827656	12.240563
21-06-11 16:20	3	9.705999	14.542752	13.07323
21-06-11 16:30	3	15.5055895	18.856283	15.507764
21-06-11 16:40	3	15.7174225	15.2729645	17.623447
21-06-11 16:50	3	13.722043	10.15935	16.50132
21-06-11 17:00	3	15.47067	15.617882	15.378642
21-06-11 17:10	3	17.234877	17.006939	17.754292
21-06-11 17:20	3	16.241196	14.837026	14.364672
21-06-11 17:30	3	23.475664	21.519913	21.766575
21-06-11 17:40	3	22.509418	22.509418	24.27303
21-06-11 17:50	3	22.874292	22.874292	24.190163
21-06-11 18:00	3	15.325874	23.9	15.339999
21-06-11 18:10	3	11.95	23.9	11.95
21-06-11 18:20	3	11.95	23.9	11.95
21-06-11 18:30	3	11.95	23.84663	11.95
21-06-11 18:40	3	14.096565	17.352728	16.42069
21-06-11 18:50	3	19.115	20.360157	23.350996
21-06-11 19:00	3	12.193661	12.193661	18.122883
21-06-11 19:10	3	11.95	11.95	11.95
21-06-11 19:20	3	17.673084	23.337858	17.632748
21-06-11 19:30	3	23.777712	35.91643	23.777712
21-06-11 19:40	3	18.35584	22.647697	18.348763
21-06-11 19:50	3	17.905634	19.840796	17.821253
21-06-11 20:00	3	13.622294	12.510571	21.057156
21-06-11 20:10	3	21.442719	30.618713	23.391668
21-06-11 20:20	3	25.49352	34.356976	25.569942
21-06-11 20:30	3	16.079351	12.918966	11.43106
21-06-11 20:40	3	9.755198	10.798139	19.013454
21-06-11 20:50	3	12.710088	35.837425	12.710088
21-06-11 21:00	3	12.071168	16.233461	31.724518
21-06-11 21:10	3	11.875439	11.875439	35.892525
21-06-11 21:20	3	13.091383	12.514116	30.181513
21-06-11 21:30	3	25.136715	16.608196	20.491978
21-06-11 21:40	3	16.467936	14.283453	13.546011
21-06-11 21:50	3	18.543377	21.008915	17.515373
21-06-11 22:00	3	18.058668	18.991026	19.238945
21-06-11 22:10	3	18.151358	18.40513	24.58949
21-06-11 22:20	3	12.632444	16.521952	15.161169
21-06-11 22:30	3	6.6716833	7.79009	26.784855
21-06-11 22:40	3	6.17576	6.17576	36.96967
21-06-11 22:50	3	11.95	11.95	35.9
21-06-11 23:00	3	14.095467	13.933726	22.376585
21-06-11 23:10	3	12.239001	13.380025	13.654501
21-06-11 23:20	3	19.941801	19.122288	14.991672
21-06-11 23:30	3	20.370684	14.834712	22.671497
21-06-11 23:40	3	16.907255	19.100246	17.066757
21-06-11 23:50	3	13.096804	16.089832	15.88413
21-06-12 00:00	3	31.782948	21.787418	23.327196
21-06-12 00:10	3	19.70337	18.66158	22.79323
21-06-12 00:20	3	31.783344	16.307323	16.49784
21-06-12 00:30	3	14.812887	21.195118	13.245615
21-06-12 00:40	3	14.48597	14.214684	11.63128
21-06-12 00:50	3	15.469492	11.607776	15.81262
21-06-12 01:00	3	21.834408	18.813538	19.606855
21-06-12 01:10	3	19.355066	21.795141	21.60795
21-06-12 01:20	3	26.488346	20.989141	24.600487
21-06-12 01:30	3	27.371502	19.839733	18.92448
21-06-12 01:40	3	21.501894	22.287336	20.693708
21-06-12 01:50	3	17.899616	15.235138	17.891048
21-06-12 02:00	3	18.422855	22.06255	25.09306
21-06-12 02:10	3	16.202612	17.898342	34.185467
21-06-12 02:20	3	22.700613	22.700613	35.517464
21-06-12 02:30	3	23.9	23.9	35.9
21-06-12 02:40	3	23.269888	23.269888	35.5686
21-06-12 02:50	3	12.214821	13.262533	16.745052
21-06-12 03:00	3	18.118607	24.550869	18.970785
21-06-12 03:10	3	13.304997	17.05334	15.168681
21-06-12 03:20	3	13.882298	19.848194	13.217621
21-06-12 03:30	3	18.528025	19.153477	22.200958
21-06-12 03:40	3	18.256805	21.929213	19.730766
21-06-12 03:50	3	22.891697	14.872752	15.426676
21-06-12 04:00	3	30.08928	21.301981	23.199867
21-06-12 04:10	3	21.064285	24.339233	25.062529
21-06-12 04:20	3	17.282286	15.772392	13.993434
21-06-12 04:30	3	20.593779	18.156971	20.49575
21-06-12 04:40	3	16.01504	13.313972	22.464241
21-06-12 04:50	3	21.040844	22.870413	20.6338
21-06-12 05:00	3	14.582454	21.759815	18.433964
21-06-12 05:10	3	28.723415	22.528816	25.750843
21-06-12 05:20	3	34.724354	22.01748	21.991955
21-06-12 05:30	3	24.744581	24.399239	28.528528
21-06-12 05:40	3	14.024481	14.568484	13.827063
21-06-12 05:50	3	19.998114	21.91901	24.364103
21-06-12 06:00	3	20.76456	24.880404	20.461773
21-06-12 06:10	3	16.175583	18.92123	21.232561
21-06-12 06:20	3	17.189991	24.768559	17.94011
21-06-12 06:30	3	17.313534	12.794619	22.59737
21-06-12 06:40	3	16.335743	14.147939	14.620016
21-06-12 06:50	3	11.564256	11.643225	22.973213
21-06-12 07:00	4	18.281635	19.398098	22.693913
21-06-12 07:10	4	23.9	23.9	23.95
21-06-12 07:20	4	26.068996	23.610056	23.863054
21-06-12 07:30	4	17.784748	10.887516	10.881804
21-06-12 07:40	4	14.560471	13.692192	11.943028
21-06-12 07:50	4	23.605633	12.064398	11.962274
21-06-12 08:00	4	23.768152	11.997344	11.961832
21-06-12 08:10	4	23.9	11.95	11.95
21-06-12 08:20	4	23.9	11.95	11.95
21-06-12 08:30	4	23.9	11.95	11.95
21-06-12 08:40	4	22.461885	23.518257	20.57166
21-06-12 08:50	4	23.9	23.95	23.9
21-06-12 09:00	4	18.147131	18.161257	19.903852
21-06-12 09:10	4	14.867602	15.3054	18.166538
21-06-12 09:20	4	15.434898	13.947978	15.922084
21-06-12 09:30	4	20.574125	20.53825	23.9
21-06-12 09:40	4	23.95	23.9	23.9
21-06-12 09:50	4	21.986801	21.945023	23.9
21-06-12 10:00	4	24.946049	20.63046	20.63046
21-06-12 10:10	4	14.9234085	13.977766	12.7565975
21-06-12 10:20	4	12.001104	11.188449	10.966036
21-06-12 10:30	4	11.95	11.95	11.95
21-06-12 10:40	4	11.95	12.571265	11.9261
21-06-12 10:50	4	19.327646	22.343876	19.12554
21-06-12 11:00	4	22.74348	23.181358	19.534649
21-06-12 11:10	4	9.176731	16.058977	17.437687
21-06-12 11:20	4	13.184448	13.728658	17.082142
21-06-12 11:30	4	15.367584	17.065773	18.371284
21-06-12 11:40	4	23.390024	21.382942	22.214235
21-06-12 11:50	4	9.48015	9.433817	21.79816
21-06-12 12:00	4	13.581815	13.629202	19.327732
21-06-12 12:10	4	16.125187	16.730648	19.920948
21-06-12 12:20	4	11.949729	14.283342	13.20373
21-06-12 12:30	4	11.95	11.991255	12.030371
21-06-12 12:40	4	11.043991	11.053364	12.465345
21-06-12 12:50	4	12.002578	12.5589075	12.013876
21-06-12 13:00	4	13.531242	12.742264	20.80107
21-06-12 13:10	4	17.907871	11.93041	13.082774
21-06-12 13:20	4	11.95	11.95	16.688944
21-06-12 13:30	4	11.370729	10.9482565	19.926228
21-06-12 13:40	4	16.435598	11.959612	13.05657
21-06-12 13:50	4	16.782444	11.953922	12.227638
21-06-12 14:00	4	13.812587	11.95	11.95
21-06-12 14:10	4	11.95	11.95	11.95
21-06-12 14:20	4	12.892179	11.946554	11.946554
21-06-12 14:30	4	21.729433	11.95	11.95
21-06-12 14:40	4	16.679436	12.815065	13.907847
21-06-12 14:50	4	16.701	18.463085	21.371075
21-06-12 15:00	4	10.191635	8.935976	18.584723
21-06-12 15:10	4	11.969511	12.3441105	21.835148
21-06-12 15:20	4	11.9508	11.95	14.829305
21-06-12 15:30	4	11.957691	13.786298	19.455397
21-06-12 15:40	4	10.098945	10.098945	21.300875
21-06-12 15:50	4	14.827377	15.730578	15.114029
21-06-12 16:00	4	18.394295	23.95	18.393427
21-06-12 16:10	4	21.300875	21.34	21.300875
21-06-12 16:20	4	11.919343	11.919343	17.924204
21-06-12 16:30	4	11.891225	11.689905	23.138124
21-06-12 16:40	4	12.868428	12.144377	21.334995
21-06-12 16:50	4	15.675212	11.937358	12.055558
21-06-12 17:00	4	12.487326	11.857324	13.193747
21-06-12 17:10	4	11.95	11.95	21.300875
21-06-12 17:20	4	11.254296	11.95	17.864088
21-06-12 17:30	4	12.624884	12.657495	13.630348
21-06-12 17:40	4	12.004927	12.439709	11.706615
21-06-12 17:50	4	12.491564	21.985619	11.685411
21-06-12 18:00	4	19.879107	22.77875	19.659653
21-06-12 18:10	4	16.06264	23.288622	15.169415
21-06-12 18:20	4	23.643515	23.654228	25.137747
21-06-12 18:30	4	23.145954	23.145954	26.587317
21-06-12 18:40	4	18.9829	18.625782	20.129738
21-06-12 18:50	4	10.235935	10.295248	21.870708
21-06-12 19:00	4	10.204668	13.408221	16.358524
21-06-12 19:10	4	16.776304	12.385039	12.148134
21-06-12 19:20	4	15.1473255	15.153317	15.146425
21-06-12 19:30	4	17.821995	26.462849	16.989147
21-06-12 19:40	4	21.203503	23.217905	24.094044
21-06-12 19:50	4	23.254848	18.808975	20.733128
21-06-12 20:00	4	26.488352	20.22945	20.515373
21-06-12 20:10	4	24.76173	21.214794	27.606739
21-06-12 20:20	4	11.940706	36.976425	11.940706
21-06-12 20:30	4	18.498978	29.406967	18.498978
21-06-12 20:40	4	16.293253	25.502796	16.293253
21-06-12 20:50	4	13.352621	13.350847	32.439972
21-06-12 21:00	4	16.475641	16.482279	33.390152
21-06-12 21:10	4	25.178675	22.29942	30.055643
21-06-12 21:20	4	21.082012	18.241333	16.901764
21-06-12 21:30	4	21.198551	22.916258	15.730957
21-06-12 21:40	4	20.722979	12.512482	15.133532
21-06-12 21:50	4	14.924681	14.916768	20.536793
21-06-12 22:00	4	22.33059	13.744387	15.510303
21-06-12 22:10	4	23.38539	10.165506	10.642059
21-06-12 22:20	4	30.933863	12.693957	14.201941
21-06-12 22:30	4	25.95339	21.609142	18.887587
21-06-12 22:40	4	23.277796	11.7169895	9.666435
21-06-12 22:50	4	15.34211	11.273057	10.0100565
21-06-12 23:00	4	21.921068	7.910885	7.7569494
21-06-12 23:10	4	16.990314	13.183882	9.735189
21-06-12 23:20	4	24.646551	16.115519	16.561878
21-06-12 23:30	4	24.878536	18.247318	19.952606
21-06-12 23:40	4	20.916258	18.792965	22.511929
21-06-12 23:50	4	14.144632	16.205378	15.823885
21-06-13 00:00	4	19.961142	18.160074	17.624508
21-06-13 00:10	4	15.11015	14.887136	20.352652
21-06-13 00:20	4	17.200312	13.846222	14.844528
21-06-13 00:30	4	17.846878	16.380512	17.855968
21-06-13 00:40	4	25.92545	26.180313	22.424034
21-06-13 00:50	4	23.620785	22.12645	21.213078
21-06-13 01:00	4	24.470303	20.58123	20.079987
21-06-13 01:10	4	17.04389	24.125502	17.89087
21-06-13 01:20	4	19.31419	22.934834	24.210821
21-06-13 01:30	4	18.25811	20.536152	22.52022
21-06-13 01:40	4	13.628443	15.052742	24.84329
21-06-13 01:50	4	22.910976	23.308247	32.9233
21-06-13 02:00	4	14.1004505	27.978504	14.392741
21-06-13 02:10	4	23.900692	35.663048	23.90923
21-06-13 02:20	4	14.155255	22.411388	15.966702
21-06-13 02:30	4	23.532003	21.37077	26.630749
21-06-13 02:40	4	34.218864	21.03935	21.089802
21-06-13 02:50	4	16.323936	12.346565	13.413318
21-06-13 03:00	4	22.794428	22.21111	20.630892
21-06-13 03:10	4	25.69339	17.578573	17.428408
21-06-13 03:20	4	16.290077	15.619467	23.602108
21-06-13 03:30	4	21.098885	17.13214	18.383175
21-06-13 03:40	4	24.175238	20.521496	19.498795
21-06-13 03:50	4	18.469997	24.362894	17.795094
21-06-13 04:00	4	17.142939	19.287521	18.53483
21-06-13 04:10	4	14.721654	14.78671	14.562391
21-06-13 04:20	4	22.487988	23.292107	21.597593
21-06-13 04:30	4	26.121176	21.283411	20.36232
21-06-13 04:40	4	19.027744	21.068214	17.860971
21-06-13 04:50	4	15.354208	15.311656	17.924017
21-06-13 05:00	4	19.070364	16.6604	16.882795
21-06-13 05:10	4	19.035477	18.600847	16.14541
21-06-13 05:20	4	16.549862	13.928843	17.574842
21-06-13 05:30	4	16.163132	15.574722	16.281849
21-06-13 05:40	4	22.460361	21.508886	18.948393
21-06-13 05:50	4	24.198395	25.942255	25.624426
21-06-13 06:00	4	24.7258	21.752125	19.779213
21-06-13 06:10	4	17.764736	27.343632	16.538895
21-06-13 06:20	4	20.212666	26.28425	22.658937
21-06-13 06:30	4	17.892172	21.593424	20.663061
21-06-13 06:40	4	20.414013	21.627666	22.948648
21-06-13 06:50	4	20.362947	20.840757	35.438084
21-06-13 07:00	5	23.779507	25.24997	24.685377
21-06-13 07:10	5	21.540733	23.22595	32.426193
21-06-13 07:20	5	13.72755	13.102591	23.94678
21-06-13 07:30	5	13.172884	13.172884	23.95
21-06-13 07:40	5	17.923407	17.923407	23.96751
21-06-13 07:50	5	18.672619	18.468067	23.737469
21-06-13 08:00	5	13.982043	22.83985	15.191118
21-06-13 08:10	5	17.146406	22.254482	20.097261
21-06-13 08:20	5	13.898039	21.127789	16.84222
21-06-13 08:30	5	11.653024	12.047854	15.751837
21-06-13 08:40	5	22.930904	17.976261	24.608883
21-06-13 08:50	5	23.9	11.95	11.95
21-06-13 09:00	5	15.325874	11.95	15.50152
21-06-13 09:10	5	14.244359	16.08144	17.400776
21-06-13 09:20	5	16.379313	11.959918	13.192003
21-06-13 09:30	5	16.899853	11.95	11.95
21-06-13 09:40	5	15.901215	12.150483	14.868772
21-06-13 09:50	5	15.851039	12.337729	13.519877
21-06-13 10:00	5	13.820593	13.820593	16.67687
21-06-13 10:10	5	14.174234	11.95	13.760332
21-06-13 10:20	5	14.06745	13.575621	11.948071
21-06-13 10:30	5	12.560373	12.440031	11.964809
21-06-13 10:40	5	16.970371	18.119572	17.140142
21-06-13 10:50	5	21.64592	12.625309	11.956032
21-06-13 11:00	5	12.252396	12.260376	12.026457
21-06-13 11:10	5	11.913088	15.734812	11.922009
21-06-13 11:20	5	16.453197	18.903896	12.121074
21-06-13 11:30	5	12.212336	18.877394	12.0131
21-06-13 11:40	5	15.125235	15.049342	19.302502
21-06-13 11:50	5	15.625137	20.072016	19.325012
21-06-13 12:00	5	19.47138	19.61582	26.611847
21-06-13 12:10	5	6.2445493	22.541561	6.2930837
21-06-13 12:20	5	16.727606	12.118894	11.777086
21-06-13 12:30	5	16.866753	11.884275	11.834123
21-06-13 12:40	5	16.496258	12.351252	11.9508
21-06-13 12:50	5	16.899853	11.95	11.95
21-06-13 13:00	5	12.480787	22.615376	11.952155
21-06-13 13:10	5	11.95	23.9	11.95
21-06-13 13:20	5	11.95294	18.829279	17.019253
21-06-13 13:30	5	13.393025	12.982297	16.333591
21-06-13 13:40	5	11.95	11.95	11.95
21-06-13 13:50	5	12.0180235	17.752054	12.0180235
21-06-13 14:00	5	11.958305	22.916912	12.352106
21-06-13 14:10	5	12.5378065	23.35271	12.697165
21-06-13 14:20	5	11.95	23.9	11.95
21-06-13 14:30	5	11.95	23.9	11.95
21-06-13 14:40	5	14.029663	17.443209	15.047472
21-06-13 14:50	5	14.412712	14.325107	16.81149
21-06-13 15:00	5	13.348333	16.899853	13.348333
21-06-13 15:10	5	10.1435585	16.899853	10.1435585
21-06-13 15:20	5	11.92849	16.899853	11.92849
21-06-13 15:30	5	16.447498	14.005783	13.578577
21-06-13 15:40	5	16.32592	16.992264	24.50701
21-06-13 15:50	5	11.908427	11.736746	11.736746
21-06-13 16:00	5	15.781853	8.539156	8.539156
21-06-13 16:10	5	22.377468	11.95	11.95
21-06-13 16:20	5	10.343916	19.376867	9.112233
21-06-13 16:30	5	8.574125	16.12281	8.5757885
21-06-13 16:40	5	13.751653	13.756792	28.548365
21-06-13 16:50	5	11.845293	11.845293	26.661758
21-06-13 17:00	5	16.436487	16.659851	19.480354
21-06-13 17:10	5	16.894352	16.899853	16.909882
21-06-13 17:20	5	16.39864	16.890514	16.403309
21-06-13 17:30	5	11.952074	13.269676	20.710943
21-06-13 17:40	5	12.826223	12.826223	19.7718
21-06-13 17:50	5	12.013238	12.013238	12.013238
21-06-13 18:00	5	11.95	11.95	11.95
21-06-13 18:10	5	11.95	11.95	11.95
21-06-13 18:20	5	7.880089	7.880089	16.252258
21-06-13 18:30	5	9.424105	9.853144	14.467801
21-06-13 18:40	5	11.954866	12.090924	14.562022
21-06-13 18:50	5	7.748993	12.679037	8.086895
21-06-13 19:00	5	10.476518	10.33171	11.504803
21-06-13 19:10	5	13.5378895	12.205052	12.424601
21-06-13 19:20	5	16.254925	13.98818	17.401613
21-06-13 19:30	5	15.237106	12.021791	16.18843
21-06-13 19:40	5	14.395877	22.045801	14.8009205
21-06-13 19:50	5	21.157507	31.366177	21.93507
21-06-13 20:00	5	13.108439	35.619007	12.828596
21-06-13 20:10	5	35.6149	12.556077	13.220103
21-06-13 20:20	5	37.605762	12.698468	12.698468
21-06-13 20:30	5	26.371359	16.339039	19.77817
21-06-13 20:40	5	12.494787	22.670017	16.780836
21-06-13 20:50	5	16.923527	21.469828	15.7082
21-06-13 21:00	5	19.559763	21.83583	20.150368
21-06-13 21:10	5	19.055002	14.635386	13.604698
21-06-13 21:20	5	19.014927	13.56765	11.979055
21-06-13 21:30	5	21.946327	20.982986	24.985853
21-06-13 21:40	5	22.887764	28.563435	21.010992
21-06-13 21:50	5	31.490936	21.99657	22.003794
21-06-13 22:00	5	29.891193	22.59924	25.180561
21-06-13 22:10	5	36.626034	16.075605	16.075605
21-06-13 22:20	5	25.382467	16.899853	16.899853
21-06-13 22:30	5	24.232265	23.071932	21.883076
21-06-13 22:40	5	21.696423	18.408813	21.032072
21-06-13 22:50	5	13.140495	17.179913	17.89058
21-06-13 23:00	5	17.090954	18.614187	23.926258
21-06-13 23:10	5	22.624975	15.093237	16.39095
21-06-13 23:20	5	18.35147	16.796585	13.677951
21-06-13 23:30	5	18.546665	14.824649	15.810167
21-06-13 23:40	5	17.633505	25.360645	19.206625
21-06-13 23:50	5	19.460474	17.217112	25.029888
21-06-14 00:00	5	25.523891	22.080044	27.900595
21-06-14 00:10	5	16.086529	15.210516	19.188839
21-06-14 00:20	5	15.413997	16.257406	17.796886
21-06-14 00:30	5	21.041601	20.361832	24.798468
21-06-14 00:40	5	22.7552	20.462	18.706257
21-06-14 00:50	5	22.243578	14.451553	20.262045
21-06-14 01:00	5	21.333935	24.371412	16.037182
21-06-14 01:10	5	23.220139	24.656687	21.343323
21-06-14 01:20	5	22.435009	20.15259	26.354868
21-06-14 01:30	5	25.319721	23.976526	32.112473
21-06-14 01:40	5	23.793133	20.311417	29.122608
21-06-14 01:50	5	16.406021	16.406021	27.468655
21-06-14 02:00	5	23.649553	22.455776	24.94981
21-06-14 02:10	5	27.712784	22.642862	23.36322
21-06-14 02:20	5	25.613346	18.72221	27.379566
21-06-14 02:30	5	27.182062	23.792063	27.555334
21-06-14 02:40	5	33.239845	23.538944	26.159033
21-06-14 02:50	5	35.169376	14.225279	14.225279
21-06-14 03:00	5	23.549847	20.663357	25.198696
21-06-14 03:10	5	25.575985	19.062057	21.11796
21-06-14 03:20	5	21.399345	29.646353	19.842815
21-06-14 03:30	5	24.033062	16.86533	19.143322
21-06-14 03:40	5	21.333975	16.156277	20.367563
21-06-14 03:50	5	21.693325	17.494091	17.865894
21-06-14 04:00	5	20.17034	18.7595	23.947702
21-06-14 04:10	5	15.964212	17.759562	22.034536
21-06-14 04:20	5	19.168398	22.496674	17.541338
21-06-14 04:30	5	26.535961	25.3445	24.33577
21-06-14 04:40	5	18.71084	18.088972	21.753942
21-06-14 04:50	5	16.895863	24.215267	14.130539
21-06-14 05:00	5	15.641832	13.49914	13.057823
21-06-14 05:10	5	22.623234	22.759983	20.000225
21-06-14 05:20	5	21.962997	22.312721	18.976788
21-06-14 05:30	5	20.513412	17.578386	22.465157
21-06-14 05:40	5	18.288536	24.976612	14.199297
21-06-14 05:50	5	22.662477	25.362995	20.394623
21-06-14 06:00	5	22.591366	20.924229	26.290112
21-06-14 06:10	5	17.439789	12.218552	15.213547
21-06-14 06:20	5	24.899427	28.76475	22.663776
21-06-14 06:30	5	16.747936	24.46043	19.198837
21-06-14 06:40	5	17.712103	20.747295	19.785152
21-06-14 06:50	5	23.875214	22.796925	25.028576
21-06-14 07:00	6	18.564758	21.835377	25.281181
21-06-14 07:10	6	12.612597	12.402307	23.986256
21-06-14 07:20	6	11.95	11.95	23.9
21-06-14 07:30	6	18.2411	9.165257	15.069944
21-06-14 07:40	6	22.53585	33.54469	23.483742
21-06-14 07:50	6	23.9	35.9	23.9
21-06-14 08:00	6	21.461071	30.743551	21.434933
21-06-14 08:10	6	21.030554	13.026593	13.026593
21-06-14 08:20	6	15.564237	15.564237	18.787163
21-06-14 08:30	6	12.243389	12.043112	23.239416
21-06-14 08:40	6	13.570597	15.722798	18.397013
21-06-14 08:50	6	17.342001	24.931238	17.35833
21-06-14 09:00	6	20.982986	21.000109	27.072943
21-06-14 09:10	6	11.95	11.95	26.405695
21-06-14 09:20	6	11.95	11.95	23.9
21-06-14 09:30	6	10.374889	12.125927	19.097624
21-06-14 09:40	6	10.24999	9.351775	11.95
21-06-14 09:50	6	19.213955	21.651543	18.635532
21-06-14 10:00	6	18.720018	19.350552	22.638765
21-06-14 10:10	6	not_recorded	not_recorded	not_recorded
21-06-14 10:20	6	not_recorded	not_recorded	not_recorded
21-06-14 10:30	6	not_recorded	not_recorded	not_recorded
21-06-14 10:40	6	not_recorded	not_recorded	not_recorded
21-06-14 10:50	6	not_recorded	not_recorded	not_recorded
21-06-14 11:00	6	not_recorded	not_recorded	not_recorded
21-06-14 11:10	6	not_recorded	not_recorded	not_recorded
21-06-14 11:20	6	not_recorded	not_recorded	not_recorded
21-06-14 11:30	6	not_recorded	not_recorded	not_recorded
21-06-14 11:40	6	not_recorded	not_recorded	not_recorded
21-06-14 11:50	6	not_recorded	not_recorded	not_recorded
21-06-14 12:00	6	not_recorded	not_recorded	not_recorded
21-06-14 12:10	6	not_recorded	not_recorded	not_recorded
21-06-14 12:20	6	not_recorded	not_recorded	not_recorded
21-06-14 12:30	6	not_recorded	not_recorded	not_recorded
21-06-14 12:40	6	not_recorded	not_recorded	not_recorded
21-06-14 12:50	6	not_recorded	not_recorded	not_recorded
21-06-14 13:00	6	not_recorded	not_recorded	not_recorded
21-06-14 13:10	6	not_recorded	not_recorded	not_recorded
21-06-14 13:20	6	not_recorded	not_recorded	not_recorded
21-06-14 13:30	6	not_recorded	not_recorded	not_recorded
21-06-14 13:40	6	not_recorded	not_recorded	not_recorded
21-06-14 13:50	6	not_recorded	not_recorded	not_recorded
21-06-14 14:00	6	not_recorded	not_recorded	not_recorded
21-06-14 14:10	6	not_recorded	not_recorded	not_recorded
21-06-14 14:20	6	not_recorded	not_recorded	not_recorded
21-06-14 14:30	6	not_recorded	not_recorded	not_recorded
21-06-14 14:40	6	not_recorded	not_recorded	not_recorded
21-06-14 14:50	6	not_recorded	not_recorded	not_recorded
21-06-14 15:00	6	not_recorded	not_recorded	not_recorded
21-06-14 15:10	6	not_recorded	not_recorded	not_recorded
21-06-14 15:20	6	not_recorded	not_recorded	not_recorded
21-06-14 15:30	6	not_recorded	not_recorded	not_recorded
21-06-14 15:40	6	not_recorded	not_recorded	not_recorded
21-06-14 15:50	6	not_recorded	not_recorded	not_recorded
21-06-14 16:00	6	not_recorded	not_recorded	not_recorded
21-06-14 16:10	6	not_recorded	not_recorded	not_recorded
21-06-14 16:20	6	not_recorded	not_recorded	not_recorded
21-06-14 16:30	6	not_recorded	not_recorded	not_recorded
21-06-14 16:40	6	not_recorded	not_recorded	not_recorded
21-06-14 16:50	6	not_recorded	not_recorded	not_recorded
21-06-14 17:00	6	not_recorded	not_recorded	not_recorded
21-06-14 17:10	6	not_recorded	not_recorded	not_recorded
21-06-14 17:20	6	not_recorded	not_recorded	not_recorded
21-06-14 17:30	6	not_recorded	not_recorded	not_recorded
21-06-14 17:40	6	not_recorded	not_recorded	not_recorded
21-06-14 17:50	6	not_recorded	not_recorded	not_recorded
21-06-14 18:00	6	not_recorded	not_recorded	not_recorded
21-06-14 18:10	6	not_recorded	not_recorded	not_recorded
21-06-14 18:20	6	not_recorded	not_recorded	not_recorded
21-06-14 18:30	6	not_recorded	not_recorded	not_recorded
21-06-14 18:40	6	not_recorded	not_recorded	not_recorded
21-06-14 18:50	6	not_recorded	not_recorded	not_recorded
21-06-14 19:00	6	not_recorded	not_recorded	not_recorded
21-06-14 19:10	6	not_recorded	not_recorded	not_recorded
21-06-14 19:20	6	not_recorded	not_recorded	not_recorded
21-06-14 19:30	6	not_recorded	not_recorded	not_recorded
21-06-14 19:40	6	not_recorded	not_recorded	not_recorded
21-06-14 19:50	6	not_recorded	not_recorded	not_recorded
21-06-14 20:00	6	not_recorded	not_recorded	not_recorded
21-06-14 20:10	6	not_recorded	not_recorded	not_recorded
21-06-14 20:20	6	not_recorded	not_recorded	not_recorded
21-06-14 20:30	6	not_recorded	not_recorded	not_recorded
21-06-14 20:40	6	not_recorded	not_recorded	not_recorded
21-06-14 20:50	6	not_recorded	not_recorded	not_recorded
21-06-14 21:00	6	not_recorded	not_recorded	not_recorded
21-06-14 21:10	6	not_recorded	not_recorded	not_recorded
21-06-14 21:20	6	not_recorded	not_recorded	not_recorded
21-06-14 21:30	6	not_recorded	not_recorded	not_recorded
21-06-14 21:40	6	not_recorded	not_recorded	not_recorded
21-06-14 21:50	6	not_recorded	not_recorded	not_recorded
21-06-14 22:00	6	not_recorded	not_recorded	not_recorded
21-06-14 22:10	6	not_recorded	not_recorded	not_recorded
21-06-14 22:20	6	not_recorded	not_recorded	not_recorded
21-06-14 22:30	6	not_recorded	not_recorded	not_recorded
21-06-14 22:40	6	not_recorded	not_recorded	not_recorded
21-06-14 22:50	6	not_recorded	not_recorded	not_recorded
21-06-14 23:00	6	not_recorded	not_recorded	not_recorded
21-06-14 23:10	6	not_recorded	not_recorded	not_recorded
21-06-14 23:20	6	not_recorded	not_recorded	not_recorded
21-06-14 23:30	6	not_recorded	not_recorded	not_recorded
21-06-14 23:40	6	not_recorded	not_recorded	not_recorded
21-06-14 23:50	6	not_recorded	not_recorded	not_recorded
21-06-15 00:00	6	not_recorded	not_recorded	not_recorded
21-06-15 00:10	6	not_recorded	not_recorded	not_recorded
21-06-15 00:20	6	not_recorded	not_recorded	not_recorded
21-06-15 00:30	6	not_recorded	not_recorded	not_recorded
21-06-15 00:40	6	not_recorded	not_recorded	not_recorded
21-06-15 00:50	6	not_recorded	not_recorded	not_recorded
21-06-15 01:00	6	not_recorded	not_recorded	not_recorded
21-06-15 01:10	6	not_recorded	not_recorded	not_recorded
21-06-15 01:20	6	not_recorded	not_recorded	not_recorded
21-06-15 01:30	6	not_recorded	not_recorded	not_recorded
21-06-15 01:40	6	not_recorded	not_recorded	not_recorded
21-06-15 01:50	6	not_recorded	not_recorded	not_recorded
21-06-15 02:00	6	not_recorded	not_recorded	not_recorded
21-06-15 02:10	6	not_recorded	not_recorded	not_recorded
21-06-15 02:20	6	not_recorded	not_recorded	not_recorded
21-06-15 02:30	6	not_recorded	not_recorded	not_recorded
21-06-15 02:40	6	not_recorded	not_recorded	not_recorded
21-06-15 02:50	6	not_recorded	not_recorded	not_recorded
21-06-15 03:00	6	not_recorded	not_recorded	not_recorded
21-06-15 03:10	6	not_recorded	not_recorded	not_recorded
21-06-15 03:20	6	not_recorded	not_recorded	not_recorded
21-06-15 03:30	6	not_recorded	not_recorded	not_recorded
21-06-15 03:40	6	not_recorded	not_recorded	not_recorded
21-06-15 03:50	6	not_recorded	not_recorded	not_recorded
21-06-15 04:00	6	not_recorded	not_recorded	not_recorded
21-06-15 04:10	6	not_recorded	not_recorded	not_recorded
21-06-15 04:20	6	not_recorded	not_recorded	not_recorded
21-06-15 04:30	6	not_recorded	not_recorded	not_recorded
21-06-15 04:40	6	not_recorded	not_recorded	not_recorded
21-06-15 04:50	6	not_recorded	not_recorded	not_recorded
21-06-15 05:00	6	not_recorded	not_recorded	not_recorded
21-06-15 05:10	6	not_recorded	not_recorded	not_recorded
21-06-15 05:20	6	not_recorded	not_recorded	not_recorded
21-06-15 05:30	6	not_recorded	not_recorded	not_recorded
21-06-15 05:40	6	not_recorded	not_recorded	not_recorded
21-06-15 05:50	6	not_recorded	not_recorded	not_recorded
21-06-15 06:00	6	not_recorded	not_recorded	not_recorded
21-06-15 06:10	6	not_recorded	not_recorded	not_recorded
21-06-15 06:20	6	not_recorded	not_recorded	not_recorded
21-06-15 06:30	6	not_recorded	not_recorded	not_recorded
21-06-15 06:40	6	not_recorded	not_recorded	not_recorded
21-06-15 06:50	6	not_recorded	not_recorded	not_recorded
