# Supplementary material for: Rodent home cage monitoring for preclinical safety pharmacology assessment: results of a multi-company validation evaluating nonclinical and clinical data from three compounds
Source: Front Toxicol. 2025 Nov 5;7:1655330. doi: 10.3389/ftox.2025.1655330 (PMC12626872; doi:10.3389/ftox.2025.1655330)
Supplement: Supplementary file 1 [file DataSheet1.zip › JNJ/JNJ_Separation_VEH_Cage-2.csv]

timestamp	day_index	985141003627855	985141003627856	985141003627865
21-06-14 07:00	-4	not_recorded	not_recorded	not_recorded
21-06-14 07:10	-4	not_recorded	not_recorded	not_recorded
21-06-14 07:20	-4	not_recorded	not_recorded	not_recorded
21-06-14 07:30	-4	not_recorded	not_recorded	not_recorded
21-06-14 07:40	-4	not_recorded	not_recorded	not_recorded
21-06-14 07:50	-4	not_recorded	not_recorded	not_recorded
21-06-14 08:00	-4	not_recorded	not_recorded	not_recorded
21-06-14 08:10	-4	not_recorded	not_recorded	not_recorded
21-06-14 08:20	-4	not_recorded	not_recorded	not_recorded
21-06-14 08:30	-4	not_recorded	not_recorded	not_recorded
21-06-14 08:40	-4	not_recorded	not_recorded	not_recorded
21-06-14 08:50	-4	not_recorded	not_recorded	not_recorded
21-06-14 09:00	-4	not_recorded	not_recorded	not_recorded
21-06-14 09:10	-4	not_recorded	not_recorded	not_recorded
21-06-14 09:20	-4	not_recorded	not_recorded	not_recorded
21-06-14 09:30	-4	not_recorded	not_recorded	not_recorded
21-06-14 09:40	-4	not_recorded	not_recorded	not_recorded
21-06-14 09:50	-4	not_recorded	not_recorded	not_recorded
21-06-14 10:00	-4	not_recorded	not_recorded	not_recorded
21-06-14 10:10	-4	not_recorded	not_recorded	not_recorded
21-06-14 10:20	-4	not_recorded	not_recorded	not_recorded
21-06-14 10:30	-4	14.812216	19.02993	16.791983
21-06-14 10:40	-4	11.701807	16.774927	15.059204
21-06-14 10:50	-4	17.81569	16.236404	14.453227
21-06-14 11:00	-4	18.351208	16.754286	15.877177
21-06-14 11:10	-4	16.564241	17.080698	18.670376
21-06-14 11:20	-4	27.919373	23.674236	24.1608
21-06-14 11:30	-4	13.384013	23.932194	14.185789
21-06-14 11:40	-4	18.806963	22.94839	17.652424
21-06-14 11:50	-4	23.744555	16.640972	16.02603
21-06-14 12:00	-4	22.835041	14.94803	15.095589
21-06-14 12:10	-4	23.851774	15.900122	17.00843
21-06-14 12:20	-4	22.328875	18.668798	16.03454
21-06-14 12:30	-4	26.222967	27.947918	23.467571
21-06-14 12:40	-4	23.72675	12.071922	12.071922
21-06-14 12:50	-4	16.279665	16.700153	16.279665
21-06-14 13:00	-4	16.566608	15.23382	15.438225
21-06-14 13:10	-4	16.835527	11.951848	12.102561
21-06-14 13:20	-4	16.899853	11.95	11.95
21-06-14 13:30	-4	16.284904	20.513636	16.054052
21-06-14 13:40	-4	13.912229	24.384706	13.912229
21-06-14 13:50	-4	14.754229	13.350939	11.963841
21-06-14 14:00	-4	6.6685433	6.6550736	11.939762
21-06-14 14:10	-4	12.801648	12.976908	12.624384
21-06-14 14:20	-4	17.200514	19.458511	17.04207
21-06-14 14:30	-4	16.726788	26.240025	16.849483
21-06-14 14:40	-4	16.539236	18.210371	13.78087
21-06-14 14:50	-4	21.543797	13.809029	12.824399
21-06-14 15:00	-4	17.704762	14.231089	13.574461
21-06-14 15:10	-4	16.707788	24.224567	16.727703
21-06-14 15:20	-4	16.899853	16.899853	16.935247
21-06-14 15:30	-4	16.871155	24.76291	16.878368
21-06-14 15:40	-4	12.23918	24.12048	12.23918
21-06-14 15:50	-4	23.5	23.95	26.167095
21-06-14 16:00	-4	23.94502	23.94502	26.721008
21-06-14 16:10	-4	23.913736	28.897388	25.08433
21-06-14 16:20	-4	12.155376	12.287981	12.142218
21-06-14 16:30	-4	11.8652935	14.763542	12.394697
21-06-14 16:40	-4	17.268253	7.0405884	12.279463
21-06-14 16:50	-4	23.153662	11.494074	11.494074
21-06-14 17:00	-4	16.867971	14.299746	12.69785
21-06-14 17:10	-4	18.7694	18.36969	17.698545
21-06-14 17:20	-4	16.907955	15.790993	10.474198
21-06-14 17:30	-4	9.517122	22.97908	9.517274
21-06-14 17:40	-4	9.259258	22.527676	9.259258
21-06-14 17:50	-4	14.338758	13.741275	13.421186
21-06-14 18:00	-4	23.08688	14.494896	16.966494
21-06-14 18:10	-4	22.7019	15.144252	16.249897
21-06-14 18:20	-4	17.391846	16.954168	16.936663
21-06-14 18:30	-4	14.640805	16.885052	14.618869
21-06-14 18:40	-4	12.032265	16.882687	12.005994
21-06-14 18:50	-4	12.93246	16.501637	12.66586
21-06-14 19:00	-4	14.279521	14.216334	17.156137
21-06-14 19:10	-4	16.49148	16.235876	24.179897
21-06-14 19:20	-4	14.163305	22.708426	20.118507
21-06-14 19:30	-4	15.025589	17.082912	16.012016
21-06-14 19:40	-4	19.901804	19.912836	31.03954
21-06-14 19:50	-4	19.961767	21.776405	19.518135
21-06-14 20:00	-4	23.9	25.229069	22.732742
21-06-14 20:10	-4	23.51862	15.344238	13.770787
21-06-14 20:20	-4	18.979216	29.292883	18.979216
21-06-14 20:30	-4	16.805443	20.389156	17.157234
21-06-14 20:40	-4	14.008588	29.604498	14.008588
21-06-14 20:50	-4	22.113302	20.873777	23.049133
21-06-14 21:00	-4	21.746845	23.189066	23.468962
21-06-14 21:10	-4	23.94766	25.602722	25.065664
21-06-14 21:20	-4	19.726248	26.732784	19.726248
21-06-14 21:30	-4	17.273134	15.393423	11.573969
21-06-14 21:40	-4	19.243887	12.31621	11.261987
21-06-14 21:50	-4	24.634586	15.156781	15.260465
21-06-14 22:00	-4	25.306128	23.75578	23.713839
21-06-14 22:10	-4	11.777713	10.809181	22.6704
21-06-14 22:20	-4	18.906424	15.206133	17.453419
21-06-14 22:30	-4	28.159082	22.62648	28.62819
21-06-14 22:40	-4	24.341831	24.278584	34.705864
21-06-14 22:50	-4	18.948582	19.859444	16.654942
21-06-14 23:00	-4	16.633078	22.018682	13.262334
21-06-14 23:10	-4	9.006651	16.90291	11.175338
21-06-14 23:20	-4	13.791354	19.309845	13.945013
21-06-14 23:30	-4	22.626995	25.429277	20.708538
21-06-14 23:40	-4	24.905827	29.245035	23.926575
21-06-14 23:50	-4	17.448986	21.555195	20.209843
21-06-15 00:00	-4	14.854012	21.890915	14.795591
21-06-15 00:10	-4	22.31844	26.280727	21.567894
21-06-15 00:20	-4	16.546383	23.807577	21.193806
21-06-15 00:30	-4	20.208569	18.5759	17.457516
21-06-15 00:40	-4	9.750735	18.861588	12.987677
21-06-15 00:50	-4	11.13805	13.365835	11.557658
21-06-15 01:00	-4	15.251042	16.24496	21.197384
21-06-15 01:10	-4	15.685112	24.70698	16.891033
21-06-15 01:20	-4	16.771544	19.01198	20.547247
21-06-15 01:30	-4	23.065693	14.072828	16.156515
21-06-15 01:40	-4	16.615993	20.625847	16.641466
21-06-15 01:50	-4	17.723156	21.539232	15.172081
21-06-15 02:00	-4	24.498632	24.927315	20.735813
21-06-15 02:10	-4	20.581886	21.333395	21.25825
21-06-15 02:20	-4	21.770521	19.102276	16.462376
21-06-15 02:30	-4	23.532162	23.740248	22.594666
21-06-15 02:40	-4	23.213522	22.454124	23.322653
21-06-15 02:50	-4	32.134975	26.567036	25.918285
21-06-15 03:00	-4	33.83507	26.701685	26.701685
21-06-15 03:10	-4	33.83833	26.717667	26.717667
21-06-15 03:20	-4	31.358541	23.281372	23.281372
21-06-15 03:30	-4	25.990625	19.812	18.437435
21-06-15 03:40	-4	25.449926	12.667356	12.667356
21-06-15 03:50	-4	20.965687	16.729385	15.361033
21-06-15 04:00	-4	20.324642	14.429718	14.684506
21-06-15 04:10	-4	21.541552	15.260368	13.816302
21-06-15 04:20	-4	15.018369	16.026403	19.935963
21-06-15 04:30	-4	18.11819	21.36932	20.653687
21-06-15 04:40	-4	20.251621	20.362251	19.3271
21-06-15 04:50	-4	18.88116	21.548182	22.87365
21-06-15 05:00	-4	19.217342	20.1084	18.378674
21-06-15 05:10	-4	12.442783	12.800839	12.629831
21-06-15 05:20	-4	21.847317	20.506844	19.53576
21-06-15 05:30	-4	17.272013	17.59472	24.254189
21-06-15 05:40	-4	15.993952	12.856778	21.81091
21-06-15 05:50	-4	19.934748	17.31888	18.236883
21-06-15 06:00	-4	19.215107	21.040688	17.086498
21-06-15 06:10	-4	17.404085	13.36326	13.895778
21-06-15 06:20	-4	22.832424	18.50336	19.079836
21-06-15 06:30	-4	16.95515	24.723969	17.913837
21-06-15 06:40	-4	21.97158	24.410099	24.49503
21-06-15 06:50	-4	28.032984	20.80321	21.897438
21-06-15 07:00	-3	19.35028	22.586216	16.829674
21-06-15 07:10	-3	11.95	16.899853	11.95
21-06-15 07:20	-3	11.784072	21.43031	11.784072
21-06-15 07:30	-3	10.113169	16.899853	10.113169
21-06-15 07:40	-3	20.419868	22.442797	22.002522
21-06-15 07:50	-3	23.95	22.540218	20.955473
21-06-15 08:00	-3	24.108097	21.74867	20.413975
21-06-15 08:10	-3	23.920744	26.70506	23.909378
21-06-15 08:20	-3	13.648702	17.946646	13.28285
21-06-15 08:30	-3	12.109541	16.853537	12.001064
21-06-15 08:40	-3	19.207287	18.25884	16.491625
21-06-15 08:50	-3	23.819376	23.819376	26.674475
21-06-15 09:00	-3	11.947456	11.947456	22.50887
21-06-15 09:10	-3	11.95	11.95	23.95
21-06-15 09:20	-3	19.194662	28.337107	19.654663
21-06-15 09:30	-3	25.02164	32.59517	25.02164
21-06-15 09:40	-3	19.061516	17.912844	13.002286
21-06-15 09:50	-3	15.665329	9.048619	9.08184
21-06-15 10:00	-3	11.95	5.5169168	5.5169168
21-06-15 10:10	-3	11.941298	10.410835	10.408813
21-06-15 10:20	-3	21.312222	20.11416	17.265438
21-06-15 10:30	-3	24.038992	15.589101	14.964122
21-06-15 10:40	-3	23.9	11.95	11.95
21-06-15 10:50	-3	23.9	11.95	11.95
21-06-15 11:00	-3	18.833551	11.596174	12.240501
21-06-15 11:10	-3	17.308878	18.02039	17.080154
21-06-15 11:20	-3	15.036314	14.126204	13.638989
21-06-15 11:30	-3	15.902545	16.534874	14.939082
21-06-15 11:40	-3	13.749741	13.543889	22.014645
21-06-15 11:50	-3	18.291069	11.995954	12.190485
21-06-15 12:00	-3	15.55237	12.544069	12.782722
21-06-15 12:10	-3	10.0470495	12.362902	14.437227
21-06-15 12:20	-3	14.978876	11.95	11.95
21-06-15 12:30	-3	16.899853	14.235182	18.78993
21-06-15 12:40	-3	16.899853	16.899853	26.765736
21-06-15 12:50	-3	13.630572	13.630572	31.341085
21-06-15 13:00	-3	16.165829	16.165829	26.765736
21-06-15 13:10	-3	14.164164	14.171349	26.584042
21-06-15 13:20	-3	16.589184	12.883741	12.897695
21-06-15 13:30	-3	14.461316	14.570279	14.73631
21-06-15 13:40	-3	11.903631	11.907378	11.969414
21-06-15 13:50	-3	11.9517	15.490931	12.142029
21-06-15 14:00	-3	11.9540825	11.9540825	14.239264
21-06-15 14:10	-3	11.95	11.95	13.189046
21-06-15 14:20	-3	11.95	11.95	11.95
21-06-15 14:30	-3	13.112556	11.95	11.95
21-06-15 14:40	-3	18.117601	15.699167	15.699167
21-06-15 14:50	-3	12.2503395	16.846294	12.145466
21-06-15 15:00	-3	8.411683	13.088545	9.8367
21-06-15 15:10	-3	4.760955	6.072583	9.474483
21-06-15 15:20	-3	23.243114	11.965012	12.224241
21-06-15 15:30	-3	22.953587	20.182436	20.136362
21-06-15 15:40	-3	15.578738	22.358189	16.801651
21-06-15 15:50	-3	14.305445	16.750763	14.305445
21-06-15 16:00	-3	13.137082	13.176808	13.948036
21-06-15 16:10	-3	4.785578	11.660133	7.7264977
21-06-15 16:20	-3	18.837503	22.33748	21.761496
21-06-15 16:30	-3	26.721008	23.95	23.95
21-06-15 16:40	-3	24.50613	23.95	22.37001
21-06-15 16:50	-3	25.58611	8.29656	7.2022543
21-06-15 17:00	-3	24.59283	25.194527	24.97664
21-06-15 17:10	-3	25.617092	29.983181	28.680279
21-06-15 17:20	-3	24.946798	24.314747	22.786308
21-06-15 17:30	-3	25.416292	29.228596	23.814968
21-06-15 17:40	-3	23.9	11.95	11.95
21-06-15 17:50	-3	18.49598	16.590395	18.129128
21-06-15 18:00	-3	16.41057	15.995114	16.262455
21-06-15 18:10	-3	16.896463	16.301702	16.301702
21-06-15 18:20	-3	23.274937	14.19198	13.374972
21-06-15 18:30	-3	17.054482	12.524814	11.96843
21-06-15 18:40	-3	13.384018	14.316492	13.369212
21-06-15 18:50	-3	15.022558	12.533838	9.768822
21-06-15 19:00	-3	14.953436	17.147861	18.329258
21-06-15 19:10	-3	15.775813	16.17018	17.27184
21-06-15 19:20	-3	19.906069	12.160533	12.059254
21-06-15 19:30	-3	17.716082	11.687168	12.112237
21-06-15 19:40	-3	20.6507	11.95	11.95
21-06-15 19:50	-3	23.972973	11.95	11.95
21-06-15 20:00	-3	19.486652	13.860361	13.883486
21-06-15 20:10	-3	13.916921	16.241154	16.042448
21-06-15 20:20	-3	16.76702	21.759588	11.899889
21-06-15 20:30	-3	13.750977	19.849962	11.328551
21-06-15 20:40	-3	23.079924	23.379221	22.653933
21-06-15 20:50	-3	24.411724	22.81604	23.9
21-06-15 21:00	-3	23.974056	19.720686	19.720686
21-06-15 21:10	-3	32.316196	23.9	23.9
21-06-15 21:20	-3	21.129475	20.183735	28.800898
21-06-15 21:30	-3	13.81589	17.694431	20.155268
21-06-15 21:40	-3	14.345999	9.154313	9.089126
21-06-15 21:50	-3	13.896851	11.058352	10.824491
21-06-15 22:00	-3	14.32119	16.422775	13.717801
21-06-15 22:10	-3	13.477679	21.726992	12.077989
21-06-15 22:20	-3	23.989538	20.680044	19.763693
21-06-15 22:30	-3	27.212296	21.699696	25.915325
21-06-15 22:40	-3	22.235659	21.25455	23.982265
21-06-15 22:50	-3	19.592796	22.855108	19.92811
21-06-15 23:00	-3	12.813138	13.397863	16.735922
21-06-15 23:10	-3	17.169277	22.353	18.271883
21-06-15 23:20	-3	15.784729	16.430895	16.530224
21-06-15 23:30	-3	23.927141	19.240065	18.140652
21-06-15 23:40	-3	19.913595	21.62232	21.536695
21-06-15 23:50	-3	23.901058	23.901058	23.954342
21-06-16 00:00	-3	17.440777	16.719704	15.223091
21-06-16 00:10	-3	13.530713	18.10749	13.388318
21-06-16 00:20	-3	18.83614	16.042326	14.426308
21-06-16 00:30	-3	23.348763	22.218979	21.938824
21-06-16 00:40	-3	16.088783	19.142105	13.304072
21-06-16 00:50	-3	19.346529	13.2724285	14.633168
21-06-16 01:00	-3	20.099142	21.845884	23.915174
21-06-16 01:10	-3	14.395142	18.587849	16.575802
21-06-16 01:20	-3	21.424747	16.150928	19.499409
21-06-16 01:30	-3	23.527748	19.996075	22.707346
21-06-16 01:40	-3	22.438023	23.052624	32.224182
21-06-16 01:50	-3	23.70988	24.174067	24.318836
21-06-16 02:00	-3	17.588223	18.222054	17.224277
21-06-16 02:10	-3	22.396662	21.849691	21.848053
21-06-16 02:20	-3	17.732014	17.387722	18.159893
21-06-16 02:30	-3	24.428318	13.739229	15.487139
21-06-16 02:40	-3	20.85014	23.657888	21.719933
21-06-16 02:50	-3	20.012815	32.667526	20.65382
21-06-16 03:00	-3	21.246412	22.200558	20.78979
21-06-16 03:10	-3	21.528416	21.528416	32.81133
21-06-16 03:20	-3	23.795065	25.000668	28.93851
21-06-16 03:30	-3	22.847984	25.18295	23.95
21-06-16 03:40	-3	23.95573	14.497004	14.021001
21-06-16 03:50	-3	18.265789	26.989798	17.929338
21-06-16 04:00	-3	15.943715	16.40967	14.723236
21-06-16 04:10	-3	17.506725	19.504349	20.430027
21-06-16 04:20	-3	13.929294	16.71529	18.86066
21-06-16 04:30	-3	17.109066	20.86435	17.227604
21-06-16 04:40	-3	19.915194	17.988697	16.99423
21-06-16 04:50	-3	26.724918	23.942743	23.604635
21-06-16 05:00	-3	20.840664	22.912468	21.58284
21-06-16 05:10	-3	14.885716	13.040576	10.084519
21-06-16 05:20	-3	18.232334	20.570875	18.166245
21-06-16 05:30	-3	23.016396	14.94076	14.171652
21-06-16 05:40	-3	21.316965	23.240355	21.580786
21-06-16 05:50	-3	19.824406	21.931393	21.501003
21-06-16 06:00	-3	20.210613	16.725788	17.968296
21-06-16 06:10	-3	19.327806	23.474312	22.952875
21-06-16 06:20	-3	23.51581	18.039553	19.146769
21-06-16 06:30	-3	14.441615	19.143356	13.94689
21-06-16 06:40	-3	14.775984	21.62171	19.734898
21-06-16 06:50	-3	23.420408	15.858554	12.710943
21-06-16 07:00	-2	15.755305	24.796703	17.177778
21-06-16 07:10	-2	23.05012	33.71594	21.873508
21-06-16 07:20	-2	12.512939	20.09652	12.268209
21-06-16 07:30	-2	16.651081	17.55386	17.545057
21-06-16 07:40	-2	17.035332	17.035332	25.794682
21-06-16 07:50	-2	23.95	23.95	26.721008
21-06-16 08:00	-2	19.131819	23.952118	20.010204
21-06-16 08:10	-2	16.899853	23.95	16.899853
21-06-16 08:20	-2	22.08652	23.95	24.122662
21-06-16 08:30	-2	23.95	23.95	26.721008
21-06-16 08:40	-2	23.95	23.95	26.721008
21-06-16 08:50	-2	23.901875	23.95	24.005787
21-06-16 09:00	-2	16.39205	29.977213	16.39205
21-06-16 09:10	-2	14.099968	22.295864	14.98673
21-06-16 09:20	-2	11.95	16.899853	11.95
21-06-16 09:30	-2	11.952784	15.148953	15.863498
21-06-16 09:40	-2	11.9069805	11.9069805	23.9
21-06-16 09:50	-2	15.318548	25.660471	18.76644
21-06-16 10:00	-2	22.597668	31.087528	22.699251
21-06-16 10:10	-2	18.008326	19.375462	18.099888
21-06-16 10:20	-2	14.079448	16.127613	12.954679
21-06-16 10:30	-2	15.600281	13.898077	15.038386
21-06-16 10:40	-2	11.144709	16.210018	9.307352
21-06-16 10:50	-2	17.42754	18.380648	16.150448
21-06-16 11:00	-2	15.857274	16.009045	11.3549595
21-06-16 11:10	-2	31.96044	22.13886	20.728361
21-06-16 11:20	-2	17.013157	15.025848	15.011853
21-06-16 11:30	-2	9.893499	10.047971	12.526256
21-06-16 11:40	-2	18.573027	18.57574	18.23854
21-06-16 11:50	-2	16.899853	16.899853	16.899853
21-06-16 12:00	-2	15.604945	15.612561	15.604945
21-06-16 12:10	-2	19.432373	20.499727	20.88893
21-06-16 12:20	-2	12.846212	18.600122	15.30393
21-06-16 12:30	-2	17.987661	16.701447	22.421566
21-06-16 12:40	-2	15.935735	16.331125	16.42821
21-06-16 12:50	-2	23.783207	19.002241	18.874918
21-06-16 13:00	-2	16.986792	22.222424	17.921955
21-06-16 13:10	-2	18.642576	15.664807	15.664807
21-06-16 13:20	-2	17.15462	15.845488	15.915408
21-06-16 13:30	-2	16.854427	16.854427	16.872677
21-06-16 13:40	-2	13.084218	13.066963	13.421654
21-06-16 13:50	-2	17.50395	16.744755	24.829472
21-06-16 14:00	-2	14.495813	14.255384	18.636684
21-06-16 14:10	-2	20.282772	14.810292	16.475666
21-06-16 14:20	-2	20.618511	14.541555	14.569265
21-06-16 14:30	-2	25.241085	14.246864	14.2468815
21-06-16 14:40	-2	20.152393	16.902882	23.512714
21-06-16 14:50	-2	16.899853	16.899853	26.765736
21-06-16 15:00	-2	23.830559	12.61969	13.19396
21-06-16 15:10	-2	23.95	11.95	11.95
21-06-16 15:20	-2	13.419565	10.539762	13.469053
21-06-16 15:30	-2	15.81898	15.784658	16.132177
21-06-16 15:40	-2	20.339985	18.591526	22.57156
21-06-16 15:50	-2	21.982895	26.70015	23.825836
21-06-16 16:00	-2	12.947863	35.762558	12.947863
21-06-16 16:10	-2	11.95	35.9	11.95
21-06-16 16:20	-2	11.95	35.9	11.95
21-06-16 16:30	-2	9.8753395	35.558144	9.8753395
21-06-16 16:40	-2	14.388423	36.63301	14.388423
21-06-16 16:50	-2	12.593383	37.559105	12.601784
21-06-16 17:00	-2	13.389603	14.283093	31.119745
21-06-16 17:10	-2	13.608076	13.74785	19.127594
21-06-16 17:20	-2	11.983229	11.821736	11.821736
21-06-16 17:30	-2	29.66119	17.047216	17.45634
21-06-16 17:40	-2	35.30105	23.930248	23.930248
21-06-16 17:50	-2	34.99534	10.479601	10.479601
21-06-16 18:00	-2	25.475803	10.576865	11.078027
21-06-16 18:10	-2	17.230007	19.911526	17.209398
21-06-16 18:20	-2	14.105616	11.55116	16.585125
21-06-16 18:30	-2	10.752283	15.76116	13.084889
21-06-16 18:40	-2	12.40843	20.049934	12.40843
21-06-16 18:50	-2	16.913586	16.93866	16.911585
21-06-16 19:00	-2	21.011583	22.663261	17.726109
21-06-16 19:10	-2	20.298548	32.735462	23.454721
21-06-16 19:20	-2	12.599781	16.131874	11.5172205
21-06-16 19:30	-2	16.088951	18.785929	16.57367
21-06-16 19:40	-2	9.990731	14.8572645	9.67099
21-06-16 19:50	-2	17.724728	12.810946	12.807614
21-06-16 20:00	-2	17.704304	19.036104	14.890633
21-06-16 20:10	-2	29.61951	12.076161	12.084639
21-06-16 20:20	-2	35.100742	11.588747	12.624971
21-06-16 20:30	-2	31.30447	17.48681	18.3723
21-06-16 20:40	-2	21.561218	14.296735	15.628784
21-06-16 20:50	-2	20.98588	20.077536	20.3499
21-06-16 21:00	-2	27.409866	24.738226	20.732288
21-06-16 21:10	-2	17.265543	18.684076	15.633443
21-06-16 21:20	-2	17.16095	19.440527	16.507265
21-06-16 21:30	-2	30.766674	16.93554	16.93554
21-06-16 21:40	-2	20.13171	12.092148	12.427809
21-06-16 21:50	-2	19.770489	19.931221	25.383858
21-06-16 22:00	-2	23.51571	17.413725	21.705328
21-06-16 22:10	-2	18.64019	32.4924	18.652159
21-06-16 22:20	-2	12.640096	29.584341	14.340055
21-06-16 22:30	-2	13.209625	12.757439	20.093296
21-06-16 22:40	-2	12.81898	13.863028	12.408422
21-06-16 22:50	-2	15.353918	14.563693	13.284342
21-06-16 23:00	-2	18.886284	14.423143	17.386332
21-06-16 23:10	-2	23.931393	0.0	0.0
21-06-16 23:20	-2	14.752176	15.737585	14.66873
21-06-16 23:30	-2	20.495932	16.6298	13.717212
21-06-16 23:40	-2	34.230545	9.001209	8.991625
21-06-16 23:50	-2	17.659718	16.20908	14.052762
21-06-17 00:00	-2	17.710573	21.890335	21.21026
21-06-17 00:10	-2	12.016847	16.91858	12.584158
21-06-17 00:20	-2	17.559538	18.817953	23.516563
21-06-17 00:30	-2	24.367613	21.935373	20.220444
21-06-17 00:40	-2	13.062985	16.051804	10.288113
21-06-17 00:50	-2	18.40147	20.055752	18.122356
21-06-17 01:00	-2	25.507328	22.958282	23.20084
21-06-17 01:10	-2	17.73737	20.274883	18.944681
21-06-17 01:20	-2	16.628607	22.876713	19.025028
21-06-17 01:30	-2	19.910828	12.523782	15.114107
21-06-17 01:40	-2	22.007885	24.898752	17.525602
21-06-17 01:50	-2	14.164035	13.202562	13.130376
21-06-17 02:00	-2	20.434067	21.506561	21.630575
21-06-17 02:10	-2	19.23099	14.994713	15.027687
21-06-17 02:20	-2	15.139862	23.456812	14.46095
21-06-17 02:30	-2	14.794411	16.750174	12.0648365
21-06-17 02:40	-2	17.568777	25.596478	17.826138
21-06-17 02:50	-2	23.879015	30.079657	23.32935
21-06-17 03:00	-2	18.835804	21.86685	27.275463
21-06-17 03:10	-2	16.36319	20.101643	25.898144
21-06-17 03:20	-2	23.533539	29.12996	23.538887
21-06-17 03:30	-2	23.637873	29.847681	21.994564
21-06-17 03:40	-2	23.9	31.135258	23.9
21-06-17 03:50	-2	23.441149	23.01739	23.229435
21-06-17 04:00	-2	21.41741	18.163761	17.36167
21-06-17 04:10	-2	25.475178	14.03229	12.92731
21-06-17 04:20	-2	15.773984	18.910992	17.268206
21-06-17 04:30	-2	17.857458	16.893532	15.636869
21-06-17 04:40	-2	19.934772	18.59948	16.8409
21-06-17 04:50	-2	19.648693	17.64447	16.822468
21-06-17 05:00	-2	17.986938	18.73043	17.370922
21-06-17 05:10	-2	10.43231	12.861404	16.840511
21-06-17 05:20	-2	16.700863	24.231043	18.059048
21-06-17 05:30	-2	23.619297	18.806993	17.282917
21-06-17 05:40	-2	16.883114	17.784704	24.313875
21-06-17 05:50	-2	19.321995	16.002735	19.006369
21-06-17 06:00	-2	17.164	18.344202	14.681943
21-06-17 06:10	-2	13.85	15.514906	13.8737545
21-06-17 06:20	-2	22.293842	22.87176	18.19131
21-06-17 06:30	-2	31.27453	18.29076	16.884928
21-06-17 06:40	-2	24.581402	22.793003	19.91309
21-06-17 06:50	-2	11.89334	22.835033	11.948212
21-06-17 07:00	-1	15.189329	27.8621	15.490477
21-06-17 07:10	-1	14.962595	25.342382	14.962595
21-06-17 07:20	-1	14.852254	14.731262	19.74355
21-06-17 07:30	-1	14.463858	14.463858	15.499792
21-06-17 07:40	-1	10.659078	8.377657	14.989891
21-06-17 07:50	-1	9.930849	12.780606	9.482723
21-06-17 08:00	-1	11.95	11.95	11.95
21-06-17 08:10	-1	11.943507	13.656748	16.643972
21-06-17 08:20	-1	12.102233	12.1028	23.90019
21-06-17 08:30	-1	17.42382	17.444082	23.855467
21-06-17 08:40	-1	13.927516	13.92864	16.35638
21-06-17 08:50	-1	12.2050295	11.932451	20.655893
21-06-17 09:00	-1	14.457103	18.251196	15.779201
21-06-17 09:10	-1	16.106424	25.929865	16.106424
21-06-17 09:20	-1	15.974237	19.470816	15.975229
21-06-17 09:30	-1	12.217392	11.972911	12.008982
21-06-17 09:40	-1	12.052289	12.002036	11.995844
21-06-17 09:50	-1	12.131086	12.689764	24.39687
21-06-17 10:00	-1	11.95	11.95	23.9
21-06-17 10:10	-1	16.296837	11.950738	19.552814
21-06-17 10:20	-1	12.398125	11.95	11.95
21-06-17 10:30	-1	19.265392	28.929028	19.265392
21-06-17 10:40	-1	14.8230915	14.033206	15.682455
21-06-17 10:50	-1	12.622546	15.618002	13.8348255
21-06-17 11:00	-1	11.954191	11.97258	16.069277
21-06-17 11:10	-1	11.95	11.95	23.9
21-06-17 11:20	-1	11.95	11.95	23.9064
21-06-17 11:30	-1	11.95173	12.731871	14.318245
21-06-17 11:40	-1	12.395582	22.241268	14.035222
21-06-17 11:50	-1	23.510683	25.080435	23.843601
21-06-17 12:00	-1	14.663477	15.298868	23.852182
21-06-17 12:10	-1	12.359803	12.839043	20.531168
21-06-17 12:20	-1	15.14422	11.947317	11.95
21-06-17 12:30	-1	16.543827	11.931537	11.965613
21-06-17 12:40	-1	11.714585	11.95	13.237463
21-06-17 12:50	-1	11.945032	11.901662	17.977291
21-06-17 13:00	-1	13.711311	12.751394	16.688663
21-06-17 13:10	-1	22.809872	13.869581	12.964035
21-06-17 13:20	-1	23.433949	12.139364	11.9559965
21-06-17 13:30	-1	23.450521	12.267496	12.267496
21-06-17 13:40	-1	14.516443	12.347173	11.952803
21-06-17 13:50	-1	21.486986	13.003842	12.185452
21-06-17 14:00	-1	11.97151	14.597217	11.954149
21-06-17 14:10	-1	13.115492	13.10486	13.10486
21-06-17 14:20	-1	17.749258	17.359535	17.183756
21-06-17 14:30	-1	23.44661	15.266561	14.48889
21-06-17 14:40	-1	16.289371	14.010264	15.231618
21-06-17 14:50	-1	11.957019	18.805748	12.166143
21-06-17 15:00	-1	19.532782	23.939245	20.826778
21-06-17 15:10	-1	23.927717	23.95	25.463009
21-06-17 15:20	-1	17.337366	17.340464	17.342411
21-06-17 15:30	-1	14.610545	14.610545	20.13742
21-06-17 15:40	-1	11.95	11.95	20.915936
21-06-17 15:50	-1	14.433307	25.62949	15.331998
21-06-17 16:00	-1	12.631548	26.604427	12.631548
21-06-17 16:10	-1	18.873276	20.965956	18.895777
21-06-17 16:20	-1	12.820139	6.5970125	6.5970125
21-06-17 16:30	-1	12.49957	18.358479	11.910433
21-06-17 16:40	-1	17.036716	24.776102	17.036716
21-06-17 16:50	-1	23.9	26.765736	23.9
21-06-17 17:00	-1	19.871616	18.270647	17.054325
21-06-17 17:10	-1	15.846848	16.32102	13.101732
21-06-17 17:20	-1	12.503912	23.688175	12.136947
21-06-17 17:30	-1	13.103534	22.316256	13.103534
21-06-17 17:40	-1	20.685764	23.915985	20.685764
21-06-17 17:50	-1	19.136726	19.144474	23.946259
21-06-17 18:00	-1	12.085405	12.085405	19.646141
21-06-17 18:10	-1	11.9495945	11.9495945	17.198347
21-06-17 18:20	-1	16.786886	17.608341	16.508993
21-06-17 18:30	-1	11.95	14.093361	14.609049
21-06-17 18:40	-1	13.79125	13.915308	15.765492
21-06-17 18:50	-1	23.41392	21.443316	21.809237
21-06-17 19:00	-1	35.77291	23.889442	23.9
21-06-17 19:10	-1	33.889423	22.243057	22.233597
21-06-17 19:20	-1	13.534154	11.888518	18.656425
21-06-17 19:30	-1	19.37798	19.783237	21.466568
21-06-17 19:40	-1	14.580957	17.63057	12.747707
21-06-17 19:50	-1	16.130884	14.513565	13.022957
21-06-17 20:00	-1	12.665569	25.399296	12.926155
21-06-17 20:10	-1	26.431194	12.152914	18.341183
21-06-17 20:20	-1	14.449654	17.324772	22.23423
21-06-17 20:30	-1	12.500273	18.811256	14.531459
21-06-17 20:40	-1	19.18522	16.150967	12.102997
21-06-17 20:50	-1	19.979885	12.777346	12.668868
21-06-17 21:00	-1	31.194569	15.437182	15.505712
21-06-17 21:10	-1	22.992289	15.021072	15.266909
21-06-17 21:20	-1	12.049814	32.393826	10.251001
21-06-17 21:30	-1	17.426235	19.868237	17.922022
21-06-17 21:40	-1	13.654266	16.938093	12.706912
21-06-17 21:50	-1	22.282408	19.501755	18.412891
21-06-17 22:00	-1	15.174982	25.85822	18.745098
21-06-17 22:10	-1	22.697088	15.930712	21.237278
21-06-17 22:20	-1	15.342061	23.3333	14.659213
21-06-17 22:30	-1	20.32436	23.663385	18.510014
21-06-17 22:40	-1	10.335843	10.206716	24.159317
21-06-17 22:50	-1	19.238388	15.719076	21.369305
21-06-17 23:00	-1	24.711016	27.203558	28.013498
21-06-17 23:10	-1	25.253983	25.097446	18.32333
21-06-17 23:20	-1	25.172417	11.757814	12.244935
21-06-17 23:30	-1	20.865475	21.094292	15.14485
21-06-17 23:40	-1	19.251856	12.813352	13.518789
21-06-17 23:50	-1	15.620097	22.148808	15.674367
21-06-18 00:00	-1	19.143528	18.51109	17.625254
21-06-18 00:10	-1	20.265177	20.95345	17.854294
21-06-18 00:20	-1	25.576586	18.472082	21.349737
21-06-18 00:30	-1	21.047178	17.812487	19.719898
21-06-18 00:40	-1	16.452219	21.372559	21.038212
21-06-18 00:50	-1	12.830856	15.680704	16.778248
21-06-18 01:00	-1	22.289345	18.925371	18.894718
21-06-18 01:10	-1	15.875601	17.798153	16.097538
21-06-18 01:20	-1	17.06362	20.111238	16.360039
21-06-18 01:30	-1	19.543125	18.058212	18.024267
21-06-18 01:40	-1	21.080608	22.152748	18.892612
21-06-18 01:50	-1	18.530497	17.043509	18.44965
21-06-18 02:00	-1	24.095175	18.64201	18.88414
21-06-18 02:10	-1	20.834044	26.439617	21.444345
21-06-18 02:20	-1	24.060461	22.507942	20.570963
21-06-18 02:30	-1	21.984991	30.513382	21.377928
21-06-18 02:40	-1	19.67905	17.95533	18.982883
21-06-18 02:50	-1	19.049568	16.016161	18.133505
21-06-18 03:00	-1	19.112677	16.645987	26.535671
21-06-18 03:10	-1	20.031733	22.95654	31.22081
21-06-18 03:20	-1	13.475146	18.927021	28.274622
21-06-18 03:30	-1	15.60629	24.93283	18.319147
21-06-18 03:40	-1	20.237717	18.450953	14.692525
21-06-18 03:50	-1	15.642995	16.706676	15.571315
21-06-18 04:00	-1	20.141863	26.368069	20.072252
21-06-18 04:10	-1	18.053143	21.950993	17.090601
21-06-18 04:20	-1	18.238756	20.842464	16.758554
21-06-18 04:30	-1	18.790424	19.32959	20.857464
21-06-18 04:40	-1	18.764072	19.435925	18.468517
21-06-18 04:50	-1	19.29831	15.9823885	16.495443
21-06-18 05:00	-1	17.91917	17.74791	14.239163
21-06-18 05:10	-1	19.243938	20.44039	21.246975
21-06-18 05:20	-1	17.672718	20.207294	16.225956
21-06-18 05:30	-1	17.636683	23.915213	17.555107
21-06-18 05:40	-1	17.771635	18.682325	19.446592
21-06-18 05:50	-1	15.781746	20.360619	18.656307
21-06-18 06:00	-1	18.339462	17.61464	17.439331
21-06-18 06:10	-1	23.164007	20.086864	20.976973
21-06-18 06:20	-1	23.742767	18.09174	16.746294
21-06-18 06:30	-1	18.755451	13.139299	15.853108
21-06-18 06:40	-1	19.12955	21.452662	23.163754
21-06-18 06:50	-1	14.734137	21.34762	13.53139
21-06-18 07:00	0	10.798624	12.272682	27.251324
21-06-18 07:10	0	13.109505	12.686042	32.741905
21-06-18 07:20	0	14.314171	14.186788	17.782635
21-06-18 07:30	0	12.967951	12.957736	12.957736
21-06-18 07:40	0	11.95	11.95	11.95
21-06-18 07:50	0	13.84964	14.6035385	13.808644
21-06-18 08:00	0	20.13742	23.017815	20.13742
21-06-18 08:10	0	23.9	23.95	23.9
21-06-18 08:20	0	22.588066	24.368107	22.588066
21-06-18 08:30	0	20.13049	20.15137	21.231403
21-06-18 08:40	0	11.874078	11.874078	12.045707
21-06-18 08:50	0	12.001965	11.936598	15.907347
21-06-18 09:00	0	11.828973	9.934554	21.212887
21-06-18 09:10	0	12.1031065	12.109682	12.1031065
21-06-18 09:20	0	16.340563	16.19228	18.133768
21-06-18 09:30	0	12.619644	13.235675	19.434399
21-06-18 09:40	0	14.402212	18.633484	13.483717
21-06-18 09:50	0	19.51276	17.681282	17.130856
21-06-18 10:00	0	12.308169	15.820041	13.056068
21-06-18 10:10	0	16.618208	16.857706	18.451145
21-06-18 10:20	0	19.16396	10.080734	12.227403
21-06-18 10:30	0	13.926679	14.633534	14.275157
21-06-18 10:40	0	18.304363	15.088028	16.343485
21-06-18 10:50	0	15.250732	15.66837	18.491947
21-06-18 11:00	0	17.781107	18.98908	18.53484
21-06-18 11:10	0	16.179916	15.835909	16.488544
21-06-18 11:20	0	17.644466	17.45293	20.250416
21-06-18 11:30	0	18.029737	12.982404	14.374247
21-06-18 11:40	0	20.129543	11.539674	11.6993065
21-06-18 11:50	0	15.9355345	12.001982	13.717903
21-06-18 12:00	0	12.139592	12.690588	13.965581
21-06-18 12:10	0	19.411526	22.273438	16.71459
21-06-18 12:20	0	21.312046	20.033237	22.321804
21-06-18 12:30	0	17.843435	11.875124	11.875124
21-06-18 12:40	0	18.661003	10.717903	11.8465395
21-06-18 12:50	0	13.31663	11.196504	17.711052
21-06-18 13:00	0	27.210337	19.128962	19.128962
21-06-18 13:10	0	13.638249	13.629672	14.726087
21-06-18 13:20	0	21.583584	22.09427	21.399082
21-06-18 13:30	0	23.95	23.9	23.9
21-06-18 13:40	0	23.95	23.9	23.9
21-06-18 13:50	0	24.13638	26.61522	24.002026
21-06-18 14:00	0	23.95	26.721008	23.95
21-06-18 14:10	0	18.598223	16.580338	18.800367
21-06-18 14:20	0	14.627408	14.616423	26.10056
21-06-18 14:30	0	18.09346	16.269276	16.300674
21-06-18 14:40	0	15.233081	16.887938	16.91985
21-06-18 14:50	0	18.055964	18.592127	16.767982
21-06-18 15:00	0	19.070236	18.698486	16.461088
21-06-18 15:10	0	24.322315	17.773994	17.709051
21-06-18 15:20	0	23.9	23.5	23.451876
21-06-18 15:30	0	23.9	23.95	23.9
21-06-18 15:40	0	23.9	23.95	23.9
21-06-18 15:50	0	14.790751	21.726347	14.824458
21-06-18 16:00	0	23.637712	20.556986	20.424837
21-06-18 16:10	0	28.354816	12.123534	12.123534
21-06-18 16:20	0	15.125116	11.890921	11.473345
21-06-18 16:30	0	13.902906	15.100954	18.234882
21-06-18 16:40	0	7.1126394	20.849405	7.1126394
21-06-18 16:50	0	16.716862	20.292292	16.709024
21-06-18 17:00	0	29.476877	23.9	23.9
21-06-18 17:10	0	25.407461	22.747011	22.76436
21-06-18 17:20	0	18.050526	11.414617	11.411024
21-06-18 17:30	0	6.223386	11.724259	6.221785
21-06-18 17:40	0	8.6279	8.6279	15.2721
21-06-18 17:50	0	20.958881	12.197058	12.546011
21-06-18 18:00	0	18.393078	11.975069	12.283781
21-06-18 18:10	0	15.167528	11.918115	11.917261
21-06-18 18:20	0	14.348974	19.811836	14.890119
21-06-18 18:30	0	15.35628	20.874754	15.35628
21-06-18 18:40	0	17.826214	11.958801	13.056261
21-06-18 18:50	0	16.934742	11.9559145	14.831471
21-06-18 19:00	0	23.83786	11.961984	11.968378
21-06-18 19:10	0	18.63009	13.882382	13.836725
21-06-18 19:20	0	10.667147	24.602581	14.235771
21-06-18 19:30	0	21.898876	15.779231	12.690222
21-06-18 19:40	0	31.353994	12.33076	14.414423
21-06-18 19:50	0	12.871234	12.841601	13.5236635
21-06-18 20:00	0	13.165581	14.2970705	21.948689
21-06-18 20:10	0	11.944901	21.611607	11.95
21-06-18 20:20	0	12.931442	21.271664	11.943126
21-06-18 20:30	0	17.722103	15.527046	14.380115
21-06-18 20:40	0	16.390074	30.071781	13.553136
21-06-18 20:50	0	20.117449	21.429289	22.772512
21-06-18 21:00	0	23.139217	24.15252	31.678768
21-06-18 21:10	0	20.125305	20.125305	35.357395
21-06-18 21:20	0	14.496701	12.313058	19.534187
21-06-18 21:30	0	21.706615	14.015788	13.325856
21-06-18 21:40	0	23.751884	18.933407	18.263395
21-06-18 21:50	0	23.50466	21.840221	18.947628
21-06-18 22:00	0	16.084549	21.300106	16.389307
21-06-18 22:10	0	16.678478	17.31541	16.521261
21-06-18 22:20	0	18.64987	17.205332	18.915321
21-06-18 22:30	0	12.030398	11.869728	17.758154
21-06-18 22:40	0	17.662815	17.683762	18.297768
21-06-18 22:50	0	17.48367	16.815804	15.54394
21-06-18 23:00	0	13.445223	13.393593	18.691856
21-06-18 23:10	0	11.949564	13.589831	11.946849
21-06-18 23:20	0	21.456272	20.843416	23.384668
21-06-18 23:30	0	15.672704	17.959293	16.461847
21-06-18 23:40	0	15.36911	18.073593	20.239597
21-06-18 23:50	0	20.018661	20.596437	17.229527
21-06-19 00:00	0	17.75969	13.441528	14.427439
21-06-19 00:10	0	20.319414	16.310266	12.990664
21-06-19 00:20	0	19.157322	22.365368	15.659604
21-06-19 00:30	0	24.377686	22.590673	20.673779
21-06-19 00:40	0	23.843021	18.790768	17.431978
21-06-19 00:50	0	22.900349	18.231941	17.851759
21-06-19 01:00	0	18.441898	17.942865	19.7228
21-06-19 01:10	0	20.90672	20.753746	16.991365
21-06-19 01:20	0	17.96283	15.484579	14.762301
21-06-19 01:30	0	21.851814	16.857143	19.332153
21-06-19 01:40	0	18.817924	21.825977	21.483831
21-06-19 01:50	0	24.553303	23.67109	21.815594
21-06-19 02:00	0	23.474844	22.55368	22.455662
21-06-19 02:10	0	25.500437	22.077406	25.128248
21-06-19 02:20	0	20.924246	20.696573	23.62385
21-06-19 02:30	0	25.467955	16.40638	14.819934
21-06-19 02:40	0	21.61525	2.6546295	1.9286464
21-06-19 02:50	0	13.910449	14.078153	22.878971
21-06-19 03:00	0	29.609411	20.278618	18.299809
21-06-19 03:10	0	17.538082	17.137499	18.601265
21-06-19 03:20	0	14.6167755	21.638683	14.755844
21-06-19 03:30	0	16.337713	23.38331	16.780466
21-06-19 03:40	0	17.720396	28.497818	18.495207
21-06-19 03:50	0	15.980179	15.980179	18.318436
21-06-19 04:00	0	15.283422	13.947843	19.81493
21-06-19 04:10	0	19.211218	16.308605	17.43614
21-06-19 04:20	0	18.220644	14.936276	16.165928
21-06-19 04:30	0	15.733131	16.061369	17.318346
21-06-19 04:40	0	15.820948	14.829794	17.41589
21-06-19 04:50	0	22.68737	23.301086	21.67112
21-06-19 05:00	0	18.034771	17.519815	18.36665
21-06-19 05:10	0	15.940817	12.944905	16.06923
21-06-19 05:20	0	20.113297	19.97076	19.816053
21-06-19 05:30	0	22.84866	22.692066	22.608177
21-06-19 05:40	0	21.675312	22.45367	30.910406
21-06-19 05:50	0	29.202686	14.653557	19.553478
21-06-19 06:00	0	20.198765	14.386012	15.25901
21-06-19 06:10	0	18.444895	16.973917	14.555704
21-06-19 06:20	0	22.140703	21.866756	20.887796
21-06-19 06:30	0	18.939924	20.930094	22.83985
21-06-19 06:40	0	17.886679	26.613758	19.578726
21-06-19 06:50	0	12.862117	16.995504	20.946035
21-06-19 07:00	1	13.623965	16.007345	14.220093
21-06-19 07:10	1	11.95	11.95	18.187298
21-06-19 07:20	1	17.59157	17.041702	22.43954
21-06-19 07:30	1	26.081259	18.557983	18.62102
21-06-19 07:40	1	21.976448	23.95	21.976448
21-06-19 07:50	1	23.659296	23.916735	23.659296
21-06-19 08:00	1	18.373125	18.4	23.9
21-06-19 08:10	1	11.95	11.95	23.9
21-06-19 08:20	1	12.114943	12.264178	23.9
21-06-19 08:30	1	8.74601	9.071028	18.373125
21-06-19 08:40	1	14.777267	14.782366	14.914121
21-06-19 08:50	1	15.317729	15.330065	15.333948
21-06-19 09:00	1	18.182674	11.95	11.95
21-06-19 09:10	1	16.391832	16.442133	16.432959
21-06-19 09:20	1	12.133837	16.875702	12.148757
21-06-19 09:30	1	11.952074	14.706454	17.242256
21-06-19 09:40	1	11.95	11.95	23.9
21-06-19 09:50	1	13.830228	12.582115	15.112654
21-06-19 10:00	1	11.952376	11.95	11.95
21-06-19 10:10	1	14.822655	11.951506	12.651201
21-06-19 10:20	1	12.839887	12.449336	12.449336
21-06-19 10:30	1	15.51827	13.615915	14.419455
21-06-19 10:40	1	13.908977	15.606642	12.679699
21-06-19 10:50	1	23.725872	21.945086	24.760796
21-06-19 11:00	1	13.134333	14.124158	15.527577
21-06-19 11:10	1	15.484983	27.229969	15.497641
21-06-19 11:20	1	16.261078	37.094685	16.261078
21-06-19 11:30	1	13.630941	16.998783	8.099568
21-06-19 11:40	1	11.95	2.8472867	2.8472867
21-06-19 11:50	1	12.046396	0.44812503	0.44812503
21-06-19 12:00	1	12.422677	27.978668	10.994253
21-06-19 12:10	1	14.1862	30.490635	14.1862
21-06-19 12:20	1	15.48144	12.571063	10.2598715
21-06-19 12:30	1	23.9	11.95	11.95
21-06-19 12:40	1	24.15679	13.7078905	13.1461735
21-06-19 12:50	1	15.110904	12.022649	12.022649
21-06-19 13:00	1	19.503687	11.95	11.95
21-06-19 13:10	1	13.32634	10.8525915	11.9741335
21-06-19 13:20	1	11.84326	11.879011	12.153931
21-06-19 13:30	1	9.419134	7.731353	4.5164614
21-06-19 13:40	1	15.277661	3.8957	3.8957
21-06-19 13:50	1	5.502073	7.9386024	17.45285
21-06-19 14:00	1	11.95	23.9	11.95
21-06-19 14:10	1	13.786818	20.193823	14.535711
21-06-19 14:20	1	14.429439	11.946299	19.930695
21-06-19 14:30	1	15.802584	13.501114	16.148907
21-06-19 14:40	1	12.425685	11.968544	22.72412
21-06-19 14:50	1	13.570864	13.563532	21.39896
21-06-19 15:00	1	15.326215	16.14339	16.330605
21-06-19 15:10	1	12.796867	23.295794	12.800557
21-06-19 15:20	1	11.940967	19.69777	12.320978
21-06-19 15:30	1	13.302643	24.02012	14.309525
21-06-19 15:40	1	16.88033	22.359655	20.868446
21-06-19 15:50	1	11.954	23.911602	11.9883995
21-06-19 16:00	1	12.278797	24.0049	12.278797
21-06-19 16:10	1	13.515531	24.01678	13.515531
21-06-19 16:20	1	11.95	20.783783	11.95
21-06-19 16:30	1	11.95	14.652695	11.95
21-06-19 16:40	1	14.242813	11.583551	15.039166
21-06-19 16:50	1	12.374927	11.956079	22.865131
21-06-19 17:00	1	11.216154	11.216154	23.054895
21-06-19 17:10	1	11.049042	11.049042	18.888168
21-06-19 17:20	1	11.95	11.95	13.656461
21-06-19 17:30	1	11.504762	11.504762	21.777205
21-06-19 17:40	1	11.94039	13.5114975	14.138517
21-06-19 17:50	1	22.543348	12.5911875	12.5911875
21-06-19 18:00	1	21.361675	14.538734	13.266116
21-06-19 18:10	1	12.097823	12.453245	16.021387
21-06-19 18:20	1	16.4315	19.593239	20.219795
21-06-19 18:30	1	18.045567	12.539061	11.084161
21-06-19 18:40	1	22.74418	32.18563	22.060223
21-06-19 18:50	1	25.924557	27.16599	23.915384
21-06-19 19:00	1	25.290852	29.283432	23.98386
21-06-19 19:10	1	23.9	31.632456	23.9
21-06-19 19:20	1	12.134968	12.11355	23.949818
21-06-19 19:30	1	9.452945	9.632299	23.854
21-06-19 19:40	1	16.372301	13.53021	15.395071
21-06-19 19:50	1	13.651202	15.293058	13.231524
21-06-19 20:00	1	10.470396	15.548159	16.474785
21-06-19 20:10	1	12.585381	12.079199	16.756516
21-06-19 20:20	1	16.70279	16.70279	16.899853
21-06-19 20:30	1	26.499897	20.607395	20.58605
21-06-19 20:40	1	33.83507	26.721008	26.721008
21-06-19 20:50	1	34.64573	18.066252	18.171164
21-06-19 21:00	1	25.599262	18.128918	18.078814
21-06-19 21:10	1	26.02444	23.819044	20.941242
21-06-19 21:20	1	24.768208	19.663143	20.192335
21-06-19 21:30	1	22.664345	11.570527	10.50961
21-06-19 21:40	1	12.096926	12.199732	12.096926
21-06-19 21:50	1	18.370401	21.039387	18.36131
21-06-19 22:00	1	17.356443	16.555464	24.142044
21-06-19 22:10	1	19.628256	18.516903	14.377174
21-06-19 22:20	1	12.017932	10.44286	13.260687
21-06-19 22:30	1	8.088574	7.155188	21.47103
21-06-19 22:40	1	21.109005	19.574823	16.823284
21-06-19 22:50	1	20.627895	20.284178	17.907038
21-06-19 23:00	1	14.738068	17.793997	14.649405
21-06-19 23:10	1	20.379494	15.0987835	15.237131
21-06-19 23:20	1	14.9490385	29.489243	14.301877
21-06-19 23:30	1	17.12644	16.462847	16.085735
21-06-19 23:40	1	13.96221	16.090174	13.625418
21-06-19 23:50	1	20.61266	19.648153	16.531359
21-06-20 00:00	1	20.674713	23.89119	19.51005
21-06-20 00:10	1	19.935541	15.845799	17.360262
21-06-20 00:20	1	12.976456	15.532822	16.283695
21-06-20 00:30	1	21.474989	18.074413	18.559513
21-06-20 00:40	1	13.112277	19.782146	18.45551
21-06-20 00:50	1	15.763353	16.3876	17.398596
21-06-20 01:00	1	15.524814	16.102749	15.91198
21-06-20 01:10	1	15.41953	18.159903	13.419062
21-06-20 01:20	1	9.118689	10.905046	12.426278
21-06-20 01:30	1	16.83331	17.571163	18.663788
21-06-20 01:40	1	17.283064	25.210485	16.634424
21-06-20 01:50	1	19.783024	10.221062	11.880938
21-06-20 02:00	1	18.643965	22.189022	17.018436
21-06-20 02:10	1	16.429985	15.854073	18.00994
21-06-20 02:20	1	18.038128	18.820318	18.574015
21-06-20 02:30	1	20.517948	21.965656	21.29075
21-06-20 02:40	1	19.67316	22.958366	19.357166
21-06-20 02:50	1	15.618334	23.088722	16.884336
21-06-20 03:00	1	22.110662	24.953726	21.15566
21-06-20 03:10	1	28.373425	17.642805	17.89894
21-06-20 03:20	1	29.076746	21.288757	20.905666
21-06-20 03:30	1	22.305553	23.264832	21.063608
21-06-20 03:40	1	19.10705	20.211014	19.194597
21-06-20 03:50	1	17.65083	25.85603	16.596369
21-06-20 04:00	1	14.71503	23.98109	22.560009
21-06-20 04:10	1	19.608215	25.577206	22.147375
21-06-20 04:20	1	14.741669	18.205624	15.625557
21-06-20 04:30	1	19.200352	16.290222	14.358526
21-06-20 04:40	1	18.00581	15.859317	16.749617
21-06-20 04:50	1	18.438923	18.99681	22.712027
21-06-20 05:00	1	28.846497	23.713402	26.288809
21-06-20 05:10	1	18.715557	21.635437	23.884724
21-06-20 05:20	1	11.728601	19.235115	14.604863
21-06-20 05:30	1	20.600437	19.326614	16.357895
21-06-20 05:40	1	21.7863	28.764761	21.726376
21-06-20 05:50	1	22.938524	17.363718	17.240793
21-06-20 06:00	1	18.031164	13.110422	15.032468
21-06-20 06:10	1	19.048246	19.44626	22.943256
21-06-20 06:20	1	15.996335	22.705528	16.853943
21-06-20 06:30	1	21.348072	17.776548	17.68842
21-06-20 06:40	1	17.05463	20.057646	30.866766
21-06-20 06:50	1	18.932095	20.2717	25.128988
21-06-20 07:00	2	11.9553995	19.92207	13.234879
21-06-20 07:10	2	15.113806	16.22733	20.396055
21-06-20 07:20	2	12.03742	12.794329	17.00999
21-06-20 07:30	2	20.574598	14.135817	15.773956
21-06-20 07:40	2	23.9	11.95	11.95
21-06-20 07:50	2	23.9	11.95	11.95
21-06-20 08:00	2	23.9	6.423125	6.423125
21-06-20 08:10	2	30.288631	17.440348	17.503353
21-06-20 08:20	2	17.030107	16.580074	20.217525
21-06-20 08:30	2	11.952229	20.93401	13.177185
21-06-20 08:40	2	11.9519205	13.02789	16.452198
21-06-20 08:50	2	11.952155	19.785217	13.100179
21-06-20 09:00	2	14.273506	17.517874	13.343656
21-06-20 09:10	2	16.90885	16.94428	16.90885
21-06-20 09:20	2	12.016396	25.875904	12.016396
21-06-20 09:30	2	16.31388	21.091934	16.31388
21-06-20 09:40	2	17.557564	25.3707	17.557564
21-06-20 09:50	2	18.865225	18.291769	18.01604
21-06-20 10:00	2	11.8796215	12.25627	11.883753
21-06-20 10:10	2	15.608002	19.060123	13.437965
21-06-20 10:20	2	17.9771	15.092409	13.314809
21-06-20 10:30	2	22.520418	21.445364	20.730576
21-06-20 10:40	2	19.578426	17.373535	19.036673
21-06-20 10:50	2	11.4085655	14.947546	20.937376
21-06-20 11:00	2	11.95	23.95	11.95
21-06-20 11:10	2	20.219494	30.170929	20.401018
21-06-20 11:20	2	19.846256	35.669853	19.846256
21-06-20 11:30	2	23.902279	35.825073	23.902279
21-06-20 11:40	2	17.903584	29.99143	17.903584
21-06-20 11:50	2	17.842943	35.60473	17.842943
21-06-20 12:00	2	23.699223	34.5819	23.958548
21-06-20 12:10	2	11.632823	33.942745	11.632823
21-06-20 12:20	2	11.95	26.722387	11.95
21-06-20 12:30	2	15.511714	20.124369	14.610695
21-06-20 12:40	2	14.377248	13.188454	13.032587
21-06-20 12:50	2	11.95	11.95	11.95
21-06-20 13:00	2	23.101788	23.683022	21.015282
21-06-20 13:10	2	26.721008	23.95	23.95
21-06-20 13:20	2	17.613216	30.307919	16.638554
21-06-20 13:30	2	12.077467	35.906124	12.077467
21-06-20 13:40	2	23.593681	35.905537	23.593681
21-06-20 13:50	2	13.065023	13.517725	23.9
21-06-20 14:00	2	12.033825	18.88797	17.608326
21-06-20 14:10	2	12.704842	35.9	12.704842
21-06-20 14:20	2	15.148582	24.725761	16.938183
21-06-20 14:30	2	11.767156	11.971377	16.13721
21-06-20 14:40	2	11.95	11.95	11.95
21-06-20 14:50	2	12.15995	12.15995	12.163832
21-06-20 15:00	2	12.745125	22.769512	12.745125
21-06-20 15:10	2	11.95	23.9	11.95
21-06-20 15:20	2	11.95	23.88771	11.95
21-06-20 15:30	2	12.530187	19.661308	11.938811
21-06-20 15:40	2	12.07271	14.346064	11.680483
21-06-20 15:50	2	11.763239	20.304716	11.9267
21-06-20 16:00	2	20.203865	17.252337	19.701778
21-06-20 16:10	2	12.373275	11.955374	20.684025
21-06-20 16:20	2	16.714233	22.39343	16.262432
21-06-20 16:30	2	16.899853	23.95	16.899853
21-06-20 16:40	2	16.899853	17.984959	14.456705
21-06-20 16:50	2	13.650357	11.767553	14.1169405
21-06-20 17:00	2	10.178755	14.239306	12.070112
21-06-20 17:10	2	5.5336466	16.899853	5.5336466
21-06-20 17:20	2	11.501875	16.899853	11.501875
21-06-20 17:30	2	13.389257	22.37614	13.389257
21-06-20 17:40	2	26.615732	26.747189	26.615732
21-06-20 17:50	2	20.168623	20.636265	25.789957
21-06-20 18:00	2	14.047464	17.486311	14.081667
21-06-20 18:10	2	12.213794	13.882955	12.297327
21-06-20 18:20	2	12.575006	17.278164	14.592618
21-06-20 18:30	2	10.890379	15.322226	26.996494
21-06-20 18:40	2	17.5354	13.555319	22.36379
21-06-20 18:50	2	24.055592	16.410168	16.410168
21-06-20 19:00	2	33.341972	21.89801	21.89801
21-06-20 19:10	2	34.383667	23.9	23.58173
21-06-20 19:20	2	23.681213	21.795107	22.136148
21-06-20 19:30	2	13.164027	15.086108	12.338801
21-06-20 19:40	2	22.225368	14.07609	14.344803
21-06-20 19:50	2	22.28453	18.467772	12.808393
21-06-20 20:00	2	14.668576	24.948648	19.493698
21-06-20 20:10	2	13.6274185	15.424594	22.481121
21-06-20 20:20	2	24.930342	23.959768	23.919313
21-06-20 20:30	2	22.950434	24.409687	20.92838
21-06-20 20:40	2	14.101059	28.527771	15.963735
21-06-20 20:50	2	17.620983	18.324116	30.7978
21-06-20 21:00	2	20.372679	19.255663	18.00114
21-06-20 21:10	2	15.188565	15.131177	23.91193
21-06-20 21:20	2	19.312168	31.431293	19.154385
21-06-20 21:30	2	15.145662	27.319101	15.514829
21-06-20 21:40	2	12.598751	17.141354	13.782639
21-06-20 21:50	2	21.440073	26.925253	23.243631
21-06-20 22:00	2	20.716307	28.346882	20.637913
21-06-20 22:10	2	17.957357	28.24232	14.903087
21-06-20 22:20	2	20.274183	17.705647	19.174759
21-06-20 22:30	2	18.799517	18.622713	18.547358
21-06-20 22:40	2	12.210459	19.442774	11.335641
21-06-20 22:50	2	20.207155	16.694798	12.713434
21-06-20 23:00	2	24.689138	13.610127	17.483316
21-06-20 23:10	2	25.43031	22.318317	22.374203
21-06-20 23:20	2	25.834768	21.946728	22.401337
21-06-20 23:30	2	17.292269	16.491856	14.719058
21-06-20 23:40	2	11.47978	15.890846	16.484234
21-06-20 23:50	2	15.332187	21.130972	14.652577
21-06-21 00:00	2	15.295604	16.897919	17.84345
21-06-21 00:10	2	19.831926	22.517838	18.856493
21-06-21 00:20	2	18.161076	19.87517	19.105755
21-06-21 00:30	2	17.516428	21.657385	17.94074
21-06-21 00:40	2	12.53998	23.118511	13.623851
21-06-21 00:50	2	17.62002	19.133371	18.960604
21-06-21 01:00	2	14.3619175	18.567469	15.521626
21-06-21 01:10	2	21.022547	19.550562	14.507312
21-06-21 01:20	2	16.856659	22.855795	15.337791
21-06-21 01:30	2	18.639584	20.686714	21.105589
21-06-21 01:40	2	16.537235	19.336166	17.141941
21-06-21 01:50	2	18.05101	21.053457	18.416367
21-06-21 02:00	2	17.015549	16.478765	20.955854
21-06-21 02:10	2	30.900463	15.597359	19.748404
21-06-21 02:20	2	31.187363	23.75846	25.025482
21-06-21 02:30	2	23.044605	17.310434	19.064037
21-06-21 02:40	2	19.943295	18.969198	27.946524
21-06-21 02:50	2	26.92208	20.564083	21.345596
21-06-21 03:00	2	21.587114	21.322744	21.42126
21-06-21 03:10	2	21.252268	21.187769	20.474598
21-06-21 03:20	2	16.766066	27.14243	16.784319
21-06-21 03:30	2	18.582832	25.963205	16.354427
21-06-21 03:40	2	13.44972	16.013266	13.395294
21-06-21 03:50	2	14.837652	15.281616	11.689648
21-06-21 04:00	2	22.76973	18.376648	16.661922
21-06-21 04:10	2	19.732433	18.294529	17.98917
21-06-21 04:20	2	22.483646	18.839249	16.865185
21-06-21 04:30	2	15.894625	17.551022	16.198402
21-06-21 04:40	2	17.107489	21.085567	24.539581
21-06-21 04:50	2	16.164227	16.949276	16.622593
21-06-21 05:00	2	20.398428	17.849152	22.224628
21-06-21 05:10	2	24.179983	20.881237	22.103895
21-06-21 05:20	2	21.93008	24.992157	23.446526
21-06-21 05:30	2	18.006155	19.390537	22.722456
21-06-21 05:40	2	19.754665	17.130737	18.779049
21-06-21 05:50	2	24.932537	22.840328	23.481152
21-06-21 06:00	2	19.026516	22.207195	18.703503
21-06-21 06:10	2	22.342175	19.885395	23.639614
21-06-21 06:20	2	22.086592	27.340195	28.595669
21-06-21 06:30	2	21.215633	30.753815	25.546717
21-06-21 06:40	2	14.91613	24.470387	20.988714
21-06-21 06:50	2	23.87781	23.505554	24.030777
21-06-21 07:00	3	23.462233	23.334225	25.740047
21-06-21 07:10	3	12.535286	23.863039	12.883726
21-06-21 07:20	3	16.46723	12.988057	11.954309
21-06-21 07:30	3	11.95	23.9	11.95
21-06-21 07:40	3	12.73802	22.951351	12.823347
21-06-21 07:50	3	16.157927	25.291788	16.500431
21-06-21 08:00	3	23.931904	29.5318	25.408688
21-06-21 08:10	3	23.9	35.9	23.9
21-06-21 08:20	3	13.950598	15.090976	18.167246
21-06-21 08:30	3	17.514965	15.426802	15.849185
21-06-21 08:40	3	11.95	22.322037	11.95
21-06-21 08:50	3	14.543676	14.990438	14.532257
21-06-21 09:00	3	16.044628	23.371855	15.835047
21-06-21 09:10	3	11.939615	14.07505	11.864466
21-06-21 09:20	3	11.948877	12.009196	11.95
21-06-21 09:30	3	16.518755	26.278065	15.927594
21-06-21 09:40	3	13.29384	20.084423	22.498209
21-06-21 09:50	3	14.231588	14.185204	12.543825
21-06-21 10:00	3	14.870427	15.494641	15.437759
21-06-21 10:10	3	13.123705	17.523418	13.656149
21-06-21 10:20	3	13.030681	11.52033	12.79007
21-06-21 10:30	3	12.424711	11.951728	11.950644
21-06-21 10:40	3	17.262241	14.859935	14.725843
21-06-21 10:50	3	16.415562	16.039768	18.2128
21-06-21 11:00	3	13.845856	14.428836	14.008322
21-06-21 11:10	3	17.769836	12.82612	16.635345
21-06-21 11:20	3	20.998184	12.252368	13.552805
21-06-21 11:30	3	20.000376	15.38777	15.440541
21-06-21 11:40	3	14.310371	19.11266	13.650419
21-06-21 11:50	3	26.489483	26.49049	33.54856
21-06-21 12:00	3	14.428485	14.496893	25.440903
21-06-21 12:10	3	11.95	14.167135	11.9464035
21-06-21 12:20	3	21.969221	23.95	24.190159
21-06-21 12:30	3	21.245846	21.63603	24.448833
21-06-21 12:40	3	15.99132	16.76135	16.775488
21-06-21 12:50	3	16.74849	17.624365	16.114775
21-06-21 13:00	3	16.983797	17.166567	15.5394335
21-06-21 13:10	3	18.082302	14.62751	21.61163
21-06-21 13:20	3	22.150612	28.517603	23.752197
21-06-21 13:30	3	22.853575	33.73899	24.508007
21-06-21 13:40	3	12.997437	16.937532	12.033009
21-06-21 13:50	3	11.984735	23.847975	11.984735
21-06-21 14:00	3	11.950116	23.899958	11.950491
21-06-21 14:10	3	14.922971	25.509464	14.256673
21-06-21 14:20	3	23.9	35.9	23.9
21-06-21 14:30	3	23.9	35.9	23.9
21-06-21 14:40	3	23.9	35.9	23.9
21-06-21 14:50	3	20.613132	29.381428	20.74281
21-06-21 15:00	3	11.95	11.95	11.95
21-06-21 15:10	3	12.050535	12.050535	12.050535
21-06-21 15:20	3	11.936951	11.936951	12.419153
21-06-21 15:30	3	11.95	11.95	15.971537
21-06-21 15:40	3	8.654204	15.150022	9.528269
21-06-21 15:50	3	13.015909	13.616473	13.015909
21-06-21 16:00	3	11.95	12.0	11.95
21-06-21 16:10	3	11.95	12.0	11.95
21-06-21 16:20	3	11.95	13.507095	11.95
21-06-21 16:30	3	24.784876	22.60161	22.388073
21-06-21 16:40	3	25.433449	20.458	20.449928
21-06-21 16:50	3	21.069014	17.447685	17.597141
21-06-21 17:00	3	17.015352	15.978093	11.410135
21-06-21 17:10	3	16.088678	25.203808	16.088678
21-06-21 17:20	3	13.707982	22.35353	13.706163
21-06-21 17:30	3	8.265923	14.4583845	11.370857
21-06-21 17:40	3	14.558057	19.99093	13.904654
21-06-21 17:50	3	14.264467	20.605637	12.167707
21-06-21 18:00	3	12.523049	23.089075	12.523049
21-06-21 18:10	3	19.076279	18.866795	17.243734
21-06-21 18:20	3	13.032954	13.75063	14.113223
21-06-21 18:30	3	11.95	11.95	16.899853
21-06-21 18:40	3	11.95	11.95	14.432523
21-06-21 18:50	3	11.95	11.95	11.95
21-06-21 19:00	3	12.383701	12.383701	12.501726
21-06-21 19:10	3	18.47234	20.45709	17.654999
21-06-21 19:20	3	16.751877	19.215586	17.008398
21-06-21 19:30	3	14.354609	13.751968	13.379231
21-06-21 19:40	3	17.16258	16.911518	21.454575
21-06-21 19:50	3	23.908186	12.876544	13.458209
21-06-21 20:00	3	14.096495	12.686897	11.603692
21-06-21 20:10	3	17.00062	14.583338	16.67145
21-06-21 20:20	3	15.47875	17.511953	14.958072
21-06-21 20:30	3	12.762319	12.784686	14.974431
21-06-21 20:40	3	14.542305	21.80017	14.553377
21-06-21 20:50	3	16.495117	16.771214	16.49731
21-06-21 21:00	3	12.806488	23.568157	12.850958
21-06-21 21:10	3	6.202457	6.6602693	13.824327
21-06-21 21:20	3	13.7419615	14.842351	17.386408
21-06-21 21:30	3	18.43842	15.70804	15.478322
21-06-21 21:40	3	23.490517	21.372065	21.383652
21-06-21 21:50	3	21.50123	15.055545	14.415422
21-06-21 22:00	3	24.088287	18.716198	21.615072
21-06-21 22:10	3	13.694799	27.613892	19.266232
21-06-21 22:20	3	15.734171	30.049353	15.988165
21-06-21 22:30	3	21.773731	16.750214	15.967978
21-06-21 22:40	3	28.966522	12.172273	11.943293
21-06-21 22:50	3	17.245337	4.422902	5.8923535
21-06-21 23:00	3	19.167364	15.176234	15.948031
21-06-21 23:10	3	27.423641	19.3109	20.830557
21-06-21 23:20	3	13.9262085	15.798178	16.851074
21-06-21 23:30	3	18.246372	17.807192	16.120676
21-06-21 23:40	3	22.915104	17.061766	14.372162
21-06-21 23:50	3	22.489534	5.1770883	3.7689462
21-06-22 00:00	3	21.892069	13.163793	13.982984
21-06-22 00:10	3	24.729136	23.344234	26.451221
21-06-22 00:20	3	15.090708	20.20142	14.916718
21-06-22 00:30	3	16.798138	16.147976	19.990168
21-06-22 00:40	3	16.49982	16.261246	17.024216
21-06-22 00:50	3	21.265863	15.761795	15.863858
21-06-22 01:00	3	15.23214	18.79088	14.652911
21-06-22 01:10	3	18.507359	20.24964	16.69312
21-06-22 01:20	3	22.377928	18.853855	17.858984
21-06-22 01:30	3	30.565952	14.391164	13.934946
21-06-22 01:40	3	21.509327	16.505772	18.02986
21-06-22 01:50	3	21.20264	22.46324	21.515265
21-06-22 02:00	3	24.61641	21.367207	24.410019
21-06-22 02:10	3	19.372814	19.9022	23.691288
21-06-22 02:20	3	18.033592	15.032994	28.212158
21-06-22 02:30	3	24.3106	19.83266	20.302963
21-06-22 02:40	3	19.180792	23.024422	21.560648
21-06-22 02:50	3	26.61522	18.810432	18.812334
21-06-22 03:00	3	26.693033	15.961301	15.796484
21-06-22 03:10	3	26.270172	20.004082	18.843729
21-06-22 03:20	3	25.546822	15.911107	15.040552
21-06-22 03:30	3	24.446047	29.98551	25.677744
21-06-22 03:40	3	18.298704	25.841608	16.29301
21-06-22 03:50	3	17.936789	18.149418	14.74147
21-06-22 04:00	3	23.130077	22.294083	24.600277
21-06-22 04:10	3	21.563593	16.126343	18.092789
21-06-22 04:20	3	23.6983	24.861267	23.829248
21-06-22 04:30	3	23.551914	16.17177	15.79393
21-06-22 04:40	3	15.939306	11.288343	17.65969
21-06-22 04:50	3	20.776114	17.856731	20.789421
21-06-22 05:00	3	25.786402	25.360569	24.241314
21-06-22 05:10	3	29.886185	23.9	23.9
21-06-22 05:20	3	26.614788	22.10977	22.28354
21-06-22 05:30	3	18.710323	19.509153	22.731983
21-06-22 05:40	3	22.870762	16.507334	16.994095
21-06-22 05:50	3	14.540283	16.56079	14.331564
21-06-22 06:00	3	25.816294	22.370123	18.702255
21-06-22 06:10	3	14.927594	29.301184	17.33591
21-06-22 06:20	3	17.581966	17.466724	14.8112545
21-06-22 06:30	3	20.185741	19.594755	17.969906
21-06-22 06:40	3	17.00798	17.678211	21.00483
21-06-22 06:50	3	22.260859	22.260859	32.81571
21-06-22 07:00	4	14.565615	14.565615	30.252705
21-06-22 07:10	4	11.835885	16.041193	13.633249
21-06-22 07:20	4	21.297333	26.543478	19.71278
21-06-22 07:30	4	23.203518	31.399698	23.564404
21-06-22 07:40	4	23.996412	33.83507	23.996412
21-06-22 07:50	4	12.135619	31.382511	12.135619
21-06-22 08:00	4	11.95	16.899853	11.95
21-06-22 08:10	4	12.094418	16.899853	12.094418
21-06-22 08:20	4	14.109462	16.899853	14.109462
21-06-22 08:30	4	14.718144	16.384382	15.962079
21-06-22 08:40	4	15.586863	23.449469	15.626637
21-06-22 08:50	4	11.941147	21.52082	11.941147
21-06-22 09:00	4	29.056784	18.298548	17.844679
21-06-22 09:10	4	24.858982	11.080251	11.741601
21-06-22 09:20	4	14.431612	8.161295	9.873179
21-06-22 09:30	4	12.9188595	10.3738575	9.468849
21-06-22 09:40	4	12.348101	14.283269	11.615412
21-06-22 09:50	4	23.940727	16.071499	15.361897
21-06-22 10:00	4	23.95	11.95	11.95
21-06-22 10:10	4	23.722584	17.206415	17.189259
21-06-22 10:20	4	23.95	19.61891	19.585844
21-06-22 10:30	4	23.95	11.95	11.95
21-06-22 10:40	4	15.870366	13.87444	14.71228
21-06-22 10:50	4	11.95	11.95	12.113703
21-06-22 11:00	4	11.95	11.95	11.95
21-06-22 11:10	4	11.95	11.95	11.95
21-06-22 11:20	4	11.95	11.95	12.761541
21-06-22 11:30	4	11.95	11.95	11.95
21-06-22 11:40	4	11.95	11.95	11.95
21-06-22 11:50	4	14.556491	11.950644	14.107852
21-06-22 12:00	4	16.899853	11.95	11.95
21-06-22 12:10	4	10.299785	8.441347	13.059809
21-06-22 12:20	4	16.709087	11.536644	14.320501
21-06-22 12:30	4	12.8537655	12.094866	12.190437
21-06-22 12:40	4	11.7563095	15.936391	12.04587
21-06-22 12:50	4	13.56694	32.705173	13.645393
21-06-22 13:00	4	16.50326	29.800375	17.513838
21-06-22 13:10	4	11.95	11.95	11.95
21-06-22 13:20	4	10.942085	10.92478	13.2576885
21-06-22 13:30	4	7.572112	7.5683312	14.349836
21-06-22 13:40	4	15.357666	15.357666	15.37603
21-06-22 13:50	4	16.899853	12.135619	12.135619
21-06-22 14:00	4	16.899853	14.239306	14.239306
21-06-22 14:10	4	16.899853	16.899853	16.899853
21-06-22 14:20	4	12.194472	12.141688	16.171534
21-06-22 14:30	4	14.264048	11.966142	18.289474
21-06-22 14:40	4	16.258114	11.947456	11.947456
21-06-22 14:50	4	16.43174	14.435617	14.45596
21-06-22 15:00	4	16.899853	11.95	11.95
21-06-22 15:10	4	16.899853	11.95	11.95
21-06-22 15:20	4	16.241322	16.061932	16.720234
21-06-22 15:30	4	11.95	6.6773376	8.130002
21-06-22 15:40	4	12.808624	12.139201	17.772219
21-06-22 15:50	4	12.555639	12.246847	17.093328
21-06-22 16:00	4	14.602635	13.37528	18.58635
21-06-22 16:10	4	16.345724	16.345724	17.682495
21-06-22 16:20	4	16.444523	16.444523	17.540943
21-06-22 16:30	4	16.86878	16.899853	16.86878
21-06-22 16:40	4	14.742004	15.016287	16.930105
21-06-22 16:50	4	15.314117	15.945218	18.873102
21-06-22 17:00	4	14.092073	11.585968	20.199245
21-06-22 17:10	4	11.766584	18.80505	13.476625
21-06-22 17:20	4	11.9482975	11.95	11.9482975
21-06-22 17:30	4	12.222964	12.921535	11.972541
21-06-22 17:40	4	15.479924	15.203586	12.067633
21-06-22 17:50	4	16.714233	25.193968	16.714233
21-06-22 18:00	4	12.283735	14.729915	14.505117
21-06-22 18:10	4	14.261966	12.787022	14.417505
21-06-22 18:20	4	16.43934	13.917807	18.48936
21-06-22 18:30	4	11.966412	9.293675	10.830792
21-06-22 18:40	4	12.788007	11.41187	16.338057
21-06-22 18:50	4	14.343462	14.343462	20.513908
21-06-22 19:00	4	12.041992	12.041992	23.76889
21-06-22 19:10	4	12.052225	12.052225	23.757608
21-06-22 19:20	4	18.02454	25.931173	18.952766
21-06-22 19:30	4	12.564962	17.046984	15.000638
21-06-22 19:40	4	18.264004	10.449157	9.822764
21-06-22 19:50	4	12.484622	11.453535	11.795507
21-06-22 20:00	4	12.41688	15.63678	16.564001
21-06-22 20:10	4	17.080795	17.155079	26.038904
21-06-22 20:20	4	32.645973	12.483912	12.704512
21-06-22 20:30	4	30.328512	14.256844	14.256844
21-06-22 20:40	4	24.19421	16.899853	16.899853
21-06-22 20:50	4	31.596903	12.135619	12.135619
21-06-22 21:00	4	18.423737	22.542002	17.650656
21-06-22 21:10	4	25.090244	23.980997	25.415136
21-06-22 21:20	4	14.451273	14.451429	29.14916
21-06-22 21:30	4	13.146715	13.041655	19.96249
21-06-22 21:40	4	19.209734	14.487717	18.865383
21-06-22 21:50	4	15.388247	19.377542	16.24919
21-06-22 22:00	4	18.6431	21.902958	17.897915
21-06-22 22:10	4	23.491589	24.674511	25.04551
21-06-22 22:20	4	14.864794	15.03815	22.818726
21-06-22 22:30	4	20.510342	16.75256	16.599636
21-06-22 22:40	4	24.726988	14.594396	15.28497
21-06-22 22:50	4	22.44773	16.581247	13.311829
21-06-22 23:00	4	14.166937	21.214329	13.702553
21-06-22 23:10	4	18.533253	16.227291	14.175116
21-06-22 23:20	4	21.938549	20.44858	24.401146
21-06-22 23:30	4	16.466852	28.447763	18.086346
21-06-22 23:40	4	24.976032	26.721008	27.896585
21-06-22 23:50	4	13.990727	13.672381	19.387657
21-06-23 00:00	4	14.26163	19.349787	13.769308
21-06-23 00:10	4	18.663662	19.531982	15.09258
21-06-23 00:20	4	15.719925	16.85162	16.45014
21-06-23 00:30	4	14.1517315	13.57209	15.092076
21-06-23 00:40	4	18.85236	13.668486	16.384474
21-06-23 00:50	4	12.062845	11.742856	13.787642
21-06-23 01:00	4	16.406168	18.33721	14.875113
21-06-23 01:10	4	20.39608	24.766144	17.613115
21-06-23 01:20	4	17.196354	15.265173	15.701569
21-06-23 01:30	4	18.30292	20.755692	16.401648
21-06-23 01:40	4	14.907672	15.519649	17.680384
21-06-23 01:50	4	11.074678	15.519763	17.278782
21-06-23 02:00	4	15.442477	15.318396	20.128738
21-06-23 02:10	4	16.216745	18.945759	15.081309
21-06-23 02:20	4	11.868425	12.848434	20.301386
21-06-23 02:30	4	15.213907	19.413939	17.380354
21-06-23 02:40	4	12.939504	14.428873	16.931652
21-06-23 02:50	4	23.203531	16.265802	17.643642
21-06-23 03:00	4	22.609583	14.748922	15.380176
21-06-23 03:10	4	13.230566	9.143696	13.987869
21-06-23 03:20	4	14.628836	19.883255	14.6759615
21-06-23 03:30	4	15.053286	14.296333	13.073146
21-06-23 03:40	4	12.943708	17.34867	13.013728
21-06-23 03:50	4	12.146426	16.362034	11.811641
21-06-23 04:00	4	13.389496	24.28519	12.883093
21-06-23 04:10	4	27.894217	12.208132	17.647167
21-06-23 04:20	4	17.5891	20.075977	18.217205
21-06-23 04:30	4	15.306351	20.664354	17.442743
21-06-23 04:40	4	14.201904	16.74039	18.872753
21-06-23 04:50	4	21.881819	28.35291	22.000305
21-06-23 05:00	4	16.946491	15.8806505	17.838394
21-06-23 05:10	4	15.806384	15.93456	18.829325
21-06-23 05:20	4	19.34483	16.666039	16.365992
21-06-23 05:30	4	19.182293	20.164606	17.24293
21-06-23 05:40	4	19.256039	19.429087	15.618826
21-06-23 05:50	4	15.486163	15.998009	11.89662
21-06-23 06:00	4	18.908886	15.03779	15.855413
21-06-23 06:10	4	23.924423	18.731283	17.607641
21-06-23 06:20	4	14.767874	14.493288	17.425203
21-06-23 06:30	4	12.116506	13.348455	14.61822
21-06-23 06:40	4	21.26009	17.766365	16.139217
21-06-23 06:50	4	15.82538	16.528103	33.358406
21-06-23 07:00	5	14.667447	16.19675	20.552214
21-06-23 07:10	5	11.95	11.95	13.911018
21-06-23 07:20	5	17.672487	22.280285	17.407232
21-06-23 07:30	5	25.81159	26.929932	23.780796
21-06-23 07:40	5	26.721008	24.130726	24.128714
21-06-23 07:50	5	19.997833	23.95	19.128729
21-06-23 08:00	5	14.879171	32.811394	15.232735
21-06-23 08:10	5	17.39381	31.632395	17.051687
21-06-23 08:20	5	11.853918	32.66619	11.853918
21-06-23 08:30	5	11.95	35.9	11.95
21-06-23 08:40	5	11.95	35.9	11.95
21-06-23 08:50	5	15.862081	25.773773	15.365206
21-06-23 09:00	5	11.95	11.95	11.95
21-06-23 09:10	5	11.95	11.95	11.95
21-06-23 09:20	5	11.950142	11.95	11.95
21-06-23 09:30	5	11.950644	11.95	11.953367
21-06-23 09:40	5	17.20495	17.42042	17.207811
21-06-23 09:50	5	9.935459	21.299274	16.33776
21-06-23 10:00	5	0.51385003	0.51385003	33.5302
21-06-23 10:10	5	0.0	0.0	33.83507
21-06-23 10:20	5	22.002422	13.0124	15.8924465
21-06-23 10:30	5	23.274113	12.3949995	12.395004
21-06-23 10:40	5	23.743055	11.95	11.95
21-06-23 10:50	5	12.587088	11.943308	11.95
21-06-23 11:00	5	11.95	11.95	11.95
21-06-23 11:10	5	14.066653	14.218989	14.07818
21-06-23 11:20	5	12.135619	16.899853	12.135619
21-06-23 11:30	5	13.906052	17.508846	14.767154
21-06-23 11:40	5	13.7597065	15.9479265	14.50572
21-06-23 11:50	5	9.415101	16.121038	12.285226
21-06-23 12:00	5	12.446113	9.247046	16.766119
21-06-23 12:10	5	23.562302	17.04464	21.338017
21-06-23 12:20	5	14.960767	15.003469	17.582502
21-06-23 12:30	5	14.971067	18.943018	16.587109
21-06-23 12:40	5	16.79838	15.252896	16.484203
21-06-23 12:50	5	16.228329	14.792264	16.876165
21-06-23 13:00	5	19.958035	13.323572	13.329259
21-06-23 13:10	5	21.956295	11.95	11.95
21-06-23 13:20	5	23.921976	20.295574	18.730064
21-06-23 13:30	5	19.83968	25.67539	19.83968
21-06-23 13:40	5	14.487131	16.110209	14.487131
21-06-23 13:50	5	12.137774	23.336353	12.259034
21-06-23 14:00	5	12.183761	22.693674	12.663027
21-06-23 14:10	5	11.95	11.95	23.9
21-06-23 14:20	5	11.95	11.95	18.800642
21-06-23 14:30	5	11.95	11.95	11.97151
21-06-23 14:40	5	11.95	11.954222	11.95
21-06-23 14:50	5	11.947004	11.947004	14.318434
21-06-23 15:00	5	11.95	11.95	14.239306
21-06-23 15:10	5	11.964075	13.522937	12.3519
21-06-23 15:20	5	11.95	11.95	16.916
21-06-23 15:30	5	11.95	11.95	11.95
21-06-23 15:40	5	12.138159	11.998648	11.995641
21-06-23 15:50	5	12.029764	12.030638	12.027902
21-06-23 16:00	5	17.631187	17.398352	17.284487
21-06-23 16:10	5	23.9	12.116222	12.115506
21-06-23 16:20	5	15.181631	14.5101595	9.565474
21-06-23 16:30	5	10.741885	11.925527	10.716837
21-06-23 16:40	5	14.812685	20.539082	14.848254
21-06-23 16:50	5	18.449589	35.56307	18.449589
21-06-23 17:00	5	19.53347	27.600378	19.375774
21-06-23 17:10	5	12.36347	11.95	11.95
21-06-23 17:20	5	22.503365	12.936902	12.936902
21-06-23 17:30	5	18.088284	11.95	11.95
21-06-23 17:40	5	23.9	11.95	11.95
21-06-23 17:50	5	23.735775	13.5443325	12.789775
21-06-23 18:00	5	19.75145	14.882761	14.882761
21-06-23 18:10	5	14.645533	14.14271	14.14271
21-06-23 18:20	5	18.607864	14.318598	13.11717
21-06-23 18:30	5	22.61295	12.934375	12.934645
21-06-23 18:40	5	16.308323	14.536966	14.525606
21-06-23 18:50	5	23.45242	12.264895	12.264895
21-06-23 19:00	5	21.463654	11.949381	11.943968
21-06-23 19:10	5	22.650127	13.025526	15.753775
21-06-23 19:20	5	14.975435	15.190417	34.9287
21-06-23 19:30	5	23.837265	18.990967	24.899319
21-06-23 19:40	5	16.535408	13.878024	18.43758
21-06-23 19:50	5	13.616632	15.90032	13.800252
21-06-23 20:00	5	16.223309	16.377125	16.1409
21-06-23 20:10	5	16.305777	16.402039	16.305777
21-06-23 20:20	5	14.4976225	14.466382	14.420685
21-06-23 20:30	5	28.242355	18.860424	18.806005
21-06-23 20:40	5	23.451931	14.420445	14.3228655
21-06-23 20:50	5	21.2958	12.4724865	12.240252
21-06-23 21:00	5	17.12608	10.031136	10.041166
21-06-23 21:10	5	27.937296	19.839441	20.139927
21-06-23 21:20	5	35.356785	12.328413	12.316732
21-06-23 21:30	5	31.695797	15.852198	15.782214
21-06-23 21:40	5	13.220693	13.025156	12.653841
21-06-23 21:50	5	18.209728	16.30531	15.765805
21-06-23 22:00	5	15.244398	20.956593	15.227481
21-06-23 22:10	5	15.93746	13.013636	10.922025
21-06-23 22:20	5	18.518715	13.93144	14.024747
21-06-23 22:30	5	16.874685	16.65526	14.382738
21-06-23 22:40	5	16.489727	15.972613	13.411206
21-06-23 22:50	5	13.895788	15.906784	13.723822
21-06-23 23:00	5	25.386757	21.806595	25.41595
21-06-23 23:10	5	35.64324	24.453335	24.453335
21-06-23 23:20	5	28.682775	19.295225	19.520947
21-06-23 23:30	5	22.41331	16.128344	16.748379
21-06-23 23:40	5	15.239576	8.471149	11.881369
21-06-23 23:50	5	12.24464	12.754858	10.871513
21-06-24 00:00	5	not_recorded	not_recorded	not_recorded
21-06-24 00:10	5	not_recorded	not_recorded	not_recorded
21-06-24 00:20	5	not_recorded	not_recorded	not_recorded
21-06-24 00:30	5	not_recorded	not_recorded	not_recorded
21-06-24 00:40	5	not_recorded	not_recorded	not_recorded
21-06-24 00:50	5	not_recorded	not_recorded	not_recorded
21-06-24 01:00	5	not_recorded	not_recorded	not_recorded
21-06-24 01:10	5	not_recorded	not_recorded	not_recorded
21-06-24 01:20	5	not_recorded	not_recorded	not_recorded
21-06-24 01:30	5	not_recorded	not_recorded	not_recorded
21-06-24 01:40	5	not_recorded	not_recorded	not_recorded
21-06-24 01:50	5	not_recorded	not_recorded	not_recorded
21-06-24 02:00	5	not_recorded	not_recorded	not_recorded
21-06-24 02:10	5	not_recorded	not_recorded	not_recorded
21-06-24 02:20	5	not_recorded	not_recorded	not_recorded
21-06-24 02:30	5	not_recorded	not_recorded	not_recorded
21-06-24 02:40	5	not_recorded	not_recorded	not_recorded
21-06-24 02:50	5	not_recorded	not_recorded	not_recorded
21-06-24 03:00	5	not_recorded	not_recorded	not_recorded
21-06-24 03:10	5	not_recorded	not_recorded	not_recorded
21-06-24 03:20	5	not_recorded	not_recorded	not_recorded
21-06-24 03:30	5	not_recorded	not_recorded	not_recorded
21-06-24 03:40	5	not_recorded	not_recorded	not_recorded
21-06-24 03:50	5	not_recorded	not_recorded	not_recorded
21-06-24 04:00	5	not_recorded	not_recorded	not_recorded
21-06-24 04:10	5	not_recorded	not_recorded	not_recorded
21-06-24 04:20	5	not_recorded	not_recorded	not_recorded
21-06-24 04:30	5	not_recorded	not_recorded	not_recorded
21-06-24 04:40	5	not_recorded	not_recorded	not_recorded
21-06-24 04:50	5	not_recorded	not_recorded	not_recorded
21-06-24 05:00	5	not_recorded	not_recorded	not_recorded
21-06-24 05:10	5	not_recorded	not_recorded	not_recorded
21-06-24 05:20	5	not_recorded	not_recorded	not_recorded
21-06-24 05:30	5	not_recorded	not_recorded	not_recorded
21-06-24 05:40	5	not_recorded	not_recorded	not_recorded
21-06-24 05:50	5	not_recorded	not_recorded	not_recorded
21-06-24 06:00	5	not_recorded	not_recorded	not_recorded
21-06-24 06:10	5	not_recorded	not_recorded	not_recorded
21-06-24 06:20	5	not_recorded	not_recorded	not_recorded
21-06-24 06:30	5	not_recorded	not_recorded	not_recorded
21-06-24 06:40	5	not_recorded	not_recorded	not_recorded
21-06-24 06:50	5	not_recorded	not_recorded	not_recorded
