# Supplementary material for: Rodent home cage monitoring for preclinical safety pharmacology assessment: results of a multi-company validation evaluating nonclinical and clinical data from three compounds
Source: Front Toxicol. 2025 Nov 5;7:1655330. doi: 10.3389/ftox.2025.1655330 (PMC12626872; doi:10.3389/ftox.2025.1655330)
Supplement: Supplementary file 1 [file DataSheet1.zip › JNJ/JNJ_Temperature_010_Cage-1.csv]

timestamp	day_index	985141003627903	985141003627905	985141003627912
21-06-04 07:00	-4	not_recorded	not_recorded	not_recorded
21-06-04 07:10	-4	not_recorded	not_recorded	not_recorded
21-06-04 07:20	-4	not_recorded	not_recorded	not_recorded
21-06-04 07:30	-4	not_recorded	not_recorded	not_recorded
21-06-04 07:40	-4	not_recorded	not_recorded	not_recorded
21-06-04 07:50	-4	not_recorded	not_recorded	not_recorded
21-06-04 08:00	-4	not_recorded	not_recorded	not_recorded
21-06-04 08:10	-4	not_recorded	not_recorded	not_recorded
21-06-04 08:20	-4	not_recorded	not_recorded	not_recorded
21-06-04 08:30	-4	not_recorded	not_recorded	not_recorded
21-06-04 08:40	-4	not_recorded	not_recorded	not_recorded
21-06-04 08:50	-4	not_recorded	not_recorded	not_recorded
21-06-04 09:00	-4	not_recorded	not_recorded	not_recorded
21-06-04 09:10	-4	not_recorded	not_recorded	not_recorded
21-06-04 09:20	-4	not_recorded	not_recorded	not_recorded
21-06-04 09:30	-4	not_recorded	not_recorded	not_recorded
21-06-04 09:40	-4	not_recorded	not_recorded	not_recorded
21-06-04 09:50	-4	34.56099	37.241745	37.370964
21-06-04 10:00	-4	36.02969	37.447937	37.650444
21-06-04 10:10	-4	36.67439	37.37417	37.783672
21-06-04 10:20	-4	36.048656	37.336952	37.74081
21-06-04 10:30	-4	35.66044	37.74401	37.762226
21-06-04 10:40	-4	35.9376	37.373646	37.66864
21-06-04 10:50	-4	35.51484	37.1056	37.632668
21-06-04 11:00	-4	35.586388	37.125404	37.605274
21-06-04 11:10	-4	35.64775	36.76903	37.365105
21-06-04 11:20	-4	35.36293	36.859486	37.315422
21-06-04 11:30	-4	35.817547	36.893406	36.993885
21-06-04 11:40	-4	36.30556	36.655483	37.000557
21-06-04 11:50	-4	36.83825	36.82203	37.067177
21-06-04 12:00	-4	36.544613	36.986275	37.343826
21-06-04 12:10	-4	36.426853	36.98623	37.559975
21-06-04 12:20	-4	36.720863	37.17417	37.48365
21-06-04 12:30	-4	37.003227	37.284275	37.45731
21-06-04 12:40	-4	36.813255	37.177452	37.52385
21-06-04 12:50	-4	35.819084	37.113174	37.59999
21-06-04 13:00	-4	35.75626	36.985435	37.571297
21-06-04 13:10	-4	36.3825	36.94004	37.196625
21-06-04 13:20	-4	36.512257	36.857536	37.157722
21-06-04 13:30	-4	36.539284	36.66633	36.942604
21-06-04 13:40	-4	36.13353	36.756943	37.061188
21-06-04 13:50	-4	36.136215	36.762733	37.059044
21-06-04 14:00	-4	35.297016	36.986336	37.227627
21-06-04 14:10	-4	35.10327	37.033672	37.25141
21-06-04 14:20	-4	36.158787	36.76804	36.7353
21-06-04 14:30	-4	35.50302	36.732246	36.57294
21-06-04 14:40	-4	34.354927	36.605415	36.74874
21-06-04 14:50	-4	34.17113	36.56267	36.801796
21-06-04 15:00	-4	35.281017	36.623734	37.08034
21-06-04 15:10	-4	36.450672	36.503353	36.91535
21-06-04 15:20	-4	36.65246	37.05979	36.661613
21-06-04 15:30	-4	36.622444	37.324863	36.679817
21-06-04 15:40	-4	36.85726	36.960438	36.996765
21-06-04 15:50	-4	36.959045	36.539494	36.922142
21-06-04 16:00	-4	36.902515	37.216652	36.9087
21-06-04 16:10	-4	36.697197	37.489582	37.059433
21-06-04 16:20	-4	36.69336	37.043617	37.10992
21-06-04 16:30	-4	36.97089	36.904884	37.021374
21-06-04 16:40	-4	37.134533	37.177956	37.059994
21-06-04 16:50	-4	37.263824	37.48397	37.01532
21-06-04 17:00	-4	36.8905	37.262657	37.096058
21-06-04 17:10	-4	35.807007	36.80293	37.26634
21-06-04 17:20	-4	35.57268	37.099586	37.020573
21-06-04 17:30	-4	35.474277	37.30395	37.21967
21-06-04 17:40	-4	35.426865	37.20994	37.150616
21-06-04 17:50	-4	35.26127	37.15309	37.187298
21-06-04 18:00	-4	34.688225	37.046623	37.271217
21-06-04 18:10	-4	34.45653	36.738056	37.291748
21-06-04 18:20	-4	34.18148	37.008045	37.2759
21-06-04 18:30	-4	34.16121	37.271446	37.461266
21-06-04 18:40	-4	34.191227	37.03493	37.322617
21-06-04 18:50	-4	33.2853	37.085667	37.457813
21-06-04 19:00	-4	36.13218	36.85799	37.51708
21-06-04 19:10	-4	37.255238	36.82006	37.295807
21-06-04 19:20	-4	36.348537	37.075382	37.32757
21-06-04 19:30	-4	36.219627	36.785645	37.394234
21-06-04 19:40	-4	37.11097	37.05838	37.5474
21-06-04 19:50	-4	36.17715	36.837063	37.374954
21-06-04 20:00	-4	37.304054	37.072475	37.340374
21-06-04 20:10	-4	37.545174	37.451416	37.520073
21-06-04 20:20	-4	36.791954	37.302696	37.55314
21-06-04 20:30	-4	35.888885	37.440746	37.695644
21-06-04 20:40	-4	37.051876	37.63198	37.28627
21-06-04 20:50	-4	36.238243	37.32238	37.462746
21-06-04 21:00	-4	36.174953	37.316048	37.528347
21-06-04 21:10	-4	36.26439	37.549934	37.52131
21-06-04 21:20	-4	37.476112	37.60661	37.528908
21-06-04 21:30	-4	37.591766	37.6996	37.568504
21-06-04 21:40	-4	37.526077	37.414238	37.472168
21-06-04 21:50	-4	37.6965	37.606102	37.58419
21-06-04 22:00	-4	36.446533	37.60821	37.79227
21-06-04 22:10	-4	36.54946	37.9224	37.80262
21-06-04 22:20	-4	34.66291	38.066704	37.920284
21-06-04 22:30	-4	34.8549	38.091602	37.94988
21-06-04 22:40	-4	35.15209	38.048332	37.604393
21-06-04 22:50	-4	34.6334	38.123653	37.53994
21-06-04 23:00	-4	35.099773	37.897263	37.528328
21-06-04 23:10	-4	36.681572	38.08587	37.58367
21-06-04 23:20	-4	36.176147	38.05964	37.62725
21-06-04 23:30	-4	35.39476	38.06472	37.438652
21-06-04 23:40	-4	34.975365	38.01682	37.638893
21-06-04 23:50	-4	35.863228	38.13935	37.80639
21-06-05 00:00	-4	35.41347	38.129692	37.86276
21-06-05 00:10	-4	35.385994	38.128624	37.680325
21-06-05 00:20	-4	35.619244	37.90938	37.939842
21-06-05 00:30	-4	34.863674	37.611237	37.93789
21-06-05 00:40	-4	35.13462	37.825813	38.198082
21-06-05 00:50	-4	35.520493	37.999866	38.601204
21-06-05 01:00	-4	34.72636	38.06423	38.411724
21-06-05 01:10	-4	34.794186	37.873814	38.387466
21-06-05 01:20	-4	34.914444	38.367504	38.397743
21-06-05 01:30	-4	35.273582	38.10941	38.053318
21-06-05 01:40	-4	35.08764	37.706886	38.002266
21-06-05 01:50	-4	34.56048	37.465183	37.981983
21-06-05 02:00	-4	33.941444	37.951557	37.412617
21-06-05 02:10	-4	33.754387	37.56997	37.403267
21-06-05 02:20	-4	34.299908	37.56177	37.638847
21-06-05 02:30	-4	34.84453	37.50987	37.90916
21-06-05 02:40	-4	34.70692	37.72478	37.74838
21-06-05 02:50	-4	34.92987	37.9868	37.739395
21-06-05 03:00	-4	34.709236	38.06345	37.886814
21-06-05 03:10	-4	34.296104	38.344658	38.084927
21-06-05 03:20	-4	33.6612	38.162567	37.958122
21-06-05 03:30	-4	33.990337	38.13073	38.091785
21-06-05 03:40	-4	34.870777	38.103233	37.97553
21-06-05 03:50	-4	35.43099	38.107002	37.89735
21-06-05 04:00	-4	35.006107	37.98451	37.908302
21-06-05 04:10	-4	35.854603	38.105553	38.08067
21-06-05 04:20	-4	35.77375	38.219288	38.156227
21-06-05 04:30	-4	35.11519	38.120827	37.989616
21-06-05 04:40	-4	35.264477	38.20048	37.841187
21-06-05 04:50	-4	35.126213	38.080605	38.002037
21-06-05 05:00	-4	35.707558	37.812588	38.11148
21-06-05 05:10	-4	35.196224	37.65313	38.12195
21-06-05 05:20	-4	35.084145	37.704216	37.843437
21-06-05 05:30	-4	35.5595	38.031906	37.65581
21-06-05 05:40	-4	35.36613	38.34983	38.219364
21-06-05 05:50	-4	35.19525	38.240032	36.290615
21-06-05 06:00	-4	34.813545	37.94181	35.638268
21-06-05 06:10	-4	34.911217	37.681374	35.356255
21-06-05 06:20	-4	35.781097	37.97163	35.836994
21-06-05 06:30	-4	35.114296	37.94564	36.070396
21-06-05 06:40	-4	37.889286	37.868683	35.983234
21-06-05 06:50	-4	37.466938	37.671715	35.83631
21-06-05 07:00	-3	37.338753	37.347797	35.711086
21-06-05 07:10	-3	37.388947	36.800243	35.550423
21-06-05 07:20	-3	36.987415	36.621967	35.10013
21-06-05 07:30	-3	37.05122	36.714027	35.64699
21-06-05 07:40	-3	37.16666	36.78443	35.63326
21-06-05 07:50	-3	37.052067	36.4577	35.078213
21-06-05 08:00	-3	37.206306	37.209362	35.145847
21-06-05 08:10	-3	37.147087	37.341053	35.393513
21-06-05 08:20	-3	36.72381	37.182457	35.578835
21-06-05 08:30	-3	36.544304	37.308662	35.39276
21-06-05 08:40	-3	36.528057	37.347687	35.26145
21-06-05 08:50	-3	36.5	37.405907	35.17886
21-06-05 09:00	-3	36.49607	37.231827	34.349457
21-06-05 09:10	-3	36.41997	37.201042	34.41734
21-06-05 09:20	-3	36.197582	36.94187	35.152046
21-06-05 09:30	-3	34.80919	36.941113	35.021797
21-06-05 09:40	-3	34.707783	37.007195	35.284138
21-06-05 09:50	-3	35.70723	37.165817	35.28469
21-06-05 10:00	-3	35.564007	37.165714	35.355255
21-06-05 10:10	-3	35.54137	37.184532	34.546543
21-06-05 10:20	-3	35.789173	37.043488	34.600468
21-06-05 10:30	-3	35.1955	36.99928	35.091488
21-06-05 10:40	-3	35.343822	37.054146	35.573574
21-06-05 10:50	-3	36.321587	36.211575	36.005116
21-06-05 11:00	-3	36.33516	37.1125	36.211323
21-06-05 11:10	-3	36.406624	37.505493	35.387493
21-06-05 11:20	-3	36.688072	37.24308	33.62478
21-06-05 11:30	-3	36.850376	37.425453	34.451412
21-06-05 11:40	-3	37.143066	37.500507	33.980675
21-06-05 11:50	-3	36.805897	37.33634	34.098396
21-06-05 12:00	-3	35.373344	37.052845	34.007565
21-06-05 12:10	-3	34.943077	36.80863	34.205242
21-06-05 12:20	-3	35.12565	36.982777	34.418003
21-06-05 12:30	-3	35.265835	36.897537	34.59499
21-06-05 12:40	-3	35.408775	37.097595	34.36076
21-06-05 12:50	-3	35.449615	37.158615	34.707317
21-06-05 13:00	-3	35.324104	36.97232	35.09273
21-06-05 13:10	-3	35.470123	36.97107	34.105095
21-06-05 13:20	-3	34.863457	37.230736	35.468605
21-06-05 13:30	-3	34.772095	37.39992	35.24665
21-06-05 13:40	-3	35.83845	37.300293	34.700706
21-06-05 13:50	-3	36.93993	37.02926	34.710197
21-06-05 14:00	-3	36.995193	37.115875	35.33477
21-06-05 14:10	-3	34.96317	37.12535	37.154686
21-06-05 14:20	-3	35.061054	37.20001	37.312706
21-06-05 14:30	-3	35.08836	37.087364	37.254433
21-06-05 14:40	-3	34.33445	37.379787	37.122326
21-06-05 14:50	-3	34.08142	37.227043	37.193928
21-06-05 15:00	-3	35.402153	36.801125	37.092136
21-06-05 15:10	-3	36.37442	36.960686	36.953026
21-06-05 15:20	-3	36.728874	36.803535	36.776844
21-06-05 15:30	-3	37.033653	36.86612	36.40902
21-06-05 15:40	-3	36.989067	37.038902	36.842026
21-06-05 15:50	-3	36.78527	37.209984	36.94431
21-06-05 16:00	-3	36.709114	37.272274	37.009834
21-06-05 16:10	-3	36.89744	37.130394	36.950916
21-06-05 16:20	-3	37.03502	37.094536	36.49374
21-06-05 16:30	-3	37.153885	36.866955	35.175392
21-06-05 16:40	-3	37.238377	36.798355	35.440296
21-06-05 16:50	-3	36.935284	37.068684	35.63864
21-06-05 17:00	-3	36.082394	37.122093	35.635956
21-06-05 17:10	-3	34.89353	37.230736	35.379543
21-06-05 17:20	-3	34.806007	37.317955	35.370117
21-06-05 17:30	-3	35.964397	37.350777	34.46864
21-06-05 17:40	-3	35.408596	37.25534	34.251453
21-06-05 17:50	-3	35.563423	37.09355	34.493034
21-06-05 18:00	-3	36.525646	36.852493	34.97029
21-06-05 18:10	-3	36.79386	37.534855	34.410316
21-06-05 18:20	-3	37.124794	36.129555	36.021343
21-06-05 18:30	-3	37.19516	37.112965	34.040447
21-06-05 18:40	-3	37.34886	37.29667	35.444756
21-06-05 18:50	-3	37.27599	37.58317	34.928665
21-06-05 19:00	-3	36.454414	37.64055	35.39608
21-06-05 19:10	-3	37.135567	37.531013	34.801476
21-06-05 19:20	-3	36.22338	37.326633	34.75281
21-06-05 19:30	-3	35.530064	37.151787	35.051968
21-06-05 19:40	-3	36.79496	37.184673	34.841995
21-06-05 19:50	-3	35.870857	37.406998	34.487835
21-06-05 20:00	-3	35.891045	36.859703	34.56907
21-06-05 20:10	-3	36.047188	36.783146	35.85333
21-06-05 20:20	-3	36.144997	36.399757	36.8702
21-06-05 20:30	-3	37.460453	37.183144	36.830963
21-06-05 20:40	-3	37.279133	37.372456	37.411438
21-06-05 20:50	-3	36.97589	37.102997	37.450497
21-06-05 21:00	-3	35.236973	37.441856	35.436474
21-06-05 21:10	-3	36.23141	37.386013	34.977036
21-06-05 21:20	-3	34.161278	37.262455	35.625095
21-06-05 21:30	-3	35.75477	37.174335	35.63306
21-06-05 21:40	-3	37.51545	37.414486	35.574043
21-06-05 21:50	-3	37.923576	37.47436	35.08431
21-06-05 22:00	-3	38.039257	37.506824	35.580864
21-06-05 22:10	-3	37.724823	37.380226	35.569695
21-06-05 22:20	-3	37.69172	37.625343	35.701187
21-06-05 22:30	-3	37.631992	37.880764	35.617554
21-06-05 22:40	-3	37.82669	38.077007	35.80641
21-06-05 22:50	-3	37.909206	38.14292	36.508873
21-06-05 23:00	-3	35.877495	38.186607	36.12055
21-06-05 23:10	-3	38.140755	38.076347	36.157707
21-06-05 23:20	-3	37.04017	38.196007	36.6997
21-06-05 23:30	-3	38.228813	38.45285	36.758106
21-06-05 23:40	-3	38.214085	38.0697	36.586708
21-06-05 23:50	-3	37.117466	38.271076	37.525543
21-06-06 00:00	-3	35.611546	38.224968	36.76707
21-06-06 00:10	-3	35.925365	38.10441	36.72173
21-06-06 00:20	-3	34.855278	37.905376	37.257607
21-06-06 00:30	-3	35.09249	37.89257	36.611347
21-06-06 00:40	-3	35.983086	37.88815	36.420826
21-06-06 00:50	-3	35.796402	37.86828	36.395702
21-06-06 01:00	-3	36.850117	37.96392	35.704124
21-06-06 01:10	-3	36.294212	37.62185	35.686855
21-06-06 01:20	-3	35.86979	37.753838	35.549316
21-06-06 01:30	-3	35.830513	37.82888	35.789482
21-06-06 01:40	-3	35.823143	37.968723	35.6902
21-06-06 01:50	-3	35.787346	37.898384	35.211605
21-06-06 02:00	-3	36.559772	37.535027	35.31888
21-06-06 02:10	-3	35.7125	37.86109	35.149548
21-06-06 02:20	-3	36.001976	38.125557	35.737873
21-06-06 02:30	-3	36.283916	38.3422	35.42236
21-06-06 02:40	-3	33.81944	38.420998	34.945213
21-06-06 02:50	-3	34.828102	38.19297	35.102947
21-06-06 03:00	-3	34.664024	38.146557	35.58843
21-06-06 03:10	-3	34.474083	38.185646	34.94403
21-06-06 03:20	-3	34.20947	37.99863	35.129055
21-06-06 03:30	-3	34.2716	37.802437	35.941307
21-06-06 03:40	-3	34.295094	37.690723	35.378536
21-06-06 03:50	-3	34.430325	37.75504	35.195824
21-06-06 04:00	-3	34.085197	37.782158	35.37899
21-06-06 04:10	-3	34.654526	37.95038	35.311363
21-06-06 04:20	-3	34.457245	38.083572	35.476696
21-06-06 04:30	-3	34.584496	37.99595	34.984093
21-06-06 04:40	-3	34.422768	38.097145	36.146828
21-06-06 04:50	-3	34.38995	38.068897	34.54895
21-06-06 05:00	-3	35.53733	38.053394	34.657978
21-06-06 05:10	-3	34.743336	38.09411	35.937004
21-06-06 05:20	-3	35.80772	38.37151	35.50225
21-06-06 05:30	-3	34.75246	37.981773	35.599674
21-06-06 05:40	-3	34.28591	38.114357	35.26179
21-06-06 05:50	-3	34.68706	37.872986	35.179043
21-06-06 06:00	-3	34.617367	37.874744	36.066547
21-06-06 06:10	-3	34.528664	37.726208	35.688904
21-06-06 06:20	-3	36.010628	37.91258	34.959007
21-06-06 06:30	-3	36.19812	38.163975	34.77218
21-06-06 06:40	-3	37.48272	38.06116	34.458626
21-06-06 06:50	-3	36.632843	37.704456	34.360077
21-06-06 07:00	-2	34.074635	37.349144	33.979855
21-06-06 07:10	-2	34.401337	37.47704	34.23907
21-06-06 07:20	-2	34.791107	37.36821	34.301014
21-06-06 07:30	-2	34.503548	36.96327	34.58074
21-06-06 07:40	-2	35.201347	36.729504	34.250366
21-06-06 07:50	-2	35.614468	36.58022	35.767662
21-06-06 08:00	-2	36.42882	36.767212	36.093956
21-06-06 08:10	-2	36.210842	36.397778	36.16389
21-06-06 08:20	-2	36.179047	36.73214	34.84192
21-06-06 08:30	-2	36.14707	36.928555	34.641598
21-06-06 08:40	-2	36.28434	36.973206	35.190155
21-06-06 08:50	-2	36.276535	36.649773	35.75538
21-06-06 09:00	-2	36.178085	36.677773	36.12986
21-06-06 09:10	-2	36.12018	36.885002	34.885475
21-06-06 09:20	-2	35.916008	36.8571	35.353294
21-06-06 09:30	-2	36.104774	36.417137	35.385586
21-06-06 09:40	-2	36.426632	36.69727	35.362286
21-06-06 09:50	-2	36.186356	37.184795	35.10746
21-06-06 10:00	-2	34.728355	37.225323	35.424225
21-06-06 10:10	-2	34.84823	37.50752	35.145763
21-06-06 10:20	-2	34.824455	36.320393	35.302452
21-06-06 10:30	-2	33.706192	36.833782	35.259136
21-06-06 10:40	-2	33.8793	36.77575	35.085323
21-06-06 10:50	-2	34.323856	36.630943	34.695213
21-06-06 11:00	-2	34.31922	36.577003	35.974903
21-06-06 11:10	-2	34.271824	37.021446	35.454018
21-06-06 11:20	-2	34.395157	36.713047	36.151733
21-06-06 11:30	-2	34.06112	36.703236	36.538345
21-06-06 11:40	-2	34.142548	36.707684	36.440468
21-06-06 11:50	-2	34.074696	36.745632	35.24364
21-06-06 12:00	-2	34.418427	36.935307	35.209305
21-06-06 12:10	-2	33.37395	37.001263	35.25096
21-06-06 12:20	-2	34.149647	36.707237	34.614616
21-06-06 12:30	-2	33.900753	37.26793	34.32695
21-06-06 12:40	-2	36.115498	37.332844	34.582146
21-06-06 12:50	-2	36.425114	37.296307	36.937477
21-06-06 13:00	-2	36.690926	37.155468	37.711887
21-06-06 13:10	-2	36.779476	37.410393	37.548653
21-06-06 13:20	-2	36.886356	37.629337	37.44665
21-06-06 13:30	-2	36.73796	37.40209	37.23194
21-06-06 13:40	-2	36.870235	37.20001	37.001804
21-06-06 13:50	-2	36.93597	37.16259	37.116375
21-06-06 14:00	-2	36.985634	36.938564	37.172203
21-06-06 14:10	-2	36.908455	36.306404	37.12116
21-06-06 14:20	-2	37.00252	36.579502	37.23864
21-06-06 14:30	-2	37.11937	37.249886	37.123055
21-06-06 14:40	-2	36.499256	37.092957	36.678967
21-06-06 14:50	-2	36.823383	37.39251	36.755527
21-06-06 15:00	-2	36.96882	37.08268	36.972363
21-06-06 15:10	-2	37.05241	37.34574	37.160984
21-06-06 15:20	-2	36.817696	37.45592	37.324944
21-06-06 15:30	-2	36.557762	37.35532	37.179752
21-06-06 15:40	-2	34.956963	37.187878	37.042747
21-06-06 15:50	-2	34.477642	37.1316	37.270485
21-06-06 16:00	-2	34.62199	37.27507	37.516335
21-06-06 16:10	-2	35.250423	37.17994	37.614746
21-06-06 16:20	-2	34.003273	36.595238	37.49662
21-06-06 16:30	-2	33.386536	36.962116	37.40661
21-06-06 16:40	-2	33.495647	37.237778	37.378315
21-06-06 16:50	-2	33.51109	37.26249	37.29663
21-06-06 17:00	-2	33.52604	37.38252	37.229347
21-06-06 17:10	-2	33.485504	37.465572	37.216774
21-06-06 17:20	-2	33.651794	37.40022	37.19894
21-06-06 17:30	-2	34.563595	37.22895	36.991882
21-06-06 17:40	-2	34.496296	37.500023	37.10868
21-06-06 17:50	-2	34.44327	37.662437	37.32784
21-06-06 18:00	-2	35.629356	37.194324	37.45768
21-06-06 18:10	-2	36.540363	37.294365	37.267868
21-06-06 18:20	-2	37.188347	37.185684	37.534138
21-06-06 18:30	-2	37.492165	37.36038	37.40133
21-06-06 18:40	-2	37.51075	37.20618	37.33358
21-06-06 18:50	-2	37.28207	37.148785	37.402172
21-06-06 19:00	-2	37.053383	37.36392	37.51435
21-06-06 19:10	-2	37.070225	37.461906	37.599632
21-06-06 19:20	-2	37.112427	37.3021	37.59593
21-06-06 19:30	-2	36.827892	37.15319	37.581966
21-06-06 19:40	-2	36.74366	36.365215	37.131676
21-06-06 19:50	-2	37.40135	37.24719	34.20534
21-06-06 20:00	-2	37.390633	37.182526	33.724815
21-06-06 20:10	-2	35.66047	37.115555	34.108536
21-06-06 20:20	-2	34.73359	37.061733	33.879753
21-06-06 20:30	-2	34.640526	37.178265	33.873974
21-06-06 20:40	-2	34.712044	37.47218	33.734
21-06-06 20:50	-2	34.759888	37.509167	33.670826
21-06-06 21:00	-2	35.207264	37.382294	34.098198
21-06-06 21:10	-2	35.5865	37.521442	34.16503
21-06-06 21:20	-2	34.795788	37.222633	34.08419
21-06-06 21:30	-2	35.182503	36.942497	33.988445
21-06-06 21:40	-2	35.462315	37.451107	34.4355
21-06-06 21:50	-2	35.06202	37.395252	34.11442
21-06-06 22:00	-2	36.595413	37.444664	34.132515
21-06-06 22:10	-2	37.262505	37.575718	34.22727
21-06-06 22:20	-2	36.41918	37.64947	34.098606
21-06-06 22:30	-2	35.86918	37.850594	33.88451
21-06-06 22:40	-2	35.683624	38.04849	34.265278
21-06-06 22:50	-2	35.444145	37.950706	34.164852
21-06-06 23:00	-2	35.055225	38.14431	33.937973
21-06-06 23:10	-2	35.139942	38.14815	34.241188
21-06-06 23:20	-2	37.52871	38.5105	34.345318
21-06-06 23:30	-2	36.862198	38.495186	34.076763
21-06-06 23:40	-2	36.71449	38.076427	34.07849
21-06-06 23:50	-2	36.65646	38.272118	34.288494
21-06-07 00:00	-2	36.77225	38.137	34.015038
21-06-07 00:10	-2	38.284683	38.033714	34.202087
21-06-07 00:20	-2	37.46274	38.168087	34.206043
21-06-07 00:30	-2	36.72523	38.219597	33.81821
21-06-07 00:40	-2	38.12371	38.079185	34.234314
21-06-07 00:50	-2	36.34024	38.144726	33.95578
21-06-07 01:00	-2	35.375324	38.053967	33.845036
21-06-07 01:10	-2	37.94736	37.893974	33.799133
21-06-07 01:20	-2	38.2387	38.24182	34.180664
21-06-07 01:30	-2	37.683056	38.15373	33.702114
21-06-07 01:40	-2	36.40838	37.81464	33.754402
21-06-07 01:50	-2	35.921032	37.606247	33.746243
21-06-07 02:00	-2	36.498394	37.496983	33.655098
21-06-07 02:10	-2	36.00863	37.615894	33.674305
21-06-07 02:20	-2	36.422813	37.493046	33.71862
21-06-07 02:30	-2	36.448692	37.56052	33.948963
21-06-07 02:40	-2	36.29612	37.524986	34.02766
21-06-07 02:50	-2	35.33318	37.895473	33.832714
21-06-07 03:00	-2	35.634434	37.666565	33.676174
21-06-07 03:10	-2	35.55018	37.778484	33.60369
21-06-07 03:20	-2	35.414425	37.40305	33.693245
21-06-07 03:30	-2	35.30155	37.54473	33.50246
21-06-07 03:40	-2	35.511204	38.105736	33.94674
21-06-07 03:50	-2	34.83912	38.087708	33.812363
21-06-07 04:00	-2	35.254787	38.1101	33.68963
21-06-07 04:10	-2	35.081066	38.21246	34.52384
21-06-07 04:20	-2	35.18294	37.942524	33.94878
21-06-07 04:30	-2	35.868214	38.054573	35.774673
21-06-07 04:40	-2	35.819965	38.05758	35.17736
21-06-07 04:50	-2	35.92876	37.529182	34.400955
21-06-07 05:00	-2	35.673126	38.35346	33.959732
21-06-07 05:10	-2	35.2414	38.121063	33.864697
21-06-07 05:20	-2	35.0091	38.037117	34.08718
21-06-07 05:30	-2	36.181164	37.770412	33.827385
21-06-07 05:40	-2	34.866776	37.765522	34.018772
21-06-07 05:50	-2	34.532616	37.703026	33.746136
21-06-07 06:00	-2	34.911266	37.764915	33.713028
21-06-07 06:10	-2	34.942738	37.777233	33.63257
21-06-07 06:20	-2	34.57544	37.619617	33.70437
21-06-07 06:30	-2	34.860332	37.267952	33.74516
21-06-07 06:40	-2	35.789684	37.179527	33.230984
21-06-07 06:50	-2	34.7398	37.085022	34.350212
21-06-07 07:00	-1	34.882748	36.957115	33.555355
21-06-07 07:10	-1	35.36291	37.033436	33.80314
21-06-07 07:20	-1	34.896477	36.98082	33.777473
21-06-07 07:30	-1	34.53092	37.32725	33.425053
21-06-07 07:40	-1	34.50077	37.542343	33.544277
21-06-07 07:50	-1	34.586906	37.61376	33.450706
21-06-07 08:00	-1	34.438454	37.36278	33.44436
21-06-07 08:10	-1	34.972984	37.19416	33.26153
21-06-07 08:20	-1	35.318554	37.06054	33.726795
21-06-07 08:30	-1	35.009987	36.89338	33.686855
21-06-07 08:40	-1	34.828194	36.999023	33.728497
21-06-07 08:50	-1	34.7867	37.15049	34.023247
21-06-07 09:00	-1	34.33788	37.199272	33.90079
21-06-07 09:10	-1	34.641388	37.271637	33.697155
21-06-07 09:20	-1	35.431644	36.899273	33.763527
21-06-07 09:30	-1	35.35504	37.12661	33.836967
21-06-07 09:40	-1	35.862038	37.497147	33.90579
21-06-07 09:50	-1	35.619797	37.10735	33.49346
21-06-07 10:00	-1	35.102684	36.81172	33.740215
21-06-07 10:10	-1	35.04534	37.043983	33.482273
21-06-07 10:20	-1	35.441696	37.168327	33.953712
21-06-07 10:30	-1	34.772354	37.053726	33.92112
21-06-07 10:40	-1	34.48768	36.99844	34.390244
21-06-07 10:50	-1	34.487335	36.998524	34.117992
21-06-07 11:00	-1	35.0207	37.09735	33.532482
21-06-07 11:10	-1	34.570545	37.084114	33.98115
21-06-07 11:20	-1	34.71464	37.21489	33.850513
21-06-07 11:30	-1	35.219715	37.13751	33.942036
21-06-07 11:40	-1	35.069862	37.3518	33.68759
21-06-07 11:50	-1	35.287895	37.393456	33.708206
21-06-07 12:00	-1	35.55181	37.39115	34.4837
21-06-07 12:10	-1	34.967472	37.30882	34.818317
21-06-07 12:20	-1	34.436287	37.374634	34.28414
21-06-07 12:30	-1	35.370716	37.468357	33.809246
21-06-07 12:40	-1	35.458607	37.46309	33.544724
21-06-07 12:50	-1	34.962135	37.399265	33.48574
21-06-07 13:00	-1	35.063057	37.030396	33.590317
21-06-07 13:10	-1	34.945972	37.139187	33.574085
21-06-07 13:20	-1	34.835857	37.1133	34.358894
21-06-07 13:30	-1	34.432045	37.289024	34.58459
21-06-07 13:40	-1	34.55702	37.064045	34.028103
21-06-07 13:50	-1	34.961678	37.090668	33.899845
21-06-07 14:00	-1	34.616966	36.97352	34.34819
21-06-07 14:10	-1	34.605934	36.545002	33.722694
21-06-07 14:20	-1	34.107277	36.64883	33.65053
21-06-07 14:30	-1	34.385933	37.045868	34.42768
21-06-07 14:40	-1	35.79834	37.07475	34.090504
21-06-07 14:50	-1	36.18555	37.440174	34.6605
21-06-07 15:00	-1	36.310673	37.02527	33.72645
21-06-07 15:10	-1	36.732212	37.318123	34.49478
21-06-07 15:20	-1	36.6806	37.42265	37.504242
21-06-07 15:30	-1	36.721714	37.558403	37.40046
21-06-07 15:40	-1	37.290287	37.629375	37.269325
21-06-07 15:50	-1	37.082314	37.290894	37.317146
21-06-07 16:00	-1	37.03141	37.14202	37.23286
21-06-07 16:10	-1	37.19234	37.13525	37.477974
21-06-07 16:20	-1	37.250423	37.28878	37.54192
21-06-07 16:30	-1	37.066772	37.48159	37.606422
21-06-07 16:40	-1	36.95889	37.553017	37.70729
21-06-07 16:50	-1	37.008858	37.64718	36.822605
21-06-07 17:00	-1	37.073723	37.622925	35.29182
21-06-07 17:10	-1	37.232113	37.659004	35.398895
21-06-07 17:20	-1	37.10717	37.252228	35.484993
21-06-07 17:30	-1	37.07295	37.274982	36.026268
21-06-07 17:40	-1	36.703484	37.465252	34.77543
21-06-07 17:50	-1	37.08092	37.299454	35.22668
21-06-07 18:00	-1	37.209618	37.400185	35.02169
21-06-07 18:10	-1	37.291042	37.598606	34.275894
21-06-07 18:20	-1	37.23545	37.31393	34.33503
21-06-07 18:30	-1	37.145203	37.04969	34.353443
21-06-07 18:40	-1	37.411667	37.222588	34.292953
21-06-07 18:50	-1	37.285908	37.33103	34.267124
21-06-07 19:00	-1	36.9498	37.64405	35.047024
21-06-07 19:10	-1	34.96244	37.075806	35.432056
21-06-07 19:20	-1	36.065197	37.490883	35.292645
21-06-07 19:30	-1	35.873253	37.487225	35.192394
21-06-07 19:40	-1	35.078716	37.30107	35.748222
21-06-07 19:50	-1	35.23477	37.3292	35.111244
21-06-07 20:00	-1	35.17815	37.11549	34.97237
21-06-07 20:10	-1	34.875687	37.6531	35.332077
21-06-07 20:20	-1	35.31876	37.793728	35.74688
21-06-07 20:30	-1	36.446037	37.43987	34.99686
21-06-07 20:40	-1	35.129925	37.426346	34.021152
21-06-07 20:50	-1	35.307472	37.440525	34.345547
21-06-07 21:00	-1	36.401283	37.308807	34.533806
21-06-07 21:10	-1	37.28595	37.684116	34.60001
21-06-07 21:20	-1	35.401905	37.74154	34.983685
21-06-07 21:30	-1	34.7434	37.331547	35.30332
21-06-07 21:40	-1	34.36243	37.34026	34.34497
21-06-07 21:50	-1	35.17226	37.39583	34.175934
21-06-07 22:00	-1	35.865894	37.649788	34.715622
21-06-07 22:10	-1	36.96521	37.51121	34.826523
21-06-07 22:20	-1	35.63647	37.65956	34.529884
21-06-07 22:30	-1	34.561607	37.577045	34.479282
21-06-07 22:40	-1	34.80024	37.87079	34.285656
21-06-07 22:50	-1	34.777016	37.796852	34.450214
21-06-07 23:00	-1	36.747604	38.02932	34.450077
21-06-07 23:10	-1	35.94463	38.14911	34.153397
21-06-07 23:20	-1	35.095184	38.14589	34.66663
21-06-07 23:30	-1	36.332623	38.288143	34.288162
21-06-07 23:40	-1	36.00724	38.304634	34.460014
21-06-07 23:50	-1	34.97695	38.28678	34.798363
21-06-08 00:00	-1	35.296215	38.16582	34.313927
21-06-08 00:10	-1	36.7593	38.19607	34.408222
21-06-08 00:20	-1	35.757877	38.15307	34.19338
21-06-08 00:30	-1	35.565613	38.06101	34.372295
21-06-08 00:40	-1	35.756023	38.135864	34.486046
21-06-08 00:50	-1	35.88295	38.248062	34.18243
21-06-08 01:00	-1	35.431835	38.137985	34.26777
21-06-08 01:10	-1	35.5291	38.069717	34.32768
21-06-08 01:20	-1	34.92045	37.771748	33.94567
21-06-08 01:30	-1	34.138824	37.82427	34.22745
21-06-08 01:40	-1	34.91346	37.713924	34.30424
21-06-08 01:50	-1	34.69318	37.654297	34.07502
21-06-08 02:00	-1	35.578148	37.996056	34.046223
21-06-08 02:10	-1	35.291298	37.95331	34.25377
21-06-08 02:20	-1	35.30716	37.791805	34.012844
21-06-08 02:30	-1	36.186405	37.92253	33.945324
21-06-08 02:40	-1	35.48439	37.503654	33.780334
21-06-08 02:50	-1	34.220406	37.785336	34.089745
21-06-08 03:00	-1	34.372074	37.861385	33.752075
21-06-08 03:10	-1	36.524055	37.839027	34.192158
21-06-08 03:20	-1	37.306843	37.938805	34.030663
21-06-08 03:30	-1	36.75936	38.07404	33.65435
21-06-08 03:40	-1	36.399048	37.93579	34.09889
21-06-08 03:50	-1	35.314262	37.993126	34.6867
21-06-08 04:00	-1	35.373837	38.044582	32.390987
21-06-08 04:10	-1	34.90109	38.04252	34.194527
21-06-08 04:20	-1	34.803688	37.83372	34.127815
21-06-08 04:30	-1	36.418438	38.28113	34.3936
21-06-08 04:40	-1	35.60392	38.169754	34.399803
21-06-08 04:50	-1	35.86068	38.064186	34.871387
21-06-08 05:00	-1	35.87902	37.90545	34.18786
21-06-08 05:10	-1	36.047462	38.0889	34.645145
21-06-08 05:20	-1	36.025658	38.07905	34.547905
21-06-08 05:30	-1	36.192825	37.758247	34.382076
21-06-08 05:40	-1	35.529266	37.99009	34.194664
21-06-08 05:50	-1	35.68762	37.94492	34.42953
21-06-08 06:00	-1	35.558228	38.099552	34.506203
21-06-08 06:10	-1	35.377254	38.060688	34.14026
21-06-08 06:20	-1	35.607624	37.649734	34.17627
21-06-08 06:30	-1	34.949013	37.836037	34.21717
21-06-08 06:40	-1	34.73754	37.860977	34.073776
21-06-08 06:50	-1	37.5264	37.579338	34.059856
21-06-08 07:00	0	36.84449	37.252975	34.50661
21-06-08 07:10	0	35.392277	37.000587	34.967457
21-06-08 07:20	0	35.155266	36.9663	35.347496
21-06-08 07:30	0	35.32227	37.128914	34.839653
21-06-08 07:40	0	35.398396	37.23896	34.649864
21-06-08 07:50	0	34.700188	37.11179	34.32629
21-06-08 08:00	0	34.50726	37.366333	34.38661
21-06-08 08:10	0	34.605125	37.348988	34.180824
21-06-08 08:20	0	34.67256	37.270344	34.839424
21-06-08 08:30	0	34.85795	37.291023	34.9526
21-06-08 08:40	0	35.531223	36.975502	34.903255
21-06-08 08:50	0	36.02416	36.95781	34.86698
21-06-08 09:00	0	35.59307	37.068764	35.938713
21-06-08 09:10	0	35.04902	37.095173	35.57743
21-06-08 09:20	0	35.47197	36.797585	34.919384
21-06-08 09:30	0	35.607	36.723003	34.774372
21-06-08 09:40	0	35.705418	36.876854	34.91182
21-06-08 09:50	0	35.272083	36.93446	35.036503
21-06-08 10:00	0	34.78872	36.801655	34.359077
21-06-08 10:10	0	34.723824	37.75942	34.51156
21-06-08 10:20	0	35.074898	38.325264	34.49874
21-06-08 10:30	0	35.436867	38.215683	34.3254
21-06-08 10:40	0	35.21596	38.07794	34.26194
21-06-08 10:50	0	34.830566	37.993187	34.401493
21-06-08 11:00	0	34.765965	38.004726	34.249504
21-06-08 11:10	0	34.91928	37.982533	34.16359
21-06-08 11:20	0	34.769295	37.907085	34.201073
21-06-08 11:30	0	35.296577	37.867363	34.096058
21-06-08 11:40	0	36.027145	37.938232	37.2275
21-06-08 11:50	0	36.315716	38.043922	36.414192
21-06-08 12:00	0	35.209602	37.87033	36.009876
21-06-08 12:10	0	34.80479	37.897434	35.74569
21-06-08 12:20	0	34.815582	37.847816	35.158573
21-06-08 12:30	0	35.565155	37.718117	34.811726
21-06-08 12:40	0	35.39369	37.81127	35.082996
21-06-08 12:50	0	35.506386	37.724766	34.153576
21-06-08 13:00	0	34.94013	37.963627	33.674458
21-06-08 13:10	0	34.890865	37.77566	33.710823
21-06-08 13:20	0	34.970234	37.735085	33.59348
21-06-08 13:30	0	35.198895	37.601128	33.55587
21-06-08 13:40	0	35.319607	37.586685	33.628006
21-06-08 13:50	0	35.276333	37.72354	33.61453
21-06-08 14:00	0	35.200066	37.34023	33.536545
21-06-08 14:10	0	35.02003	37.049557	33.525105
21-06-08 14:20	0	35.655052	37.141342	33.701714
21-06-08 14:30	0	35.859856	37.68517	33.54908
21-06-08 14:40	0	37.61122	37.79065	33.50994
21-06-08 14:50	0	38.196503	37.565968	33.951645
21-06-08 15:00	0	38.08706	37.581963	33.47273
21-06-08 15:10	0	37.98584	37.544464	33.289722
21-06-08 15:20	0	37.706367	37.25766	33.55299
21-06-08 15:30	0	37.394936	37.275875	33.327785
21-06-08 15:40	0	37.296604	37.2802	33.305122
21-06-08 15:50	0	37.463676	37.433697	33.269176
21-06-08 16:00	0	37.287624	37.303432	32.581535
21-06-08 16:10	0	37.330086	37.500896	33.159397
21-06-08 16:20	0	37.296425	37.49846	33.223145
21-06-08 16:30	0	37.19857	37.520954	33.015182
21-06-08 16:40	0	37.487175	37.4688	33.290916
21-06-08 16:50	0	37.577644	37.24956	33.21546
21-06-08 17:00	0	37.60367	37.279472	33.38901
21-06-08 17:10	0	37.288464	37.210716	33.285606
21-06-08 17:20	0	37.127872	37.61058	34.06691
21-06-08 17:30	0	35.576374	37.425236	34.032436
21-06-08 17:40	0	34.83456	37.207554	33.394066
21-06-08 17:50	0	34.46338	37.774265	33.06458
21-06-08 18:00	0	33.63617	38.100258	34.033165
21-06-08 18:10	0	33.801277	37.816082	33.940483
21-06-08 18:20	0	33.770267	37.469135	33.360283
21-06-08 18:30	0	33.529263	37.344696	33.68467
21-06-08 18:40	0	33.64917	37.239796	33.90014
21-06-08 18:50	0	33.74433	37.32203	33.679085
21-06-08 19:00	0	34.125786	37.26724	33.49717
21-06-08 19:10	0	34.24595	37.332138	33.311867
21-06-08 19:20	0	34.618233	36.727753	33.399445
21-06-08 19:30	0	34.284325	37.33232	33.455082
21-06-08 19:40	0	34.874264	37.224743	33.92369
21-06-08 19:50	0	34.147224	37.137684	34.52671
21-06-08 20:00	0	33.82578	37.20451	33.855755
21-06-08 20:10	0	34.28118	37.39422	33.549194
21-06-08 20:20	0	34.037727	36.86518	33.423088
21-06-08 20:30	0	33.72517	37.217102	33.78913
21-06-08 20:40	0	33.80407	37.458862	33.790607
21-06-08 20:50	0	33.952755	37.301662	33.638298
21-06-08 21:00	0	34.558052	37.497997	33.56107
21-06-08 21:10	0	34.504517	37.63949	33.08573
21-06-08 21:20	0	34.450756	37.425846	34.01476
21-06-08 21:30	0	34.17177	37.587643	33.949177
21-06-08 21:40	0	35.307198	37.512356	33.44396
21-06-08 21:50	0	34.63871	37.3115	33.394417
21-06-08 22:00	0	34.59999	37.24868	33.861427
21-06-08 22:10	0	34.898888	37.38044	33.745438
21-06-08 22:20	0	34.655968	37.36733	33.183388
21-06-08 22:30	0	34.481056	37.374123	33.22828
21-06-08 22:40	0	34.278557	37.770683	33.112877
21-06-08 22:50	0	34.156654	37.682865	33.7993
21-06-08 23:00	0	35.113274	37.635048	33.980663
21-06-08 23:10	0	35.194427	37.907585	34.149097
21-06-08 23:20	0	34.13885	37.810303	33.620792
21-06-08 23:30	0	34.16327	37.910854	33.58922
21-06-08 23:40	0	34.08948	37.968544	33.918083
21-06-08 23:50	0	34.57667	37.96106	33.86273
21-06-09 00:00	0	34.835117	38.07337	33.774017
21-06-09 00:10	0	35.79058	38.062187	33.901543
21-06-09 00:20	0	35.061516	37.889656	33.768456
21-06-09 00:30	0	33.972878	38.061504	33.960854
21-06-09 00:40	0	36.013466	38.087875	34.484634
21-06-09 00:50	0	34.647686	38.12078	33.769295
21-06-09 01:00	0	34.106743	37.865025	33.702656
21-06-09 01:10	0	34.277985	37.861607	33.765007
21-06-09 01:20	0	34.7472	38.237846	34.04226
21-06-09 01:30	0	35.965405	38.02011	33.787834
21-06-09 01:40	0	34.999596	38.21795	33.67207
21-06-09 01:50	0	34.026894	38.136883	33.92189
21-06-09 02:00	0	34.23998	38.02976	33.83425
21-06-09 02:10	0	33.46779	38.13344	33.88452
21-06-09 02:20	0	34.216652	38.17751	33.69939
21-06-09 02:30	0	33.72093	37.983116	33.798073
21-06-09 02:40	0	34.463203	37.978966	33.771122
21-06-09 02:50	0	34.48809	37.42063	33.72204
21-06-09 03:00	0	34.3319	37.525337	34.097115
21-06-09 03:10	0	34.923717	37.637314	34.4356
21-06-09 03:20	0	35.16297	37.467133	33.71656
21-06-09 03:30	0	34.816063	37.618412	33.915375
21-06-09 03:40	0	34.252426	37.53458	33.475014
21-06-09 03:50	0	34.261047	37.362534	33.420258
21-06-09 04:00	0	36.09501	37.162422	33.26087
21-06-09 04:10	0	35.259903	37.247932	33.330173
21-06-09 04:20	0	35.162617	37.410637	33.380054
21-06-09 04:30	0	34.571278	37.513794	33.160534
21-06-09 04:40	0	36.54109	37.641743	33.46151
21-06-09 04:50	0	35.73642	37.74297	33.106106
21-06-09 05:00	0	35.452686	37.624573	33.539284
21-06-09 05:10	0	36.36182	37.56105	33.695824
21-06-09 05:20	0	36.309975	37.496372	33.95707
21-06-09 05:30	0	37.75405	37.82922	33.888504
21-06-09 05:40	0	37.9974	37.68707	33.788044
21-06-09 05:50	0	37.735973	37.70754	33.879498
21-06-09 06:00	0	37.967674	37.98594	33.94448
21-06-09 06:10	0	37.385574	37.98478	33.821617
21-06-09 06:20	0	35.826637	37.567505	33.734894
21-06-09 06:30	0	36.266376	37.183617	33.70966
21-06-09 06:40	0	37.408775	37.039818	33.45995
21-06-09 06:50	0	37.154594	37.057465	33.829613
21-06-09 07:00	1	37.059708	37.09999	34.420483
21-06-09 07:10	1	36.46158	37.035927	34.26874
21-06-09 07:20	1	36.33703	37.033047	33.390495
21-06-09 07:30	1	35.957623	37.077904	33.534565
21-06-09 07:40	1	34.59563	36.957928	32.969078
21-06-09 07:50	1	33.661777	36.503674	33.38153
21-06-09 08:00	1	33.808994	36.550156	33.633675
21-06-09 08:10	1	33.905018	37.038734	34.307064
21-06-09 08:20	1	33.891785	36.812492	34.284218
21-06-09 08:30	1	33.668514	37.069527	33.414944
21-06-09 08:40	1	34.480293	36.45116	33.66334
21-06-09 08:50	1	35.047306	35.913177	34.199978
21-06-09 09:00	1	34.95542	37.04015	33.43071
21-06-09 09:10	1	35.353867	37.02552	33.33419
21-06-09 09:20	1	34.730278	37.352394	33.167793
21-06-09 09:30	1	34.591743	37.23646	33.841225
21-06-09 09:40	1	34.79099	37.134007	33.176537
21-06-09 09:50	1	34.954357	36.7641	33.048847
21-06-09 10:00	1	36.224037	36.804157	33.750877
21-06-09 10:10	1	35.24695	36.47967	33.235985
21-06-09 10:20	1	34.3815	36.19984	33.52932
21-06-09 10:30	1	35.74377	36.51432	33.474926
21-06-09 10:40	1	35.89933	36.809223	33.297222
21-06-09 10:50	1	35.34057	36.69334	33.70975
21-06-09 11:00	1	34.959415	36.852352	34.915276
21-06-09 11:10	1	35.772175	36.7421	33.761894
21-06-09 11:20	1	35.806087	37.1426	33.49743
21-06-09 11:30	1	35.358803	36.925182	33.390892
21-06-09 11:40	1	35.507652	37.015415	33.199
21-06-09 11:50	1	34.690197	36.663574	33.587807
21-06-09 12:00	1	34.55108	37.00443	33.691692
21-06-09 12:10	1	35.08242	36.729248	35.812325
21-06-09 12:20	1	34.961334	36.97128	34.138763
21-06-09 12:30	1	34.97691	37.1248	33.903076
21-06-09 12:40	1	35.334145	36.877193	33.866463
21-06-09 12:50	1	35.81586	36.989006	33.96221
21-06-09 13:00	1	35.883812	36.773033	34.07392
21-06-09 13:10	1	36.229485	36.80726	33.375515
21-06-09 13:20	1	36.72746	36.71267	33.470863
21-06-09 13:30	1	36.516228	36.92906	33.997646
21-06-09 13:40	1	36.743763	36.606735	33.87202
21-06-09 13:50	1	37.004616	36.776653	33.850773
21-06-09 14:00	1	36.73847	37.005207	33.524452
21-06-09 14:10	1	36.53559	37.139088	33.75727
21-06-09 14:20	1	36.284737	37.302544	33.5884
21-06-09 14:30	1	36.399124	36.787354	33.605198
21-06-09 14:40	1	36.59595	36.941246	33.678955
21-06-09 14:50	1	36.69035	36.905956	33.815235
21-06-09 15:00	1	36.7261	36.982403	33.504658
21-06-09 15:10	1	36.91224	37.08239	33.70838
21-06-09 15:20	1	36.83851	37.351437	33.55139
21-06-09 15:30	1	36.771812	37.178978	33.79792
21-06-09 15:40	1	37.08952	37.382393	33.954155
21-06-09 15:50	1	36.992805	37.360653	34.138584
21-06-09 16:00	1	37.211796	37.070126	33.400475
21-06-09 16:10	1	37.36047	37.229942	33.457783
21-06-09 16:20	1	37.18638	37.297794	33.36162
21-06-09 16:30	1	37.18511	37.50369	34.08204
21-06-09 16:40	1	37.242783	37.679028	33.7613
21-06-09 16:50	1	37.27932	37.572796	33.437122
21-06-09 17:00	1	37.127377	36.624897	34.15827
21-06-09 17:10	1	37.160027	36.764423	34.481148
21-06-09 17:20	1	36.21176	36.933655	34.04469
21-06-09 17:30	1	36.25142	37.247116	33.682182
21-06-09 17:40	1	36.889175	37.368084	33.770042
21-06-09 17:50	1	37.21933	37.21347	33.81665
21-06-09 18:00	1	36.979767	37.42112	33.72681
21-06-09 18:10	1	37.287926	37.56472	34.05727
21-06-09 18:20	1	37.578712	37.481647	35.234577
21-06-09 18:30	1	37.249626	37.465252	34.833668
21-06-09 18:40	1	37.401535	37.495792	34.181416
21-06-09 18:50	1	37.368893	37.57438	34.451385
21-06-09 19:00	1	37.64518	37.341377	34.159817
21-06-09 19:10	1	37.29273	36.6019	33.657177
21-06-09 19:20	1	36.700294	37.163715	34.03643
21-06-09 19:30	1	37.15447	37.357643	33.845367
21-06-09 19:40	1	37.53692	37.0474	33.84683
21-06-09 19:50	1	37.59999	37.269	33.90309
21-06-09 20:00	1	37.5382	37.324986	33.571342
21-06-09 20:10	1	36.92557	37.22223	33.512253
21-06-09 20:20	1	36.851658	37.08786	33.78
21-06-09 20:30	1	37.462936	37.007446	34.169647
21-06-09 20:40	1	36.77431	37.15638	34.37602
21-06-09 20:50	1	35.82712	37.07592	34.550182
21-06-09 21:00	1	35.710457	37.74639	34.06623
21-06-09 21:10	1	34.901573	37.523758	34.013588
21-06-09 21:20	1	35.09135	37.33564	33.9533
21-06-09 21:30	1	35.60894	37.582756	34.83858
21-06-09 21:40	1	35.621433	37.84149	35.392536
21-06-09 21:50	1	35.34745	37.809113	35.91897
21-06-09 22:00	1	36.184673	37.290833	34.48664
21-06-09 22:10	1	35.889507	37.36012	33.699097
21-06-09 22:20	1	36.82569	37.533085	34.030262
21-06-09 22:30	1	38.003532	37.426655	34.17936
21-06-09 22:40	1	37.859615	37.678505	34.218895
21-06-09 22:50	1	37.81411	38.041496	34.192287
21-06-09 23:00	1	37.7678	37.869423	34.156597
21-06-09 23:10	1	37.74256	38.16293	34.263813
21-06-09 23:20	1	37.182507	38.184517	34.503563
21-06-09 23:30	1	36.757774	38.234077	34.35832
21-06-09 23:40	1	36.82583	38.198032	33.695442
21-06-09 23:50	1	36.109894	38.137516	33.949276
21-06-10 00:00	1	36.969006	38.17572	33.990025
21-06-10 00:10	1	37.493134	38.220345	33.848793
21-06-10 00:20	1	38.278152	38.359276	33.87837
21-06-10 00:30	1	35.465828	38.430416	33.85345
21-06-10 00:40	1	35.989723	38.357388	34.08891
21-06-10 00:50	1	36.173576	38.284813	33.95384
21-06-10 01:00	1	35.675453	38.28749	33.858864
21-06-10 01:10	1	36.3917	38.341484	34.820442
21-06-10 01:20	1	37.78777	38.30627	34.36538
21-06-10 01:30	1	37.204243	38.291763	34.40047
21-06-10 01:40	1	36.331226	38.40047	34.644703
21-06-10 01:50	1	36.39742	38.37999	34.3178
21-06-10 02:00	1	35.594624	38.35119	34.402473
21-06-10 02:10	1	34.80537	38.095684	34.18927
21-06-10 02:20	1	35.438423	37.869785	34.091858
21-06-10 02:30	1	37.492393	37.874474	34.295418
21-06-10 02:40	1	37.556767	37.340084	34.80912
21-06-10 02:50	1	37.578934	37.20823	34.685078
21-06-10 03:00	1	37.597183	37.58388	34.267357
21-06-10 03:10	1	37.7452	37.449135	34.319984
21-06-10 03:20	1	37.970222	37.305267	33.51561
21-06-10 03:30	1	37.83198	37.2687	33.552464
21-06-10 03:40	1	37.602734	37.253357	33.629513
21-06-10 03:50	1	37.665733	37.432262	34.444588
21-06-10 04:00	1	36.12674	36.931953	34.269833
21-06-10 04:10	1	36.264973	36.850826	34.204155
21-06-10 04:20	1	35.746815	36.86498	34.47158
21-06-10 04:30	1	35.867607	37.14362	34.45559
21-06-10 04:40	1	35.011517	37.30452	33.584312
21-06-10 04:50	1	35.338043	37.23208	34.893456
21-06-10 05:00	1	37.523197	37.91327	35.66085
21-06-10 05:10	1	37.05812	38.260586	34.508923
21-06-10 05:20	1	35.715622	37.769115	34.381706
21-06-10 05:30	1	34.84397	37.737244	34.168808
21-06-10 05:40	1	34.35825	37.57109	33.966835
21-06-10 05:50	1	34.20938	37.52968	34.106327
21-06-10 06:00	1	36.44147	37.75852	34.20771
21-06-10 06:10	1	35.808575	37.467724	34.35778
21-06-10 06:20	1	34.558743	37.500072	34.36677
21-06-10 06:30	1	35.912193	37.59461	33.62565
21-06-10 06:40	1	34.709297	37.558426	34.169937
21-06-10 06:50	1	34.659645	37.310932	33.37148
21-06-10 07:00	2	34.738487	37.058956	33.79239
21-06-10 07:10	2	35.443645	37.26663	33.756374
21-06-10 07:20	2	35.184353	36.758034	33.37805
21-06-10 07:30	2	34.42625	36.722496	34.265076
21-06-10 07:40	2	34.3456	37.005077	33.97864
21-06-10 07:50	2	33.812927	37.14307	33.623055
21-06-10 08:00	2	34.131348	37.202335	34.093674
21-06-10 08:10	2	34.52056	37.20001	33.83053
21-06-10 08:20	2	35.092884	37.212692	33.662907
21-06-10 08:30	2	35.45949	37.066593	33.956615
21-06-10 08:40	2	35.388966	36.763725	33.744064
21-06-10 08:50	2	36.383846	37.11393	32.91706
21-06-10 09:00	2	35.016956	36.836205	32.691998
21-06-10 09:10	2	34.052593	36.758034	32.948505
21-06-10 09:20	2	34.32749	37.328247	34.17992
21-06-10 09:30	2	34.34881	37.288097	33.674995
21-06-10 09:40	2	34.71426	37.33985	33.524986
21-06-10 09:50	2	34.296776	37.39317	33.7347
21-06-10 10:00	2	34.30062	37.1174	33.21312
21-06-10 10:10	2	34.226845	36.671455	33.931175
21-06-10 10:20	2	34.28381	36.357277	34.142296
21-06-10 10:30	2	34.69725	36.62111	34.11598
21-06-10 10:40	2	36.94424	36.876358	33.920208
21-06-10 10:50	2	36.56167	37.109093	34.461643
21-06-10 11:00	2	36.657166	37.196194	33.79251
21-06-10 11:10	2	35.268276	37.2781	34.117367
21-06-10 11:20	2	35.247303	37.30047	34.460957
21-06-10 11:30	2	34.897175	37.113533	33.804497
21-06-10 11:40	2	34.816673	37.3375	34.66677
21-06-10 11:50	2	35.762596	37.32848	34.47918
21-06-10 12:00	2	34.866497	37.080574	33.84863
21-06-10 12:10	2	34.641087	36.91874	34.050423
21-06-10 12:20	2	34.894196	36.85969	33.77876
21-06-10 12:30	2	34.81753	37.30152	33.710747
21-06-10 12:40	2	35.154144	37.209618	34.019604
21-06-10 12:50	2	34.502724	37.312996	34.25535
21-06-10 13:00	2	34.634037	37.331635	33.81827
21-06-10 13:10	2	34.386066	37.359623	33.6026
21-06-10 13:20	2	34.635998	37.33574	33.498737
21-06-10 13:30	2	35.20001	37.55645	33.375984
21-06-10 13:40	2	35.132023	37.67707	33.656303
21-06-10 13:50	2	34.788765	37.62986	33.806248
21-06-10 14:00	2	35.51896	37.56946	33.537735
21-06-10 14:10	2	34.65973	37.30852	33.569805
21-06-10 14:20	2	34.771946	37.185272	33.43206
21-06-10 14:30	2	34.995846	36.998283	33.330383
21-06-10 14:40	2	35.477425	37.289223	33.653725
21-06-10 14:50	2	36.927876	37.26361	34.171894
21-06-10 15:00	2	36.729084	37.453407	33.405643
21-06-10 15:10	2	36.940872	37.3832	33.61602
21-06-10 15:20	2	37.038605	37.377666	34.12029
21-06-10 15:30	2	37.14559	37.39506	33.771503
21-06-10 15:40	2	37.438236	37.531006	33.62142
21-06-10 15:50	2	37.480953	37.201427	33.544075
21-06-10 16:00	2	37.518715	37.29406	33.81645
21-06-10 16:10	2	37.216637	37.355743	34.335136
21-06-10 16:20	2	36.967087	37.16282	34.75956
21-06-10 16:30	2	37.09453	37.186035	34.819046
21-06-10 16:40	2	37.213516	37.232117	34.752438
21-06-10 16:50	2	36.947403	37.052643	35.161125
21-06-10 17:00	2	36.806744	37.10296	34.813347
21-06-10 17:10	2	34.958866	37.018784	34.13597
21-06-10 17:20	2	34.955414	37.018406	33.896996
21-06-10 17:30	2	35.013126	37.21926	34.247158
21-06-10 17:40	2	35.995667	36.988266	33.422268
21-06-10 17:50	2	36.595833	36.70001	33.706512
21-06-10 18:00	2	36.361454	36.8763	34.875107
21-06-10 18:10	2	35.584602	36.54603	34.585396
21-06-10 18:20	2	35.044518	36.52421	33.828793
21-06-10 18:30	2	35.000664	36.945503	34.036583
21-06-10 18:40	2	34.528442	37.187523	34.246605
21-06-10 18:50	2	35.37547	37.04344	34.113907
21-06-10 19:00	2	34.76041	36.84862	33.75228
21-06-10 19:10	2	34.56621	36.75619	33.98281
21-06-10 19:20	2	35.732597	36.739494	33.850292
21-06-10 19:30	2	37.43689	37.035027	33.955128
21-06-10 19:40	2	37.50271	36.874046	34.337105
21-06-10 19:50	2	35.10179	36.9106	33.94448
21-06-10 20:00	2	34.3141	37.343727	33.740185
21-06-10 20:10	2	34.68309	37.61517	33.372505
21-06-10 20:20	2	34.388542	37.246807	33.59512
21-06-10 20:30	2	34.253265	37.129955	34.713127
21-06-10 20:40	2	34.088146	37.323692	34.69281
21-06-10 20:50	2	34.296795	37.155785	34.91896
21-06-10 21:00	2	35.793518	37.343586	34.489403
21-06-10 21:10	2	35.027077	37.172623	34.357426
21-06-10 21:20	2	36.0579	37.309097	35.06521
21-06-10 21:30	2	34.06536	37.60111	36.821636
21-06-10 21:40	2	34.08829	37.386818	36.781128
21-06-10 21:50	2	34.2078	37.89079	37.08943
21-06-10 22:00	2	34.320717	37.529053	36.856735
21-06-10 22:10	2	35.96276	37.365223	35.420803
21-06-10 22:20	2	35.997723	37.406563	34.62912
21-06-10 22:30	2	37.421307	37.5362	35.672234
21-06-10 22:40	2	37.069653	37.79666	34.659637
21-06-10 22:50	2	35.97243	37.78031	34.775658
21-06-10 23:00	2	37.874844	37.895866	36.327526
21-06-10 23:10	2	36.955925	38.270103	35.911263
21-06-10 23:20	2	35.333206	38.04954	34.821846
21-06-10 23:30	2	35.221684	38.05076	35.250465
21-06-10 23:40	2	35.116867	38.07055	34.966106
21-06-10 23:50	2	36.229397	38.143017	35.418297
21-06-11 00:00	2	36.031296	38.331123	35.718502
21-06-11 00:10	2	35.838108	38.30778	34.748764
21-06-11 00:20	2	35.173565	38.228195	35.375923
21-06-11 00:30	2	35.765144	38.207924	35.208504
21-06-11 00:40	2	34.965626	38.051804	35.406727
21-06-11 00:50	2	35.08798	38.11087	37.321068
21-06-11 01:00	2	34.95368	37.997135	36.086666
21-06-11 01:10	2	34.561848	38.05862	35.625896
21-06-11 01:20	2	34.94576	37.88028	35.73716
21-06-11 01:30	2	35.41417	38.030712	35.985226
21-06-11 01:40	2	34.922157	37.874302	35.96107
21-06-11 01:50	2	35.667793	38.08898	35.7628
21-06-11 02:00	2	35.824818	37.659607	34.929146
21-06-11 02:10	2	35.26713	37.55001	35.56293
21-06-11 02:20	2	35.31696	37.782227	36.25808
21-06-11 02:30	2	35.24095	37.93541	36.51253
21-06-11 02:40	2	35.310814	37.794865	36.22831
21-06-11 02:50	2	36.4102	37.4368	35.81996
21-06-11 03:00	2	36.21646	37.54031	35.194225
21-06-11 03:10	2	35.874214	37.74726	35.69285
21-06-11 03:20	2	36.612488	38.00837	37.091278
21-06-11 03:30	2	36.676086	37.91401	36.18063
21-06-11 03:40	2	36.24324	37.94266	35.514717
21-06-11 03:50	2	36.76422	37.774765	35.556084
21-06-11 04:00	2	37.836895	38.02741	36.096077
21-06-11 04:10	2	37.34868	37.78301	35.70689
21-06-11 04:20	2	36.845013	38.03418	35.38394
21-06-11 04:30	2	36.124817	38.022575	34.60108
21-06-11 04:40	2	35.032436	37.91377	34.871437
21-06-11 04:50	2	34.49334	38.113743	35.314323
21-06-11 05:00	2	34.75928	37.969917	34.718422
21-06-11 05:10	2	35.25387	38.039764	34.828438
21-06-11 05:20	2	34.35092	37.934353	34.80081
21-06-11 05:30	2	34.459473	37.75603	35.396492
21-06-11 05:40	2	34.17366	37.84034	34.52375
21-06-11 05:50	2	37.319206	37.70658	34.431797
21-06-11 06:00	2	38.36465	37.449535	34.239014
21-06-11 06:10	2	35.908394	37.193687	34.179977
21-06-11 06:20	2	33.959328	37.420128	34.619995
21-06-11 06:30	2	35.027515	37.366985	34.170593
21-06-11 06:40	2	34.482323	37.332447	34.211357
21-06-11 06:50	2	33.987225	37.24502	33.682804
21-06-11 07:00	3	33.958435	37.240547	34.189556
21-06-11 07:10	3	33.432148	37.53693	35.0071
21-06-11 07:20	3	33.94557	37.480553	35.053726
21-06-11 07:30	3	34.207165	36.977962	34.53766
21-06-11 07:40	3	34.495403	36.659756	33.971466
21-06-11 07:50	3	34.444675	36.885147	33.764362
21-06-11 08:00	3	34.376137	36.624252	33.626633
21-06-11 08:10	3	34.60474	36.78405	33.518326
21-06-11 08:20	3	35.268925	37.11969	34.057426
21-06-11 08:30	3	35.19237	37.301636	34.221645
21-06-11 08:40	3	34.80155	37.35612	34.149727
21-06-11 08:50	3	34.676548	37.299812	34.60854
21-06-11 09:00	3	34.837196	37.04716	34.60726
21-06-11 09:10	3	34.79104	37.21528	34.711803
21-06-11 09:20	3	34.470814	37.25941	34.19649
21-06-11 09:30	3	34.571136	36.594074	35.49942
21-06-11 09:40	3	34.35926	36.930084	36.06476
21-06-11 09:50	3	33.806282	37.077126	35.335915
21-06-11 10:00	3	33.90046	36.58961	35.581367
21-06-11 10:10	3	34.0342	36.70049	36.44281
21-06-11 10:20	3	34.09919	37.028427	35.532043
21-06-11 10:30	3	33.979794	36.857277	35.414574
21-06-11 10:40	3	35.288414	36.53736	34.67379
21-06-11 10:50	3	36.347435	37.77427	34.39632
21-06-11 11:00	3	34.66621	38.063683	34.56666
21-06-11 11:10	3	34.453495	38.036015	34.371864
21-06-11 11:20	3	34.458397	37.975704	34.489025
21-06-11 11:30	3	34.35711	37.873615	34.603413
21-06-11 11:40	3	34.545807	37.817513	35.89817
21-06-11 11:50	3	34.472248	37.651936	38.0519
21-06-11 12:00	3	34.34942	37.809982	38.123913
21-06-11 12:10	3	34.116432	36.982918	37.824234
21-06-11 12:20	3	34.44877	36.955315	37.36912
21-06-11 12:30	3	33.68379	36.92688	37.64267
21-06-11 12:40	3	33.25871	37.176315	37.59999
21-06-11 12:50	3	33.26786	37.399742	37.59999
21-06-11 13:00	3	33.468174	37.4022	37.225803
21-06-11 13:10	3	33.981586	37.344887	37.32561
21-06-11 13:20	3	34.54777	37.29496	37.328033
21-06-11 13:30	3	34.418045	37.347305	37.39965
21-06-11 13:40	3	34.566856	37.481102	37.427635
21-06-11 13:50	3	34.448654	37.509113	37.419212
21-06-11 14:00	3	34.358704	37.310783	37.28356
21-06-11 14:10	3	34.28025	36.8115	37.17255
21-06-11 14:20	3	34.040142	36.90001	37.38484
21-06-11 14:30	3	33.517727	36.910255	37.333515
21-06-11 14:40	3	34.159233	36.896446	37.26702
21-06-11 14:50	3	34.64669	36.773243	37.228065
21-06-11 15:00	3	33.83509	36.77715	37.053284
21-06-11 15:10	3	33.971554	37.182198	37.227318
21-06-11 15:20	3	34.113335	37.249447	37.25723
21-06-11 15:30	3	33.635532	36.884747	37.065826
21-06-11 15:40	3	33.95353	36.926605	37.004406
21-06-11 15:50	3	34.100006	37.15487	37.138348
21-06-11 16:00	3	33.78047	37.35345	37.266563
21-06-11 16:10	3	34.02801	37.454857	37.221653
21-06-11 16:20	3	35.53717	37.573956	37.16357
21-06-11 16:30	3	35.67585	37.42389	37.144527
21-06-11 16:40	3	35.922802	37.18516	37.104225
21-06-11 16:50	3	35.740623	37.169167	37.24276
21-06-11 17:00	3	34.952137	37.247368	37.445858
21-06-11 17:10	3	34.973198	37.4904	37.364876
21-06-11 17:20	3	34.65648	37.40954	37.0484
21-06-11 17:30	3	34.38958	37.59476	37.339912
21-06-11 17:40	3	34.58962	37.531746	37.42565
21-06-11 17:50	3	34.85254	37.13962	37.527977
21-06-11 18:00	3	34.90641	37.075188	37.378994
21-06-11 18:10	3	34.753365	37.22103	37.24514
21-06-11 18:20	3	34.78768	36.98805	37.45224
21-06-11 18:30	3	34.610363	37.2137	37.600662
21-06-11 18:40	3	34.344948	37.228962	37.407173
21-06-11 18:50	3	34.346188	37.363792	37.546623
21-06-11 19:00	3	34.45022	37.587044	37.27824
21-06-11 19:10	3	34.411568	37.786182	37.536266
21-06-11 19:20	3	36.14624	37.529533	36.032276
21-06-11 19:30	3	34.85277	37.409325	34.073883
21-06-11 19:40	3	34.626003	36.947445	33.834023
21-06-11 19:50	3	34.767246	37.123646	34.058273
21-06-11 20:00	3	34.621136	37.046803	33.880913
21-06-11 20:10	3	34.277115	37.202847	35.717606
21-06-11 20:20	3	36.15238	36.807125	34.900253
21-06-11 20:30	3	35.183624	37.004738	35.660316
21-06-11 20:40	3	35.31399	37.092346	34.74482
21-06-11 20:50	3	35.791893	37.277596	34.717735
21-06-11 21:00	3	35.411476	37.770058	34.54502
21-06-11 21:10	3	36.472622	37.14638	34.45865
21-06-11 21:20	3	36.919586	36.95087	34.471092
21-06-11 21:30	3	35.99757	37.259945	34.486126
21-06-11 21:40	3	36.86917	37.209312	34.36324
21-06-11 21:50	3	37.07412	37.51279	33.819027
21-06-11 22:00	3	35.797817	37.385597	33.81428
21-06-11 22:10	3	35.728687	37.292442	33.993973
21-06-11 22:20	3	36.06783	37.64498	33.8572
21-06-11 22:30	3	36.31991	37.386185	33.603737
21-06-11 22:40	3	35.86184	37.44729	33.859413
21-06-11 22:50	3	36.868866	37.49474	34.002666
21-06-11 23:00	3	36.176033	37.533073	34.509007
21-06-11 23:10	3	35.65661	37.477745	34.95344
21-06-11 23:20	3	37.433784	37.4576	35.840374
21-06-11 23:30	3	34.978104	37.574364	34.92264
21-06-11 23:40	3	33.963154	37.906734	34.08155
21-06-11 23:50	3	34.702065	38.2271	35.60588
21-06-12 00:00	3	35.97069	38.227684	35.843132
21-06-12 00:10	3	35.44361	38.228157	35.622208
21-06-12 00:20	3	34.767864	38.25913	34.896233
21-06-12 00:30	3	34.7063	38.18136	35.14507
21-06-12 00:40	3	35.168682	38.251354	34.661694
21-06-12 00:50	3	35.831535	38.18584	35.26999
21-06-12 01:00	3	34.9916	38.25555	35.34515
21-06-12 01:10	3	34.876114	38.157604	34.951374
21-06-12 01:20	3	35.026794	38.17166	35.118187
21-06-12 01:30	3	35.083374	38.27137	35.37142
21-06-12 01:40	3	35.812275	38.104362	35.62699
21-06-12 01:50	3	36.366997	38.074394	35.429348
21-06-12 02:00	3	35.106712	38.29876	35.637722
21-06-12 02:10	3	34.461216	38.348503	35.56785
21-06-12 02:20	3	34.359814	38.112343	35.431023
21-06-12 02:30	3	35.021244	38.024174	35.87568
21-06-12 02:40	3	33.963463	37.71295	35.21154
21-06-12 02:50	3	33.861206	37.580776	34.953396
21-06-12 03:00	3	34.06463	37.85961	35.420254
21-06-12 03:10	3	34.7213	37.617184	34.733574
21-06-12 03:20	3	33.93559	37.57688	34.324528
21-06-12 03:30	3	33.543404	37.316273	34.51252
21-06-12 03:40	3	34.277885	37.373577	34.611855
21-06-12 03:50	3	34.082375	37.510162	34.763157
21-06-12 04:00	3	34.019478	37.610466	34.71351
21-06-12 04:10	3	34.44276	37.573734	35.38409
21-06-12 04:20	3	34.396023	37.441765	36.069187
21-06-12 04:30	3	34.23128	37.459023	35.829716
21-06-12 04:40	3	34.53768	37.983696	35.075214
21-06-12 04:50	3	35.297108	37.407433	35.446346
21-06-12 05:00	3	33.59035	37.613483	35.145027
21-06-12 05:10	3	33.44705	37.59156	35.438225
21-06-12 05:20	3	36.42898	37.957916	35.30961
21-06-12 05:30	3	35.827038	38.061947	34.906143
21-06-12 05:40	3	34.592354	37.996292	35.1311
21-06-12 05:50	3	34.174747	37.763954	35.581707
21-06-12 06:00	3	34.311985	37.78832	36.250046
21-06-12 06:10	3	34.264412	38.01986	35.586464
21-06-12 06:20	3	34.3521	38.06014	35.31014
21-06-12 06:30	3	34.351883	37.86527	35.450245
21-06-12 06:40	3	34.14085	37.80856	35.481518
21-06-12 06:50	3	34.759052	37.562458	35.46393
21-06-12 07:00	4	34.521355	37.399544	35.114006
21-06-12 07:10	4	34.53455	37.27581	35.47921
21-06-12 07:20	4	33.73528	37.343052	35.513424
21-06-12 07:30	4	34.376957	36.90251	35.23121
21-06-12 07:40	4	33.54368	37.219418	35.024677
21-06-12 07:50	4	33.64205	37.250328	34.713085
21-06-12 08:00	4	33.831413	37.194237	34.714222
21-06-12 08:10	4	33.782005	37.184696	35.111824
21-06-12 08:20	4	35.266926	37.238605	35.28788
21-06-12 08:30	4	35.232643	37.352074	35.13803
21-06-12 08:40	4	34.944542	37.2304	35.394005
21-06-12 08:50	4	34.826622	37.08642	35.36886
21-06-12 09:00	4	34.88302	36.939888	34.93259
21-06-12 09:10	4	34.735405	36.958218	35.113037
21-06-12 09:20	4	34.75448	36.950153	35.28801
21-06-12 09:30	4	35.138344	36.994404	35.282047
21-06-12 09:40	4	35.401344	37.404163	35.287464
21-06-12 09:50	4	35.56622	37.285835	35.87784
21-06-12 10:00	4	34.440033	37.080864	34.71994
21-06-12 10:10	4	33.99218	37.17052	35.383553
21-06-12 10:20	4	33.910576	37.300545	34.839554
21-06-12 10:30	4	34.14327	37.361095	35.025414
21-06-12 10:40	4	34.32834	36.823097	35.43917
21-06-12 10:50	4	34.619434	36.946022	34.980736
21-06-12 11:00	4	34.93163	36.706978	35.435776
21-06-12 11:10	4	34.57212	36.73043	35.34809
21-06-12 11:20	4	34.617607	37.098446	35.645447
21-06-12 11:30	4	34.415123	37.254158	35.63915
21-06-12 11:40	4	34.449738	37.007668	35.582794
21-06-12 11:50	4	34.43852	37.100414	35.338795
21-06-12 12:00	4	34.16012	37.16372	35.765816
21-06-12 12:10	4	34.29446	37.2301	35.663857
21-06-12 12:20	4	34.293297	37.36395	35.394325
21-06-12 12:30	4	34.49202	37.515553	35.958946
21-06-12 12:40	4	35.261032	37.539997	36.380013
21-06-12 12:50	4	35.4197	37.495155	36.245827
21-06-12 13:00	4	33.93357	37.354862	36.590008
21-06-12 13:10	4	34.098835	37.38453	36.503845
21-06-12 13:20	4	34.00339	36.995506	36.62509
21-06-12 13:30	4	35.954475	36.920387	36.489426
21-06-12 13:40	4	36.62394	36.90001	35.614662
21-06-12 13:50	4	36.69726	36.87103	35.681526
21-06-12 14:00	4	36.45657	37.253067	36.14917
21-06-12 14:10	4	36.439537	36.86226	36.184788
21-06-12 14:20	4	36.416367	36.814735	36.47987
21-06-12 14:30	4	36.451107	37.27548	36.517147
21-06-12 14:40	4	36.341682	37.57848	36.683758
21-06-12 14:50	4	36.485466	37.93699	36.543877
21-06-12 15:00	4	36.59893	37.551296	35.68377
21-06-12 15:10	4	36.629784	37.313908	36.332325
21-06-12 15:20	4	37.051037	37.14694	36.138294
21-06-12 15:30	4	36.84867	36.713306	35.86869
21-06-12 15:40	4	36.683228	37.029858	35.891953
21-06-12 15:50	4	36.54748	37.213734	36.275593
21-06-12 16:00	4	36.809425	37.10456	36.42836
21-06-12 16:10	4	37.007984	37.115234	36.77895
21-06-12 16:20	4	36.857418	37.30588	36.86042
21-06-12 16:30	4	36.73759	37.375473	36.4023
21-06-12 16:40	4	36.663525	37.54594	36.4468
21-06-12 16:50	4	36.51013	37.392673	36.407467
21-06-12 17:00	4	35.020638	36.71067	35.80123
21-06-12 17:10	4	34.37355	36.950623	36.011383
21-06-12 17:20	4	34.416237	37.350697	35.631763
21-06-12 17:30	4	34.59659	37.367474	35.050995
21-06-12 17:40	4	35.10708	37.28248	34.790146
21-06-12 17:50	4	35.234367	37.313545	35.362164
21-06-12 18:00	4	34.540764	37.445805	37.01079
21-06-12 18:10	4	34.0041	37.310825	37.0855
21-06-12 18:20	4	33.78655	37.226967	35.10421
21-06-12 18:30	4	34.045666	36.95899	34.956326
21-06-12 18:40	4	34.097652	36.810753	35.947742
21-06-12 18:50	4	34.40792	36.725655	34.91599
21-06-12 19:00	4	34.645084	36.986004	34.599377
21-06-12 19:10	4	34.43955	37.010895	35.376686
21-06-12 19:20	4	36.687004	37.16214	35.049923
21-06-12 19:30	4	37.69528	37.35854	35.6242
21-06-12 19:40	4	35.72707	37.13384	37.556282
21-06-12 19:50	4	36.257378	36.87807	37.73041
21-06-12 20:00	4	35.78218	37.120995	37.704533
21-06-12 20:10	4	34.943886	37.110687	37.44122
21-06-12 20:20	4	35.137287	37.41817	37.206215
21-06-12 20:30	4	35.167076	37.569725	37.284737
21-06-12 20:40	4	35.5879	37.70342	37.46523
21-06-12 20:50	4	34.809395	37.513622	37.520966
21-06-12 21:00	4	34.749275	37.470894	37.51109
21-06-12 21:10	4	35.15615	37.72951	37.59731
21-06-12 21:20	4	35.0502	37.446835	37.56152
21-06-12 21:30	4	35.037163	37.4323	37.50065
21-06-12 21:40	4	34.639935	37.653557	37.570595
21-06-12 21:50	4	34.828804	37.442387	37.57856
21-06-12 22:00	4	35.120506	37.50869	37.65558
21-06-12 22:10	4	37.482075	37.475304	37.572403
21-06-12 22:20	4	36.89817	37.668564	37.51714
21-06-12 22:30	4	35.633938	37.356174	37.243214
21-06-12 22:40	4	36.224026	37.45091	37.262215
21-06-12 22:50	4	35.791603	37.924393	37.37429
21-06-12 23:00	4	35.815422	37.670044	37.364006
21-06-12 23:10	4	35.392975	37.78333	35.88947
21-06-12 23:20	4	34.972088	37.560158	34.8631
21-06-12 23:30	4	35.75402	37.52372	34.35802
21-06-12 23:40	4	36.844753	37.94585	34.741524
21-06-12 23:50	4	36.085327	38.223186	35.50195
21-06-13 00:00	4	34.88932	38.398308	34.977707
21-06-13 00:10	4	35.064194	38.266697	34.94591
21-06-13 00:20	4	35.922596	38.175343	35.018806
21-06-13 00:30	4	36.40311	38.145844	34.506878
21-06-13 00:40	4	35.766983	38.145065	34.0673
21-06-13 00:50	4	35.228794	38.173737	34.65058
21-06-13 01:00	4	35.678757	38.104805	34.128273
21-06-13 01:10	4	35.814556	38.18299	35.18566
21-06-13 01:20	4	35.326202	37.779823	34.018738
21-06-13 01:30	4	35.393696	37.98182	34.16021
21-06-13 01:40	4	36.442455	37.705753	34.60224
21-06-13 01:50	4	35.902473	37.991512	33.950386
21-06-13 02:00	4	35.307137	37.953693	34.151787
21-06-13 02:10	4	35.561623	37.77762	34.677086
21-06-13 02:20	4	35.338547	37.95632	34.726105
21-06-13 02:30	4	35.280846	37.873116	34.19682
21-06-13 02:40	4	35.42817	37.914337	34.549038
21-06-13 02:50	4	35.35213	37.749794	34.879086
21-06-13 03:00	4	35.259598	37.737133	34.74552
21-06-13 03:10	4	35.967182	37.710472	34.329674
21-06-13 03:20	4	36.277943	37.441467	34.117413
21-06-13 03:30	4	36.20463	37.50477	33.786804
21-06-13 03:40	4	35.18926	37.93171	33.77355
21-06-13 03:50	4	35.312523	38.072887	34.473145
21-06-13 04:00	4	35.613167	38.174133	34.85128
21-06-13 04:10	4	34.83837	38.106895	34.613167
21-06-13 04:20	4	34.688477	38.207256	33.960663
21-06-13 04:30	4	34.740948	38.149258	33.876495
21-06-13 04:40	4	34.866734	38.097195	34.91411
21-06-13 04:50	4	34.72509	37.951603	35.411373
21-06-13 05:00	4	34.897045	38.0596	35.575237
21-06-13 05:10	4	35.753548	38.13326	35.570904
21-06-13 05:20	4	35.500114	38.159065	35.472836
21-06-13 05:30	4	34.73553	38.28231	37.05906
21-06-13 05:40	4	34.977562	38.43444	36.96215
21-06-13 05:50	4	34.471886	39.146523	35.916897
21-06-13 06:00	4	34.596603	39.00538	36.063892
21-06-13 06:10	4	34.481625	38.86383	35.6773
21-06-13 06:20	4	34.466537	38.616623	35.348473
21-06-13 06:30	4	35.149155	38.61236	35.404945
21-06-13 06:40	4	35.69717	38.507744	35.381798
21-06-13 06:50	4	35.49261	38.309216	35.2598
21-06-13 07:00	5	35.69361	38.002563	35.2012
21-06-13 07:10	5	35.973488	37.742577	34.87709
21-06-13 07:20	5	35.607525	37.408375	35.31292
21-06-13 07:30	5	35.47605	37.15882	35.04232
21-06-13 07:40	5	35.21156	37.073597	34.823418
21-06-13 07:50	5	34.96816	36.975754	34.95569
21-06-13 08:00	5	34.601917	36.91615	34.71282
21-06-13 08:10	5	34.39367	37.250687	35.053535
21-06-13 08:20	5	35.19554	37.05446	35.401695
21-06-13 08:30	5	35.22539	36.981712	35.90933
21-06-13 08:40	5	35.62187	37.087605	35.565266
21-06-13 08:50	5	36.085876	37.018616	35.41715
21-06-13 09:00	5	36.54619	37.06002	35.182663
21-06-13 09:10	5	36.517643	37.093052	34.577793
21-06-13 09:20	5	36.872314	37.003826	34.28688
21-06-13 09:30	5	36.95982	37.101967	34.220615
21-06-13 09:40	5	36.90215	37.132717	34.33885
21-06-13 09:50	5	37.022194	37.12442	34.65349
21-06-13 10:00	5	36.878685	36.93056	35.1852
21-06-13 10:10	5	36.712994	36.80772	35.42817
21-06-13 10:20	5	36.783997	36.858574	35.521416
21-06-13 10:30	5	36.745445	36.70001	35.65393
21-06-13 10:40	5	36.89927	36.70001	34.789616
21-06-13 10:50	5	37.04685	36.90001	35.363586
21-06-13 11:00	5	36.962276	36.639874	34.974266
21-06-13 11:10	5	36.758884	36.899685	35.22326
21-06-13 11:20	5	36.745644	37.344177	35.593147
21-06-13 11:30	5	36.67462	37.373074	35.574852
21-06-13 11:40	5	36.209686	37.433483	35.166496
21-06-13 11:50	5	37.232414	37.441196	35.02357
21-06-13 12:00	5	37.04317	37.381073	34.87779
21-06-13 12:10	5	36.946922	37.38207	35.195595
21-06-13 12:20	5	36.89544	37.292755	35.045868
21-06-13 12:30	5	36.928654	37.282787	35.438717
21-06-13 12:40	5	36.874275	37.193386	35.449173
21-06-13 12:50	5	36.70634	36.92385	35.43141
21-06-13 13:00	5	36.698143	36.99178	35.33074
21-06-13 13:10	5	36.421547	36.943043	35.790623
21-06-13 13:20	5	36.434734	37.20673	36.02911
21-06-13 13:30	5	36.589226	37.161472	36.362705
21-06-13 13:40	5	36.4	36.773144	35.38374
21-06-13 13:50	5	36.617596	36.737984	34.40269
21-06-13 14:00	5	36.632004	36.95532	34.687782
21-06-13 14:10	5	36.6398	37.256325	36.28754
21-06-13 14:20	5	36.91178	37.60003	36.594677
21-06-13 14:30	5	36.901436	37.58886	36.01932
21-06-13 14:40	5	36.885418	37.55457	35.62793
21-06-13 14:50	5	36.50443	37.48621	35.604366
21-06-13 15:00	5	35.951332	37.189163	35.640144
21-06-13 15:10	5	35.809143	37.20643	35.723564
21-06-13 15:20	5	33.927177	37.085003	35.75689
21-06-13 15:30	5	34.09342	37.091072	35.81553
21-06-13 15:40	5	34.533375	37.145947	35.923164
21-06-13 15:50	5	34.789074	36.5315	36.97407
21-06-13 16:00	5	35.220867	36.798122	37.042416
21-06-13 16:10	5	34.54089	37.045704	36.929153
21-06-13 16:20	5	33.559273	37.11977	36.80728
21-06-13 16:30	5	33.60452	36.70188	36.697952
21-06-13 16:40	5	33.66263	36.653423	36.267048
21-06-13 16:50	5	35.183098	37.144615	35.71274
21-06-13 17:00	5	35.022358	37.28341	35.65763
21-06-13 17:10	5	34.26877	37.4175	35.95938
21-06-13 17:20	5	34.34446	37.375298	36.168148
21-06-13 17:30	5	34.224537	36.81919	36.345043
21-06-13 17:40	5	33.704323	36.30496	36.949444
21-06-13 17:50	5	33.843815	36.803032	37.03052
21-06-13 18:00	5	35.10045	36.858665	36.997276
21-06-13 18:10	5	35.125835	37.187252	36.83822
21-06-13 18:20	5	34.709415	37.384457	37.054604
21-06-13 18:30	5	34.671936	37.19436	37.32285
21-06-13 18:40	5	34.23481	37.298195	37.09966
21-06-13 18:50	5	33.557617	37.419518	37.187294
21-06-13 19:00	5	33.614025	37.435497	37.24944
21-06-13 19:10	5	33.71836	37.201717	37.075546
21-06-13 19:20	5	34.118065	37.11317	36.709526
21-06-13 19:30	5	34.533226	36.996162	37.14808
21-06-13 19:40	5	37.32033	37.18985	37.18946
21-06-13 19:50	5	37.6296	37.277554	37.506676
21-06-13 20:00	5	37.821507	37.40626	37.517204
21-06-13 20:10	5	36.941948	37.30996	36.787144
21-06-13 20:20	5	36.77746	37.257267	36.210655
21-06-13 20:30	5	36.930614	37.44067	36.231594
21-06-13 20:40	5	37.07002	37.394287	36.2956
21-06-13 20:50	5	37.30348	37.60238	36.15452
21-06-13 21:00	5	36.754204	37.342793	36.454964
21-06-13 21:10	5	36.99996	37.19045	36.147655
21-06-13 21:20	5	36.583344	37.405426	35.305027
21-06-13 21:30	5	34.32145	37.348946	34.66468
21-06-13 21:40	5	34.92211	37.30445	33.997265
21-06-13 21:50	5	34.48829	37.218067	34.403976
21-06-13 22:00	5	34.917263	37.26971	35.252754
21-06-13 22:10	5	34.703873	37.666107	35.23266
21-06-13 22:20	5	34.72883	37.475697	34.56186
21-06-13 22:30	5	34.505188	37.31684	34.666355
21-06-13 22:40	5	34.186317	37.343575	34.544006
21-06-13 22:50	5	34.78674	37.61754	34.326706
21-06-13 23:00	5	34.939045	37.26259	33.90275
21-06-13 23:10	5	35.354973	37.451668	34.103653
21-06-13 23:20	5	34.214333	37.563286	34.25512
21-06-13 23:30	5	34.843246	37.887436	34.089653
21-06-13 23:40	5	34.818905	37.742474	34.530315
21-06-13 23:50	5	35.179764	37.807747	34.436573
21-06-14 00:00	5	36.807747	37.98416	35.580643
21-06-14 00:10	5	37.52236	38.036633	35.037407
21-06-14 00:20	5	36.993378	38.100945	34.583187
21-06-14 00:30	5	38.200836	38.081665	36.367096
21-06-14 00:40	5	36.438965	38.23216	36.791985
21-06-14 00:50	5	34.93528	38.253143	37.080315
21-06-14 01:00	5	37.381893	38.16537	37.05731
21-06-14 01:10	5	36.3906	37.87458	35.853813
21-06-14 01:20	5	36.745697	37.947147	35.749546
21-06-14 01:30	5	36.144157	37.73916	35.95983
21-06-14 01:40	5	35.251953	37.872154	35.318497
21-06-14 01:50	5	34.389915	37.640045	35.778145
21-06-14 02:00	5	34.973854	37.420967	35.542927
21-06-14 02:10	5	34.846394	37.433174	35.422447
21-06-14 02:20	5	34.6666	37.429684	35.63243
21-06-14 02:30	5	35.9643	37.961674	35.5408
21-06-14 02:40	5	36.977184	37.70571	35.144154
21-06-14 02:50	5	36.15435	37.422943	35.17414
21-06-14 03:00	5	36.464886	37.49763	35.5005
21-06-14 03:10	5	35.71784	37.78166	35.609814
21-06-14 03:20	5	35.51207	37.794445	35.39428
21-06-14 03:30	5	35.699223	38.068584	35.29573
21-06-14 03:40	5	34.900875	37.82889	35.5718
21-06-14 03:50	5	35.31298	37.68279	35.52689
21-06-14 04:00	5	35.70409	37.842762	35.221657
21-06-14 04:10	5	35.625816	38.090176	35.639427
21-06-14 04:20	5	35.610146	37.573326	36.050606
21-06-14 04:30	5	35.822548	37.76669	36.3622
21-06-14 04:40	5	35.63225	38.463326	35.663937
21-06-14 04:50	5	35.36617	37.917397	35.212883
21-06-14 05:00	5	35.827286	38.126682	35.2942
21-06-14 05:10	5	35.530483	38.099407	35.88143
21-06-14 05:20	5	36.00604	38.090477	35.19036
21-06-14 05:30	5	36.128925	38.068863	34.969437
21-06-14 05:40	5	36.1345	38.275326	35.33788
21-06-14 05:50	5	35.766747	38.298195	35.46532
21-06-14 06:00	5	35.94455	38.23635	35.09208
21-06-14 06:10	5	36.813873	38.211243	35.099583
21-06-14 06:20	5	35.074196	38.32493	35.394463
21-06-14 06:30	5	34.80961	38.110016	35.40937
21-06-14 06:40	5	35.809658	37.9807	34.89663
21-06-14 06:50	5	35.911636	37.899345	34.76486
21-06-14 07:00	6	35.969902	37.712494	34.817726
21-06-14 07:10	6	36.48573	37.45066	35.176716
21-06-14 07:20	6	35.47754	37.326042	34.78401
21-06-14 07:30	6	35.43355	37.162792	34.96011
21-06-14 07:40	6	34.870712	36.64108	34.718773
21-06-14 07:50	6	34.696037	36.638	34.531548
21-06-14 08:00	6	35.27449	36.54516	34.480522
21-06-14 08:10	6	36.4804	36.348877	34.942978
21-06-14 08:20	6	36.39886	36.458164	34.953117
21-06-14 08:30	6	36.50948	36.57002	34.584816
21-06-14 08:40	6	36.58991	36.92488	34.9058
21-06-14 08:50	6	36.5826	37.232647	34.949245
21-06-14 09:00	6	36.537533	37.20593	34.615273
21-06-14 09:10	6	36.514423	37.168636	35.258656
21-06-14 09:20	6	36.716164	37.095146	35.292862
21-06-14 09:30	6	36.597023	37.096493	35.14564
21-06-14 09:40	6	36.43941	36.68704	34.24368
21-06-14 09:50	6	36.48102	36.61943	34.393017
21-06-14 10:00	6	35.72451	36.99764	34.79493
21-06-14 10:10	6	35.59999	37.0	34.79999
21-06-14 10:20	6	not_recorded	not_recorded	not_recorded
21-06-14 10:30	6	not_recorded	not_recorded	not_recorded
21-06-14 10:40	6	not_recorded	not_recorded	not_recorded
21-06-14 10:50	6	not_recorded	not_recorded	not_recorded
21-06-14 11:00	6	not_recorded	not_recorded	not_recorded
21-06-14 11:10	6	not_recorded	not_recorded	not_recorded
21-06-14 11:20	6	not_recorded	not_recorded	not_recorded
21-06-14 11:30	6	not_recorded	not_recorded	not_recorded
21-06-14 11:40	6	not_recorded	not_recorded	not_recorded
21-06-14 11:50	6	not_recorded	not_recorded	not_recorded
21-06-14 12:00	6	not_recorded	not_recorded	not_recorded
21-06-14 12:10	6	not_recorded	not_recorded	not_recorded
21-06-14 12:20	6	not_recorded	not_recorded	not_recorded
21-06-14 12:30	6	not_recorded	not_recorded	not_recorded
21-06-14 12:40	6	not_recorded	not_recorded	not_recorded
21-06-14 12:50	6	not_recorded	not_recorded	not_recorded
21-06-14 13:00	6	not_recorded	not_recorded	not_recorded
21-06-14 13:10	6	not_recorded	not_recorded	not_recorded
21-06-14 13:20	6	not_recorded	not_recorded	not_recorded
21-06-14 13:30	6	not_recorded	not_recorded	not_recorded
21-06-14 13:40	6	not_recorded	not_recorded	not_recorded
21-06-14 13:50	6	not_recorded	not_recorded	not_recorded
21-06-14 14:00	6	not_recorded	not_recorded	not_recorded
21-06-14 14:10	6	not_recorded	not_recorded	not_recorded
21-06-14 14:20	6	not_recorded	not_recorded	not_recorded
21-06-14 14:30	6	not_recorded	not_recorded	not_recorded
21-06-14 14:40	6	not_recorded	not_recorded	not_recorded
21-06-14 14:50	6	not_recorded	not_recorded	not_recorded
21-06-14 15:00	6	not_recorded	not_recorded	not_recorded
21-06-14 15:10	6	not_recorded	not_recorded	not_recorded
21-06-14 15:20	6	not_recorded	not_recorded	not_recorded
21-06-14 15:30	6	not_recorded	not_recorded	not_recorded
21-06-14 15:40	6	not_recorded	not_recorded	not_recorded
21-06-14 15:50	6	not_recorded	not_recorded	not_recorded
21-06-14 16:00	6	not_recorded	not_recorded	not_recorded
21-06-14 16:10	6	not_recorded	not_recorded	not_recorded
21-06-14 16:20	6	not_recorded	not_recorded	not_recorded
21-06-14 16:30	6	not_recorded	not_recorded	not_recorded
21-06-14 16:40	6	not_recorded	not_recorded	not_recorded
21-06-14 16:50	6	not_recorded	not_recorded	not_recorded
21-06-14 17:00	6	not_recorded	not_recorded	not_recorded
21-06-14 17:10	6	not_recorded	not_recorded	not_recorded
21-06-14 17:20	6	not_recorded	not_recorded	not_recorded
21-06-14 17:30	6	not_recorded	not_recorded	not_recorded
21-06-14 17:40	6	not_recorded	not_recorded	not_recorded
21-06-14 17:50	6	not_recorded	not_recorded	not_recorded
21-06-14 18:00	6	not_recorded	not_recorded	not_recorded
21-06-14 18:10	6	not_recorded	not_recorded	not_recorded
21-06-14 18:20	6	not_recorded	not_recorded	not_recorded
21-06-14 18:30	6	not_recorded	not_recorded	not_recorded
21-06-14 18:40	6	not_recorded	not_recorded	not_recorded
21-06-14 18:50	6	not_recorded	not_recorded	not_recorded
21-06-14 19:00	6	not_recorded	not_recorded	not_recorded
21-06-14 19:10	6	not_recorded	not_recorded	not_recorded
21-06-14 19:20	6	not_recorded	not_recorded	not_recorded
21-06-14 19:30	6	not_recorded	not_recorded	not_recorded
21-06-14 19:40	6	not_recorded	not_recorded	not_recorded
21-06-14 19:50	6	not_recorded	not_recorded	not_recorded
21-06-14 20:00	6	not_recorded	not_recorded	not_recorded
21-06-14 20:10	6	not_recorded	not_recorded	not_recorded
21-06-14 20:20	6	not_recorded	not_recorded	not_recorded
21-06-14 20:30	6	not_recorded	not_recorded	not_recorded
21-06-14 20:40	6	not_recorded	not_recorded	not_recorded
21-06-14 20:50	6	not_recorded	not_recorded	not_recorded
21-06-14 21:00	6	not_recorded	not_recorded	not_recorded
21-06-14 21:10	6	not_recorded	not_recorded	not_recorded
21-06-14 21:20	6	not_recorded	not_recorded	not_recorded
21-06-14 21:30	6	not_recorded	not_recorded	not_recorded
21-06-14 21:40	6	not_recorded	not_recorded	not_recorded
21-06-14 21:50	6	not_recorded	not_recorded	not_recorded
21-06-14 22:00	6	not_recorded	not_recorded	not_recorded
21-06-14 22:10	6	not_recorded	not_recorded	not_recorded
21-06-14 22:20	6	not_recorded	not_recorded	not_recorded
21-06-14 22:30	6	not_recorded	not_recorded	not_recorded
21-06-14 22:40	6	not_recorded	not_recorded	not_recorded
21-06-14 22:50	6	not_recorded	not_recorded	not_recorded
21-06-14 23:00	6	not_recorded	not_recorded	not_recorded
21-06-14 23:10	6	not_recorded	not_recorded	not_recorded
21-06-14 23:20	6	not_recorded	not_recorded	not_recorded
21-06-14 23:30	6	not_recorded	not_recorded	not_recorded
21-06-14 23:40	6	not_recorded	not_recorded	not_recorded
21-06-14 23:50	6	not_recorded	not_recorded	not_recorded
21-06-15 00:00	6	not_recorded	not_recorded	not_recorded
21-06-15 00:10	6	not_recorded	not_recorded	not_recorded
21-06-15 00:20	6	not_recorded	not_recorded	not_recorded
21-06-15 00:30	6	not_recorded	not_recorded	not_recorded
21-06-15 00:40	6	not_recorded	not_recorded	not_recorded
21-06-15 00:50	6	not_recorded	not_recorded	not_recorded
21-06-15 01:00	6	not_recorded	not_recorded	not_recorded
21-06-15 01:10	6	not_recorded	not_recorded	not_recorded
21-06-15 01:20	6	not_recorded	not_recorded	not_recorded
21-06-15 01:30	6	not_recorded	not_recorded	not_recorded
21-06-15 01:40	6	not_recorded	not_recorded	not_recorded
21-06-15 01:50	6	not_recorded	not_recorded	not_recorded
21-06-15 02:00	6	not_recorded	not_recorded	not_recorded
21-06-15 02:10	6	not_recorded	not_recorded	not_recorded
21-06-15 02:20	6	not_recorded	not_recorded	not_recorded
21-06-15 02:30	6	not_recorded	not_recorded	not_recorded
21-06-15 02:40	6	not_recorded	not_recorded	not_recorded
21-06-15 02:50	6	not_recorded	not_recorded	not_recorded
21-06-15 03:00	6	not_recorded	not_recorded	not_recorded
21-06-15 03:10	6	not_recorded	not_recorded	not_recorded
21-06-15 03:20	6	not_recorded	not_recorded	not_recorded
21-06-15 03:30	6	not_recorded	not_recorded	not_recorded
21-06-15 03:40	6	not_recorded	not_recorded	not_recorded
21-06-15 03:50	6	not_recorded	not_recorded	not_recorded
21-06-15 04:00	6	not_recorded	not_recorded	not_recorded
21-06-15 04:10	6	not_recorded	not_recorded	not_recorded
21-06-15 04:20	6	not_recorded	not_recorded	not_recorded
21-06-15 04:30	6	not_recorded	not_recorded	not_recorded
21-06-15 04:40	6	not_recorded	not_recorded	not_recorded
21-06-15 04:50	6	not_recorded	not_recorded	not_recorded
21-06-15 05:00	6	not_recorded	not_recorded	not_recorded
21-06-15 05:10	6	not_recorded	not_recorded	not_recorded
21-06-15 05:20	6	not_recorded	not_recorded	not_recorded
21-06-15 05:30	6	not_recorded	not_recorded	not_recorded
21-06-15 05:40	6	not_recorded	not_recorded	not_recorded
21-06-15 05:50	6	not_recorded	not_recorded	not_recorded
21-06-15 06:00	6	not_recorded	not_recorded	not_recorded
21-06-15 06:10	6	not_recorded	not_recorded	not_recorded
21-06-15 06:20	6	not_recorded	not_recorded	not_recorded
21-06-15 06:30	6	not_recorded	not_recorded	not_recorded
21-06-15 06:40	6	not_recorded	not_recorded	not_recorded
21-06-15 06:50	6	not_recorded	not_recorded	not_recorded
