# Supplementary material for: Rodent home cage monitoring for preclinical safety pharmacology assessment: results of a multi-company validation evaluating nonclinical and clinical data from three compounds
Source: Front Toxicol. 2025 Nov 5;7:1655330. doi: 10.3389/ftox.2025.1655330 (PMC12626872; doi:10.3389/ftox.2025.1655330)
Supplement: Supplementary file 1 [file DataSheet1.zip › JNJ/JNJ_Temperature_010_Cage-2.csv]

timestamp	day_index	985141003627858	985141003627859	985141003627860
21-06-14 07:00	-4	not_recorded	not_recorded	not_recorded
21-06-14 07:10	-4	not_recorded	not_recorded	not_recorded
21-06-14 07:20	-4	not_recorded	not_recorded	not_recorded
21-06-14 07:30	-4	not_recorded	not_recorded	not_recorded
21-06-14 07:40	-4	not_recorded	not_recorded	not_recorded
21-06-14 07:50	-4	not_recorded	not_recorded	not_recorded
21-06-14 08:00	-4	not_recorded	not_recorded	not_recorded
21-06-14 08:10	-4	not_recorded	not_recorded	not_recorded
21-06-14 08:20	-4	not_recorded	not_recorded	not_recorded
21-06-14 08:30	-4	not_recorded	not_recorded	not_recorded
21-06-14 08:40	-4	not_recorded	not_recorded	not_recorded
21-06-14 08:50	-4	not_recorded	not_recorded	not_recorded
21-06-14 09:00	-4	not_recorded	not_recorded	not_recorded
21-06-14 09:10	-4	not_recorded	not_recorded	not_recorded
21-06-14 09:20	-4	not_recorded	not_recorded	not_recorded
21-06-14 09:30	-4	not_recorded	not_recorded	not_recorded
21-06-14 09:40	-4	not_recorded	not_recorded	not_recorded
21-06-14 09:50	-4	not_recorded	not_recorded	not_recorded
21-06-14 10:00	-4	not_recorded	not_recorded	not_recorded
21-06-14 10:10	-4	not_recorded	not_recorded	not_recorded
21-06-14 10:20	-4	not_recorded	not_recorded	not_recorded
21-06-14 10:30	-4	38.208344	34.29221	38.15535
21-06-14 10:40	-4	38.187195	34.228176	38.116524
21-06-14 10:50	-4	38.128918	34.49588	38.10536
21-06-14 11:00	-4	37.89604	34.12276	38.080456
21-06-14 11:10	-4	37.56184	34.056034	37.997993
21-06-14 11:20	-4	37.741566	33.787884	37.71361
21-06-14 11:30	-4	37.787804	34.158463	37.65397
21-06-14 11:40	-4	37.2074	34.284073	37.812855
21-06-14 11:50	-4	37.001987	34.348503	37.65151
21-06-14 12:00	-4	36.65866	34.441517	37.365852
21-06-14 12:10	-4	36.64622	34.506317	37.14047
21-06-14 12:20	-4	36.595654	34.456722	36.985207
21-06-14 12:30	-4	36.605003	34.108322	36.64617
21-06-14 12:40	-4	36.67827	34.273563	36.78516
21-06-14 12:50	-4	36.56941	34.233856	37.06971
21-06-14 13:00	-4	36.802803	34.310726	36.93322
21-06-14 13:10	-4	36.66254	34.278362	36.607048
21-06-14 13:20	-4	36.932945	34.352455	36.797756
21-06-14 13:30	-4	36.777504	34.032898	37.127644
21-06-14 13:40	-4	36.27879	33.674732	37.232357
21-06-14 13:50	-4	36.54003	33.61361	37.151546
21-06-14 14:00	-4	36.49506	33.646004	37.16048
21-06-14 14:10	-4	36.33878	34.336967	37.09626
21-06-14 14:20	-4	36.953716	34.255196	37.02329
21-06-14 14:30	-4	37.074337	34.60604	37.553596
21-06-14 14:40	-4	36.748688	34.531612	37.646423
21-06-14 14:50	-4	37.024414	34.39199	37.4609
21-06-14 15:00	-4	36.808823	34.03264	37.369583
21-06-14 15:10	-4	37.203102	33.74168	37.574883
21-06-14 15:20	-4	37.00817	33.801556	37.622883
21-06-14 15:30	-4	36.612682	33.95385	37.280037
21-06-14 15:40	-4	36.71251	33.852524	37.109974
21-06-14 15:50	-4	36.937305	34.20583	37.41015
21-06-14 16:00	-4	36.85903	34.193775	37.53493
21-06-14 16:10	-4	36.90058	34.397823	37.591625
21-06-14 16:20	-4	36.791714	34.605553	37.221153
21-06-14 16:30	-4	36.357117	34.19284	37.101048
21-06-14 16:40	-4	36.591545	33.97226	37.40612
21-06-14 16:50	-4	36.51019	34.026855	37.37844
21-06-14 17:00	-4	36.628323	33.86334	37.497917
21-06-14 17:10	-4	36.546135	34.02705	37.89969
21-06-14 17:20	-4	36.75564	34.136803	38.037373
21-06-14 17:30	-4	36.737164	34.46151	37.62459
21-06-14 17:40	-4	36.79669	34.73317	37.208527
21-06-14 17:50	-4	37.012077	34.48628	37.176712
21-06-14 18:00	-4	36.847393	34.296936	37.24749
21-06-14 18:10	-4	37.058327	34.339973	37.184055
21-06-14 18:20	-4	36.52625	34.203724	37.393135
21-06-14 18:30	-4	36.829735	34.22481	37.74024
21-06-14 18:40	-4	37.009735	34.59922	37.950855
21-06-14 18:50	-4	37.120525	34.263203	37.356663
21-06-14 19:00	-4	36.785797	34.78828	37.53218
21-06-14 19:10	-4	36.723206	34.735493	37.543606
21-06-14 19:20	-4	37.093872	33.86242	37.992455
21-06-14 19:30	-4	36.88119	34.120083	38.251602
21-06-14 19:40	-4	37.027767	34.150932	38.1856
21-06-14 19:50	-4	37.359505	34.01388	38.474865
21-06-14 20:00	-4	37.107826	33.91616	38.374535
21-06-14 20:10	-4	37.164917	33.87542	38.36415
21-06-14 20:20	-4	37.33917	34.419857	38.28876
21-06-14 20:30	-4	37.1601	34.05204	38.327187
21-06-14 20:40	-4	37.133022	33.69405	37.92309
21-06-14 20:50	-4	36.96488	34.404118	38.018353
21-06-14 21:00	-4	36.925667	34.1001	37.804565
21-06-14 21:10	-4	37.33082	34.467552	37.808697
21-06-14 21:20	-4	37.736626	34.616257	37.932167
21-06-14 21:30	-4	37.54739	34.616493	38.067604
21-06-14 21:40	-4	37.170555	34.906235	38.21
21-06-14 21:50	-4	37.670387	34.661953	38.240936
21-06-14 22:00	-4	37.289207	33.71755	38.192608
21-06-14 22:10	-4	37.58686	34.188423	38.27485
21-06-14 22:20	-4	37.307796	34.556553	38.115593
21-06-14 22:30	-4	37.30118	34.04149	37.783264
21-06-14 22:40	-4	37.37977	34.34047	38.00068
21-06-14 22:50	-4	37.40497	34.673462	37.610973
21-06-14 23:00	-4	37.506577	34.09546	37.585873
21-06-14 23:10	-4	37.40725	34.556416	37.324123
21-06-14 23:20	-4	37.71911	34.417297	37.503872
21-06-14 23:30	-4	37.88929	34.74203	37.52135
21-06-14 23:40	-4	37.83382	34.709362	37.641136
21-06-14 23:50	-4	37.752483	34.264217	37.465225
21-06-15 00:00	-4	37.62387	34.54367	37.44484
21-06-15 00:10	-4	37.66264	34.327084	37.744267
21-06-15 00:20	-4	37.627846	34.34285	38.00447
21-06-15 00:30	-4	37.719322	35.187298	37.715355
21-06-15 00:40	-4	37.65918	35.08535	37.48526
21-06-15 00:50	-4	37.637695	35.096294	37.5785
21-06-15 01:00	-4	37.88158	34.335217	37.765938
21-06-15 01:10	-4	38.01594	34.752724	38.00898
21-06-15 01:20	-4	38.248512	34.927074	37.82501
21-06-15 01:30	-4	37.72657	35.484123	37.81241
21-06-15 01:40	-4	38.034004	35.042812	38.12504
21-06-15 01:50	-4	37.84831	34.60685	38.114983
21-06-15 02:00	-4	37.724327	34.675575	38.05228
21-06-15 02:10	-4	37.217773	34.647606	37.84732
21-06-15 02:20	-4	37.213577	34.735466	37.981422
21-06-15 02:30	-4	37.065956	34.14292	37.641438
21-06-15 02:40	-4	37.203617	33.7996	37.432343
21-06-15 02:50	-4	36.984688	34.6529	37.52885
21-06-15 03:00	-4	36.989178	34.747704	37.405663
21-06-15 03:10	-4	37.00461	34.6348	37.07566
21-06-15 03:20	-4	37.155945	34.818394	36.671307
21-06-15 03:30	-4	36.94462	35.18557	36.962097
21-06-15 03:40	-4	36.54289	35.03681	37.207977
21-06-15 03:50	-4	36.401794	34.84589	37.26252
21-06-15 04:00	-4	36.4072	35.130684	36.607475
21-06-15 04:10	-4	36.5883	34.587463	36.619125
21-06-15 04:20	-4	36.967037	33.81098	36.69667
21-06-15 04:30	-4	36.997387	34.540344	36.58477
21-06-15 04:40	-4	37.49305	34.59855	36.558815
21-06-15 04:50	-4	37.919743	34.351295	36.744576
21-06-15 05:00	-4	37.968987	34.33539	37.14856
21-06-15 05:10	-4	37.857613	34.441326	36.86705
21-06-15 05:20	-4	37.98913	34.71093	36.61001
21-06-15 05:30	-4	37.892025	35.358574	36.80697
21-06-15 05:40	-4	37.745155	35.037876	36.632904
21-06-15 05:50	-4	37.14823	34.834328	36.84521
21-06-15 06:00	-4	36.90173	34.60652	36.91079
21-06-15 06:10	-4	36.763603	35.418205	36.866856
21-06-15 06:20	-4	36.86772	35.13011	36.667202
21-06-15 06:30	-4	36.95595	34.869682	36.662655
21-06-15 06:40	-4	36.831787	34.835167	36.44465
21-06-15 06:50	-4	36.449886	34.591835	36.62981
21-06-15 07:00	-3	36.64872	34.47106	37.097538
21-06-15 07:10	-3	36.54834	34.502926	37.453335
21-06-15 07:20	-3	36.81615	34.91668	37.082314
21-06-15 07:30	-3	36.640495	35.28206	36.764763
21-06-15 07:40	-3	36.57192	35.20567	36.92622
21-06-15 07:50	-3	36.46486	34.333885	37.154247
21-06-15 08:00	-3	36.39114	34.42617	36.987873
21-06-15 08:10	-3	36.399147	34.485672	36.984566
21-06-15 08:20	-3	36.552002	34.102882	37.02923
21-06-15 08:30	-3	36.480854	34.488014	37.05728
21-06-15 08:40	-3	36.786495	35.699326	36.79857
21-06-15 08:50	-3	37.08494	35.817455	36.934498
21-06-15 09:00	-3	36.28845	35.098877	37.127796
21-06-15 09:10	-3	36.11326	35.027992	37.021374
21-06-15 09:20	-3	36.476612	34.990913	36.866642
21-06-15 09:30	-3	36.33745	34.84198	36.827038
21-06-15 09:40	-3	36.365932	34.747913	36.721104
21-06-15 09:50	-3	36.215206	35.274208	36.9615
21-06-15 10:00	-3	36.236805	35.197716	36.767273
21-06-15 10:10	-3	37.05668	34.99371	36.75776
21-06-15 10:20	-3	37.221863	34.956173	37.11097
21-06-15 10:30	-3	37.085514	35.857056	37.46301
21-06-15 10:40	-3	37.175587	35.19431	37.331944
21-06-15 10:50	-3	37.086678	34.88645	37.175682
21-06-15 11:00	-3	37.054344	34.934395	37.159588
21-06-15 11:10	-3	36.428356	34.79613	36.946617
21-06-15 11:20	-3	36.465366	34.73069	37.54148
21-06-15 11:30	-3	36.828312	34.661617	37.592293
21-06-15 11:40	-3	36.88569	34.883125	37.443542
21-06-15 11:50	-3	36.98881	35.104584	37.43636
21-06-15 12:00	-3	37.165264	34.88926	37.41552
21-06-15 12:10	-3	37.310936	34.802673	37.529472
21-06-15 12:20	-3	37.265854	35.15207	37.615276
21-06-15 12:30	-3	37.04317	35.161064	37.635826
21-06-15 12:40	-3	37.073524	35.230385	36.814774
21-06-15 12:50	-3	36.757687	35.30375	36.69221
21-06-15 13:00	-3	37.194244	35.236862	36.945854
21-06-15 13:10	-3	36.965256	35.187813	36.86843
21-06-15 13:20	-3	37.077515	34.770687	37.061558
21-06-15 13:30	-3	37.12203	35.09258	37.181774
21-06-15 13:40	-3	36.81223	34.932186	37.246513
21-06-15 13:50	-3	36.897606	35.244343	37.483143
21-06-15 14:00	-3	37.005085	35.802353	37.602497
21-06-15 14:10	-3	36.609646	35.04492	37.601425
21-06-15 14:20	-3	36.234562	34.87644	37.613792
21-06-15 14:30	-3	36.558113	34.83105	37.4717
21-06-15 14:40	-3	36.82058	34.870594	37.38781
21-06-15 14:50	-3	36.864258	34.760212	37.272816
21-06-15 15:00	-3	36.41586	35.083244	37.244526
21-06-15 15:10	-3	36.88221	35.310436	37.447685
21-06-15 15:20	-3	36.90843	35.258842	37.54744
21-06-15 15:30	-3	36.922634	34.76969	37.654224
21-06-15 15:40	-3	36.739353	34.986248	37.338696
21-06-15 15:50	-3	36.288586	35.37777	37.40664
21-06-15 16:00	-3	36.253998	35.15029	37.412148
21-06-15 16:10	-3	36.436363	34.87313	37.696507
21-06-15 16:20	-3	36.88772	34.510956	37.446434
21-06-15 16:30	-3	36.962727	35.3189	37.249153
21-06-15 16:40	-3	36.977837	35.32768	37.539993
21-06-15 16:50	-3	37.069782	35.244663	37.581566
21-06-15 17:00	-3	36.770226	34.941334	37.478676
21-06-15 17:10	-3	36.700996	35.33136	37.40702
21-06-15 17:20	-3	36.757236	34.891335	37.625694
21-06-15 17:30	-3	36.593407	34.77576	38.027134
21-06-15 17:40	-3	36.452545	34.433704	38.21343
21-06-15 17:50	-3	36.25064	35.09133	38.23341
21-06-15 18:00	-3	36.81443	35.00364	38.04837
21-06-15 18:10	-3	37.13104	35.194633	37.842297
21-06-15 18:20	-3	36.860924	35.13323	37.977093
21-06-15 18:30	-3	36.789494	35.338615	37.419212
21-06-15 18:40	-3	36.997963	35.65613	36.90086
21-06-15 18:50	-3	37.10842	34.890175	37.48681
21-06-15 19:00	-3	37.05346	35.392605	37.773132
21-06-15 19:10	-3	37.09594	34.988068	37.32449
21-06-15 19:20	-3	37.009274	35.314182	37.492134
21-06-15 19:30	-3	37.186012	34.59479	37.624725
21-06-15 19:40	-3	37.0856	34.662407	37.574333
21-06-15 19:50	-3	37.051	35.683014	37.73529
21-06-15 20:00	-3	37.20344	36.62887	37.543873
21-06-15 20:10	-3	37.61968	36.873	37.759583
21-06-15 20:20	-3	37.95159	35.574852	38.242203
21-06-15 20:30	-3	37.833237	34.97852	38.170147
21-06-15 20:40	-3	37.73394	34.875328	38.29938
21-06-15 20:50	-3	37.460228	34.925056	37.98067
21-06-15 21:00	-3	37.52983	34.536137	38.008224
21-06-15 21:10	-3	37.257137	35.416954	37.942257
21-06-15 21:20	-3	36.943665	34.846863	38.13175
21-06-15 21:30	-3	37.0619	34.832554	37.625137
21-06-15 21:40	-3	37.481583	35.243675	37.856575
21-06-15 21:50	-3	37.174202	34.788464	37.52945
21-06-15 22:00	-3	37.227196	35.02923	37.222267
21-06-15 22:10	-3	37.686283	35.054287	37.09107
21-06-15 22:20	-3	37.532192	35.532936	37.064636
21-06-15 22:30	-3	37.240303	34.74178	37.10653
21-06-15 22:40	-3	37.65588	34.56181	37.31461
21-06-15 22:50	-3	37.64635	34.934242	37.303772
21-06-15 23:00	-3	37.69039	34.824192	37.409008
21-06-15 23:10	-3	37.891968	34.970036	37.352245
21-06-15 23:20	-3	37.62368	35.374676	38.063713
21-06-15 23:30	-3	37.713894	34.984993	38.105854
21-06-15 23:40	-3	37.444168	35.461533	38.09828
21-06-15 23:50	-3	37.660408	34.838	38.217644
21-06-16 00:00	-3	37.79706	34.9367	38.137672
21-06-16 00:10	-3	37.805275	35.699486	37.979
21-06-16 00:20	-3	37.602722	35.263184	38.093086
21-06-16 00:30	-3	37.867992	35.321728	38.19313
21-06-16 00:40	-3	37.793095	35.42241	37.95236
21-06-16 00:50	-3	37.751976	35.58022	38.029762
21-06-16 01:00	-3	37.522026	35.352688	38.00366
21-06-16 01:10	-3	37.303673	35.15821	37.737648
21-06-16 01:20	-3	37.292236	35.767235	37.515755
21-06-16 01:30	-3	37.189724	35.352066	37.386127
21-06-16 01:40	-3	37.030567	35.282898	37.310646
21-06-16 01:50	-3	37.324474	34.98703	37.334602
21-06-16 02:00	-3	37.20145	34.97126	37.295048
21-06-16 02:10	-3	36.958622	34.928413	37.465656
21-06-16 02:20	-3	37.09501	35.55325	37.613758
21-06-16 02:30	-3	37.142513	35.28739	37.72274
21-06-16 02:40	-3	37.33415	35.412315	37.705727
21-06-16 02:50	-3	37.726635	35.30911	37.948402
21-06-16 03:00	-3	37.799515	35.443947	38.23704
21-06-16 03:10	-3	38.00248	35.250614	38.34768
21-06-16 03:20	-3	38.004555	35.279488	38.1496
21-06-16 03:30	-3	38.05334	34.981995	37.617416
21-06-16 03:40	-3	38.10496	34.637154	37.538677
21-06-16 03:50	-3	38.049206	34.61083	37.860832
21-06-16 04:00	-3	38.19263	35.118977	38.040207
21-06-16 04:10	-3	38.141243	34.930622	37.791103
21-06-16 04:20	-3	37.83911	35.594612	37.607056
21-06-16 04:30	-3	37.81814	35.194923	37.532356
21-06-16 04:40	-3	37.503365	34.87633	37.67332
21-06-16 04:50	-3	37.265125	35.178886	37.471756
21-06-16 05:00	-3	36.982674	34.881493	37.23826
21-06-16 05:10	-3	37.230618	35.713657	36.99804
21-06-16 05:20	-3	36.731945	34.80871	36.86599
21-06-16 05:30	-3	36.649277	34.83426	36.907246
21-06-16 05:40	-3	36.847954	36.153	36.850594
21-06-16 05:50	-3	37.333008	36.751774	36.510944
21-06-16 06:00	-3	37.607597	34.628075	36.600758
21-06-16 06:10	-3	37.522686	34.510433	36.73654
21-06-16 06:20	-3	37.29296	34.427704	36.7064
21-06-16 06:30	-3	36.730415	33.989445	36.580215
21-06-16 06:40	-3	36.801548	34.666378	37.199467
21-06-16 06:50	-3	36.82708	34.457375	37.172844
21-06-16 07:00	-2	36.15293	34.3005	37.048798
21-06-16 07:10	-2	36.54946	34.31956	36.722412
21-06-16 07:20	-2	36.272667	34.145325	36.13182
21-06-16 07:30	-2	36.375507	34.48425	36.74412
21-06-16 07:40	-2	35.99898	34.406425	36.883354
21-06-16 07:50	-2	36.04477	34.15792	36.99746
21-06-16 08:00	-2	36.73213	34.34386	36.48078
21-06-16 08:10	-2	36.588615	34.480064	36.498924
21-06-16 08:20	-2	36.54113	34.54901	36.56785
21-06-16 08:30	-2	36.22492	34.25495	36.813976
21-06-16 08:40	-2	36.364655	34.79987	36.6381
21-06-16 08:50	-2	36.58152	34.633812	36.605892
21-06-16 09:00	-2	36.595886	33.90615	36.84015
21-06-16 09:10	-2	36.299095	33.750713	36.00213
21-06-16 09:20	-2	36.1278	33.70919	36.278877
21-06-16 09:30	-2	35.774105	34.169018	36.846863
21-06-16 09:40	-2	36.320107	34.627796	36.589367
21-06-16 09:50	-2	36.4636	34.438904	36.611565
21-06-16 10:00	-2	36.165756	34.603153	36.961502
21-06-16 10:10	-2	36.29719	35.142162	36.862328
21-06-16 10:20	-2	36.804325	36.84443	36.40675
21-06-16 10:30	-2	37.103844	36.77643	36.540565
21-06-16 10:40	-2	37.05253	36.628166	36.572083
21-06-16 10:50	-2	36.581066	36.543793	36.770115
21-06-16 11:00	-2	36.84361	35.91799	37.329105
21-06-16 11:10	-2	37.251797	35.173004	37.521946
21-06-16 11:20	-2	36.735115	35.98555	37.394222
21-06-16 11:30	-2	36.79663	37.24318	37.23709
21-06-16 11:40	-2	36.82387	37.26571	37.308945
21-06-16 11:50	-2	37.114147	37.25811	37.18366
21-06-16 12:00	-2	36.58741	37.446674	36.880363
21-06-16 12:10	-2	36.947495	36.956287	36.977985
21-06-16 12:20	-2	36.804237	34.957172	37.207344
21-06-16 12:30	-2	36.593147	34.76504	36.93974
21-06-16 12:40	-2	36.691063	35.135918	37.220634
21-06-16 12:50	-2	36.93626	35.00053	37.507736
21-06-16 13:00	-2	36.698803	35.056484	37.4398
21-06-16 13:10	-2	36.621895	35.166035	37.513493
21-06-16 13:20	-2	36.865204	35.512215	37.399216
21-06-16 13:30	-2	36.282234	35.34619	36.958824
21-06-16 13:40	-2	36.254463	35.171883	36.80099
21-06-16 13:50	-2	36.210907	34.65989	37.15739
21-06-16 14:00	-2	36.04128	33.954987	37.428722
21-06-16 14:10	-2	36.544495	34.413322	37.397213
21-06-16 14:20	-2	36.8805	34.74075	37.601845
21-06-16 14:30	-2	37.001587	34.50759	37.822655
21-06-16 14:40	-2	36.50025	35.319828	37.688103
21-06-16 14:50	-2	36.771706	35.56741	37.651707
21-06-16 15:00	-2	36.701347	35.266144	37.392223
21-06-16 15:10	-2	36.541306	35.09502	37.53839
21-06-16 15:20	-2	36.550148	35.549236	37.464256
21-06-16 15:30	-2	36.765007	35.035328	37.28814
21-06-16 15:40	-2	36.565277	35.29067	37.196327
21-06-16 15:50	-2	36.632286	35.25158	37.399826
21-06-16 16:00	-2	36.64982	35.2862	37.12215
21-06-16 16:10	-2	36.457	35.209625	37.190933
21-06-16 16:20	-2	36.62753	35.181038	37.293125
21-06-16 16:30	-2	36.991318	35.368324	37.28173
21-06-16 16:40	-2	36.60028	34.752987	37.305626
21-06-16 16:50	-2	36.43942	34.623177	37.09301
21-06-16 17:00	-2	36.40432	35.0705	37.04377
21-06-16 17:10	-2	36.54609	34.939262	37.405746
21-06-16 17:20	-2	36.410225	34.942528	37.51485
21-06-16 17:30	-2	36.775223	34.926746	37.0529
21-06-16 17:40	-2	36.70001	35.036785	37.15517
21-06-16 17:50	-2	37.02058	35.395443	37.16205
21-06-16 18:00	-2	36.700466	35.05714	37.274757
21-06-16 18:10	-2	36.747677	34.86839	37.545635
21-06-16 18:20	-2	36.67527	34.893803	37.60093
21-06-16 18:30	-2	36.601177	35.252037	37.51836
21-06-16 18:40	-2	36.629784	34.743877	37.615932
21-06-16 18:50	-2	36.528664	34.696857	37.728725
21-06-16 19:00	-2	36.891197	34.996624	37.71086
21-06-16 19:10	-2	36.512634	35.28545	38.00522
21-06-16 19:20	-2	36.48103	35.09597	37.586132
21-06-16 19:30	-2	36.8041	34.547527	37.929817
21-06-16 19:40	-2	36.89337	34.79	37.648018
21-06-16 19:50	-2	37.071373	35.501328	37.417595
21-06-16 20:00	-2	37.369717	35.68543	37.4438
21-06-16 20:10	-2	37.321327	34.911934	37.546165
21-06-16 20:20	-2	37.17365	35.32656	37.91581
21-06-16 20:30	-2	37.225487	35.27346	38.244812
21-06-16 20:40	-2	37.242012	35.67003	38.338623
21-06-16 20:50	-2	37.304985	35.435932	38.09429
21-06-16 21:00	-2	37.155876	36.61254	38.26956
21-06-16 21:10	-2	37.289417	37.281437	38.299313
21-06-16 21:20	-2	37.313354	37.233894	38.24992
21-06-16 21:30	-2	37.408695	37.12306	38.090904
21-06-16 21:40	-2	37.49095	37.345097	37.893578
21-06-16 21:50	-2	37.250298	36.842583	37.772892
21-06-16 22:00	-2	37.117725	37.17979	37.505875
21-06-16 22:10	-2	37.181976	35.25801	38.068695
21-06-16 22:20	-2	37.300903	34.90708	38.02519
21-06-16 22:30	-2	37.219757	34.22106	38.043125
21-06-16 22:40	-2	37.32947	33.69256	38.039692
21-06-16 22:50	-2	37.180893	35.416313	38.127094
21-06-16 23:00	-2	37.461872	37.467762	37.993736
21-06-16 23:10	-2	37.474354	37.205196	38.038544
21-06-16 23:20	-2	37.595467	37.719337	37.60562
21-06-16 23:30	-2	37.690594	36.115833	37.53605
21-06-16 23:40	-2	37.857628	35.636227	37.31443
21-06-16 23:50	-2	37.967754	35.845627	37.35954
21-06-17 00:00	-2	38.000534	35.57154	37.565815
21-06-17 00:10	-2	37.97487	35.637432	37.20307
21-06-17 00:20	-2	37.751743	35.6892	37.065372
21-06-17 00:30	-2	37.921387	35.220253	37.099888
21-06-17 00:40	-2	37.700897	35.550472	37.336494
21-06-17 00:50	-2	37.878014	35.60104	37.53759
21-06-17 01:00	-2	37.955765	35.96798	37.646
21-06-17 01:10	-2	37.958675	34.77855	37.583065
21-06-17 01:20	-2	37.80644	34.17815	37.364296
21-06-17 01:30	-2	37.700996	34.279823	37.325676
21-06-17 01:40	-2	37.43972	34.28814	37.425434
21-06-17 01:50	-2	37.222202	33.886417	37.44694
21-06-17 02:00	-2	37.134575	33.946907	37.824604
21-06-17 02:10	-2	36.920437	34.325478	38.06345
21-06-17 02:20	-2	36.906433	33.689972	37.834774
21-06-17 02:30	-2	37.062447	33.728405	37.72446
21-06-17 02:40	-2	37.256905	33.631058	37.573635
21-06-17 02:50	-2	37.311825	33.659122	37.266014
21-06-17 03:00	-2	37.24732	33.738384	37.319725
21-06-17 03:10	-2	36.45852	33.715313	37.6512
21-06-17 03:20	-2	36.027718	33.709335	37.720024
21-06-17 03:30	-2	36.399223	33.390137	37.92341
21-06-17 03:40	-2	36.40323	34.281204	38.035652
21-06-17 03:50	-2	36.47916	34.406693	38.088337
21-06-17 04:00	-2	37.11445	34.48359	38.094017
21-06-17 04:10	-2	37.387856	34.700645	38.099377
21-06-17 04:20	-2	37.847145	34.689297	37.94997
21-06-17 04:30	-2	38.018333	34.208508	37.962345
21-06-17 04:40	-2	37.924015	34.469242	37.69683
21-06-17 04:50	-2	37.87605	34.422897	37.695473
21-06-17 05:00	-2	37.916817	34.18566	37.736275
21-06-17 05:10	-2	38.051685	34.583538	37.936382
21-06-17 05:20	-2	37.704247	34.192635	37.667046
21-06-17 05:30	-2	37.797306	34.3662	37.636627
21-06-17 05:40	-2	37.99652	34.314922	37.806812
21-06-17 05:50	-2	37.557316	34.180183	37.633224
21-06-17 06:00	-2	37.186264	34.208908	37.514374
21-06-17 06:10	-2	36.89485	34.417835	37.39249
21-06-17 06:20	-2	36.537426	34.107937	37.51715
21-06-17 06:30	-2	36.3863	34.487877	37.52817
21-06-17 06:40	-2	35.56484	34.28105	37.44022
21-06-17 06:50	-2	36.03057	34.059578	37.14962
21-06-17 07:00	-1	36.318962	33.943398	37.09013
21-06-17 07:10	-1	36.41885	34.379498	36.918373
21-06-17 07:20	-1	36.36836	34.353867	36.97585
21-06-17 07:30	-1	36.70332	34.297066	36.93711
21-06-17 07:40	-1	36.740406	34.16389	36.812206
21-06-17 07:50	-1	36.748207	34.117966	36.53559
21-06-17 08:00	-1	36.43344	34.08959	36.786293
21-06-17 08:10	-1	36.40526	33.811962	36.92179
21-06-17 08:20	-1	35.926952	33.734615	37.12912
21-06-17 08:30	-1	36.238903	33.663055	36.841
21-06-17 08:40	-1	36.681446	33.94268	36.61723
21-06-17 08:50	-1	36.783104	33.689846	36.804527
21-06-17 09:00	-1	36.314754	33.630188	37.110146
21-06-17 09:10	-1	36.904522	33.662495	37.23699
21-06-17 09:20	-1	37.058075	34.08608	37.214016
21-06-17 09:30	-1	37.00541	34.74634	36.015266
21-06-17 09:40	-1	36.925453	34.358646	36.143444
21-06-17 09:50	-1	36.9943	34.452103	36.48747
21-06-17 10:00	-1	36.64095	34.41465	36.715668
21-06-17 10:10	-1	36.447563	34.354332	36.691208
21-06-17 10:20	-1	36.024067	34.055965	36.871223
21-06-17 10:30	-1	36.37937	34.217873	36.92652
21-06-17 10:40	-1	36.59999	33.97334	36.943073
21-06-17 10:50	-1	36.605865	33.76782	36.91508
21-06-17 11:00	-1	36.420662	34.307632	36.61866
21-06-17 11:10	-1	36.5422	34.102062	36.79843
21-06-17 11:20	-1	36.572323	34.161552	36.826447
21-06-17 11:30	-1	36.944923	34.19407	36.538727
21-06-17 11:40	-1	35.335026	35.027412	36.49269
21-06-17 11:50	-1	35.41132	33.999138	36.619392
21-06-17 12:00	-1	35.890614	33.874763	37.044373
21-06-17 12:10	-1	36.022427	34.920155	36.927418
21-06-17 12:20	-1	36.36494	37.310863	36.83502
21-06-17 12:30	-1	37.011536	37.686596	36.96934
21-06-17 12:40	-1	37.05853	37.598656	37.405178
21-06-17 12:50	-1	37.094814	37.09056	37.418175
21-06-17 13:00	-1	36.72172	37.38412	37.03475
21-06-17 13:10	-1	36.47276	37.31459	36.9051
21-06-17 13:20	-1	36.669975	37.203926	36.99251
21-06-17 13:30	-1	36.76364	37.23899	37.222282
21-06-17 13:40	-1	35.93963	37.20001	36.51827
21-06-17 13:50	-1	36.1704	37.265015	36.843147
21-06-17 14:00	-1	36.516815	37.12602	36.800316
21-06-17 14:10	-1	36.610355	37.149055	36.787697
21-06-17 14:20	-1	36.800823	37.170197	37.086876
21-06-17 14:30	-1	36.706135	37.252373	36.92934
21-06-17 14:40	-1	36.3787	37.20675	37.16719
21-06-17 14:50	-1	36.285458	37.111687	37.40336
21-06-17 15:00	-1	36.469303	37.165276	36.75683
21-06-17 15:10	-1	36.81336	37.04793	37.249104
21-06-17 15:20	-1	36.81598	37.12197	37.44346
21-06-17 15:30	-1	35.897026	37.34998	37.463593
21-06-17 15:40	-1	36.12848	37.49388	37.36259
21-06-17 15:50	-1	36.44481	37.304146	36.238857
21-06-17 16:00	-1	36.640587	37.279343	36.130806
21-06-17 16:10	-1	36.247143	37.12052	36.461964
21-06-17 16:20	-1	36.515156	36.95655	36.836426
21-06-17 16:30	-1	36.465534	36.725334	37.423786
21-06-17 16:40	-1	37.16388	37.35932	37.110973
21-06-17 16:50	-1	36.99668	37.488754	37.003975
21-06-17 17:00	-1	36.881725	37.357292	37.017265
21-06-17 17:10	-1	36.609886	37.226418	37.450146
21-06-17 17:20	-1	36.166542	37.153267	36.636673
21-06-17 17:30	-1	36.376225	37.29052	36.66966
21-06-17 17:40	-1	36.524033	37.531002	37.16514
21-06-17 17:50	-1	36.856117	37.49225	37.302685
21-06-17 18:00	-1	37.001976	37.54281	37.51063
21-06-17 18:10	-1	37.193703	37.547344	37.559967
21-06-17 18:20	-1	37.281612	37.478146	37.55515
21-06-17 18:30	-1	36.73576	37.104683	37.43749
21-06-17 18:40	-1	36.41783	36.7499	37.698795
21-06-17 18:50	-1	36.295498	37.157623	37.881046
21-06-17 19:00	-1	36.55433	37.307793	37.76275
21-06-17 19:10	-1	36.772045	37.32531	37.642303
21-06-17 19:20	-1	36.6586	37.398174	37.752617
21-06-17 19:30	-1	36.800232	37.051643	37.80138
21-06-17 19:40	-1	37.30214	36.95158	37.585823
21-06-17 19:50	-1	37.42433	36.75885	37.334255
21-06-17 20:00	-1	37.281563	37.287598	37.223835
21-06-17 20:10	-1	36.93504	36.800953	37.397717
21-06-17 20:20	-1	36.956116	36.48231	37.8011
21-06-17 20:30	-1	37.238186	37.172405	38.031708
21-06-17 20:40	-1	36.75272	37.01403	38.00946
21-06-17 20:50	-1	36.814156	37.188213	37.78874
21-06-17 21:00	-1	37.182495	36.93243	37.53348
21-06-17 21:10	-1	37.11919	37.32842	37.400005
21-06-17 21:20	-1	37.208244	37.554295	37.78513
21-06-17 21:30	-1	37.199688	37.64365	37.979874
21-06-17 21:40	-1	37.16339	37.541527	38.12063
21-06-17 21:50	-1	37.05243	37.173386	38.139942
21-06-17 22:00	-1	37.08086	37.15638	37.833244
21-06-17 22:10	-1	37.441463	35.51465	38.00162
21-06-17 22:20	-1	37.186134	35.42337	37.891792
21-06-17 22:30	-1	37.091824	34.924507	37.92023
21-06-17 22:40	-1	37.653576	34.797462	37.846893
21-06-17 22:50	-1	37.554447	34.50596	37.67883
21-06-17 23:00	-1	37.50102	34.959084	37.6491
21-06-17 23:10	-1	37.38949	35.780384	37.579002
21-06-17 23:20	-1	37.625385	35.188915	37.25609
21-06-17 23:30	-1	37.700176	37.187576	37.20707
21-06-17 23:40	-1	37.65508	35.51964	37.162746
21-06-17 23:50	-1	37.134182	33.879143	37.211178
21-06-18 00:00	-1	37.26493	34.14657	36.729607
21-06-18 00:10	-1	37.525784	34.3557	37.34637
21-06-18 00:20	-1	37.44866	34.584984	37.624184
21-06-18 00:30	-1	37.370113	34.45486	37.607723
21-06-18 00:40	-1	37.224873	33.73455	37.636547
21-06-18 00:50	-1	37.03878	33.787743	37.76073
21-06-18 01:00	-1	36.836063	35.654926	37.730038
21-06-18 01:10	-1	37.00055	34.998318	38.084747
21-06-18 01:20	-1	37.21095	35.454067	38.04351
21-06-18 01:30	-1	36.942757	35.216602	38.011707
21-06-18 01:40	-1	37.428505	35.05939	37.728004
21-06-18 01:50	-1	37.223236	34.37655	37.523094
21-06-18 02:00	-1	37.19982	34.100956	37.285553
21-06-18 02:10	-1	37.83187	34.003822	37.42217
21-06-18 02:20	-1	37.973267	33.927536	37.76336
21-06-18 02:30	-1	38.069214	34.343063	37.715935
21-06-18 02:40	-1	37.94779	34.164913	37.75592
21-06-18 02:50	-1	37.9726	34.387104	38.00228
21-06-18 03:00	-1	38.00628	34.55901	37.96222
21-06-18 03:10	-1	37.83711	34.530724	37.61373
21-06-18 03:20	-1	37.97084	34.62608	37.59981
21-06-18 03:30	-1	37.998913	34.918003	37.517357
21-06-18 03:40	-1	37.426598	34.41743	37.406326
21-06-18 03:50	-1	37.48019	34.932384	37.424557
21-06-18 04:00	-1	37.171307	34.66093	37.401016
21-06-18 04:10	-1	36.92406	34.276115	37.31045
21-06-18 04:20	-1	36.418144	34.280434	37.1402
21-06-18 04:30	-1	36.81318	34.401543	37.247383
21-06-18 04:40	-1	36.72763	34.698338	37.42234
21-06-18 04:50	-1	36.365204	35.79841	37.804276
21-06-18 05:00	-1	36.757137	35.328194	38.256233
21-06-18 05:10	-1	37.249992	35.071842	38.188732
21-06-18 05:20	-1	37.258976	34.687763	38.148567
21-06-18 05:30	-1	37.71912	34.82878	37.923347
21-06-18 05:40	-1	37.520344	34.232063	37.78399
21-06-18 05:50	-1	37.04713	34.073227	37.822433
21-06-18 06:00	-1	37.129265	34.075943	37.604416
21-06-18 06:10	-1	36.82073	34.183716	37.776417
21-06-18 06:20	-1	36.65788	34.11648	37.84156
21-06-18 06:30	-1	36.855843	34.417442	37.874126
21-06-18 06:40	-1	36.486332	34.456894	37.710987
21-06-18 06:50	-1	36.689827	34.646805	37.772606
21-06-18 07:00	0	36.59982	34.43354	37.52317
21-06-18 07:10	0	36.309467	34.52797	36.907738
21-06-18 07:20	0	36.136303	34.596428	36.510895
21-06-18 07:30	0	36.68859	34.81578	36.49893
21-06-18 07:40	0	37.141823	34.134567	36.68966
21-06-18 07:50	0	36.8097	34.27259	36.889805
21-06-18 08:00	0	36.75347	34.311134	36.67346
21-06-18 08:10	0	36.758278	33.805656	36.915283
21-06-18 08:20	0	36.970898	33.779713	37.11567
21-06-18 08:30	0	36.486046	33.300858	37.090515
21-06-18 08:40	0	36.01609	33.62671	37.07693
21-06-18 08:50	0	36.415195	33.56235	37.10035
21-06-18 09:00	0	36.882347	33.619884	36.360172
21-06-18 09:10	0	36.65515	33.69039	36.633556
21-06-18 09:20	0	36.97148	33.81824	36.94514
21-06-18 09:30	0	36.578476	33.69513	36.71368
21-06-18 09:40	0	36.92923	33.616615	36.661224
21-06-18 09:50	0	37.248264	34.14411	36.734505
21-06-18 10:00	0	36.970436	33.85705	36.48429
21-06-18 10:10	0	36.825706	33.448174	36.507545
21-06-18 10:20	0	36.759937	33.656612	36.686028
21-06-18 10:30	0	36.584076	34.27665	37.145954
21-06-18 10:40	0	37.946743	34.358883	38.025463
21-06-18 10:50	0	38.283554	34.072216	37.93865
21-06-18 11:00	0	38.334282	34.07335	37.878803
21-06-18 11:10	0	38.412308	33.83037	37.97308
21-06-18 11:20	0	38.515747	34.030643	38.168568
21-06-18 11:30	0	38.522488	33.960392	38.088043
21-06-18 11:40	0	38.340244	33.861584	37.930367
21-06-18 11:50	0	38.228386	33.842064	37.782814
21-06-18 12:00	0	38.211098	33.53349	37.907803
21-06-18 12:10	0	38.360676	33.48106	37.93969
21-06-18 12:20	0	38.541058	33.403366	38.040474
21-06-18 12:30	0	38.532806	33.513042	37.748768
21-06-18 12:40	0	38.485588	33.74627	37.800182
21-06-18 12:50	0	38.21064	33.78472	37.66631
21-06-18 13:00	0	38.141243	33.918438	37.518623
21-06-18 13:10	0	38.015713	34.07817	37.579117
21-06-18 13:20	0	38.124653	34.309193	37.528484
21-06-18 13:30	0	38.02293	34.162594	37.54859
21-06-18 13:40	0	38.158623	34.257195	37.653786
21-06-18 13:50	0	38.041275	34.35998	37.60543
21-06-18 14:00	0	38.04101	34.25607	37.60683
21-06-18 14:10	0	38.00198	34.422802	37.57747
21-06-18 14:20	0	37.994637	34.43131	37.9486
21-06-18 14:30	0	38.47644	35.077724	38.393913
21-06-18 14:40	0	39.23764	36.07199	39.074425
21-06-18 14:50	0	38.799202	34.499702	38.711372
21-06-18 15:00	0	38.45057	34.071053	38.14956
21-06-18 15:10	0	38.31094	34.11072	38.018074
21-06-18 15:20	0	38.086227	34.03344	38.122272
21-06-18 15:30	0	38.08032	34.026764	37.96987
21-06-18 15:40	0	37.999027	34.493534	38.00035
21-06-18 15:50	0	37.712517	33.90873	37.943703
21-06-18 16:00	0	37.527004	34.321144	37.639183
21-06-18 16:10	0	36.709713	33.986877	37.61717
21-06-18 16:20	0	37.039562	34.877182	37.785748
21-06-18 16:30	0	37.08129	34.406075	37.912605
21-06-18 16:40	0	36.77366	33.682	37.892204
21-06-18 16:50	0	37.027985	34.142612	37.57464
21-06-18 17:00	0	37.295277	34.289204	37.592964
21-06-18 17:10	0	36.92044	34.09832	37.600304
21-06-18 17:20	0	36.837852	34.436073	37.580658
21-06-18 17:30	0	36.992855	34.648827	37.255856
21-06-18 17:40	0	36.685963	33.547485	37.21723
21-06-18 17:50	0	36.717308	33.459698	37.38172
21-06-18 18:00	0	36.81591	33.250797	37.615807
21-06-18 18:10	0	37.08564	33.292797	37.449356
21-06-18 18:20	0	36.97535	33.455254	37.21746
21-06-18 18:30	0	36.46761	34.259197	36.952065
21-06-18 18:40	0	37.068504	33.877106	37.178413
21-06-18 18:50	0	36.918465	33.78501	37.509956
21-06-18 19:00	0	37.02437	34.118874	37.509785
21-06-18 19:10	0	36.92945	34.63587	37.783337
21-06-18 19:20	0	36.863686	33.63058	37.36112
21-06-18 19:30	0	36.82362	33.678707	37.370525
21-06-18 19:40	0	37.391685	33.653786	37.49148
21-06-18 19:50	0	36.90086	33.64159	37.484093
21-06-18 20:00	0	36.768036	33.7091	37.48258
21-06-18 20:10	0	37.13872	34.481174	37.364063
21-06-18 20:20	0	37.067276	34.630512	37.463306
21-06-18 20:30	0	36.578663	34.814186	37.496277
21-06-18 20:40	0	36.710484	34.668144	37.412827
21-06-18 20:50	0	37.14868	34.171684	37.550232
21-06-18 21:00	0	36.922176	33.98738	37.562435
21-06-18 21:10	0	37.08665	33.736374	37.28663
21-06-18 21:20	0	37.03765	34.084408	37.421772
21-06-18 21:30	0	36.534805	34.18718	37.519306
21-06-18 21:40	0	36.47976	33.677086	37.644615
21-06-18 21:50	0	36.931313	33.81364	37.935993
21-06-18 22:00	0	36.861492	33.955086	37.918
21-06-18 22:10	0	36.485504	34.225018	37.359924
21-06-18 22:20	0	36.342445	34.177567	37.198227
21-06-18 22:30	0	36.337536	33.997505	37.44867
21-06-18 22:40	0	36.455894	33.99363	37.576736
21-06-18 22:50	0	36.484398	33.863667	37.389874
21-06-18 23:00	0	36.61866	33.727036	37.422623
21-06-18 23:10	0	36.912174	34.830364	37.305798
21-06-18 23:20	0	36.74572	33.883537	37.3145
21-06-18 23:30	0	36.927906	34.38961	37.280506
21-06-18 23:40	0	37.06849	33.906	37.251823
21-06-18 23:50	0	36.801727	34.29409	37.441154
21-06-19 00:00	0	37.066254	33.842525	37.04212
21-06-19 00:10	0	37.071754	33.86304	37.160637
21-06-19 00:20	0	36.944466	34.09427	37.376686
21-06-19 00:30	0	37.06008	34.011166	37.557888
21-06-19 00:40	0	37.345734	34.04785	37.339436
21-06-19 00:50	0	36.930473	34.568275	37.030468
21-06-19 01:00	0	36.895626	34.728943	37.300823
21-06-19 01:10	0	36.28923	34.481697	37.717594
21-06-19 01:20	0	36.568245	34.232887	37.925377
21-06-19 01:30	0	36.775993	34.271606	37.93197
21-06-19 01:40	0	36.43505	34.09722	37.730167
21-06-19 01:50	0	36.70048	34.684715	37.595528
21-06-19 02:00	0	36.684174	34.67111	37.36983
21-06-19 02:10	0	37.172626	34.05402	37.537514
21-06-19 02:20	0	36.731754	34.12999	37.252815
21-06-19 02:30	0	36.84388	33.926323	37.330334
21-06-19 02:40	0	36.806877	34.12658	37.603657
21-06-19 02:50	0	37.228188	34.37916	37.526
21-06-19 03:00	0	37.521595	34.138702	37.689674
21-06-19 03:10	0	37.5783	34.038734	37.919067
21-06-19 03:20	0	37.494297	33.460037	37.85392
21-06-19 03:30	0	37.741478	33.569695	37.652435
21-06-19 03:40	0	37.739635	34.05432	37.47808
21-06-19 03:50	0	37.57244	34.826126	37.58282
21-06-19 04:00	0	37.55827	37.43826	37.524906
21-06-19 04:10	0	37.382595	37.67049	37.05661
21-06-19 04:20	0	37.098118	36.835014	37.005444
21-06-19 04:30	0	36.483532	37.000458	36.93931
21-06-19 04:40	0	36.938915	34.706734	36.66875
21-06-19 04:50	0	36.662773	34.8715	36.62744
21-06-19 05:00	0	36.66456	35.22285	37.239403
21-06-19 05:10	0	36.914047	36.867435	37.17619
21-06-19 05:20	0	36.65813	34.763123	37.240692
21-06-19 05:30	0	36.831696	34.41615	37.63032
21-06-19 05:40	0	36.80727	33.746845	37.670174
21-06-19 05:50	0	36.225784	34.398277	37.6031
21-06-19 06:00	0	36.329433	34.577812	37.598198
21-06-19 06:10	0	36.235634	34.096256	37.666862
21-06-19 06:20	0	36.580357	34.282295	37.13094
21-06-19 06:30	0	36.500034	34.550507	36.88156
21-06-19 06:40	0	36.265892	34.920807	36.88951
21-06-19 06:50	0	36.59754	34.692142	36.90001
21-06-19 07:00	1	36.894844	34.79553	37.013474
21-06-19 07:10	1	36.70762	34.211044	36.777245
21-06-19 07:20	1	36.907787	34.31286	36.411175
21-06-19 07:30	1	36.861404	34.29999	36.71191
21-06-19 07:40	1	36.495068	34.333237	36.739983
21-06-19 07:50	1	36.662853	34.41472	36.800095
21-06-19 08:00	1	36.71835	34.423412	37.117012
21-06-19 08:10	1	36.515434	33.709362	37.218834
21-06-19 08:20	1	36.657482	33.510048	37.17904
21-06-19 08:30	1	36.641403	33.85946	36.8406
21-06-19 08:40	1	36.279366	34.395622	36.34549
21-06-19 08:50	1	36.314476	34.055153	36.675972
21-06-19 09:00	1	36.480305	33.655087	37.076473
21-06-19 09:10	1	36.53037	33.661785	37.157146
21-06-19 09:20	1	36.29309	34.38568	36.413643
21-06-19 09:30	1	36.094048	33.89507	36.62298
21-06-19 09:40	1	36.22046	33.698273	36.969433
21-06-19 09:50	1	36.3766	33.59924	38.076412
21-06-19 10:00	1	36.59785	33.58668	37.13974
21-06-19 10:10	1	36.44392	34.078247	36.91866
21-06-19 10:20	1	36.38337	34.057384	36.942688
21-06-19 10:30	1	36.390617	33.50968	37.004753
21-06-19 10:40	1	36.51214	33.42537	36.91158
21-06-19 10:50	1	36.367237	34.10102	36.515205
21-06-19 11:00	1	36.867146	34.519886	36.66962
21-06-19 11:10	1	36.514225	34.034595	36.621468
21-06-19 11:20	1	36.36035	34.002857	37.118263
21-06-19 11:30	1	36.500256	33.98405	36.66405
21-06-19 11:40	1	36.626495	34.088524	36.88786
21-06-19 11:50	1	36.28095	34.21707	36.87837
21-06-19 12:00	1	36.398342	34.72842	36.498596
21-06-19 12:10	1	36.45426	34.394344	36.89174
21-06-19 12:20	1	36.484833	35.597893	36.50686
21-06-19 12:30	1	36.823753	36.318527	37.053917
21-06-19 12:40	1	36.910202	34.852623	37.22175
21-06-19 12:50	1	36.882835	35.051075	37.291508
21-06-19 13:00	1	36.445705	34.68627	37.28837
21-06-19 13:10	1	36.362106	34.44755	36.986076
21-06-19 13:20	1	36.277454	34.900803	36.5394
21-06-19 13:30	1	36.403023	34.749916	36.665676
21-06-19 13:40	1	36.295563	34.791706	36.95602
21-06-19 13:50	1	36.2381	34.944523	37.09368
21-06-19 14:00	1	36.308372	35.188564	37.128143
21-06-19 14:10	1	36.479572	35.018795	37.11514
21-06-19 14:20	1	36.386467	35.09252	37.007923
21-06-19 14:30	1	36.087723	34.843433	36.846092
21-06-19 14:40	1	36.240387	34.334057	37.29408
21-06-19 14:50	1	36.258736	34.51027	37.431187
21-06-19 15:00	1	36.55488	34.443245	36.963974
21-06-19 15:10	1	36.78653	34.42012	37.300873
21-06-19 15:20	1	36.41593	34.826134	37.296505
21-06-19 15:30	1	36.325012	34.715736	37.40928
21-06-19 15:40	1	36.409496	34.564404	37.39324
21-06-19 15:50	1	36.51406	34.350475	37.25073
21-06-19 16:00	1	36.4979	34.460033	37.003487
21-06-19 16:10	1	36.50054	34.526104	37.27333
21-06-19 16:20	1	36.513805	34.239037	37.42627
21-06-19 16:30	1	36.639225	34.182713	37.412693
21-06-19 16:40	1	36.560726	34.94206	37.407093
21-06-19 16:50	1	36.66591	35.11935	37.445515
21-06-19 17:00	1	36.588776	34.980312	37.126972
21-06-19 17:10	1	36.516186	34.408722	36.749752
21-06-19 17:20	1	36.78727	34.59934	36.684406
21-06-19 17:30	1	36.362297	34.462452	37.141823
21-06-19 17:40	1	36.29896	35.3106	37.469772
21-06-19 17:50	1	36.552334	34.331112	37.393837
21-06-19 18:00	1	36.760086	33.984913	37.583138
21-06-19 18:10	1	36.98329	33.983315	37.334373
21-06-19 18:20	1	36.773926	33.57465	37.248318
21-06-19 18:30	1	36.745033	33.93196	36.66427
21-06-19 18:40	1	36.55759	34.37137	37.03551
21-06-19 18:50	1	37.069466	33.983543	37.17696
21-06-19 19:00	1	36.548126	33.792976	37.595158
21-06-19 19:10	1	36.53905	33.884293	37.80943
21-06-19 19:20	1	36.94152	34.52961	37.67284
21-06-19 19:30	1	36.78412	35.160942	37.647755
21-06-19 19:40	1	36.754166	36.286198	37.698036
21-06-19 19:50	1	37.058655	36.768993	36.974674
21-06-19 20:00	1	36.93834	36.87069	36.491188
21-06-19 20:10	1	36.56125	35.76023	36.769352
21-06-19 20:20	1	36.952938	33.773373	37.247627
21-06-19 20:30	1	36.962517	34.205925	37.444237
21-06-19 20:40	1	36.830036	33.749123	37.398853
21-06-19 20:50	1	36.464806	33.688164	37.29418
21-06-19 21:00	1	36.432796	34.59089	37.486877
21-06-19 21:10	1	36.710567	34.001583	37.675343
21-06-19 21:20	1	37.09746	34.460438	37.931618
21-06-19 21:30	1	37.284817	36.67424	37.984188
21-06-19 21:40	1	37.16871	35.88078	37.879448
21-06-19 21:50	1	36.574753	37.292473	37.955406
21-06-19 22:00	1	36.220757	36.822044	38.067585
21-06-19 22:10	1	36.827614	35.3001	37.909554
21-06-19 22:20	1	36.81716	35.333363	37.799286
21-06-19 22:30	1	37.147434	35.31137	37.949615
21-06-19 22:40	1	37.07217	37.391975	38.08099
21-06-19 22:50	1	37.07479	37.46619	38.02984
21-06-19 23:00	1	36.690773	37.14517	37.5242
21-06-19 23:10	1	37.07097	36.09389	37.85775
21-06-19 23:20	1	37.332367	34.532047	37.638443
21-06-19 23:30	1	37.3958	34.520878	37.50253
21-06-19 23:40	1	37.478134	34.244194	37.352985
21-06-19 23:50	1	37.73815	34.30536	37.626602
21-06-20 00:00	1	37.837807	35.449245	37.73958
21-06-20 00:10	1	38.05564	34.95776	37.741554
21-06-20 00:20	1	37.99868	35.180138	37.556213
21-06-20 00:30	1	37.793327	35.314045	36.83439
21-06-20 00:40	1	37.813007	35.16845	36.77873
21-06-20 00:50	1	37.221016	35.609077	37.11635
21-06-20 01:00	1	37.380848	35.55835	36.603836
21-06-20 01:10	1	37.341057	35.07097	36.4618
21-06-20 01:20	1	36.77756	35.186386	36.682156
21-06-20 01:30	1	37.02726	36.747166	36.429996
21-06-20 01:40	1	36.795227	36.13341	36.862446
21-06-20 01:50	1	36.254215	37.393925	36.94904
21-06-20 02:00	1	36.75247	36.708473	36.89042
21-06-20 02:10	1	37.01293	36.468624	37.21495
21-06-20 02:20	1	36.93797	35.744377	36.783245
21-06-20 02:30	1	37.34191	36.226326	36.915306
21-06-20 02:40	1	37.931244	35.76884	37.113045
21-06-20 02:50	1	38.15662	35.408554	37.375618
21-06-20 03:00	1	38.11876	35.091393	37.233673
21-06-20 03:10	1	38.006264	35.56726	37.270363
21-06-20 03:20	1	38.01989	34.892548	37.253757
21-06-20 03:30	1	37.72611	35.070923	37.183884
21-06-20 03:40	1	37.46273	34.714024	37.040264
21-06-20 03:50	1	37.345673	34.58105	37.102825
21-06-20 04:00	1	37.017513	34.780663	37.34752
21-06-20 04:10	1	36.693558	35.408665	37.52696
21-06-20 04:20	1	36.83726	36.104515	37.699406
21-06-20 04:30	1	36.62298	36.09524	37.702274
21-06-20 04:40	1	36.50784	35.517933	37.606087
21-06-20 04:50	1	36.526405	35.34482	37.511005
21-06-20 05:00	1	36.59884	35.047382	37.33268
21-06-20 05:10	1	36.854263	35.05725	37.383793
21-06-20 05:20	1	36.910713	35.468174	37.4336
21-06-20 05:30	1	36.20847	35.275364	37.86617
21-06-20 05:40	1	37.099586	35.576714	37.905396
21-06-20 05:50	1	37.410763	35.397728	37.72165
21-06-20 06:00	1	37.918926	35.501915	37.664715
21-06-20 06:10	1	38.05348	35.24252	38.01406
21-06-20 06:20	1	38.0418	34.966713	37.775124
21-06-20 06:30	1	37.50924	34.77027	37.684795
21-06-20 06:40	1	37.477806	35.039223	37.576584
21-06-20 06:50	1	37.452904	35.022926	37.657642
21-06-20 07:00	2	37.05646	34.62466	37.346104
21-06-20 07:10	2	36.926464	34.376484	37.181107
21-06-20 07:20	2	36.97735	34.24363	36.248955
21-06-20 07:30	2	36.748898	34.77397	36.666725
21-06-20 07:40	2	36.57607	35.09481	36.97544
21-06-20 07:50	2	36.626858	35.223125	36.998425
21-06-20 08:00	2	36.662025	35.544518	36.583473
21-06-20 08:10	2	36.53576	34.415943	36.505463
21-06-20 08:20	2	36.414944	34.20458	36.27297
21-06-20 08:30	2	36.171257	34.49282	36.087597
21-06-20 08:40	2	35.91987	34.620567	36.542053
21-06-20 08:50	2	36.428516	35.23482	36.746315
21-06-20 09:00	2	36.609737	35.420643	36.966522
21-06-20 09:10	2	36.739197	35.301445	37.0448
21-06-20 09:20	2	36.67469	35.316887	36.854916
21-06-20 09:30	2	36.551994	35.017864	36.952477
21-06-20 09:40	2	36.17315	35.04681	36.983974
21-06-20 09:50	2	36.040276	34.523964	36.999367
21-06-20 10:00	2	36.033817	34.3398	37.309284
21-06-20 10:10	2	36.443405	34.515713	37.39779
21-06-20 10:20	2	36.31864	34.967754	36.761505
21-06-20 10:30	2	36.11413	34.8235	36.866356
21-06-20 10:40	2	36.34795	34.781273	36.95302
21-06-20 10:50	2	36.36768	35.18136	36.700558
21-06-20 11:00	2	36.473	34.9794	36.60793
21-06-20 11:10	2	36.874077	34.656094	36.372032
21-06-20 11:20	2	37.0895	34.799797	36.96712
21-06-20 11:30	2	36.98336	35.978577	37.065575
21-06-20 11:40	2	37.240337	37.37586	37.000206
21-06-20 11:50	2	37.421043	37.475777	37.275078
21-06-20 12:00	2	37.009956	36.103485	37.502995
21-06-20 12:10	2	36.927635	35.00238	37.384563
21-06-20 12:20	2	36.52038	34.7447	36.989056
21-06-20 12:30	2	36.781887	34.730694	36.948803
21-06-20 12:40	2	37.010773	34.706036	36.881348
21-06-20 12:50	2	36.523335	34.85119	36.96582
21-06-20 13:00	2	36.432346	35.56099	37.006195
21-06-20 13:10	2	36.437965	35.44289	37.05316
21-06-20 13:20	2	36.3751	35.092094	36.83001
21-06-20 13:30	2	36.65915	35.545326	37.05474
21-06-20 13:40	2	36.538967	35.428326	37.277626
21-06-20 13:50	2	36.380146	34.842194	37.28408
21-06-20 14:00	2	36.396637	34.81912	37.198143
21-06-20 14:10	2	36.55644	35.126526	36.50645
21-06-20 14:20	2	36.547512	35.53913	36.51797
21-06-20 14:30	2	36.25956	35.21996	36.77284
21-06-20 14:40	2	36.42336	35.44255	37.183384
21-06-20 14:50	2	36.336895	36.21558	37.316185
21-06-20 15:00	2	36.176712	36.12565	37.35487
21-06-20 15:10	2	36.299633	36.00175	36.841103
21-06-20 15:20	2	36.539375	35.51275	37.048016
21-06-20 15:30	2	36.29252	35.16089	37.315186
21-06-20 15:40	2	36.40269	34.9673	36.942745
21-06-20 15:50	2	36.53051	35.07376	36.60142
21-06-20 16:00	2	36.70919	35.24818	36.625175
21-06-20 16:10	2	36.630856	35.21568	36.46966
21-06-20 16:20	2	36.90489	35.653816	37.094887
21-06-20 16:30	2	36.740955	35.12763	37.40844
21-06-20 16:40	2	36.61225	34.81493	36.99764
21-06-20 16:50	2	36.81298	35.46577	36.85759
21-06-20 17:00	2	36.98749	34.805832	37.193123
21-06-20 17:10	2	36.5986	34.800194	37.03177
21-06-20 17:20	2	36.920597	34.549618	37.25799
21-06-20 17:30	2	37.063698	34.644917	37.341072
21-06-20 17:40	2	36.844833	34.076027	37.262077
21-06-20 17:50	2	36.801624	34.08097	37.174675
21-06-20 18:00	2	36.949596	33.930737	37.170906
21-06-20 18:10	2	36.92115	34.226357	37.240944
21-06-20 18:20	2	37.17373	34.33223	37.58938
21-06-20 18:30	2	36.905174	34.779938	37.564564
21-06-20 18:40	2	36.60779	34.812607	37.456837
21-06-20 18:50	2	36.54696	34.71545	37.63726
21-06-20 19:00	2	36.688427	34.701435	37.35304
21-06-20 19:10	2	36.788242	35.199696	37.343033
21-06-20 19:20	2	36.60074	34.56423	37.05371
21-06-20 19:30	2	36.42123	33.736076	37.557995
21-06-20 19:40	2	36.428562	34.10563	37.618958
21-06-20 19:50	2	37.037666	33.730694	37.598747
21-06-20 20:00	2	36.992916	34.4209	37.76477
21-06-20 20:10	2	37.037376	34.696407	37.84212
21-06-20 20:20	2	36.804966	33.878914	37.1867
21-06-20 20:30	2	37.0037	34.059166	37.485985
21-06-20 20:40	2	36.965187	34.408104	37.531364
21-06-20 20:50	2	36.490692	34.12687	37.530285
21-06-20 21:00	2	36.413025	33.92474	37.14909
21-06-20 21:10	2	36.480717	34.04822	37.019524
21-06-20 21:20	2	37.094227	34.262177	37.199566
21-06-20 21:30	2	36.603596	34.692623	37.081493
21-06-20 21:40	2	36.668793	34.165386	37.418087
21-06-20 21:50	2	36.626457	34.373703	37.753872
21-06-20 22:00	2	36.92948	34.73299	38.089943
21-06-20 22:10	2	37.0031	35.05824	38.10839
21-06-20 22:20	2	37.753826	34.636574	38.234856
21-06-20 22:30	2	36.840767	34.457893	38.21335
21-06-20 22:40	2	37.02805	34.301785	38.150055
21-06-20 22:50	2	36.94483	34.30652	37.914207
21-06-20 23:00	2	37.2047	33.93308	38.041626
21-06-20 23:10	2	36.969887	34.56529	38.045643
21-06-20 23:20	2	37.144463	35.295044	37.964165
21-06-20 23:30	2	37.662888	35.84835	38.147747
21-06-20 23:40	2	37.713203	34.543327	37.924038
21-06-20 23:50	2	37.862427	34.13479	37.860497
21-06-21 00:00	2	37.89649	33.941193	37.479385
21-06-21 00:10	2	37.904892	33.6827	37.262794
21-06-21 00:20	2	37.76853	33.777958	37.491035
21-06-21 00:30	2	36.958878	33.85857	37.577507
21-06-21 00:40	2	36.67427	34.37837	37.54679
21-06-21 00:50	2	36.6453	33.729668	37.39431
21-06-21 01:00	2	36.599644	33.53179	37.138695
21-06-21 01:10	2	36.80879	33.869774	37.151543
21-06-21 01:20	2	36.535606	34.010147	37.123253
21-06-21 01:30	2	36.381325	34.701855	37.091286
21-06-21 01:40	2	36.768692	34.344395	37.433178
21-06-21 01:50	2	36.466454	33.971107	36.727398
21-06-21 02:00	2	36.66013	34.200035	37.110764
21-06-21 02:10	2	36.6693	34.53257	37.21118
21-06-21 02:20	2	37.463863	34.313606	37.033707
21-06-21 02:30	2	37.789333	33.97415	37.317493
21-06-21 02:40	2	37.970287	34.09152	37.555653
21-06-21 02:50	2	38.11795	34.49276	37.990295
21-06-21 03:00	2	38.02964	34.16146	37.823254
21-06-21 03:10	2	38.190933	34.954765	37.73145
21-06-21 03:20	2	38.264874	35.21376	38.0473
21-06-21 03:30	2	38.11315	35.40147	37.972248
21-06-21 03:40	2	38.073505	34.580368	37.95234
21-06-21 03:50	2	37.80553	34.78269	37.24786
21-06-21 04:00	2	37.19701	34.21482	37.323467
21-06-21 04:10	2	36.89514	34.75904	37.545635
21-06-21 04:20	2	36.501373	34.56446	37.3406
21-06-21 04:30	2	36.07988	33.948128	37.114857
21-06-21 04:40	2	36.52021	33.829914	37.275925
21-06-21 04:50	2	36.577652	33.82075	36.04493
21-06-21 05:00	2	36.45822	34.132668	36.641212
21-06-21 05:10	2	36.65254	34.546455	37.058735
21-06-21 05:20	2	36.214607	34.586136	37.10381
21-06-21 05:30	2	36.401512	34.31419	37.19292
21-06-21 05:40	2	37.136772	34.26657	37.351814
21-06-21 05:50	2	37.612778	34.59179	37.61897
21-06-21 06:00	2	37.704506	35.612762	37.809586
21-06-21 06:10	2	37.502655	34.607414	37.505013
21-06-21 06:20	2	37.185814	34.452663	37.489147
21-06-21 06:30	2	36.99065	34.082348	37.564644
21-06-21 06:40	2	36.509743	33.96849	37.137352
21-06-21 06:50	2	36.475746	34.156494	36.872128
21-06-21 07:00	3	36.007236	34.073154	37.053062
21-06-21 07:10	3	36.36197	34.328476	36.90699
21-06-21 07:20	3	36.3797	33.93199	37.10012
21-06-21 07:30	3	36.272167	33.89348	37.110176
21-06-21 07:40	3	36.41626	34.320763	36.542595
21-06-21 07:50	3	36.8462	34.5471	36.511448
21-06-21 08:00	3	36.95395	34.056076	36.637222
21-06-21 08:10	3	37.13028	34.65142	36.845703
21-06-21 08:20	3	36.992054	34.076363	36.790634
21-06-21 08:30	3	36.748123	34.066887	36.888542
21-06-21 08:40	3	36.79226	34.471363	36.750347
21-06-21 08:50	3	37.086937	34.52392	36.567986
21-06-21 09:00	3	37.021507	35.19024	36.624153
21-06-21 09:10	3	36.57435	35.216038	36.52752
21-06-21 09:20	3	36.41427	35.003834	36.635338
21-06-21 09:30	3	36.29441	34.735577	36.945415
21-06-21 09:40	3	36.372528	34.2613	36.64731
21-06-21 09:50	3	36.11344	34.03789	36.96363
21-06-21 10:00	3	36.075676	33.96631	37.20048
21-06-21 10:10	3	35.991596	34.116043	37.32205
21-06-21 10:20	3	36.348103	34.157387	37.315376
21-06-21 10:30	3	36.134193	34.242546	37.33158
21-06-21 10:40	3	36.151695	34.105186	37.22075
21-06-21 10:50	3	36.318268	34.271122	37.123344
21-06-21 11:00	3	36.515026	34.985565	37.036316
21-06-21 11:10	3	36.814384	34.811428	36.916748
21-06-21 11:20	3	36.81632	33.905727	37.11578
21-06-21 11:30	3	37.059715	33.869232	36.977318
21-06-21 11:40	3	37.194206	33.680138	37.012432
21-06-21 11:50	3	36.500477	33.910324	37.23153
21-06-21 12:00	3	36.18929	34.294033	36.716682
21-06-21 12:10	3	36.268456	34.90142	36.939007
21-06-21 12:20	3	36.230354	34.974083	36.989025
21-06-21 12:30	3	36.02643	34.368004	37.049213
21-06-21 12:40	3	36.98728	34.928314	37.416016
21-06-21 12:50	3	37.95374	34.92424	37.896614
21-06-21 13:00	3	38.002903	35.12394	37.73636
21-06-21 13:10	3	37.945267	35.080498	37.91394
21-06-21 13:20	3	37.68702	34.369286	37.716743
21-06-21 13:30	3	37.38703	34.629215	37.991314
21-06-21 13:40	3	37.1418	35.377205	37.606224
21-06-21 13:50	3	37.0552	34.131393	37.337563
21-06-21 14:00	3	37.154488	34.704075	37.251457
21-06-21 14:10	3	36.97392	34.944874	37.088017
21-06-21 14:20	3	36.5205	33.885513	37.264557
21-06-21 14:30	3	36.344074	33.667656	37.261543
21-06-21 14:40	3	36.246277	34.50176	37.079987
21-06-21 14:50	3	36.29189	34.719097	37.17113
21-06-21 15:00	3	36.3984	34.638172	37.199116
21-06-21 15:10	3	36.5163	34.539772	37.298244
21-06-21 15:20	3	36.676605	34.048134	37.326595
21-06-21 15:30	3	37.164288	33.954174	37.398182
21-06-21 15:40	3	36.89085	34.224953	37.145
21-06-21 15:50	3	36.811623	34.058865	36.879433
21-06-21 16:00	3	36.574253	34.05704	36.974815
21-06-21 16:10	3	36.507145	33.91221	37.057743
21-06-21 16:20	3	36.835278	34.12548	36.909462
21-06-21 16:30	3	36.708893	34.316544	37.14332
21-06-21 16:40	3	36.47887	34.238518	37.279293
21-06-21 16:50	3	37.190075	34.27306	37.438057
21-06-21 17:00	3	37.354355	34.19776	37.551636
21-06-21 17:10	3	36.452442	33.847954	37.495747
21-06-21 17:20	3	36.39712	33.955673	37.533573
21-06-21 17:30	3	36.711506	34.186165	37.520424
21-06-21 17:40	3	36.713768	34.317924	37.49242
21-06-21 17:50	3	36.694958	34.764137	37.567703
21-06-21 18:00	3	36.597713	34.221394	37.400826
21-06-21 18:10	3	36.85395	34.465218	37.348846
21-06-21 18:20	3	36.60632	34.634987	37.40757
21-06-21 18:30	3	36.59623	34.615993	37.440804
21-06-21 18:40	3	36.736473	34.073463	37.483997
21-06-21 18:50	3	36.876434	34.367218	37.387093
21-06-21 19:00	3	36.963345	34.476135	37.65015
21-06-21 19:10	3	36.9135	34.56097	37.696587
21-06-21 19:20	3	36.85012	34.342987	37.62096
21-06-21 19:30	3	37.014557	34.42355	37.64512
21-06-21 19:40	3	37.092648	34.771667	37.533897
21-06-21 19:50	3	37.006874	35.068733	37.350464
21-06-21 20:00	3	36.979927	34.607494	37.55935
21-06-21 20:10	3	37.18567	34.07183	37.532574
21-06-21 20:20	3	37.184334	34.092346	37.53164
21-06-21 20:30	3	37.055595	34.202427	37.392723
21-06-21 20:40	3	37.179707	35.09017	37.533745
21-06-21 20:50	3	37.26107	35.128277	37.777534
21-06-21 21:00	3	37.64358	34.672085	37.92445
21-06-21 21:10	3	37.744007	34.666992	37.797836
21-06-21 21:20	3	37.771812	34.717297	37.75633
21-06-21 21:30	3	37.79382	35.05017	37.83675
21-06-21 21:40	3	37.342762	34.040318	37.496525
21-06-21 21:50	3	36.994835	34.291702	37.58747
21-06-21 22:00	3	37.144592	36.908497	37.50947
21-06-21 22:10	3	36.966946	37.658092	37.6435
21-06-21 22:20	3	37.177227	37.215202	37.650867
21-06-21 22:30	3	37.076927	37.39579	37.69953
21-06-21 22:40	3	36.90249	37.13294	38.139885
21-06-21 22:50	3	37.35011	35.63166	38.171013
21-06-21 23:00	3	37.34034	35.25477	38.12892
21-06-21 23:10	3	37.536045	35.173244	38.288147
21-06-21 23:20	3	37.931267	37.104343	38.37011
21-06-21 23:30	3	37.756866	35.74027	38.281113
21-06-21 23:40	3	37.77724	36.92411	37.89643
21-06-21 23:50	3	37.925053	35.068253	37.93692
21-06-22 00:00	3	37.82476	34.481018	37.906532
21-06-22 00:10	3	37.584965	34.095345	37.970028
21-06-22 00:20	3	37.421867	34.55117	37.886105
21-06-22 00:30	3	37.653435	34.46498	37.604897
21-06-22 00:40	3	37.505894	34.472916	37.494865
21-06-22 00:50	3	37.583874	34.817223	37.574318
21-06-22 01:00	3	37.947475	35.842915	37.100147
21-06-22 01:10	3	37.606148	35.097168	37.09032
21-06-22 01:20	3	37.698097	34.258415	37.382504
21-06-22 01:30	3	37.5733	34.319862	37.549873
21-06-22 01:40	3	37.47717	34.55458	37.44793
21-06-22 01:50	3	37.379166	34.22802	37.534355
21-06-22 02:00	3	37.016876	34.38384	37.594242
21-06-22 02:10	3	37.052208	34.766655	37.42222
21-06-22 02:20	3	37.043404	34.66704	37.396263
21-06-22 02:30	3	37.115444	34.394524	37.26155
21-06-22 02:40	3	36.961086	34.06711	37.471195
21-06-22 02:50	3	36.990417	34.17622	37.544174
21-06-22 03:00	3	37.00628	34.530293	37.60585
21-06-22 03:10	3	36.53439	34.246647	37.514862
21-06-22 03:20	3	36.560413	33.998398	37.411762
21-06-22 03:30	3	36.641293	34.463123	37.810154
21-06-22 03:40	3	36.58592	34.04429	37.947624
21-06-22 03:50	3	36.563095	33.705524	37.932064
21-06-22 04:00	3	36.695267	33.997963	37.880882
21-06-22 04:10	3	36.993996	33.769833	37.98017
21-06-22 04:20	3	37.470924	33.579643	37.854546
21-06-22 04:30	3	37.959812	34.29117	37.718567
21-06-22 04:40	3	38.025963	34.154255	37.943344
21-06-22 04:50	3	37.886528	34.363594	38.152004
21-06-22 05:00	3	37.81631	34.267754	38.076836
21-06-22 05:10	3	37.732727	34.822094	37.611656
21-06-22 05:20	3	38.012848	34.180317	37.384228
21-06-22 05:30	3	37.75768	34.754513	37.32012
21-06-22 05:40	3	37.48657	34.238792	37.4115
21-06-22 05:50	3	37.37045	34.312252	37.54409
21-06-22 06:00	3	36.893646	37.439682	37.657104
21-06-22 06:10	3	36.793518	36.48282	37.536503
21-06-22 06:20	3	36.56899	35.910236	37.41951
21-06-22 06:30	3	36.645214	36.274277	37.149788
21-06-22 06:40	3	37.03856	36.98151	37.233494
21-06-22 06:50	3	36.91962	36.935318	37.280174
21-06-22 07:00	4	36.385704	35.316826	37.104633
21-06-22 07:10	4	36.05413	34.916157	37.08001
21-06-22 07:20	4	36.44557	34.214977	37.297348
21-06-22 07:30	4	35.914272	34.583916	37.05137
21-06-22 07:40	4	36.261566	34.991753	37.150055
21-06-22 07:50	4	36.036125	35.426765	37.063217
21-06-22 08:00	4	36.34865	35.178116	36.952038
21-06-22 08:10	4	36.44632	35.021763	36.700226
21-06-22 08:20	4	36.564995	35.359444	36.54354
21-06-22 08:30	4	37.060936	35.256226	36.576775
21-06-22 08:40	4	36.920616	35.22745	36.668114
21-06-22 08:50	4	36.116737	34.544334	36.693207
21-06-22 09:00	4	36.29511	35.99874	36.745556
21-06-22 09:10	4	36.515945	35.604504	36.692173
21-06-22 09:20	4	36.500145	35.471462	36.798046
21-06-22 09:30	4	36.59806	34.26894	36.91417
21-06-22 09:40	4	36.61506	34.815716	36.66723
21-06-22 09:50	4	36.300804	35.052197	36.79269
21-06-22 10:00	4	36.67518	34.71794	36.96294
21-06-22 10:10	4	37.01794	34.80888	36.464558
21-06-22 10:20	4	37.109093	35.188637	36.389538
21-06-22 10:30	4	36.847183	35.46261	36.28085
21-06-22 10:40	4	36.867607	35.623524	36.429993
21-06-22 10:50	4	36.605217	34.974518	36.51937
21-06-22 11:00	4	36.628853	35.063637	36.884975
21-06-22 11:10	4	36.923317	35.639374	37.186592
21-06-22 11:20	4	37.14462	35.15108	37.21468
21-06-22 11:30	4	36.918873	35.07792	36.95562
21-06-22 11:40	4	36.8616	35.303764	36.66628
21-06-22 11:50	4	37.08758	34.89256	37.099895
21-06-22 12:00	4	36.91078	35.087208	37.102005
21-06-22 12:10	4	36.919746	34.608063	36.665405
21-06-22 12:20	4	36.921074	34.965412	36.852547
21-06-22 12:30	4	36.80251	34.823692	37.151527
21-06-22 12:40	4	36.648384	35.115604	37.56138
21-06-22 12:50	4	36.35805	35.075417	37.626003
21-06-22 13:00	4	36.8405	35.053448	37.602634
21-06-22 13:10	4	36.48794	35.372524	37.52489
21-06-22 13:20	4	36.25183	35.424732	37.294025
21-06-22 13:30	4	36.726776	35.188072	37.10891
21-06-22 13:40	4	36.839764	34.58903	36.975582
21-06-22 13:50	4	36.472748	35.20535	36.9336
21-06-22 14:00	4	36.476006	35.773293	37.072453
21-06-22 14:10	4	36.06521	36.078407	37.212486
21-06-22 14:20	4	36.229652	35.874302	37.21203
21-06-22 14:30	4	36.399433	35.214916	37.011177
21-06-22 14:40	4	36.486317	35.156998	37.02105
21-06-22 14:50	4	36.97784	35.31888	37.17087
21-06-22 15:00	4	36.48513	35.040977	36.59755
21-06-22 15:10	4	35.671436	35.18707	36.60517
21-06-22 15:20	4	36.201996	35.05518	36.884163
21-06-22 15:30	4	36.268177	34.905087	37.14309
21-06-22 15:40	4	36.743767	35.05892	36.934273
21-06-22 15:50	4	37.12787	35.159874	36.99583
21-06-22 16:00	4	36.789394	35.185074	37.03158
21-06-22 16:10	4	36.660416	34.74797	37.144714
21-06-22 16:20	4	36.906773	34.86156	37.187836
21-06-22 16:30	4	37.153492	34.9743	36.954956
21-06-22 16:40	4	36.897285	35.070732	36.959686
21-06-22 16:50	4	36.96841	34.666943	37.017017
21-06-22 17:00	4	36.668747	34.637764	37.107216
21-06-22 17:10	4	36.844864	34.161797	37.100227
21-06-22 17:20	4	35.463585	34.96002	37.246693
21-06-22 17:30	4	36.6246	34.275433	36.834335
21-06-22 17:40	4	37.051846	34.835655	36.810658
21-06-22 17:50	4	36.78313	34.457237	37.071037
21-06-22 18:00	4	36.64704	34.789246	37.083557
21-06-22 18:10	4	37.15734	34.637848	37.164967
21-06-22 18:20	4	37.147987	35.369434	37.004154
21-06-22 18:30	4	37.074684	35.332542	37.182278
21-06-22 18:40	4	36.875004	34.992027	37.40185
21-06-22 18:50	4	36.37565	35.948906	37.44639
21-06-22 19:00	4	36.336445	35.152992	37.40253
21-06-22 19:10	4	36.47852	34.768272	37.254025
21-06-22 19:20	4	36.140564	34.050854	37.297443
21-06-22 19:30	4	36.43533	34.395817	37.07978
21-06-22 19:40	4	36.84796	34.418736	36.816208
21-06-22 19:50	4	37.492687	34.873627	37.268394
21-06-22 20:00	4	36.901695	34.76348	37.499077
21-06-22 20:10	4	36.85397	34.817375	37.56692
21-06-22 20:20	4	36.514324	35.106834	37.589176
21-06-22 20:30	4	36.73327	35.55404	37.66172
21-06-22 20:40	4	36.6989	35.379795	37.55851
21-06-22 20:50	4	36.51084	35.283775	37.48991
21-06-22 21:00	4	36.92131	35.32451	37.465057
21-06-22 21:10	4	36.755714	34.41856	37.17356
21-06-22 21:20	4	36.640633	34.44404	37.391636
21-06-22 21:30	4	36.820004	34.293102	37.32592
21-06-22 21:40	4	36.5664	34.3128	37.57705
21-06-22 21:50	4	37.046272	34.84488	37.693172
21-06-22 22:00	4	37.23733	37.058388	37.94005
21-06-22 22:10	4	37.649242	37.44319	38.0552
21-06-22 22:20	4	37.581047	37.602566	38.040665
21-06-22 22:30	4	37.35665	37.922066	37.90519
21-06-22 22:40	4	37.160385	37.915905	37.75833
21-06-22 22:50	4	37.280117	37.686028	37.799713
21-06-22 23:00	4	37.17295	37.654854	37.743885
21-06-22 23:10	4	37.39301	37.59393	38.106007
21-06-22 23:20	4	37.41307	37.752388	38.264748
21-06-22 23:30	4	37.281	37.50744	38.094482
21-06-22 23:40	4	37.526203	37.581974	38.124508
21-06-22 23:50	4	37.75196	37.585453	38.259247
21-06-23 00:00	4	37.431858	37.38674	38.171417
21-06-23 00:10	4	37.51397	35.82204	38.150173
21-06-23 00:20	4	37.910805	35.356907	37.978436
21-06-23 00:30	4	37.76641	35.50485	37.74574
21-06-23 00:40	4	37.772697	35.5437	37.590034
21-06-23 00:50	4	37.177616	35.02711	37.464355
21-06-23 01:00	4	37.023235	35.233795	37.246597
21-06-23 01:10	4	36.95386	34.90747	37.403282
21-06-23 01:20	4	36.985115	35.28824	37.359398
21-06-23 01:30	4	37.05803	35.178505	37.547077
21-06-23 01:40	4	37.114796	35.471413	37.342617
21-06-23 01:50	4	36.8034	35.549606	37.28468
21-06-23 02:00	4	36.43856	35.050823	37.47557
21-06-23 02:10	4	36.618706	35.3855	37.577644
21-06-23 02:20	4	36.651123	35.322193	37.691353
21-06-23 02:30	4	36.686165	35.151627	37.876637
21-06-23 02:40	4	37.11219	35.22303	37.979576
21-06-23 02:50	4	37.0992	35.02812	37.96349
21-06-23 03:00	4	37.1569	35.134907	37.918343
21-06-23 03:10	4	37.714153	36.240005	37.679848
21-06-23 03:20	4	38.141792	35.369194	37.838097
21-06-23 03:30	4	38.035244	34.893005	37.259727
21-06-23 03:40	4	37.9787	35.332687	37.017445
21-06-23 03:50	4	38.02171	35.26492	37.19404
21-06-23 04:00	4	37.698845	35.477345	36.850327
21-06-23 04:10	4	37.421383	35.127625	36.765575
21-06-23 04:20	4	37.348675	35.34569	37.1752
21-06-23 04:30	4	37.204075	35.3176	37.16065
21-06-23 04:40	4	37.008522	35.275143	37.126778
21-06-23 04:50	4	36.95583	35.152695	37.32256
21-06-23 05:00	4	36.664482	34.805595	37.208637
21-06-23 05:10	4	37.348396	35.078773	37.189007
21-06-23 05:20	4	37.72799	36.77591	37.29542
21-06-23 05:30	4	37.774803	35.601795	37.459927
21-06-23 05:40	4	37.616142	34.763428	37.34254
21-06-23 05:50	4	37.52157	34.73558	37.260857
21-06-23 06:00	4	37.243862	34.673656	37.47334
21-06-23 06:10	4	36.77749	34.691418	37.8103
21-06-23 06:20	4	36.533173	35.771004	37.838
21-06-23 06:30	4	36.619476	35.806835	37.758213
21-06-23 06:40	4	36.86424	35.233406	37.595043
21-06-23 06:50	4	36.97411	35.27803	37.600513
21-06-23 07:00	5	36.83239	34.949844	37.60598
21-06-23 07:10	5	36.749237	35.238506	37.437824
21-06-23 07:20	5	36.838936	34.779408	37.40578
21-06-23 07:30	5	36.47801	34.32234	37.460102
21-06-23 07:40	5	36.190224	34.222347	37.40402
21-06-23 07:50	5	36.38435	34.098774	37.34947
21-06-23 08:00	5	36.642467	34.03114	36.76071
21-06-23 08:10	5	36.608673	34.81579	36.57249
21-06-23 08:20	5	36.36157	34.831566	37.041985
21-06-23 08:30	5	36.326855	34.694324	37.13856
21-06-23 08:40	5	36.514515	34.658333	36.95143
21-06-23 08:50	5	36.916553	34.15397	36.999382
21-06-23 09:00	5	36.926704	34.647926	37.11336
21-06-23 09:10	5	36.813972	34.884304	36.865807
21-06-23 09:20	5	36.772373	35.001076	36.71234
21-06-23 09:30	5	37.003838	35.565895	36.94535
21-06-23 09:40	5	36.94954	34.43974	37.02995
21-06-23 09:50	5	36.758858	34.243736	36.795383
21-06-23 10:00	5	36.772194	34.414104	36.803577
21-06-23 10:10	5	36.407906	34.779037	36.987827
21-06-23 10:20	5	36.728813	34.717808	37.00412
21-06-23 10:30	5	36.5112	35.19291	37.070595
21-06-23 10:40	5	36.37988	34.4187	37.36929
21-06-23 10:50	5	36.8265	34.308002	37.24822
21-06-23 11:00	5	37.423424	34.34894	37.10344
21-06-23 11:10	5	36.880005	33.799767	37.168636
21-06-23 11:20	5	36.712734	33.689774	37.042747
21-06-23 11:30	5	36.56194	34.1175	37.133686
21-06-23 11:40	5	36.639412	33.89236	36.796165
21-06-23 11:50	5	37.198402	33.956978	36.928032
21-06-23 12:00	5	36.65044	33.994164	37.037964
21-06-23 12:10	5	36.572502	34.089394	37.49646
21-06-23 12:20	5	37.003113	34.045876	37.37641
21-06-23 12:30	5	36.781017	34.411694	37.57636
21-06-23 12:40	5	37.634415	34.418137	37.708202
21-06-23 12:50	5	37.711132	34.041466	37.583454
21-06-23 13:00	5	37.58063	33.95635	37.577538
21-06-23 13:10	5	37.294514	33.97941	37.233482
21-06-23 13:20	5	37.128086	34.154182	37.14968
21-06-23 13:30	5	37.146717	33.68055	37.01821
21-06-23 13:40	5	36.394814	33.482483	36.8034
21-06-23 13:50	5	36.502922	34.103912	36.446285
21-06-23 14:00	5	36.521736	34.536842	36.520283
21-06-23 14:10	5	36.694763	34.196938	36.954475
21-06-23 14:20	5	36.795372	33.968513	38.88565
21-06-23 14:30	5	36.622955	33.68265	36.73152
21-06-23 14:40	5	36.535736	33.892845	36.951427
21-06-23 14:50	5	36.366943	33.69965	37.124165
21-06-23 15:00	5	36.729317	33.87109	37.08092
21-06-23 15:10	5	36.630955	34.21012	37.19911
21-06-23 15:20	5	37.33269	33.410576	37.255215
21-06-23 15:30	5	36.41681	33.471718	37.089287
21-06-23 15:40	5	36.662315	33.512775	37.013737
21-06-23 15:50	5	36.42937	33.780746	37.090614
21-06-23 16:00	5	36.328934	33.759193	37.099995
21-06-23 16:10	5	36.593742	33.48415	37.23905
21-06-23 16:20	5	36.89802	33.40878	37.137558
21-06-23 16:30	5	37.081425	33.712086	37.076485
21-06-23 16:40	5	36.743454	34.001137	37.04726
21-06-23 16:50	5	36.72843	35.904045	36.954735
21-06-23 17:00	5	36.165253	34.828785	36.73928
21-06-23 17:10	5	35.994267	34.81958	37.008076
21-06-23 17:20	5	36.4755	34.766453	36.94521
21-06-23 17:30	5	37.151756	34.711723	37.168915
21-06-23 17:40	5	36.299946	33.926945	37.217052
21-06-23 17:50	5	36.498497	34.477703	37.332024
21-06-23 18:00	5	36.988373	34.465725	36.950127
21-06-23 18:10	5	36.604626	34.16471	37.022697
21-06-23 18:20	5	36.589905	34.530407	37.03591
21-06-23 18:30	5	36.77097	34.548023	37.09829
21-06-23 18:40	5	36.89435	33.770138	37.232613
21-06-23 18:50	5	37.041847	34.022816	37.146095
21-06-23 19:00	5	37.134575	34.38457	36.975693
21-06-23 19:10	5	36.555832	33.985855	36.831684
21-06-23 19:20	5	36.56958	33.88073	37.194965
21-06-23 19:30	5	36.74865	34.096554	37.21583
21-06-23 19:40	5	36.48183	33.97013	37.285477
21-06-23 19:50	5	36.49975	34.787014	37.426765
21-06-23 20:00	5	36.415688	34.491398	37.208424
21-06-23 20:10	5	36.713066	34.128212	37.162483
21-06-23 20:20	5	36.616375	34.158974	37.196003
21-06-23 20:30	5	36.646046	34.153812	37.40466
21-06-23 20:40	5	36.67767	34.06372	37.534447
21-06-23 20:50	5	36.769005	33.920235	37.58511
21-06-23 21:00	5	36.00913	34.02161	37.851154
21-06-23 21:10	5	36.19148	34.15896	37.574036
21-06-23 21:20	5	36.677116	34.370667	37.532726
21-06-23 21:30	5	36.879673	34.483112	37.754337
21-06-23 21:40	5	36.66109	34.413193	37.56319
21-06-23 21:50	5	36.840473	34.727524	37.638313
21-06-23 22:00	5	37.565434	34.675697	37.727245
21-06-23 22:10	5	37.706734	34.53607	37.662544
21-06-23 22:20	5	37.37555	33.969395	37.7578
21-06-23 22:30	5	37.25063	34.039543	37.601665
21-06-23 22:40	5	37.450047	33.934437	37.19811
21-06-23 22:50	5	37.59928	34.361904	37.38591
21-06-23 23:00	5	37.31356	33.911606	37.42711
21-06-23 23:10	5	37.30781	33.996944	37.430294
21-06-23 23:20	5	37.360023	33.979584	37.618824
21-06-23 23:30	5	37.336784	34.372124	37.86641
21-06-23 23:40	5	37.687668	35.969994	37.986557
21-06-23 23:50	5	37.973824	35.72234	38.050774
21-06-24 00:00	5	37.842022	35.31115	38.20215
21-06-24 00:10	5	37.591114	34.580013	38.44462
21-06-24 00:20	5	37.523926	36.15896	38.51832
21-06-24 00:30	5	37.191353	37.788055	38.387695
21-06-24 00:40	5	37.10159	37.326283	38.033703
21-06-24 00:50	5	37.079636	35.116665	38.174522
21-06-24 01:00	5	37.339264	34.64107	38.098946
21-06-24 01:10	5	37.980675	34.46578	37.79877
21-06-24 01:20	5	38.00949	34.734276	37.995663
21-06-24 01:30	5	38.012745	34.428135	37.70424
21-06-24 01:40	5	37.555023	34.364742	37.49562
21-06-24 01:50	5	37.445335	34.27424	37.466896
21-06-24 02:00	5	36.984314	33.69942	37.611553
21-06-24 02:10	5	36.81156	33.476818	37.59636
21-06-24 02:20	5	36.93292	33.878044	37.20882
21-06-24 02:30	5	36.68798	33.912746	36.913265
21-06-24 02:40	5	36.593735	34.268024	37.186123
21-06-24 02:50	5	36.958553	33.95488	37.086357
21-06-24 03:00	5	36.96259	33.797325	36.91502
21-06-24 03:10	5	37.038624	33.55422	37.010612
21-06-24 03:20	5	37.188614	33.419785	37.050426
21-06-24 03:30	5	37.10313	33.645607	37.101982
21-06-24 03:40	5	36.70141	34.008327	36.768524
21-06-24 03:50	5	37.003345	33.583107	37.005592
21-06-24 04:00	5	36.86018	33.54083	37.3571
21-06-24 04:10	5	36.882523	33.605568	37.284954
21-06-24 04:20	5	37.2653	33.41758	36.79119
21-06-24 04:30	5	37.298847	33.53025	36.709908
21-06-24 04:40	5	37.045456	34.00263	37.08941
21-06-24 04:50	5	37.240784	34.395752	37.298084
21-06-24 05:00	5	37.986443	34.179237	37.390736
21-06-24 05:10	5	37.99051	34.20819	37.547115
21-06-24 05:20	5	37.481888	34.9175	37.134888
21-06-24 05:30	5	37.964012	35.030643	37.5573
21-06-24 05:40	5	37.98068	35.017883	37.719105
21-06-24 05:50	5	37.998173	34.791138	38.06144
21-06-24 06:00	5	37.777267	34.29231	37.549946
21-06-24 06:10	5	37.657806	34.09296	37.716225
21-06-24 06:20	5	37.41107	34.08256	37.47114
21-06-24 06:30	5	37.263283	33.737072	37.473446
21-06-24 06:40	5	37.012234	33.671577	37.65726
21-06-24 06:50	5	36.88071	33.552456	37.66787
21-06-24 07:00	6	36.262432	33.328144	37.4802
21-06-24 07:10	6	36.437668	33.740757	37.210514
21-06-24 07:20	6	36.5422	33.747887	37.315174
21-06-24 07:30	6	36.3888	33.923058	36.49336
21-06-24 07:40	6	35.997795	34.12992	36.08552
21-06-24 07:50	6	36.44805	33.994816	36.018036
21-06-24 08:00	6	36.501137	33.61814	36.226162
21-06-24 08:10	6	36.41503	33.77783	36.47153
21-06-24 08:20	6	36.485897	34.560295	36.529934
21-06-24 08:30	6	36.63637	34.844307	36.652794
21-06-24 08:40	6	36.459682	34.808723	36.76084
21-06-24 08:50	6	36.369762	34.419014	36.388664
21-06-24 09:00	6	35.63924	35.02374	36.45013
21-06-24 09:10	6	35.92463	35.691463	36.528507
21-06-24 09:20	6	36.1548	35.85111	36.379498
21-06-24 09:30	6	35.81798	35.25286	36.315136
21-06-24 09:40	6	36.401733	34.808754	36.467697
21-06-24 09:50	6	36.569958	34.88413	36.667084
21-06-24 10:00	6	36.45335	34.873318	36.955013
21-06-24 10:10	6	36.59706	34.420856	36.85572
21-06-24 10:20	6	37.244022	35.046886	37.198345
21-06-24 10:30	6	37.462727	37.646187	36.770992
21-06-24 10:40	6	37.371098	37.957104	36.895668
21-06-24 10:50	6	not_recorded	not_recorded	not_recorded
21-06-24 11:00	6	not_recorded	not_recorded	not_recorded
21-06-24 11:10	6	not_recorded	not_recorded	not_recorded
21-06-24 11:20	6	not_recorded	not_recorded	not_recorded
21-06-24 11:30	6	not_recorded	not_recorded	not_recorded
21-06-24 11:40	6	not_recorded	not_recorded	not_recorded
21-06-24 11:50	6	not_recorded	not_recorded	not_recorded
21-06-24 12:00	6	not_recorded	not_recorded	not_recorded
21-06-24 12:10	6	not_recorded	not_recorded	not_recorded
21-06-24 12:20	6	not_recorded	not_recorded	not_recorded
21-06-24 12:30	6	not_recorded	not_recorded	not_recorded
21-06-24 12:40	6	not_recorded	not_recorded	not_recorded
21-06-24 12:50	6	not_recorded	not_recorded	not_recorded
21-06-24 13:00	6	not_recorded	not_recorded	not_recorded
21-06-24 13:10	6	not_recorded	not_recorded	not_recorded
21-06-24 13:20	6	not_recorded	not_recorded	not_recorded
21-06-24 13:30	6	not_recorded	not_recorded	not_recorded
21-06-24 13:40	6	not_recorded	not_recorded	not_recorded
21-06-24 13:50	6	not_recorded	not_recorded	not_recorded
21-06-24 14:00	6	not_recorded	not_recorded	not_recorded
21-06-24 14:10	6	not_recorded	not_recorded	not_recorded
21-06-24 14:20	6	not_recorded	not_recorded	not_recorded
21-06-24 14:30	6	not_recorded	not_recorded	not_recorded
21-06-24 14:40	6	not_recorded	not_recorded	not_recorded
21-06-24 14:50	6	not_recorded	not_recorded	not_recorded
21-06-24 15:00	6	not_recorded	not_recorded	not_recorded
21-06-24 15:10	6	not_recorded	not_recorded	not_recorded
21-06-24 15:20	6	not_recorded	not_recorded	not_recorded
21-06-24 15:30	6	not_recorded	not_recorded	not_recorded
21-06-24 15:40	6	not_recorded	not_recorded	not_recorded
21-06-24 15:50	6	not_recorded	not_recorded	not_recorded
21-06-24 16:00	6	not_recorded	not_recorded	not_recorded
21-06-24 16:10	6	not_recorded	not_recorded	not_recorded
21-06-24 16:20	6	not_recorded	not_recorded	not_recorded
21-06-24 16:30	6	not_recorded	not_recorded	not_recorded
21-06-24 16:40	6	not_recorded	not_recorded	not_recorded
21-06-24 16:50	6	not_recorded	not_recorded	not_recorded
21-06-24 17:00	6	not_recorded	not_recorded	not_recorded
21-06-24 17:10	6	not_recorded	not_recorded	not_recorded
21-06-24 17:20	6	not_recorded	not_recorded	not_recorded
21-06-24 17:30	6	not_recorded	not_recorded	not_recorded
21-06-24 17:40	6	not_recorded	not_recorded	not_recorded
21-06-24 17:50	6	not_recorded	not_recorded	not_recorded
21-06-24 18:00	6	not_recorded	not_recorded	not_recorded
21-06-24 18:10	6	not_recorded	not_recorded	not_recorded
21-06-24 18:20	6	not_recorded	not_recorded	not_recorded
21-06-24 18:30	6	not_recorded	not_recorded	not_recorded
21-06-24 18:40	6	not_recorded	not_recorded	not_recorded
21-06-24 18:50	6	not_recorded	not_recorded	not_recorded
21-06-24 19:00	6	not_recorded	not_recorded	not_recorded
21-06-24 19:10	6	not_recorded	not_recorded	not_recorded
21-06-24 19:20	6	not_recorded	not_recorded	not_recorded
21-06-24 19:30	6	not_recorded	not_recorded	not_recorded
21-06-24 19:40	6	not_recorded	not_recorded	not_recorded
21-06-24 19:50	6	not_recorded	not_recorded	not_recorded
21-06-24 20:00	6	not_recorded	not_recorded	not_recorded
21-06-24 20:10	6	not_recorded	not_recorded	not_recorded
21-06-24 20:20	6	not_recorded	not_recorded	not_recorded
21-06-24 20:30	6	not_recorded	not_recorded	not_recorded
21-06-24 20:40	6	not_recorded	not_recorded	not_recorded
21-06-24 20:50	6	not_recorded	not_recorded	not_recorded
21-06-24 21:00	6	not_recorded	not_recorded	not_recorded
21-06-24 21:10	6	not_recorded	not_recorded	not_recorded
21-06-24 21:20	6	not_recorded	not_recorded	not_recorded
21-06-24 21:30	6	not_recorded	not_recorded	not_recorded
21-06-24 21:40	6	not_recorded	not_recorded	not_recorded
21-06-24 21:50	6	not_recorded	not_recorded	not_recorded
21-06-24 22:00	6	not_recorded	not_recorded	not_recorded
21-06-24 22:10	6	not_recorded	not_recorded	not_recorded
21-06-24 22:20	6	not_recorded	not_recorded	not_recorded
21-06-24 22:30	6	not_recorded	not_recorded	not_recorded
21-06-24 22:40	6	not_recorded	not_recorded	not_recorded
21-06-24 22:50	6	not_recorded	not_recorded	not_recorded
21-06-24 23:00	6	not_recorded	not_recorded	not_recorded
21-06-24 23:10	6	not_recorded	not_recorded	not_recorded
21-06-24 23:20	6	not_recorded	not_recorded	not_recorded
21-06-24 23:30	6	not_recorded	not_recorded	not_recorded
21-06-24 23:40	6	not_recorded	not_recorded	not_recorded
21-06-24 23:50	6	not_recorded	not_recorded	not_recorded
21-06-25 00:00	6	not_recorded	not_recorded	not_recorded
21-06-25 00:10	6	not_recorded	not_recorded	not_recorded
21-06-25 00:20	6	not_recorded	not_recorded	not_recorded
21-06-25 00:30	6	not_recorded	not_recorded	not_recorded
21-06-25 00:40	6	not_recorded	not_recorded	not_recorded
21-06-25 00:50	6	not_recorded	not_recorded	not_recorded
21-06-25 01:00	6	not_recorded	not_recorded	not_recorded
21-06-25 01:10	6	not_recorded	not_recorded	not_recorded
21-06-25 01:20	6	not_recorded	not_recorded	not_recorded
21-06-25 01:30	6	not_recorded	not_recorded	not_recorded
21-06-25 01:40	6	not_recorded	not_recorded	not_recorded
21-06-25 01:50	6	not_recorded	not_recorded	not_recorded
21-06-25 02:00	6	not_recorded	not_recorded	not_recorded
21-06-25 02:10	6	not_recorded	not_recorded	not_recorded
21-06-25 02:20	6	not_recorded	not_recorded	not_recorded
21-06-25 02:30	6	not_recorded	not_recorded	not_recorded
21-06-25 02:40	6	not_recorded	not_recorded	not_recorded
21-06-25 02:50	6	not_recorded	not_recorded	not_recorded
21-06-25 03:00	6	not_recorded	not_recorded	not_recorded
21-06-25 03:10	6	not_recorded	not_recorded	not_recorded
21-06-25 03:20	6	not_recorded	not_recorded	not_recorded
21-06-25 03:30	6	not_recorded	not_recorded	not_recorded
21-06-25 03:40	6	not_recorded	not_recorded	not_recorded
21-06-25 03:50	6	not_recorded	not_recorded	not_recorded
21-06-25 04:00	6	not_recorded	not_recorded	not_recorded
21-06-25 04:10	6	not_recorded	not_recorded	not_recorded
21-06-25 04:20	6	not_recorded	not_recorded	not_recorded
21-06-25 04:30	6	not_recorded	not_recorded	not_recorded
21-06-25 04:40	6	not_recorded	not_recorded	not_recorded
21-06-25 04:50	6	not_recorded	not_recorded	not_recorded
21-06-25 05:00	6	not_recorded	not_recorded	not_recorded
21-06-25 05:10	6	not_recorded	not_recorded	not_recorded
21-06-25 05:20	6	not_recorded	not_recorded	not_recorded
21-06-25 05:30	6	not_recorded	not_recorded	not_recorded
21-06-25 05:40	6	not_recorded	not_recorded	not_recorded
21-06-25 05:50	6	not_recorded	not_recorded	not_recorded
21-06-25 06:00	6	not_recorded	not_recorded	not_recorded
21-06-25 06:10	6	not_recorded	not_recorded	not_recorded
21-06-25 06:20	6	not_recorded	not_recorded	not_recorded
21-06-25 06:30	6	not_recorded	not_recorded	not_recorded
21-06-25 06:40	6	not_recorded	not_recorded	not_recorded
21-06-25 06:50	6	not_recorded	not_recorded	not_recorded
