# Supplementary material for: Rodent home cage monitoring for preclinical safety pharmacology assessment: results of a multi-company validation evaluating nonclinical and clinical data from three compounds
Source: Front Toxicol. 2025 Nov 5;7:1655330. doi: 10.3389/ftox.2025.1655330 (PMC12626872; doi:10.3389/ftox.2025.1655330)
Supplement: Supplementary file 1 [file DataSheet1.zip › JNJ/JNJ_Temperature_040_Cage-1.csv]

timestamp	day_index	985141003627853	985141003627904	985141003627907
21-06-04 07:00	-4	not_recorded	not_recorded	not_recorded
21-06-04 07:10	-4	not_recorded	not_recorded	not_recorded
21-06-04 07:20	-4	not_recorded	not_recorded	not_recorded
21-06-04 07:30	-4	not_recorded	not_recorded	not_recorded
21-06-04 07:40	-4	not_recorded	not_recorded	not_recorded
21-06-04 07:50	-4	not_recorded	not_recorded	not_recorded
21-06-04 08:00	-4	not_recorded	not_recorded	not_recorded
21-06-04 08:10	-4	not_recorded	not_recorded	not_recorded
21-06-04 08:20	-4	not_recorded	not_recorded	not_recorded
21-06-04 08:30	-4	not_recorded	not_recorded	not_recorded
21-06-04 08:40	-4	not_recorded	not_recorded	not_recorded
21-06-04 08:50	-4	not_recorded	not_recorded	not_recorded
21-06-04 09:00	-4	not_recorded	not_recorded	not_recorded
21-06-04 09:10	-4	not_recorded	not_recorded	not_recorded
21-06-04 09:20	-4	not_recorded	not_recorded	not_recorded
21-06-04 09:30	-4	not_recorded	not_recorded	not_recorded
21-06-04 09:40	-4	not_recorded	not_recorded	not_recorded
21-06-04 09:50	-4	37.933773	37.809486	38.072792
21-06-04 10:00	-4	37.60523	37.77896	37.99043
21-06-04 10:10	-4	37.30299	37.2624	37.61692
21-06-04 10:20	-4	37.064465	37.115044	37.477257
21-06-04 10:30	-4	36.769478	36.94003	37.09046
21-06-04 10:40	-4	36.909466	36.88062	37.144203
21-06-04 10:50	-4	37.13762	36.608665	37.0534
21-06-04 11:00	-4	37.000935	36.402386	36.867622
21-06-04 11:10	-4	36.640114	36.676872	36.742867
21-06-04 11:20	-4	36.614502	36.709618	36.719482
21-06-04 11:30	-4	36.949284	37.00403	36.62541
21-06-04 11:40	-4	36.78704	36.735756	36.1155
21-06-04 11:50	-4	36.995003	36.683468	36.27165
21-06-04 12:00	-4	37.037037	36.890114	36.51116
21-06-04 12:10	-4	36.864742	36.822334	36.76393
21-06-04 12:20	-4	36.55436	36.611496	36.861156
21-06-04 12:30	-4	36.972145	36.62498	36.528656
21-06-04 12:40	-4	36.648598	36.32473	36.59416
21-06-04 12:50	-4	36.537327	36.24005	36.917282
21-06-04 13:00	-4	36.377888	36.686687	36.997063
21-06-04 13:10	-4	36.31436	36.670757	36.683853
21-06-04 13:20	-4	36.793793	36.409405	36.418674
21-06-04 13:30	-4	36.593376	36.331257	36.71473
21-06-04 13:40	-4	37.009483	36.34237	37.015232
21-06-04 13:50	-4	37.207024	36.722633	37.02155
21-06-04 14:00	-4	36.819626	36.786747	37.05108
21-06-04 14:10	-4	36.375603	37.101597	37.036156
21-06-04 14:20	-4	35.995834	36.569695	37.1632
21-06-04 14:30	-4	36.582	36.15417	37.004204
21-06-04 14:40	-4	36.284416	36.641945	36.70298
21-06-04 14:50	-4	36.774582	36.806107	36.56434
21-06-04 15:00	-4	37.08685	36.85372	36.924786
21-06-04 15:10	-4	37.20532	36.728962	37.146233
21-06-04 15:20	-4	37.261818	36.852295	36.983543
21-06-04 15:30	-4	37.367702	36.816795	36.89093
21-06-04 15:40	-4	36.8189	36.985027	36.43949
21-06-04 15:50	-4	36.787544	36.864235	36.448227
21-06-04 16:00	-4	37.224876	36.8202	36.207508
21-06-04 16:10	-4	36.917595	36.966003	36.529472
21-06-04 16:20	-4	36.670044	36.671562	36.980324
21-06-04 16:30	-4	36.6139	37.079765	37.19159
21-06-04 16:40	-4	36.84185	36.62664	37.238106
21-06-04 16:50	-4	36.850815	37.067177	37.225437
21-06-04 17:00	-4	36.75537	36.999603	37.18741
21-06-04 17:10	-4	37.090717	36.790684	37.400627
21-06-04 17:20	-4	37.165985	37.057194	37.049126
21-06-04 17:30	-4	37.096794	36.93944	36.95195
21-06-04 17:40	-4	37.231785	37.050156	36.863384
21-06-04 17:50	-4	37.120216	36.426567	36.3628
21-06-04 18:00	-4	37.10651	36.181057	36.4838
21-06-04 18:10	-4	37.06803	36.28649	36.96897
21-06-04 18:20	-4	37.030743	36.65414	36.706753
21-06-04 18:30	-4	36.87379	36.711754	36.191032
21-06-04 18:40	-4	36.94252	37.03554	36.66378
21-06-04 18:50	-4	37.08831	37.109795	37.17344
21-06-04 19:00	-4	36.716858	36.9851	37.281372
21-06-04 19:10	-4	37.05108	36.86424	36.70026
21-06-04 19:20	-4	37.40705	36.468254	36.67537
21-06-04 19:30	-4	37.17433	36.068497	36.43215
21-06-04 19:40	-4	37.109386	36.210396	36.972004
21-06-04 19:50	-4	37.365532	37.079018	37.099777
21-06-04 20:00	-4	37.41226	36.89852	36.698036
21-06-04 20:10	-4	37.185432	36.852005	36.85671
21-06-04 20:20	-4	37.112312	37.17143	36.910603
21-06-04 20:30	-4	36.509266	36.96993	36.659134
21-06-04 20:40	-4	36.592407	36.316643	37.04293
21-06-04 20:50	-4	37.045452	36.428875	37.10998
21-06-04 21:00	-4	37.43374	36.5456	36.819347
21-06-04 21:10	-4	37.434998	37.035656	36.526405
21-06-04 21:20	-4	37.187687	36.944153	36.500736
21-06-04 21:30	-4	37.38247	36.77668	36.71694
21-06-04 21:40	-4	37.362408	36.95192	37.24965
21-06-04 21:50	-4	37.580524	37.141785	37.081768
21-06-04 22:00	-4	37.328087	36.567192	36.90664
21-06-04 22:10	-4	37.667145	35.892406	36.75977
21-06-04 22:20	-4	37.681984	36.678448	36.84101
21-06-04 22:30	-4	37.590828	37.133167	36.962048
21-06-04 22:40	-4	37.959885	37.278336	36.80401
21-06-04 22:50	-4	38.051235	37.374718	37.12803
21-06-04 23:00	-4	37.95992	37.282036	37.079334
21-06-04 23:10	-4	38.1707	37.222923	37.509056
21-06-04 23:20	-4	38.21391	37.402203	37.527428
21-06-04 23:30	-4	38.05123	37.59272	37.779648
21-06-04 23:40	-4	37.99541	37.722485	37.38612
21-06-04 23:50	-4	38.03607	38.028393	37.646202
21-06-05 00:00	-4	37.914024	38.07898	37.74793
21-06-05 00:10	-4	37.95072	37.546894	37.835094
21-06-05 00:20	-4	38.128998	37.931717	37.948757
21-06-05 00:30	-4	38.36153	38.288292	38.3222
21-06-05 00:40	-4	38.164944	38.041847	38.195515
21-06-05 00:50	-4	38.051994	38.005318	37.92834
21-06-05 01:00	-4	38.102726	37.953056	37.924847
21-06-05 01:10	-4	37.88875	37.77249	37.884327
21-06-05 01:20	-4	37.892914	37.894257	37.751266
21-06-05 01:30	-4	37.7789	37.80581	37.816334
21-06-05 01:40	-4	37.098885	37.89663	37.759605
21-06-05 01:50	-4	37.382668	37.829536	37.466457
21-06-05 02:00	-4	37.673058	37.592644	37.590828
21-06-05 02:10	-4	37.70485	37.75477	37.67701
21-06-05 02:20	-4	37.13769	37.608654	37.694847
21-06-05 02:30	-4	36.809513	37.315643	37.591217
21-06-05 02:40	-4	36.869057	37.210567	37.474953
21-06-05 02:50	-4	37.083878	37.16711	37.18998
21-06-05 03:00	-4	37.258522	36.928917	37.330856
21-06-05 03:10	-4	37.476173	37.219624	37.07482
21-06-05 03:20	-4	37.496407	37.27385	37.515926
21-06-05 03:30	-4	37.87206	37.790558	38.078568
21-06-05 03:40	-4	38.16242	37.900948	38.02851
21-06-05 03:50	-4	38.13355	38.158077	37.99073
21-06-05 04:00	-4	38.112553	37.995617	37.865913
21-06-05 04:10	-4	38.168083	37.79537	37.75945
21-06-05 04:20	-4	38.100517	37.743774	37.711914
21-06-05 04:30	-4	37.867992	37.42002	37.66379
21-06-05 04:40	-4	38.014057	37.590935	37.79446
21-06-05 04:50	-4	38.08447	37.684963	37.84449
21-06-05 05:00	-4	37.878532	37.828613	37.711327
21-06-05 05:10	-4	37.376694	37.80091	37.49622
21-06-05 05:20	-4	36.642372	37.887207	37.51635
21-06-05 05:30	-4	36.613506	37.740147	37.197548
21-06-05 05:40	-4	36.618553	37.56085	37.522312
21-06-05 05:50	-4	37.709267	37.854607	37.801834
21-06-05 06:00	-4	38.09426	37.962776	38.020927
21-06-05 06:10	-4	37.925407	37.805397	37.7167
21-06-05 06:20	-4	37.46189	37.660072	37.3488
21-06-05 06:30	-4	37.443703	37.444862	36.834873
21-06-05 06:40	-4	37.615074	37.152565	36.947792
21-06-05 06:50	-4	37.14994	37.072308	37.296436
21-06-05 07:00	-3	36.833527	36.740284	37.276154
21-06-05 07:10	-3	36.376728	36.5933	37.12031
21-06-05 07:20	-3	36.487953	36.43142	36.498695
21-06-05 07:30	-3	36.943275	36.56997	36.69001
21-06-05 07:40	-3	37.07087	36.776466	36.935486
21-06-05 07:50	-3	36.90801	36.47426	36.977543
21-06-05 08:00	-3	37.23439	36.957893	37.67041
21-06-05 08:10	-3	37.31626	36.975285	37.723938
21-06-05 08:20	-3	37.416008	36.817226	37.29502
21-06-05 08:30	-3	37.19788	36.69836	36.890953
21-06-05 08:40	-3	37.10981	36.92173	36.870373
21-06-05 08:50	-3	37.09145	37.032177	37.365093
21-06-05 09:00	-3	36.86914	37.151085	37.37489
21-06-05 09:10	-3	37.036926	37.112164	37.25387
21-06-05 09:20	-3	37.17213	36.79839	37.1344
21-06-05 09:30	-3	37.090515	36.87562	37.094555
21-06-05 09:40	-3	37.19274	37.21997	37.30718
21-06-05 09:50	-3	36.91328	37.18799	37.29414
21-06-05 10:00	-3	37.215004	37.13822	37.023964
21-06-05 10:10	-3	36.913353	37.016663	37.028816
21-06-05 10:20	-3	36.75126	36.83805	36.775826
21-06-05 10:30	-3	36.562584	36.45211	36.617466
21-06-05 10:40	-3	36.89391	36.7127	36.75985
21-06-05 10:50	-3	37.301506	36.94484	36.992393
21-06-05 11:00	-3	37.352146	37.231457	37.076427
21-06-05 11:10	-3	37.305656	36.948265	37.10781
21-06-05 11:20	-3	37.329765	37.128864	36.973843
21-06-05 11:30	-3	36.748955	36.857414	36.740715
21-06-05 11:40	-3	36.812565	36.683067	36.61306
21-06-05 11:50	-3	36.990784	36.437317	36.72622
21-06-05 12:00	-3	36.93625	36.644432	36.77942
21-06-05 12:10	-3	36.880344	36.581757	36.909874
21-06-05 12:20	-3	36.87216	36.470104	36.60326
21-06-05 12:30	-3	36.911266	35.976505	37.163033
21-06-05 12:40	-3	37.09675	35.84841	37.09183
21-06-05 12:50	-3	37.193077	36.55086	36.85679
21-06-05 13:00	-3	36.826214	36.929462	37.18522
21-06-05 13:10	-3	37.08126	36.9839	36.978127
21-06-05 13:20	-3	37.445595	36.6809	36.76934
21-06-05 13:30	-3	37.23262	36.73006	37.046257
21-06-05 13:40	-3	37.085403	36.276142	37.187263
21-06-05 13:50	-3	37.328217	36.367657	37.417313
21-06-05 14:00	-3	37.086292	36.505974	36.80352
21-06-05 14:10	-3	36.709984	36.394493	36.518047
21-06-05 14:20	-3	37.107464	36.128815	36.74629
21-06-05 14:30	-3	37.108063	36.076603	37.029396
21-06-05 14:40	-3	36.924816	36.56999	37.25573
21-06-05 14:50	-3	36.824596	36.792007	37.416454
21-06-05 15:00	-3	36.891586	36.82144	36.927395
21-06-05 15:10	-3	36.87043	36.540558	37.027206
21-06-05 15:20	-3	37.107605	36.55867	37.092323
21-06-05 15:30	-3	36.98209	36.616096	37.041225
21-06-05 15:40	-3	36.85165	36.272213	36.866505
21-06-05 15:50	-3	36.995106	36.17417	37.026627
21-06-05 16:00	-3	37.225197	36.158466	36.790455
21-06-05 16:10	-3	37.220554	36.420357	37.160927
21-06-05 16:20	-3	37.171024	36.49506	37.240227
21-06-05 16:30	-3	37.42664	36.418774	37.37249
21-06-05 16:40	-3	37.54053	36.91163	37.303467
21-06-05 16:50	-3	37.320484	37.13559	37.21122
21-06-05 17:00	-3	37.129616	36.827747	36.912994
21-06-05 17:10	-3	37.117413	36.504635	36.454548
21-06-05 17:20	-3	37.073322	36.459984	36.6771
21-06-05 17:30	-3	37.34898	36.703705	36.86706
21-06-05 17:40	-3	37.399086	36.88237	36.68147
21-06-05 17:50	-3	37.16051	36.963055	37.103477
21-06-05 18:00	-3	36.975227	36.999214	37.178303
21-06-05 18:10	-3	37.16265	36.872887	37.231968
21-06-05 18:20	-3	37.083763	36.057457	37.1307
21-06-05 18:30	-3	37.075302	36.09946	37.35688
21-06-05 18:40	-3	37.16061	36.380745	37.323875
21-06-05 18:50	-3	37.09797	36.735336	36.927956
21-06-05 19:00	-3	37.124207	36.601376	37.116463
21-06-05 19:10	-3	36.921993	36.469925	37.06875
21-06-05 19:20	-3	37.479458	36.452705	36.890644
21-06-05 19:30	-3	37.5895	36.529224	37.02491
21-06-05 19:40	-3	37.827187	37.139874	37.48053
21-06-05 19:50	-3	37.869133	37.112976	37.2438
21-06-05 20:00	-3	37.67225	37.485855	37.191483
21-06-05 20:10	-3	37.842354	36.548862	36.836754
21-06-05 20:20	-3	37.480103	36.609947	36.628338
21-06-05 20:30	-3	37.422203	36.960365	36.65899
21-06-05 20:40	-3	37.408974	36.200855	36.996178
21-06-05 20:50	-3	37.258747	36.19419	37.177334
21-06-05 21:00	-3	37.22941	36.45761	36.960518
21-06-05 21:10	-3	37.442837	36.89796	37.176388
21-06-05 21:20	-3	37.438377	36.853786	37.244526
21-06-05 21:30	-3	37.63126	37.514946	37.34626
21-06-05 21:40	-3	37.523575	37.09985	37.230003
21-06-05 21:50	-3	37.561714	36.971485	36.761898
21-06-05 22:00	-3	37.852863	37.286232	36.957466
21-06-05 22:10	-3	37.51397	36.98256	37.243584
21-06-05 22:20	-3	37.29039	37.029644	36.756306
21-06-05 22:30	-3	37.32461	37.075962	36.921417
21-06-05 22:40	-3	37.775734	37.243813	37.28075
21-06-05 22:50	-3	38.09068	37.51895	37.271023
21-06-05 23:00	-3	38.073463	37.563232	37.476982
21-06-05 23:10	-3	37.962463	37.483192	37.238678
21-06-05 23:20	-3	37.884357	37.508774	37.25238
21-06-05 23:30	-3	38.082447	37.485706	37.238136
21-06-05 23:40	-3	38.09817	37.63405	37.47734
21-06-05 23:50	-3	38.100784	37.680862	37.697548
21-06-06 00:00	-3	37.958416	37.93565	37.744713
21-06-06 00:10	-3	37.585327	37.927727	37.682957
21-06-06 00:20	-3	37.73524	37.884716	37.685013
21-06-06 00:30	-3	38.14909	37.946243	37.92163
21-06-06 00:40	-3	38.29987	38.113888	38.160522
21-06-06 00:50	-3	38.10392	38.20362	37.788525
21-06-06 01:00	-3	37.878616	37.89952	37.65335
21-06-06 01:10	-3	37.916527	37.56164	37.893406
21-06-06 01:20	-3	37.774742	37.634716	37.911346
21-06-06 01:30	-3	37.956	37.800697	38.007423
21-06-06 01:40	-3	37.668877	37.746925	37.941536
21-06-06 01:50	-3	37.737556	37.809937	37.92492
21-06-06 02:00	-3	37.73147	37.23118	37.624428
21-06-06 02:10	-3	37.623276	37.228714	37.29882
21-06-06 02:20	-3	37.52535	37.143093	36.963787
21-06-06 02:30	-3	37.38007	36.928936	37.224068
21-06-06 02:40	-3	37.313274	36.745323	37.42978
21-06-06 02:50	-3	37.13962	36.63996	37.64547
21-06-06 03:00	-3	36.993042	37.023106	37.864834
21-06-06 03:10	-3	37.05526	37.25952	37.802094
21-06-06 03:20	-3	37.06244	37.65529	38.01685
21-06-06 03:30	-3	37.411476	37.681046	37.823677
21-06-06 03:40	-3	37.770054	37.61856	37.969105
21-06-06 03:50	-3	38.044224	37.73811	37.477104
21-06-06 04:00	-3	38.22335	37.583473	37.32144
21-06-06 04:10	-3	38.122177	37.336273	36.972828
21-06-06 04:20	-3	38.01429	37.697	37.156975
21-06-06 04:30	-3	37.842968	37.479816	37.174385
21-06-06 04:40	-3	37.770092	37.306335	36.627846
21-06-06 04:50	-3	38.024178	37.41118	37.274868
21-06-06 05:00	-3	38.14045	37.32178	37.640175
21-06-06 05:10	-3	37.901703	37.43645	37.922142
21-06-06 05:20	-3	37.81214	37.186687	37.463264
21-06-06 05:30	-3	37.40522	37.32334	37.18968
21-06-06 05:40	-3	37.33555	36.873756	37.588203
21-06-06 05:50	-3	37.71453	37.579388	37.79542
21-06-06 06:00	-3	38.14058	37.662407	38.011524
21-06-06 06:10	-3	37.81056	37.607815	37.888783
21-06-06 06:20	-3	37.776546	37.829487	37.63054
21-06-06 06:30	-3	37.45141	37.47674	37.529594
21-06-06 06:40	-3	37.609196	37.52425	37.713078
21-06-06 06:50	-3	37.57894	37.125893	37.86415
21-06-06 07:00	-2	37.269295	37.130146	37.41233
21-06-06 07:10	-2	37.494576	37.02716	37.520615
21-06-06 07:20	-2	37.121986	37.112785	36.69094
21-06-06 07:30	-2	36.777412	36.436012	36.61591
21-06-06 07:40	-2	36.52531	36.34883	36.956947
21-06-06 07:50	-2	36.78688	35.924908	36.916054
21-06-06 08:00	-2	36.640026	35.766468	36.45226
21-06-06 08:10	-2	36.398106	36.02364	36.391796
21-06-06 08:20	-2	36.58068	36.394077	36.5414
21-06-06 08:30	-2	36.796383	36.473495	36.87823
21-06-06 08:40	-2	36.58499	36.5045	36.962635
21-06-06 08:50	-2	36.57699	36.277695	36.76953
21-06-06 09:00	-2	36.592964	36.336548	36.37623
21-06-06 09:10	-2	36.64587	36.620564	36.32075
21-06-06 09:20	-2	36.650322	36.950874	36.260746
21-06-06 09:30	-2	36.28198	36.73913	36.4511
21-06-06 09:40	-2	36.527805	36.46649	36.682884
21-06-06 09:50	-2	36.472206	36.62975	36.84202
21-06-06 10:00	-2	36.49946	36.57434	37.003517
21-06-06 10:10	-2	36.506355	36.658165	37.001335
21-06-06 10:20	-2	36.4403	36.737797	37.0
21-06-06 10:30	-2	36.315575	36.889343	36.776127
21-06-06 10:40	-2	36.259117	36.706078	36.66142
21-06-06 10:50	-2	36.437798	36.67671	37.02952
21-06-06 11:00	-2	36.56371	36.531914	36.704365
21-06-06 11:10	-2	36.598915	36.452103	36.83835
21-06-06 11:20	-2	36.369865	36.53012	36.90165
21-06-06 11:30	-2	36.325653	36.970955	37.129272
21-06-06 11:40	-2	36.47663	36.749367	36.753075
21-06-06 11:50	-2	36.432587	36.813225	36.40017
21-06-06 12:00	-2	36.14947	36.696827	36.491814
21-06-06 12:10	-2	37.17014	36.46577	36.93706
21-06-06 12:20	-2	36.886158	36.543694	36.583977
21-06-06 12:30	-2	37.07607	36.596752	36.443336
21-06-06 12:40	-2	37.098244	36.780872	36.747944
21-06-06 12:50	-2	37.10035	36.481544	36.95354
21-06-06 13:00	-2	37.038948	36.694023	36.720173
21-06-06 13:10	-2	37.177376	36.627098	37.19378
21-06-06 13:20	-2	36.93029	36.729298	36.736763
21-06-06 13:30	-2	36.62333	36.667965	36.85124
21-06-06 13:40	-2	36.716663	36.39422	37.1706
21-06-06 13:50	-2	36.73507	36.51932	36.71313
21-06-06 14:00	-2	37.032093	36.356956	36.64097
21-06-06 14:10	-2	37.172935	36.212486	36.73474
21-06-06 14:20	-2	37.270454	36.466362	36.88674
21-06-06 14:30	-2	37.281124	36.58735	36.665874
21-06-06 14:40	-2	36.95086	36.664154	36.595806
21-06-06 14:50	-2	37.22237	36.584084	36.51702
21-06-06 15:00	-2	37.12731	36.484215	36.433716
21-06-06 15:10	-2	37.14562	36.759453	36.98924
21-06-06 15:20	-2	37.066273	37.24789	37.239487
21-06-06 15:30	-2	36.887535	37.37457	37.207447
21-06-06 15:40	-2	36.753372	37.284008	37.06629
21-06-06 15:50	-2	36.889626	36.988945	36.957314
21-06-06 16:00	-2	37.137226	36.438553	37.086452
21-06-06 16:10	-2	37.135033	36.311806	37.09852
21-06-06 16:20	-2	37.02779	36.68232	37.117287
21-06-06 16:30	-2	36.865097	36.661255	37.19083
21-06-06 16:40	-2	36.50938	36.61184	37.09778
21-06-06 16:50	-2	36.5486	36.383224	37.07247
21-06-06 17:00	-2	37.034317	36.58311	37.056408
21-06-06 17:10	-2	37.24935	36.351307	36.928093
21-06-06 17:20	-2	37.27437	36.60508	37.66178
21-06-06 17:30	-2	37.146442	36.63955	37.403343
21-06-06 17:40	-2	37.09428	36.981606	37.069447
21-06-06 17:50	-2	37.078125	36.73187	37.00514
21-06-06 18:00	-2	36.897186	36.58058	37.066704
21-06-06 18:10	-2	37.07634	36.322155	37.188026
21-06-06 18:20	-2	37.28526	36.420364	37.03219
21-06-06 18:30	-2	37.170433	36.795765	36.52319
21-06-06 18:40	-2	37.07787	37.054195	36.05902
21-06-06 18:50	-2	37.326294	36.995308	36.50621
21-06-06 19:00	-2	37.340893	36.74505	37.042442
21-06-06 19:10	-2	37.039925	36.743294	36.8991
21-06-06 19:20	-2	37.205784	37.055347	36.960094
21-06-06 19:30	-2	37.070423	37.10123	36.286232
21-06-06 19:40	-2	37.04312	36.581837	36.864445
21-06-06 19:50	-2	36.848957	36.38038	37.048683
21-06-06 20:00	-2	37.374905	36.85463	37.154778
21-06-06 20:10	-2	37.564445	36.87989	36.934727
21-06-06 20:20	-2	37.386917	36.97126	37.155678
21-06-06 20:30	-2	37.32981	36.69068	37.118965
21-06-06 20:40	-2	37.29863	37.062115	36.848022
21-06-06 20:50	-2	37.178917	37.107155	37.00443
21-06-06 21:00	-2	37.274178	37.006714	37.3675
21-06-06 21:10	-2	37.495712	36.92059	37.279663
21-06-06 21:20	-2	37.41575	36.81381	36.942375
21-06-06 21:30	-2	37.618843	37.027115	37.006264
21-06-06 21:40	-2	37.50602	37.254066	37.16073
21-06-06 21:50	-2	37.715645	37.08043	36.985004
21-06-06 22:00	-2	37.90014	37.21155	37.226395
21-06-06 22:10	-2	38.09709	37.27236	37.314842
21-06-06 22:20	-2	37.75324	37.363808	37.371605
21-06-06 22:30	-2	37.97225	37.36202	37.24097
21-06-06 22:40	-2	37.92315	37.508278	37.05817
21-06-06 22:50	-2	37.63055	37.220627	37.057514
21-06-06 23:00	-2	37.74565	37.169	36.84693
21-06-06 23:10	-2	38.083935	37.377476	36.67884
21-06-06 23:20	-2	38.01608	37.421753	36.81379
21-06-06 23:30	-2	37.915154	37.508636	37.408276
21-06-06 23:40	-2	37.940353	37.70991	37.746944
21-06-06 23:50	-2	38.04288	37.664093	37.49358
21-06-07 00:00	-2	38.118256	37.50948	37.66755
21-06-07 00:10	-2	38.148293	37.706806	37.80761
21-06-07 00:20	-2	37.85509	37.92714	37.803505
21-06-07 00:30	-2	37.396236	37.641335	37.73653
21-06-07 00:40	-2	37.994072	38.01189	37.903465
21-06-07 00:50	-2	38.101933	37.8535	37.90756
21-06-07 01:00	-2	38.09139	37.89376	37.920124
21-06-07 01:10	-2	37.994766	37.88929	38.184742
21-06-07 01:20	-2	37.20153	37.78498	37.816628
21-06-07 01:30	-2	36.983887	37.95066	37.600655
21-06-07 01:40	-2	37.095234	37.521614	37.838295
21-06-07 01:50	-2	37.044724	37.775177	37.867348
21-06-07 02:00	-2	37.16829	37.69848	37.734215
21-06-07 02:10	-2	37.440464	37.751163	37.6104
21-06-07 02:20	-2	37.15197	37.638798	37.486404
21-06-07 02:30	-2	37.28895	37.638245	37.369644
21-06-07 02:40	-2	37.363186	37.4861	37.442146
21-06-07 02:50	-2	37.40374	37.371452	37.17333
21-06-07 03:00	-2	37.150513	37.23056	37.00766
21-06-07 03:10	-2	37.424904	36.74107	36.902504
21-06-07 03:20	-2	38.02247	36.896492	37.396492
21-06-07 03:30	-2	38.04407	36.581993	37.624035
21-06-07 03:40	-2	37.812485	37.255447	37.83476
21-06-07 03:50	-2	37.728325	37.27922	37.880527
21-06-07 04:00	-2	37.746967	37.35404	38.06092
21-06-07 04:10	-2	38.0992	37.969433	37.949615
21-06-07 04:20	-2	38.06381	37.539642	37.757664
21-06-07 04:30	-2	37.93969	37.594048	37.852936
21-06-07 04:40	-2	37.950874	37.8292	37.6258
21-06-07 04:50	-2	38.042107	37.959393	37.425613
21-06-07 05:00	-2	37.696037	37.828953	37.431408
21-06-07 05:10	-2	37.20026	37.61445	37.88212
21-06-07 05:20	-2	37.19887	37.642128	38.004658
21-06-07 05:30	-2	37.201305	37.492317	37.75422
21-06-07 05:40	-2	37.141094	37.370537	37.088165
21-06-07 05:50	-2	37.825176	37.62068	37.41398
21-06-07 06:00	-2	37.962788	37.808834	37.629974
21-06-07 06:10	-2	37.94431	37.6567	37.55727
21-06-07 06:20	-2	37.681618	37.544968	37.403698
21-06-07 06:30	-2	37.383545	37.323856	37.1452
21-06-07 06:40	-2	37.599728	37.2017	37.311104
21-06-07 06:50	-2	37.437157	36.8441	37.10146
21-06-07 07:00	-1	37.206047	37.111458	37.11769
21-06-07 07:10	-1	36.93894	37.23243	37.085106
21-06-07 07:20	-1	36.811104	37.23178	36.556908
21-06-07 07:30	-1	36.526054	36.80451	36.41945
21-06-07 07:40	-1	36.43555	36.674217	36.55351
21-06-07 07:50	-1	36.383904	36.517895	36.155296
21-06-07 08:00	-1	36.377537	36.378418	36.019005
21-06-07 08:10	-1	36.497643	35.92048	36.298267
21-06-07 08:20	-1	36.61239	36.19193	36.215916
21-06-07 08:30	-1	36.609364	36.10191	36.178303
21-06-07 08:40	-1	36.95722	36.399715	36.467213
21-06-07 08:50	-1	37.2182	36.3836	36.701878
21-06-07 09:00	-1	37.271194	36.54631	37.26067
21-06-07 09:10	-1	37.404945	37.012398	36.852493
21-06-07 09:20	-1	37.435863	37.321815	37.258892
21-06-07 09:30	-1	37.570526	37.599815	37.761337
21-06-07 09:40	-1	37.30631	37.77092	37.67872
21-06-07 09:50	-1	36.974663	37.28232	37.124542
21-06-07 10:00	-1	37.21813	37.092644	36.84269
21-06-07 10:10	-1	37.141945	36.996838	36.62412
21-06-07 10:20	-1	37.188602	37.090805	36.658165
21-06-07 10:30	-1	36.824142	36.724464	36.424538
21-06-07 10:40	-1	36.69086	36.94214	36.424786
21-06-07 10:50	-1	36.261475	37.063652	36.49535
21-06-07 11:00	-1	36.51009	36.837822	36.603226
21-06-07 11:10	-1	37.236176	36.671608	36.78919
21-06-07 11:20	-1	36.83285	36.779713	36.99295
21-06-07 11:30	-1	36.447025	36.676453	36.98293
21-06-07 11:40	-1	36.58565	36.953644	37.03718
21-06-07 11:50	-1	36.621834	36.96878	36.907215
21-06-07 12:00	-1	36.93032	37.061577	36.27836
21-06-07 12:10	-1	36.898933	37.059715	36.066612
21-06-07 12:20	-1	36.903378	36.526806	36.17861
21-06-07 12:30	-1	37.08973	36.66862	36.381073
21-06-07 12:40	-1	37.244713	36.7407	36.890675
21-06-07 12:50	-1	37.057274	36.689083	36.46159
21-06-07 13:00	-1	36.926193	36.36368	36.70393
21-06-07 13:10	-1	36.503864	36.458157	37.035446
21-06-07 13:20	-1	36.713863	36.58173	37.18183
21-06-07 13:30	-1	36.723396	36.752922	37.158062
21-06-07 13:40	-1	36.99913	36.087692	36.73421
21-06-07 13:50	-1	35.86496	36.20458	36.81545
21-06-07 14:00	-1	35.888325	36.381145	36.506927
21-06-07 14:10	-1	36.30433	36.52381	36.2327
21-06-07 14:20	-1	36.87066	36.117912	36.360252
21-06-07 14:30	-1	36.816223	36.50098	36.55173
21-06-07 14:40	-1	36.75541	36.57245	36.59092
21-06-07 14:50	-1	37.16372	36.626564	36.847298
21-06-07 15:00	-1	36.77347	36.3175	36.68406
21-06-07 15:10	-1	36.590313	36.13152	36.81322
21-06-07 15:20	-1	36.372093	36.2902	36.627388
21-06-07 15:30	-1	36.50278	37.096516	37.083115
21-06-07 15:40	-1	37.343292	36.290096	37.168648
21-06-07 15:50	-1	37.326492	36.886665	36.887035
21-06-07 16:00	-1	37.136864	36.583702	36.47585
21-06-07 16:10	-1	37.18325	36.638344	37.163555
21-06-07 16:20	-1	37.415802	36.58741	37.46168
21-06-07 16:30	-1	36.973034	36.63037	37.403374
21-06-07 16:40	-1	37.136524	36.894726	37.35789
21-06-07 16:50	-1	36.9274	36.925797	37.143497
21-06-07 17:00	-1	37.08158	36.701363	36.614082
21-06-07 17:10	-1	37.151356	36.646706	36.616207
21-06-07 17:20	-1	37.205906	36.529713	36.848167
21-06-07 17:30	-1	37.20537	36.28354	36.919277
21-06-07 17:40	-1	36.857704	36.246506	37.004326
21-06-07 17:50	-1	36.40039	36.664833	37.137123
21-06-07 18:00	-1	36.400997	37.018127	37.41151
21-06-07 18:10	-1	36.435513	36.641136	37.381844
21-06-07 18:20	-1	37.017685	36.565002	37.11204
21-06-07 18:30	-1	37.14863	36.664696	37.321358
21-06-07 18:40	-1	36.981583	36.615303	36.78539
21-06-07 18:50	-1	37.039585	36.66204	36.867645
21-06-07 19:00	-1	36.915173	36.927746	36.653633
21-06-07 19:10	-1	37.181107	36.44171	36.981224
21-06-07 19:20	-1	37.198803	36.63382	37.13644
21-06-07 19:30	-1	36.60334	36.841896	36.761467
21-06-07 19:40	-1	36.558357	36.683525	37.20719
21-06-07 19:50	-1	36.79031	36.547955	37.265007
21-06-07 20:00	-1	37.354248	37.03803	36.83997
21-06-07 20:10	-1	37.32461	37.143745	37.26496
21-06-07 20:20	-1	37.257595	37.001312	37.06667
21-06-07 20:30	-1	37.443287	37.206955	37.068104
21-06-07 20:40	-1	37.30024	37.20081	36.89297
21-06-07 20:50	-1	37.172455	37.152508	36.820637
21-06-07 21:00	-1	37.467297	37.283974	36.77591
21-06-07 21:10	-1	37.36686	37.086266	36.62433
21-06-07 21:20	-1	37.095688	37.13574	36.72876
21-06-07 21:30	-1	37.33409	36.641228	36.65045
21-06-07 21:40	-1	37.293434	36.961716	36.706165
21-06-07 21:50	-1	37.102913	37.03725	37.132595
21-06-07 22:00	-1	37.140602	37.068924	37.140415
21-06-07 22:10	-1	37.071674	37.326675	36.227886
21-06-07 22:20	-1	37.048836	36.51416	36.550583
21-06-07 22:30	-1	37.43485	36.726242	36.70278
21-06-07 22:40	-1	37.598434	36.937687	36.999577
21-06-07 22:50	-1	37.96131	37.181282	37.302956
21-06-07 23:00	-1	37.997284	37.216164	37.2136
21-06-07 23:10	-1	37.814922	37.43837	37.10247
21-06-07 23:20	-1	37.781654	37.00543	37.31625
21-06-07 23:30	-1	37.620586	36.9016	37.451256
21-06-07 23:40	-1	37.859272	37.37519	37.370293
21-06-07 23:50	-1	37.631237	37.610172	37.550045
21-06-08 00:00	-1	37.8422	37.691174	37.50895
21-06-08 00:10	-1	37.731647	37.563652	37.266243
21-06-08 00:20	-1	37.92866	37.62087	37.02949
21-06-08 00:30	-1	38.06347	37.68679	37.773113
21-06-08 00:40	-1	37.94614	37.881233	37.885468
21-06-08 00:50	-1	37.978912	37.879826	38.036747
21-06-08 01:00	-1	38.08703	37.987335	37.679478
21-06-08 01:10	-1	37.88697	38.102955	38.00237
21-06-08 01:20	-1	37.74858	37.873737	38.072998
21-06-08 01:30	-1	38.09999	37.825096	38.020016
21-06-08 01:40	-1	37.629723	38.116035	37.697346
21-06-08 01:50	-1	37.709682	37.97593	37.73839
21-06-08 02:00	-1	37.208534	38.04	37.881767
21-06-08 02:10	-1	37.207695	37.934746	37.913654
21-06-08 02:20	-1	37.1818	37.897835	38.047005
21-06-08 02:30	-1	37.126717	37.844727	38.053467
21-06-08 02:40	-1	37.321278	37.87169	37.85489
21-06-08 02:50	-1	37.336296	37.507866	37.28817
21-06-08 03:00	-1	37.123085	37.62803	37.453823
21-06-08 03:10	-1	37.201492	37.294136	37.45481
21-06-08 03:20	-1	36.987167	37.342876	37.411095
21-06-08 03:30	-1	37.07441	36.940792	37.25052
21-06-08 03:40	-1	37.462826	37.141365	37.129257
21-06-08 03:50	-1	37.401993	36.744293	36.91716
21-06-08 04:00	-1	37.7657	36.93079	37.02148
21-06-08 04:10	-1	37.994736	36.706627	37.257347
21-06-08 04:20	-1	38.047928	37.161537	37.267693
21-06-08 04:30	-1	37.833485	37.480953	37.501152
21-06-08 04:40	-1	37.258816	37.50596	37.583065
21-06-08 04:50	-1	37.7891	37.57073	37.88657
21-06-08 05:00	-1	38.09938	37.82676	38.139526
21-06-08 05:10	-1	37.761627	37.710423	38.073658
21-06-08 05:20	-1	37.760567	37.817898	37.972595
21-06-08 05:30	-1	37.71261	37.852184	37.934822
21-06-08 05:40	-1	37.912865	37.687714	37.79489
21-06-08 05:50	-1	37.46206	37.985603	37.93449
21-06-08 06:00	-1	37.414722	37.36304	37.881306
21-06-08 06:10	-1	37.292942	37.421516	37.630863
21-06-08 06:20	-1	37.285645	37.536823	37.51088
21-06-08 06:30	-1	37.668575	37.655502	37.620724
21-06-08 06:40	-1	36.97214	37.699562	36.893497
21-06-08 06:50	-1	36.79414	37.1941	36.979103
21-06-08 07:00	0	36.94503	36.52425	37.051044
21-06-08 07:10	0	36.651115	36.34135	36.98293
21-06-08 07:20	0	36.328808	36.455284	36.9
21-06-08 07:30	0	35.97178	36.614624	36.83784
21-06-08 07:40	0	36.434074	36.76812	36.656277
21-06-08 07:50	0	36.222885	36.58657	36.30183
21-06-08 08:00	0	36.19297	36.687195	36.260635
21-06-08 08:10	0	36.527447	36.545013	36.674366
21-06-08 08:20	0	36.74082	36.485195	36.862083
21-06-08 08:30	0	36.902496	36.525322	36.92469
21-06-08 08:40	0	36.620674	36.37865	36.597412
21-06-08 08:50	0	36.841618	36.438896	36.404457
21-06-08 09:00	0	37.072746	36.641716	36.49964
21-06-08 09:10	0	37.02273	36.896507	36.630764
21-06-08 09:20	0	36.853233	37.06158	36.593468
21-06-08 09:30	0	36.938347	36.98049	36.63044
21-06-08 09:40	0	36.91986	36.743496	36.92089
21-06-08 09:50	0	36.700966	36.526886	37.10249
21-06-08 10:00	0	36.37426	36.631844	36.66573
21-06-08 10:10	0	36.733433	37.30741	37.15914
21-06-08 10:20	0	37.95841	38.052105	38.03251
21-06-08 10:30	0	38.100662	37.99704	37.98188
21-06-08 10:40	0	37.97218	37.80805	37.945457
21-06-08 10:50	0	37.766823	37.62553	37.895546
21-06-08 11:00	0	37.745502	37.811806	38.07846
21-06-08 11:10	0	37.632732	37.746975	37.94372
21-06-08 11:20	0	37.58085	37.60224	37.883595
21-06-08 11:30	0	37.610657	37.663696	37.837887
21-06-08 11:40	0	37.754402	37.59239	37.907345
21-06-08 11:50	0	37.794624	37.749496	37.75713
21-06-08 12:00	0	37.731163	37.72979	37.929573
21-06-08 12:10	0	37.620705	37.68147	37.906464
21-06-08 12:20	0	37.568302	37.605713	37.753494
21-06-08 12:30	0	37.42379	37.610085	37.782387
21-06-08 12:40	0	37.527805	37.69738	37.781185
21-06-08 12:50	0	37.5055	37.752678	37.775524
21-06-08 13:00	0	37.529137	37.741814	37.610092
21-06-08 13:10	0	37.467842	37.715363	37.61368
21-06-08 13:20	0	37.570534	37.62933	37.536507
21-06-08 13:30	0	37.73497	37.51014	37.587833
21-06-08 13:40	0	37.678265	37.54092	37.65557
21-06-08 13:50	0	37.652756	37.518604	37.5563
21-06-08 14:00	0	37.60916	37.48693	37.804695
21-06-08 14:10	0	37.62447	37.481407	37.43557
21-06-08 14:20	0	37.694725	37.448708	37.591255
21-06-08 14:30	0	37.632614	37.30003	37.43823
21-06-08 14:40	0	37.55305	37.353477	37.490578
21-06-08 14:50	0	37.54135	37.331474	36.720814
21-06-08 15:00	0	37.558453	37.30337	37.182705
21-06-08 15:10	0	37.4856	37.437004	37.218067
21-06-08 15:20	0	37.570854	36.803165	37.240067
21-06-08 15:30	0	37.542892	37.105812	37.19175
21-06-08 15:40	0	37.589745	37.18029	36.04728
21-06-08 15:50	0	37.41189	36.989647	36.979218
21-06-08 16:00	0	37.20179	37.055477	36.709328
21-06-08 16:10	0	37.31658	37.305904	36.61186
21-06-08 16:20	0	37.143147	37.193775	36.260586
21-06-08 16:30	0	37.378716	36.684578	37.050926
21-06-08 16:40	0	37.5377	36.70803	37.29745
21-06-08 16:50	0	37.667793	36.70323	37.29519
21-06-08 17:00	0	37.88409	36.984715	37.35293
21-06-08 17:10	0	37.784992	36.975334	37.030827
21-06-08 17:20	0	37.16797	36.915306	36.738586
21-06-08 17:30	0	37.4099	36.493362	36.702682
21-06-08 17:40	0	37.414757	36.57685	36.941517
21-06-08 17:50	0	37.212868	36.430084	37.276787
21-06-08 18:00	0	37.364483	36.790867	37.267418
21-06-08 18:10	0	37.59344	36.865936	37.034767
21-06-08 18:20	0	37.698166	37.029686	36.904907
21-06-08 18:30	0	37.713753	37.01879	36.97155
21-06-08 18:40	0	37.658115	36.88031	36.87931
21-06-08 18:50	0	37.320248	36.772774	36.871056
21-06-08 19:00	0	37.232567	36.957626	37.17555
21-06-08 19:10	0	37.41604	36.580345	37.023666
21-06-08 19:20	0	37.181023	36.45232	36.642742
21-06-08 19:30	0	37.774525	36.77086	37.04957
21-06-08 19:40	0	37.96673	37.146328	37.3798
21-06-08 19:50	0	37.73907	37.01816	37.54879
21-06-08 20:00	0	37.58887	37.043938	37.50767
21-06-08 20:10	0	37.57621	37.299038	37.503624
21-06-08 20:20	0	37.566975	37.040573	37.251373
21-06-08 20:30	0	37.514717	37.01006	37.057743
21-06-08 20:40	0	37.336643	37.114227	37.28852
21-06-08 20:50	0	37.367317	36.79859	37.161568
21-06-08 21:00	0	37.39446	36.68572	37.2333
21-06-08 21:10	0	37.49135	36.573017	37.216045
21-06-08 21:20	0	37.578743	36.737896	37.130795
21-06-08 21:30	0	37.511196	36.975098	36.618713
21-06-08 21:40	0	37.636368	36.932602	37.054054
21-06-08 21:50	0	37.570145	37.26989	37.421013
21-06-08 22:00	0	37.832024	37.010517	37.539757
21-06-08 22:10	0	37.43833	36.89708	37.4943
21-06-08 22:20	0	37.42885	37.312508	37.24182
21-06-08 22:30	0	37.473713	36.93087	37.182148
21-06-08 22:40	0	37.523453	36.83379	36.989452
21-06-08 22:50	0	37.57827	37.177937	37.459465
21-06-08 23:00	0	37.565815	36.88633	37.291893
21-06-08 23:10	0	37.080048	37.082825	37.01545
21-06-08 23:20	0	36.67866	36.86835	36.93627
21-06-08 23:30	0	37.28688	37.333176	37.229736
21-06-08 23:40	0	37.951103	37.070465	37.28181
21-06-08 23:50	0	37.68682	36.949703	36.957573
21-06-09 00:00	0	37.633797	37.324955	36.837517
21-06-09 00:10	0	37.740208	37.26844	37.02532
21-06-09 00:20	0	37.71192	37.41701	37.51338
21-06-09 00:30	0	37.9947	37.46628	37.202126
21-06-09 00:40	0	37.974697	37.37113	37.1511
21-06-09 00:50	0	37.834534	37.33026	37.187393
21-06-09 01:00	0	37.705833	37.135307	37.217125
21-06-09 01:10	0	37.50702	37.591	37.138084
21-06-09 01:20	0	37.56354	37.418823	37.398964
21-06-09 01:30	0	37.54032	37.441193	37.786385
21-06-09 01:40	0	37.30465	37.530743	37.78402
21-06-09 01:50	0	36.9392	36.96501	37.524933
21-06-09 02:00	0	36.890495	36.73419	37.65597
21-06-09 02:10	0	36.847633	36.718563	37.71278
21-06-09 02:20	0	37.168766	37.17963	37.595406
21-06-09 02:30	0	37.069996	37.187534	37.629654
21-06-09 02:40	0	37.035328	37.255466	37.316864
21-06-09 02:50	0	37.147243	37.050922	37.479805
21-06-09 03:00	0	37.397667	37.226936	37.677402
21-06-09 03:10	0	37.438442	37.30017	37.791767
21-06-09 03:20	0	37.554462	37.138393	37.235474
21-06-09 03:30	0	37.782368	37.34892	37.06765
21-06-09 03:40	0	37.45472	37.000793	37.153065
21-06-09 03:50	0	37.090027	37.001404	37.16682
21-06-09 04:00	0	37.188236	36.974785	37.0059
21-06-09 04:10	0	37.19619	36.913006	36.955925
21-06-09 04:20	0	36.738083	36.803543	37.093
21-06-09 04:30	0	37.006012	37.092834	37.204002
21-06-09 04:40	0	37.294785	36.395634	36.69933
21-06-09 04:50	0	37.482758	36.13646	36.847237
21-06-09 05:00	0	37.36278	36.984013	37.05364
21-06-09 05:10	0	37.32322	36.866695	36.93656
21-06-09 05:20	0	37.282024	36.771828	36.459625
21-06-09 05:30	0	37.233597	36.910538	36.896893
21-06-09 05:40	0	37.10224	36.751564	37.46118
21-06-09 05:50	0	37.214474	37.318268	37.21638
21-06-09 06:00	0	36.689354	37.560566	37.13274
21-06-09 06:10	0	36.894413	37.347572	37.28395
21-06-09 06:20	0	37.242756	37.372303	37.336662
21-06-09 06:30	0	37.286472	37.32193	37.39706
21-06-09 06:40	0	37.531868	37.194855	36.90724
21-06-09 06:50	0	37.734985	37.238136	36.53141
21-06-09 07:00	1	36.723953	36.26217	36.48598
21-06-09 07:10	1	36.252327	36.11744	36.628025
21-06-09 07:20	1	36.372196	36.23774	36.53988
21-06-09 07:30	1	36.43001	36.074997	36.086967
21-06-09 07:40	1	36.491657	36.100838	35.59028
21-06-09 07:50	1	36.557907	36.16674	36.12905
21-06-09 08:00	1	36.061676	35.80686	36.452698
21-06-09 08:10	1	35.98576	36.235516	36.794945
21-06-09 08:20	1	36.451576	36.158516	36.85565
21-06-09 08:30	1	36.461063	36.229164	36.96262
21-06-09 08:40	1	35.972248	36.054573	36.750134
21-06-09 08:50	1	36.360645	36.63852	37.21084
21-06-09 09:00	1	36.597054	36.44502	37.152374
21-06-09 09:10	1	36.63817	36.6677	37.199112
21-06-09 09:20	1	36.74781	36.67076	37.155937
21-06-09 09:30	1	36.8254	36.831783	37.120674
21-06-09 09:40	1	36.536396	36.89991	37.06858
21-06-09 09:50	1	36.8099	36.65691	36.75704
21-06-09 10:00	1	37.095264	36.53437	36.765675
21-06-09 10:10	1	37.267296	36.704277	36.860126
21-06-09 10:20	1	36.838455	37.035175	36.686455
21-06-09 10:30	1	36.660988	36.651203	36.72422
21-06-09 10:40	1	36.940857	36.882683	36.77022
21-06-09 10:50	1	36.821114	36.879597	36.37863
21-06-09 11:00	1	36.4657	36.342266	36.630177
21-06-09 11:10	1	36.309967	36.036903	36.56974
21-06-09 11:20	1	36.714725	36.3359	36.660164
21-06-09 11:30	1	36.63894	36.342537	36.475765
21-06-09 11:40	1	36.330376	36.272747	36.319286
21-06-09 11:50	1	36.164387	36.817444	36.676785
21-06-09 12:00	1	36.098583	36.52863	36.660904
21-06-09 12:10	1	36.068382	36.363464	36.904846
21-06-09 12:20	1	36.323708	36.510933	36.992817
21-06-09 12:30	1	36.62249	36.828224	37.105854
21-06-09 12:40	1	36.81014	36.46507	37.32464
21-06-09 12:50	1	37.078423	36.61833	37.178547
21-06-09 13:00	1	36.68447	36.66845	36.866333
21-06-09 13:10	1	36.339226	36.884605	36.970394
21-06-09 13:20	1	36.52509	36.993355	37.087975
21-06-09 13:30	1	37.20001	36.22179	36.874863
21-06-09 13:40	1	37.257084	36.27752	36.808968
21-06-09 13:50	1	37.18743	36.410698	36.95864
21-06-09 14:00	1	36.126766	36.228584	36.980324
21-06-09 14:10	1	36.451668	36.42056	36.960545
21-06-09 14:20	1	36.027027	36.537163	36.63048
21-06-09 14:30	1	36.003082	36.256374	35.895397
21-06-09 14:40	1	36.214027	36.34414	36.144688
21-06-09 14:50	1	36.424343	36.465416	36.464188
21-06-09 15:00	1	36.61973	36.526882	37.075493
21-06-09 15:10	1	36.883316	36.47691	37.12994
21-06-09 15:20	1	37.103985	36.561844	37.157494
21-06-09 15:30	1	36.913452	36.43471	37.243847
21-06-09 15:40	1	36.588215	36.46046	36.39805
21-06-09 15:50	1	36.923805	36.77944	36.499683
21-06-09 16:00	1	37.07368	36.743824	36.53017
21-06-09 16:10	1	37.165894	36.678993	36.832798
21-06-09 16:20	1	37.122936	36.602253	36.69189
21-06-09 16:30	1	37.160408	36.644714	36.764038
21-06-09 16:40	1	37.033535	36.87754	36.490486
21-06-09 16:50	1	37.02323	37.04551	36.601856
21-06-09 17:00	1	37.119946	36.753773	36.647808
21-06-09 17:10	1	37.062763	36.92704	36.760704
21-06-09 17:20	1	37.000267	36.89782	36.865726
21-06-09 17:30	1	36.86021	36.678726	36.640923
21-06-09 17:40	1	36.911995	36.366276	36.709072
21-06-09 17:50	1	37.17107	36.61435	37.265404
21-06-09 18:00	1	37.197304	36.884285	37.011566
21-06-09 18:10	1	36.94288	37.07134	36.727154
21-06-09 18:20	1	37.70482	36.560326	36.71662
21-06-09 18:30	1	37.14773	36.56501	37.11828
21-06-09 18:40	1	37.084198	36.748863	37.310356
21-06-09 18:50	1	37.068325	36.84154	36.836643
21-06-09 19:00	1	36.706818	36.4168	36.062813
21-06-09 19:10	1	37.043945	36.824867	36.32139
21-06-09 19:20	1	37.333576	36.712196	36.001564
21-06-09 19:30	1	37.40127	36.845535	36.1361
21-06-09 19:40	1	37.219124	36.877914	36.10045
21-06-09 19:50	1	36.69758	36.51344	36.415474
21-06-09 20:00	1	37.26867	36.422783	37.075565
21-06-09 20:10	1	37.455963	36.830986	37.046032
21-06-09 20:20	1	37.03362	37.20339	36.549957
21-06-09 20:30	1	36.79138	37.009083	36.513786
21-06-09 20:40	1	37.10886	37.028038	36.321342
21-06-09 20:50	1	36.964264	36.99527	36.637104
21-06-09 21:00	1	36.792015	36.45212	37.13368
21-06-09 21:10	1	37.032234	36.253563	37.023582
21-06-09 21:20	1	37.167126	36.76992	36.70507
21-06-09 21:30	1	37.50108	36.69997	36.570763
21-06-09 21:40	1	37.75314	37.185413	36.559486
21-06-09 21:50	1	37.156307	37.56878	36.782715
21-06-09 22:00	1	37.4675	36.465706	37.045967
21-06-09 22:10	1	36.97755	36.3798	37.067215
21-06-09 22:20	1	37.353573	36.983624	37.13131
21-06-09 22:30	1	37.53663	37.060352	36.539543
21-06-09 22:40	1	37.729397	36.646717	36.78384
21-06-09 22:50	1	37.352875	36.903534	37.05604
21-06-09 23:00	1	37.23693	36.51349	37.080067
21-06-09 23:10	1	37.498753	36.74056	37.330532
21-06-09 23:20	1	37.73757	37.27115	37.017616
21-06-09 23:30	1	37.959717	37.073963	37.23568
21-06-09 23:40	1	37.989845	37.133698	37.37702
21-06-09 23:50	1	37.958733	37.38132	37.39906
21-06-10 00:00	1	38.0922	37.494347	37.52011
21-06-10 00:10	1	37.768806	37.471855	37.309288
21-06-10 00:20	1	37.777245	37.817295	37.241528
21-06-10 00:30	1	37.956364	37.798836	37.552483
21-06-10 00:40	1	37.69067	37.615936	37.9081
21-06-10 00:50	1	37.555122	37.569145	37.764545
21-06-10 01:00	1	37.17424	37.362705	37.57639
21-06-10 01:10	1	37.196327	37.3241	37.476494
21-06-10 01:20	1	37.147335	37.568233	37.454914
21-06-10 01:30	1	37.003002	37.49926	37.889557
21-06-10 01:40	1	36.62116	37.551258	37.698257
21-06-10 01:50	1	36.22457	37.515236	37.532036
21-06-10 02:00	1	36.718086	37.530594	37.122658
21-06-10 02:10	1	36.874763	37.624702	37.697475
21-06-10 02:20	1	36.543297	37.598343	37.869617
21-06-10 02:30	1	36.687576	37.66434	37.87548
21-06-10 02:40	1	36.637257	37.551105	37.75975
21-06-10 02:50	1	37.03428	37.435295	37.198513
21-06-10 03:00	1	37.362682	37.032463	36.80233
21-06-10 03:10	1	37.57578	37.12861	37.115425
21-06-10 03:20	1	37.987366	37.060875	37.099228
21-06-10 03:30	1	37.87611	37.11169	37.132915
21-06-10 03:40	1	37.57895	37.215443	37.05325
21-06-10 03:50	1	37.86081	36.88597	37.173004
21-06-10 04:00	1	37.93293	36.52352	37.338844
21-06-10 04:10	1	38.045322	36.47526	37.942513
21-06-10 04:20	1	37.885506	36.619274	37.998558
21-06-10 04:30	1	37.510498	36.688786	38.038956
21-06-10 04:40	1	37.56827	36.68576	37.856647
21-06-10 04:50	1	36.383804	36.79403	36.833977
21-06-10 05:00	1	36.318657	36.847923	36.542442
21-06-10 05:10	1	37.127586	37.51111	37.41546
21-06-10 05:20	1	37.778324	37.90645	37.93056
21-06-10 05:30	1	37.842567	37.49578	37.967293
21-06-10 05:40	1	37.625237	37.521385	37.92165
21-06-10 05:50	1	37.621548	37.379032	37.735405
21-06-10 06:00	1	36.637	37.600563	37.460884
21-06-10 06:10	1	36.73219	37.541264	36.358894
21-06-10 06:20	1	36.240788	37.48089	36.313324
21-06-10 06:30	1	36.04834	37.377686	36.28666
21-06-10 06:40	1	36.293907	37.230843	36.303
21-06-10 06:50	1	36.761147	36.680084	36.372227
21-06-10 07:00	2	36.60565	36.31204	36.69506
21-06-10 07:10	2	36.911743	36.466225	37.0534
21-06-10 07:20	2	36.439323	36.4159	36.685707
21-06-10 07:30	2	36.56276	36.431286	36.894936
21-06-10 07:40	2	36.427147	36.61248	36.987667
21-06-10 07:50	2	36.5818	36.978996	36.931236
21-06-10 08:00	2	36.580353	37.098995	37.302395
21-06-10 08:10	2	36.450123	36.159966	36.686188
21-06-10 08:20	2	36.50135	35.747902	36.917915
21-06-10 08:30	2	35.881233	36.337215	36.464283
21-06-10 08:40	2	36.15708	36.565506	36.73997
21-06-10 08:50	2	36.280937	36.701237	36.50687
21-06-10 09:00	2	36.18689	36.858437	36.27547
21-06-10 09:10	2	36.28102	36.750866	36.38063
21-06-10 09:20	2	36.550365	36.558746	36.449036
21-06-10 09:30	2	36.560123	36.487408	36.54273
21-06-10 09:40	2	36.38648	36.878746	36.72176
21-06-10 09:50	2	36.469402	36.156284	36.848717
21-06-10 10:00	2	36.155704	36.01585	36.91896
21-06-10 10:10	2	36.31085	36.23768	36.94577
21-06-10 10:20	2	36.391895	36.09135	36.580257
21-06-10 10:30	2	36.715237	36.752003	36.785255
21-06-10 10:40	2	36.99968	37.121426	36.929573
21-06-10 10:50	2	37.00042	37.233063	36.625957
21-06-10 11:00	2	37.2248	37.234383	36.763012
21-06-10 11:10	2	37.514446	37.498863	37.469612
21-06-10 11:20	2	37.28976	37.286583	37.43427
21-06-10 11:30	2	37.198597	37.25533	36.72704
21-06-10 11:40	2	37.506355	37.194733	37.283012
21-06-10 11:50	2	37.287956	37.043587	37.501724
21-06-10 12:00	2	37.52546	37.16856	37.120857
21-06-10 12:10	2	36.948624	36.717888	37.355793
21-06-10 12:20	2	36.830395	36.609287	36.603893
21-06-10 12:30	2	36.664803	36.280964	36.41616
21-06-10 12:40	2	36.689587	36.33661	36.79643
21-06-10 12:50	2	36.489716	36.463852	36.58683
21-06-10 13:00	2	36.591946	36.474445	36.109642
21-06-10 13:10	2	36.375854	36.85933	36.58719
21-06-10 13:20	2	36.5008	37.133877	37.166546
21-06-10 13:30	2	36.944416	37.15052	37.227467
21-06-10 13:40	2	36.975517	36.364872	36.63608
21-06-10 13:50	2	36.614227	36.279163	36.783276
21-06-10 14:00	2	36.58119	36.144463	36.985386
21-06-10 14:10	2	36.6024	36.197083	36.998848
21-06-10 14:20	2	36.699883	36.206097	36.8687
21-06-10 14:30	2	36.601116	36.32283	36.53347
21-06-10 14:40	2	36.58172	36.57589	36.547916
21-06-10 14:50	2	36.24717	36.58033	36.60018
21-06-10 15:00	2	36.396362	36.75963	35.78801
21-06-10 15:10	2	36.502865	36.932747	36.225456
21-06-10 15:20	2	36.69474	36.74662	36.372032
21-06-10 15:30	2	36.853584	36.5917	36.303062
21-06-10 15:40	2	36.679005	36.499653	36.45777
21-06-10 15:50	2	36.351925	36.477882	36.440056
21-06-10 16:00	2	36.778	36.563953	37.319134
21-06-10 16:10	2	36.690346	36.448433	37.1477
21-06-10 16:20	2	36.646408	36.6309	37.070183
21-06-10 16:30	2	36.585808	36.77878	36.77543
21-06-10 16:40	2	36.359993	36.76988	36.614723
21-06-10 16:50	2	36.625122	36.48771	36.846485
21-06-10 17:00	2	36.74483	36.538033	37.006813
21-06-10 17:10	2	37.07582	36.44058	37.015514
21-06-10 17:20	2	37.006336	36.0898	37.250084
21-06-10 17:30	2	37.0232	36.336746	37.23214
21-06-10 17:40	2	36.846626	36.40796	36.909393
21-06-10 17:50	2	36.913567	36.30375	37.048668
21-06-10 18:00	2	36.78428	36.427635	36.936867
21-06-10 18:10	2	36.480263	36.56228	36.902557
21-06-10 18:20	2	36.653183	37.239212	36.62236
21-06-10 18:30	2	36.666283	37.59922	37.092857
21-06-10 18:40	2	37.05978	37.321262	36.800762
21-06-10 18:50	2	37.475834	36.77607	36.743607
21-06-10 19:00	2	37.634155	36.691643	37.010445
21-06-10 19:10	2	37.410866	36.77801	36.99058
21-06-10 19:20	2	37.100758	36.194748	36.356865
21-06-10 19:30	2	37.111782	36.240623	36.725452
21-06-10 19:40	2	37.295338	35.90212	36.759117
21-06-10 19:50	2	37.315113	36.938057	36.83961
21-06-10 20:00	2	37.39595	37.227158	36.636757
21-06-10 20:10	2	37.27019	36.9432	36.689438
21-06-10 20:20	2	37.107018	37.170437	36.538357
21-06-10 20:30	2	37.372303	36.528023	36.126144
21-06-10 20:40	2	37.40165	36.45351	36.591694
21-06-10 20:50	2	37.10415	36.48632	36.925903
21-06-10 21:00	2	37.189938	35.75681	36.717083
21-06-10 21:10	2	37.12394	36.062218	37.077366
21-06-10 21:20	2	36.9584	36.735573	36.81047
21-06-10 21:30	2	37.230938	36.805088	36.66833
21-06-10 21:40	2	37.039608	37.094807	36.365906
21-06-10 21:50	2	37.473537	37.292927	36.469074
21-06-10 22:00	2	37.507362	37.45061	37.162518
21-06-10 22:10	2	37.692284	37.44737	36.901432
21-06-10 22:20	2	37.58564	37.487114	36.883904
21-06-10 22:30	2	36.897156	37.304333	36.99906
21-06-10 22:40	2	37.010994	37.208717	37.120686
21-06-10 22:50	2	37.325504	37.286957	36.998592
21-06-10 23:00	2	37.65954	37.35253	37.33197
21-06-10 23:10	2	37.731384	37.50756	37.301247
21-06-10 23:20	2	38.029102	37.383587	37.373512
21-06-10 23:30	2	37.67238	37.35476	36.84673
21-06-10 23:40	2	37.55587	37.21018	36.49428
21-06-10 23:50	2	37.52187	37.322975	36.99389
21-06-11 00:00	2	37.254776	37.25014	37.40296
21-06-11 00:10	2	37.400566	37.344124	37.15393
21-06-11 00:20	2	38.03872	37.678364	37.26136
21-06-11 00:30	2	37.69613	38.089592	37.629635
21-06-11 00:40	2	37.110374	37.727654	37.707
21-06-11 00:50	2	37.231148	37.894775	37.61558
21-06-11 01:00	2	37.127213	37.72779	37.271263
21-06-11 01:10	2	36.908443	37.612083	37.4296
21-06-11 01:20	2	37.045815	37.70984	37.54624
21-06-11 01:30	2	37.07893	37.93694	37.629692
21-06-11 01:40	2	36.928123	37.774773	37.95405
21-06-11 01:50	2	37.066048	38.058662	38.08854
21-06-11 02:00	2	37.145515	37.589695	38.023613
21-06-11 02:10	2	37.749046	37.725918	38.21833
21-06-11 02:20	2	38.036865	37.692467	37.94245
21-06-11 02:30	2	38.11628	37.87359	37.87135
21-06-11 02:40	2	38.17575	37.57775	37.914932
21-06-11 02:50	2	38.09398	37.314568	37.905582
21-06-11 03:00	2	38.019386	37.30173	37.812878
21-06-11 03:10	2	38.06387	37.358112	37.607227
21-06-11 03:20	2	37.895058	37.420776	37.85311
21-06-11 03:30	2	37.888138	37.821964	37.86425
21-06-11 03:40	2	37.56871	37.11134	37.967026
21-06-11 03:50	2	37.49383	37.021706	37.328194
21-06-11 04:00	2	37.05013	36.437542	37.2169
21-06-11 04:10	2	36.7894	36.59359	37.356266
21-06-11 04:20	2	36.914215	36.685635	36.999454
21-06-11 04:30	2	36.78594	36.55548	37.151142
21-06-11 04:40	2	36.690727	36.641273	37.05541
21-06-11 04:50	2	36.981705	36.612797	36.741066
21-06-11 05:00	2	36.664547	36.513245	36.715958
21-06-11 05:10	2	37.118263	36.03691	36.624626
21-06-11 05:20	2	37.288464	36.248726	36.921677
21-06-11 05:30	2	37.574303	36.87278	37.198402
21-06-11 05:40	2	37.780327	37.20968	37.41126
21-06-11 05:50	2	37.706818	37.701675	37.891228
21-06-11 06:00	2	37.39118	37.506	37.770073
21-06-11 06:10	2	37.311302	37.379234	37.69103
21-06-11 06:20	2	37.37614	37.51859	37.74154
21-06-11 06:30	2	37.220825	37.421486	37.70822
21-06-11 06:40	2	37.38148	37.68184	37.884995
21-06-11 06:50	2	37.624935	37.706104	38.000072
21-06-11 07:00	3	37.27696	37.359108	37.53904
21-06-11 07:10	3	37.498554	36.40433	37.125492
21-06-11 07:20	3	37.310143	36.14136	36.760563
21-06-11 07:30	3	36.916447	36.018883	37.06677
21-06-11 07:40	3	36.644325	35.991417	36.3556
21-06-11 07:50	3	36.446877	36.731617	36.519497
21-06-11 08:00	3	36.530437	36.99825	36.580364
21-06-11 08:10	3	36.709137	36.864697	36.460438
21-06-11 08:20	3	36.864754	36.677128	36.53955
21-06-11 08:30	3	36.55457	36.686974	36.593533
21-06-11 08:40	3	36.46487	36.28277	36.096184
21-06-11 08:50	3	36.142006	36.52967	36.25944
21-06-11 09:00	3	36.295887	36.47205	35.83306
21-06-11 09:10	3	36.62853	36.373756	36.381725
21-06-11 09:20	3	36.533775	36.48097	36.30709
21-06-11 09:30	3	36.686974	36.390724	36.402107
21-06-11 09:40	3	36.876812	36.238873	36.606926
21-06-11 09:50	3	37.026566	36.410324	36.47924
21-06-11 10:00	3	37.0187	36.61938	36.646233
21-06-11 10:10	3	37.04612	36.611584	36.748558
21-06-11 10:20	3	36.47179	36.76607	36.878735
21-06-11 10:30	3	36.44741	36.07928	36.3973
21-06-11 10:40	3	36.49745	36.021168	36.251278
21-06-11 10:50	3	37.101097	36.71653	37.13742
21-06-11 11:00	3	37.86747	37.34823	37.698936
21-06-11 11:10	3	37.949062	37.33889	37.876495
21-06-11 11:20	3	37.68678	37.330364	37.88096
21-06-11 11:30	3	37.64141	37.262558	37.71517
21-06-11 11:40	3	37.544613	37.099464	37.76889
21-06-11 11:50	3	37.597603	36.979393	37.734303
21-06-11 12:00	3	37.438362	37.254833	37.73305
21-06-11 12:10	3	36.73092	36.906357	37.325035
21-06-11 12:20	3	36.63303	36.528873	37.243526
21-06-11 12:30	3	36.866966	36.064487	36.794548
21-06-11 12:40	3	36.286884	36.212166	36.602478
21-06-11 12:50	3	36.327637	36.11109	36.540916
21-06-11 13:00	3	36.34085	36.278236	36.5495
21-06-11 13:10	3	36.2789	36.75971	36.602554
21-06-11 13:20	3	36.57741	36.54344	36.569996
21-06-11 13:30	3	36.637783	36.273643	36.662704
21-06-11 13:40	3	36.585793	36.620785	36.696342
21-06-11 13:50	3	36.91137	36.596222	36.304947
21-06-11 14:00	3	36.740486	36.61281	36.340984
21-06-11 14:10	3	36.448444	35.91216	36.808037
21-06-11 14:20	3	36.62716	36.379814	36.179417
21-06-11 14:30	3	36.36709	36.432716	36.103645
21-06-11 14:40	3	36.069218	35.738903	36.448143
21-06-11 14:50	3	36.34491	35.732307	36.870804
21-06-11 15:00	3	36.11419	36.244644	36.611866
21-06-11 15:10	3	36.610237	36.995693	36.944817
21-06-11 15:20	3	36.697	36.600227	36.979076
21-06-11 15:30	3	36.82942	37.10687	36.980434
21-06-11 15:40	3	36.75213	36.600246	37.046932
21-06-11 15:50	3	37.119534	36.264084	36.978333
21-06-11 16:00	3	36.79972	36.367966	37.045544
21-06-11 16:10	3	36.89057	36.615227	37.05986
21-06-11 16:20	3	36.894543	36.632687	36.810722
21-06-11 16:30	3	36.614647	36.91968	36.61515
21-06-11 16:40	3	36.51132	36.840847	37.234264
21-06-11 16:50	3	36.326897	36.50829	36.791874
21-06-11 17:00	3	36.401917	36.264847	36.76581
21-06-11 17:10	3	36.509792	36.802315	36.63194
21-06-11 17:20	3	36.645256	36.730354	36.598717
21-06-11 17:30	3	36.698692	36.52468	36.726463
21-06-11 17:40	3	36.97419	36.68941	36.886047
21-06-11 17:50	3	38.046867	37.141853	36.694675
21-06-11 18:00	3	36.739895	37.2	36.56726
21-06-11 18:10	3	36.93679	37.240295	37.02989
21-06-11 18:20	3	37.027916	36.599445	36.984383
21-06-11 18:30	3	36.932587	36.67039	36.720825
21-06-11 18:40	3	37.08793	36.454567	37.0014
21-06-11 18:50	3	37.0868	36.305004	36.787197
21-06-11 19:00	3	37.080452	36.22306	36.862778
21-06-11 19:10	3	36.75982	36.78391	36.969624
21-06-11 19:20	3	36.911907	37.19408	36.890434
21-06-11 19:30	3	37.0019	37.060333	37.2098
21-06-11 19:40	3	37.07734	37.013317	37.348766
21-06-11 19:50	3	37.069828	36.78029	37.419003
21-06-11 20:00	3	37.331703	36.525303	37.217533
21-06-11 20:10	3	37.410187	36.652634	37.26792
21-06-11 20:20	3	37.25593	36.63277	36.92989
21-06-11 20:30	3	37.132034	36.89556	36.828735
21-06-11 20:40	3	37.2147	36.964893	37.001877
21-06-11 20:50	3	37.05549	36.855877	36.886406
21-06-11 21:00	3	37.325153	36.505234	37.095505
21-06-11 21:10	3	37.218597	37.310043	37.431175
21-06-11 21:20	3	36.568913	36.871845	36.299824
21-06-11 21:30	3	36.743652	36.380913	36.40853
21-06-11 21:40	3	36.91227	36.710674	36.48766
21-06-11 21:50	3	37.064777	37.1688	36.636585
21-06-11 22:00	3	36.777233	36.80944	36.941944
21-06-11 22:10	3	37.163475	37.098694	37.248848
21-06-11 22:20	3	37.11436	36.325775	37.05302
21-06-11 22:30	3	37.244648	36.386715	36.67376
21-06-11 22:40	3	37.15188	37.122414	36.584873
21-06-11 22:50	3	37.467922	37.15745	36.973736
21-06-11 23:00	3	37.61694	37.482185	37.09502
21-06-11 23:10	3	37.635353	37.35076	37.33658
21-06-11 23:20	3	37.32406	37.06012	37.283844
21-06-11 23:30	3	37.33146	37.404095	37.02522
21-06-11 23:40	3	37.541595	37.15483	36.799843
21-06-11 23:50	3	37.536514	37.32624	36.85786
21-06-12 00:00	3	37.73365	37.37928	37.043568
21-06-12 00:10	3	37.991383	37.546078	37.181786
21-06-12 00:20	3	37.87893	37.829205	36.86092
21-06-12 00:30	3	37.767212	37.88544	36.98411
21-06-12 00:40	3	37.928596	37.7648	37.400867
21-06-12 00:50	3	38.02816	37.726265	37.371666
21-06-12 01:00	3	38.023582	37.857002	37.257805
21-06-12 01:10	3	37.57511	37.738796	37.268806
21-06-12 01:20	3	37.421604	37.485542	37.59207
21-06-12 01:30	3	37.252586	38.16047	37.975178
21-06-12 01:40	3	37.511635	38.101524	38.052467
21-06-12 01:50	3	37.562157	37.664604	37.894905
21-06-12 02:00	3	37.67159	37.360596	37.771168
21-06-12 02:10	3	37.120872	37.82395	37.78262
21-06-12 02:20	3	36.878914	37.754646	37.64422
21-06-12 02:30	3	36.72839	37.74237	37.566345
21-06-12 02:40	3	36.92077	37.46714	37.564087
21-06-12 02:50	3	36.953682	37.60008	37.553104
21-06-12 03:00	3	36.96062	37.572346	37.217842
21-06-12 03:10	3	36.940914	37.339516	37.469738
21-06-12 03:20	3	36.732426	36.228165	37.798393
21-06-12 03:30	3	36.87275	36.60492	37.27465
21-06-12 03:40	3	37.378326	36.684444	37.436768
21-06-12 03:50	3	37.512085	36.724846	37.635914
21-06-12 04:00	3	37.914257	37.095222	38.057644
21-06-12 04:10	3	38.107796	37.5651	37.95293
21-06-12 04:20	3	38.20459	37.63414	37.409843
21-06-12 04:30	3	38.089504	37.294777	37.42521
21-06-12 04:40	3	38.17844	37.344944	37.267822
21-06-12 04:50	3	38.066643	37.32482	37.432114
21-06-12 05:00	3	37.91682	37.207573	37.105225
21-06-12 05:10	3	37.59691	37.39791	36.76818
21-06-12 05:20	3	37.40796	37.537884	36.842155
21-06-12 05:30	3	37.448246	37.511723	36.697945
21-06-12 05:40	3	37.197098	37.64601	37.078434
21-06-12 05:50	3	37.571564	37.54374	37.270092
21-06-12 06:00	3	37.754128	37.567417	37.408527
21-06-12 06:10	3	37.806633	37.70196	37.650967
21-06-12 06:20	3	38.05644	38.084244	37.98121
21-06-12 06:30	3	37.524433	37.744	37.85505
21-06-12 06:40	3	37.721375	37.420174	37.250565
21-06-12 06:50	3	37.621246	37.05832	37.303394
21-06-12 07:00	4	37.287376	36.83912	37.311832
21-06-12 07:10	4	37.03617	36.463634	37.346336
21-06-12 07:20	4	36.70844	36.358875	36.753742
21-06-12 07:30	4	36.67234	36.340244	36.589844
21-06-12 07:40	4	36.836906	36.611412	36.89698
21-06-12 07:50	4	36.30274	36.516438	36.79943
21-06-12 08:00	4	35.697174	36.44847	36.683434
21-06-12 08:10	4	36.24079	36.525715	36.617588
21-06-12 08:20	4	36.100273	36.54695	36.673454
21-06-12 08:30	4	36.04247	36.747803	36.680077
21-06-12 08:40	4	36.281048	36.99124	36.718704
21-06-12 08:50	4	36.40875	37.070488	36.821995
21-06-12 09:00	4	36.416122	36.346603	36.583515
21-06-12 09:10	4	36.294487	35.975502	36.315746
21-06-12 09:20	4	36.183643	36.24482	36.150154
21-06-12 09:30	4	36.149178	36.508526	36.44834
21-06-12 09:40	4	35.66382	36.65961	36.67894
21-06-12 09:50	4	36.247578	36.251347	37.125893
21-06-12 10:00	4	36.482388	36.523735	36.804413
21-06-12 10:10	4	36.233845	36.38125	36.36506
21-06-12 10:20	4	36.277325	36.410675	36.49928
21-06-12 10:30	4	36.458622	36.406815	36.40841
21-06-12 10:40	4	36.226063	36.263824	36.577118
21-06-12 10:50	4	36.433876	36.32482	36.9152
21-06-12 11:00	4	36.336613	36.688457	37.13433
21-06-12 11:10	4	36.32429	37.056377	37.190372
21-06-12 11:20	4	36.458504	36.93778	37.196114
21-06-12 11:30	4	36.56508	36.716225	36.66616
21-06-12 11:40	4	36.58984	36.700768	36.605404
21-06-12 11:50	4	36.12574	36.483387	36.34253
21-06-12 12:00	4	36.2788	36.574013	36.646385
21-06-12 12:10	4	36.555725	37.09452	36.812946
21-06-12 12:20	4	37.117012	36.915775	37.462288
21-06-12 12:30	4	37.574665	37.241814	37.794548
21-06-12 12:40	4	37.66331	37.35529	37.492695
21-06-12 12:50	4	37.432262	37.38665	36.946815
21-06-12 13:00	4	37.287655	37.09893	36.68499
21-06-12 13:10	4	37.164066	36.80813	36.965416
21-06-12 13:20	4	37.151134	36.395752	36.57503
21-06-12 13:30	4	36.999123	36.320515	36.623737
21-06-12 13:40	4	36.589428	36.512444	37.26937
21-06-12 13:50	4	36.548607	36.462906	37.194855
21-06-12 14:00	4	36.521564	36.388744	36.758545
21-06-12 14:10	4	36.39785	36.58767	36.723873
21-06-12 14:20	4	36.328194	36.608624	36.677544
21-06-12 14:30	4	35.788727	36.696682	36.664013
21-06-12 14:40	4	36.211357	36.898582	36.373924
21-06-12 14:50	4	36.36436	36.922993	36.18019
21-06-12 15:00	4	36.532455	36.700478	36.529396
21-06-12 15:10	4	36.441048	36.328915	37.122574
21-06-12 15:20	4	36.088097	36.38947	37.178413
21-06-12 15:30	4	36.370827	36.446712	36.882473
21-06-12 15:40	4	36.40286	36.608086	36.657036
21-06-12 15:50	4	36.573112	36.712147	37.02352
21-06-12 16:00	4	36.788704	36.981167	37.328938
21-06-12 16:10	4	36.702126	37.141197	37.197548
21-06-12 16:20	4	36.30639	36.446323	36.99209
21-06-12 16:30	4	36.322685	36.067196	37.0703
21-06-12 16:40	4	36.30494	36.176144	37.11277
21-06-12 16:50	4	36.396057	36.203724	37.089897
21-06-12 17:00	4	36.390236	36.179543	37.03028
21-06-12 17:10	4	36.70299	36.29237	37.12904
21-06-12 17:20	4	36.87698	36.266533	37.09615
21-06-12 17:30	4	37.169487	36.485226	36.835316
21-06-12 17:40	4	36.897972	36.769527	36.67031
21-06-12 17:50	4	36.66796	37.109726	36.5519
21-06-12 18:00	4	36.444374	36.777	36.797386
21-06-12 18:10	4	36.900585	36.423584	36.496147
21-06-12 18:20	4	37.22912	36.48638	36.832672
21-06-12 18:30	4	37.123928	36.508568	36.652435
21-06-12 18:40	4	37.248024	37.095886	36.450985
21-06-12 18:50	4	36.856697	37.19104	36.646446
21-06-12 19:00	4	36.59637	37.21064	36.820328
21-06-12 19:10	4	36.567577	36.60298	36.784405
21-06-12 19:20	4	36.346962	36.808136	36.95072
21-06-12 19:30	4	36.731075	37.065304	36.77761
21-06-12 19:40	4	37.20175	36.8108	37.066216
21-06-12 19:50	4	37.557953	36.734184	36.540855
21-06-12 20:00	4	37.247025	36.53498	36.418205
21-06-12 20:10	4	37.37061	36.931664	36.46527
21-06-12 20:20	4	37.16385	36.81856	36.482094
21-06-12 20:30	4	37.07742	36.33025	36.511585
21-06-12 20:40	4	36.987957	36.351505	36.252785
21-06-12 20:50	4	36.940716	36.78406	36.667187
21-06-12 21:00	4	37.180832	36.755928	36.919796
21-06-12 21:10	4	37.301056	36.44245	37.10943
21-06-12 21:20	4	37.017635	36.969666	37.16695
21-06-12 21:30	4	37.296333	36.928875	37.258926
21-06-12 21:40	4	37.47306	36.852108	37.03086
21-06-12 21:50	4	37.252632	36.884483	36.535355
21-06-12 22:00	4	not_recorded	37.09147	36.900784
21-06-12 22:10	4	37.327236	37.00186	37.300777
21-06-12 22:20	4	37.366642	36.896645	37.116795
21-06-12 22:30	4	37.726585	37.431396	37.042126
21-06-12 22:40	4	37.984566	37.544815	37.63182
21-06-12 22:50	4	37.9246	37.45887	37.42634
21-06-12 23:00	4	37.73699	37.321205	37.17654
21-06-12 23:10	4	37.710854	37.120285	37.135693
21-06-12 23:20	4	37.730606	36.962955	36.799294
21-06-12 23:30	4	37.473248	37.24566	36.668633
21-06-12 23:40	4	37.71826	37.172955	36.802006
21-06-12 23:50	4	37.93858	37.401196	36.988274
21-06-13 00:00	4	37.891068	37.33665	36.728172
21-06-13 00:10	4	37.899338	37.49725	36.980095
21-06-13 00:20	4	37.969406	37.492237	37.206757
21-06-13 00:30	4	37.975765	37.426582	37.504204
21-06-13 00:40	4	38.075592	37.683002	37.57445
21-06-13 00:50	4	38.16886	37.81473	37.37159
21-06-13 01:00	4	37.843422	37.66164	37.135063
21-06-13 01:10	4	37.58037	37.834747	37.162
21-06-13 01:20	4	37.535027	37.691364	37.50437
21-06-13 01:30	4	37.909245	37.963783	37.534767
21-06-13 01:40	4	37.708836	37.909912	37.559166
21-06-13 01:50	4	37.482925	37.751225	37.418053
21-06-13 02:00	4	37.582314	37.631725	37.28797
21-06-13 02:10	4	37.251526	37.872864	37.963497
21-06-13 02:20	4	37.20285	37.71114	37.665558
21-06-13 02:30	4	37.059284	37.80445	37.499466
21-06-13 02:40	4	37.237377	37.936966	37.732597
21-06-13 02:50	4	36.643475	37.616688	37.559067
21-06-13 03:00	4	36.779514	37.52801	37.952152
21-06-13 03:10	4	36.532856	37.367676	37.79098
21-06-13 03:20	4	37.137226	37.571907	37.624523
21-06-13 03:30	4	37.1994	37.406727	36.930706
21-06-13 03:40	4	37.64361	37.294075	37.291927
21-06-13 03:50	4	37.95269	37.324055	37.78354
21-06-13 04:00	4	38.115387	36.810677	37.89224
21-06-13 04:10	4	38.07981	37.157597	37.694866
21-06-13 04:20	4	37.79486	37.266247	37.512306
21-06-13 04:30	4	37.637054	37.085503	37.31685
21-06-13 04:40	4	37.71654	37.43614	37.84318
21-06-13 04:50	4	38.058422	37.797554	38.044445
21-06-13 05:00	4	37.691032	37.660545	37.616886
21-06-13 05:10	4	37.459656	37.48694	37.774532
21-06-13 05:20	4	37.5192	37.559002	37.60382
21-06-13 05:30	4	37.334194	37.09693	37.476173
21-06-13 05:40	4	36.94378	37.251167	37.05602
21-06-13 05:50	4	36.886147	37.58807	36.978996
21-06-13 06:00	4	37.196083	37.77131	36.554188
21-06-13 06:10	4	37.48339	37.966652	37.430367
21-06-13 06:20	4	37.6421	37.880466	37.811676
21-06-13 06:30	4	37.60513	37.623558	37.660988
21-06-13 06:40	4	37.353863	37.503754	37.59571
21-06-13 06:50	4	37.13889	37.45986	37.361572
21-06-13 07:00	5	37.25628	37.43801	36.989765
21-06-13 07:10	5	37.30213	37.569252	37.160686
21-06-13 07:20	5	37.081013	36.91854	36.75075
21-06-13 07:30	5	36.37695	36.98856	36.427765
21-06-13 07:40	5	36.73477	37.01178	36.557076
21-06-13 07:50	5	36.850105	36.593826	36.683247
21-06-13 08:00	5	36.467865	36.514362	36.666374
21-06-13 08:10	5	36.528027	36.478096	36.576027
21-06-13 08:20	5	36.568485	36.81274	36.52025
21-06-13 08:30	5	36.90801	36.858345	36.685917
21-06-13 08:40	5	36.542534	36.97788	35.92308
21-06-13 08:50	5	36.257565	36.632103	36.496754
21-06-13 09:00	5	36.072914	36.49337	36.566364
21-06-13 09:10	5	36.15072	36.551323	36.683662
21-06-13 09:20	5	36.431335	36.86161	37.25701
21-06-13 09:30	5	36.696144	36.801098	36.90851
21-06-13 09:40	5	36.8751	37.00663	36.516453
21-06-13 09:50	5	37.107883	36.978718	36.557816
21-06-13 10:00	5	36.89053	36.624336	36.69323
21-06-13 10:10	5	36.71677	36.328922	36.839687
21-06-13 10:20	5	36.393887	36.344276	36.906303
21-06-13 10:30	5	36.72517	36.35441	36.845955
21-06-13 10:40	5	37.173637	36.284435	36.450874
21-06-13 10:50	5	37.119564	36.39218	36.58976
21-06-13 11:00	5	36.847065	36.376335	36.635418
21-06-13 11:10	5	37.043633	36.836323	36.976177
21-06-13 11:20	5	37.11624	37.041084	37.244576
21-06-13 11:30	5	36.98203	36.830574	36.755516
21-06-13 11:40	5	36.530865	36.84571	36.663475
21-06-13 11:50	5	36.59386	37.014412	37.040123
21-06-13 12:00	5	36.96005	37.235558	36.596245
21-06-13 12:10	5	37.008343	37.073387	36.702553
21-06-13 12:20	5	36.987476	36.87716	36.840927
21-06-13 12:30	5	36.495903	36.798283	36.7539
21-06-13 12:40	5	36.512222	37.046177	37.151512
21-06-13 12:50	5	36.648365	37.119576	37.085243
21-06-13 13:00	5	36.589867	37.035183	36.758816
21-06-13 13:10	5	36.835915	36.867504	37.003452
21-06-13 13:20	5	37.17501	36.63095	36.497032
21-06-13 13:30	5	37.16787	36.605423	36.218353
21-06-13 13:40	5	37.21398	36.660206	36.073883
21-06-13 13:50	5	37.005928	36.784927	36.195244
21-06-13 14:00	5	36.576065	36.968616	36.556755
21-06-13 14:10	5	36.340874	36.522644	37.134373
21-06-13 14:20	5	36.413445	36.813454	36.941963
21-06-13 14:30	5	36.52123	36.873222	36.100273
21-06-13 14:40	5	36.65954	36.623585	36.325783
21-06-13 14:50	5	36.89617	36.84498	36.550297
21-06-13 15:00	5	37.088413	36.713017	36.565697
21-06-13 15:10	5	36.83697	36.79915	37.149902
21-06-13 15:20	5	36.46305	36.250954	35.90161
21-06-13 15:30	5	36.686012	36.12107	36.6149
21-06-13 15:40	5	37.09066	37.157795	36.57354
21-06-13 15:50	5	36.723183	36.934944	36.174168
21-06-13 16:00	5	36.856667	36.69391	36.675358
21-06-13 16:10	5	36.63517	36.885906	36.990704
21-06-13 16:20	5	36.64741	36.208763	36.561638
21-06-13 16:30	5	36.976162	36.23487	36.626156
21-06-13 16:40	5	37.01648	36.48682	36.964993
21-06-13 16:50	5	36.905975	36.747734	36.70735
21-06-13 17:00	5	36.72001	36.91926	37.121826
21-06-13 17:10	5	36.554596	36.32133	37.17849
21-06-13 17:20	5	36.661835	36.736317	37.046898
21-06-13 17:30	5	36.64219	36.27227	36.671356
21-06-13 17:40	5	36.677166	36.017822	36.90521
21-06-13 17:50	5	36.639816	35.829544	37.2015
21-06-13 18:00	5	36.937714	36.149895	36.8536
21-06-13 18:10	5	36.769344	36.147617	36.67901
21-06-13 18:20	5	36.477196	36.108494	36.995804
21-06-13 18:30	5	36.3944	36.33946	37.13807
21-06-13 18:40	5	36.51237	35.78724	36.99897
21-06-13 18:50	5	36.672462	36.359333	36.921112
21-06-13 19:00	5	36.529335	36.72471	36.90133
21-06-13 19:10	5	36.73805	36.911343	37.080772
21-06-13 19:20	5	36.556038	36.390892	36.686592
21-06-13 19:30	5	36.882088	36.86068	36.882774
21-06-13 19:40	5	37.042477	37.09958	36.79406
21-06-13 19:50	5	37.185593	36.922333	37.002632
21-06-13 20:00	5	37.070625	36.758614	37.129486
21-06-13 20:10	5	36.77756	36.552116	36.910843
21-06-13 20:20	5	36.864697	36.535683	36.549374
21-06-13 20:30	5	36.86083	37.022446	36.886913
21-06-13 20:40	5	37.169792	36.248444	36.691715
21-06-13 20:50	5	37.11376	36.353756	36.329525
21-06-13 21:00	5	36.902718	36.51983	36.386192
21-06-13 21:10	5	37.040142	36.783257	36.40926
21-06-13 21:20	5	36.920033	36.87024	36.981018
21-06-13 21:30	5	37.034386	37.1724	37.070896
21-06-13 21:40	5	36.69951	37.01034	37.009094
21-06-13 21:50	5	36.839638	36.643826	36.920692
21-06-13 22:00	5	36.373474	36.916145	36.76983
21-06-13 22:10	5	36.76985	36.761147	36.570545
21-06-13 22:20	5	37.334053	36.76519	37.1398
21-06-13 22:30	5	37.133884	37.147118	36.74571
21-06-13 22:40	5	37.12693	37.1711	36.6374
21-06-13 22:50	5	37.004368	37.07905	36.61179
21-06-13 23:00	5	37.192696	37.22753	36.982037
21-06-13 23:10	5	37.518135	37.163033	36.835426
21-06-13 23:20	5	37.186584	36.699837	36.89876
21-06-13 23:30	5	37.67654	36.80961	37.073032
21-06-13 23:40	5	37.479145	37.139324	36.722588
21-06-13 23:50	5	37.5364	36.90867	36.549984
21-06-14 00:00	5	37.620155	37.398933	37.14375
21-06-14 00:10	5	37.71296	37.707405	37.27925
21-06-14 00:20	5	37.991272	37.73353	37.28288
21-06-14 00:30	5	37.85214	37.662838	36.86832
21-06-14 00:40	5	37.964367	37.540092	36.56684
21-06-14 00:50	5	37.554802	37.874897	37.075447
21-06-14 01:00	5	37.73805	37.871025	37.165848
21-06-14 01:10	5	37.89971	37.927204	37.545868
21-06-14 01:20	5	37.737053	37.855507	37.542645
21-06-14 01:30	5	37.521202	37.879208	37.429413
21-06-14 01:40	5	37.466156	37.73288	37.097664
21-06-14 01:50	5	37.35737	37.68327	37.29409
21-06-14 02:00	5	37.85919	37.90156	37.750957
21-06-14 02:10	5	38.148666	38.104355	38.00009
21-06-14 02:20	5	38.246372	37.96752	37.966713
21-06-14 02:30	5	37.827385	38.05968	37.981255
21-06-14 02:40	5	37.374268	37.81404	37.972515
21-06-14 02:50	5	37.436848	38.032654	37.94241
21-06-14 03:00	5	37.30719	37.773376	37.998634
21-06-14 03:10	5	37.403095	37.98542	37.878094
21-06-14 03:20	5	37.53991	37.7672	37.683277
21-06-14 03:30	5	37.13331	37.601116	37.501595
21-06-14 03:40	5	37.486576	37.55123	37.30149
21-06-14 03:50	5	37.089226	37.342464	37.2625
21-06-14 04:00	5	37.294945	37.303276	36.848446
21-06-14 04:10	5	37.21264	37.50547	37.29054
21-06-14 04:20	5	37.104923	37.29648	37.400883
21-06-14 04:30	5	37.188026	37.250854	37.01124
21-06-14 04:40	5	37.19004	36.951057	37.373154
21-06-14 04:50	5	37.670822	37.12365	37.79216
21-06-14 05:00	5	38.036346	37.60088	37.788807
21-06-14 05:10	5	37.90584	37.5717	37.50777
21-06-14 05:20	5	37.976128	37.645645	37.57576
21-06-14 05:30	5	38.08214	37.686703	37.90404
21-06-14 05:40	5	37.980766	37.74305	37.94024
21-06-14 05:50	5	37.932617	37.89547	37.923565
21-06-14 06:00	5	37.923	37.730762	37.868217
21-06-14 06:10	5	37.96192	37.836266	38.084625
21-06-14 06:20	5	37.828327	37.728676	37.97229
21-06-14 06:30	5	37.582283	37.766655	37.93055
21-06-14 06:40	5	37.471577	37.657246	37.774284
21-06-14 06:50	5	37.314766	37.35519	37.256794
21-06-14 07:00	6	37.339806	37.296043	37.264393
21-06-14 07:10	6	37.094704	36.913033	37.024933
21-06-14 07:20	6	36.474968	37.359444	36.487114
21-06-14 07:30	6	36.362072	36.983433	36.30993
21-06-14 07:40	6	36.35461	36.443016	35.94062
21-06-14 07:50	6	36.890884	36.49646	35.8312
21-06-14 08:00	6	36.598213	36.63383	36.33654
21-06-14 08:10	6	36.676	36.85556	36.36776
21-06-14 08:20	6	36.669655	36.980152	36.362015
21-06-14 08:30	6	36.88403	37.069298	36.602818
21-06-14 08:40	6	36.96301	36.233223	36.300266
21-06-14 08:50	6	36.95428	36.45771	36.517178
21-06-14 09:00	6	36.86038	36.896717	36.718853
21-06-14 09:10	6	36.548668	37.09447	36.78489
21-06-14 09:20	6	36.331448	37.080853	36.915043
21-06-14 09:30	6	36.299053	36.757805	36.730556
21-06-14 09:40	6	36.175953	36.578598	36.490067
21-06-14 09:50	6	36.188244	36.320763	36.612995
21-06-14 10:00	6	36.29606	36.578533	36.511585
21-06-14 10:10	6	not_recorded	not_recorded	not_recorded
21-06-14 10:20	6	not_recorded	not_recorded	not_recorded
21-06-14 10:30	6	not_recorded	not_recorded	not_recorded
21-06-14 10:40	6	not_recorded	not_recorded	not_recorded
21-06-14 10:50	6	not_recorded	not_recorded	not_recorded
21-06-14 11:00	6	not_recorded	not_recorded	not_recorded
21-06-14 11:10	6	not_recorded	not_recorded	not_recorded
21-06-14 11:20	6	not_recorded	not_recorded	not_recorded
21-06-14 11:30	6	not_recorded	not_recorded	not_recorded
21-06-14 11:40	6	not_recorded	not_recorded	not_recorded
21-06-14 11:50	6	not_recorded	not_recorded	not_recorded
21-06-14 12:00	6	not_recorded	not_recorded	not_recorded
21-06-14 12:10	6	not_recorded	not_recorded	not_recorded
21-06-14 12:20	6	not_recorded	not_recorded	not_recorded
21-06-14 12:30	6	not_recorded	not_recorded	not_recorded
21-06-14 12:40	6	not_recorded	not_recorded	not_recorded
21-06-14 12:50	6	not_recorded	not_recorded	not_recorded
21-06-14 13:00	6	not_recorded	not_recorded	not_recorded
21-06-14 13:10	6	not_recorded	not_recorded	not_recorded
21-06-14 13:20	6	not_recorded	not_recorded	not_recorded
21-06-14 13:30	6	not_recorded	not_recorded	not_recorded
21-06-14 13:40	6	not_recorded	not_recorded	not_recorded
21-06-14 13:50	6	not_recorded	not_recorded	not_recorded
21-06-14 14:00	6	not_recorded	not_recorded	not_recorded
21-06-14 14:10	6	not_recorded	not_recorded	not_recorded
21-06-14 14:20	6	not_recorded	not_recorded	not_recorded
21-06-14 14:30	6	not_recorded	not_recorded	not_recorded
21-06-14 14:40	6	not_recorded	not_recorded	not_recorded
21-06-14 14:50	6	not_recorded	not_recorded	not_recorded
21-06-14 15:00	6	not_recorded	not_recorded	not_recorded
21-06-14 15:10	6	not_recorded	not_recorded	not_recorded
21-06-14 15:20	6	not_recorded	not_recorded	not_recorded
21-06-14 15:30	6	not_recorded	not_recorded	not_recorded
21-06-14 15:40	6	not_recorded	not_recorded	not_recorded
21-06-14 15:50	6	not_recorded	not_recorded	not_recorded
21-06-14 16:00	6	not_recorded	not_recorded	not_recorded
21-06-14 16:10	6	not_recorded	not_recorded	not_recorded
21-06-14 16:20	6	not_recorded	not_recorded	not_recorded
21-06-14 16:30	6	not_recorded	not_recorded	not_recorded
21-06-14 16:40	6	not_recorded	not_recorded	not_recorded
21-06-14 16:50	6	not_recorded	not_recorded	not_recorded
21-06-14 17:00	6	not_recorded	not_recorded	not_recorded
21-06-14 17:10	6	not_recorded	not_recorded	not_recorded
21-06-14 17:20	6	not_recorded	not_recorded	not_recorded
21-06-14 17:30	6	not_recorded	not_recorded	not_recorded
21-06-14 17:40	6	not_recorded	not_recorded	not_recorded
21-06-14 17:50	6	not_recorded	not_recorded	not_recorded
21-06-14 18:00	6	not_recorded	not_recorded	not_recorded
21-06-14 18:10	6	not_recorded	not_recorded	not_recorded
21-06-14 18:20	6	not_recorded	not_recorded	not_recorded
21-06-14 18:30	6	not_recorded	not_recorded	not_recorded
21-06-14 18:40	6	not_recorded	not_recorded	not_recorded
21-06-14 18:50	6	not_recorded	not_recorded	not_recorded
21-06-14 19:00	6	not_recorded	not_recorded	not_recorded
21-06-14 19:10	6	not_recorded	not_recorded	not_recorded
21-06-14 19:20	6	not_recorded	not_recorded	not_recorded
21-06-14 19:30	6	not_recorded	not_recorded	not_recorded
21-06-14 19:40	6	not_recorded	not_recorded	not_recorded
21-06-14 19:50	6	not_recorded	not_recorded	not_recorded
21-06-14 20:00	6	not_recorded	not_recorded	not_recorded
21-06-14 20:10	6	not_recorded	not_recorded	not_recorded
21-06-14 20:20	6	not_recorded	not_recorded	not_recorded
21-06-14 20:30	6	not_recorded	not_recorded	not_recorded
21-06-14 20:40	6	not_recorded	not_recorded	not_recorded
21-06-14 20:50	6	not_recorded	not_recorded	not_recorded
21-06-14 21:00	6	not_recorded	not_recorded	not_recorded
21-06-14 21:10	6	not_recorded	not_recorded	not_recorded
21-06-14 21:20	6	not_recorded	not_recorded	not_recorded
21-06-14 21:30	6	not_recorded	not_recorded	not_recorded
21-06-14 21:40	6	not_recorded	not_recorded	not_recorded
21-06-14 21:50	6	not_recorded	not_recorded	not_recorded
21-06-14 22:00	6	not_recorded	not_recorded	not_recorded
21-06-14 22:10	6	not_recorded	not_recorded	not_recorded
21-06-14 22:20	6	not_recorded	not_recorded	not_recorded
21-06-14 22:30	6	not_recorded	not_recorded	not_recorded
21-06-14 22:40	6	not_recorded	not_recorded	not_recorded
21-06-14 22:50	6	not_recorded	not_recorded	not_recorded
21-06-14 23:00	6	not_recorded	not_recorded	not_recorded
21-06-14 23:10	6	not_recorded	not_recorded	not_recorded
21-06-14 23:20	6	not_recorded	not_recorded	not_recorded
21-06-14 23:30	6	not_recorded	not_recorded	not_recorded
21-06-14 23:40	6	not_recorded	not_recorded	not_recorded
21-06-14 23:50	6	not_recorded	not_recorded	not_recorded
21-06-15 00:00	6	not_recorded	not_recorded	not_recorded
21-06-15 00:10	6	not_recorded	not_recorded	not_recorded
21-06-15 00:20	6	not_recorded	not_recorded	not_recorded
21-06-15 00:30	6	not_recorded	not_recorded	not_recorded
21-06-15 00:40	6	not_recorded	not_recorded	not_recorded
21-06-15 00:50	6	not_recorded	not_recorded	not_recorded
21-06-15 01:00	6	not_recorded	not_recorded	not_recorded
21-06-15 01:10	6	not_recorded	not_recorded	not_recorded
21-06-15 01:20	6	not_recorded	not_recorded	not_recorded
21-06-15 01:30	6	not_recorded	not_recorded	not_recorded
21-06-15 01:40	6	not_recorded	not_recorded	not_recorded
21-06-15 01:50	6	not_recorded	not_recorded	not_recorded
21-06-15 02:00	6	not_recorded	not_recorded	not_recorded
21-06-15 02:10	6	not_recorded	not_recorded	not_recorded
21-06-15 02:20	6	not_recorded	not_recorded	not_recorded
21-06-15 02:30	6	not_recorded	not_recorded	not_recorded
21-06-15 02:40	6	not_recorded	not_recorded	not_recorded
21-06-15 02:50	6	not_recorded	not_recorded	not_recorded
21-06-15 03:00	6	not_recorded	not_recorded	not_recorded
21-06-15 03:10	6	not_recorded	not_recorded	not_recorded
21-06-15 03:20	6	not_recorded	not_recorded	not_recorded
21-06-15 03:30	6	not_recorded	not_recorded	not_recorded
21-06-15 03:40	6	not_recorded	not_recorded	not_recorded
21-06-15 03:50	6	not_recorded	not_recorded	not_recorded
21-06-15 04:00	6	not_recorded	not_recorded	not_recorded
21-06-15 04:10	6	not_recorded	not_recorded	not_recorded
21-06-15 04:20	6	not_recorded	not_recorded	not_recorded
21-06-15 04:30	6	not_recorded	not_recorded	not_recorded
21-06-15 04:40	6	not_recorded	not_recorded	not_recorded
21-06-15 04:50	6	not_recorded	not_recorded	not_recorded
21-06-15 05:00	6	not_recorded	not_recorded	not_recorded
21-06-15 05:10	6	not_recorded	not_recorded	not_recorded
21-06-15 05:20	6	not_recorded	not_recorded	not_recorded
21-06-15 05:30	6	not_recorded	not_recorded	not_recorded
21-06-15 05:40	6	not_recorded	not_recorded	not_recorded
21-06-15 05:50	6	not_recorded	not_recorded	not_recorded
21-06-15 06:00	6	not_recorded	not_recorded	not_recorded
21-06-15 06:10	6	not_recorded	not_recorded	not_recorded
21-06-15 06:20	6	not_recorded	not_recorded	not_recorded
21-06-15 06:30	6	not_recorded	not_recorded	not_recorded
21-06-15 06:40	6	not_recorded	not_recorded	not_recorded
21-06-15 06:50	6	not_recorded	not_recorded	not_recorded
