# Supplementary material for: Rodent home cage monitoring for preclinical safety pharmacology assessment: results of a multi-company validation evaluating nonclinical and clinical data from three compounds
Source: Front Toxicol. 2025 Nov 5;7:1655330. doi: 10.3389/ftox.2025.1655330 (PMC12626872; doi:10.3389/ftox.2025.1655330)
Supplement: Supplementary file 1 [file DataSheet1.zip › JNJ/JNJ_Temperature_040_Cage-2.csv]

timestamp	day_index	985141003627861	985141003627862	985141003627863
21-06-14 07:00	-4	not_recorded	not_recorded	not_recorded
21-06-14 07:10	-4	not_recorded	not_recorded	not_recorded
21-06-14 07:20	-4	not_recorded	not_recorded	not_recorded
21-06-14 07:30	-4	not_recorded	not_recorded	not_recorded
21-06-14 07:40	-4	not_recorded	not_recorded	not_recorded
21-06-14 07:50	-4	not_recorded	not_recorded	not_recorded
21-06-14 08:00	-4	not_recorded	not_recorded	not_recorded
21-06-14 08:10	-4	not_recorded	not_recorded	not_recorded
21-06-14 08:20	-4	not_recorded	not_recorded	not_recorded
21-06-14 08:30	-4	not_recorded	not_recorded	not_recorded
21-06-14 08:40	-4	not_recorded	not_recorded	not_recorded
21-06-14 08:50	-4	not_recorded	not_recorded	not_recorded
21-06-14 09:00	-4	not_recorded	not_recorded	not_recorded
21-06-14 09:10	-4	not_recorded	not_recorded	not_recorded
21-06-14 09:20	-4	not_recorded	not_recorded	not_recorded
21-06-14 09:30	-4	not_recorded	not_recorded	not_recorded
21-06-14 09:40	-4	not_recorded	not_recorded	not_recorded
21-06-14 09:50	-4	not_recorded	not_recorded	not_recorded
21-06-14 10:00	-4	not_recorded	not_recorded	not_recorded
21-06-14 10:10	-4	not_recorded	not_recorded	not_recorded
21-06-14 10:20	-4	not_recorded	not_recorded	not_recorded
21-06-14 10:30	-4	38.64783	37.864506	38.343456
21-06-14 10:40	-4	38.420025	37.732788	38.32864
21-06-14 10:50	-4	38.324158	37.61049	38.183758
21-06-14 11:00	-4	38.208748	37.603313	38.15655
21-06-14 11:10	-4	38.061203	37.548515	37.996387
21-06-14 11:20	-4	37.841908	37.120026	37.886864
21-06-14 11:30	-4	37.595375	37.406757	37.66426
21-06-14 11:40	-4	37.300087	37.069103	37.32343
21-06-14 11:50	-4	37.323524	36.68886	37.268738
21-06-14 12:00	-4	36.982056	37.013046	37.250336
21-06-14 12:10	-4	37.125328	36.95916	37.1206
21-06-14 12:20	-4	37.11514	36.81063	36.95159
21-06-14 12:30	-4	36.932343	35.91377	37.052902
21-06-14 12:40	-4	36.55548	36.255142	37.163605
21-06-14 12:50	-4	36.58144	36.68442	36.782967
21-06-14 13:00	-4	36.67616	36.961662	37.1213
21-06-14 13:10	-4	36.891747	36.356537	36.761505
21-06-14 13:20	-4	37.256012	36.665283	36.749184
21-06-14 13:30	-4	37.327614	36.562485	37.057613
21-06-14 13:40	-4	37.40327	36.62205	36.773495
21-06-14 13:50	-4	37.08988	36.8392	36.4826
21-06-14 14:00	-4	36.81537	36.308907	37.123898
21-06-14 14:10	-4	36.66587	36.656227	37.218384
21-06-14 14:20	-4	36.564163	36.428677	37.53298
21-06-14 14:30	-4	36.333817	35.256622	37.72673
21-06-14 14:40	-4	36.418625	36.216255	37.699684
21-06-14 14:50	-4	36.373512	38.048782	37.632668
21-06-14 15:00	-4	36.55946	37.20574	37.476215
21-06-14 15:10	-4	36.87584	36.452126	37.28416
21-06-14 15:20	-4	37.022335	36.3368	37.355095
21-06-14 15:30	-4	37.233696	36.09417	37.461636
21-06-14 15:40	-4	36.972206	36.631878	37.335857
21-06-14 15:50	-4	37.25237	36.294365	36.956
21-06-14 16:00	-4	37.15259	36.223198	37.35752
21-06-14 16:10	-4	37.024643	36.352642	37.669014
21-06-14 16:20	-4	37.040756	36.31661	37.474983
21-06-14 16:30	-4	36.93706	35.833153	37.71523
21-06-14 16:40	-4	36.622856	36.149426	37.475533
21-06-14 16:50	-4	36.476707	36.30009	37.509056
21-06-14 17:00	-4	36.91524	36.768642	37.557102
21-06-14 17:10	-4	36.865627	36.742123	37.19612
21-06-14 17:20	-4	37.08252	36.45647	36.890244
21-06-14 17:30	-4	37.144302	36.87453	36.877075
21-06-14 17:40	-4	37.242374	36.892868	36.869717
21-06-14 17:50	-4	37.37243	36.4621	36.99486
21-06-14 18:00	-4	37.01658	36.811523	37.18328
21-06-14 18:10	-4	36.95623	37.067585	37.159637
21-06-14 18:20	-4	36.85946	37.063698	37.237064
21-06-14 18:30	-4	36.92746	37.11183	37.226845
21-06-14 18:40	-4	37.079792	37.250957	37.247566
21-06-14 18:50	-4	37.303474	37.299267	37.36833
21-06-14 19:00	-4	37.42323	37.167213	37.454967
21-06-14 19:10	-4	37.517395	36.7658	36.876453
21-06-14 19:20	-4	37.203445	36.75317	37.100693
21-06-14 19:30	-4	36.757454	36.56713	37.825287
21-06-14 19:40	-4	36.93654	36.75177	37.7863
21-06-14 19:50	-4	37.343193	36.934837	37.68598
21-06-14 20:00	-4	37.69422	37.350204	37.53098
21-06-14 20:10	-4	37.619072	36.87494	37.708527
21-06-14 20:20	-4	37.022247	37.253906	37.854454
21-06-14 20:30	-4	36.94684	37.06256	37.689247
21-06-14 20:40	-4	37.429855	36.0107	37.588245
21-06-14 20:50	-4	37.024914	36.65681	37.684376
21-06-14 21:00	-4	36.82354	36.30163	37.660137
21-06-14 21:10	-4	36.931812	36.614403	37.47259
21-06-14 21:20	-4	37.1428	36.385536	37.31197
21-06-14 21:30	-4	37.336327	36.449085	37.439926
21-06-14 21:40	-4	37.271507	36.694332	37.672726
21-06-14 21:50	-4	36.899635	36.691463	37.194954
21-06-14 22:00	-4	37.397224	37.011772	37.623135
21-06-14 22:10	-4	37.645584	37.088196	37.543617
21-06-14 22:20	-4	37.81455	37.272	37.84333
21-06-14 22:30	-4	37.581955	37.322998	37.778614
21-06-14 22:40	-4	37.36834	37.080673	37.77746
21-06-14 22:50	-4	37.05593	37.445724	37.575882
21-06-14 23:00	-4	37.05583	37.436897	37.891747
21-06-14 23:10	-4	37.40841	37.549156	37.84737
21-06-14 23:20	-4	37.60825	37.578453	37.83686
21-06-14 23:30	-4	36.99435	37.410393	37.68078
21-06-14 23:40	-4	37.024563	37.30984	37.50657
21-06-14 23:50	-4	37.218258	37.351696	37.81932
21-06-15 00:00	-4	37.6607	36.965855	38.238308
21-06-15 00:10	-4	37.7867	36.795372	38.171955
21-06-15 00:20	-4	37.66261	37.0306	38.150127
21-06-15 00:30	-4	37.554047	37.012012	38.14161
21-06-15 00:40	-4	37.69519	36.89024	38.549667
21-06-15 00:50	-4	37.768368	36.799305	38.822803
21-06-15 01:00	-4	38.061626	37.004128	38.568058
21-06-15 01:10	-4	38.102203	36.694653	38.394554
21-06-15 01:20	-4	37.582256	37.090622	38.24711
21-06-15 01:30	-4	37.412857	36.802147	38.151844
21-06-15 01:40	-4	37.92559	37.24774	38.075764
21-06-15 01:50	-4	38.096947	37.32143	38.20039
21-06-15 02:00	-4	38.153652	37.50718	38.305748
21-06-15 02:10	-4	38.026222	37.360607	38.376537
21-06-15 02:20	-4	37.976482	37.01795	38.55584
21-06-15 02:30	-4	37.403038	36.969677	38.49654
21-06-15 02:40	-4	37.27685	37.08865	38.73311
21-06-15 02:50	-4	37.428074	36.537148	38.241127
21-06-15 03:00	-4	38.00872	36.48582	38.426884
21-06-15 03:10	-4	38.129505	36.85991	38.468857
21-06-15 03:20	-4	38.265816	36.774635	37.999683
21-06-15 03:30	-4	37.905914	36.556618	37.570732
21-06-15 03:40	-4	37.423584	36.89246	37.876854
21-06-15 03:50	-4	37.45189	37.19997	38.241543
21-06-15 04:00	-4	37.51829	37.281895	38.34153
21-06-15 04:10	-4	37.534435	37.34109	38.424427
21-06-15 04:20	-4	37.560593	37.324593	38.41971
21-06-15 04:30	-4	37.974155	37.617893	38.511246
21-06-15 04:40	-4	38.37342	37.834045	38.561287
21-06-15 04:50	-4	38.217827	37.475117	38.503414
21-06-15 05:00	-4	37.890594	37.34092	38.396736
21-06-15 05:10	-4	37.427887	37.367115	38.19854
21-06-15 05:20	-4	37.583515	37.43917	37.629494
21-06-15 05:30	-4	38.086143	37.370064	37.37563
21-06-15 05:40	-4	38.263798	37.363605	37.318718
21-06-15 05:50	-4	38.111145	37.47995	37.94658
21-06-15 06:00	-4	37.931488	37.28717	38.112183
21-06-15 06:10	-4	37.761032	36.78375	38.481205
21-06-15 06:20	-4	38.0267	36.653214	38.415993
21-06-15 06:30	-4	38.067677	36.765152	38.560356
21-06-15 06:40	-4	37.380512	36.642784	38.368652
21-06-15 06:50	-4	37.61299	36.28022	38.331768
21-06-15 07:00	-3	37.3654	36.501415	38.379116
21-06-15 07:10	-3	37.235817	36.330208	38.25904
21-06-15 07:20	-3	37.082233	36.641254	38.096035
21-06-15 07:30	-3	36.639084	36.556534	37.67076
21-06-15 07:40	-3	36.171196	36.62162	37.589844
21-06-15 07:50	-3	36.68204	36.43229	37.428364
21-06-15 08:00	-3	36.56454	36.316242	37.231865
21-06-15 08:10	-3	36.379074	36.628555	36.7705
21-06-15 08:20	-3	36.361526	36.301075	36.90296
21-06-15 08:30	-3	36.441677	36.345467	37.106888
21-06-15 08:40	-3	36.519245	36.621452	37.352013
21-06-15 08:50	-3	36.90549	36.71533	37.4495
21-06-15 09:00	-3	36.704838	36.233604	37.14729
21-06-15 09:10	-3	36.681866	36.533043	37.03176
21-06-15 09:20	-3	36.977837	36.94711	36.93818
21-06-15 09:30	-3	36.90151	36.860374	36.94597
21-06-15 09:40	-3	36.912224	37.044216	37.04502
21-06-15 09:50	-3	37.32867	37.203835	37.336296
21-06-15 10:00	-3	37.45477	37.471844	37.149055
21-06-15 10:10	-3	37.50905	36.78758	36.58566
21-06-15 10:20	-3	36.19793	36.992065	36.591682
21-06-15 10:30	-3	36.434383	36.914497	36.932144
21-06-15 10:40	-3	37.06035	36.225105	36.790245
21-06-15 10:50	-3	37.143085	36.0207	36.969437
21-06-15 11:00	-3	37.231384	35.995308	37.12371
21-06-15 11:10	-3	36.93439	36.042847	37.14762
21-06-15 11:20	-3	37.438614	36.467846	37.68986
21-06-15 11:30	-3	37.959267	37.034843	38.023994
21-06-15 11:40	-3	38.030506	37.39545	38.030876
21-06-15 11:50	-3	38.08822	37.200584	37.631157
21-06-15 12:00	-3	38.01399	36.939583	37.554638
21-06-15 12:10	-3	37.781136	36.995964	37.18466
21-06-15 12:20	-3	37.309853	37.00191	36.955368
21-06-15 12:30	-3	36.994236	36.9823	36.95719
21-06-15 12:40	-3	37.00181	37.10028	37.083122
21-06-15 12:50	-3	37.163628	37.446617	37.28591
21-06-15 13:00	-3	37.337486	37.450024	37.45179
21-06-15 13:10	-3	37.200832	36.799812	37.390007
21-06-15 13:20	-3	37.14375	36.603912	37.639397
21-06-15 13:30	-3	37.328743	36.59999	37.7909
21-06-15 13:40	-3	37.20804	36.418037	37.808113
21-06-15 13:50	-3	37.175224	35.698616	37.56076
21-06-15 14:00	-3	37.16033	36.209965	37.50599
21-06-15 14:10	-3	37.184425	36.82993	37.34411
21-06-15 14:20	-3	37.11547	36.7005	37.33036
21-06-15 14:30	-3	37.329235	36.879715	37.17451
21-06-15 14:40	-3	37.525288	36.92312	37.307983
21-06-15 14:50	-3	37.54305	36.68754	37.132133
21-06-15 15:00	-3	37.27001	36.684464	37.07834
21-06-15 15:10	-3	36.846	36.70252	36.890297
21-06-15 15:20	-3	36.733704	36.532795	36.87748
21-06-15 15:30	-3	37.141716	36.46037	36.883095
21-06-15 15:40	-3	37.488964	36.695366	37.049446
21-06-15 15:50	-3	37.165634	36.36406	36.9798
21-06-15 16:00	-3	37.037384	36.46943	36.88719
21-06-15 16:10	-3	37.099846	36.750538	36.792805
21-06-15 16:20	-3	36.57273	36.837227	37.042534
21-06-15 16:30	-3	36.649147	36.962074	37.10043
21-06-15 16:40	-3	36.856506	36.646893	37.078243
21-06-15 16:50	-3	36.84434	36.57305	37.24264
21-06-15 17:00	-3	36.747444	37.252674	37.18934
21-06-15 17:10	-3	36.82011	37.106407	37.039825
21-06-15 17:20	-3	36.677467	36.850056	37.014107
21-06-15 17:30	-3	37.297424	36.603203	36.982475
21-06-15 17:40	-3	37.41698	36.38352	37.06327
21-06-15 17:50	-3	37.276066	36.34176	37.292442
21-06-15 18:00	-3	37.237656	36.452885	37.744698
21-06-15 18:10	-3	36.971325	36.690857	37.51599
21-06-15 18:20	-3	36.909195	36.539825	37.604073
21-06-15 18:30	-3	37.31206	36.689796	37.57006
21-06-15 18:40	-3	37.444904	36.752495	37.750145
21-06-15 18:50	-3	37.475426	37.00088	37.569542
21-06-15 19:00	-3	37.592365	37.06782	37.511276
21-06-15 19:10	-3	37.259277	36.975212	37.257
21-06-15 19:20	-3	37.01459	37.026203	37.119057
21-06-15 19:30	-3	36.663773	36.924786	37.2719
21-06-15 19:40	-3	37.030434	36.316765	37.29606
21-06-15 19:50	-3	37.158257	35.90255	37.464798
21-06-15 20:00	-3	37.362946	36.24053	37.62878
21-06-15 20:10	-3	37.12635	36.22225	38.00199
21-06-15 20:20	-3	36.843243	36.75325	38.054573
21-06-15 20:30	-3	37.012165	37.019253	38.00673
21-06-15 20:40	-3	37.32423	36.998165	37.532166
21-06-15 20:50	-3	37.312267	36.780205	37.550465
21-06-15 21:00	-3	37.34011	36.813087	37.927887
21-06-15 21:10	-3	37.476086	36.646717	37.930614
21-06-15 21:20	-3	37.25762	36.24123	37.839287
21-06-15 21:30	-3	37.337902	36.47109	37.714233
21-06-15 21:40	-3	37.404297	36.264885	37.392307
21-06-15 21:50	-3	37.57702	36.34721	37.61162
21-06-15 22:00	-3	37.272945	36.401237	37.810265
21-06-15 22:10	-3	37.185402	36.512226	37.77825
21-06-15 22:20	-3	37.338448	36.86645	37.59395
21-06-15 22:30	-3	37.39672	37.050816	38.03754
21-06-15 22:40	-3	37.89321	37.067677	38.183098
21-06-15 22:50	-3	37.653473	37.505623	37.93238
21-06-15 23:00	-3	37.332104	37.420635	37.595253
21-06-15 23:10	-3	37.1793	37.636772	37.562916
21-06-15 23:20	-3	37.344093	37.487103	37.921238
21-06-15 23:30	-3	37.40451	37.238148	37.949326
21-06-15 23:40	-3	36.79535	36.97814	38.188072
21-06-15 23:50	-3	37.276157	37.1248	38.264652
21-06-16 00:00	-3	37.856636	36.986492	38.35694
21-06-16 00:10	-3	37.698006	36.46551	38.520687
21-06-16 00:20	-3	37.719925	36.79427	38.2899
21-06-16 00:30	-3	37.927788	37.068413	38.584534
21-06-16 00:40	-3	38.171806	37.02653	38.9107
21-06-16 00:50	-3	38.10164	37.030525	38.70228
21-06-16 01:00	-3	38.15371	37.211876	38.966015
21-06-16 01:10	-3	37.846928	37.321346	38.87359
21-06-16 01:20	-3	37.551743	37.11606	38.503437
21-06-16 01:30	-3	37.71261	37.193657	38.772224
21-06-16 01:40	-3	38.179356	37.288742	38.745586
21-06-16 01:50	-3	38.16503	37.317776	38.369164
21-06-16 02:00	-3	37.571827	37.308994	38.267555
21-06-16 02:10	-3	37.25855	37.127037	38.194313
21-06-16 02:20	-3	37.495216	36.962685	38.301716
21-06-16 02:30	-3	37.54818	36.873394	38.6847
21-06-16 02:40	-3	37.477325	37.363716	38.9488
21-06-16 02:50	-3	37.646446	37.479164	39.03061
21-06-16 03:00	-3	38.0749	37.68215	38.752506
21-06-16 03:10	-3	38.240387	37.644943	38.682632
21-06-16 03:20	-3	38.30087	37.50128	38.78721
21-06-16 03:30	-3	38.360325	37.545162	38.544937
21-06-16 03:40	-3	38.057976	37.457684	38.67672
21-06-16 03:50	-3	38.031513	37.028687	38.39425
21-06-16 04:00	-3	38.214607	37.01048	38.47739
21-06-16 04:10	-3	38.181267	37.143383	38.391224
21-06-16 04:20	-3	38.26496	37.48687	38.73453
21-06-16 04:30	-3	38.650215	37.846485	38.783463
21-06-16 04:40	-3	38.409885	37.933918	38.75853
21-06-16 04:50	-3	37.996666	37.910606	38.30472
21-06-16 05:00	-3	37.53057	37.49374	38.202522
21-06-16 05:10	-3	37.504475	37.651127	38.056496
21-06-16 05:20	-3	37.49882	36.84461	38.025898
21-06-16 05:30	-3	37.76432	36.966805	37.723763
21-06-16 05:40	-3	37.99883	37.007713	38.012207
21-06-16 05:50	-3	38.060326	37.0631	38.291607
21-06-16 06:00	-3	37.979053	37.202972	38.22877
21-06-16 06:10	-3	37.5586	36.954247	38.161106
21-06-16 06:20	-3	37.428463	36.81146	38.245388
21-06-16 06:30	-3	37.41884	36.841972	38.328396
21-06-16 06:40	-3	37.330284	36.663246	38.321266
21-06-16 06:50	-3	37.03644	36.81152	38.181385
21-06-16 07:00	-2	37.218384	36.677185	37.62601
21-06-16 07:10	-2	36.7399	36.346504	37.37467
21-06-16 07:20	-2	36.2024	36.532906	37.37841
21-06-16 07:30	-2	36.642265	36.59296	37.359497
21-06-16 07:40	-2	36.43779	35.990192	37.333622
21-06-16 07:50	-2	36.405327	36.29972	37.277004
21-06-16 08:00	-2	36.596672	36.587646	37.335705
21-06-16 08:10	-2	36.63069	36.557156	37.440056
21-06-16 08:20	-2	36.998978	36.58799	37.507484
21-06-16 08:30	-2	36.9988	36.62107	37.646305
21-06-16 08:40	-2	36.67037	36.547768	37.484444
21-06-16 08:50	-2	36.624146	36.490356	37.48621
21-06-16 09:00	-2	36.82521	36.553093	37.240837
21-06-16 09:10	-2	37.152443	36.59999	37.11928
21-06-16 09:20	-2	36.91431	36.3348	37.35176
21-06-16 09:30	-2	36.935936	36.14146	37.57464
21-06-16 09:40	-2	37.09679	36.285778	36.8519
21-06-16 09:50	-2	36.69226	36.463997	36.877266
21-06-16 10:00	-2	36.412422	36.306206	37.21305
21-06-16 10:10	-2	36.357533	36.308083	37.216022
21-06-16 10:20	-2	36.717197	36.196957	37.378944
21-06-16 10:30	-2	37.023613	36.551064	37.83043
21-06-16 10:40	-2	37.559708	37.03558	37.741806
21-06-16 10:50	-2	37.35958	36.8853	37.438457
21-06-16 11:00	-2	37.661674	36.82881	37.757782
21-06-16 11:10	-2	37.48883	37.243134	37.55385
21-06-16 11:20	-2	37.53124	36.973797	37.137688
21-06-16 11:30	-2	37.487442	36.998543	37.029198
21-06-16 11:40	-2	37.30761	37.018074	37.228188
21-06-16 11:50	-2	36.982635	36.91225	37.25854
21-06-16 12:00	-2	37.108795	36.15836	37.37214
21-06-16 12:10	-2	37.19293	36.49454	37.515377
21-06-16 12:20	-2	37.1868	36.918358	37.560585
21-06-16 12:30	-2	36.91217	36.961426	37.58458
21-06-16 12:40	-2	36.392082	36.485703	37.280746
21-06-16 12:50	-2	36.988625	36.11474	37.172474
21-06-16 13:00	-2	37.436985	36.377876	37.403496
21-06-16 13:10	-2	36.913136	36.96826	37.62774
21-06-16 13:20	-2	36.951298	37.37792	37.549793
21-06-16 13:30	-2	36.9793	36.845547	37.429867
21-06-16 13:40	-2	37.077656	36.932518	37.262493
21-06-16 13:50	-2	37.32435	36.78958	37.37821
21-06-16 14:00	-2	37.458214	36.922672	37.301933
21-06-16 14:10	-2	37.14486	36.959167	37.31257
21-06-16 14:20	-2	37.139057	36.673912	37.519295
21-06-16 14:30	-2	37.228462	36.568413	37.485634
21-06-16 14:40	-2	37.26193	36.822838	37.44093
21-06-16 14:50	-2	37.205715	36.38238	37.3119
21-06-16 15:00	-2	37.021774	36.477745	37.02349
21-06-16 15:10	-2	36.804924	36.56785	37.356907
21-06-16 15:20	-2	36.36971	36.227913	37.82218
21-06-16 15:30	-2	36.816696	36.496758	37.797035
21-06-16 15:40	-2	36.555313	36.472713	37.355103
21-06-16 15:50	-2	36.99926	36.492104	37.10886
21-06-16 16:00	-2	36.858006	36.87303	37.43982
21-06-16 16:10	-2	36.7718	36.810516	37.657173
21-06-16 16:20	-2	36.95036	36.842953	37.7772
21-06-16 16:30	-2	37.116047	36.8195	37.13494
21-06-16 16:40	-2	37.122284	36.724888	37.073387
21-06-16 16:50	-2	36.951626	36.31984	37.213665
21-06-16 17:00	-2	37.13686	36.2256	37.14071
21-06-16 17:10	-2	37.22459	36.698204	37.16931
21-06-16 17:20	-2	36.970203	36.568394	37.067432
21-06-16 17:30	-2	37.094215	36.55725	37.203518
21-06-16 17:40	-2	37.295128	36.664814	37.315155
21-06-16 17:50	-2	37.23631	36.79533	37.179916
21-06-16 18:00	-2	36.9889	36.677055	37.438633
21-06-16 18:10	-2	36.947796	36.927948	37.21589
21-06-16 18:20	-2	36.71944	36.59328	37.21145
21-06-16 18:30	-2	36.59745	37.006474	37.17815
21-06-16 18:40	-2	37.10401	36.50969	37.59371
21-06-16 18:50	-2	37.160492	36.451263	37.62951
21-06-16 19:00	-2	37.607773	36.77907	37.459938
21-06-16 19:10	-2	37.678207	36.28864	37.573833
21-06-16 19:20	-2	37.223236	36.606667	37.518333
21-06-16 19:30	-2	37.35204	36.531734	37.18582
21-06-16 19:40	-2	37.38497	37.157867	37.184055
21-06-16 19:50	-2	36.896805	37.518257	37.406185
21-06-16 20:00	-2	37.143875	37.133717	37.602577
21-06-16 20:10	-2	37.03006	36.693638	37.454792
21-06-16 20:20	-2	36.58531	36.67399	37.58349
21-06-16 20:30	-2	36.49417	37.165462	37.579235
21-06-16 20:40	-2	36.649914	36.950813	37.773056
21-06-16 20:50	-2	37.019947	36.64876	37.632607
21-06-16 21:00	-2	37.08777	36.98513	37.190594
21-06-16 21:10	-2	36.954308	36.681618	37.41314
21-06-16 21:20	-2	37.09415	37.317467	37.959705
21-06-16 21:30	-2	37.50609	37.444336	38.088997
21-06-16 21:40	-2	37.552296	37.624245	38.071587
21-06-16 21:50	-2	37.284935	37.46052	38.251297
21-06-16 22:00	-2	37.389336	37.110546	38.317398
21-06-16 22:10	-2	37.25171	37.21448	37.78054
21-06-16 22:20	-2	37.66015	37.813583	37.658276
21-06-16 22:30	-2	37.72772	37.335186	37.557213
21-06-16 22:40	-2	37.578556	37.52008	37.713017
21-06-16 22:50	-2	37.294613	37.767815	37.381927
21-06-16 23:00	-2	37.187157	37.775795	37.743557
21-06-16 23:10	-2	37.259525	37.771862	38.219475
21-06-16 23:20	-2	37.409096	37.559044	37.935352
21-06-16 23:30	-2	37.445465	37.610065	37.39206
21-06-16 23:40	-2	37.70507	37.64267	38.167377
21-06-16 23:50	-2	38.118294	37.71193	38.325203
21-06-17 00:00	-2	38.174103	37.39082	38.37977
21-06-17 00:10	-2	37.960014	37.554375	37.74031
21-06-17 00:20	-2	37.776466	37.324226	37.64309
21-06-17 00:30	-2	37.43136	37.20747	37.666904
21-06-17 00:40	-2	37.431084	37.111225	38.339497
21-06-17 00:50	-2	37.951714	37.166615	38.45709
21-06-17 01:00	-2	38.190502	37.440517	38.479473
21-06-17 01:10	-2	38.294827	37.50019	38.5172
21-06-17 01:20	-2	38.07984	37.236187	38.953556
21-06-17 01:30	-2	37.572205	37.33047	38.659164
21-06-17 01:40	-2	37.346535	36.78495	38.19981
21-06-17 01:50	-2	37.791218	36.74309	38.216423
21-06-17 02:00	-2	38.132133	37.398746	38.64705
21-06-17 02:10	-2	38.16973	37.594536	38.501625
21-06-17 02:20	-2	38.18812	37.85015	38.447227
21-06-17 02:30	-2	38.00081	37.749916	38.307503
21-06-17 02:40	-2	38.131966	37.625446	38.851807
21-06-17 02:50	-2	38.193924	37.57659	38.601715
21-06-17 03:00	-2	38.12793	37.58381	38.021935
21-06-17 03:10	-2	37.591976	37.423717	37.73068
21-06-17 03:20	-2	37.260822	37.321083	37.98974
21-06-17 03:30	-2	37.026726	37.35418	38.140667
21-06-17 03:40	-2	37.407063	37.75691	38.659504
21-06-17 03:50	-2	37.098377	37.79654	38.75585
21-06-17 04:00	-2	36.921303	37.809155	38.674126
21-06-17 04:10	-2	37.91266	37.704628	38.86776
21-06-17 04:20	-2	38.237267	37.432068	38.745735
21-06-17 04:30	-2	38.137253	37.060535	38.312096
21-06-17 04:40	-2	38.176243	37.164402	38.5319
21-06-17 04:50	-2	37.99834	36.937374	38.350098
21-06-17 05:00	-2	38.096153	36.70818	38.638454
21-06-17 05:10	-2	38.18645	36.594727	38.59909
21-06-17 05:20	-2	38.158157	36.754143	38.380142
21-06-17 05:30	-2	37.92885	36.926666	38.550716
21-06-17 05:40	-2	37.973396	36.943962	38.45842
21-06-17 05:50	-2	37.663105	36.88706	38.198402
21-06-17 06:00	-2	37.283722	37.14279	38.365623
21-06-17 06:10	-2	37.511513	37.31038	38.4958
21-06-17 06:20	-2	38.014687	37.416897	38.447273
21-06-17 06:30	-2	38.052452	37.11631	38.312798
21-06-17 06:40	-2	37.73988	36.892006	38.39048
21-06-17 06:50	-2	37.343246	37.025875	38.1157
21-06-17 07:00	-1	37.39279	37.152725	38.103035
21-06-17 07:10	-1	36.85885	36.94148	37.93685
21-06-17 07:20	-1	36.59917	36.863174	37.766243
21-06-17 07:30	-1	36.592934	36.66408	37.3536
21-06-17 07:40	-1	36.378162	36.663315	37.43383
21-06-17 07:50	-1	36.687336	36.36321	37.181213
21-06-17 08:00	-1	36.50878	36.60764	37.114048
21-06-17 08:10	-1	36.62345	36.412983	37.134148
21-06-17 08:20	-1	36.857067	36.641563	37.199867
21-06-17 08:30	-1	36.970684	36.630863	37.289253
21-06-17 08:40	-1	36.627926	36.300846	37.285057
21-06-17 08:50	-1	36.672516	36.277466	37.374
21-06-17 09:00	-1	36.97815	36.950005	37.405857
21-06-17 09:10	-1	37.154682	36.808735	37.32066
21-06-17 09:20	-1	37.202248	36.584023	37.132267
21-06-17 09:30	-1	36.683533	36.30977	37.11251
21-06-17 09:40	-1	36.841923	36.240086	37.26947
21-06-17 09:50	-1	36.893684	36.781292	37.298122
21-06-17 10:00	-1	37.2996	37.021137	37.306072
21-06-17 10:10	-1	37.31748	36.73388	37.254772
21-06-17 10:20	-1	36.690285	36.32142	37.114048
21-06-17 10:30	-1	37.211994	36.47593	36.965343
21-06-17 10:40	-1	37.475822	36.816807	37.146065
21-06-17 10:50	-1	37.414978	37.03086	37.10219
21-06-17 11:00	-1	37.03785	36.976	37.016224
21-06-17 11:10	-1	37.432835	36.323784	36.989624
21-06-17 11:20	-1	37.38693	36.25524	37.020344
21-06-17 11:30	-1	37.22234	36.323956	37.197426
21-06-17 11:40	-1	37.16744	36.27005	36.832558
21-06-17 11:50	-1	37.059364	36.414696	36.80694
21-06-17 12:00	-1	37.156246	36.441383	36.6983
21-06-17 12:10	-1	37.211956	36.263386	36.880466
21-06-17 12:20	-1	36.731407	37.033276	36.977234
21-06-17 12:30	-1	36.57876	37.019512	37.6437
21-06-17 12:40	-1	36.832344	36.569958	37.52845
21-06-17 12:50	-1	36.827038	37.026413	37.468018
21-06-17 13:00	-1	36.875183	37.131535	37.11894
21-06-17 13:10	-1	36.82908	36.40984	37.15256
21-06-17 13:20	-1	36.885693	36.607826	37.517185
21-06-17 13:30	-1	36.6585	36.684113	37.110817
21-06-17 13:40	-1	36.83054	36.363644	37.066223
21-06-17 13:50	-1	37.321327	36.651222	37.512985
21-06-17 14:00	-1	37.53788	36.757828	37.30755
21-06-17 14:10	-1	36.82283	36.762115	37.19557
21-06-17 14:20	-1	37.341866	36.56918	37.164097
21-06-17 14:30	-1	36.900093	35.588356	37.199497
21-06-17 14:40	-1	36.90662	35.51469	37.0464
21-06-17 14:50	-1	37.106438	36.061047	37.226753
21-06-17 15:00	-1	37.137424	36.521385	37.162655
21-06-17 15:10	-1	37.05738	36.61831	37.087852
21-06-17 15:20	-1	36.866646	36.563637	37.011898
21-06-17 15:30	-1	36.775597	36.642185	37.242912
21-06-17 15:40	-1	36.858135	36.757988	37.519325
21-06-17 15:50	-1	37.098423	37.11051	37.388725
21-06-17 16:00	-1	36.837437	36.629105	37.04864
21-06-17 16:10	-1	36.988857	36.22734	37.15847
21-06-17 16:20	-1	37.14249	36.024696	37.36127
21-06-17 16:30	-1	37.118156	36.306515	37.405586
21-06-17 16:40	-1	37.13243	36.36803	37.244453
21-06-17 16:50	-1	37.226624	36.27654	37.008587
21-06-17 17:00	-1	37.462494	36.162426	37.097908
21-06-17 17:10	-1	37.435093	36.278187	37.361565
21-06-17 17:20	-1	37.184986	36.442398	37.313126
21-06-17 17:30	-1	37.1887	36.833637	36.837936
21-06-17 17:40	-1	37.15125	37.065575	36.721947
21-06-17 17:50	-1	37.27158	37.210335	37.144722
21-06-17 18:00	-1	37.346687	37.183968	37.09445
21-06-17 18:10	-1	37.428642	36.970013	36.94424
21-06-17 18:20	-1	37.643417	36.86162	37.087578
21-06-17 18:30	-1	37.400307	36.80476	37.464615
21-06-17 18:40	-1	37.455887	36.77492	37.44836
21-06-17 18:50	-1	37.469467	37.054817	37.51368
21-06-17 19:00	-1	37.40323	37.18378	37.563553
21-06-17 19:10	-1	37.04479	37.365635	37.510876
21-06-17 19:20	-1	37.060024	37.21413	37.59186
21-06-17 19:30	-1	37.27257	37.14815	37.483917
21-06-17 19:40	-1	37.32247	36.907696	37.828728
21-06-17 19:50	-1	37.091976	36.848362	38.083218
21-06-17 20:00	-1	37.023216	36.540207	37.959152
21-06-17 20:10	-1	37.0958	36.88734	37.371502
21-06-17 20:20	-1	37.538815	36.629166	37.217613
21-06-17 20:30	-1	37.868793	36.66817	37.52764
21-06-17 20:40	-1	37.92649	36.98561	37.827686
21-06-17 20:50	-1	37.58844	36.83019	37.637962
21-06-17 21:00	-1	37.1883	36.86109	37.946587
21-06-17 21:10	-1	37.05669	37.11722	38.186394
21-06-17 21:20	-1	37.025463	37.171158	38.141678
21-06-17 21:30	-1	37.13787	37.391624	38.007748
21-06-17 21:40	-1	37.363113	37.39946	37.992474
21-06-17 21:50	-1	37.575	37.126198	37.930683
21-06-17 22:00	-1	37.19673	37.132397	37.803444
21-06-17 22:10	-1	37.343903	37.450813	37.338882
21-06-17 22:20	-1	37.476646	37.49122	37.73881
21-06-17 22:30	-1	37.13762	37.647755	37.723927
21-06-17 22:40	-1	37.034386	37.52071	37.765144
21-06-17 22:50	-1	37.21213	37.533203	38.021378
21-06-17 23:00	-1	37.165237	37.425636	37.868095
21-06-17 23:10	-1	37.571316	37.69813	38.01124
21-06-17 23:20	-1	38.116005	37.849712	38.17597
21-06-17 23:30	-1	38.10502	37.871765	38.208275
21-06-17 23:40	-1	37.987766	37.409782	38.231514
21-06-17 23:50	-1	38.12155	37.60005	38.3457
21-06-18 00:00	-1	37.859585	37.56439	38.04483
21-06-18 00:10	-1	37.33199	37.27753	37.64787
21-06-18 00:20	-1	37.63462	37.438793	38.027096
21-06-18 00:30	-1	37.602455	37.37008	38.244064
21-06-18 00:40	-1	37.438957	37.361282	38.21546
21-06-18 00:50	-1	37.61335	37.293144	38.08705
21-06-18 01:00	-1	37.860973	37.398067	38.1878
21-06-18 01:10	-1	38.253212	37.454872	38.675125
21-06-18 01:20	-1	38.275425	37.01931	38.80128
21-06-18 01:30	-1	38.3666	36.87392	38.792854
21-06-18 01:40	-1	38.18568	37.094597	38.469547
21-06-18 01:50	-1	38.100197	37.133224	38.719124
21-06-18 02:00	-1	38.08739	36.878044	38.44039
21-06-18 02:10	-1	38.11464	37.064926	38.557777
21-06-18 02:20	-1	38.145157	37.227665	38.427757
21-06-18 02:30	-1	38.191486	37.413837	38.367973
21-06-18 02:40	-1	38.17546	37.57641	38.219933
21-06-18 02:50	-1	37.7912	37.61848	38.38549
21-06-18 03:00	-1	37.499283	37.291367	38.399246
21-06-18 03:10	-1	37.471046	37.033653	38.728306
21-06-18 03:20	-1	37.382324	37.336098	38.604637
21-06-18 03:30	-1	37.351826	37.316483	38.56181
21-06-18 03:40	-1	37.442234	37.226723	38.032288
21-06-18 03:50	-1	37.55429	37.26409	38.12036
21-06-18 04:00	-1	37.819935	37.739033	37.9356
21-06-18 04:10	-1	38.06136	38.016045	38.525124
21-06-18 04:20	-1	38.08084	37.595745	38.731174
21-06-18 04:30	-1	38.274925	37.586414	38.83061
21-06-18 04:40	-1	38.33933	37.46681	38.76061
21-06-18 04:50	-1	38.210148	37.49891	38.784374
21-06-18 05:00	-1	38.015503	37.36782	38.46737
21-06-18 05:10	-1	37.84208	37.449837	38.352715
21-06-18 05:20	-1	37.956844	37.20565	38.34426
21-06-18 05:30	-1	38.118504	37.158108	38.427265
21-06-18 05:40	-1	38.2193	36.784386	38.597527
21-06-18 05:50	-1	38.12195	36.57086	38.521324
21-06-18 06:00	-1	37.95418	36.54707	38.327065
21-06-18 06:10	-1	38.06835	36.639946	38.548683
21-06-18 06:20	-1	38.10364	36.562874	38.47965
21-06-18 06:30	-1	37.805485	36.37471	38.548958
21-06-18 06:40	-1	38.18478	36.441414	38.951233
21-06-18 06:50	-1	38.15615	36.85767	38.698814
21-06-18 07:00	0	38.047966	36.919865	38.281746
21-06-18 07:10	0	37.45614	36.967987	38.212967
21-06-18 07:20	0	37.046394	36.43661	37.920017
21-06-18 07:30	0	36.962532	36.182495	37.761948
21-06-18 07:40	0	36.973278	35.888756	37.47568
21-06-18 07:50	0	36.804123	36.1166	37.029488
21-06-18 08:00	0	36.950798	36.619064	37.13865
21-06-18 08:10	0	36.976463	36.51477	37.47027
21-06-18 08:20	0	36.653282	36.26847	37.494328
21-06-18 08:30	0	36.62486	36.22048	37.45718
21-06-18 08:40	0	36.7165	36.316242	37.30921
21-06-18 08:50	0	36.973515	36.373528	37.072853
21-06-18 09:00	0	36.97352	36.442417	36.451885
21-06-18 09:10	0	36.891106	36.42115	36.192123
21-06-18 09:20	0	36.33657	36.59481	36.40502
21-06-18 09:30	0	36.549095	36.518257	36.64915
21-06-18 09:40	0	36.448708	36.53014	36.544086
21-06-18 09:50	0	36.737747	36.865776	37.10833
21-06-18 10:00	0	37.123207	37.41313	37.355537
21-06-18 10:10	0	37.70885	37.47892	37.496338
21-06-18 10:20	0	37.767345	37.19099	37.48162
21-06-18 10:30	0	37.806732	37.21735	37.487335
21-06-18 10:40	0	38.47123	38.091755	38.089355
21-06-18 10:50	0	38.795525	38.16491	38.462425
21-06-18 11:00	0	38.626686	38.147217	38.509457
21-06-18 11:10	0	38.905464	38.123707	38.570473
21-06-18 11:20	0	38.65719	38.072258	38.45973
21-06-18 11:30	0	38.40979	37.90588	38.3578
21-06-18 11:40	0	38.24761	37.704765	38.30836
21-06-18 11:50	0	38.25788	37.58924	38.1939
21-06-18 12:00	0	38.232708	37.558147	38.19227
21-06-18 12:10	0	38.23863	37.58024	38.20158
21-06-18 12:20	0	38.248615	37.58433	38.455513
21-06-18 12:30	0	38.183083	37.42117	38.43099
21-06-18 12:40	0	38.198853	37.732334	38.564285
21-06-18 12:50	0	38.196697	37.67193	38.740246
21-06-18 13:00	0	38.116703	37.273296	38.644955
21-06-18 13:10	0	38.11218	37.41955	38.62491
21-06-18 13:20	0	38.024014	37.528656	38.570457
21-06-18 13:30	0	37.96626	37.487965	38.448067
21-06-18 13:40	0	37.929726	37.36175	38.4325
21-06-18 13:50	0	37.92919	37.249657	38.267265
21-06-18 14:00	0	37.937073	37.12696	38.41641
21-06-18 14:10	0	38.082897	37.10008	38.33834
21-06-18 14:20	0	38.12776	37.4607	38.23321
21-06-18 14:30	0	38.394474	37.717823	38.499992
21-06-18 14:40	0	39.4698	38.60136	39.311768
21-06-18 14:50	0	39.570797	38.673176	39.63272
21-06-18 15:00	0	38.98169	38.383396	39.19214
21-06-18 15:10	0	38.497562	38.246284	38.846733
21-06-18 15:20	0	38.287342	38.070805	38.53759
21-06-18 15:30	0	38.250343	37.81176	38.963097
21-06-18 15:40	0	38.23712	37.6983	38.917755
21-06-18 15:50	0	38.178383	37.706043	38.836426
21-06-18 16:00	0	38.05478	37.872337	38.702003
21-06-18 16:10	0	38.02304	37.271698	38.543217
21-06-18 16:20	0	37.974106	37.70335	38.38464
21-06-18 16:30	0	38.195065	37.652267	38.29609
21-06-18 16:40	0	38.13284	37.256886	38.156425
21-06-18 16:50	0	37.966747	36.775585	38.006603
21-06-18 17:00	0	37.681988	36.93576	37.997597
21-06-18 17:10	0	37.68061	37.132908	37.811867
21-06-18 17:20	0	37.522816	37.358097	37.78918
21-06-18 17:30	0	37.410866	37.351875	37.723484
21-06-18 17:40	0	37.486538	37.532177	37.720135
21-06-18 17:50	0	37.6545	37.255898	37.40991
21-06-18 18:00	0	37.722916	37.21318	37.19491
21-06-18 18:10	0	37.962566	37.0921	37.605217
21-06-18 18:20	0	37.918552	37.392223	37.752308
21-06-18 18:30	0	37.755676	37.397835	37.870995
21-06-18 18:40	0	37.45091	37.673286	37.896053
21-06-18 18:50	0	37.537834	37.27246	37.85045
21-06-18 19:00	0	37.56412	37.259155	38.126583
21-06-18 19:10	0	37.735558	37.091835	38.09487
21-06-18 19:20	0	37.65451	36.88722	38.064728
21-06-18 19:30	0	37.76426	36.73917	38.21727
21-06-18 19:40	0	37.95439	37.20263	38.24085
21-06-18 19:50	0	38.059425	37.285492	38.091873
21-06-18 20:00	0	37.87664	37.349037	37.48066
21-06-18 20:10	0	37.98456	37.372192	38.045563
21-06-18 20:20	0	37.763508	36.997646	37.64193
21-06-18 20:30	0	37.649265	36.720203	37.64727
21-06-18 20:40	0	37.878105	36.77505	37.601135
21-06-18 20:50	0	37.798786	36.927097	37.91398
21-06-18 21:00	0	37.725376	36.982513	38.152443
21-06-18 21:10	0	37.593967	36.54701	37.846546
21-06-18 21:20	0	37.386284	36.506756	37.74935
21-06-18 21:30	0	37.396027	36.559612	37.82838
21-06-18 21:40	0	37.214622	36.865326	37.76755
21-06-18 21:50	0	37.530334	36.812874	37.61379
21-06-18 22:00	0	37.69098	36.81075	37.605247
21-06-18 22:10	0	37.579155	36.70175	37.554375
21-06-18 22:20	0	37.40532	36.583416	37.847164
21-06-18 22:30	0	37.41642	37.164818	37.97182
21-06-18 22:40	0	37.45289	37.11972	37.783558
21-06-18 22:50	0	37.370872	37.122795	37.64828
21-06-18 23:00	0	37.621986	37.26233	37.884075
21-06-18 23:10	0	37.799553	37.260548	38.116863
21-06-18 23:20	0	37.774742	37.34838	37.768837
21-06-18 23:30	0	37.71058	37.284794	38.137135
21-06-18 23:40	0	37.971043	37.36947	38.379635
21-06-18 23:50	0	37.597546	37.532997	38.194435
21-06-19 00:00	0	37.578766	37.26178	37.596687
21-06-19 00:10	0	37.54592	37.1158	37.609745
21-06-19 00:20	0	37.544548	37.274754	37.53251
21-06-19 00:30	0	37.32482	37.39708	37.824062
21-06-19 00:40	0	37.492203	36.739174	37.982956
21-06-19 00:50	0	37.3834	37.021954	38.15467
21-06-19 01:00	0	37.461937	37.261192	38.176994
21-06-19 01:10	0	37.478218	37.18032	38.510487
21-06-19 01:20	0	37.5768	37.13021	38.73448
21-06-19 01:30	0	38.00221	37.345577	38.496742
21-06-19 01:40	0	38.034176	36.739906	38.51076
21-06-19 01:50	0	38.201305	36.98308	38.419903
21-06-19 02:00	0	38.220234	37.141182	38.562733
21-06-19 02:10	0	38.208397	36.65119	38.628593
21-06-19 02:20	0	38.3615	36.89306	38.521355
21-06-19 02:30	0	38.205162	37.169716	38.621216
21-06-19 02:40	0	38.135498	36.778427	38.69695
21-06-19 02:50	0	37.949123	36.501747	38.935276
21-06-19 03:00	0	38.03881	36.16865	38.63733
21-06-19 03:10	0	37.94765	36.737465	38.669785
21-06-19 03:20	0	37.87958	37.001152	38.479176
21-06-19 03:30	0	37.72483	36.78267	38.609066
21-06-19 03:40	0	37.68951	36.541862	38.55362
21-06-19 03:50	0	37.819115	36.8914	38.309578
21-06-19 04:00	0	37.724632	36.9326	38.283417
21-06-19 04:10	0	37.37064	36.713615	38.180992
21-06-19 04:20	0	37.260765	36.99086	38.111443
21-06-19 04:30	0	37.304276	36.953026	38.15426
21-06-19 04:40	0	37.25717	36.960136	38.06303
21-06-19 04:50	0	37.315014	37.14724	37.570145
21-06-19 05:00	0	37.06518	37.161507	37.493603
21-06-19 05:10	0	37.088806	37.15988	37.759533
21-06-19 05:20	0	37.226448	36.865685	37.783566
21-06-19 05:30	0	37.657555	37.428505	38.043335
21-06-19 05:40	0	37.87242	37.250893	37.89319
21-06-19 05:50	0	37.937584	37.251892	38.092953
21-06-19 06:00	0	38.16198	37.043953	37.928703
21-06-19 06:10	0	37.3839	36.385967	37.91141
21-06-19 06:20	0	37.329857	36.52226	37.716164
21-06-19 06:30	0	37.070694	36.50826	37.788307
21-06-19 06:40	0	37.175255	36.12672	37.959797
21-06-19 06:50	0	37.13268	36.349636	37.746426
21-06-19 07:00	1	37.126896	36.964603	37.712975
21-06-19 07:10	1	37.207523	36.68983	37.515648
21-06-19 07:20	1	36.842484	36.345573	37.182014
21-06-19 07:30	1	36.703564	36.400078	37.110847
21-06-19 07:40	1	36.669876	36.575226	37.349117
21-06-19 07:50	1	36.74595	36.530846	37.210945
21-06-19 08:00	1	37.045128	36.275917	36.710896
21-06-19 08:10	1	36.97572	36.338024	37.082165
21-06-19 08:20	1	37.20489	36.49111	37.31635
21-06-19 08:30	1	37.391945	36.583965	37.509068
21-06-19 08:40	1	37.3489	36.03497	37.114765
21-06-19 08:50	1	37.40019	36.198784	37.033245
21-06-19 09:00	1	37.282192	36.227764	37.101246
21-06-19 09:10	1	37.22976	36.11165	37.144066
21-06-19 09:20	1	36.71129	36.36685	37.160923
21-06-19 09:30	1	36.411415	36.421	36.977478
21-06-19 09:40	1	36.496315	36.45577	37.287968
21-06-19 09:50	1	36.518364	36.324463	37.340107
21-06-19 10:00	1	36.664333	36.48568	36.980457
21-06-19 10:10	1	36.772743	36.59888	36.676018
21-06-19 10:20	1	36.914528	36.685616	36.919727
21-06-19 10:30	1	37.051308	36.707268	36.97953
21-06-19 10:40	1	36.988586	36.613182	36.868145
21-06-19 10:50	1	36.814686	36.314583	36.333664
21-06-19 11:00	1	36.937965	35.7889	36.568947
21-06-19 11:10	1	37.05489	35.944542	36.4048
21-06-19 11:20	1	36.723183	35.81998	36.524513
21-06-19 11:30	1	36.55231	36.033466	36.587868
21-06-19 11:40	1	36.711853	36.294743	36.308876
21-06-19 11:50	1	37.186684	36.519417	36.749184
21-06-19 12:00	1	37.11283	36.649143	36.781387
21-06-19 12:10	1	37.16486	36.469803	36.776085
21-06-19 12:20	1	37.28172	36.09466	36.576553
21-06-19 12:30	1	37.218777	36.832542	36.767357
21-06-19 12:40	1	36.597164	37.0139	37.247078
21-06-19 12:50	1	36.756275	36.61116	36.982574
21-06-19 13:00	1	37.003716	36.37315	37.089912
21-06-19 13:10	1	36.818317	36.402317	37.202156
21-06-19 13:20	1	36.979897	36.00007	37.080803
21-06-19 13:30	1	37.431465	36.132042	36.70215
21-06-19 13:40	1	37.384888	36.315525	36.881275
21-06-19 13:50	1	37.31437	36.256508	36.879272
21-06-19 14:00	1	36.791977	36.205494	37.05419
21-06-19 14:10	1	36.785152	36.295265	37.12454
21-06-19 14:20	1	37.263813	36.437046	37.25887
21-06-19 14:30	1	37.114235	36.231163	37.256294
21-06-19 14:40	1	37.098724	36.348614	37.13634
21-06-19 14:50	1	37.11915	36.394993	37.26581
21-06-19 15:00	1	37.002186	35.94805	37.051254
21-06-19 15:10	1	37.070427	36.069035	37.26367
21-06-19 15:20	1	37.0827	36.32035	37.178688
21-06-19 15:30	1	36.611412	36.364555	37.05127
21-06-19 15:40	1	37.086975	36.60541	36.766502
21-06-19 15:50	1	37.31961	37.144794	36.681293
21-06-19 16:00	1	37.203175	37.076942	36.926567
21-06-19 16:10	1	37.154175	36.89679	36.973797
21-06-19 16:20	1	37.242134	36.85024	36.827896
21-06-19 16:30	1	37.28898	36.75423	36.723003
21-06-19 16:40	1	37.09089	36.86455	36.979477
21-06-19 16:50	1	37.435093	37.134575	37.251987
21-06-19 17:00	1	37.64059	36.440163	37.212605
21-06-19 17:10	1	37.675854	36.480377	37.16344
21-06-19 17:20	1	37.58483	36.59774	37.25213
21-06-19 17:30	1	37.293324	36.509254	37.060986
21-06-19 17:40	1	37.039654	35.956696	37.31886
21-06-19 17:50	1	36.992954	36.31326	37.28818
21-06-19 18:00	1	37.137768	36.1117	37.274967
21-06-19 18:10	1	37.241653	36.53733	37.264446
21-06-19 18:20	1	37.293476	36.96967	37.50437
21-06-19 18:30	1	37.030663	37.001606	37.601223
21-06-19 18:40	1	37.214104	37.097088	36.941307
21-06-19 18:50	1	37.047375	37.159195	36.84953
21-06-19 19:00	1	37.13283	37.085197	37.26638
21-06-19 19:10	1	36.966442	36.9332	37.247375
21-06-19 19:20	1	36.869453	36.95473	37.227303
21-06-19 19:30	1	36.713493	36.668026	37.343807
21-06-19 19:40	1	37.293606	36.820965	37.8352
21-06-19 19:50	1	37.13767	36.94125	38.01644
21-06-19 20:00	1	36.74117	36.771935	38.031296
21-06-19 20:10	1	37.045177	36.866966	37.974228
21-06-19 20:20	1	37.402683	36.649136	37.62856
21-06-19 20:30	1	37.297005	36.705643	37.793766
21-06-19 20:40	1	37.183186	36.537434	37.758205
21-06-19 20:50	1	37.391304	36.61937	37.71523
21-06-19 21:00	1	37.48149	36.67985	37.69277
21-06-19 21:10	1	37.431194	36.51293	37.700054
21-06-19 21:20	1	37.148273	36.76476	37.85151
21-06-19 21:30	1	37.09082	36.72677	37.724297
21-06-19 21:40	1	37.310837	36.7963	37.208042
21-06-19 21:50	1	37.269295	37.02159	37.21867
21-06-19 22:00	1	36.818993	36.613205	37.385815
21-06-19 22:10	1	36.891907	36.655403	37.53324
21-06-19 22:20	1	37.282764	37.063248	37.38322
21-06-19 22:30	1	37.275562	37.260803	37.734642
21-06-19 22:40	1	37.018456	37.366936	37.6166
21-06-19 22:50	1	36.873547	37.281807	37.783398
21-06-19 23:00	1	37.317104	37.348106	38.008495
21-06-19 23:10	1	37.18598	37.459053	37.52547
21-06-19 23:20	1	37.390785	37.4634	37.34072
21-06-19 23:30	1	37.89976	37.509502	37.901363
21-06-19 23:40	1	38.171883	37.647255	38.1237
21-06-19 23:50	1	37.92315	37.662025	38.34388
21-06-20 00:00	1	37.77037	37.364166	38.329933
21-06-20 00:10	1	37.958164	37.37074	38.004272
21-06-20 00:20	1	37.61346	36.90615	38.092766
21-06-20 00:30	1	37.731544	36.712822	38.124325
21-06-20 00:40	1	37.65814	36.882572	38.172955
21-06-20 00:50	1	37.62071	36.789215	38.01136
21-06-20 01:00	1	37.75405	37.113605	38.185658
21-06-20 01:10	1	38.029152	37.24935	38.159065
21-06-20 01:20	1	38.169262	37.150208	38.34116
21-06-20 01:30	1	38.236458	37.344402	37.98707
21-06-20 01:40	1	38.24891	37.211754	38.22804
21-06-20 01:50	1	38.211937	37.033043	38.327404
21-06-20 02:00	1	38.090157	37.503548	38.208366
21-06-20 02:10	1	38.082664	37.97372	38.235924
21-06-20 02:20	1	37.923164	37.578564	38.04866
21-06-20 02:30	1	37.51057	37.77137	38.087208
21-06-20 02:40	1	37.294727	37.40766	37.698418
21-06-20 02:50	1	37.094257	37.291576	37.78817
21-06-20 03:00	1	36.88021	37.21692	37.93927
21-06-20 03:10	1	37.090378	37.241196	37.8239
21-06-20 03:20	1	37.034164	37.371113	37.55967
21-06-20 03:30	1	37.203163	37.255066	37.544197
21-06-20 03:40	1	37.140728	37.371048	37.947796
21-06-20 03:50	1	37.05787	37.573315	38.10397
21-06-20 04:00	1	37.04904	37.608383	38.19303
21-06-20 04:10	1	36.96363	37.662952	38.19393
21-06-20 04:20	1	37.23902	37.508442	38.232853
21-06-20 04:30	1	37.563347	37.586243	38.6567
21-06-20 04:40	1	38.138496	37.512447	38.36726
21-06-20 04:50	1	38.04371	37.386265	38.547493
21-06-20 05:00	1	37.882748	36.814896	38.207405
21-06-20 05:10	1	37.778046	37.2021	38.1295
21-06-20 05:20	1	37.637352	37.119335	38.130272
21-06-20 05:30	1	37.615093	36.790688	38.370148
21-06-20 05:40	1	37.93357	36.50067	38.47788
21-06-20 05:50	1	37.992878	36.259487	38.20304
21-06-20 06:00	1	38.004066	36.577568	38.23191
21-06-20 06:10	1	37.687843	36.667725	38.336025
21-06-20 06:20	1	37.910793	37.08091	38.41866
21-06-20 06:30	1	37.79779	36.709755	38.15425
21-06-20 06:40	1	37.56971	36.99502	38.11045
21-06-20 06:50	1	37.737293	37.259785	37.670982
21-06-20 07:00	2	37.169197	37.25019	37.2892
21-06-20 07:10	2	36.940346	36.9569	37.201283
21-06-20 07:20	2	36.861637	36.896774	37.318913
21-06-20 07:30	2	36.569744	36.652622	37.55829
21-06-20 07:40	2	36.685047	36.988853	37.39641
21-06-20 07:50	2	37.117207	36.78714	36.983444
21-06-20 08:00	2	37.210907	36.611702	36.4561
21-06-20 08:10	2	37.15682	36.671684	36.93902
21-06-20 08:20	2	36.680264	36.8132	37.070324
21-06-20 08:30	2	36.83799	36.883476	37.030487
21-06-20 08:40	2	37.027264	36.707207	36.88607
21-06-20 08:50	2	36.828754	36.40468	36.673637
21-06-20 09:00	2	36.38629	36.353104	37.163143
21-06-20 09:10	2	37.139683	36.544453	37.276035
21-06-20 09:20	2	36.73191	36.496838	37.021477
21-06-20 09:30	2	36.885826	36.27826	37.12102
21-06-20 09:40	2	37.183678	36.5969	36.811016
21-06-20 09:50	2	37.209423	36.550323	37.0299
21-06-20 10:00	2	36.9691	36.427544	36.261818
21-06-20 10:10	2	36.768414	36.29767	36.253765
21-06-20 10:20	2	36.6269	36.361885	36.581097
21-06-20 10:30	2	36.796368	36.432766	36.762066
21-06-20 10:40	2	36.809162	36.32103	36.793167
21-06-20 10:50	2	36.960655	36.035946	36.98257
21-06-20 11:00	2	36.942097	35.7033	37.180004
21-06-20 11:10	2	37.28705	35.857002	37.130116
21-06-20 11:20	2	37.667915	36.338966	37.29837
21-06-20 11:30	2	37.51719	35.972786	37.620518
21-06-20 11:40	2	37.598183	36.29834	37.59393
21-06-20 11:50	2	37.609467	36.555046	37.39433
21-06-20 12:00	2	37.328583	36.519905	37.337677
21-06-20 12:10	2	37.13802	36.583588	37.12626
21-06-20 12:20	2	37.379402	36.62908	37.14759
21-06-20 12:30	2	37.40258	36.62992	37.03861
21-06-20 12:40	2	37.28899	36.33012	36.935432
21-06-20 12:50	2	36.975597	36.67832	37.481358
21-06-20 13:00	2	37.141243	36.52556	37.33371
21-06-20 13:10	2	37.343903	36.767082	37.255047
21-06-20 13:20	2	37.25291	36.531315	37.23457
21-06-20 13:30	2	37.224586	36.39025	37.134163
21-06-20 13:40	2	36.78849	36.043816	36.703957
21-06-20 13:50	2	37.030327	36.384502	36.907696
21-06-20 14:00	2	37.166	36.499825	37.01053
21-06-20 14:10	2	37.339123	36.39532	37.02209
21-06-20 14:20	2	37.341393	36.50862	36.814278
21-06-20 14:30	2	37.20591	36.895634	36.934765
21-06-20 14:40	2	37.20001	37.013264	37.125313
21-06-20 14:50	2	37.156788	36.85448	37.143715
21-06-20 15:00	2	36.825596	36.35592	37.013264
21-06-20 15:10	2	36.559906	36.413628	37.184895
21-06-20 15:20	2	36.471027	36.4814	37.45705
21-06-20 15:30	2	36.494637	36.50716	37.056297
21-06-20 15:40	2	36.877396	36.69007	37.001038
21-06-20 15:50	2	36.914246	36.696587	37.109013
21-06-20 16:00	2	37.033634	36.92922	37.053658
21-06-20 16:10	2	37.374035	36.4784	36.357628
21-06-20 16:20	2	37.353672	36.475853	37.055904
21-06-20 16:30	2	37.203167	36.746624	36.943657
21-06-20 16:40	2	37.05042	36.84808	36.832764
21-06-20 16:50	2	37.176796	36.574654	37.138756
21-06-20 17:00	2	37.25603	36.5978	37.462593
21-06-20 17:10	2	37.059067	36.698612	37.03071
21-06-20 17:20	2	37.091087	36.859615	36.94587
21-06-20 17:30	2	36.792328	36.63796	37.006706
21-06-20 17:40	2	36.578533	36.28142	36.79264
21-06-20 17:50	2	36.587822	36.166508	36.524914
21-06-20 18:00	2	36.529396	36.17643	36.907734
21-06-20 18:10	2	36.98338	36.18845	37.56316
21-06-20 18:20	2	37.428947	36.633858	37.63128
21-06-20 18:30	2	37.422935	37.25733	37.75735
21-06-20 18:40	2	37.183266	37.20275	37.870434
21-06-20 18:50	2	36.925293	37.19824	38.0362
21-06-20 19:00	2	37.29177	36.50947	38.084663
21-06-20 19:10	2	37.308258	36.628113	37.66244
21-06-20 19:20	2	37.311733	36.413773	37.50206
21-06-20 19:30	2	36.823753	36.372536	37.550434
21-06-20 19:40	2	36.532463	36.88557	37.728443
21-06-20 19:50	2	36.994682	36.46528	38.07998
21-06-20 20:00	2	37.065773	36.274715	37.954628
21-06-20 20:10	2	37.29197	36.529327	37.708294
21-06-20 20:20	2	37.22362	36.746735	37.566185
21-06-20 20:30	2	36.95965	37.237724	38.174816
21-06-20 20:40	2	36.732796	37.250507	38.048126
21-06-20 20:50	2	37.046272	37.603	38.081455
21-06-20 21:00	2	36.833145	36.581806	37.7659
21-06-20 21:10	2	37.279884	36.817844	37.459297
21-06-20 21:20	2	37.44079	36.627453	37.857704
21-06-20 21:30	2	37.575325	36.757748	37.44893
21-06-20 21:40	2	37.57869	36.836002	37.33237
21-06-20 21:50	2	37.50706	37.003204	37.294727
21-06-20 22:00	2	37.500797	37.142822	37.344627
21-06-20 22:10	2	37.41442	37.12655	37.983963
21-06-20 22:20	2	37.403423	37.33819	37.974583
21-06-20 22:30	2	37.512337	37.57392	37.72066
21-06-20 22:40	2	37.233498	37.40575	37.621407
21-06-20 22:50	2	37.19621	36.98716	37.610115
21-06-20 23:00	2	37.200134	37.315365	37.88716
21-06-20 23:10	2	37.461983	37.187767	38.1309
21-06-20 23:20	2	37.77649	37.484016	38.1645
21-06-20 23:30	2	38.156704	37.618065	38.29991
21-06-20 23:40	2	38.241737	37.645885	38.39101
21-06-20 23:50	2	37.956276	37.522694	38.29973
21-06-21 00:00	2	37.519157	37.184982	37.57609
21-06-21 00:10	2	37.27451	37.239525	37.880283
21-06-21 00:20	2	36.974087	37.33417	38.237698
21-06-21 00:30	2	36.893364	36.934723	38.052834
21-06-21 00:40	2	37.1147	36.85668	38.12713
21-06-21 00:50	2	37.259636	36.87867	38.510048
21-06-21 01:00	2	37.462757	36.9905	38.576862
21-06-21 01:10	2	37.519367	37.095955	38.69416
21-06-21 01:20	2	37.885254	36.66846	38.899696
21-06-21 01:30	2	37.94267	36.975597	38.748844
21-06-21 01:40	2	37.36194	37.075123	38.537212
21-06-21 01:50	2	37.06947	37.477455	38.48252
21-06-21 02:00	2	37.27119	37.533806	38.462933
21-06-21 02:10	2	37.26803	37.373928	38.183712
21-06-21 02:20	2	37.546913	37.31294	38.180687
21-06-21 02:30	2	38.171883	37.36064	38.290154
21-06-21 02:40	2	38.155556	37.45548	38.66487
21-06-21 02:50	2	38.010525	37.491714	38.78595
21-06-21 03:00	2	37.778885	37.633873	38.715874
21-06-21 03:10	2	37.32007	37.508812	38.80775
21-06-21 03:20	2	37.39369	37.389336	38.872448
21-06-21 03:30	2	37.339977	37.27688	38.630154
21-06-21 03:40	2	37.537926	37.468746	38.49865
21-06-21 03:50	2	37.609463	37.27215	38.520184
21-06-21 04:00	2	37.66698	37.42379	38.8657
21-06-21 04:10	2	38.02244	37.541664	38.547283
21-06-21 04:20	2	38.31313	37.295635	38.710167
21-06-21 04:30	2	38.29124	37.303764	38.76756
21-06-21 04:40	2	37.805763	37.530174	38.325233
21-06-21 04:50	2	37.36588	37.075916	38.591175
21-06-21 05:00	2	37.032787	36.96099	38.6256
21-06-21 05:10	2	37.6246	36.921036	38.692116
21-06-21 05:20	2	38.111225	36.811188	38.48182
21-06-21 05:30	2	38.236565	37.067924	38.308884
21-06-21 05:40	2	38.1579	37.039032	37.98818
21-06-21 05:50	2	38.145172	37.176544	37.933342
21-06-21 06:00	2	38.00321	38.050148	37.67339
21-06-21 06:10	2	37.779045	37.519142	37.825737
21-06-21 06:20	2	37.796417	37.358368	38.067368
21-06-21 06:30	2	37.14598	37.19561	38.286156
21-06-21 06:40	2	37.012573	37.311703	38.048824
21-06-21 06:50	2	37.113167	37.344185	37.7929
21-06-21 07:00	3	36.87372	37.31361	37.410698
21-06-21 07:10	3	36.82686	36.609028	37.304405
21-06-21 07:20	3	36.992355	36.43759	37.242897
21-06-21 07:30	3	37.21115	36.4466	37.398968
21-06-21 07:40	3	37.186554	36.65008	36.71108
21-06-21 07:50	3	36.596245	36.75739	36.947468
21-06-21 08:00	3	36.863228	36.863182	37.0241
21-06-21 08:10	3	36.72677	36.645317	37.03103
21-06-21 08:20	3	36.899597	36.772133	37.272392
21-06-21 08:30	3	36.79729	36.50759	37.3712
21-06-21 08:40	3	37.043324	36.62615	36.937557
21-06-21 08:50	3	37.12157	36.503105	36.83834
21-06-21 09:00	3	37.069073	36.93028	37.114773
21-06-21 09:10	3	37.135654	36.94317	37.179756
21-06-21 09:20	3	37.18282	36.417458	36.903828
21-06-21 09:30	3	37.38675	36.412857	36.83114
21-06-21 09:40	3	36.980602	36.318306	36.95063
21-06-21 09:50	3	36.94671	36.063232	37.143723
21-06-21 10:00	3	36.91705	36.534706	37.27195
21-06-21 10:10	3	36.793987	36.946453	37.2667
21-06-21 10:20	3	37.06783	36.849125	37.15769
21-06-21 10:30	3	37.41512	36.14109	37.2732
21-06-21 10:40	3	37.496227	35.90323	37.373093
21-06-21 10:50	3	37.939167	36.16456	37.933308
21-06-21 11:00	3	38.115807	36.74801	38.21122
21-06-21 11:10	3	38.193462	36.315422	38.12744
21-06-21 11:20	3	38.08599	36.544174	38.03502
21-06-21 11:30	3	38.101036	36.823483	38.101826
21-06-21 11:40	3	38.10686	36.43177	38.144432
21-06-21 11:50	3	38.091362	36.30722	38.255005
21-06-21 12:00	3	37.582924	36.64231	37.88013
21-06-21 12:10	3	37.755215	36.65844	38.231018
21-06-21 12:20	3	37.872204	36.70001	36.36479
21-06-21 12:30	3	37.957554	36.5322	38.031136
21-06-21 12:40	3	38.38522	36.974354	38.435497
21-06-21 12:50	3	38.753044	37.72103	38.611813
21-06-21 13:00	3	38.51333	37.65553	38.427147
21-06-21 13:10	3	38.26899	37.383125	38.364765
21-06-21 13:20	3	38.198723	37.275314	38.0985
21-06-21 13:30	3	38.1553	37.14318	38.40009
21-06-21 13:40	3	37.907654	37.21783	38.080166
21-06-21 13:50	3	37.95527	37.326645	37.874535
21-06-21 14:00	3	37.488907	37.27065	37.67705
21-06-21 14:10	3	37.358368	37.247562	37.60456
21-06-21 14:20	3	37.4626	37.250008	37.584373
21-06-21 14:30	3	37.293175	37.50021	37.366566
21-06-21 14:40	3	37.224068	37.585228	37.02022
21-06-21 14:50	3	37.186634	37.55633	36.915176
21-06-21 15:00	3	37.20983	37.231133	36.89597
21-06-21 15:10	3	37.129402	37.21538	36.78938
21-06-21 15:20	3	37.29684	37.1529	36.926323
21-06-21 15:30	3	37.378437	37.024097	36.79673
21-06-21 15:40	3	37.149628	36.9879	37.236366
21-06-21 15:50	3	37.279236	36.909824	37.48431
21-06-21 16:00	3	37.44564	36.417686	37.26625
21-06-21 16:10	3	37.27063	36.354305	37.270805
21-06-21 16:20	3	36.96267	36.530388	37.07013
21-06-21 16:30	3	36.594955	36.62137	36.96897
21-06-21 16:40	3	36.96266	36.55324	37.10613
21-06-21 16:50	3	37.05521	36.664963	37.489265
21-06-21 17:00	3	37.028046	36.63051	37.299484
21-06-21 17:10	3	37.07347	36.92614	37.140522
21-06-21 17:20	3	37.2028	37.082253	37.108784
21-06-21 17:30	3	37.19751	37.0497	37.277298
21-06-21 17:40	3	37.238808	36.829964	37.33572
21-06-21 17:50	3	37.274513	37.044228	37.295868
21-06-21 18:00	3	37.30645	37.013268	37.199123
21-06-21 18:10	3	37.044273	36.652023	37.14437
21-06-21 18:20	3	36.961617	36.99491	37.11952
21-06-21 18:30	3	37.05451	36.489384	37.10365
21-06-21 18:40	3	37.001312	37.101807	37.297337
21-06-21 18:50	3	36.43354	36.854916	37.377098
21-06-21 19:00	3	37.37595	36.233044	37.369133
21-06-21 19:10	3	37.654366	36.804733	37.40828
21-06-21 19:20	3	37.454403	36.65867	37.474827
21-06-21 19:30	3	37.33172	36.48158	36.822216
21-06-21 19:40	3	37.1261	36.982677	36.82361
21-06-21 19:50	3	36.98318	36.979042	37.02041
21-06-21 20:00	3	36.945557	36.821327	37.063118
21-06-21 20:10	3	37.12195	36.535576	37.119095
21-06-21 20:20	3	37.17677	36.430264	37.10858
21-06-21 20:30	3	37.427532	36.82072	37.15783
21-06-21 20:40	3	37.39548	36.640884	37.511513
21-06-21 20:50	3	36.8363	36.542133	37.757988
21-06-21 21:00	3	36.666794	36.831688	38.02541
21-06-21 21:10	3	37.206234	36.99706	37.580467
21-06-21 21:20	3	37.43435	37.039227	37.5324
21-06-21 21:30	3	37.285778	37.229565	37.44483
21-06-21 21:40	3	37.445557	36.96217	37.50695
21-06-21 21:50	3	37.294426	37.02848	37.547447
21-06-21 22:00	3	37.18402	37.255234	37.6688
21-06-21 22:10	3	37.242393	36.90459	37.787025
21-06-21 22:20	3	37.090336	37.243927	37.633118
21-06-21 22:30	3	37.49905	37.381386	37.43887
21-06-21 22:40	3	37.10192	37.266933	37.35257
21-06-21 22:50	3	36.85601	37.59325	37.622654
21-06-21 23:00	3	37.112087	37.69596	38.07436
21-06-21 23:10	3	36.987297	37.51391	38.171333
21-06-21 23:20	3	37.098366	36.791023	37.796608
21-06-21 23:30	3	37.247353	36.458782	37.539547
21-06-21 23:40	3	36.87433	36.777824	37.868847
21-06-21 23:50	3	36.568996	37.099304	38.110237
21-06-22 00:00	3	37.098198	37.02429	38.068413
21-06-22 00:10	3	37.59911	37.143562	38.28286
21-06-22 00:20	3	37.78164	37.10592	38.27997
21-06-22 00:30	3	38.046234	37.140877	38.17388
21-06-22 00:40	3	37.956585	37.160385	38.13727
21-06-22 00:50	3	37.670258	37.12655	37.599495
21-06-22 01:00	3	37.54712	37.405453	37.290092
21-06-22 01:10	3	37.81918	37.504765	37.80201
21-06-22 01:20	3	38.11976	37.2866	38.27048
21-06-22 01:30	3	38.225006	37.337723	38.388462
21-06-22 01:40	3	38.302666	37.540382	38.647667
21-06-22 01:50	3	38.265297	37.611595	38.5997
21-06-22 02:00	3	38.251247	37.65998	38.733646
21-06-22 02:10	3	38.257183	37.540398	38.971127
21-06-22 02:20	3	38.15658	37.51313	38.525826
21-06-22 02:30	3	38.0818	37.332176	38.428513
21-06-22 02:40	3	38.139484	37.088852	38.477962
21-06-22 02:50	3	38.159008	36.98876	38.269264
21-06-22 03:00	3	38.008614	37.245617	38.08393
21-06-22 03:10	3	37.72317	37.449867	38.015915
21-06-22 03:20	3	37.43621	37.084892	37.692738
21-06-22 03:30	3	37.394024	37.45981	37.79913
21-06-22 03:40	3	37.106396	37.460266	37.90569
21-06-22 03:50	3	37.341393	37.504272	38.010223
21-06-22 04:00	3	37.33672	37.229595	38.087914
21-06-22 04:10	3	37.401653	37.460224	38.10296
21-06-22 04:20	3	37.782043	37.47242	38.45768
21-06-22 04:30	3	37.988995	37.3111	38.41923
21-06-22 04:40	3	38.140026	37.46134	38.179585
21-06-22 04:50	3	38.030586	37.039845	38.235153
21-06-22 05:00	3	37.640022	37.0843	38.32073
21-06-22 05:10	3	37.76127	37.116066	38.341248
21-06-22 05:20	3	37.44352	37.274258	38.202442
21-06-22 05:30	3	37.435535	37.4986	38.10487
21-06-22 05:40	3	37.58907	37.647766	38.243004
21-06-22 05:50	3	38.246574	37.71513	38.672554
21-06-22 06:00	3	38.18327	37.620945	38.57928
21-06-22 06:10	3	37.875683	37.09043	37.901115
21-06-22 06:20	3	37.593124	37.128307	37.625023
21-06-22 06:30	3	37.020485	37.32395	37.583233
21-06-22 06:40	3	37.10829	37.017776	37.92774
21-06-22 06:50	3	37.199604	36.65492	38.13656
21-06-22 07:00	4	36.738956	36.84993	37.803864
21-06-22 07:10	4	36.777695	36.980503	37.99529
21-06-22 07:20	4	36.99181	36.914524	37.43008
21-06-22 07:30	4	36.961372	36.718044	37.295464
21-06-22 07:40	4	37.074547	36.53862	36.937515
21-06-22 07:50	4	37.14741	36.75649	37.010162
21-06-22 08:00	4	37.109104	37.020023	37.10779
21-06-22 08:10	4	37.230293	36.902325	37.113747
21-06-22 08:20	4	37.2976	36.81985	37.088596
21-06-22 08:30	4	37.08471	36.510075	36.904266
21-06-22 08:40	4	37.10854	36.547382	36.96485
21-06-22 08:50	4	37.059227	36.532005	37.07671
21-06-22 09:00	4	36.6435	36.130768	36.82519
21-06-22 09:10	4	36.73138	35.7987	36.90904
21-06-22 09:20	4	36.90502	35.978077	36.919834
21-06-22 09:30	4	37.314716	36.123547	37.146828
21-06-22 09:40	4	37.729923	37.260902	37.135925
21-06-22 09:50	4	37.764915	36.7992	37.375996
21-06-22 10:00	4	37.682148	36.451763	37.439358
21-06-22 10:10	4	37.343136	36.453945	37.792736
21-06-22 10:20	4	37.40296	36.768894	37.452602
21-06-22 10:30	4	37.418053	36.44149	37.485737
21-06-22 10:40	4	37.525093	36.4013	38.00866
21-06-22 10:50	4	37.78606	36.27269	37.817917
21-06-22 11:00	4	37.82379	36.932053	37.973396
21-06-22 11:10	4	38.077328	37.05246	38.317238
21-06-22 11:20	4	38.028316	37.038826	38.250435
21-06-22 11:30	4	38.037346	36.791298	38.038967
21-06-22 11:40	4	37.723274	36.59426	38.122803
21-06-22 11:50	4	37.694233	36.685406	38.174824
21-06-22 12:00	4	37.562454	36.876373	37.96371
21-06-22 12:10	4	37.820354	36.716377	37.99549
21-06-22 12:20	4	37.943027	36.5996	38.162918
21-06-22 12:30	4	37.63073	36.378044	38.04054
21-06-22 12:40	4	37.72111	36.617615	38.110588
21-06-22 12:50	4	37.651646	36.612587	38.181976
21-06-22 13:00	4	37.659424	36.71208	37.995247
21-06-22 13:10	4	37.343563	37.002293	37.763504
21-06-22 13:20	4	37.038162	37.118656	37.69804
21-06-22 13:30	4	36.95726	37.234627	37.608383
21-06-22 13:40	4	36.97842	36.909473	37.468845
21-06-22 13:50	4	36.65787	36.42454	37.3303
21-06-22 14:00	4	36.54263	36.567837	37.37271
21-06-22 14:10	4	36.623997	36.678467	37.365532
21-06-22 14:20	4	36.905407	36.72251	37.577644
21-06-22 14:30	4	37.002556	36.401093	37.486725
21-06-22 14:40	4	36.733532	36.51112	37.29267
21-06-22 14:50	4	36.590878	36.67549	37.36263
21-06-22 15:00	4	36.60207	36.57825	37.419746
21-06-22 15:10	4	36.866203	36.410133	37.40938
21-06-22 15:20	4	36.502357	36.233364	37.17817
21-06-22 15:30	4	36.926205	36.453617	37.179855
21-06-22 15:40	4	37.578876	36.64466	37.217125
21-06-22 15:50	4	36.62683	36.44504	37.054234
21-06-22 16:00	4	36.70153	36.56414	37.04238
21-06-22 16:10	4	36.9717	36.517242	37.07454
21-06-22 16:20	4	37.095116	36.40736	37.086063
21-06-22 16:30	4	36.95176	36.85867	37.016598
21-06-22 16:40	4	36.685028	36.98162	37.156044
21-06-22 16:50	4	36.557686	36.820667	37.2792
21-06-22 17:00	4	36.738747	36.62488	37.34416
21-06-22 17:10	4	36.9822	36.421867	37.33123
21-06-22 17:20	4	37.16272	35.770973	37.663612
21-06-22 17:30	4	37.176228	36.09896	37.69638
21-06-22 17:40	4	37.38002	36.912575	37.785164
21-06-22 17:50	4	37.572536	36.519817	37.27563
21-06-22 18:00	4	37.198616	35.911755	37.04348
21-06-22 18:10	4	37.21023	36.15036	37.459206
21-06-22 18:20	4	37.316517	36.38501	37.380592
21-06-22 18:30	4	37.30787	36.173523	37.354927
21-06-22 18:40	4	36.80742	36.47233	37.312145
21-06-22 18:50	4	36.98151	36.68431	37.29999
21-06-22 19:00	4	37.048218	37.172424	37.30779
21-06-22 19:10	4	37.32456	37.266846	37.27886
21-06-22 19:20	4	37.07812	37.21384	37.244812
21-06-22 19:30	4	37.250984	37.228516	37.40001
21-06-22 19:40	4	37.43371	37.243603	37.29499
21-06-22 19:50	4	37.400085	37.200188	37.00015
21-06-22 20:00	4	37.13803	37.2687	37.231224
21-06-22 20:10	4	37.1959	37.258137	37.335808
21-06-22 20:20	4	37.24996	37.0733	37.366966
21-06-22 20:30	4	37.240936	36.867783	37.664696
21-06-22 20:40	4	37.659657	36.414494	37.461926
21-06-22 20:50	4	37.342457	36.795288	37.297142
21-06-22 21:00	4	37.36199	37.405968	37.131447
21-06-22 21:10	4	37.42037	37.179707	37.23487
21-06-22 21:20	4	37.34511	37.291847	37.253307
21-06-22 21:30	4	37.1446	37.45308	37.39866
21-06-22 21:40	4	37.156	37.133465	37.1828
21-06-22 21:50	4	37.443153	36.81791	37.32104
21-06-22 22:00	4	37.36138	36.927956	37.502987
21-06-22 22:10	4	37.179516	37.329926	37.466656
21-06-22 22:20	4	37.077705	37.338978	37.474556
21-06-22 22:30	4	37.219517	37.524315	37.611732
21-06-22 22:40	4	37.472122	37.388752	37.62951
21-06-22 22:50	4	37.733673	37.3558	37.510998
21-06-22 23:00	4	37.806602	37.307087	37.448006
21-06-22 23:10	4	37.547363	37.560905	37.649242
21-06-22 23:20	4	37.510975	37.5113	37.589043
21-06-22 23:30	4	37.579346	37.271793	37.76485
21-06-22 23:40	4	37.567253	37.41568	37.92455
21-06-22 23:50	4	37.59954	37.580708	37.913734
21-06-23 00:00	4	37.458015	37.371376	38.106712
21-06-23 00:10	4	37.46116	37.349483	37.961754
21-06-23 00:20	4	37.648827	37.326862	37.796143
21-06-23 00:30	4	37.585976	37.33229	38.123062
21-06-23 00:40	4	37.854214	37.286858	38.32195
21-06-23 00:50	4	37.998306	36.941322	38.51418
21-06-23 01:00	4	38.2009	36.483727	38.776794
21-06-23 01:10	4	38.12157	36.80109	38.319252
21-06-23 01:20	4	38.02253	36.964195	38.444813
21-06-23 01:30	4	38.128197	36.745472	38.436478
21-06-23 01:40	4	38.209198	36.844727	38.554455
21-06-23 01:50	4	38.17172	37.056225	38.36804
21-06-23 02:00	4	38.048866	37.347267	38.385292
21-06-23 02:10	4	37.99802	37.278973	38.304195
21-06-23 02:20	4	37.692818	37.157784	38.34449
21-06-23 02:30	4	37.540413	37.188953	38.220318
21-06-23 02:40	4	37.355633	37.31564	38.20244
21-06-23 02:50	4	37.710514	37.348305	38.068985
21-06-23 03:00	4	38.124516	37.5877	38.144287
21-06-23 03:10	4	38.091423	37.482994	38.266167
21-06-23 03:20	4	37.97278	37.554802	38.363834
21-06-23 03:30	4	37.421547	37.393364	38.60923
21-06-23 03:40	4	37.189568	38.11422	38.739223
21-06-23 03:50	4	37.343792	37.63794	38.40586
21-06-23 04:00	4	37.295753	37.578377	38.54647
21-06-23 04:10	4	37.064674	37.438316	38.349777
21-06-23 04:20	4	37.12927	37.765114	38.27331
21-06-23 04:30	4	37.115196	37.55345	38.11464
21-06-23 04:40	4	36.95638	37.352364	37.67498
21-06-23 04:50	4	37.372066	37.33572	37.517372
21-06-23 05:00	4	37.205635	37.21818	37.86789
21-06-23 05:10	4	37.272614	37.279884	37.88211
21-06-23 05:20	4	37.73294	37.405724	37.55222
21-06-23 05:30	4	38.049263	37.219185	37.84761
21-06-23 05:40	4	38.02585	37.12928	38.08436
21-06-23 05:50	4	37.88879	37.141396	37.784615
21-06-23 06:00	4	37.77298	37.12073	38.03205
21-06-23 06:10	4	37.887306	37.08671	38.324028
21-06-23 06:20	4	37.96586	36.9347	38.20862
21-06-23 06:30	4	37.86861	36.45774	38.09212
21-06-23 06:40	4	37.26337	36.455505	38.025524
21-06-23 06:50	4	37.12163	36.401955	37.96239
21-06-23 07:00	5	37.05976	36.654305	37.53544
21-06-23 07:10	5	36.681435	36.44157	37.453514
21-06-23 07:20	5	36.47204	36.55398	37.238483
21-06-23 07:30	5	36.616814	36.68857	37.14393
21-06-23 07:40	5	36.951347	36.675987	36.971565
21-06-23 07:50	5	36.571968	36.515053	37.123985
21-06-23 08:00	5	36.38675	36.47338	37.194347
21-06-23 08:10	5	35.935005	36.01458	36.629475
21-06-23 08:20	5	36.24135	36.474045	36.53111
21-06-23 08:30	5	36.47567	36.53011	36.549763
21-06-23 08:40	5	36.8266	36.64255	36.822693
21-06-23 08:50	5	36.91671	36.872	37.039055
21-06-23 09:00	5	36.49384	36.40536	37.090828
21-06-23 09:10	5	36.810604	36.330467	37.001022
21-06-23 09:20	5	37.241737	36.703384	36.824207
21-06-23 09:30	5	36.959435	36.958794	36.792675
21-06-23 09:40	5	36.968567	36.568073	36.865105
21-06-23 09:50	5	37.01365	36.566463	37.18531
21-06-23 10:00	5	37.03518	36.654186	37.493877
21-06-23 10:10	5	37.71354	36.414227	37.483315
21-06-23 10:20	5	37.839546	36.336826	37.830803
21-06-23 10:30	5	38.014862	36.520367	38.071846
21-06-23 10:40	5	38.003014	36.2174	38.053757
21-06-23 10:50	5	37.850334	36.210182	37.854256
21-06-23 11:00	5	37.63813	36.28091	37.983006
21-06-23 11:10	5	37.39851	36.52841	38.029854
21-06-23 11:20	5	37.500095	36.66179	38.27348
21-06-23 11:30	5	37.681	36.709713	38.060036
21-06-23 11:40	5	37.41549	36.849594	38.10706
21-06-23 11:50	5	37.220165	36.59574	38.24127
21-06-23 12:00	5	37.38839	36.37525	38.093464
21-06-23 12:10	5	37.63121	36.53553	37.884148
21-06-23 12:20	5	37.60941	36.594734	37.958256
21-06-23 12:30	5	37.55561	36.38982	38.049366
21-06-23 12:40	5	37.992733	37.029522	38.14882
21-06-23 12:50	5	38.07807	37.086967	37.897076
21-06-23 13:00	5	37.723778	37.01705	37.558422
21-06-23 13:10	5	37.74547	37.061306	37.171818
21-06-23 13:20	5	37.23331	37.111416	37.33866
21-06-23 13:30	5	37.183666	36.736305	37.419548
21-06-23 13:40	5	37.17535	36.356712	37.484585
21-06-23 13:50	5	37.064667	36.450462	37.516357
21-06-23 14:00	5	36.808533	36.307438	37.365948
21-06-23 14:10	5	36.57359	36.800728	37.309498
21-06-23 14:20	5	36.54481	36.71743	37.279335
21-06-23 14:30	5	36.78657	36.794086	37.330498
21-06-23 14:40	5	36.833717	36.65316	37.27085
21-06-23 14:50	5	36.99144	36.684204	37.16032
21-06-23 15:00	5	37.10151	36.531563	37.246468
21-06-23 15:10	5	36.435715	36.460693	37.034527
21-06-23 15:20	5	36.632225	36.433617	37.030014
21-06-23 15:30	5	36.924633	36.28147	37.12685
21-06-23 15:40	5	36.92368	36.568016	37.23009
21-06-23 15:50	5	36.879616	36.699238	37.47431
21-06-23 16:00	5	36.95672	36.536736	37.471195
21-06-23 16:10	5	37.13119	36.713337	37.454453
21-06-23 16:20	5	36.82453	36.685112	37.40256
21-06-23 16:30	5	36.368668	36.368492	37.03954
21-06-23 16:40	5	36.474293	36.525776	37.315716
21-06-23 16:50	5	36.762478	36.766838	37.360462
21-06-23 17:00	5	36.636208	36.544792	37.404575
21-06-23 17:10	5	36.530514	36.135323	37.256096
21-06-23 17:20	5	36.7636	36.941036	36.978798
21-06-23 17:30	5	36.903187	37.303883	37.05182
21-06-23 17:40	5	36.96742	36.97655	37.229336
21-06-23 17:50	5	37.07409	36.80443	37.28214
21-06-23 18:00	5	37.198174	36.69848	37.21339
21-06-23 18:10	5	37.091656	36.86253	37.118862
21-06-23 18:20	5	37.007156	36.534767	37.138546
21-06-23 18:30	5	37.00896	36.495724	37.287994
21-06-23 18:40	5	37.005287	36.385124	37.400906
21-06-23 18:50	5	36.902584	36.808483	37.414745
21-06-23 19:00	5	36.93829	36.7203	37.419655
21-06-23 19:10	5	36.832207	36.57763	37.443474
21-06-23 19:20	5	36.955032	36.69233	37.41503
21-06-23 19:30	5	37.407364	36.67754	37.42768
21-06-23 19:40	5	37.259766	37.076942	37.555336
21-06-23 19:50	5	37.29021	37.299507	37.14247
21-06-23 20:00	5	36.85496	37.449116	37.212833
21-06-23 20:10	5	36.584793	37.121704	37.093758
21-06-23 20:20	5	37.259125	36.438118	37.4078
21-06-23 20:30	5	37.45641	36.51044	37.552032
21-06-23 20:40	5	37.582726	36.597366	37.974457
21-06-23 20:50	5	37.029217	36.858307	37.900272
21-06-23 21:00	5	36.82792	36.46742	37.837868
21-06-23 21:10	5	37.009056	36.419106	37.84411
21-06-23 21:20	5	37.215267	36.799828	37.722496
21-06-23 21:30	5	37.154076	37.125874	37.844154
21-06-23 21:40	5	36.992344	36.750263	37.483097
21-06-23 21:50	5	37.014503	37.19093	37.85539
21-06-23 22:00	5	37.23204	37.228073	37.91906
21-06-23 22:10	5	37.46682	37.19411	37.984364
21-06-23 22:20	5	37.847305	37.06334	37.771366
21-06-23 22:30	5	37.418537	37.189293	37.94652
21-06-23 22:40	5	37.469334	37.0596	37.800854
21-06-23 22:50	5	37.26069	37.144676	37.934822
21-06-23 23:00	5	37.59411	37.521023	37.84939
21-06-23 23:10	5	37.36977	37.451904	37.836796
21-06-23 23:20	5	37.537415	37.589058	38.209385
21-06-23 23:30	5	37.39665	37.5447	38.24192
21-06-23 23:40	5	37.42563	37.565228	38.24193
21-06-23 23:50	5	37.133457	37.508415	38.245235
21-06-24 00:00	5	36.97794	37.48958	38.177925
21-06-24 00:10	5	37.053596	37.31539	37.951317
21-06-24 00:20	5	37.63795	37.07395	37.45791
21-06-24 00:30	5	38.092438	37.281868	37.449226
21-06-24 00:40	5	38.0501	37.090256	37.898594
21-06-24 00:50	5	37.709297	37.377335	38.246464
21-06-24 01:00	5	37.76606	37.291573	38.22112
21-06-24 01:10	5	37.99717	37.530376	38.578728
21-06-24 01:20	5	37.672333	37.464874	38.21577
21-06-24 01:30	5	37.817745	37.293587	37.815903
21-06-24 01:40	5	38.045635	37.01171	38.049545
21-06-24 01:50	5	38.27161	37.36733	38.611
21-06-24 02:00	5	38.330017	37.03075	38.656685
21-06-24 02:10	5	37.935898	37.10006	38.4498
21-06-24 02:20	5	37.894413	36.967896	38.19877
21-06-24 02:30	5	37.97245	37.275944	38.11293
21-06-24 02:40	5	38.14457	36.981873	38.3301
21-06-24 02:50	5	38.20259	36.87933	38.314667
21-06-24 03:00	5	38.16232	36.782467	38.22872
21-06-24 03:10	5	37.95916	36.700577	38.408028
21-06-24 03:20	5	37.804104	37.125298	38.19444
21-06-24 03:30	5	37.244858	36.931835	37.99182
21-06-24 03:40	5	37.06258	36.91761	38.013794
21-06-24 03:50	5	37.134968	36.938408	38.035637
21-06-24 04:00	5	37.419888	36.66169	37.89319
21-06-24 04:10	5	37.43116	36.83584	38.025364
21-06-24 04:20	5	37.27472	36.733967	38.219383
21-06-24 04:30	5	37.10305	36.978733	38.11165
21-06-24 04:40	5	37.64916	36.515793	38.25349
21-06-24 04:50	5	37.94454	36.720997	37.99757
21-06-24 05:00	5	37.99559	36.751255	38.044594
21-06-24 05:10	5	38.01431	37.205524	38.148468
21-06-24 05:20	5	37.03054	37.570587	37.751396
21-06-24 05:30	5	36.92556	37.530098	37.855556
21-06-24 05:40	5	37.47027	37.42159	38.163067
21-06-24 05:50	5	38.144367	37.455208	38.27276
21-06-24 06:00	5	38.08128	37.76247	38.194008
21-06-24 06:10	5	37.95645	37.243767	38.46927
21-06-24 06:20	5	37.676468	37.269417	38.275288
21-06-24 06:30	5	37.399494	37.147514	37.905926
21-06-24 06:40	5	37.112465	37.104927	38.13572
21-06-24 06:50	5	36.760483	37.356956	38.044823
21-06-24 07:00	6	36.917023	37.28324	37.53648
21-06-24 07:10	6	37.055565	37.04487	37.236458
21-06-24 07:20	6	37.084183	36.97532	37.16488
21-06-24 07:30	6	36.979107	37.0405	36.63637
21-06-24 07:40	6	37.041084	36.680157	36.937183
21-06-24 07:50	6	36.66751	36.441803	36.9507
21-06-24 08:00	6	36.6413	36.569622	36.59623
21-06-24 08:10	6	36.780617	36.58691	36.925106
21-06-24 08:20	6	36.706757	36.482655	37.132797
21-06-24 08:30	6	37.015896	36.424786	37.252914
21-06-24 08:40	6	37.125904	36.36187	37.223484
21-06-24 08:50	6	37.153236	36.45187	37.28205
21-06-24 09:00	6	37.08482	36.607414	37.26815
21-06-24 09:10	6	36.832382	36.578896	37.456963
21-06-24 09:20	6	36.399715	35.812737	37.433994
21-06-24 09:30	6	36.493248	35.933846	37.275185
21-06-24 09:40	6	36.585632	36.288063	37.425297
21-06-24 09:50	6	37.02639	36.172733	36.691612
21-06-24 10:00	6	37.30225	36.622738	37.55707
21-06-24 10:10	6	37.64179	36.16897	37.376476
21-06-24 10:20	6	37.47555	36.52433	37.577843
21-06-24 10:30	6	37.511574	36.53198	37.655056
21-06-24 10:40	6	37.52679	36.109676	37.506855
21-06-24 10:50	6	not_recorded	not_recorded	not_recorded
21-06-24 11:00	6	not_recorded	not_recorded	not_recorded
21-06-24 11:10	6	not_recorded	not_recorded	not_recorded
21-06-24 11:20	6	not_recorded	not_recorded	not_recorded
21-06-24 11:30	6	not_recorded	not_recorded	not_recorded
21-06-24 11:40	6	not_recorded	not_recorded	not_recorded
21-06-24 11:50	6	not_recorded	not_recorded	not_recorded
21-06-24 12:00	6	not_recorded	not_recorded	not_recorded
21-06-24 12:10	6	not_recorded	not_recorded	not_recorded
21-06-24 12:20	6	not_recorded	not_recorded	not_recorded
21-06-24 12:30	6	not_recorded	not_recorded	not_recorded
21-06-24 12:40	6	not_recorded	not_recorded	not_recorded
21-06-24 12:50	6	not_recorded	not_recorded	not_recorded
21-06-24 13:00	6	not_recorded	not_recorded	not_recorded
21-06-24 13:10	6	not_recorded	not_recorded	not_recorded
21-06-24 13:20	6	not_recorded	not_recorded	not_recorded
21-06-24 13:30	6	not_recorded	not_recorded	not_recorded
21-06-24 13:40	6	not_recorded	not_recorded	not_recorded
21-06-24 13:50	6	not_recorded	not_recorded	not_recorded
21-06-24 14:00	6	not_recorded	not_recorded	not_recorded
21-06-24 14:10	6	not_recorded	not_recorded	not_recorded
21-06-24 14:20	6	not_recorded	not_recorded	not_recorded
21-06-24 14:30	6	not_recorded	not_recorded	not_recorded
21-06-24 14:40	6	not_recorded	not_recorded	not_recorded
21-06-24 14:50	6	not_recorded	not_recorded	not_recorded
21-06-24 15:00	6	not_recorded	not_recorded	not_recorded
21-06-24 15:10	6	not_recorded	not_recorded	not_recorded
21-06-24 15:20	6	not_recorded	not_recorded	not_recorded
21-06-24 15:30	6	not_recorded	not_recorded	not_recorded
21-06-24 15:40	6	not_recorded	not_recorded	not_recorded
21-06-24 15:50	6	not_recorded	not_recorded	not_recorded
21-06-24 16:00	6	not_recorded	not_recorded	not_recorded
21-06-24 16:10	6	not_recorded	not_recorded	not_recorded
21-06-24 16:20	6	not_recorded	not_recorded	not_recorded
21-06-24 16:30	6	not_recorded	not_recorded	not_recorded
21-06-24 16:40	6	not_recorded	not_recorded	not_recorded
21-06-24 16:50	6	not_recorded	not_recorded	not_recorded
21-06-24 17:00	6	not_recorded	not_recorded	not_recorded
21-06-24 17:10	6	not_recorded	not_recorded	not_recorded
21-06-24 17:20	6	not_recorded	not_recorded	not_recorded
21-06-24 17:30	6	not_recorded	not_recorded	not_recorded
21-06-24 17:40	6	not_recorded	not_recorded	not_recorded
21-06-24 17:50	6	not_recorded	not_recorded	not_recorded
21-06-24 18:00	6	not_recorded	not_recorded	not_recorded
21-06-24 18:10	6	not_recorded	not_recorded	not_recorded
21-06-24 18:20	6	not_recorded	not_recorded	not_recorded
21-06-24 18:30	6	not_recorded	not_recorded	not_recorded
21-06-24 18:40	6	not_recorded	not_recorded	not_recorded
21-06-24 18:50	6	not_recorded	not_recorded	not_recorded
21-06-24 19:00	6	not_recorded	not_recorded	not_recorded
21-06-24 19:10	6	not_recorded	not_recorded	not_recorded
21-06-24 19:20	6	not_recorded	not_recorded	not_recorded
21-06-24 19:30	6	not_recorded	not_recorded	not_recorded
21-06-24 19:40	6	not_recorded	not_recorded	not_recorded
21-06-24 19:50	6	not_recorded	not_recorded	not_recorded
21-06-24 20:00	6	not_recorded	not_recorded	not_recorded
21-06-24 20:10	6	not_recorded	not_recorded	not_recorded
21-06-24 20:20	6	not_recorded	not_recorded	not_recorded
21-06-24 20:30	6	not_recorded	not_recorded	not_recorded
21-06-24 20:40	6	not_recorded	not_recorded	not_recorded
21-06-24 20:50	6	not_recorded	not_recorded	not_recorded
21-06-24 21:00	6	not_recorded	not_recorded	not_recorded
21-06-24 21:10	6	not_recorded	not_recorded	not_recorded
21-06-24 21:20	6	not_recorded	not_recorded	not_recorded
21-06-24 21:30	6	not_recorded	not_recorded	not_recorded
21-06-24 21:40	6	not_recorded	not_recorded	not_recorded
21-06-24 21:50	6	not_recorded	not_recorded	not_recorded
21-06-24 22:00	6	not_recorded	not_recorded	not_recorded
21-06-24 22:10	6	not_recorded	not_recorded	not_recorded
21-06-24 22:20	6	not_recorded	not_recorded	not_recorded
21-06-24 22:30	6	not_recorded	not_recorded	not_recorded
21-06-24 22:40	6	not_recorded	not_recorded	not_recorded
21-06-24 22:50	6	not_recorded	not_recorded	not_recorded
21-06-24 23:00	6	not_recorded	not_recorded	not_recorded
21-06-24 23:10	6	not_recorded	not_recorded	not_recorded
21-06-24 23:20	6	not_recorded	not_recorded	not_recorded
21-06-24 23:30	6	not_recorded	not_recorded	not_recorded
21-06-24 23:40	6	not_recorded	not_recorded	not_recorded
21-06-24 23:50	6	not_recorded	not_recorded	not_recorded
21-06-25 00:00	6	not_recorded	not_recorded	not_recorded
21-06-25 00:10	6	not_recorded	not_recorded	not_recorded
21-06-25 00:20	6	not_recorded	not_recorded	not_recorded
21-06-25 00:30	6	not_recorded	not_recorded	not_recorded
21-06-25 00:40	6	not_recorded	not_recorded	not_recorded
21-06-25 00:50	6	not_recorded	not_recorded	not_recorded
21-06-25 01:00	6	not_recorded	not_recorded	not_recorded
21-06-25 01:10	6	not_recorded	not_recorded	not_recorded
21-06-25 01:20	6	not_recorded	not_recorded	not_recorded
21-06-25 01:30	6	not_recorded	not_recorded	not_recorded
21-06-25 01:40	6	not_recorded	not_recorded	not_recorded
21-06-25 01:50	6	not_recorded	not_recorded	not_recorded
21-06-25 02:00	6	not_recorded	not_recorded	not_recorded
21-06-25 02:10	6	not_recorded	not_recorded	not_recorded
21-06-25 02:20	6	not_recorded	not_recorded	not_recorded
21-06-25 02:30	6	not_recorded	not_recorded	not_recorded
21-06-25 02:40	6	not_recorded	not_recorded	not_recorded
21-06-25 02:50	6	not_recorded	not_recorded	not_recorded
21-06-25 03:00	6	not_recorded	not_recorded	not_recorded
21-06-25 03:10	6	not_recorded	not_recorded	not_recorded
21-06-25 03:20	6	not_recorded	not_recorded	not_recorded
21-06-25 03:30	6	not_recorded	not_recorded	not_recorded
21-06-25 03:40	6	not_recorded	not_recorded	not_recorded
21-06-25 03:50	6	not_recorded	not_recorded	not_recorded
21-06-25 04:00	6	not_recorded	not_recorded	not_recorded
21-06-25 04:10	6	not_recorded	not_recorded	not_recorded
21-06-25 04:20	6	not_recorded	not_recorded	not_recorded
21-06-25 04:30	6	not_recorded	not_recorded	not_recorded
21-06-25 04:40	6	not_recorded	not_recorded	not_recorded
21-06-25 04:50	6	not_recorded	not_recorded	not_recorded
21-06-25 05:00	6	not_recorded	not_recorded	not_recorded
21-06-25 05:10	6	not_recorded	not_recorded	not_recorded
21-06-25 05:20	6	not_recorded	not_recorded	not_recorded
21-06-25 05:30	6	not_recorded	not_recorded	not_recorded
21-06-25 05:40	6	not_recorded	not_recorded	not_recorded
21-06-25 05:50	6	not_recorded	not_recorded	not_recorded
21-06-25 06:00	6	not_recorded	not_recorded	not_recorded
21-06-25 06:10	6	not_recorded	not_recorded	not_recorded
21-06-25 06:20	6	not_recorded	not_recorded	not_recorded
21-06-25 06:30	6	not_recorded	not_recorded	not_recorded
21-06-25 06:40	6	not_recorded	not_recorded	not_recorded
21-06-25 06:50	6	not_recorded	not_recorded	not_recorded
