# Supplementary material for: Rodent home cage monitoring for preclinical safety pharmacology assessment: results of a multi-company validation evaluating nonclinical and clinical data from three compounds
Source: Front Toxicol. 2025 Nov 5;7:1655330. doi: 10.3389/ftox.2025.1655330 (PMC12626872; doi:10.3389/ftox.2025.1655330)
Supplement: Supplementary file 1 [file DataSheet1.zip › JNJ/JNJ_Temperature_300_Cage-1.csv]

timestamp	day_index	985141003627854	985141003627906	985141003627908
21-06-04 07:00	-4	not_recorded	not_recorded	not_recorded
21-06-04 07:10	-4	not_recorded	not_recorded	not_recorded
21-06-04 07:20	-4	not_recorded	not_recorded	not_recorded
21-06-04 07:30	-4	not_recorded	not_recorded	not_recorded
21-06-04 07:40	-4	not_recorded	not_recorded	not_recorded
21-06-04 07:50	-4	not_recorded	not_recorded	not_recorded
21-06-04 08:00	-4	not_recorded	not_recorded	not_recorded
21-06-04 08:10	-4	not_recorded	not_recorded	not_recorded
21-06-04 08:20	-4	not_recorded	not_recorded	not_recorded
21-06-04 08:30	-4	not_recorded	not_recorded	not_recorded
21-06-04 08:40	-4	not_recorded	not_recorded	not_recorded
21-06-04 08:50	-4	not_recorded	not_recorded	not_recorded
21-06-04 09:00	-4	not_recorded	not_recorded	not_recorded
21-06-04 09:10	-4	not_recorded	not_recorded	not_recorded
21-06-04 09:20	-4	not_recorded	not_recorded	not_recorded
21-06-04 09:30	-4	not_recorded	not_recorded	not_recorded
21-06-04 09:40	-4	not_recorded	not_recorded	not_recorded
21-06-04 09:50	-4	37.606655	37.968575	38.0
21-06-04 10:00	-4	37.767292	38.018715	37.827003
21-06-04 10:10	-4	37.947247	37.7158	37.69505
21-06-04 10:20	-4	37.857582	37.337646	37.67926
21-06-04 10:30	-4	37.566532	36.99122	37.184235
21-06-04 10:40	-4	37.41142	37.08187	37.225792
21-06-04 10:50	-4	37.396923	37.304867	37.15279
21-06-04 11:00	-4	37.223225	37.0155	37.005424
21-06-04 11:10	-4	37.374733	37.0643	37.090187
21-06-04 11:20	-4	37.369427	36.89791	37.102276
21-06-04 11:30	-4	37.151814	36.860477	37.087425
21-06-04 11:40	-4	37.331703	36.607075	37.070446
21-06-04 11:50	-4	36.72626	37.13024	36.35297
21-06-04 12:00	-4	37.32511	37.309364	36.440857
21-06-04 12:10	-4	37.25701	37.125977	36.925213
21-06-04 12:20	-4	37.250652	37.06956	37.02395
21-06-04 12:30	-4	37.2386	36.88149	37.07884
21-06-04 12:40	-4	37.117783	36.763573	37.14149
21-06-04 12:50	-4	37.046253	36.926918	37.182903
21-06-04 13:00	-4	36.71682	37.04641	36.646973
21-06-04 13:10	-4	36.72404	36.97094	36.25006
21-06-04 13:20	-4	36.895947	37.14149	36.312286
21-06-04 13:30	-4	36.826057	37.207264	36.51992
21-06-04 13:40	-4	36.48568	37.153187	36.59594
21-06-04 13:50	-4	36.85267	37.180714	36.859962
21-06-04 14:00	-4	37.307423	37.24313	36.900505
21-06-04 14:10	-4	37.403297	37.25066	36.792374
21-06-04 14:20	-4	37.402916	37.075874	36.543274
21-06-04 14:30	-4	36.78775	37.37858	36.595448
21-06-04 14:40	-4	36.938408	37.20411	36.498344
21-06-04 14:50	-4	37.0547	37.24479	36.63429
21-06-04 15:00	-4	37.258762	37.38692	37.060173
21-06-04 15:10	-4	37.446815	37.327145	37.341427
21-06-04 15:20	-4	36.9245	37.160652	37.268013
21-06-04 15:30	-4	36.904663	37.17626	37.341423
21-06-04 15:40	-4	36.907085	37.118984	36.97407
21-06-04 15:50	-4	37.04318	36.970524	36.760597
21-06-04 16:00	-4	36.943798	37.225628	36.801567
21-06-04 16:10	-4	36.849445	37.554863	36.715237
21-06-04 16:20	-4	36.790337	37.59633	37.22888
21-06-04 16:30	-4	36.977512	37.574673	37.370014
21-06-04 16:40	-4	37.396866	37.368954	37.18006
21-06-04 16:50	-4	37.453938	37.100685	36.782185
21-06-04 17:00	-4	37.211506	36.949207	36.737057
21-06-04 17:10	-4	37.20001	36.956596	36.98439
21-06-04 17:20	-4	37.21113	36.7378	37.00067
21-06-04 17:30	-4	37.11162	36.708355	37.036476
21-06-04 17:40	-4	37.1224	36.86421	37.078354
21-06-04 17:50	-4	37.39156	37.271908	37.308693
21-06-04 18:00	-4	37.50991	37.263237	37.320866
21-06-04 18:10	-4	37.24095	37.2721	37.39518
21-06-04 18:20	-4	37.179024	37.268394	37.283146
21-06-04 18:30	-4	36.889126	37.383728	37.069145
21-06-04 18:40	-4	36.627815	37.334175	37.04343
21-06-04 18:50	-4	37.093597	37.102455	36.936737
21-06-04 19:00	-4	36.972343	37.303345	37.334663
21-06-04 19:10	-4	36.94486	37.002617	37.286087
21-06-04 19:20	-4	37.072357	37.20447	36.935165
21-06-04 19:30	-4	37.10044	37.36509	37.00104
21-06-04 19:40	-4	37.366524	37.440018	37.18572
21-06-04 19:50	-4	37.153847	37.412178	37.29789
21-06-04 20:00	-4	37.24978	37.3487	37.374504
21-06-04 20:10	-4	37.30886	37.286934	37.07899
21-06-04 20:20	-4	37.32533	37.285683	37.05283
21-06-04 20:30	-4	37.668736	37.48989	37.39056
21-06-04 20:40	-4	37.37265	37.924355	37.583786
21-06-04 20:50	-4	36.94666	37.494034	37.369743
21-06-04 21:00	-4	37.08024	37.580853	37.437065
21-06-04 21:10	-4	37.088055	37.176003	37.07319
21-06-04 21:20	-4	37.432686	37.245575	37.167034
21-06-04 21:30	-4	37.489635	37.427895	37.22035
21-06-04 21:40	-4	37.497417	37.358944	37.46553
21-06-04 21:50	-4	37.47594	37.40293	37.204147
21-06-04 22:00	-4	37.471943	37.864532	37.126453
21-06-04 22:10	-4	37.552944	37.629383	37.565308
21-06-04 22:20	-4	37.51141	37.35803	37.36009
21-06-04 22:30	-4	37.607613	37.29331	37.304344
21-06-04 22:40	-4	37.64882	37.71234	36.89563
21-06-04 22:50	-4	37.762806	37.676907	36.936993
21-06-04 23:00	-4	37.949223	37.631668	37.29764
21-06-04 23:10	-4	37.988052	37.909615	37.60267
21-06-04 23:20	-4	38.117943	37.76222	37.559837
21-06-04 23:30	-4	37.882923	38.00837	37.804104
21-06-04 23:40	-4	38.23388	37.967022	37.809498
21-06-04 23:50	-4	38.38137	37.936546	37.92536
21-06-05 00:00	-4	38.219803	38.052696	37.766106
21-06-05 00:10	-4	38.083412	37.89332	37.564552
21-06-05 00:20	-4	38.15467	37.99291	37.68324
21-06-05 00:30	-4	38.23356	38.016026	37.72775
21-06-05 00:40	-4	37.960148	38.163963	37.679665
21-06-05 00:50	-4	37.838455	38.099762	37.880074
21-06-05 01:00	-4	37.725628	38.144554	38.00837
21-06-05 01:10	-4	37.748802	38.16639	38.035347
21-06-05 01:20	-4	37.7051	37.561783	38.029755
21-06-05 01:30	-4	37.859283	37.773323	37.751274
21-06-05 01:40	-4	37.569088	38.115635	37.486862
21-06-05 01:50	-4	37.60127	37.991028	37.30889
21-06-05 02:00	-4	37.83703	38.016712	37.426186
21-06-05 02:10	-4	38.21157	38.30795	37.718376
21-06-05 02:20	-4	38.32325	38.225597	38.028664
21-06-05 02:30	-4	38.33599	38.026073	37.661335
21-06-05 02:40	-4	38.063805	38.054005	37.521446
21-06-05 02:50	-4	38.127705	37.775127	37.525158
21-06-05 03:00	-4	38.19215	37.825687	37.785774
21-06-05 03:10	-4	38.440125	37.82779	37.64632
21-06-05 03:20	-4	38.54708	37.475952	38.044697
21-06-05 03:30	-4	38.294456	37.473976	38.216515
21-06-05 03:40	-4	38.11181	37.32493	38.359463
21-06-05 03:50	-4	37.53338	37.60001	38.181847
21-06-05 04:00	-4	37.56994	37.899647	38.05586
21-06-05 04:10	-4	37.559044	37.986427	37.96416
21-06-05 04:20	-4	37.483692	38.076855	37.611458
21-06-05 04:30	-4	37.44288	37.959743	37.79915
21-06-05 04:40	-4	37.83395	38.156998	38.23525
21-06-05 04:50	-4	38.062172	38.221443	38.501472
21-06-05 05:00	-4	38.257053	38.314613	38.260876
21-06-05 05:10	-4	38.13156	38.227825	37.997276
21-06-05 05:20	-4	38.033707	38.046597	37.47262
21-06-05 05:30	-4	38.045055	37.871025	37.786316
21-06-05 05:40	-4	38.08184	38.056664	38.157787
21-06-05 05:50	-4	38.11381	38.0353	38.108498
21-06-05 06:00	-4	38.085476	37.99476	38.024883
21-06-05 06:10	-4	38.17684	38.05258	38.051716
21-06-05 06:20	-4	38.01939	37.8144	38.024025
21-06-05 06:30	-4	37.885498	37.398357	37.77552
21-06-05 06:40	-4	37.727287	37.15183	37.661167
21-06-05 06:50	-4	37.655865	37.346775	37.48358
21-06-05 07:00	-3	37.451912	37.01399	37.39999
21-06-05 07:10	-3	37.245296	37.024773	37.29465
21-06-05 07:20	-3	37.013912	37.05724	37.13742
21-06-05 07:30	-3	37.01534	37.10248	37.11797
21-06-05 07:40	-3	36.696365	37.025764	37.239174
21-06-05 07:50	-3	36.988213	36.979927	37.13738
21-06-05 08:00	-3	36.765663	37.47883	37.109222
21-06-05 08:10	-3	36.70742	37.63952	37.158226
21-06-05 08:20	-3	37.128593	37.062004	37.243706
21-06-05 08:30	-3	37.185448	36.98388	37.30339
21-06-05 08:40	-3	37.06527	37.011406	36.98802
21-06-05 08:50	-3	36.783012	37.1792	36.865517
21-06-05 09:00	-3	36.474426	37.298836	36.932755
21-06-05 09:10	-3	36.719425	37.29999	36.944584
21-06-05 09:20	-3	36.652416	37.15978	36.959988
21-06-05 09:30	-3	37.256245	37.206383	36.71391
21-06-05 09:40	-3	37.12626	37.216698	36.987724
21-06-05 09:50	-3	37.274403	37.226646	36.99164
21-06-05 10:00	-3	37.05831	37.092865	37.064407
21-06-05 10:10	-3	37.035797	36.747498	37.352806
21-06-05 10:20	-3	37.18492	37.295643	37.38143
21-06-05 10:30	-3	37.292503	37.274704	37.208633
21-06-05 10:40	-3	37.08962	37.30184	37.250313
21-06-05 10:50	-3	37.28414	36.629475	37.038136
21-06-05 11:00	-3	37.409874	36.744648	37.06618
21-06-05 11:10	-3	37.11532	36.86561	37.01861
21-06-05 11:20	-3	37.03144	37.097755	36.92536
21-06-05 11:30	-3	36.907623	37.021233	36.91665
21-06-05 11:40	-3	36.93854	36.679573	36.58668
21-06-05 11:50	-3	36.88372	36.89132	36.68746
21-06-05 12:00	-3	36.67128	36.89895	36.84476
21-06-05 12:10	-3	36.59591	37.033257	36.920662
21-06-05 12:20	-3	36.996254	36.698177	36.993572
21-06-05 12:30	-3	37.19234	36.686356	36.77965
21-06-05 12:40	-3	37.108734	37.205257	36.744797
21-06-05 12:50	-3	36.572197	37.371716	36.355778
21-06-05 13:00	-3	37.27478	36.99456	36.993004
21-06-05 13:10	-3	37.409355	37.180653	37.23394
21-06-05 13:20	-3	37.498474	36.960323	37.298603
21-06-05 13:30	-3	37.515884	37.211056	37.390816
21-06-05 13:40	-3	37.286686	37.204926	37.18849
21-06-05 13:50	-3	37.1853	37.135887	37.1558
21-06-05 14:00	-3	37.08334	37.165546	36.970554
21-06-05 14:10	-3	36.98869	37.0458	36.778458
21-06-05 14:20	-3	37.10463	36.66751	36.60659
21-06-05 14:30	-3	37.20001	36.887928	36.578426
21-06-05 14:40	-3	37.180584	36.808662	36.631012
21-06-05 14:50	-3	37.252293	36.583023	36.979904
21-06-05 15:00	-3	37.471672	37.19917	37.132793
21-06-05 15:10	-3	37.286076	37.33386	36.599518
21-06-05 15:20	-3	37.219017	37.4955	36.633343
21-06-05 15:30	-3	37.00312	37.209534	36.931217
21-06-05 15:40	-3	37.200592	37.305885	37.133915
21-06-05 15:50	-3	37.306416	37.374058	37.095745
21-06-05 16:00	-3	37.01248	36.81305	36.81773
21-06-05 16:10	-3	36.84846	37.03921	37.089096
21-06-05 16:20	-3	36.76637	37.46453	37.15053
21-06-05 16:30	-3	36.74196	37.60468	37.1967
21-06-05 16:40	-3	36.915367	37.413963	37.27111
21-06-05 16:50	-3	37.172184	37.170586	37.213093
21-06-05 17:00	-3	37.32818	37.17173	36.998943
21-06-05 17:10	-3	37.244835	37.313316	36.98573
21-06-05 17:20	-3	37.342175	37.330055	37.358025
21-06-05 17:30	-3	37.204254	37.213394	36.31615
21-06-05 17:40	-3	37.133877	37.276684	36.647133
21-06-05 17:50	-3	37.28492	37.567024	37.049488
21-06-05 18:00	-3	37.459442	37.673874	36.931637
21-06-05 18:10	-3	37.150166	37.498775	37.04706
21-06-05 18:20	-3	37.076347	37.3283	37.063793
21-06-05 18:30	-3	37.23004	37.554012	36.877327
21-06-05 18:40	-3	37.20892	37.382618	36.887928
21-06-05 18:50	-3	37.217056	36.979485	37.14613
21-06-05 19:00	-3	36.98158	37.223373	37.003536
21-06-05 19:10	-3	37.43879	37.41093	36.645374
21-06-05 19:20	-3	37.29226	37.232304	36.678383
21-06-05 19:30	-3	37.202965	36.99726	36.94351
21-06-05 19:40	-3	37.27105	37.354317	37.434616
21-06-05 19:50	-3	37.20848	37.339012	37.34395
21-06-05 20:00	-3	37.37318	37.52941	37.171074
21-06-05 20:10	-3	37.44034	37.33396	37.201824
21-06-05 20:20	-3	37.539635	37.356056	37.22173
21-06-05 20:30	-3	37.815853	37.83527	37.13738
21-06-05 20:40	-3	37.460663	37.609886	37.187023
21-06-05 20:50	-3	37.47309	37.201653	37.52066
21-06-05 21:00	-3	37.244175	37.293583	37.28811
21-06-05 21:10	-3	37.26924	37.21594	37.315536
21-06-05 21:20	-3	37.542156	37.144146	37.30482
21-06-05 21:30	-3	37.43484	37.31107	37.468895
21-06-05 21:40	-3	37.645603	37.513184	37.6892
21-06-05 21:50	-3	37.968754	37.434135	37.903374
21-06-05 22:00	-3	37.94137	37.471645	37.40382
21-06-05 22:10	-3	37.64045	37.516953	37.29302
21-06-05 22:20	-3	37.615044	37.397015	36.85607
21-06-05 22:30	-3	37.72876	37.259865	37.11362
21-06-05 22:40	-3	37.718742	37.529377	37.5355
21-06-05 22:50	-3	37.703712	37.526306	37.573143
21-06-05 23:00	-3	37.582092	37.48333	37.881462
21-06-05 23:10	-3	38.12001	37.395824	37.9375
21-06-05 23:20	-3	38.198044	37.547894	37.64994
21-06-05 23:30	-3	38.125343	37.583305	37.96947
21-06-05 23:40	-3	38.247448	37.918118	37.946613
21-06-05 23:50	-3	38.524223	38.299812	38.411133
21-06-06 00:00	-3	38.276024	37.944233	38.372375
21-06-06 00:10	-3	38.123528	37.96772	38.393047
21-06-06 00:20	-3	38.15801	38.05874	38.26801
21-06-06 00:30	-3	38.043827	38.220066	38.253788
21-06-06 00:40	-3	38.207127	38.129936	38.027508
21-06-06 00:50	-3	38.263332	38.108673	37.799835
21-06-06 01:00	-3	38.21084	37.918453	37.794502
21-06-06 01:10	-3	37.636955	37.65339	37.846504
21-06-06 01:20	-3	37.535812	37.96066	37.743668
21-06-06 01:30	-3	37.963238	38.24726	37.789402
21-06-06 01:40	-3	38.043907	38.196644	37.755577
21-06-06 01:50	-3	37.887325	38.13619	37.855446
21-06-06 02:00	-3	38.252472	38.266582	37.67437
21-06-06 02:10	-3	38.314327	38.272396	37.496925
21-06-06 02:20	-3	38.04501	38.055443	37.67005
21-06-06 02:30	-3	37.761143	37.935726	37.84532
21-06-06 02:40	-3	37.47364	37.421127	37.84037
21-06-06 02:50	-3	37.380913	38.156998	37.91041
21-06-06 03:00	-3	37.440758	38.54949	38.44124
21-06-06 03:10	-3	37.481956	38.119404	38.472664
21-06-06 03:20	-3	37.20223	37.926495	38.28754
21-06-06 03:30	-3	37.93436	37.922626	38.25724
21-06-06 03:40	-3	38.1843	37.955833	38.196632
21-06-06 03:50	-3	38.255127	38.036854	38.14695
21-06-06 04:00	-3	38.243877	38.262703	38.12597
21-06-06 04:10	-3	38.172573	37.997665	37.83351
21-06-06 04:20	-3	38.044415	37.814243	37.64321
21-06-06 04:30	-3	37.99619	37.05755	37.63358
21-06-06 04:40	-3	37.957603	37.02358	37.615353
21-06-06 04:50	-3	37.986877	37.31705	37.61956
21-06-06 05:00	-3	37.55909	37.146614	37.573685
21-06-06 05:10	-3	37.21346	37.547436	37.80987
21-06-06 05:20	-3	37.459755	37.55842	37.830925
21-06-06 05:30	-3	37.631435	37.592785	38.08454
21-06-06 05:40	-3	38.10534	37.5715	38.156635
21-06-06 05:50	-3	38.210747	37.712425	37.955467
21-06-06 06:00	-3	38.24186	37.813595	37.893963
21-06-06 06:10	-3	38.05195	37.898445	37.853786
21-06-06 06:20	-3	37.661568	37.68583	37.750748
21-06-06 06:30	-3	37.314278	37.248665	37.51057
21-06-06 06:40	-3	37.39817	37.3403	36.72074
21-06-06 06:50	-3	37.13449	37.624493	37.140125
21-06-06 07:00	-2	37.582394	37.245136	36.665688
21-06-06 07:10	-2	37.18751	36.876976	36.853065
21-06-06 07:20	-2	37.27882	36.853085	36.978966
21-06-06 07:30	-2	36.706905	37.093243	36.75394
21-06-06 07:40	-2	36.41938	37.29049	36.688354
21-06-06 07:50	-2	36.86369	37.345303	36.936176
21-06-06 08:00	-2	37.094116	37.4582	36.682705
21-06-06 08:10	-2	37.045662	37.3668	36.65243
21-06-06 08:20	-2	36.850323	37.118385	36.703743
21-06-06 08:30	-2	36.54005	36.737225	36.780617
21-06-06 08:40	-2	36.973297	37.020027	36.9038
21-06-06 08:50	-2	36.99938	37.0536	36.91018
21-06-06 09:00	-2	37.0002	37.092358	37.05107
21-06-06 09:10	-2	36.944195	36.94602	36.876945
21-06-06 09:20	-2	36.930195	37.16645	36.939125
21-06-06 09:30	-2	37.01963	37.596806	37.28038
21-06-06 09:40	-2	37.136692	37.48598	37.55598
21-06-06 09:50	-2	37.18319	37.946392	37.75703
21-06-06 10:00	-2	36.622097	37.579742	37.680817
21-06-06 10:10	-2	36.61509	37.28361	37.279804
21-06-06 10:20	-2	36.71803	37.165154	37.037872
21-06-06 10:30	-2	36.931225	37.01084	36.782402
21-06-06 10:40	-2	37.08984	36.966232	36.833874
21-06-06 10:50	-2	37.320515	37.049835	36.58605
21-06-06 11:00	-2	37.40367	37.21399	36.60691
21-06-06 11:10	-2	37.15049	37.246666	36.88697
21-06-06 11:20	-2	37.11663	36.91008	37.08718
21-06-06 11:30	-2	37.22219	37.160484	37.18166
21-06-06 11:40	-2	37.181847	37.27958	36.890896
21-06-06 11:50	-2	37.1581	36.967762	36.623512
21-06-06 12:00	-2	37.463463	36.957558	36.405346
21-06-06 12:10	-2	37.456497	36.92876	36.597084
21-06-06 12:20	-2	37.55158	37.048523	36.677612
21-06-06 12:30	-2	37.3373	37.21475	37.17879
21-06-06 12:40	-2	37.137005	36.863045	37.20318
21-06-06 12:50	-2	36.91347	37.167458	37.337242
21-06-06 13:00	-2	36.744373	37.567146	37.403313
21-06-06 13:10	-2	36.721535	37.336967	37.25472
21-06-06 13:20	-2	37.06014	36.865437	37.034264
21-06-06 13:30	-2	37.188374	37.22627	37.013454
21-06-06 13:40	-2	36.921753	37.07648	37.037834
21-06-06 13:50	-2	36.813576	37.07855	37.103016
21-06-06 14:00	-2	36.464455	37.196598	36.8666
21-06-06 14:10	-2	36.813595	37.362892	36.50735
21-06-06 14:20	-2	36.965527	37.40986	36.559204
21-06-06 14:30	-2	37.043724	37.493645	36.4735
21-06-06 14:40	-2	37.189823	36.982136	36.52384
21-06-06 14:50	-2	36.815495	36.965527	36.85214
21-06-06 15:00	-2	36.36157	37.090454	36.97866
21-06-06 15:10	-2	36.455303	37.03427	37.060257
21-06-06 15:20	-2	36.551533	37.06326	37.10911
21-06-06 15:30	-2	36.988247	37.067543	37.132545
21-06-06 15:40	-2	36.736603	37.222256	36.935253
21-06-06 15:50	-2	37.03785	36.83891	36.782295
21-06-06 16:00	-2	37.596077	36.738678	36.724995
21-06-06 16:10	-2	37.190926	37.09928	36.787743
21-06-06 16:20	-2	37.188503	37.22979	36.719387
21-06-06 16:30	-2	37.329018	37.465004	36.90041
21-06-06 16:40	-2	36.9965	37.18807	36.9411
21-06-06 16:50	-2	36.818382	36.914604	36.78651
21-06-06 17:00	-2	36.31063	37.263004	36.86331
21-06-06 17:10	-2	37.03075	37.202408	36.98623
21-06-06 17:20	-2	37.35755	37.255116	37.24736
21-06-06 17:30	-2	37.442745	37.315025	37.1847
21-06-06 17:40	-2	37.397785	37.397408	37.09989
21-06-06 17:50	-2	37.407597	37.446114	37.08729
21-06-06 18:00	-2	37.399414	37.37156	37.051743
21-06-06 18:10	-2	37.416107	37.374336	37.216393
21-06-06 18:20	-2	37.238197	37.350166	37.227825
21-06-06 18:30	-2	37.306744	37.379814	37.26261
21-06-06 18:40	-2	37.445374	37.530388	37.05918
21-06-06 18:50	-2	37.531853	37.59999	37.13514
21-06-06 19:00	-2	37.40334	37.26883	36.952354
21-06-06 19:10	-2	37.214947	37.014263	36.999794
21-06-06 19:20	-2	37.17944	37.18644	37.099396
21-06-06 19:30	-2	37.3126	37.07057	36.647236
21-06-06 19:40	-2	37.507584	36.876064	36.67357
21-06-06 19:50	-2	37.580887	37.1718	37.259575
21-06-06 20:00	-2	37.22018	37.3182	37.151573
21-06-06 20:10	-2	36.364693	37.25866	37.188137
21-06-06 20:20	-2	37.09667	37.667664	37.365105
21-06-06 20:30	-2	37.39263	37.547333	37.236675
21-06-06 20:40	-2	37.578487	37.269875	37.28353
21-06-06 20:50	-2	37.277744	37.24389	37.092243
21-06-06 21:00	-2	37.209923	37.389343	37.40514
21-06-06 21:10	-2	37.02761	37.34771	37.484657
21-06-06 21:20	-2	37.170906	37.268612	37.511894
21-06-06 21:30	-2	37.217644	37.372574	37.514412
21-06-06 21:40	-2	37.3572	37.61976	37.555336
21-06-06 21:50	-2	37.48363	37.548332	37.73992
21-06-06 22:00	-2	37.69131	37.98562	37.908546
21-06-06 22:10	-2	37.68744	37.767498	37.762333
21-06-06 22:20	-2	37.248775	37.670444	37.730385
21-06-06 22:30	-2	37.48738	37.645115	37.458527
21-06-06 22:40	-2	37.69744	37.444027	37.260567
21-06-06 22:50	-2	37.70198	37.346756	37.632362
21-06-06 23:00	-2	37.880863	37.60752	37.776653
21-06-06 23:10	-2	38.04905	38.155815	37.865746
21-06-06 23:20	-2	38.157955	37.54889	37.39216
21-06-06 23:30	-2	38.146812	37.90702	37.61196
21-06-06 23:40	-2	38.035133	37.540813	37.933846
21-06-06 23:50	-2	38.061016	37.6386	37.981495
21-06-07 00:00	-2	38.230286	38.079567	38.365093
21-06-07 00:10	-2	38.240013	38.15128	38.387005
21-06-07 00:20	-2	38.377754	38.07934	38.407784
21-06-07 00:30	-2	38.316082	38.217705	38.40047
21-06-07 00:40	-2	38.106995	38.303394	38.468758
21-06-07 00:50	-2	37.914314	38.290955	38.35492
21-06-07 01:00	-2	37.930817	38.14941	38.111065
21-06-07 01:10	-2	38.196598	38.165016	37.67918
21-06-07 01:20	-2	38.31246	38.18721	37.5784
21-06-07 01:30	-2	38.107746	38.23977	37.853764
21-06-07 01:40	-2	37.77207	38.233604	37.854286
21-06-07 01:50	-2	37.427036	38.2862	38.01275
21-06-07 02:00	-2	37.384296	38.250984	38.21622
21-06-07 02:10	-2	37.60161	38.079178	38.035587
21-06-07 02:20	-2	37.641674	37.78369	37.903084
21-06-07 02:30	-2	37.405273	37.741295	37.88128
21-06-07 02:40	-2	37.522854	37.430386	37.587597
21-06-07 02:50	-2	37.75987	37.410652	37.672222
21-06-07 03:00	-2	38.164375	37.56307	37.724747
21-06-07 03:10	-2	38.339596	37.474922	37.54545
21-06-07 03:20	-2	38.070843	37.456306	37.640057
21-06-07 03:30	-2	37.68065	37.38137	37.73527
21-06-07 03:40	-2	38.075157	37.404896	37.77444
21-06-07 03:50	-2	38.089912	37.41454	38.009926
21-06-07 04:00	-2	38.294518	37.625477	37.904438
21-06-07 04:10	-2	38.290718	38.06113	38.058556
21-06-07 04:20	-2	37.9205	38.071808	37.952034
21-06-07 04:30	-2	38.019356	38.208645	38.201866
21-06-07 04:40	-2	38.29547	38.125134	38.228035
21-06-07 04:50	-2	38.332947	38.29421	38.254177
21-06-07 05:00	-2	38.27312	38.162037	38.28557
21-06-07 05:10	-2	37.927868	38.204567	38.073814
21-06-07 05:20	-2	38.05764	38.15385	37.98893
21-06-07 05:30	-2	37.970886	38.165745	38.177143
21-06-07 05:40	-2	38.22223	38.237785	38.192543
21-06-07 05:50	-2	38.300434	38.329964	38.44262
21-06-07 06:00	-2	38.34008	38.21542	38.487984
21-06-07 06:10	-2	37.902763	38.020393	38.29897
21-06-07 06:20	-2	37.682438	37.91143	37.930912
21-06-07 06:30	-2	37.58073	37.87623	37.798737
21-06-07 06:40	-2	37.67034	37.983875	37.88689
21-06-07 06:50	-2	37.60309	37.998917	37.728928
21-06-07 07:00	-1	37.47965	37.917747	37.625923
21-06-07 07:10	-1	36.687004	38.134514	37.51066
21-06-07 07:20	-1	36.869537	37.997692	37.271355
21-06-07 07:30	-1	36.650032	37.43663	37.02116
21-06-07 07:40	-1	36.733913	37.60739	36.623585
21-06-07 07:50	-1	36.714333	37.592613	36.539093
21-06-07 08:00	-1	36.893555	37.22985	36.569973
21-06-07 08:10	-1	36.62821	37.058243	36.574505
21-06-07 08:20	-1	36.96415	37.038742	36.884735
21-06-07 08:30	-1	36.643585	36.63173	36.914402
21-06-07 08:40	-1	37.23189	36.52948	36.911446
21-06-07 08:50	-1	37.633522	36.90882	37.04182
21-06-07 09:00	-1	37.689636	37.09349	36.968407
21-06-07 09:10	-1	37.21011	37.254627	37.069416
21-06-07 09:20	-1	37.26077	37.286697	37.408173
21-06-07 09:30	-1	37.61146	37.53303	37.57703
21-06-07 09:40	-1	37.69785	37.698135	37.47333
21-06-07 09:50	-1	37.65632	37.586445	37.479523
21-06-07 10:00	-1	37.60203	37.265816	37.480423
21-06-07 10:10	-1	37.41385	36.9858	37.187798
21-06-07 10:20	-1	37.472862	37.045044	36.450714
21-06-07 10:30	-1	37.315742	37.068363	36.30804
21-06-07 10:40	-1	36.78858	37.096992	36.519585
21-06-07 10:50	-1	36.875755	37.014233	36.722206
21-06-07 11:00	-1	37.08842	37.418518	36.932945
21-06-07 11:10	-1	37.205296	37.859146	37.00601
21-06-07 11:20	-1	36.664536	37.900684	37.02229
21-06-07 11:30	-1	36.701317	37.536926	36.740093
21-06-07 11:40	-1	36.754814	36.91484	36.819664
21-06-07 11:50	-1	37.116676	37.1219	37.249836
21-06-07 12:00	-1	36.899757	37.11432	37.354664
21-06-07 12:10	-1	36.989822	37.10422	36.61641
21-06-07 12:20	-1	36.786953	37.33244	36.621605
21-06-07 12:30	-1	37.0234	37.23235	36.42882
21-06-07 12:40	-1	37.304787	37.375183	36.44729
21-06-07 12:50	-1	37.274025	37.4063	36.78876
21-06-07 13:00	-1	37.09429	37.37409	36.801674
21-06-07 13:10	-1	37.275867	37.38348	36.721188
21-06-07 13:20	-1	36.891945	37.122448	36.687195
21-06-07 13:30	-1	37.322544	36.78178	36.90376
21-06-07 13:40	-1	37.462765	36.843704	37.02517
21-06-07 13:50	-1	36.687893	36.538197	37.09869
21-06-07 14:00	-1	36.936554	37.051903	37.057365
21-06-07 14:10	-1	37.108566	37.221474	37.143745
21-06-07 14:20	-1	37.14565	37.443954	37.164276
21-06-07 14:30	-1	37.240368	37.240448	36.869495
21-06-07 14:40	-1	37.087643	37.085815	36.617558
21-06-07 14:50	-1	37.01419	37.202106	36.842922
21-06-07 15:00	-1	36.894245	37.01966	36.90754
21-06-07 15:10	-1	37.444286	37.242764	37.202194
21-06-07 15:20	-1	37.360508	37.01778	36.979485
21-06-07 15:30	-1	37.317287	36.969013	36.920647
21-06-07 15:40	-1	37.361378	36.88917	37.010483
21-06-07 15:50	-1	37.49534	37.087585	37.01397
21-06-07 16:00	-1	36.758633	37.44586	37.15436
21-06-07 16:10	-1	36.9431	37.489166	37.12022
21-06-07 16:20	-1	37.362827	37.090622	37.07699
21-06-07 16:30	-1	37.155052	37.00306	37.099342
21-06-07 16:40	-1	37.230778	37.148506	37.130074
21-06-07 16:50	-1	37.33854	37.047943	37.08178
21-06-07 17:00	-1	36.980583	36.954964	36.864098
21-06-07 17:10	-1	36.945637	37.074562	36.99489
21-06-07 17:20	-1	36.797604	37.010128	37.007866
21-06-07 17:30	-1	36.546795	36.993046	37.047523
21-06-07 17:40	-1	36.655224	36.644512	37.026154
21-06-07 17:50	-1	36.92343	36.735664	36.81962
21-06-07 18:00	-1	37.342865	37.41585	37.159985
21-06-07 18:10	-1	37.16019	37.317684	37.104664
21-06-07 18:20	-1	37.04765	37.181305	37.22179
21-06-07 18:30	-1	37.10511	37.22509	37.16523
21-06-07 18:40	-1	37.33576	37.34661	37.321213
21-06-07 18:50	-1	37.19258	37.302242	36.959568
21-06-07 19:00	-1	37.19296	37.134197	36.477787
21-06-07 19:10	-1	37.260044	37.1432	36.649002
21-06-07 19:20	-1	37.05749	37.31977	36.82743
21-06-07 19:30	-1	36.850117	37.31417	37.113728
21-06-07 19:40	-1	37.087063	37.214382	37.3863
21-06-07 19:50	-1	37.302956	37.055855	37.380333
21-06-07 20:00	-1	37.503944	37.281303	37.187653
21-06-07 20:10	-1	37.520786	37.68712	37.069176
21-06-07 20:20	-1	36.84951	37.409325	37.190777
21-06-07 20:30	-1	37.429943	37.32802	37.28907
21-06-07 20:40	-1	37.406185	37.345486	37.217857
21-06-07 20:50	-1	37.33736	37.2779	37.306046
21-06-07 21:00	-1	37.32565	37.729183	37.311787
21-06-07 21:10	-1	37.41839	37.810883	37.168877
21-06-07 21:20	-1	37.511692	37.70001	37.262722
21-06-07 21:30	-1	37.28993	37.518925	37.243904
21-06-07 21:40	-1	36.88047	37.27507	37.385487
21-06-07 21:50	-1	37.209557	37.46275	37.534817
21-06-07 22:00	-1	37.335815	37.63438	37.5245
21-06-07 22:10	-1	37.148567	37.466545	37.492447
21-06-07 22:20	-1	37.541245	37.4806	37.60912
21-06-07 22:30	-1	37.7071	37.91102	37.47907
21-06-07 22:40	-1	38.03117	38.11673	37.679726
21-06-07 22:50	-1	38.017128	37.94461	37.844036
21-06-07 23:00	-1	37.649254	37.954212	37.71198
21-06-07 23:10	-1	37.888794	37.69404	37.260536
21-06-07 23:20	-1	37.63385	37.33056	37.56134
21-06-07 23:30	-1	38.104565	37.607033	37.587654
21-06-07 23:40	-1	38.18961	37.95014	37.66933
21-06-07 23:50	-1	38.157715	37.9679	37.924294
21-06-08 00:00	-1	38.26513	37.71723	38.02792
21-06-08 00:10	-1	38.314644	37.691082	38.18545
21-06-08 00:20	-1	38.19399	38.003624	38.08416
21-06-08 00:30	-1	38.17594	38.296715	38.100018
21-06-08 00:40	-1	38.094128	38.25676	37.956017
21-06-08 00:50	-1	37.98481	38.251793	37.688393
21-06-08 01:00	-1	37.955284	38.35016	37.796566
21-06-08 01:10	-1	37.67814	38.171715	37.95512
21-06-08 01:20	-1	37.937057	38.092205	38.106518
21-06-08 01:30	-1	37.871384	37.99496	38.09447
21-06-08 01:40	-1	37.84335	37.974773	37.77105
21-06-08 01:50	-1	38.372124	38.362694	37.52893
21-06-08 02:00	-1	38.5997	38.590954	37.96438
21-06-08 02:10	-1	38.280666	38.196037	37.777718
21-06-08 02:20	-1	37.60306	37.964737	37.548065
21-06-08 02:30	-1	37.725227	37.906178	37.67932
21-06-08 02:40	-1	37.592113	37.550335	37.66681
21-06-08 02:50	-1	37.501144	37.222054	37.55054
21-06-08 03:00	-1	37.28926	37.3427	37.63974
21-06-08 03:10	-1	37.977192	37.106243	37.96939
21-06-08 03:20	-1	38.11198	37.087914	38.11668
21-06-08 03:30	-1	37.85842	37.536926	37.852207
21-06-08 03:40	-1	37.592022	37.50266	37.955368
21-06-08 03:50	-1	37.57915	37.55227	38.024597
21-06-08 04:00	-1	37.500107	37.852303	38.140255
21-06-08 04:10	-1	37.721363	37.882744	38.154976
21-06-08 04:20	-1	38.028217	38.05213	38.20127
21-06-08 04:30	-1	38.149498	38.017975	38.25658
21-06-08 04:40	-1	38.020363	37.8747	38.09553
21-06-08 04:50	-1	37.814857	37.74751	37.985287
21-06-08 05:00	-1	37.646664	37.96108	37.738117
21-06-08 05:10	-1	37.522545	38.063103	37.72009
21-06-08 05:20	-1	37.678425	38.02204	37.899387
21-06-08 05:30	-1	38.096447	38.253113	38.16497
21-06-08 05:40	-1	38.402233	38.45504	38.33047
21-06-08 05:50	-1	38.24809	38.138363	38.23078
21-06-08 06:00	-1	37.982624	38.00813	38.168983
21-06-08 06:10	-1	38.02851	38.04751	38.127773
21-06-08 06:20	-1	37.714348	38.039	37.850697
21-06-08 06:30	-1	37.689888	38.062454	37.727943
21-06-08 06:40	-1	37.7446	38.135857	37.705803
21-06-08 06:50	-1	37.649372	37.96996	37.560356
21-06-08 07:00	0	37.331738	37.427643	37.339397
21-06-08 07:10	0	37.292118	37.178665	37.16159
21-06-08 07:20	0	37.042194	37.289616	37.230682
21-06-08 07:30	0	36.99009	37.427513	37.15426
21-06-08 07:40	0	37.013477	37.32469	37.009327
21-06-08 07:50	0	36.8098	37.064655	36.57072
21-06-08 08:00	0	36.84671	37.167797	36.58072
21-06-08 08:10	0	37.175663	37.43473	36.997852
21-06-08 08:20	0	37.2518	37.344933	37.14562
21-06-08 08:30	0	37.33413	37.19069	37.20001
21-06-08 08:40	0	37.1103	36.878273	37.03411
21-06-08 08:50	0	36.977444	36.935764	36.730457
21-06-08 09:00	0	37.084248	37.05108	36.59455
21-06-08 09:10	0	37.143898	37.019417	36.897457
21-06-08 09:20	0	37.296635	36.933514	36.81157
21-06-08 09:30	0	37.174393	36.90827	36.756866
21-06-08 09:40	0	37.212677	37.039867	36.530296
21-06-08 09:50	0	37.027565	37.50782	36.536552
21-06-08 10:00	0	36.863235	37.34029	36.59472
21-06-08 10:10	0	37.342857	37.756218	37.500484
21-06-08 10:20	0	38.260902	38.498528	38.589672
21-06-08 10:30	0	38.35147	38.46377	38.501156
21-06-08 10:40	0	38.264893	38.40469	38.510323
21-06-08 10:50	0	38.086456	38.30548	38.375168
21-06-08 11:00	0	37.993977	38.245846	38.38513
21-06-08 11:10	0	37.946697	38.22041	38.292255
21-06-08 11:20	0	37.97203	38.191856	38.199806
21-06-08 11:30	0	38.01138	38.225697	38.21447
21-06-08 11:40	0	37.997627	38.175133	38.18516
21-06-08 11:50	0	37.91153	38.182068	38.12393
21-06-08 12:00	0	37.89511	38.218163	38.022972
21-06-08 12:10	0	37.973335	38.29273	37.950233
21-06-08 12:20	0	37.94557	38.30795	37.958336
21-06-08 12:30	0	37.969585	38.207806	38.012047
21-06-08 12:40	0	37.88978	38.170593	38.004597
21-06-08 12:50	0	37.893127	38.16851	38.055325
21-06-08 13:00	0	37.943935	38.06841	38.00154
21-06-08 13:10	0	37.994102	38.01236	37.928894
21-06-08 13:20	0	37.953445	38.010406	37.78187
21-06-08 13:30	0	37.95933	38.027184	37.810604
21-06-08 13:40	0	38.04389	38.007748	37.947594
21-06-08 13:50	0	37.907684	38.051567	37.91207
21-06-08 14:00	0	37.834663	38.020863	37.878796
21-06-08 14:10	0	37.890526	38.046875	37.970604
21-06-08 14:20	0	38.021492	38.09484	37.958347
21-06-08 14:30	0	37.97895	38.152653	37.931892
21-06-08 14:40	0	37.89192	38.11749	37.936604
21-06-08 14:50	0	37.71666	38.057953	37.784527
21-06-08 15:00	0	37.726696	38.079117	37.779686
21-06-08 15:10	0	37.72876	38.049217	37.76284
21-06-08 15:20	0	37.777966	38.07316	37.827362
21-06-08 15:30	0	37.63302	38.030968	37.742245
21-06-08 15:40	0	37.612167	38.060223	37.77138
21-06-08 15:50	0	37.584183	37.98982	37.778465
21-06-08 16:00	0	37.491478	37.858116	37.82655
21-06-08 16:10	0	37.259663	37.7911	37.59147
21-06-08 16:20	0	37.676113	37.6373	37.62314
21-06-08 16:30	0	37.931873	37.886925	37.79436
21-06-08 16:40	0	37.29433	37.89494	37.58424
21-06-08 16:50	0	37.049187	37.921288	37.641335
21-06-08 17:00	0	37.284863	38.084694	37.597385
21-06-08 17:10	0	37.68366	37.63477	37.7167
21-06-08 17:20	0	37.363415	37.401955	37.598785
21-06-08 17:30	0	37.205944	37.438988	37.283424
21-06-08 17:40	0	37.144356	37.281334	37.486115
21-06-08 17:50	0	37.21557	37.366837	37.483368
21-06-08 18:00	0	37.328773	37.715424	37.48855
21-06-08 18:10	0	37.371864	37.857964	37.479683
21-06-08 18:20	0	37.357563	37.876503	37.550438
21-06-08 18:30	0	37.5677	37.61984	37.679176
21-06-08 18:40	0	37.49598	37.746735	37.70001
21-06-08 18:50	0	37.542744	37.687675	37.534706
21-06-08 19:00	0	37.302315	37.611202	37.580452
21-06-08 19:10	0	37.218384	37.63456	37.50794
21-06-08 19:20	0	37.02781	37.479897	37.432465
21-06-08 19:30	0	37.211887	37.67698	37.556385
21-06-08 19:40	0	37.267162	37.500473	37.697918
21-06-08 19:50	0	37.30771	37.58572	37.62211
21-06-08 20:00	0	37.374924	38.021618	37.66807
21-06-08 20:10	0	37.520256	38.001396	37.672752
21-06-08 20:20	0	37.58369	37.943413	37.68534
21-06-08 20:30	0	37.557808	37.71676	37.648197
21-06-08 20:40	0	37.379356	37.779655	37.554665
21-06-08 20:50	0	37.31539	37.7881	37.621517
21-06-08 21:00	0	37.296158	37.853065	37.70041
21-06-08 21:10	0	37.121025	37.586678	37.64718
21-06-08 21:20	0	37.181217	37.716892	37.452797
21-06-08 21:30	0	37.037357	37.942444	37.43068
21-06-08 21:40	0	36.281807	37.766335	37.452625
21-06-08 21:50	0	36.84226	37.94633	37.668217
21-06-08 22:00	0	37.073982	37.858074	37.59049
21-06-08 22:10	0	37.069077	37.706673	37.514458
21-06-08 22:20	0	37.22596	37.728508	37.200798
21-06-08 22:30	0	37.338898	37.597248	37.42404
21-06-08 22:40	0	37.38173	37.795116	37.50521
21-06-08 22:50	0	37.435516	37.844837	37.422543
21-06-08 23:00	0	37.32821	37.63939	37.53054
21-06-08 23:10	0	37.23077	37.204327	37.625694
21-06-08 23:20	0	37.482697	37.252914	37.69756
21-06-08 23:30	0	37.54267	37.616005	37.59584
21-06-08 23:40	0	37.62603	37.792076	37.626015
21-06-08 23:50	0	37.81661	37.99163	37.671738
21-06-09 00:00	0	38.00477	37.98224	37.719303
21-06-09 00:10	0	37.89099	38.069424	37.68964
21-06-09 00:20	0	37.774746	38.096046	37.74423
21-06-09 00:30	0	37.7782	38.10196	37.707138
21-06-09 00:40	0	37.836384	38.306675	37.64742
21-06-09 00:50	0	37.90151	38.363235	37.580963
21-06-09 01:00	0	38.02723	38.23317	37.523243
21-06-09 01:10	0	37.795708	38.24023	37.610394
21-06-09 01:20	0	37.942387	38.072536	37.52573
21-06-09 01:30	0	37.998253	38.12389	37.593216
21-06-09 01:40	0	37.787758	38.21679	37.53898
21-06-09 01:50	0	37.810886	38.16278	37.716682
21-06-09 02:00	0	37.756187	38.17272	37.696117
21-06-09 02:10	0	37.793343	38.197433	37.695736
21-06-09 02:20	0	37.693047	38.06918	37.772755
21-06-09 02:30	0	37.89109	38.12712	37.69204
21-06-09 02:40	0	37.60566	37.69395	37.71193
21-06-09 02:50	0	37.571983	37.83904	37.643475
21-06-09 03:00	0	37.54566	37.76661	37.76744
21-06-09 03:10	0	37.445972	37.92244	38.07926
21-06-09 03:20	0	37.696156	38.026756	38.03007
21-06-09 03:30	0	37.641453	37.945724	38.094032
21-06-09 03:40	0	37.651104	38.093018	37.968525
21-06-09 03:50	0	37.469296	38.07482	37.907993
21-06-09 04:00	0	37.42398	38.289112	38.020668
21-06-09 04:10	0	37.19793	38.01963	38.04389
21-06-09 04:20	0	37.19355	37.855568	38.04853
21-06-09 04:30	0	37.465683	37.938915	37.98952
21-06-09 04:40	0	37.698593	37.44262	38.04606
21-06-09 04:50	0	37.37155	37.971783	38.089794
21-06-09 05:00	0	37.44677	37.908714	37.82708
21-06-09 05:10	0	37.533424	37.996384	37.73183
21-06-09 05:20	0	37.5187	38.0922	37.972855
21-06-09 05:30	0	37.234913	38.07087	37.870594
21-06-09 05:40	0	37.54514	38.208275	37.898056
21-06-09 05:50	0	37.707634	38.095013	37.811695
21-06-09 06:00	0	37.844654	37.942276	37.74041
21-06-09 06:10	0	37.771908	38.241993	37.71709
21-06-09 06:20	0	37.918205	38.149788	37.749115
21-06-09 06:30	0	37.87377	38.031574	37.7006
21-06-09 06:40	0	37.79593	37.984993	37.54642
21-06-09 06:50	0	37.75002	37.996517	37.521088
21-06-09 07:00	1	37.590816	37.592083	37.54624
21-06-09 07:10	1	37.543404	37.786743	37.62667
21-06-09 07:20	1	37.542572	37.73761	37.472534
21-06-09 07:30	1	37.42856	37.536385	37.474583
21-06-09 07:40	1	37.3552	37.55575	37.38662
21-06-09 07:50	1	36.99427	37.410076	37.1334
21-06-09 08:00	1	36.70982	37.54377	36.848297
21-06-09 08:10	1	37.24059	37.931553	36.995857
21-06-09 08:20	1	37.17847	37.627098	37.15725
21-06-09 08:30	1	37.26559	37.478817	37.30898
21-06-09 08:40	1	37.18223	37.464497	37.404503
21-06-09 08:50	1	37.191017	37.779484	37.60247
21-06-09 09:00	1	36.69314	37.324482	37.38751
21-06-09 09:10	1	37.088356	37.47333	37.19807
21-06-09 09:20	1	37.5852	37.391796	37.174263
21-06-09 09:30	1	37.66499	37.542835	37.276924
21-06-09 09:40	1	37.72943	37.57345	37.32833
21-06-09 09:50	1	37.312054	37.10982	37.597267
21-06-09 10:00	1	37.22536	37.17859	37.770805
21-06-09 10:10	1	36.778084	37.549725	37.83051
21-06-09 10:20	1	37.013348	37.627792	37.79432
21-06-09 10:30	1	37.253796	37.31893	37.779305
21-06-09 10:40	1	37.421074	37.49902	37.884727
21-06-09 10:50	1	37.197327	37.530308	37.785263
21-06-09 11:00	1	37.37187	37.65377	37.631657
21-06-09 11:10	1	37.383427	37.43116	37.557713
21-06-09 11:20	1	37.021027	37.50356	37.54858
21-06-09 11:30	1	37.273144	37.31124	37.892033
21-06-09 11:40	1	37.534256	37.641693	37.861668
21-06-09 11:50	1	37.61387	37.81202	37.916676
21-06-09 12:00	1	37.55998	37.97245	37.74066
21-06-09 12:10	1	37.443592	38.082783	37.718254
21-06-09 12:20	1	37.59102	37.97906	37.58912
21-06-09 12:30	1	37.699635	38.005577	37.40968
21-06-09 12:40	1	37.539547	38.016777	37.364136
21-06-09 12:50	1	37.09406	37.84831	37.41862
21-06-09 13:00	1	37.354683	37.844727	37.587986
21-06-09 13:10	1	37.06793	37.848473	37.495007
21-06-09 13:20	1	37.3516	37.83794	37.25283
21-06-09 13:30	1	37.23206	37.58982	37.092705
21-06-09 13:40	1	37.293495	37.314976	37.32133
21-06-09 13:50	1	37.19985	37.39386	37.18798
21-06-09 14:00	1	37.125298	37.581802	37.099075
21-06-09 14:10	1	37.122295	37.534252	37.268772
21-06-09 14:20	1	37.372852	37.44964	37.42377
21-06-09 14:30	1	37.280872	37.489838	37.29084
21-06-09 14:40	1	37.46289	37.66459	37.2678
21-06-09 14:50	1	37.452187	37.899284	37.34233
21-06-09 15:00	1	37.366394	37.954292	37.51314
21-06-09 15:10	1	37.54067	37.976463	37.569546
21-06-09 15:20	1	37.323246	37.721672	37.346466
21-06-09 15:30	1	37.04171	37.604027	37.301277
21-06-09 15:40	1	37.156048	37.54725	37.40754
21-06-09 15:50	1	37.278053	37.67263	37.501396
21-06-09 16:00	1	37.131	37.314964	37.53575
21-06-09 16:10	1	37.266624	37.202312	37.266445
21-06-09 16:20	1	37.30604	37.27784	37.187515
21-06-09 16:30	1	37.414375	37.42585	37.5566
21-06-09 16:40	1	37.54457	37.658417	37.641975
21-06-09 16:50	1	37.307404	37.660946	37.653694
21-06-09 17:00	1	37.319157	37.542973	37.50944
21-06-09 17:10	1	37.436943	37.447083	37.6966
21-06-09 17:20	1	36.3862	37.45072	37.7566
21-06-09 17:30	1	37.181664	37.863083	37.62803
21-06-09 17:40	1	36.7905	37.691185	37.44345
21-06-09 17:50	1	36.808647	37.487236	37.48487
21-06-09 18:00	1	36.966064	37.25451	37.516884
21-06-09 18:10	1	36.771717	37.45443	37.393147
21-06-09 18:20	1	36.853203	37.337837	37.382317
21-06-09 18:30	1	36.553123	37.439407	37.41216
21-06-09 18:40	1	37.153526	37.45871	37.09807
21-06-09 18:50	1	37.03878	37.41133	37.266758
21-06-09 19:00	1	37.074303	37.397896	37.267277
21-06-09 19:10	1	37.101448	37.28057	37.441124
21-06-09 19:20	1	36.946438	37.284386	37.09111
21-06-09 19:30	1	37.109985	37.25531	37.18713
21-06-09 19:40	1	37.224476	37.51009	37.164238
21-06-09 19:50	1	37.542606	37.655537	37.384445
21-06-09 20:00	1	37.435036	37.546497	37.569843
21-06-09 20:10	1	37.241924	37.470623	37.554245
21-06-09 20:20	1	37.518658	37.92946	37.68552
21-06-09 20:30	1	37.550835	37.550926	37.48636
21-06-09 20:40	1	37.591026	37.578262	37.424408
21-06-09 20:50	1	37.4364	37.58054	37.10239
21-06-09 21:00	1	37.512012	37.377926	37.787865
21-06-09 21:10	1	37.341755	37.433144	37.734062
21-06-09 21:20	1	37.2391	37.612072	37.675484
21-06-09 21:30	1	37.132465	37.83922	37.444775
21-06-09 21:40	1	37.36465	37.981476	37.50403
21-06-09 21:50	1	37.434864	38.06737	37.553
21-06-09 22:00	1	37.427006	38.055008	37.48542
21-06-09 22:10	1	37.707394	37.991497	37.447975
21-06-09 22:20	1	37.567066	37.55434	37.267853
21-06-09 22:30	1	37.653614	37.80642	37.342964
21-06-09 22:40	1	37.81199	38.047768	37.482174
21-06-09 22:50	1	38.0447	38.268776	37.68078
21-06-09 23:00	1	38.00289	38.203644	37.779358
21-06-09 23:10	1	38.243603	37.963264	37.68805
21-06-09 23:20	1	38.223057	38.09274	37.796104
21-06-09 23:30	1	38.117462	38.0082	37.699406
21-06-09 23:40	1	38.297493	38.215797	37.885464
21-06-09 23:50	1	38.36318	38.26751	37.759262
21-06-10 00:00	1	38.28892	38.31564	37.94845
21-06-10 00:10	1	38.226818	38.24068	37.84453
21-06-10 00:20	1	37.95949	38.028484	37.937737
21-06-10 00:30	1	38.176476	38.291576	38.112724
21-06-10 00:40	1	38.248844	38.39201	38.089905
21-06-10 00:50	1	38.28833	38.267197	37.96919
21-06-10 01:00	1	38.096214	38.221886	38.11333
21-06-10 01:10	1	38.25984	38.25706	37.846924
21-06-10 01:20	1	37.961365	38.344566	37.56597
21-06-10 01:30	1	38.15152	37.981762	37.6791
21-06-10 01:40	1	38.16999	37.54342	37.669617
21-06-10 01:50	1	37.836617	37.395752	37.617256
21-06-10 02:00	1	37.847157	37.486607	37.52948
21-06-10 02:10	1	37.82236	37.733234	37.405266
21-06-10 02:20	1	37.58492	37.88379	37.422432
21-06-10 02:30	1	37.583588	37.625816	37.57142
21-06-10 02:40	1	37.627506	37.68856	37.69909
21-06-10 02:50	1	37.572163	37.794014	37.520943
21-06-10 03:00	1	37.489456	37.772118	37.5111
21-06-10 03:10	1	37.402184	37.746758	37.48211
21-06-10 03:20	1	37.422127	37.645485	37.5383
21-06-10 03:30	1	37.325157	38.005928	37.930115
21-06-10 03:40	1	37.454933	38.088825	37.79589
21-06-10 03:50	1	37.45841	37.81536	37.692867
21-06-10 04:00	1	37.50945	37.64515	37.901165
21-06-10 04:10	1	37.97419	37.87954	38.06643
21-06-10 04:20	1	38.300423	37.761127	38.22502
21-06-10 04:30	1	38.124466	37.678276	38.01879
21-06-10 04:40	1	38.010303	37.8759	37.90086
21-06-10 04:50	1	37.882343	37.931633	37.648216
21-06-10 05:00	1	37.930733	38.10351	37.61411
21-06-10 05:10	1	37.991993	38.130436	37.87841
21-06-10 05:20	1	37.520313	38.22694	37.092865
21-06-10 05:30	1	37.57142	38.19059	37.191914
21-06-10 05:40	1	37.486885	37.81899	37.371426
21-06-10 05:50	1	36.874756	37.82354	37.25187
21-06-10 06:00	1	36.80891	37.998505	36.99563
21-06-10 06:10	1	36.748203	37.30418	37.091408
21-06-10 06:20	1	37.029354	37.336338	36.83398
21-06-10 06:30	1	36.939995	37.524246	36.92674
21-06-10 06:40	1	36.98519	37.659813	37.03496
21-06-10 06:50	1	36.799965	37.389153	37.176678
21-06-10 07:00	2	36.551464	37.603584	37.32421
21-06-10 07:10	2	36.523643	37.665028	36.871876
21-06-10 07:20	2	36.359997	37.076694	36.956112
21-06-10 07:30	2	36.664955	37.11811	37.340885
21-06-10 07:40	2	37.06637	37.190346	37.447674
21-06-10 07:50	2	37.184563	37.36018	37.268425
21-06-10 08:00	2	37.21531	36.87153	37.104485
21-06-10 08:10	2	37.102898	37.224644	37.197395
21-06-10 08:20	2	37.160435	36.922142	37.082104
21-06-10 08:30	2	36.49634	37.355488	37.52487
21-06-10 08:40	2	36.832905	37.40324	37.44848
21-06-10 08:50	2	36.778606	37.365532	37.341385
21-06-10 09:00	2	36.945248	37.330452	37.385544
21-06-10 09:10	2	37.032074	37.41337	37.197685
21-06-10 09:20	2	37.099033	37.501163	36.76936
21-06-10 09:30	2	37.014	37.644722	36.686104
21-06-10 09:40	2	36.951485	37.917274	37.1308
21-06-10 09:50	2	37.11117	38.162575	37.389687
21-06-10 10:00	2	36.94167	37.940727	37.34738
21-06-10 10:10	2	36.937614	37.89268	37.228447
21-06-10 10:20	2	36.882343	37.65009	37.05372
21-06-10 10:30	2	37.177708	37.479877	36.99943
21-06-10 10:40	2	37.295998	37.44703	37.156876
21-06-10 10:50	2	36.93582	37.38526	37.27986
21-06-10 11:00	2	37.0	37.487293	37.376846
21-06-10 11:10	2	36.977074	37.614616	37.457268
21-06-10 11:20	2	37.037407	37.480167	37.1129
21-06-10 11:30	2	37.022667	36.88533	37.174694
21-06-10 11:40	2	37.286896	37.395527	36.76092
21-06-10 11:50	2	37.161636	37.85888	37.135178
21-06-10 12:00	2	37.016792	37.737938	37.608208
21-06-10 12:10	2	37.33886	37.398113	37.672573
21-06-10 12:20	2	37.578	37.602734	37.6466
21-06-10 12:30	2	37.59479	37.66918	37.519325
21-06-10 12:40	2	37.398224	37.581055	37.444817
21-06-10 12:50	2	37.23766	37.063843	37.345207
21-06-10 13:00	2	36.66346	37.010624	37.071953
21-06-10 13:10	2	36.979866	37.175205	37.096626
21-06-10 13:20	2	37.05845	37.317467	37.09654
21-06-10 13:30	2	37.098057	37.29044	36.96998
21-06-10 13:40	2	37.163612	37.31391	37.06441
21-06-10 13:50	2	37.2016	37.30256	37.012108
21-06-10 14:00	2	37.248238	36.98884	37.04646
21-06-10 14:10	2	36.408863	37.20759	37.048054
21-06-10 14:20	2	36.816456	37.54846	35.90333
21-06-10 14:30	2	36.999866	37.552708	36.65957
21-06-10 14:40	2	36.738243	37.306973	36.68676
21-06-10 14:50	2	36.881023	37.31756	36.854473
21-06-10 15:00	2	37.102444	37.26538	36.820152
21-06-10 15:10	2	36.987713	37.15406	36.91315
21-06-10 15:20	2	36.307068	37.20497	36.629807
21-06-10 15:30	2	36.50679	36.820618	36.64206
21-06-10 15:40	2	36.69404	37.26311	36.87076
21-06-10 15:50	2	36.890266	37.072273	37.128075
21-06-10 16:00	2	36.716824	36.68074	37.178005
21-06-10 16:10	2	36.66378	37.270187	37.176857
21-06-10 16:20	2	37.085594	37.061516	37.180355
21-06-10 16:30	2	37.11544	37.326927	37.20001
21-06-10 16:40	2	37.350243	37.38085	36.938698
21-06-10 16:50	2	37.33643	37.251797	36.8951
21-06-10 17:00	2	37.057716	36.691067	36.99259
21-06-10 17:10	2	36.8682	37.216297	36.79111
21-06-10 17:20	2	36.984444	37.32205	37.179317
21-06-10 17:30	2	37.27186	37.295506	36.475517
21-06-10 17:40	2	37.475647	37.243073	36.268795
21-06-10 17:50	2	37.59999	37.131153	36.557583
21-06-10 18:00	2	37.23742	37.240314	37.100327
21-06-10 18:10	2	37.064075	37.282658	36.741745
21-06-10 18:20	2	37.124084	37.413628	36.595955
21-06-10 18:30	2	36.80742	37.434383	36.56834
21-06-10 18:40	2	36.81874	37.359745	37.045
21-06-10 18:50	2	36.694115	37.521214	37.371777
21-06-10 19:00	2	36.845886	37.330666	37.308765
21-06-10 19:10	2	36.846066	37.409588	37.32909
21-06-10 19:20	2	36.695953	37.14591	37.375328
21-06-10 19:30	2	36.906635	37.059395	37.35743
21-06-10 19:40	2	37.368515	37.134342	37.28607
21-06-10 19:50	2	37.56401	37.427944	37.108833
21-06-10 20:00	2	37.49061	37.300724	37.116512
21-06-10 20:10	2	37.447754	37.26308	37.304996
21-06-10 20:20	2	37.3203	37.09207	37.228313
21-06-10 20:30	2	37.438915	36.998493	37.331123
21-06-10 20:40	2	37.462196	37.33353	37.51874
21-06-10 20:50	2	37.170616	37.43397	37.187004
21-06-10 21:00	2	37.305527	37.697285	37.0198
21-06-10 21:10	2	36.981667	37.59611	37.146164
21-06-10 21:20	2	37.497955	37.394634	37.231617
21-06-10 21:30	2	37.322365	37.253807	37.455036
21-06-10 21:40	2	37.2469	37.48161	37.41756
21-06-10 21:50	2	36.868336	37.534367	37.27688
21-06-10 22:00	2	37.48841	37.337635	36.629154
21-06-10 22:10	2	37.204712	37.405594	36.966156
21-06-10 22:20	2	37.365124	37.4896	37.223946
21-06-10 22:30	2	37.542816	37.41352	37.33262
21-06-10 22:40	2	37.510216	36.926075	37.348515
21-06-10 22:50	2	37.623783	37.387997	37.55311
21-06-10 23:00	2	37.977974	37.68747	37.69862
21-06-10 23:10	2	37.653618	37.22882	37.435257
21-06-10 23:20	2	38.017937	37.44554	37.75376
21-06-10 23:30	2	37.829346	37.63735	37.816544
21-06-10 23:40	2	37.693443	37.780712	37.588398
21-06-10 23:50	2	37.36426	37.86933	37.728676
21-06-11 00:00	2	38.013397	37.508575	37.805336
21-06-11 00:10	2	38.275215	37.90323	38.16207
21-06-11 00:20	2	37.62791	37.90445	38.21148
21-06-11 00:30	2	37.409256	38.019035	38.09084
21-06-11 00:40	2	37.3618	37.75611	37.688053
21-06-11 00:50	2	37.520226	37.62091	37.430107
21-06-11 01:00	2	37.57678	37.795876	37.40321
21-06-11 01:10	2	37.843204	37.92977	37.661045
21-06-11 01:20	2	38.06677	38.125103	38.00989
21-06-11 01:30	2	38.389656	38.18646	38.206703
21-06-11 01:40	2	38.17977	38.035316	37.8034
21-06-11 01:50	2	37.62278	37.8622	37.65849
21-06-11 02:00	2	37.513783	37.551426	37.70001
21-06-11 02:10	2	37.52979	37.56159	37.687126
21-06-11 02:20	2	37.510887	37.812725	37.56122
21-06-11 02:30	2	37.183216	37.75458	37.63276
21-06-11 02:40	2	37.223244	38.03688	37.61573
21-06-11 02:50	2	37.415882	38.0	37.629837
21-06-11 03:00	2	37.63232	37.95142	37.6
21-06-11 03:10	2	37.61947	38.0	37.677628
21-06-11 03:20	2	37.620033	37.998463	37.469604
21-06-11 03:30	2	37.354713	37.57798	37.87196
21-06-11 03:40	2	37.135876	37.44797	37.970943
21-06-11 03:50	2	37.456566	37.503002	37.64716
21-06-11 04:00	2	37.624935	37.6724	37.67832
21-06-11 04:10	2	37.709755	38.16659	37.957294
21-06-11 04:20	2	37.984776	38.364944	38.350555
21-06-11 04:30	2	38.25405	38.272823	38.27682
21-06-11 04:40	2	38.054768	38.023483	38.047348
21-06-11 04:50	2	38.397068	38.090496	37.96222
21-06-11 05:00	2	38.225296	38.305286	37.629356
21-06-11 05:10	2	38.363598	38.21781	37.869335
21-06-11 05:20	2	38.333824	38.307167	38.30357
21-06-11 05:30	2	38.018208	37.92326	38.20268
21-06-11 05:40	2	38.269283	38.052116	37.65604
21-06-11 05:50	2	37.72986	37.648445	37.519176
21-06-11 06:00	2	37.679935	37.843575	37.471916
21-06-11 06:10	2	38.25344	37.95528	37.074387
21-06-11 06:20	2	38.260475	38.03193	37.008965
21-06-11 06:30	2	38.16103	38.05087	37.023186
21-06-11 06:40	2	37.927036	37.96537	36.961052
21-06-11 06:50	2	37.585045	37.407413	36.846363
21-06-11 07:00	3	37.369034	36.89877	36.562298
21-06-11 07:10	3	36.789143	37.00594	36.5265
21-06-11 07:20	3	36.9963	37.052185	36.623302
21-06-11 07:30	3	36.8028	36.96128	36.78051
21-06-11 07:40	3	36.52897	36.78938	36.664932
21-06-11 07:50	3	36.772907	36.971157	36.969475
21-06-11 08:00	3	37.16892	37.21643	36.984184
21-06-11 08:10	3	37.082653	37.286488	36.966053
21-06-11 08:20	3	36.376442	37.292557	36.657406
21-06-11 08:30	3	36.658623	37.052372	36.68298
21-06-11 08:40	3	36.709904	36.91668	36.93243
21-06-11 08:50	3	36.886505	36.74146	37.1622
21-06-11 09:00	3	37.044846	36.62182	37.174633
21-06-11 09:10	3	37.134605	36.46659	37.089462
21-06-11 09:20	3	37.0612	36.594048	37.09942
21-06-11 09:30	3	37.047604	36.975273	36.915543
21-06-11 09:40	3	37.25865	37.336185	36.836052
21-06-11 09:50	3	37.188408	36.828712	37.242878
21-06-11 10:00	3	36.744335	37.00929	37.36335
21-06-11 10:10	3	37.240482	37.279865	37.40845
21-06-11 10:20	3	37.12872	37.37574	37.099792
21-06-11 10:30	3	37.018196	37.43938	36.976814
21-06-11 10:40	3	36.867958	37.23564	37.077877
21-06-11 10:50	3	37.844337	37.908855	38.165417
21-06-11 11:00	3	38.343037	38.290653	38.389355
21-06-11 11:10	3	38.190468	38.183968	38.275127
21-06-11 11:20	3	38.098793	37.91966	38.170338
21-06-11 11:30	3	38.024982	37.634342	38.044003
21-06-11 11:40	3	37.815228	37.15271	37.74892
21-06-11 11:50	3	37.629265	36.950665	37.580925
21-06-11 12:00	3	37.450798	36.759586	37.18256
21-06-11 12:10	3	36.704	36.7907	37.20707
21-06-11 12:20	3	36.67042	36.85106	37.18282
21-06-11 12:30	3	36.655373	36.65719	37.238598
21-06-11 12:40	3	36.831337	37.064808	36.857674
21-06-11 12:50	3	36.956974	37.10107	36.763405
21-06-11 13:00	3	37.263313	37.32031	37.21073
21-06-11 13:10	3	37.13581	37.233986	36.952705
21-06-11 13:20	3	36.930428	37.131134	36.573208
21-06-11 13:30	3	36.91991	37.587242	36.708393
21-06-11 13:40	3	36.846992	37.64095	37.02223
21-06-11 13:50	3	36.785423	37.362152	37.0919
21-06-11 14:00	3	36.95083	37.09188	37.123436
21-06-11 14:10	3	37.145607	36.902184	36.84703
21-06-11 14:20	3	36.46765	37.003735	36.93888
21-06-11 14:30	3	36.649178	36.961693	37.172832
21-06-11 14:40	3	36.497807	37.330673	37.203644
21-06-11 14:50	3	36.59305	37.139164	37.33175
21-06-11 15:00	3	36.9248	36.56517	37.046448
21-06-11 15:10	3	37.040573	36.667915	37.08797
21-06-11 15:20	3	36.663383	37.15215	37.068634
21-06-11 15:30	3	37.01259	37.211895	36.880512
21-06-11 15:40	3	37.19912	37.0497	37.02813
21-06-11 15:50	3	37.149464	37.018726	37.280754
21-06-11 16:00	3	36.81265	37.213715	36.540356
21-06-11 16:10	3	37.449154	36.917885	36.118176
21-06-11 16:20	3	37.850056	37.084618	36.134216
21-06-11 16:30	3	37.728737	37.425056	36.3023
21-06-11 16:40	3	36.890533	37.25961	36.68505
21-06-11 16:50	3	37.205193	36.854454	36.631657
21-06-11 17:00	3	37.47529	37.0705	36.801975
21-06-11 17:10	3	37.214413	36.967033	37.08173
21-06-11 17:20	3	37.20873	37.033936	36.894802
21-06-11 17:30	3	37.302696	37.229885	37.036514
21-06-11 17:40	3	37.356102	37.21403	37.12252
21-06-11 17:50	3	37.22024	36.907257	36.942936
21-06-11 18:00	3	37.00107	37.09219	37.098534
21-06-11 18:10	3	36.91987	36.90121	37.15225
21-06-11 18:20	3	36.863575	36.874184	37.201088
21-06-11 18:30	3	36.99783	36.995556	37.162636
21-06-11 18:40	3	37.47761	36.686337	37.145794
21-06-11 18:50	3	37.399254	36.90248	37.200897
21-06-11 19:00	3	37.40545	37.417107	37.45345
21-06-11 19:10	3	36.95225	37.371895	37.50306
21-06-11 19:20	3	37.495636	37.24752	37.238617
21-06-11 19:30	3	37.897583	37.598732	37.301716
21-06-11 19:40	3	37.70921	37.715332	37.273003
21-06-11 19:50	3	37.020416	37.247547	37.295494
21-06-11 20:00	3	37.21364	37.03011	37.372818
21-06-11 20:10	3	36.954014	36.84242	37.14119
21-06-11 20:20	3	36.48632	36.846466	37.395367
21-06-11 20:30	3	36.53146	37.2081	37.479717
21-06-11 20:40	3	36.856583	37.21284	37.43784
21-06-11 20:50	3	37.080948	36.88196	37.36561
21-06-11 21:00	3	37.017204	37.046448	37.36622
21-06-11 21:10	3	37.479294	37.295635	37.41056
21-06-11 21:20	3	37.433556	37.161495	37.462883
21-06-11 21:30	3	37.218304	37.336113	37.224083
21-06-11 21:40	3	37.19996	37.28906	37.080444
21-06-11 21:50	3	37.193237	37.114407	37.470722
21-06-11 22:00	3	37.140278	37.163876	37.687614
21-06-11 22:10	3	36.91935	37.374397	37.60048
21-06-11 22:20	3	37.108704	37.515923	37.50867
21-06-11 22:30	3	37.34623	37.570923	37.650867
21-06-11 22:40	3	37.290707	37.4683	37.41854
21-06-11 22:50	3	37.743	37.414684	37.526566
21-06-11 23:00	3	37.783154	37.212128	37.71668
21-06-11 23:10	3	37.726555	37.19128	37.757828
21-06-11 23:20	3	38.056187	37.36193	37.888195
21-06-11 23:30	3	38.113907	37.578163	37.572254
21-06-11 23:40	3	37.5923	37.6061	37.5628
21-06-11 23:50	3	37.722664	37.547592	37.635647
21-06-12 00:00	3	37.745354	37.305054	37.743763
21-06-12 00:10	3	37.998447	37.708782	37.741558
21-06-12 00:20	3	38.190266	37.924057	38.037273
21-06-12 00:30	3	38.23307	38.08025	38.214043
21-06-12 00:40	3	38.266644	37.938763	38.148262
21-06-12 00:50	3	37.481102	37.65769	38.015373
21-06-12 01:00	3	37.200954	37.968117	37.909348
21-06-12 01:10	3	37.5539	37.931313	38.043266
21-06-12 01:20	3	37.608646	38.264866	38.11144
21-06-12 01:30	3	37.512993	38.028625	37.997902
21-06-12 01:40	3	37.8291	37.860603	37.80424
21-06-12 01:50	3	37.68921	38.000633	37.762295
21-06-12 02:00	3	37.221043	37.80561	37.763863
21-06-12 02:10	3	37.338444	37.536263	37.12494
21-06-12 02:20	3	37.49267	37.455376	37.12296
21-06-12 02:30	3	37.545357	37.7799	37.1294
21-06-12 02:40	3	37.518333	37.48661	37.00545
21-06-12 02:50	3	37.529125	37.307495	36.917107
21-06-12 03:00	3	37.284706	37.20025	37.07715
21-06-12 03:10	3	37.30052	37.073467	37.26478
21-06-12 03:20	3	37.417725	37.13871	37.3939
21-06-12 03:30	3	37.228397	37.477367	37.4082
21-06-12 03:40	3	37.29296	37.67289	37.595535
21-06-12 03:50	3	37.360004	37.600582	38.031395
21-06-12 04:00	3	36.931103	37.76157	38.130566
21-06-12 04:10	3	37.186043	37.585365	37.90771
21-06-12 04:20	3	37.559715	37.756336	37.658073
21-06-12 04:30	3	38.02221	38.094032	37.893196
21-06-12 04:40	3	38.10686	37.98172	37.855877
21-06-12 04:50	3	37.853367	38.311665	38.195942
21-06-12 05:00	3	38.246017	38.357555	38.172485
21-06-12 05:10	3	38.07737	38.287514	37.914734
21-06-12 05:20	3	37.430122	38.046234	37.78533
21-06-12 05:30	3	37.40348	38.06101	37.582314
21-06-12 05:40	3	37.539963	38.01363	37.57059
21-06-12 05:50	3	37.68534	38.2016	37.72572
21-06-12 06:00	3	38.160133	38.204323	37.946434
21-06-12 06:10	3	37.94307	37.886345	37.784203
21-06-12 06:20	3	37.65914	37.779842	37.694595
21-06-12 06:30	3	37.559822	37.30593	37.29806
21-06-12 06:40	3	37.05921	37.664127	37.01716
21-06-12 06:50	3	37.01932	37.33728	36.92837
21-06-12 07:00	4	37.09999	36.601646	36.833187
21-06-12 07:10	4	37.267895	36.97885	37.093956
21-06-12 07:20	4	37.02815	37.266567	37.07088
21-06-12 07:30	4	36.764717	37.012394	36.661472
21-06-12 07:40	4	36.783115	37.026546	36.630432
21-06-12 07:50	4	36.98447	37.04454	36.85058
21-06-12 08:00	4	37.025898	37.179485	36.962593
21-06-12 08:10	4	36.885017	36.9241	36.909554
21-06-12 08:20	4	37.044773	37.09642	36.927803
21-06-12 08:30	4	36.774086	37.414375	36.90001
21-06-12 08:40	4	36.570698	37.5338	36.696636
21-06-12 08:50	4	36.5682	37.457912	36.611893
21-06-12 09:00	4	36.990353	36.90025	36.439674
21-06-12 09:10	4	36.82101	37.155262	36.209377
21-06-12 09:20	4	36.893974	37.31585	36.471264
21-06-12 09:30	4	36.93804	37.236614	36.45747
21-06-12 09:40	4	36.233303	37.269524	36.611618
21-06-12 09:50	4	36.477436	37.465836	37.038136
21-06-12 10:00	4	36.927784	37.399776	36.740196
21-06-12 10:10	4	37.09922	37.16984	37.008034
21-06-12 10:20	4	37.180355	37.422466	37.527718
21-06-12 10:30	4	37.1391	37.5108	37.58529
21-06-12 10:40	4	37.07389	37.11863	37.52765
21-06-12 10:50	4	36.57347	36.791878	37.39411
21-06-12 11:00	4	36.546677	36.909878	37.272724
21-06-12 11:10	4	36.887188	37.136284	37.19982
21-06-12 11:20	4	36.94861	37.07365	37.20001
21-06-12 11:30	4	37.026314	36.99545	36.97352
21-06-12 11:40	4	37.147507	37.145832	36.99104
21-06-12 11:50	4	36.715332	36.83954	36.965687
21-06-12 12:00	4	37.09536	37.34181	37.032055
21-06-12 12:10	4	36.92322	37.821228	37.2576
21-06-12 12:20	4	37.187004	37.92785	37.429844
21-06-12 12:30	4	37.53157	37.53362	37.49834
21-06-12 12:40	4	37.455685	37.748436	37.184307
21-06-12 12:50	4	37.414497	36.935158	36.8174
21-06-12 13:00	4	36.708508	36.836742	36.884182
21-06-12 13:10	4	36.910934	37.184395	36.99523
21-06-12 13:20	4	37.082596	37.348347	37.120068
21-06-12 13:30	4	37.0541	37.512375	37.13519
21-06-12 13:40	4	37.185314	37.510147	37.082314
21-06-12 13:50	4	37.201538	37.195686	37.114094
21-06-12 14:00	4	37.22393	37.110466	37.050247
21-06-12 14:10	4	37.023586	37.209946	37.15416
21-06-12 14:20	4	36.394093	37.398567	37.0726
21-06-12 14:30	4	36.410538	37.630028	37.016785
21-06-12 14:40	4	36.28302	36.86446	37.080738
21-06-12 14:50	4	36.553413	36.65824	36.91439
21-06-12 15:00	4	37.052486	37.154675	36.497326
21-06-12 15:10	4	36.79135	37.054893	36.501358
21-06-12 15:20	4	36.585262	36.984978	36.513096
21-06-12 15:30	4	36.60173	37.156273	36.544044
21-06-12 15:40	4	36.758232	37.210995	36.817
21-06-12 15:50	4	36.763424	37.493168	37.43329
21-06-12 16:00	4	36.9842	37.308266	37.678955
21-06-12 16:10	4	37.132786	37.198612	37.359444
21-06-12 16:20	4	37.04046	37.30809	37.068005
21-06-12 16:30	4	36.939476	37.414043	36.99076
21-06-12 16:40	4	37.13423	37.356873	37.010498
21-06-12 16:50	4	36.95539	37.389637	36.7977
21-06-12 17:00	4	37.051296	37.401283	36.879738
21-06-12 17:10	4	36.88128	36.600586	36.914085
21-06-12 17:20	4	37.0088	36.560913	37.021015
21-06-12 17:30	4	37.172596	37.115852	36.718994
21-06-12 17:40	4	37.08328	37.36051	36.909798
21-06-12 17:50	4	36.747334	37.340446	37.04696
21-06-12 18:00	4	36.664803	37.302284	36.98187
21-06-12 18:10	4	37.08663	37.41045	37.058712
21-06-12 18:20	4	37.156406	37.29705	36.93841
21-06-12 18:30	4	36.87458	37.149532	37.1726
21-06-12 18:40	4	37.145535	37.151443	37.169155
21-06-12 18:50	4	36.78419	37.20675	37.304432
21-06-12 19:00	4	37.130318	36.95466	37.217415
21-06-12 19:10	4	37.187325	37.448692	36.97874
21-06-12 19:20	4	37.416344	37.297283	36.728054
21-06-12 19:30	4	37.232555	37.38513	36.920208
21-06-12 19:40	4	36.708805	37.397064	37.161507
21-06-12 19:50	4	36.74669	37.5031	37.062386
21-06-12 20:00	4	37.30148	37.78547	36.907005
21-06-12 20:10	4	37.516518	37.85728	37.417793
21-06-12 20:20	4	37.584446	37.50697	37.317116
21-06-12 20:30	4	37.38223	37.537132	37.13972
21-06-12 20:40	4	37.3071	37.399326	36.836983
21-06-12 20:50	4	37.278893	37.49296	36.949726
21-06-12 21:00	4	37.442375	37.72143	37.19565
21-06-12 21:10	4	37.58326	37.630753	37.04473
21-06-12 21:20	4	37.17849	37.340305	37.286522
21-06-12 21:30	4	37.44486	37.153893	37.15774
21-06-12 21:40	4	37.240395	37.542645	37.012806
21-06-12 21:50	4	36.865746	37.288357	37.225933
21-06-12 22:00	4	37.15142	37.045612	37.448242
21-06-12 22:10	4	36.894794	37.347622	37.577568
21-06-12 22:20	4	37.26242	37.69608	37.58891
21-06-12 22:30	4	37.1557	37.500076	37.49353
21-06-12 22:40	4	37.56982	37.314568	37.50422
21-06-12 22:50	4	37.70735	37.510624	37.639996
21-06-12 23:00	4	37.823997	37.56345	37.699474
21-06-12 23:10	4	37.93899	37.391968	37.744904
21-06-12 23:20	4	37.520855	37.56489	37.393196
21-06-12 23:30	4	37.634422	37.457527	37.462147
21-06-12 23:40	4	37.58832	37.684097	37.71331
21-06-12 23:50	4	38.04883	37.71496	37.79517
21-06-13 00:00	4	38.19952	37.864033	37.753944
21-06-13 00:10	4	38.4372	38.0385	37.858284
21-06-13 00:20	4	38.297768	37.806984	37.63435
21-06-13 00:30	4	38.426613	37.9868	38.20331
21-06-13 00:40	4	38.54529	38.067413	38.397583
21-06-13 00:50	4	38.39747	38.1734	38.176563
21-06-13 01:00	4	38.246124	38.359306	37.900154
21-06-13 01:10	4	38.031487	38.361412	37.68865
21-06-13 01:20	4	38.04685	38.110687	37.63833
21-06-13 01:30	4	38.10788	37.35689	37.748558
21-06-13 01:40	4	38.154076	37.36007	37.789894
21-06-13 01:50	4	37.869503	37.583984	37.82203
21-06-13 02:00	4	37.59725	37.876778	37.82853
21-06-13 02:10	4	37.55706	37.585155	37.914436
21-06-13 02:20	4	37.588005	37.532368	37.88847
21-06-13 02:30	4	37.592354	37.86264	37.69371
21-06-13 02:40	4	37.247093	38.129475	37.51713
21-06-13 02:50	4	36.762585	38.129364	37.314995
21-06-13 03:00	4	37.280823	37.850018	37.647327
21-06-13 03:10	4	37.391304	37.50628	37.71878
21-06-13 03:20	4	37.289818	37.69062	37.37641
21-06-13 03:30	4	37.07816	37.395668	37.374107
21-06-13 03:40	4	37.403595	37.60151	37.44646
21-06-13 03:50	4	37.456974	37.607414	37.519745
21-06-13 04:00	4	37.4904	37.757507	37.699577
21-06-13 04:10	4	37.62258	38.187744	38.10266
21-06-13 04:20	4	38.13895	38.43849	38.355965
21-06-13 04:30	4	38.187775	38.772606	38.493744
21-06-13 04:40	4	37.964985	38.332867	38.371567
21-06-13 04:50	4	38.069073	38.16793	38.255253
21-06-13 05:00	4	38.12666	38.362617	38.362797
21-06-13 05:10	4	38.132385	38.139587	38.290794
21-06-13 05:20	4	38.089546	38.033314	38.122185
21-06-13 05:30	4	38.08892	37.99582	37.624382
21-06-13 05:40	4	38.099144	38.06669	37.357048
21-06-13 05:50	4	37.495804	37.647156	37.407043
21-06-13 06:00	4	37.630898	37.7284	37.252266
21-06-13 06:10	4	38.130955	38.035873	37.347477
21-06-13 06:20	4	38.10661	38.10332	37.776485
21-06-13 06:30	4	37.704906	38.129616	37.72115
21-06-13 06:40	4	37.47434	37.96619	37.821884
21-06-13 06:50	4	37.426598	37.672256	37.596237
21-06-13 07:00	5	37.02625	37.31635	37.252613
21-06-13 07:10	5	37.21283	37.40954	37.38353
21-06-13 07:20	5	36.90882	37.377007	36.915104
21-06-13 07:30	5	36.538513	37.457108	36.93505
21-06-13 07:40	5	36.52214	37.310925	36.908382
21-06-13 07:50	5	36.59523	37.43353	37.026333
21-06-13 08:00	5	36.12847	37.226967	36.963837
21-06-13 08:10	5	36.194756	37.256443	36.94579
21-06-13 08:20	5	36.512524	37.409298	36.829872
21-06-13 08:30	5	36.736076	37.52931	36.7617
21-06-13 08:40	5	36.71702	37.28936	36.924454
21-06-13 08:50	5	36.97542	37.26278	36.961113
21-06-13 09:00	5	37.0054	37.31739	36.417828
21-06-13 09:10	5	36.981594	37.381157	36.611298
21-06-13 09:20	5	36.709602	37.526382	36.570362
21-06-13 09:30	5	35.990765	37.03951	36.993504
21-06-13 09:40	5	36.714878	37.13041	37.053734
21-06-13 09:50	5	36.67758	36.88742	37.08024
21-06-13 10:00	5	36.313984	36.852505	36.599068
21-06-13 10:10	5	36.43352	36.893215	37.03765
21-06-13 10:20	5	36.91508	36.94335	37.192932
21-06-13 10:30	5	36.97967	36.758224	37.091015
21-06-13 10:40	5	36.751984	37.238853	37.037903
21-06-13 10:50	5	37.133675	37.38418	37.23788
21-06-13 11:00	5	37.413876	37.622437	37.596355
21-06-13 11:10	5	37.52662	37.48562	37.659496
21-06-13 11:20	5	37.407143	37.020947	37.694138
21-06-13 11:30	5	36.884594	36.87609	37.531746
21-06-13 11:40	5	36.49988	37.052967	37.420532
21-06-13 11:50	5	37.018932	36.94364	37.52967
21-06-13 12:00	5	37.191483	36.80205	37.321472
21-06-13 12:10	5	37.25491	37.099594	37.192894
21-06-13 12:20	5	37.266823	37.318176	36.90912
21-06-13 12:30	5	37.26892	37.05742	36.802284
21-06-13 12:40	5	36.70542	37.128662	36.999043
21-06-13 12:50	5	36.73311	37.247383	37.058346
21-06-13 13:00	5	37.01324	37.24958	36.945606
21-06-13 13:10	5	37.13825	37.361763	37.077477
21-06-13 13:20	5	36.93263	36.99565	37.097828
21-06-13 13:30	5	37.0427	36.9288	36.7073
21-06-13 13:40	5	37.190735	36.945644	36.858387
21-06-13 13:50	5	37.321358	36.984344	37.17356
21-06-13 14:00	5	37.37417	36.795708	37.28354
21-06-13 14:10	5	37.113453	37.08859	37.289555
21-06-13 14:20	5	36.710884	37.210976	37.171135
21-06-13 14:30	5	36.842175	37.012516	36.900192
21-06-13 14:40	5	37.26673	37.006313	36.97003
21-06-13 14:50	5	37.167736	36.684765	36.691875
21-06-13 15:00	5	37.164265	36.776115	36.59273
21-06-13 15:10	5	37.028088	36.79744	36.807716
21-06-13 15:20	5	37.192093	36.94587	37.134575
21-06-13 15:30	5	37.338844	37.099842	37.304817
21-06-13 15:40	5	36.939686	37.145355	37.208916
21-06-13 15:50	5	37.04255	36.66442	36.705204
21-06-13 16:00	5	37.046665	37.086094	36.88702
21-06-13 16:10	5	36.7684	37.11431	36.964607
21-06-13 16:20	5	37.099274	37.34435	36.977184
21-06-13 16:30	5	36.43786	37.41557	37.0
21-06-13 16:40	5	37.040154	37.39263	37.0006
21-06-13 16:50	5	37.367535	37.216496	36.66352
21-06-13 17:00	5	37.18513	37.290283	36.470047
21-06-13 17:10	5	36.70662	37.146473	36.62765
21-06-13 17:20	5	36.77242	37.155556	36.811546
21-06-13 17:30	5	36.95669	37.30633	36.532673
21-06-13 17:40	5	36.76966	37.473896	36.67705
21-06-13 17:50	5	36.436504	37.383766	36.679947
21-06-13 18:00	5	36.989155	37.490746	36.897697
21-06-13 18:10	5	37.12744	37.195045	36.77829
21-06-13 18:20	5	37.00283	37.04339	36.787186
21-06-13 18:30	5	37.14195	36.977154	37.09686
21-06-13 18:40	5	37.183807	36.80278	37.20198
21-06-13 18:50	5	37.03708	37.219368	37.264336
21-06-13 19:00	5	37.450687	37.27694	37.15804
21-06-13 19:10	5	37.544777	36.952347	37.06947
21-06-13 19:20	5	37.59078	37.650406	37.435467
21-06-13 19:30	5	37.5762	37.851112	37.53819
21-06-13 19:40	5	37.563343	37.24617	37.334858
21-06-13 19:50	5	37.48104	37.416004	37.05432
21-06-13 20:00	5	37.129623	37.305195	37.03364
21-06-13 20:10	5	36.775646	37.13684	37.001167
21-06-13 20:20	5	36.77122	37.20286	37.177147
21-06-13 20:30	5	36.9335	37.306618	37.182434
21-06-13 20:40	5	36.915726	37.547905	37.119637
21-06-13 20:50	5	36.915325	37.486458	37.15958
21-06-13 21:00	5	37.275368	37.391716	37.259193
21-06-13 21:10	5	37.130745	37.220325	37.318
21-06-13 21:20	5	36.810993	37.421227	37.354565
21-06-13 21:30	5	36.593903	37.433372	37.34246
21-06-13 21:40	5	36.950462	37.583504	37.420998
21-06-13 21:50	5	37.270782	37.70549	37.677647
21-06-13 22:00	5	37.467243	37.39199	37.520424
21-06-13 22:10	5	37.33766	37.116158	37.427055
21-06-13 22:20	5	37.042305	37.246716	37.383797
21-06-13 22:30	5	37.54412	37.07472	37.441143
21-06-13 22:40	5	37.600193	37.339516	37.51953
21-06-13 22:50	5	36.86785	37.46379	37.67138
21-06-13 23:00	5	37.031048	37.758705	37.714962
21-06-13 23:10	5	37.369568	37.807377	37.549385
21-06-13 23:20	5	37.61828	37.88797	37.735405
21-06-13 23:30	5	38.00773	37.84217	38.03592
21-06-13 23:40	5	38.238865	37.88315	38.137947
21-06-13 23:50	5	38.258472	37.75216	37.936462
21-06-14 00:00	5	38.281906	37.956104	37.84774
21-06-14 00:10	5	38.144253	37.61084	38.064945
21-06-14 00:20	5	38.065758	37.75425	38.053413
21-06-14 00:30	5	38.115032	37.957336	38.060753
21-06-14 00:40	5	38.308292	37.962345	38.268036
21-06-14 00:50	5	38.335747	38.0996	38.35499
21-06-14 01:00	5	38.36131	38.420685	38.55436
21-06-14 01:10	5	38.32515	38.469036	38.500774
21-06-14 01:20	5	not_recorded	not_recorded	not_recorded
21-06-14 01:30	5	not_recorded	not_recorded	not_recorded
21-06-14 01:40	5	not_recorded	not_recorded	not_recorded
21-06-14 01:50	5	not_recorded	not_recorded	not_recorded
21-06-14 02:00	5	not_recorded	not_recorded	not_recorded
21-06-14 02:10	5	not_recorded	not_recorded	not_recorded
21-06-14 02:20	5	not_recorded	not_recorded	not_recorded
21-06-14 02:30	5	not_recorded	not_recorded	not_recorded
21-06-14 02:40	5	not_recorded	not_recorded	not_recorded
21-06-14 02:50	5	not_recorded	not_recorded	not_recorded
21-06-14 03:00	5	not_recorded	not_recorded	not_recorded
21-06-14 03:10	5	not_recorded	not_recorded	not_recorded
21-06-14 03:20	5	not_recorded	not_recorded	not_recorded
21-06-14 03:30	5	not_recorded	not_recorded	not_recorded
21-06-14 03:40	5	not_recorded	not_recorded	not_recorded
21-06-14 03:50	5	not_recorded	not_recorded	not_recorded
21-06-14 04:00	5	not_recorded	not_recorded	not_recorded
21-06-14 04:10	5	not_recorded	not_recorded	not_recorded
21-06-14 04:20	5	not_recorded	not_recorded	not_recorded
21-06-14 04:30	5	not_recorded	not_recorded	not_recorded
21-06-14 04:40	5	not_recorded	not_recorded	not_recorded
21-06-14 04:50	5	not_recorded	not_recorded	not_recorded
21-06-14 05:00	5	not_recorded	not_recorded	not_recorded
21-06-14 05:10	5	not_recorded	not_recorded	not_recorded
21-06-14 05:20	5	not_recorded	not_recorded	not_recorded
21-06-14 05:30	5	not_recorded	not_recorded	not_recorded
21-06-14 05:40	5	not_recorded	not_recorded	not_recorded
21-06-14 05:50	5	not_recorded	not_recorded	not_recorded
21-06-14 06:00	5	not_recorded	not_recorded	not_recorded
21-06-14 06:10	5	not_recorded	not_recorded	not_recorded
21-06-14 06:20	5	not_recorded	not_recorded	not_recorded
21-06-14 06:30	5	not_recorded	not_recorded	not_recorded
21-06-14 06:40	5	not_recorded	not_recorded	not_recorded
21-06-14 06:50	5	not_recorded	not_recorded	not_recorded
