# Supplementary material for: Rodent home cage monitoring for preclinical safety pharmacology assessment: results of a multi-company validation evaluating nonclinical and clinical data from three compounds
Source: Front Toxicol. 2025 Nov 5;7:1655330. doi: 10.3389/ftox.2025.1655330 (PMC12626872; doi:10.3389/ftox.2025.1655330)
Supplement: Supplementary file 1 [file DataSheet1.zip › JNJ/JNJ_Temperature_300_Cage-2.csv]

timestamp	day_index	985141003627864	985141003627871	985141003627872
21-06-14 07:00	-4	not_recorded	not_recorded	not_recorded
21-06-14 07:10	-4	not_recorded	not_recorded	not_recorded
21-06-14 07:20	-4	not_recorded	not_recorded	not_recorded
21-06-14 07:30	-4	not_recorded	not_recorded	not_recorded
21-06-14 07:40	-4	not_recorded	not_recorded	not_recorded
21-06-14 07:50	-4	not_recorded	not_recorded	not_recorded
21-06-14 08:00	-4	not_recorded	not_recorded	not_recorded
21-06-14 08:10	-4	not_recorded	not_recorded	not_recorded
21-06-14 08:20	-4	not_recorded	not_recorded	not_recorded
21-06-14 08:30	-4	not_recorded	not_recorded	not_recorded
21-06-14 08:40	-4	not_recorded	not_recorded	not_recorded
21-06-14 08:50	-4	not_recorded	not_recorded	not_recorded
21-06-14 09:00	-4	not_recorded	not_recorded	not_recorded
21-06-14 09:10	-4	not_recorded	not_recorded	not_recorded
21-06-14 09:20	-4	not_recorded	not_recorded	not_recorded
21-06-14 09:30	-4	not_recorded	not_recorded	not_recorded
21-06-14 09:40	-4	not_recorded	not_recorded	not_recorded
21-06-14 09:50	-4	not_recorded	not_recorded	not_recorded
21-06-14 10:00	-4	not_recorded	not_recorded	not_recorded
21-06-14 10:10	-4	not_recorded	not_recorded	not_recorded
21-06-14 10:20	-4	not_recorded	not_recorded	not_recorded
21-06-14 10:30	-4	37.531242	38.33502	37.931774
21-06-14 10:40	-4	37.56916	38.2067	37.87426
21-06-14 10:50	-4	37.33149	38.02915	37.719143
21-06-14 11:00	-4	37.536793	37.919224	37.79342
21-06-14 11:10	-4	37.30361	37.736652	37.508354
21-06-14 11:20	-4	37.462822	37.53014	37.435577
21-06-14 11:30	-4	37.339024	37.111282	37.502922
21-06-14 11:40	-4	36.93694	37.203266	37.470222
21-06-14 11:50	-4	36.647034	37.358803	37.19436
21-06-14 12:00	-4	36.67414	37.2967	37.28493
21-06-14 12:10	-4	36.600952	37.15053	37.082638
21-06-14 12:20	-4	36.69331	37.207977	36.542503
21-06-14 12:30	-4	37.128124	37.31913	36.61428
21-06-14 12:40	-4	37.02767	37.26702	36.919018
21-06-14 12:50	-4	36.332195	37.11843	37.259926
21-06-14 13:00	-4	36.384327	36.57641	37.406273
21-06-14 13:10	-4	36.444717	36.451603	37.339916
21-06-14 13:20	-4	36.765644	36.467266	37.15113
21-06-14 13:30	-4	36.92451	36.834682	36.846977
21-06-14 13:40	-4	36.662346	37.07598	36.63404
21-06-14 13:50	-4	36.033936	37.12545	36.794136
21-06-14 14:00	-4	35.808918	37.11625	36.91403
21-06-14 14:10	-4	35.900284	37.11334	36.96163
21-06-14 14:20	-4	36.13009	37.068054	37.356857
21-06-14 14:30	-4	36.38381	36.994343	37.17343
21-06-14 14:40	-4	36.45098	37.114426	36.70562
21-06-14 14:50	-4	36.89012	36.56585	36.99741
21-06-14 15:00	-4	37.220608	36.48805	36.91439
21-06-14 15:10	-4	37.16831	36.414684	36.798817
21-06-14 15:20	-4	37.144573	36.869865	37.1491
21-06-14 15:30	-4	37.215096	37.06397	37.28785
21-06-14 15:40	-4	36.64962	37.05719	37.243656
21-06-14 15:50	-4	36.199265	37.113777	37.062687
21-06-14 16:00	-4	36.21292	37.211807	37.053356
21-06-14 16:10	-4	36.175774	37.1251	37.122272
21-06-14 16:20	-4	36.352753	36.331924	37.196865
21-06-14 16:30	-4	36.95194	36.620464	37.232445
21-06-14 16:40	-4	37.122654	36.55459	36.612053
21-06-14 16:50	-4	37.05537	36.69991	36.650215
21-06-14 17:00	-4	37.157597	36.7664	37.22177
21-06-14 17:10	-4	37.219894	36.915573	37.049477
21-06-14 17:20	-4	36.747078	36.786903	36.630165
21-06-14 17:30	-4	37.173164	36.949287	36.888847
21-06-14 17:40	-4	36.93766	37.350166	37.08951
21-06-14 17:50	-4	36.58402	37.50588	37.240494
21-06-14 18:00	-4	36.47723	37.026466	37.205376
21-06-14 18:10	-4	36.893997	37.01319	37.167416
21-06-14 18:20	-4	37.277	37.048397	37.09691
21-06-14 18:30	-4	37.21119	37.132866	37.245564
21-06-14 18:40	-4	37.328323	37.158684	37.305695
21-06-14 18:50	-4	37.34586	37.192917	37.29845
21-06-14 19:00	-4	36.913853	37.26067	37.224274
21-06-14 19:10	-4	36.959263	36.53589	36.804214
21-06-14 19:20	-4	36.891674	36.4948	37.07462
21-06-14 19:30	-4	36.87314	36.58367	37.199455
21-06-14 19:40	-4	36.920895	36.91503	37.180378
21-06-14 19:50	-4	37.013237	37.183907	37.302193
21-06-14 20:00	-4	36.91636	37.447994	37.2499
21-06-14 20:10	-4	36.71866	37.33404	36.884842
21-06-14 20:20	-4	36.84776	37.017418	37.298454
21-06-14 20:30	-4	37.401012	37.183758	37.42689
21-06-14 20:40	-4	37.21422	37.256462	37.153828
21-06-14 20:50	-4	37.266827	37.29232	37.148838
21-06-14 21:00	-4	36.981033	37.22239	37.072674
21-06-14 21:10	-4	36.963024	37.301674	37.007915
21-06-14 21:20	-4	36.84186	37.18232	36.84372
21-06-14 21:30	-4	37.011837	37.21091	37.025414
21-06-14 21:40	-4	37.253445	37.234863	36.932625
21-06-14 21:50	-4	37.235603	37.28303	37.267162
21-06-14 22:00	-4	37.1706	37.391247	37.45207
21-06-14 22:10	-4	37.284397	37.540123	36.81134
21-06-14 22:20	-4	37.19419	37.659634	36.909035
21-06-14 22:30	-4	37.33645	37.579124	37.406864
21-06-14 22:40	-4	37.353855	37.617073	37.16131
21-06-14 22:50	-4	37.208614	37.382484	36.94976
21-06-14 23:00	-4	36.769615	37.44905	37.271923
21-06-14 23:10	-4	37.00278	37.492256	37.177666
21-06-14 23:20	-4	37.235054	37.717125	37.34785
21-06-14 23:30	-4	37.065643	37.55967	37.084076
21-06-14 23:40	-4	37.01	37.663555	37.027588
21-06-14 23:50	-4	37.164654	37.648224	37.240673
21-06-15 00:00	-4	37.139977	37.749203	37.444756
21-06-15 00:10	-4	37.09624	37.55163	37.477215
21-06-15 00:20	-4	37.586353	37.596596	37.614693
21-06-15 00:30	-4	37.608086	37.860405	37.6561
21-06-15 00:40	-4	37.26388	38.163586	37.9839
21-06-15 00:50	-4	37.23075	38.190807	38.074417
21-06-15 01:00	-4	37.35737	38.09139	38.02738
21-06-15 01:10	-4	37.16373	37.86985	37.832638
21-06-15 01:20	-4	37.453056	37.671543	37.716442
21-06-15 01:30	-4	37.43609	37.6175	37.701233
21-06-15 01:40	-4	37.23804	38.059338	37.82044
21-06-15 01:50	-4	37.418587	38.258686	37.680832
21-06-15 02:00	-4	37.602936	38.399017	37.76581
21-06-15 02:10	-4	37.54753	38.40793	37.855537
21-06-15 02:20	-4	37.611584	38.348305	37.950256
21-06-15 02:30	-4	37.610725	37.963753	37.658955
21-06-15 02:40	-4	37.613472	37.636314	37.459156
21-06-15 02:50	-4	37.623306	37.631935	37.479065
21-06-15 03:00	-4	37.310837	37.85539	37.61778
21-06-15 03:10	-4	37.561394	37.67926	37.42416
21-06-15 03:20	-4	37.34744	38.08977	37.279217
21-06-15 03:30	-4	37.456207	37.961586	37.319416
21-06-15 03:40	-4	37.244762	37.651066	37.48519
21-06-15 03:50	-4	37.35077	37.8957	37.37655
21-06-15 04:00	-4	37.42518	38.363777	38.02495
21-06-15 04:10	-4	37.61295	38.32006	38.117764
21-06-15 04:20	-4	37.405876	38.220173	37.934944
21-06-15 04:30	-4	37.758812	38.200924	37.988544
21-06-15 04:40	-4	38.013428	38.517735	38.15437
21-06-15 04:50	-4	37.433197	38.44627	37.869656
21-06-15 05:00	-4	37.6338	38.369385	37.970955
21-06-15 05:10	-4	37.566	38.375103	37.823586
21-06-15 05:20	-4	37.52884	38.13111	37.451363
21-06-15 05:30	-4	37.71823	38.089672	37.77363
21-06-15 05:40	-4	37.492577	37.95341	37.733536
21-06-15 05:50	-4	37.639977	38.028267	37.83671
21-06-15 06:00	-4	37.545128	38.109734	37.981453
21-06-15 06:10	-4	37.364967	38.06604	37.914856
21-06-15 06:20	-4	37.462936	37.914864	37.88081
21-06-15 06:30	-4	37.451782	37.742897	37.78485
21-06-15 06:40	-4	37.394848	37.689438	37.898224
21-06-15 06:50	-4	37.144753	37.649284	37.92202
21-06-15 07:00	-3	36.552574	37.210472	37.71878
21-06-15 07:10	-3	36.410343	36.943504	37.608437
21-06-15 07:20	-3	36.40081	36.89249	37.468807
21-06-15 07:30	-3	36.37539	37.052773	37.258858
21-06-15 07:40	-3	36.356754	37.03147	37.026478
21-06-15 07:50	-3	36.60524	37.002007	37.054867
21-06-15 08:00	-3	36.49175	36.95144	36.98472
21-06-15 08:10	-3	36.880116	36.600384	36.49732
21-06-15 08:20	-3	36.397976	36.196587	36.33607
21-06-15 08:30	-3	36.6515	36.502953	36.88858
21-06-15 08:40	-3	36.995842	36.65552	36.49286
21-06-15 08:50	-3	36.67962	36.861015	36.461086
21-06-15 09:00	-3	36.567642	36.769314	36.28314
21-06-15 09:10	-3	36.382133	36.98155	36.54665
21-06-15 09:20	-3	36.46595	37.034218	36.8516
21-06-15 09:30	-3	36.61283	37.070957	36.955086
21-06-15 09:40	-3	36.64222	37.113052	37.20304
21-06-15 09:50	-3	36.61792	36.794464	37.23932
21-06-15 10:00	-3	36.561398	36.744537	37.11111
21-06-15 10:10	-3	36.911457	36.049034	37.131855
21-06-15 10:20	-3	37.0345	36.259167	37.213047
21-06-15 10:30	-3	37.035572	36.63347	37.27725
21-06-15 10:40	-3	37.007305	36.823345	37.24228
21-06-15 10:50	-3	37.08401	36.787613	36.749977
21-06-15 11:00	-3	36.96622	36.907906	36.36044
21-06-15 11:10	-3	36.806393	37.301258	36.661358
21-06-15 11:20	-3	37.242054	37.59517	37.20803
21-06-15 11:30	-3	37.276676	37.624435	37.382072
21-06-15 11:40	-3	37.39922	37.644073	37.272358
21-06-15 11:50	-3	37.56478	37.544533	37.42634
21-06-15 12:00	-3	37.277706	37.092426	37.117085
21-06-15 12:10	-3	37.18139	37.2174	36.669594
21-06-15 12:20	-3	37.174477	36.92227	36.881306
21-06-15 12:30	-3	37.189007	36.984722	37.098595
21-06-15 12:40	-3	37.28298	37.04544	37.045567
21-06-15 12:50	-3	36.982327	37.200848	37.334118
21-06-15 13:00	-3	36.668446	37.220486	37.483788
21-06-15 13:10	-3	36.657356	37.050285	36.939766
21-06-15 13:20	-3	36.662655	37.09924	36.804237
21-06-15 13:30	-3	36.650047	37.259342	36.824944
21-06-15 13:40	-3	37.094353	37.12517	36.957386
21-06-15 13:50	-3	37.102062	37.02283	37.14689
21-06-15 14:00	-3	36.221905	36.634834	36.55828
21-06-15 14:10	-3	36.676945	36.288506	36.415447
21-06-15 14:20	-3	36.636467	36.281086	36.300182
21-06-15 14:30	-3	36.74665	36.541046	36.983418
21-06-15 14:40	-3	36.59217	36.89646	37.29224
21-06-15 14:50	-3	36.415657	37.076565	36.93337
21-06-15 15:00	-3	36.21823	36.968113	36.686638
21-06-15 15:10	-3	36.800774	36.94706	36.604904
21-06-15 15:20	-3	37.150284	37.11136	37.00416
21-06-15 15:30	-3	36.926888	37.10549	36.997902
21-06-15 15:40	-3	36.774773	36.620796	37.369957
21-06-15 15:50	-3	36.506023	36.892864	37.023846
21-06-15 16:00	-3	36.455364	36.91378	37.07411
21-06-15 16:10	-3	36.612423	36.98894	37.215397
21-06-15 16:20	-3	36.65519	36.962566	37.345848
21-06-15 16:30	-3	36.71151	36.440475	37.47286
21-06-15 16:40	-3	36.98282	36.7145	37.02024
21-06-15 16:50	-3	36.932686	37.215904	36.725166
21-06-15 17:00	-3	36.409065	37.27053	36.904125
21-06-15 17:10	-3	36.805824	36.625076	37.331924
21-06-15 17:20	-3	36.864876	36.55555	37.365776
21-06-15 17:30	-3	36.968567	35.89377	36.611336
21-06-15 17:40	-3	36.73188	36.455547	36.744957
21-06-15 17:50	-3	36.256294	36.529488	36.72088
21-06-15 18:00	-3	36.584312	36.92382	37.09208
21-06-15 18:10	-3	36.938965	37.16568	37.825478
21-06-15 18:20	-3	36.920692	37.295998	37.54775
21-06-15 18:30	-3	36.805817	37.21743	37.194542
21-06-15 18:40	-3	36.875317	37.233612	37.198845
21-06-15 18:50	-3	36.698833	37.200703	37.189053
21-06-15 19:00	-3	36.385906	37.25265	36.96494
21-06-15 19:10	-3	36.301384	37.224792	37.008045
21-06-15 19:20	-3	36.29389	37.292805	37.05104
21-06-15 19:30	-3	36.658676	37.341152	37.014675
21-06-15 19:40	-3	36.99934	37.207397	37.03458
21-06-15 19:50	-3	36.76678	37.09661	37.007713
21-06-15 20:00	-3	36.73516	37.105015	36.915913
21-06-15 20:10	-3	36.735497	37.04506	37.119884
21-06-15 20:20	-3	37.168877	36.96627	37.059013
21-06-15 20:30	-3	37.326572	37.181377	36.93582
21-06-15 20:40	-3	36.635983	37.20826	37.259846
21-06-15 20:50	-3	36.29436	37.46404	37.463173
21-06-15 21:00	-3	36.1996	37.023567	36.490692
21-06-15 21:10	-3	36.468956	37.420727	36.659336
21-06-15 21:20	-3	36.830395	37.53623	36.537132
21-06-15 21:30	-3	37.041775	37.458244	37.12918
21-06-15 21:40	-3	37.02882	37.33092	36.823257
21-06-15 21:50	-3	36.642387	37.57918	36.65045
21-06-15 22:00	-3	37.238754	37.429577	37.24934
21-06-15 22:10	-3	37.36216	37.39039	37.45575
21-06-15 22:20	-3	37.276596	37.47973	37.37708
21-06-15 22:30	-3	37.097546	37.348946	37.30369
21-06-15 22:40	-3	37.069084	37.736435	36.949406
21-06-15 22:50	-3	37.117466	37.920574	37.231705
21-06-15 23:00	-3	37.47621	37.5715	37.326416
21-06-15 23:10	-3	37.374	37.530212	37.363052
21-06-15 23:20	-3	37.17904	37.370808	37.114697
21-06-15 23:30	-3	37.12015	37.837467	37.09745
21-06-15 23:40	-3	37.192852	37.805336	37.187675
21-06-15 23:50	-3	37.302963	38.053696	37.400124
21-06-16 00:00	-3	37.500694	38.078682	37.68995
21-06-16 00:10	-3	37.34884	37.78607	36.85296
21-06-16 00:20	-3	37.07029	37.734367	36.73986
21-06-16 00:30	-3	36.834404	38.16112	37.165382
21-06-16 00:40	-3	37.012733	38.26978	37.6558
21-06-16 00:50	-3	37.105267	38.299538	37.686707
21-06-16 01:00	-3	37.299923	38.483456	37.875103
21-06-16 01:10	-3	37.52159	38.33448	37.772022
21-06-16 01:20	-3	37.72417	38.548737	37.405975
21-06-16 01:30	-3	37.839603	38.441643	37.288574
21-06-16 01:40	-3	37.849457	38.443977	36.89625
21-06-16 01:50	-3	37.828045	38.159794	37.397583
21-06-16 02:00	-3	37.67411	37.980125	37.201057
21-06-16 02:10	-3	37.735756	37.732155	37.653515
21-06-16 02:20	-3	37.720974	38.02309	37.98284
21-06-16 02:30	-3	37.76746	37.854115	37.86333
21-06-16 02:40	-3	37.605705	37.700798	37.62304
21-06-16 02:50	-3	37.548958	38.108177	37.796314
21-06-16 03:00	-3	37.54519	37.95459	37.840233
21-06-16 03:10	-3	37.79064	37.618664	37.270256
21-06-16 03:20	-3	37.557426	37.6017	37.3934
21-06-16 03:30	-3	37.397552	37.91042	37.798653
21-06-16 03:40	-3	37.56423	37.933926	37.872707
21-06-16 03:50	-3	37.61368	37.741447	37.809578
21-06-16 04:00	-3	37.4418	37.726124	37.969276
21-06-16 04:10	-3	37.429695	38.055473	38.005444
21-06-16 04:20	-3	37.74508	37.85343	37.95986
21-06-16 04:30	-3	37.528477	37.601673	37.954857
21-06-16 04:40	-3	37.517178	37.72181	37.82148
21-06-16 04:50	-3	37.853474	38.280437	38.093807
21-06-16 05:00	-3	37.66456	38.17464	37.8825
21-06-16 05:10	-3	37.57484	38.186	38.082024
21-06-16 05:20	-3	37.817368	37.983997	38.187817
21-06-16 05:30	-3	37.684635	38.139744	37.870358
21-06-16 05:40	-3	37.7926	38.169785	37.605446
21-06-16 05:50	-3	37.77464	38.192333	37.979366
21-06-16 06:00	-3	37.901985	38.07761	38.158543
21-06-16 06:10	-3	37.68557	37.96587	38.124367
21-06-16 06:20	-3	37.36447	37.63544	37.9786
21-06-16 06:30	-3	36.99694	37.469185	37.87905
21-06-16 06:40	-3	37.069157	37.074677	37.76644
21-06-16 06:50	-3	36.982635	36.99067	37.521538
21-06-16 07:00	-2	35.92141	36.88636	37.168224
21-06-16 07:10	-2	35.904594	37.022808	37.054436
21-06-16 07:20	-2	36.591766	37.113365	37.122753
21-06-16 07:30	-2	36.81773	37.158344	36.836292
21-06-16 07:40	-2	36.12142	36.373497	36.600384
21-06-16 07:50	-2	35.906887	36.295815	36.630318
21-06-16 08:00	-2	36.09562	36.358902	36.89684
21-06-16 08:10	-2	36.241493	36.49119	37.046482
21-06-16 08:20	-2	36.203484	36.64219	36.95566
21-06-16 08:30	-2	36.361843	36.75353	37.210407
21-06-16 08:40	-2	36.578785	37.01114	37.02307
21-06-16 08:50	-2	36.471672	36.88638	36.895233
21-06-16 09:00	-2	36.610497	36.812996	37.21294
21-06-16 09:10	-2	36.67457	36.617092	36.995125
21-06-16 09:20	-2	36.60347	36.47337	37.069664
21-06-16 09:30	-2	36.41756	36.569794	36.956917
21-06-16 09:40	-2	36.744164	36.579185	37.086193
21-06-16 09:50	-2	36.798283	36.673252	37.06135
21-06-16 10:00	-2	36.74479	37.357613	36.77746
21-06-16 10:10	-2	36.66913	37.573277	36.917625
21-06-16 10:20	-2	36.658703	37.39998	36.99546
21-06-16 10:30	-2	36.85269	37.419537	37.39226
21-06-16 10:40	-2	37.0833	37.380547	37.580437
21-06-16 10:50	-2	36.835384	37.460857	37.537643
21-06-16 11:00	-2	37.01011	37.406586	37.334213
21-06-16 11:10	-2	36.6161	37.093124	37.02137
21-06-16 11:20	-2	37.068394	36.77128	36.864914
21-06-16 11:30	-2	36.839764	36.821255	36.96902
21-06-16 11:40	-2	37.13944	36.688583	37.185818
21-06-16 11:50	-2	36.73582	36.722805	36.999218
21-06-16 12:00	-2	36.697716	36.4977	37.02511
21-06-16 12:10	-2	36.793144	36.75683	37.12372
21-06-16 12:20	-2	37.01499	36.995808	37.024345
21-06-16 12:30	-2	36.798534	37.06945	37.19997
21-06-16 12:40	-2	37.10057	37.03337	36.978832
21-06-16 12:50	-2	37.208836	36.997303	37.085457
21-06-16 13:00	-2	36.843678	36.894016	37.16662
21-06-16 13:10	-2	36.67141	36.909603	37.015076
21-06-16 13:20	-2	36.711353	36.987457	36.90001
21-06-16 13:30	-2	36.64498	36.901585	36.91918
21-06-16 13:40	-2	36.735023	37.070652	37.019512
21-06-16 13:50	-2	36.741657	37.090843	36.84919
21-06-16 14:00	-2	36.83089	36.91052	37.017143
21-06-16 14:10	-2	36.86019	36.714226	36.86721
21-06-16 14:20	-2	36.927025	36.783844	37.160107
21-06-16 14:30	-2	36.70969	36.962738	36.842945
21-06-16 14:40	-2	37.139523	37.00837	36.80483
21-06-16 14:50	-2	37.175846	37.030388	36.95788
21-06-16 15:00	-2	36.55963	36.47442	36.655678
21-06-16 15:10	-2	36.40288	36.54418	36.381935
21-06-16 15:20	-2	37.085506	36.93295	36.665142
21-06-16 15:30	-2	36.885975	37.27009	36.861378
21-06-16 15:40	-2	36.530365	37.227562	36.646847
21-06-16 15:50	-2	36.677326	37.216606	37.211403
21-06-16 16:00	-2	36.53771	36.858444	37.095505
21-06-16 16:10	-2	36.809982	36.534332	37.152992
21-06-16 16:20	-2	37.07428	36.41507	37.23858
21-06-16 16:30	-2	37.226864	36.82869	37.08569
21-06-16 16:40	-2	37.197506	36.53238	37.190983
21-06-16 16:50	-2	36.918518	36.69123	37.08175
21-06-16 17:00	-2	37.106808	36.86724	36.95506
21-06-16 17:10	-2	37.114227	37.04544	37.18197
21-06-16 17:20	-2	36.61175	36.986065	37.208504
21-06-16 17:30	-2	36.76931	36.8608	37.031635
21-06-16 17:40	-2	36.59263	37.043053	37.012962
21-06-16 17:50	-2	36.947994	37.01307	36.89714
21-06-16 18:00	-2	37.087746	37.196205	36.62979
21-06-16 18:10	-2	37.25434	37.290977	36.694435
21-06-16 18:20	-2	36.940422	37.04242	37.18893
21-06-16 18:30	-2	36.758415	36.99939	37.24999
21-06-16 18:40	-2	37.019993	36.504745	37.18879
21-06-16 18:50	-2	36.525764	36.43696	36.953228
21-06-16 19:00	-2	36.882626	36.6977	36.997765
21-06-16 19:10	-2	37.065643	36.810234	36.792274
21-06-16 19:20	-2	36.426662	36.923904	37.148262
21-06-16 19:30	-2	36.631428	37.436874	37.30973
21-06-16 19:40	-2	36.826897	37.348072	37.618263
21-06-16 19:50	-2	36.786213	37.32344	37.39788
21-06-16 20:00	-2	36.6279	37.25234	37.17045
21-06-16 20:10	-2	36.336708	37.068302	37.4071
21-06-16 20:20	-2	36.36604	37.026386	37.45797
21-06-16 20:30	-2	36.43377	37.139244	37.282055
21-06-16 20:40	-2	36.56374	37.394012	37.24112
21-06-16 20:50	-2	36.463253	37.437122	37.22403
21-06-16 21:00	-2	36.243084	36.993305	37.18666
21-06-16 21:10	-2	36.22988	37.108837	37.218094
21-06-16 21:20	-2	36.43691	37.19207	37.00638
21-06-16 21:30	-2	36.754448	37.15857	37.151505
21-06-16 21:40	-2	36.72444	37.50499	37.167557
21-06-16 21:50	-2	36.66048	37.350555	37.449574
21-06-16 22:00	-2	36.5265	37.015728	37.280464
21-06-16 22:10	-2	36.53931	37.114044	36.939915
21-06-16 22:20	-2	36.503864	37.462395	36.965797
21-06-16 22:30	-2	36.615993	37.504192	37.148594
21-06-16 22:40	-2	36.950943	37.576973	37.278893
21-06-16 22:50	-2	37.11406	37.593636	37.169533
21-06-16 23:00	-2	37.139668	37.318977	36.946712
21-06-16 23:10	-2	37.023582	37.20467	37.228252
21-06-16 23:20	-2	37.207306	37.516056	37.242947
21-06-16 23:30	-2	37.168056	37.574207	37.345383
21-06-16 23:40	-2	36.60502	37.346935	36.975197
21-06-16 23:50	-2	36.751747	37.388664	37.111656
21-06-17 00:00	-2	37.232857	37.753876	37.498325
21-06-17 00:10	-2	37.389812	37.757042	37.584465
21-06-17 00:20	-2	36.987083	37.583775	37.56837
21-06-17 00:30	-2	37.020035	37.750957	37.58232
21-06-17 00:40	-2	36.607887	37.999847	37.847603
21-06-17 00:50	-2	36.924572	38.033287	37.785072
21-06-17 01:00	-2	37.284496	38.34801	37.653843
21-06-17 01:10	-2	37.53868	38.257465	37.99004
21-06-17 01:20	-2	37.10723	38.32412	37.924206
21-06-17 01:30	-2	37.31546	37.91411	37.674828
21-06-17 01:40	-2	37.54668	38.402733	37.853733
21-06-17 01:50	-2	37.82127	38.540516	38.033615
21-06-17 02:00	-2	37.771397	38.583946	38.02177
21-06-17 02:10	-2	37.658157	38.37547	38.081577
21-06-17 02:20	-2	37.722214	38.263496	37.621845
21-06-17 02:30	-2	37.49229	38.116615	37.378124
21-06-17 02:40	-2	37.585022	37.77398	37.457012
21-06-17 02:50	-2	37.436367	37.637238	37.795067
21-06-17 03:00	-2	37.411064	37.5642	37.98246
21-06-17 03:10	-2	37.666435	37.71095	38.032932
21-06-17 03:20	-2	37.375313	37.7298	38.133507
21-06-17 03:30	-2	37.441395	37.573147	38.132572
21-06-17 03:40	-2	37.541527	37.35186	38.114155
21-06-17 03:50	-2	37.65954	37.560402	37.904976
21-06-17 04:00	-2	37.450638	37.708305	37.95128
21-06-17 04:10	-2	37.61999	38.061653	38.1491
21-06-17 04:20	-2	37.704666	38.308113	37.69386
21-06-17 04:30	-2	37.642624	38.227577	37.572845
21-06-17 04:40	-2	37.94049	38.085007	37.707623
21-06-17 04:50	-2	37.50319	38.12934	37.982292
21-06-17 05:00	-2	37.337418	37.86242	38.053673
21-06-17 05:10	-2	37.430428	38.26654	38.043232
21-06-17 05:20	-2	37.439953	38.291847	37.945503
21-06-17 05:30	-2	37.555443	38.197536	37.90948
21-06-17 05:40	-2	37.4603	38.259518	37.63341
21-06-17 05:50	-2	37.36126	38.131264	37.131615
21-06-17 06:00	-2	37.414127	38.065575	37.6988
21-06-17 06:10	-2	37.464005	38.188705	37.95663
21-06-17 06:20	-2	37.5032	38.096138	37.91102
21-06-17 06:30	-2	37.70745	37.801247	37.913136
21-06-17 06:40	-2	37.539646	37.574383	37.816494
21-06-17 06:50	-2	37.26081	37.480213	37.73263
21-06-17 07:00	-1	36.509434	36.52536	37.609177
21-06-17 07:10	-1	36.40952	36.611626	37.342194
21-06-17 07:20	-1	36.8253	36.932095	37.41649
21-06-17 07:30	-1	36.120064	36.883408	36.901268
21-06-17 07:40	-1	35.984093	36.55053	36.52749
21-06-17 07:50	-1	36.319893	36.76294	36.936943
21-06-17 08:00	-1	36.345406	36.823933	36.900074
21-06-17 08:10	-1	36.625893	36.91537	35.95805
21-06-17 08:20	-1	37.01755	36.941265	36.43068
21-06-17 08:30	-1	36.58564	36.91458	36.505997
21-06-17 08:40	-1	36.500477	36.409607	36.46523
21-06-17 08:50	-1	36.5235	36.54052	36.60627
21-06-17 09:00	-1	36.501858	36.68109	36.890053
21-06-17 09:10	-1	36.453285	36.897457	36.688896
21-06-17 09:20	-1	36.534492	36.83553	37.044914
21-06-17 09:30	-1	36.39883	37.10107	36.884216
21-06-17 09:40	-1	36.199852	37.14181	37.20933
21-06-17 09:50	-1	36.359344	37.307762	37.10857
21-06-17 10:00	-1	36.45085	37.15944	37.240456
21-06-17 10:10	-1	36.489426	36.99198	37.096092
21-06-17 10:20	-1	36.682587	37.074257	37.01487
21-06-17 10:30	-1	37.07946	37.233765	36.782642
21-06-17 10:40	-1	37.095695	37.18598	36.74212
21-06-17 10:50	-1	36.81765	36.990166	36.84951
21-06-17 11:00	-1	37.264267	37.03797	36.618557
21-06-17 11:10	-1	37.266174	37.16485	36.69215
21-06-17 11:20	-1	37.065166	37.300945	36.8666
21-06-17 11:30	-1	36.915733	37.293022	37.045937
21-06-17 11:40	-1	36.89428	37.236317	37.000023
21-06-17 11:50	-1	36.912514	37.199696	36.6162
21-06-17 12:00	-1	36.789505	36.84259	36.637074
21-06-17 12:10	-1	36.38432	36.67062	37.038887
21-06-17 12:20	-1	36.599514	36.84877	36.741196
21-06-17 12:30	-1	36.821545	36.852875	36.89205
21-06-17 12:40	-1	36.34321	36.98023	37.018356
21-06-17 12:50	-1	36.372414	37.206146	36.780956
21-06-17 13:00	-1	36.443054	37.15914	36.48403
21-06-17 13:10	-1	36.374977	37.08078	36.561203
21-06-17 13:20	-1	36.38239	37.186012	36.577766
21-06-17 13:30	-1	36.527992	37.297752	37.054184
21-06-17 13:40	-1	36.55781	37.297207	37.239857
21-06-17 13:50	-1	36.71639	37.239704	37.06324
21-06-17 14:00	-1	36.628902	37.0046	36.663292
21-06-17 14:10	-1	37.00384	36.972713	36.80802
21-06-17 14:20	-1	36.717056	37.035744	36.824303
21-06-17 14:30	-1	36.552498	36.931965	36.66934
21-06-17 14:40	-1	35.947933	36.697388	36.675842
21-06-17 14:50	-1	36.705265	36.988823	37.120247
21-06-17 15:00	-1	36.917404	36.78779	36.93073
21-06-17 15:10	-1	36.135796	37.011177	37.002876
21-06-17 15:20	-1	35.496056	37.18241	37.0001
21-06-17 15:30	-1	35.859783	37.28193	37.093163
21-06-17 15:40	-1	36.304527	37.40171	37.33235
21-06-17 15:50	-1	36.56202	37.544884	36.988487
21-06-17 16:00	-1	36.659092	37.41738	36.939575
21-06-17 16:10	-1	36.617413	37.26307	37.028503
21-06-17 16:20	-1	36.730907	37.454445	37.146755
21-06-17 16:30	-1	36.244545	37.441013	37.210655
21-06-17 16:40	-1	36.335575	37.1661	37.302177
21-06-17 16:50	-1	36.599655	37.19619	36.97834
21-06-17 17:00	-1	36.48741	37.24527	37.001854
21-06-17 17:10	-1	36.447754	37.371765	36.74704
21-06-17 17:20	-1	36.527393	36.966057	36.927135
21-06-17 17:30	-1	36.793922	37.01378	37.503475
21-06-17 17:40	-1	36.333214	37.10271	37.38024
21-06-17 17:50	-1	36.58661	37.072464	37.186474
21-06-17 18:00	-1	36.820473	37.16206	36.96204
21-06-17 18:10	-1	37.035316	37.216793	36.978382
21-06-17 18:20	-1	36.88145	37.19304	37.20576
21-06-17 18:30	-1	36.391346	37.236275	37.23565
21-06-17 18:40	-1	36.23262	37.280037	37.186935
21-06-17 18:50	-1	36.392643	37.142464	36.99519
21-06-17 19:00	-1	36.614964	36.883514	37.070072
21-06-17 19:10	-1	36.750336	36.878193	37.06417
21-06-17 19:20	-1	36.353275	36.922096	37.27217
21-06-17 19:30	-1	36.743866	37.180714	37.699158
21-06-17 19:40	-1	36.500866	37.2641	37.0419
21-06-17 19:50	-1	36.49671	37.525658	37.039127
21-06-17 20:00	-1	36.46985	37.5547	36.579582
21-06-17 20:10	-1	36.953377	37.263775	37.128452
21-06-17 20:20	-1	37.042778	37.13555	37.061264
21-06-17 20:30	-1	37.11468	36.998108	36.92817
21-06-17 20:40	-1	37.106174	37.1444	37.46879
21-06-17 20:50	-1	37.15284	37.3655	37.158897
21-06-17 21:00	-1	36.764114	37.482586	37.199417
21-06-17 21:10	-1	36.68573	37.360096	36.94697
21-06-17 21:20	-1	36.83991	37.317467	36.662575
21-06-17 21:30	-1	36.57012	37.072525	36.96875
21-06-17 21:40	-1	36.617516	37.508404	36.7422
21-06-17 21:50	-1	36.708015	37.38728	36.60733
21-06-17 22:00	-1	36.768196	37.14248	36.6373
21-06-17 22:10	-1	36.574425	36.82645	37.015446
21-06-17 22:20	-1	36.536495	37.15743	37.136295
21-06-17 22:30	-1	37.191643	37.268394	37.252003
21-06-17 22:40	-1	37.293358	37.526466	37.6849
21-06-17 22:50	-1	36.789543	37.81061	37.364197
21-06-17 23:00	-1	36.894382	37.47842	37.6479
21-06-17 23:10	-1	36.658665	37.65286	36.812527
21-06-17 23:20	-1	36.91778	37.453228	37.258865
21-06-17 23:30	-1	36.88575	37.677414	37.498688
21-06-17 23:40	-1	37.4586	37.66149	37.691612
21-06-17 23:50	-1	37.479084	37.62783	37.27572
21-06-18 00:00	-1	37.173428	37.63958	37.261967
21-06-18 00:10	-1	37.07789	37.677666	37.502228
21-06-18 00:20	-1	36.91503	37.517742	37.44393
21-06-18 00:30	-1	36.9277	37.824726	36.7974
21-06-18 00:40	-1	37.189384	38.144016	36.85392
21-06-18 00:50	-1	37.40189	38.355957	37.29307
21-06-18 01:00	-1	37.350014	38.247395	37.66217
21-06-18 01:10	-1	37.487602	38.36541	37.631542
21-06-18 01:20	-1	37.455635	38.47401	37.9138
21-06-18 01:30	-1	37.176094	38.43862	38.042522
21-06-18 01:40	-1	37.480896	38.282127	38.114986
21-06-18 01:50	-1	37.60314	38.083126	38.07026
21-06-18 02:00	-1	37.689823	38.2082	38.12097
21-06-18 02:10	-1	37.839912	38.284996	38.202923
21-06-18 02:20	-1	37.92783	38.18145	38.131466
21-06-18 02:30	-1	37.75772	37.61012	37.977142
21-06-18 02:40	-1	37.74279	37.612206	38.012352
21-06-18 02:50	-1	37.683815	37.602978	37.539555
21-06-18 03:00	-1	37.300064	37.805	37.62442
21-06-18 03:10	-1	36.861217	37.64645	37.544994
21-06-18 03:20	-1	37.58097	37.67638	37.57688
21-06-18 03:30	-1	37.614513	37.810455	37.251595
21-06-18 03:40	-1	37.47872	37.411057	37.640587
21-06-18 03:50	-1	37.591995	37.690018	37.672035
21-06-18 04:00	-1	37.163876	37.775497	37.98931
21-06-18 04:10	-1	37.038067	37.99482	38.05446
21-06-18 04:20	-1	37.35449	38.310608	38.246113
21-06-18 04:30	-1	37.587227	38.142605	38.14161
21-06-18 04:40	-1	37.732655	38.218178	38.121872
21-06-18 04:50	-1	37.784317	37.95313	38.07039
21-06-18 05:00	-1	37.732323	37.907455	37.998055
21-06-18 05:10	-1	37.66037	37.76774	37.77164
21-06-18 05:20	-1	37.65039	38.036766	37.96711
21-06-18 05:30	-1	38.05678	38.3984	38.30805
21-06-18 05:40	-1	38.023804	38.476963	38.26587
21-06-18 05:50	-1	37.80668	37.876564	38.032444
21-06-18 06:00	-1	37.634766	37.958717	38.039883
21-06-18 06:10	-1	37.527645	38.017693	37.97803
21-06-18 06:20	-1	37.59108	38.043655	38.006226
21-06-18 06:30	-1	37.642353	38.100616	38.000248
21-06-18 06:40	-1	37.612892	38.038116	37.94452
21-06-18 06:50	-1	37.505882	37.711243	37.900978
21-06-18 07:00	0	37.170628	37.450356	37.718983
21-06-18 07:10	0	37.130836	36.98974	37.21892
21-06-18 07:20	0	37.102802	37.07941	36.950493
21-06-18 07:30	0	37.167564	37.108383	36.803032
21-06-18 07:40	0	36.88064	37.14945	36.639996
21-06-18 07:50	0	36.900406	37.212574	36.743607
21-06-18 08:00	0	36.835754	37.086666	36.942635
21-06-18 08:10	0	36.78888	36.92105	37.08413
21-06-18 08:20	0	36.803658	37.09521	37.039116
21-06-18 08:30	0	36.66569	37.05728	36.559673
21-06-18 08:40	0	37.118183	37.057396	36.604256
21-06-18 08:50	0	37.25804	36.5259	36.966087
21-06-18 09:00	0	37.26907	36.68078	36.78087
21-06-18 09:10	0	36.736515	36.725426	36.535164
21-06-18 09:20	0	36.805286	36.74215	36.714165
21-06-18 09:30	0	36.483288	36.67135	37.091152
21-06-18 09:40	0	36.76671	37.16204	37.409576
21-06-18 09:50	0	37.077736	37.30304	37.26722
21-06-18 10:00	0	36.60683	37.28636	37.12426
21-06-18 10:10	0	36.646675	37.006813	37.27999
21-06-18 10:20	0	36.578026	37.076244	36.872597
21-06-18 10:30	0	36.879124	37.11109	36.61402
21-06-18 10:40	0	37.40226	37.896038	37.274982
21-06-18 10:50	0	37.90335	38.567898	38.32002
21-06-18 11:00	0	37.897747	38.332314	38.264076
21-06-18 11:10	0	37.71918	38.247288	38.196022
21-06-18 11:20	0	37.574688	38.115253	37.95954
21-06-18 11:30	0	37.413868	38.016605	37.715996
21-06-18 11:40	0	37.403248	37.8224	37.375256
21-06-18 11:50	0	37.307827	37.60983	37.256428
21-06-18 12:00	0	37.435436	37.600487	37.237366
21-06-18 12:10	0	37.53083	37.60699	37.194878
21-06-18 12:20	0	37.45516	37.654175	37.237953
21-06-18 12:30	0	37.40742	37.606728	37.127193
21-06-18 12:40	0	37.356453	37.59703	37.122913
21-06-18 12:50	0	37.23737	37.609898	37.092426
21-06-18 13:00	0	37.22469	37.601917	37.075214
21-06-18 13:10	0	37.12391	37.541767	37.129524
21-06-18 13:20	0	37.07168	37.495903	37.182804
21-06-18 13:30	0	37.005943	37.545116	37.126637
21-06-18 13:40	0	37.1311	37.472954	37.10482
21-06-18 13:50	0	37.18402	37.400272	37.197475
21-06-18 14:00	0	37.201683	37.347244	37.40834
21-06-18 14:10	0	37.3198	37.21796	37.43494
21-06-18 14:20	0	37.224888	37.381615	37.374718
21-06-18 14:30	0	37.446293	38.040794	37.73062
21-06-18 14:40	0	38.489063	39.79999	39.29999
21-06-18 14:50	0	38.398315	39.75663	38.92408
21-06-18 15:00	0	38.058228	38.939877	38.23672
21-06-18 15:10	0	37.651478	38.378048	37.895184
21-06-18 15:20	0	37.32135	38.12252	37.78808
21-06-18 15:30	0	37.343636	37.838005	37.54963
21-06-18 15:40	0	37.274387	37.601967	37.50335
21-06-18 15:50	0	37.28233	37.710857	37.594086
21-06-18 16:00	0	37.454044	37.632774	37.580463
21-06-18 16:10	0	37.69601	37.394306	37.34333
21-06-18 16:20	0	37.115242	37.44386	37.271454
21-06-18 16:30	0	37.106514	37.452896	37.169792
21-06-18 16:40	0	37.306423	37.459652	37.18737
21-06-18 16:50	0	37.086143	37.50283	37.247284
21-06-18 17:00	0	36.908787	37.478764	37.270702
21-06-18 17:10	0	36.667564	37.53626	37.62334
21-06-18 17:20	0	36.86724	37.59658	37.275616
21-06-18 17:30	0	36.856773	37.537746	37.211082
21-06-18 17:40	0	37.46033	37.140465	37.512722
21-06-18 17:50	0	37.177345	37.36748	37.361897
21-06-18 18:00	0	36.745556	37.51775	37.034218
21-06-18 18:10	0	36.994083	37.331543	37.20974
21-06-18 18:20	0	37.296776	37.362133	37.237877
21-06-18 18:30	0	37.55459	37.38593	37.340485
21-06-18 18:40	0	37.31733	37.44618	37.418556
21-06-18 18:50	0	37.15313	37.35756	37.50687
21-06-18 19:00	0	37.350048	37.509735	37.35607
21-06-18 19:10	0	36.87165	37.269688	37.1366
21-06-18 19:20	0	36.95808	37.53724	37.25127
21-06-18 19:30	0	37.464092	37.513462	37.20262
21-06-18 19:40	0	37.24746	37.295822	37.260693
21-06-18 19:50	0	37.00469	37.036232	37.75729
21-06-18 20:00	0	36.967136	37.067894	37.747547
21-06-18 20:10	0	36.8576	37.26316	37.50297
21-06-18 20:20	0	36.92637	37.505325	37.37678
21-06-18 20:30	0	37.262684	37.467766	37.474525
21-06-18 20:40	0	37.376263	37.548203	37.28253
21-06-18 20:50	0	37.020218	37.589752	37.405025
21-06-18 21:00	0	37.061394	37.617805	37.49557
21-06-18 21:10	0	36.912117	37.608448	37.177315
21-06-18 21:20	0	36.592644	37.450584	37.28934
21-06-18 21:30	0	36.751854	37.47763	37.396988
21-06-18 21:40	0	37.320827	37.575447	37.444603
21-06-18 21:50	0	37.55808	37.529076	37.52741
21-06-18 22:00	0	37.39865	37.61639	37.25476
21-06-18 22:10	0	36.815594	37.60598	37.210655
21-06-18 22:20	0	36.774242	37.675903	37.31464
21-06-18 22:30	0	36.76012	37.594643	36.896484
21-06-18 22:40	0	37.240257	37.51192	37.13719
21-06-18 22:50	0	37.505653	37.42748	37.390163
21-06-18 23:00	0	37.698364	37.4842	37.033756
21-06-18 23:10	0	37.728634	37.624245	37.16619
21-06-18 23:20	0	37.57746	37.573723	37.356148
21-06-18 23:30	0	37.39845	37.591328	37.08257
21-06-18 23:40	0	37.184734	37.744812	36.99873
21-06-18 23:50	0	37.072495	37.415405	37.130493
21-06-19 00:00	0	36.906868	37.549164	37.20525
21-06-19 00:10	0	37.16146	37.60517	37.303596
21-06-19 00:20	0	37.12266	37.31287	37.213856
21-06-19 00:30	0	37.39793	37.524696	37.176456
21-06-19 00:40	0	37.28457	37.430088	37.02601
21-06-19 00:50	0	36.956383	37.50768	37.079773
21-06-19 01:00	0	36.91208	37.62252	37.09795
21-06-19 01:10	0	37.217476	37.623688	37.28881
21-06-19 01:20	0	37.00537	37.61759	37.255135
21-06-19 01:30	0	36.937454	37.6267	37.326984
21-06-19 01:40	0	36.71772	37.58821	37.34445
21-06-19 01:50	0	37.01093	37.657726	37.39007
21-06-19 02:00	0	37.468346	37.877396	37.617424
21-06-19 02:10	0	37.133404	37.88929	37.703682
21-06-19 02:20	0	37.403297	38.0856	37.515076
21-06-19 02:30	0	37.577656	38.169415	37.393524
21-06-19 02:40	0	37.43479	37.788612	37.544273
21-06-19 02:50	0	36.94837	37.600952	37.358517
21-06-19 03:00	0	36.997356	37.603577	37.483757
21-06-19 03:10	0	36.88492	37.523563	37.591522
21-06-19 03:20	0	37.068726	37.615	37.44026
21-06-19 03:30	0	37.127422	37.585094	37.48645
21-06-19 03:40	0	37.26792	37.748535	37.466507
21-06-19 03:50	0	37.656845	37.671394	37.37721
21-06-19 04:00	0	37.811996	37.532665	37.495827
21-06-19 04:10	0	37.502815	37.588177	37.47511
21-06-19 04:20	0	37.219646	37.61205	37.371883
21-06-19 04:30	0	37.047924	37.55893	37.500675
21-06-19 04:40	0	37.02942	37.911446	37.651993
21-06-19 04:50	0	36.984097	38.17704	37.77892
21-06-19 05:00	0	37.004158	38.172127	37.87613
21-06-19 05:10	0	36.98902	37.971027	37.696186
21-06-19 05:20	0	37.10519	37.812862	37.815357
21-06-19 05:30	0	36.927017	37.815956	37.96337
21-06-19 05:40	0	36.953766	37.96231	37.861847
21-06-19 05:50	0	36.605225	37.939518	37.8075
21-06-19 06:00	0	36.182243	38.073467	37.805992
21-06-19 06:10	0	36.55882	38.11307	37.8032
21-06-19 06:20	0	37.044518	38.104847	37.698208
21-06-19 06:30	0	37.118507	38.103138	37.806267
21-06-19 06:40	0	37.19936	37.88545	37.42253
21-06-19 06:50	0	37.169014	37.68772	37.5182
21-06-19 07:00	1	37.641483	37.62726	37.501236
21-06-19 07:10	1	37.89567	37.619774	37.548126
21-06-19 07:20	1	37.571358	37.650265	37.767258
21-06-19 07:30	1	37.25044	37.568092	37.982994
21-06-19 07:40	1	37.271168	37.60319	38.000736
21-06-19 07:50	1	36.82944	37.475777	37.927883
21-06-19 08:00	1	37.231045	37.53127	38.0516
21-06-19 08:10	1	37.792084	37.47913	38.03309
21-06-19 08:20	1	37.475143	37.23986	37.970245
21-06-19 08:30	1	36.97254	37.12661	38.13669
21-06-19 08:40	1	36.830513	37.2051	38.03186
21-06-19 08:50	1	36.765892	37.388126	38.092484
21-06-19 09:00	1	36.826584	37.447956	37.79969
21-06-19 09:10	1	37.078217	37.375397	37.532032
21-06-19 09:20	1	37.043346	37.120914	37.44477
21-06-19 09:30	1	37.090343	37.097374	37.578278
21-06-19 09:40	1	37.21788	37.09115	37.67713
21-06-19 09:50	1	36.744484	37.040005	37.716908
21-06-19 10:00	1	36.61895	37.22674	37.642483
21-06-19 10:10	1	36.986877	37.308556	37.39081
21-06-19 10:20	1	36.870777	37.05609	37.33216
21-06-19 10:30	1	36.68241	37.194878	37.375465
21-06-19 10:40	1	37.264797	37.27763	37.477856
21-06-19 10:50	1	37.01016	37.372	37.415234
21-06-19 11:00	1	37.054527	37.479336	37.76145
21-06-19 11:10	1	37.575573	37.472946	37.485317
21-06-19 11:20	1	37.593388	37.36799	37.844673
21-06-19 11:30	1	36.888557	37.373775	37.94086
21-06-19 11:40	1	37.02192	37.58213	37.91571
21-06-19 11:50	1	37.13026	37.518257	37.883186
21-06-19 12:00	1	36.9153	37.635315	37.869358
21-06-19 12:10	1	36.95158	37.68029	37.865242
21-06-19 12:20	1	36.985634	37.57737	37.80363
21-06-19 12:30	1	37.124886	37.50094	37.723995
21-06-19 12:40	1	37.42911	37.53048	37.939503
21-06-19 12:50	1	37.40029	37.647003	37.919395
21-06-19 13:00	1	37.229977	37.623154	37.798054
21-06-19 13:10	1	37.28113	37.520172	37.84497
21-06-19 13:20	1	36.97963	37.568638	37.65728
21-06-19 13:30	1	37.13667	37.59999	37.572083
21-06-19 13:40	1	36.772514	37.46968	37.526665
21-06-19 13:50	1	36.94825	37.470345	37.84911
21-06-19 14:00	1	36.890648	37.70502	37.69684
21-06-19 14:10	1	36.758896	37.80061	37.738823
21-06-19 14:20	1	36.725994	37.61631	38.012062
21-06-19 14:30	1	36.93313	37.549564	37.85354
21-06-19 14:40	1	36.98667	37.482758	37.55072
21-06-19 14:50	1	36.95156	37.356518	37.821095
21-06-19 15:00	1	36.488045	37.300335	37.923943
21-06-19 15:10	1	36.943665	37.4206	38.14501
21-06-19 15:20	1	36.746033	37.1783	38.126385
21-06-19 15:30	1	36.758587	37.543976	38.13621
21-06-19 15:40	1	36.878258	37.557274	38.172615
21-06-19 15:50	1	37.433758	37.614338	38.08863
21-06-19 16:00	1	37.271194	37.669846	38.11254
21-06-19 16:10	1	37.370403	37.90001	38.09559
21-06-19 16:20	1	37.20957	37.774086	38.430943
21-06-19 16:30	1	36.885063	37.62886	38.2281
21-06-19 16:40	1	36.74511	37.57756	38.170612
21-06-19 16:50	1	36.86397	37.522938	38.426403
21-06-19 17:00	1	37.035347	37.44883	38.26258
21-06-19 17:10	1	37.16332	37.371082	37.94646
21-06-19 17:20	1	36.877007	37.24981	37.95269
21-06-19 17:30	1	37.00498	37.445778	37.91252
21-06-19 17:40	1	36.72293	37.624218	37.706543
21-06-19 17:50	1	36.507065	37.280235	37.721264
21-06-19 18:00	1	36.678032	37.299885	37.887383
21-06-19 18:10	1	36.97375	37.34379	37.573677
21-06-19 18:20	1	37.063896	37.13805	37.774666
21-06-19 18:30	1	36.734474	37.476727	37.909286
21-06-19 18:40	1	36.26468	37.596664	37.862755
21-06-19 18:50	1	36.42506	37.401573	37.77998
21-06-19 19:00	1	36.510883	36.500404	37.525063
21-06-19 19:10	1	36.431183	37.44855	37.4085
21-06-19 19:20	1	36.813007	37.352036	37.282875
21-06-19 19:30	1	37.051422	37.305534	37.26307
21-06-19 19:40	1	37.05328	37.380592	37.085777
21-06-19 19:50	1	37.041683	37.24991	37.26647
21-06-19 20:00	1	37.078747	37.342422	37.405373
21-06-19 20:10	1	37.238075	37.203785	37.641136
21-06-19 20:20	1	37.405544	37.226376	37.534542
21-06-19 20:30	1	37.25455	37.457684	37.56658
21-06-19 20:40	1	36.514076	37.479717	37.677677
21-06-19 20:50	1	37.061237	37.26426	37.536907
21-06-19 21:00	1	37.20797	37.277374	37.42966
21-06-19 21:10	1	36.981182	37.325554	37.308357
21-06-19 21:20	1	36.944313	37.30233	37.323723
21-06-19 21:30	1	36.76934	37.520775	37.431023
21-06-19 21:40	1	36.905373	37.576363	37.650345
21-06-19 21:50	1	36.78861	37.61892	37.528942
21-06-19 22:00	1	36.42009	37.228996	37.54912
21-06-19 22:10	1	37.084545	37.22869	37.576996
21-06-19 22:20	1	37.084427	37.161327	37.41446
21-06-19 22:30	1	37.164665	37.346245	37.432667
21-06-19 22:40	1	37.16275	37.306236	37.43221
21-06-19 22:50	1	36.74778	37.249107	37.460938
21-06-19 23:00	1	36.69557	37.433086	37.47839
21-06-19 23:10	1	37.051884	37.761585	37.395283
21-06-19 23:20	1	37.18095	37.75366	37.527233
21-06-19 23:30	1	37.094368	37.71061	37.39874
21-06-19 23:40	1	37.283318	37.566025	37.32638
21-06-19 23:50	1	36.872574	37.579594	37.53112
21-06-20 00:00	1	36.704052	37.54097	37.461876
21-06-20 00:10	1	36.99629	37.430344	37.481014
21-06-20 00:20	1	37.36207	37.302902	37.571083
21-06-20 00:30	1	36.982864	37.3851	37.371475
21-06-20 00:40	1	37.225494	37.85717	37.352844
21-06-20 00:50	1	37.03568	38.02996	37.691837
21-06-20 01:00	1	36.95373	38.032326	37.76255
21-06-20 01:10	1	37.081593	38.034218	37.813995
21-06-20 01:20	1	36.97785	38.044834	37.624153
21-06-20 01:30	1	36.890697	37.99	37.72593
21-06-20 01:40	1	37.308342	37.945534	37.828056
21-06-20 01:50	1	37.17409	37.982517	38.05091
21-06-20 02:00	1	37.20015	37.904095	37.947445
21-06-20 02:10	1	37.55371	38.031143	38.00414
21-06-20 02:20	1	37.63405	38.002403	37.976093
21-06-20 02:30	1	37.29781	37.83831	37.922493
21-06-20 02:40	1	37.345974	37.72165	38.162025
21-06-20 02:50	1	37.42987	37.672596	38.18308
21-06-20 03:00	1	37.52934	37.34585	37.85156
21-06-20 03:10	1	37.527107	37.19884	38.033974
21-06-20 03:20	1	37.497173	37.567482	37.792404
21-06-20 03:30	1	37.24955	37.59899	37.471977
21-06-20 03:40	1	37.01424	37.57821	37.481804
21-06-20 03:50	1	37.066715	37.565186	37.63377
21-06-20 04:00	1	37.257504	37.608295	37.463455
21-06-20 04:10	1	37.436974	37.566383	37.710766
21-06-20 04:20	1	37.588062	37.61629	37.777863
21-06-20 04:30	1	37.34247	37.64796	37.87374
21-06-20 04:40	1	37.204834	37.761997	37.606148
21-06-20 04:50	1	37.269314	37.711365	37.316063
21-06-20 05:00	1	37.239838	37.68373	37.60191
21-06-20 05:10	1	37.05073	37.722755	37.75768
21-06-20 05:20	1	37.055138	38.07052	37.889168
21-06-20 05:30	1	36.836082	38.21593	37.8919
21-06-20 05:40	1	37.319725	38.242043	37.917435
21-06-20 05:50	1	37.040424	38.199028	37.892014
21-06-20 06:00	1	36.99842	37.916145	37.751354
21-06-20 06:10	1	37.457466	38.06521	37.84299
21-06-20 06:20	1	37.51222	38.27318	37.813457
21-06-20 06:30	1	37.173565	38.2268	37.88555
21-06-20 06:40	1	37.208904	38.061092	37.963844
21-06-20 06:50	1	37.045883	37.687645	37.92173
21-06-20 07:00	2	36.807	37.23169	38.163
21-06-20 07:10	2	36.33006	36.76477	37.838978
21-06-20 07:20	2	36.55771	37.286896	37.510445
21-06-20 07:30	2	36.914078	37.237423	37.541264
21-06-20 07:40	2	36.516335	37.41061	37.547935
21-06-20 07:50	2	36.643215	37.487602	37.662666
21-06-20 08:00	2	36.623737	37.29971	37.84092
21-06-20 08:10	2	36.488937	37.414944	37.52705
21-06-20 08:20	2	36.8096	37.24085	37.499504
21-06-20 08:30	2	37.243523	37.400387	37.66643
21-06-20 08:40	2	37.03147	37.596794	37.77364
21-06-20 08:50	2	36.828094	37.35889	37.59401
21-06-20 09:00	2	36.31568	37.475773	37.81792
21-06-20 09:10	2	36.891937	37.490585	37.844147
21-06-20 09:20	2	36.96214	37.365078	37.612373
21-06-20 09:30	2	36.63251	37.07831	37.585377
21-06-20 09:40	2	36.77591	37.151	37.605267
21-06-20 09:50	2	36.798653	37.223213	37.56233
21-06-20 10:00	2	36.69185	37.08125	37.07898
21-06-20 10:10	2	37.08311	37.262802	36.70631
21-06-20 10:20	2	37.210773	37.526245	37.009422
21-06-20 10:30	2	36.8996	37.608078	36.84219
21-06-20 10:40	2	36.074406	37.555992	37.13822
21-06-20 10:50	2	36.408543	37.463654	37.322323
21-06-20 11:00	2	36.523766	37.24992	37.34118
21-06-20 11:10	2	36.311993	37.225822	37.229027
21-06-20 11:20	2	36.74177	37.39379	37.38212
21-06-20 11:30	2	36.741646	37.372345	37.212105
21-06-20 11:40	2	36.83498	37.47619	37.443855
21-06-20 11:50	2	37.2526	37.286274	37.317665
21-06-20 12:00	2	36.755028	36.862244	37.417557
21-06-20 12:10	2	36.89379	37.028606	37.526623
21-06-20 12:20	2	36.80306	37.14751	37.49372
21-06-20 12:30	2	37.02182	37.168987	37.450684
21-06-20 12:40	2	37.189514	37.00668	37.510387
21-06-20 12:50	2	36.84914	37.160446	37.196445
21-06-20 13:00	2	36.525414	37.438744	37.313137
21-06-20 13:10	2	36.605312	37.419754	37.382473
21-06-20 13:20	2	36.844856	37.344994	37.276363
21-06-20 13:30	2	36.989372	37.300484	37.153694
21-06-20 13:40	2	36.589867	37.291946	37.161133
21-06-20 13:50	2	36.504612	37.20545	37.257736
21-06-20 14:00	2	36.682384	37.197826	37.45371
21-06-20 14:10	2	36.57892	37.14092	37.554485
21-06-20 14:20	2	36.727848	36.918877	37.41444
21-06-20 14:30	2	36.569645	37.09632	37.363686
21-06-20 14:40	2	36.363693	36.987698	37.36995
21-06-20 14:50	2	36.526608	37.259094	37.23833
21-06-20 15:00	2	36.719017	37.373493	37.411392
21-06-20 15:10	2	36.83085	37.10999	37.268394
21-06-20 15:20	2	36.406178	37.176575	37.251152
21-06-20 15:30	2	36.26541	37.16952	37.310104
21-06-20 15:40	2	36.60153	36.998962	37.61977
21-06-20 15:50	2	36.548042	37.333157	37.43435
21-06-20 16:00	2	36.825714	37.29078	37.45274
21-06-20 16:10	2	36.656666	37.264946	37.754997
21-06-20 16:20	2	36.721066	36.89455	37.342297
21-06-20 16:30	2	36.491863	36.4511	37.028336
21-06-20 16:40	2	36.691975	36.662632	37.263134
21-06-20 16:50	2	36.19719	36.57763	37.10624
21-06-20 17:00	2	36.082024	36.904823	37.415028
21-06-20 17:10	2	36.505074	36.74296	37.144077
21-06-20 17:20	2	36.586967	37.07585	37.329437
21-06-20 17:30	2	36.735775	37.33914	37.09824
21-06-20 17:40	2	36.78239	37.11559	36.951508
21-06-20 17:50	2	36.74481	36.70498	37.18326
21-06-20 18:00	2	36.736656	37.000744	37.222683
21-06-20 18:10	2	36.373375	37.101276	37.108845
21-06-20 18:20	2	36.488674	36.885246	37.011204
21-06-20 18:30	2	36.9229	36.79794	36.486702
21-06-20 18:40	2	36.436954	37.12715	37.100796
21-06-20 18:50	2	36.981647	37.14633	37.22179
21-06-20 19:00	2	36.76978	36.99926	37.18349
21-06-20 19:10	2	36.5392	36.93029	37.454605
21-06-20 19:20	2	36.320774	36.813553	37.306206
21-06-20 19:30	2	36.10852	36.983482	37.057167
21-06-20 19:40	2	36.255104	37.11516	36.887093
21-06-20 19:50	2	36.26165	36.997417	37.22173
21-06-20 20:00	2	36.84242	37.01309	37.391273
21-06-20 20:10	2	36.996784	37.01672	37.355923
21-06-20 20:20	2	37.050434	36.931145	37.44287
21-06-20 20:30	2	37.071327	37.068916	37.070545
21-06-20 20:40	2	36.592674	36.643612	36.757214
21-06-20 20:50	2	36.353752	36.814186	37.229824
21-06-20 21:00	2	36.632942	36.56051	37.305992
21-06-20 21:10	2	36.691948	36.691116	37.428078
21-06-20 21:20	2	36.973976	36.631443	37.372967
21-06-20 21:30	2	36.728516	36.92971	37.43006
21-06-20 21:40	2	36.300713	37.04036	37.390266
21-06-20 21:50	2	36.161613	37.154343	36.63732
21-06-20 22:00	2	36.20022	36.651566	36.77213
21-06-20 22:10	2	36.289116	36.87517	37.14274
21-06-20 22:20	2	36.517494	36.877968	36.848915
21-06-20 22:30	2	36.799553	37.19402	37.146965
21-06-20 22:40	2	36.791607	37.48203	36.934547
21-06-20 22:50	2	36.649982	37.093758	36.36736
21-06-20 23:00	2	36.65423	37.074688	37.24592
21-06-20 23:10	2	36.631718	36.949856	37.283592
21-06-20 23:20	2	37.032677	36.82356	37.133274
21-06-20 23:30	2	37.144028	36.99215	37.508358
21-06-20 23:40	2	37.023556	37.110737	37.364723
21-06-20 23:50	2	37.086887	37.070026	37.277077
21-06-21 00:00	2	36.871387	37.408882	37.07855
21-06-21 00:10	2	36.779137	37.369804	37.253727
21-06-21 00:20	2	36.55285	37.257828	37.33801
21-06-21 00:30	2	36.44687	37.48902	37.444286
21-06-21 00:40	2	36.661846	37.232037	37.39848
21-06-21 00:50	2	36.58601	37.099815	37.3045
21-06-21 01:00	2	36.67438	37.256927	37.282387
21-06-21 01:10	2	36.429142	37.16527	36.824715
21-06-21 01:20	2	37.003357	37.693764	36.961365
21-06-21 01:30	2	36.980278	37.826046	37.20043
21-06-21 01:40	2	36.717464	37.58172	37.162487
21-06-21 01:50	2	36.728115	37.56916	37.071117
21-06-21 02:00	2	36.54453	37.432274	37.3576
21-06-21 02:10	2	36.67547	37.671814	37.628613
21-06-21 02:20	2	37.156322	38.141914	37.676105
21-06-21 02:30	2	37.625828	38.463562	37.182285
21-06-21 02:40	2	37.7293	38.433746	37.06243
21-06-21 02:50	2	37.532986	38.14191	37.372833
21-06-21 03:00	2	37.49913	38.119663	37.614357
21-06-21 03:10	2	37.270733	37.801353	37.997173
21-06-21 03:20	2	37.05395	37.59999	38.08944
21-06-21 03:30	2	37.092197	37.60694	37.9999
21-06-21 03:40	2	36.72291	37.468304	37.766426
21-06-21 03:50	2	36.798546	37.35289	37.43801
21-06-21 04:00	2	37.263496	37.379913	37.662407
21-06-21 04:10	2	37.023384	37.479538	37.573936
21-06-21 04:20	2	37.322655	37.315956	37.396004
21-06-21 04:30	2	37.068478	37.2903	37.577003
21-06-21 04:40	2	37.242455	37.673622	37.651222
21-06-21 04:50	2	37.424217	38.05555	37.430138
21-06-21 05:00	2	37.571945	38.116043	37.679497
21-06-21 05:10	2	37.3067	38.07505	37.593338
21-06-21 05:20	2	37.282345	38.06186	37.589226
21-06-21 05:30	2	37.36216	37.625996	37.70993
21-06-21 05:40	2	37.443848	38.062077	37.668465
21-06-21 05:50	2	37.23417	38.156544	37.582207
21-06-21 06:00	2	37.374287	38.14	37.688694
21-06-21 06:10	2	37.23215	38.08897	37.688694
21-06-21 06:20	2	37.07143	37.705334	37.128136
21-06-21 06:30	2	36.704002	37.554764	37.16426
21-06-21 06:40	2	36.758965	37.410393	37.14677
21-06-21 06:50	2	36.878914	36.78669	37.144257
21-06-21 07:00	3	36.90958	36.935448	36.635437
21-06-21 07:10	3	36.52785	37.093807	36.64567
21-06-21 07:20	3	36.946278	37.02932	36.878407
21-06-21 07:30	3	37.17618	37.022804	36.68017
21-06-21 07:40	3	37.34585	37.18208	36.56644
21-06-21 07:50	3	37.272	37.142113	36.638107
21-06-21 08:00	3	36.96167	37.146713	37.092686
21-06-21 08:10	3	36.52864	36.968494	36.2572
21-06-21 08:20	3	36.83322	37.19198	36.424976
21-06-21 08:30	3	37.100594	37.357048	36.72658
21-06-21 08:40	3	36.833336	37.345757	37.077293
21-06-21 08:50	3	36.2302	37.237526	36.90421
21-06-21 09:00	3	36.37821	37.189537	37.15648
21-06-21 09:10	3	36.012684	36.99937	36.89844
21-06-21 09:20	3	36.293934	36.945198	36.93187
21-06-21 09:30	3	36.52369	36.69972	37.10566
21-06-21 09:40	3	36.424145	36.938934	36.85959
21-06-21 09:50	3	36.40772	36.693436	36.373985
21-06-21 10:00	3	36.37802	37.103203	36.67494
21-06-21 10:10	3	37.071075	37.15536	36.810936
21-06-21 10:20	3	37.08667	36.91986	36.807835
21-06-21 10:30	3	37.016342	36.696938	37.22032
21-06-21 10:40	3	36.405064	36.88467	36.526398
21-06-21 10:50	3	36.50318	36.927917	36.867027
21-06-21 11:00	3	36.76466	36.957832	37.169804
21-06-21 11:10	3	36.964046	37.136406	36.572704
21-06-21 11:20	3	36.562355	37.463448	36.77822
21-06-21 11:30	3	36.71696	37.813515	37.293617
21-06-21 11:40	3	37.16399	38.155277	37.718315
21-06-21 11:50	3	36.98486	38.094017	37.44846
21-06-21 12:00	3	36.91319	37.974964	37.142067
21-06-21 12:10	3	36.970837	37.9021	37.387993
21-06-21 12:20	3	36.86378	37.884235	37.026596
21-06-21 12:30	3	37.04461	37.808018	37.09635
21-06-21 12:40	3	37.489613	38.415947	37.710182
21-06-21 12:50	3	37.9979	38.729233	37.99511
21-06-21 13:00	3	37.947395	38.50254	37.83749
21-06-21 13:10	3	37.79207	38.21026	37.203133
21-06-21 13:20	3	37.717735	38.070457	37.163063
21-06-21 13:30	3	37.653664	37.837395	37.39574
21-06-21 13:40	3	37.59073	37.50706	37.14808
21-06-21 13:50	3	37.504784	37.33326	37.24986
21-06-21 14:00	3	37.45069	37.231773	37.174614
21-06-21 14:10	3	37.361687	37.07834	37.546074
21-06-21 14:20	3	37.734882	36.988884	37.56406
21-06-21 14:30	3	37.780445	36.977547	37.346447
21-06-21 14:40	3	37.719986	37.001396	37.447662
21-06-21 14:50	3	37.0656	36.995335	37.54753
21-06-21 15:00	3	36.636246	36.94529	37.624367
21-06-21 15:10	3	36.565243	37.1243	37.650608
21-06-21 15:20	3	36.92907	37.19994	37.66182
21-06-21 15:30	3	36.631023	37.09905	37.903175
21-06-21 15:40	3	36.115585	36.991936	38.0
21-06-21 15:50	3	36.567596	36.9296	37.86586
21-06-21 16:00	3	37.142216	36.955635	37.59907
21-06-21 16:10	3	36.869698	36.852505	37.53486
21-06-21 16:20	3	36.436275	37.03054	37.60016
21-06-21 16:30	3	36.567238	36.914986	37.51464
21-06-21 16:40	3	36.75791	37.092922	37.456535
21-06-21 16:50	3	36.999775	36.88023	36.970284
21-06-21 17:00	3	37.04538	37.13867	36.516396
21-06-21 17:10	3	36.87415	37.391563	36.737785
21-06-21 17:20	3	36.618736	37.131905	36.64427
21-06-21 17:30	3	36.735176	36.99557	37.270958
21-06-21 17:40	3	36.884987	37.00936	37.224064
21-06-21 17:50	3	36.89212	37.02928	36.776566
21-06-21 18:00	3	36.449474	37.290455	36.81806
21-06-21 18:10	3	36.12264	37.252857	36.88631
21-06-21 18:20	3	36.071793	36.935555	36.930424
21-06-21 18:30	3	36.378716	36.98342	37.1106
21-06-21 18:40	3	36.370834	37.01272	37.121563
21-06-21 18:50	3	36.351933	37.03556	36.980885
21-06-21 19:00	3	37.10828	37.07151	36.70823
21-06-21 19:10	3	37.250336	37.199024	36.91643
21-06-21 19:20	3	36.728947	37.214375	37.063354
21-06-21 19:30	3	36.579437	37.12485	37.067543
21-06-21 19:40	3	36.54079	37.162033	36.947044
21-06-21 19:50	3	36.36512	37.20591	36.928482
21-06-21 20:00	3	36.31094	36.769127	36.740273
21-06-21 20:10	3	36.495068	36.800423	36.882908
21-06-21 20:20	3	36.691647	37.032207	37.036964
21-06-21 20:30	3	37.099655	36.87935	36.679028
21-06-21 20:40	3	36.82023	37.013725	36.381306
21-06-21 20:50	3	36.456276	37.07764	36.80561
21-06-21 21:00	3	36.227177	37.26029	37.083565
21-06-21 21:10	3	36.15174	37.38188	36.589268
21-06-21 21:20	3	36.310394	37.378197	36.978226
21-06-21 21:30	3	36.29021	37.33968	37.399677
21-06-21 21:40	3	36.42096	37.121853	37.356606
21-06-21 21:50	3	36.675995	37.0272	36.99192
21-06-21 22:00	3	36.427143	37.084198	37.01809
21-06-21 22:10	3	36.257305	36.9804	36.666084
21-06-21 22:20	3	36.543503	37.17379	37.22216
21-06-21 22:30	3	36.69172	37.048927	37.117844
21-06-21 22:40	3	36.775375	37.068333	37.013172
21-06-21 22:50	3	36.93978	37.328907	37.26
21-06-21 23:00	3	37.101734	37.359627	37.195793
21-06-21 23:10	3	36.633	37.25473	36.933525
21-06-21 23:20	3	36.549183	37.382496	36.7953
21-06-21 23:30	3	37.023735	37.424828	37.197647
21-06-21 23:40	3	36.766327	37.469494	36.83662
21-06-21 23:50	3	36.94394	37.435417	37.088314
21-06-22 00:00	3	37.0535	37.377724	36.8785
21-06-22 00:10	3	37.000504	37.331085	36.85085
21-06-22 00:20	3	36.787148	37.51777	37.073524
21-06-22 00:30	3	36.80176	37.536156	37.269264
21-06-22 00:40	3	37.101597	37.49059	37.42001
21-06-22 00:50	3	37.3911	37.55099	36.879402
21-06-22 01:00	3	37.27975	37.53118	37.039246
21-06-22 01:10	3	36.684757	37.5785	37.123734
21-06-22 01:20	3	36.778065	38.06907	37.35116
21-06-22 01:30	3	37.038868	38.292465	37.698433
21-06-22 01:40	3	37.259483	38.316074	37.72273
21-06-22 01:50	3	37.146873	38.077667	37.773613
21-06-22 02:00	3	37.508354	37.865337	37.64875
21-06-22 02:10	3	37.41562	37.55819	37.80854
21-06-22 02:20	3	37.514793	37.51303	37.532463
21-06-22 02:30	3	37.474495	37.414543	37.652576
21-06-22 02:40	3	37.546795	37.726173	37.67607
21-06-22 02:50	3	37.52678	37.79726	37.19033
21-06-22 03:00	3	37.197636	37.602734	37.488827
21-06-22 03:10	3	37.024197	37.677727	37.52549
21-06-22 03:20	3	36.931065	37.78222	37.3089
21-06-22 03:30	3	36.378468	37.657707	37.21303
21-06-22 03:40	3	36.47915	37.649975	37.214672
21-06-22 03:50	3	36.598835	37.933224	37.257774
21-06-22 04:00	3	37.03646	38.161358	37.17321
21-06-22 04:10	3	36.66709	38.162132	37.7893
21-06-22 04:20	3	36.554527	38.099964	37.67408
21-06-22 04:30	3	36.37927	38.01355	37.64378
21-06-22 04:40	3	36.386707	37.774986	37.56135
21-06-22 04:50	3	36.73325	37.64557	37.483345
21-06-22 05:00	3	36.801003	37.68449	37.860676
21-06-22 05:10	3	36.973312	38.02987	37.733547
21-06-22 05:20	3	36.83427	37.840717	37.760994
21-06-22 05:30	3	37.457123	37.65254	37.837357
21-06-22 05:40	3	37.379433	37.77523	37.853703
21-06-22 05:50	3	37.3052	37.673363	38.000984
21-06-22 06:00	3	37.015053	37.590725	37.904896
21-06-22 06:10	3	36.82676	37.303604	37.45931
21-06-22 06:20	3	36.97936	37.212486	37.18583
21-06-22 06:30	3	37.0956	37.10889	36.794666
21-06-22 06:40	3	36.65641	37.07746	36.68392
21-06-22 06:50	3	36.485928	37.01619	36.620247
21-06-22 07:00	4	36.44591	37.05062	36.610893
21-06-22 07:10	4	36.59684	37.135113	36.752827
21-06-22 07:20	4	36.3097	37.185524	37.160583
21-06-22 07:30	4	36.430595	37.002907	37.05773
21-06-22 07:40	4	36.330906	37.09066	36.775566
21-06-22 07:50	4	36.428352	37.011135	37.109947
21-06-22 08:00	4	36.705585	36.88949	37.18166
21-06-22 08:10	4	36.985657	36.930336	37.27141
21-06-22 08:20	4	36.90359	36.858498	37.201813
21-06-22 08:30	4	36.993275	36.657555	37.078327
21-06-22 08:40	4	36.984795	36.615288	37.089222
21-06-22 08:50	4	37.22037	36.447372	37.267643
21-06-22 09:00	4	36.974194	36.31432	36.97177
21-06-22 09:10	4	36.575798	36.34733	36.671654
21-06-22 09:20	4	36.672268	36.65531	36.645542
21-06-22 09:30	4	36.817463	37.127644	36.318073
21-06-22 09:40	4	36.701996	37.4205	36.209023
21-06-22 09:50	4	36.842957	37.36425	36.20798
21-06-22 10:00	4	36.963886	37.06677	36.476593
21-06-22 10:10	4	36.95112	37.065674	36.657234
21-06-22 10:20	4	36.605545	37.19152	36.972992
21-06-22 10:30	4	36.579933	37.286114	36.594887
21-06-22 10:40	4	36.529526	37.215904	37.043407
21-06-22 10:50	4	36.505333	37.413013	37.36535
21-06-22 11:00	4	36.495216	37.566696	37.45586
21-06-22 11:10	4	36.532967	37.663612	37.379677
21-06-22 11:20	4	36.332985	37.883507	37.262978
21-06-22 11:30	4	36.403175	37.64315	37.27601
21-06-22 11:40	4	36.73005	37.28872	37.50418
21-06-22 11:50	4	36.571236	37.078568	36.89618
21-06-22 12:00	4	36.53533	37.144493	37.11994
21-06-22 12:10	4	36.8464	37.0811	36.573833
21-06-22 12:20	4	36.993664	37.19342	36.831356
21-06-22 12:30	4	36.60552	37.147957	36.57699
21-06-22 12:40	4	36.993935	37.20159	36.676815
21-06-22 12:50	4	37.00306	37.285137	36.75649
21-06-22 13:00	4	36.79803	37.287727	36.781578
21-06-22 13:10	4	37.20633	37.143692	36.743496
21-06-22 13:20	4	37.005013	37.185844	37.067497
21-06-22 13:30	4	36.93874	37.185387	37.128063
21-06-22 13:40	4	36.50979	37.100677	37.223305
21-06-22 13:50	4	36.097656	37.205856	37.092827
21-06-22 14:00	4	35.709328	37.263603	36.93602
21-06-22 14:10	4	35.845848	37.183186	36.989773
21-06-22 14:20	4	36.3278	37.092346	36.951378
21-06-22 14:30	4	36.543983	36.9945	37.106583
21-06-22 14:40	4	36.51801	36.901047	37.13122
21-06-22 14:50	4	36.504364	36.805763	36.949722
21-06-22 15:00	4	36.38659	36.77597	37.018024
21-06-22 15:10	4	35.875824	36.60713	36.503834
21-06-22 15:20	4	36.156006	36.78027	36.753174
21-06-22 15:30	4	36.286377	37.038677	36.77384
21-06-22 15:40	4	35.95739	37.11367	37.007145
21-06-22 15:50	4	36.420433	36.963165	37.320534
21-06-22 16:00	4	36.649727	37.09563	37.41154
21-06-22 16:10	4	36.26465	37.140694	37.22837
21-06-22 16:20	4	36.149925	36.989204	37.36589
21-06-22 16:30	4	36.35627	36.99741	37.124416
21-06-22 16:40	4	36.772705	36.922195	37.09999
21-06-22 16:50	4	36.86352	37.129375	37.080914
21-06-22 17:00	4	36.57337	37.09889	36.99961
21-06-22 17:10	4	36.30704	37.151485	36.32063
21-06-22 17:20	4	36.542988	37.28463	36.34283
21-06-22 17:30	4	37.039722	37.393303	36.531425
21-06-22 17:40	4	36.83339	37.493767	36.708633
21-06-22 17:50	4	36.234573	37.548397	36.81471
21-06-22 18:00	4	36.174507	37.20165	37.102467
21-06-22 18:10	4	36.30144	37.11467	37.2057
21-06-22 18:20	4	36.61895	37.221085	37.310493
21-06-22 18:30	4	36.787918	37.24637	36.865242
21-06-22 18:40	4	36.56156	37.121502	36.968525
21-06-22 18:50	4	36.81208	37.252064	37.478485
21-06-22 19:00	4	36.105526	37.366863	37.20481
21-06-22 19:10	4	35.871983	37.267395	36.549908
21-06-22 19:20	4	36.12475	37.304375	37.124523
21-06-22 19:30	4	36.070595	37.26229	36.90766
21-06-22 19:40	4	36.18866	37.23632	36.781994
21-06-22 19:50	4	35.827747	37.175438	36.92858
21-06-22 20:00	4	36.32833	36.672962	37.266796
21-06-22 20:10	4	36.467728	36.723156	37.258804
21-06-22 20:20	4	36.659203	37.167084	37.112293
21-06-22 20:30	4	36.743904	37.346935	36.949474
21-06-22 20:40	4	37.163197	36.859657	37.18144
21-06-22 20:50	4	37.17308	36.92083	36.83635
21-06-22 21:00	4	37.136833	37.160774	36.592857
21-06-22 21:10	4	36.317173	37.27866	36.61662
21-06-22 21:20	4	36.319733	37.501907	36.51025
21-06-22 21:30	4	36.563736	37.503838	36.604332
21-06-22 21:40	4	36.706535	37.419693	37.009167
21-06-22 21:50	4	36.470253	37.53096	37.166504
21-06-22 22:00	4	36.456432	37.283966	36.785736
21-06-22 22:10	4	36.308304	37.393436	36.677803
21-06-22 22:20	4	36.176334	37.219048	37.006596
21-06-22 22:30	4	36.475136	37.209206	36.7073
21-06-22 22:40	4	36.67056	37.135918	37.157738
21-06-22 22:50	4	36.746666	37.203053	36.79552
21-06-22 23:00	4	37.001595	37.391624	36.89747
21-06-22 23:10	4	36.836674	37.300846	36.63727
21-06-22 23:20	4	36.94111	37.57261	36.677284
21-06-22 23:30	4	36.801456	37.3449	36.9526
21-06-22 23:40	4	36.494972	37.28178	37.150757
21-06-22 23:50	4	37.180523	37.471043	37.15113
21-06-23 00:00	4	37.325096	37.45857	36.827248
21-06-23 00:10	4	36.78401	37.60685	37.242973
21-06-23 00:20	4	37.01377	37.462887	37.36315
21-06-23 00:30	4	37.26377	37.45594	36.939243
21-06-23 00:40	4	37.31382	37.671043	37.395725
21-06-23 00:50	4	36.610355	37.941498	37.21675
21-06-23 01:00	4	36.404095	38.172417	37.00962
21-06-23 01:10	4	36.50097	38.26962	37.097862
21-06-23 01:20	4	37.267296	38.262375	37.165733
21-06-23 01:30	4	37.350056	37.75103	36.907017
21-06-23 01:40	4	37.570057	37.675694	37.408417
21-06-23 01:50	4	37.53994	37.77777	37.63891
21-06-23 02:00	4	37.59751	38.068867	37.734566
21-06-23 02:10	4	37.245384	38.25198	37.65469
21-06-23 02:20	4	37.486523	38.217518	37.35976
21-06-23 02:30	4	37.39844	38.4928	37.219124
21-06-23 02:40	4	37.389168	38.38334	37.91535
21-06-23 02:50	4	37.434353	37.90564	37.65822
21-06-23 03:00	4	37.560616	37.88991	38.037422
21-06-23 03:10	4	37.23238	37.958492	38.166115
21-06-23 03:20	4	37.2558	37.715294	38.13564
21-06-23 03:30	4	37.293446	37.354115	38.001904
21-06-23 03:40	4	37.102654	37.2573	37.849514
21-06-23 03:50	4	36.973877	37.12579	37.738785
21-06-23 04:00	4	36.96949	37.307793	37.116566
21-06-23 04:10	4	37.004738	37.438454	37.151814
21-06-23 04:20	4	37.09448	37.426937	37.302475
21-06-23 04:30	4	37.06511	37.36573	37.40778
21-06-23 04:40	4	37.21167	37.18874	37.75074
21-06-23 04:50	4	37.06439	37.427708	37.70373
21-06-23 05:00	4	37.048504	37.394707	37.689796
21-06-23 05:10	4	37.023453	37.58095	37.78939
21-06-23 05:20	4	37.053013	37.817436	37.897556
21-06-23 05:30	4	37.005898	38.16523	37.92892
21-06-23 05:40	4	36.849384	38.155575	37.95132
21-06-23 05:50	4	37.30158	38.11587	37.86415
21-06-23 06:00	4	37.234016	38.08297	38.04466
21-06-23 06:10	4	37.30143	37.87666	37.810993
21-06-23 06:20	4	37.256	37.523613	37.204674
21-06-23 06:30	4	37.12655	37.452736	37.215416
21-06-23 06:40	4	37.25133	37.248028	37.36001
21-06-23 06:50	4	37.137173	37.325737	37.70635
21-06-23 07:00	5	37.001183	37.199635	37.63835
21-06-23 07:10	5	37.071846	36.906532	37.45589
21-06-23 07:20	5	37.00564	36.938423	37.112015
21-06-23 07:30	5	36.770256	36.95127	37.17307
21-06-23 07:40	5	36.465805	36.73963	37.025017
21-06-23 07:50	5	36.57956	36.74606	37.034626
21-06-23 08:00	5	36.772423	36.77578	36.85984
21-06-23 08:10	5	36.763786	36.681335	36.49827
21-06-23 08:20	5	37.106304	36.72541	36.638546
21-06-23 08:30	5	36.872375	36.653767	37.09344
21-06-23 08:40	5	36.913418	36.726128	37.244038
21-06-23 08:50	5	37.005714	36.480404	37.03074
21-06-23 09:00	5	37.249256	36.609856	36.798817
21-06-23 09:10	5	37.41328	36.933006	37.016552
21-06-23 09:20	5	37.48475	36.952194	36.8683
21-06-23 09:30	5	37.28079	37.10846	36.63927
21-06-23 09:40	5	36.8282	37.2587	36.36745
21-06-23 09:50	5	36.493454	37.32006	36.27404
21-06-23 10:00	5	36.449562	37.34377	36.57847
21-06-23 10:10	5	36.65738	37.441093	36.51814
21-06-23 10:20	5	36.872902	37.272644	36.503284
21-06-23 10:30	5	36.290016	37.464012	36.785217
21-06-23 10:40	5	36.316463	37.580097	36.781578
21-06-23 10:50	5	36.339993	37.544544	37.122524
21-06-23 11:00	5	36.646126	37.566204	37.417953
21-06-23 11:10	5	36.716473	37.672123	37.612614
21-06-23 11:20	5	36.485466	37.613613	37.229637
21-06-23 11:30	5	36.762375	37.721405	37.26241
21-06-23 11:40	5	37.035744	37.827347	37.27659
21-06-23 11:50	5	37.029057	37.80114	37.243324
21-06-23 12:00	5	36.972645	37.50892	37.292595
21-06-23 12:10	5	36.731464	36.957382	37.302166
21-06-23 12:20	5	36.632553	36.677494	36.95912
21-06-23 12:30	5	36.766182	37.158096	36.876125
21-06-23 12:40	5	37.08294	37.61169	37.098896
21-06-23 12:50	5	37.159145	37.76052	37.474453
21-06-23 13:00	5	36.5094	37.344296	37.25761
21-06-23 13:10	5	36.28944	36.956913	37.053516
21-06-23 13:20	5	36.409542	36.982285	37.065865
21-06-23 13:30	5	36.69098	37.13524	37.21392
21-06-23 13:40	5	36.454594	37.108955	37.0719
21-06-23 13:50	5	36.47491	37.094334	36.777668
21-06-23 14:00	5	36.22979	36.887146	36.525143
21-06-23 14:10	5	36.45234	36.117416	36.66173
21-06-23 14:20	5	36.643044	36.19464	37.02979
21-06-23 14:30	5	35.994873	36.33988	36.955086
21-06-23 14:40	5	36.106323	36.404438	36.719574
21-06-23 14:50	5	36.392006	36.71043	36.693012
21-06-23 15:00	5	36.21583	36.92054	36.66764
21-06-23 15:10	5	36.272625	37.020905	36.505775
21-06-23 15:20	5	36.39904	37.098724	36.76623
21-06-23 15:30	5	36.294334	36.854805	36.946217
21-06-23 15:40	5	36.373795	36.63078	36.903145
21-06-23 15:50	5	36.28258	36.493183	37.030643
21-06-23 16:00	5	36.546577	36.88743	36.82798
21-06-23 16:10	5	36.53013	37.035473	36.628677
21-06-23 16:20	5	36.686573	36.73843	36.613697
21-06-23 16:30	5	36.267265	36.641422	36.703445
21-06-23 16:40	5	36.29096	36.774067	37.06861
21-06-23 16:50	5	36.407692	36.937325	37.19903
21-06-23 17:00	5	36.406776	36.977745	36.878716
21-06-23 17:10	5	36.5242	37.142464	37.153805
21-06-23 17:20	5	36.68423	37.01972	36.592285
21-06-23 17:30	5	36.716637	36.89721	36.880264
21-06-23 17:40	5	36.70001	37.031776	36.849434
21-06-23 17:50	5	36.624535	37.289024	36.97111
21-06-23 18:00	5	36.425407	37.29824	37.150707
21-06-23 18:10	5	36.614517	36.523598	36.960407
21-06-23 18:20	5	36.5291	36.54049	36.347454
21-06-23 18:30	5	37.119812	36.85006	36.252068
21-06-23 18:40	5	36.88835	36.91703	36.76184
21-06-23 18:50	5	36.52682	36.882763	36.98281
21-06-23 19:00	5	36.376564	36.998405	36.981873
21-06-23 19:10	5	36.524998	36.930115	36.4887
21-06-23 19:20	5	36.997013	37.01045	36.8382
21-06-23 19:30	5	37.03529	37.00953	36.87498
21-06-23 19:40	5	36.370655	36.94275	36.939777
21-06-23 19:50	5	36.305588	36.991207	36.7953
21-06-23 20:00	5	36.233837	37.33351	37.31997
21-06-23 20:10	5	36.44082	36.78258	37.32882
21-06-23 20:20	5	36.551033	36.993965	37.0868
21-06-23 20:30	5	36.982567	36.95915	37.04468
21-06-23 20:40	5	37.14502	37.053303	37.127342
21-06-23 20:50	5	37.20131	37.176517	37.12807
21-06-23 21:00	5	36.629036	37.18966	36.646782
21-06-23 21:10	5	36.61392	37.209957	36.808643
21-06-23 21:20	5	36.35425	37.288757	36.71174
21-06-23 21:30	5	36.4663	37.33049	36.802265
21-06-23 21:40	5	36.558327	37.34956	36.934174
21-06-23 21:50	5	36.799507	37.079384	37.12391
21-06-23 22:00	5	36.94188	36.837757	36.74088
21-06-23 22:10	5	37.162575	37.010536	37.245625
21-06-23 22:20	5	37.23887	37.37522	37.432396
21-06-23 22:30	5	37.379597	37.11882	37.450478
21-06-23 22:40	5	37.16912	37.15043	37.384087
21-06-23 22:50	5	36.872246	37.251892	37.139828
21-06-23 23:00	5	36.67766	37.21782	37.01476
21-06-23 23:10	5	36.756073	37.559536	36.671467
21-06-23 23:20	5	36.958073	37.28877	37.102333
21-06-23 23:30	5	37.153496	37.45923	37.372387
21-06-23 23:40	5	37.189613	37.421455	36.95188
21-06-23 23:50	5	36.75561	37.428585	37.226646
21-06-24 00:00	5	36.685555	37.64514	37.31544
21-06-24 00:10	5	36.737648	37.393867	37.126698
21-06-24 00:20	5	37.067497	37.82218	36.93297
21-06-24 00:30	5	37.02915	38.060703	37.29797
21-06-24 00:40	5	37.31067	38.141754	37.750057
21-06-24 00:50	5	37.008705	38.264114	37.364613
21-06-24 01:00	5	37.221565	38.493	37.45808
21-06-24 01:10	5	37.327187	38.273712	37.546104
21-06-24 01:20	5	37.113884	38.024025	37.35154
21-06-24 01:30	5	37.331154	37.540993	37.422752
21-06-24 01:40	5	37.456474	37.76974	37.42805
21-06-24 01:50	5	37.38499	37.61564	37.57649
21-06-24 02:00	5	37.3597	37.592003	37.512447
21-06-24 02:10	5	37.225204	37.42537	37.5057
21-06-24 02:20	5	37.51129	37.511803	37.933876
21-06-24 02:30	5	37.67936	37.79281	37.89298
21-06-24 02:40	5	37.595345	38.14843	37.932476
21-06-24 02:50	5	37.762173	37.659203	37.69618
21-06-24 03:00	5	37.584526	37.62829	37.96273
21-06-24 03:10	5	37.29666	37.62402	37.873623
21-06-24 03:20	5	36.800667	37.579372	37.864662
21-06-24 03:30	5	37.086853	37.308735	37.992275
21-06-24 03:40	5	37.41996	37.402534	37.550056
21-06-24 03:50	5	37.344875	37.507835	37.468246
21-06-24 04:00	5	37.16691	37.541557	37.41604
21-06-24 04:10	5	37.349854	37.64334	37.45594
21-06-24 04:20	5	37.08213	37.670742	37.63245
21-06-24 04:30	5	36.579857	37.867073	37.855545
21-06-24 04:40	5	37.110806	37.804607	37.83035
21-06-24 04:50	5	36.99884	37.570415	37.594772
21-06-24 05:00	5	36.844566	37.633434	37.61672
21-06-24 05:10	5	37.037224	38.131668	37.93733
21-06-24 05:20	5	36.94759	37.999207	38.05849
21-06-24 05:30	5	37.02929	38.19641	37.991165
21-06-24 05:40	5	37.145695	38.237587	38.09034
21-06-24 05:50	5	37.515923	38.26037	37.980587
21-06-24 06:00	5	37.293877	38.158237	37.956444
21-06-24 06:10	5	37.3464	37.814148	37.918377
21-06-24 06:20	5	37.343567	37.43304	38.024437
21-06-24 06:30	5	37.511375	37.779064	37.954308
21-06-24 06:40	5	37.63156	37.791832	37.865627
21-06-24 06:50	5	37.29004	37.582542	37.78628
21-06-24 07:00	6	37.10046	37.0412	37.360466
21-06-24 07:10	6	36.97583	36.960163	37.215904
21-06-24 07:20	6	36.928925	37.10084	37.199326
21-06-24 07:30	6	37.213753	37.08203	36.95943
21-06-24 07:40	6	37.032013	36.98424	36.921062
21-06-24 07:50	6	36.716534	36.753204	37.278522
21-06-24 08:00	6	36.55498	36.40001	37.291336
21-06-24 08:10	6	36.822224	36.472775	36.966816
21-06-24 08:20	6	37.042953	36.386787	36.601982
21-06-24 08:30	6	37.098595	36.53191	36.55331
21-06-24 08:40	6	36.651943	36.628925	36.267
21-06-24 08:50	6	36.145298	36.68976	36.60795
21-06-24 09:00	6	36.3728	36.658745	36.87313
21-06-24 09:10	6	36.323	36.704796	36.715862
21-06-24 09:20	6	36.38264	36.88156	36.76466
21-06-24 09:30	6	36.280178	36.774067	36.805916
21-06-24 09:40	6	36.31791	36.57677	36.54943
21-06-24 09:50	6	36.49415	36.829266	36.38373
21-06-24 10:00	6	36.55837	37.026497	36.720394
21-06-24 10:10	6	36.74578	37.22341	36.99987
21-06-24 10:20	6	35.984657	36.994774	36.922142
21-06-24 10:30	6	35.820915	36.557228	37.033314
21-06-24 10:40	6	36.022938	36.570446	36.69675
21-06-24 10:50	6	not_recorded	not_recorded	not_recorded
21-06-24 11:00	6	not_recorded	not_recorded	not_recorded
21-06-24 11:10	6	not_recorded	not_recorded	not_recorded
21-06-24 11:20	6	not_recorded	not_recorded	not_recorded
21-06-24 11:30	6	not_recorded	not_recorded	not_recorded
21-06-24 11:40	6	not_recorded	not_recorded	not_recorded
21-06-24 11:50	6	not_recorded	not_recorded	not_recorded
21-06-24 12:00	6	not_recorded	not_recorded	not_recorded
21-06-24 12:10	6	not_recorded	not_recorded	not_recorded
21-06-24 12:20	6	not_recorded	not_recorded	not_recorded
21-06-24 12:30	6	not_recorded	not_recorded	not_recorded
21-06-24 12:40	6	not_recorded	not_recorded	not_recorded
21-06-24 12:50	6	not_recorded	not_recorded	not_recorded
21-06-24 13:00	6	not_recorded	not_recorded	not_recorded
21-06-24 13:10	6	not_recorded	not_recorded	not_recorded
21-06-24 13:20	6	not_recorded	not_recorded	not_recorded
21-06-24 13:30	6	not_recorded	not_recorded	not_recorded
21-06-24 13:40	6	not_recorded	not_recorded	not_recorded
21-06-24 13:50	6	not_recorded	not_recorded	not_recorded
21-06-24 14:00	6	not_recorded	not_recorded	not_recorded
21-06-24 14:10	6	not_recorded	not_recorded	not_recorded
21-06-24 14:20	6	not_recorded	not_recorded	not_recorded
21-06-24 14:30	6	not_recorded	not_recorded	not_recorded
21-06-24 14:40	6	not_recorded	not_recorded	not_recorded
21-06-24 14:50	6	not_recorded	not_recorded	not_recorded
21-06-24 15:00	6	not_recorded	not_recorded	not_recorded
21-06-24 15:10	6	not_recorded	not_recorded	not_recorded
21-06-24 15:20	6	not_recorded	not_recorded	not_recorded
21-06-24 15:30	6	not_recorded	not_recorded	not_recorded
21-06-24 15:40	6	not_recorded	not_recorded	not_recorded
21-06-24 15:50	6	not_recorded	not_recorded	not_recorded
21-06-24 16:00	6	not_recorded	not_recorded	not_recorded
21-06-24 16:10	6	not_recorded	not_recorded	not_recorded
21-06-24 16:20	6	not_recorded	not_recorded	not_recorded
21-06-24 16:30	6	not_recorded	not_recorded	not_recorded
21-06-24 16:40	6	not_recorded	not_recorded	not_recorded
21-06-24 16:50	6	not_recorded	not_recorded	not_recorded
21-06-24 17:00	6	not_recorded	not_recorded	not_recorded
21-06-24 17:10	6	not_recorded	not_recorded	not_recorded
21-06-24 17:20	6	not_recorded	not_recorded	not_recorded
21-06-24 17:30	6	not_recorded	not_recorded	not_recorded
21-06-24 17:40	6	not_recorded	not_recorded	not_recorded
21-06-24 17:50	6	not_recorded	not_recorded	not_recorded
21-06-24 18:00	6	not_recorded	not_recorded	not_recorded
21-06-24 18:10	6	not_recorded	not_recorded	not_recorded
21-06-24 18:20	6	not_recorded	not_recorded	not_recorded
21-06-24 18:30	6	not_recorded	not_recorded	not_recorded
21-06-24 18:40	6	not_recorded	not_recorded	not_recorded
21-06-24 18:50	6	not_recorded	not_recorded	not_recorded
21-06-24 19:00	6	not_recorded	not_recorded	not_recorded
21-06-24 19:10	6	not_recorded	not_recorded	not_recorded
21-06-24 19:20	6	not_recorded	not_recorded	not_recorded
21-06-24 19:30	6	not_recorded	not_recorded	not_recorded
21-06-24 19:40	6	not_recorded	not_recorded	not_recorded
21-06-24 19:50	6	not_recorded	not_recorded	not_recorded
21-06-24 20:00	6	not_recorded	not_recorded	not_recorded
21-06-24 20:10	6	not_recorded	not_recorded	not_recorded
21-06-24 20:20	6	not_recorded	not_recorded	not_recorded
21-06-24 20:30	6	not_recorded	not_recorded	not_recorded
21-06-24 20:40	6	not_recorded	not_recorded	not_recorded
21-06-24 20:50	6	not_recorded	not_recorded	not_recorded
21-06-24 21:00	6	not_recorded	not_recorded	not_recorded
21-06-24 21:10	6	not_recorded	not_recorded	not_recorded
21-06-24 21:20	6	not_recorded	not_recorded	not_recorded
21-06-24 21:30	6	not_recorded	not_recorded	not_recorded
21-06-24 21:40	6	not_recorded	not_recorded	not_recorded
21-06-24 21:50	6	not_recorded	not_recorded	not_recorded
21-06-24 22:00	6	not_recorded	not_recorded	not_recorded
21-06-24 22:10	6	not_recorded	not_recorded	not_recorded
21-06-24 22:20	6	not_recorded	not_recorded	not_recorded
21-06-24 22:30	6	not_recorded	not_recorded	not_recorded
21-06-24 22:40	6	not_recorded	not_recorded	not_recorded
21-06-24 22:50	6	not_recorded	not_recorded	not_recorded
21-06-24 23:00	6	not_recorded	not_recorded	not_recorded
21-06-24 23:10	6	not_recorded	not_recorded	not_recorded
21-06-24 23:20	6	not_recorded	not_recorded	not_recorded
21-06-24 23:30	6	not_recorded	not_recorded	not_recorded
21-06-24 23:40	6	not_recorded	not_recorded	not_recorded
21-06-24 23:50	6	not_recorded	not_recorded	not_recorded
21-06-25 00:00	6	not_recorded	not_recorded	not_recorded
21-06-25 00:10	6	not_recorded	not_recorded	not_recorded
21-06-25 00:20	6	not_recorded	not_recorded	not_recorded
21-06-25 00:30	6	not_recorded	not_recorded	not_recorded
21-06-25 00:40	6	not_recorded	not_recorded	not_recorded
21-06-25 00:50	6	not_recorded	not_recorded	not_recorded
21-06-25 01:00	6	not_recorded	not_recorded	not_recorded
21-06-25 01:10	6	not_recorded	not_recorded	not_recorded
21-06-25 01:20	6	not_recorded	not_recorded	not_recorded
21-06-25 01:30	6	not_recorded	not_recorded	not_recorded
21-06-25 01:40	6	not_recorded	not_recorded	not_recorded
21-06-25 01:50	6	not_recorded	not_recorded	not_recorded
21-06-25 02:00	6	not_recorded	not_recorded	not_recorded
21-06-25 02:10	6	not_recorded	not_recorded	not_recorded
21-06-25 02:20	6	not_recorded	not_recorded	not_recorded
21-06-25 02:30	6	not_recorded	not_recorded	not_recorded
21-06-25 02:40	6	not_recorded	not_recorded	not_recorded
21-06-25 02:50	6	not_recorded	not_recorded	not_recorded
21-06-25 03:00	6	not_recorded	not_recorded	not_recorded
21-06-25 03:10	6	not_recorded	not_recorded	not_recorded
21-06-25 03:20	6	not_recorded	not_recorded	not_recorded
21-06-25 03:30	6	not_recorded	not_recorded	not_recorded
21-06-25 03:40	6	not_recorded	not_recorded	not_recorded
21-06-25 03:50	6	not_recorded	not_recorded	not_recorded
21-06-25 04:00	6	not_recorded	not_recorded	not_recorded
21-06-25 04:10	6	not_recorded	not_recorded	not_recorded
21-06-25 04:20	6	not_recorded	not_recorded	not_recorded
21-06-25 04:30	6	not_recorded	not_recorded	not_recorded
21-06-25 04:40	6	not_recorded	not_recorded	not_recorded
21-06-25 04:50	6	not_recorded	not_recorded	not_recorded
21-06-25 05:00	6	not_recorded	not_recorded	not_recorded
21-06-25 05:10	6	not_recorded	not_recorded	not_recorded
21-06-25 05:20	6	not_recorded	not_recorded	not_recorded
21-06-25 05:30	6	not_recorded	not_recorded	not_recorded
21-06-25 05:40	6	not_recorded	not_recorded	not_recorded
21-06-25 05:50	6	not_recorded	not_recorded	not_recorded
21-06-25 06:00	6	not_recorded	not_recorded	not_recorded
21-06-25 06:10	6	not_recorded	not_recorded	not_recorded
21-06-25 06:20	6	not_recorded	not_recorded	not_recorded
21-06-25 06:30	6	not_recorded	not_recorded	not_recorded
21-06-25 06:40	6	not_recorded	not_recorded	not_recorded
21-06-25 06:50	6	not_recorded	not_recorded	not_recorded
