# Supplementary material for: Rodent home cage monitoring for preclinical safety pharmacology assessment: results of a multi-company validation evaluating nonclinical and clinical data from three compounds
Source: Front Toxicol. 2025 Nov 5;7:1655330. doi: 10.3389/ftox.2025.1655330 (PMC12626872; doi:10.3389/ftox.2025.1655330)
Supplement: Supplementary file 1 [file DataSheet1.zip › JNJ/JNJ_Temperature_VEH_Cage-1.csv]

timestamp	day_index	985141003627909	985141003627910	985141003627911
21-06-04 07:00	-4	not_recorded	not_recorded	not_recorded
21-06-04 07:10	-4	not_recorded	not_recorded	not_recorded
21-06-04 07:20	-4	not_recorded	not_recorded	not_recorded
21-06-04 07:30	-4	not_recorded	not_recorded	not_recorded
21-06-04 07:40	-4	not_recorded	not_recorded	not_recorded
21-06-04 07:50	-4	not_recorded	not_recorded	not_recorded
21-06-04 08:00	-4	not_recorded	not_recorded	not_recorded
21-06-04 08:10	-4	not_recorded	not_recorded	not_recorded
21-06-04 08:20	-4	not_recorded	not_recorded	not_recorded
21-06-04 08:30	-4	not_recorded	not_recorded	not_recorded
21-06-04 08:40	-4	not_recorded	not_recorded	not_recorded
21-06-04 08:50	-4	not_recorded	not_recorded	not_recorded
21-06-04 09:00	-4	not_recorded	not_recorded	not_recorded
21-06-04 09:10	-4	not_recorded	not_recorded	not_recorded
21-06-04 09:20	-4	not_recorded	not_recorded	not_recorded
21-06-04 09:30	-4	not_recorded	not_recorded	not_recorded
21-06-04 09:40	-4	not_recorded	not_recorded	not_recorded
21-06-04 09:50	-4	not_recorded	not_recorded	not_recorded
21-06-04 10:00	-4	37.548283	36.86403	36.48226
21-06-04 10:10	-4	37.806843	37.269062	36.917336
21-06-04 10:20	-4	37.608147	37.150215	37.06941
21-06-04 10:30	-4	37.59636	36.944496	36.729286
21-06-04 10:40	-4	37.67041	36.89922	36.8352
21-06-04 10:50	-4	37.612186	36.714966	36.901863
21-06-04 11:00	-4	37.55794	36.819405	36.940388
21-06-04 11:10	-4	37.438408	36.775352	36.947517
21-06-04 11:20	-4	37.37124	36.98441	37.059517
21-06-04 11:30	-4	37.385426	36.84715	37.08994
21-06-04 11:40	-4	37.30754	37.00167	36.816616
21-06-04 11:50	-4	37.127415	36.65372	36.55192
21-06-04 12:00	-4	37.18832	36.55162	36.766045
21-06-04 12:10	-4	37.04157	36.389362	36.678326
21-06-04 12:20	-4	36.85044	36.17493	36.37436
21-06-04 12:30	-4	36.79717	36.174408	36.564396
21-06-04 12:40	-4	36.63716	36.407776	36.389282
21-06-04 12:50	-4	36.898674	36.6047	36.337498
21-06-04 13:00	-4	36.31091	36.546806	35.96871
21-06-04 13:10	-4	36.42127	36.515892	36.07741
21-06-04 13:20	-4	36.515694	36.917458	36.519142
21-06-04 13:30	-4	36.49407	36.411674	36.53858
21-06-04 13:40	-4	36.65395	35.697685	36.040096
21-06-04 13:50	-4	36.77987	35.928177	36.58025
21-06-04 14:00	-4	36.427567	36.365997	36.21983
21-06-04 14:10	-4	36.6289	36.934616	36.111286
21-06-04 14:20	-4	37.113064	37.12034	35.634068
21-06-04 14:30	-4	37.271008	36.84805	35.953285
21-06-04 14:40	-4	36.762695	36.350334	36.007614
21-06-04 14:50	-4	36.813965	36.222824	36.074535
21-06-04 15:00	-4	37.03888	36.23281	36.797066
21-06-04 15:10	-4	37.118958	36.269726	37.18202
21-06-04 15:20	-4	37.26662	36.2001	37.317417
21-06-04 15:30	-4	37.32138	36.29825	37.235863
21-06-04 15:40	-4	37.287254	36.798958	36.59554
21-06-04 15:50	-4	37.247322	36.800545	36.890354
21-06-04 16:00	-4	37.176495	36.95868	36.87878
21-06-04 16:10	-4	37.29552	36.84168	37.085377
21-06-04 16:20	-4	37.378548	36.767166	36.837593
21-06-04 16:30	-4	37.374104	36.374786	36.671978
21-06-04 16:40	-4	37.347404	36.80793	37.091457
21-06-04 16:50	-4	37.07181	36.853268	37.22402
21-06-04 17:00	-4	36.83131	36.394283	37.058357
21-06-04 17:10	-4	37.323956	36.244022	36.58329
21-06-04 17:20	-4	37.11831	36.330757	36.88644
21-06-04 17:30	-4	37.11335	36.82295	37.09174
21-06-04 17:40	-4	37.049454	36.67643	37.03869
21-06-04 17:50	-4	36.72747	36.651222	36.998924
21-06-04 18:00	-4	36.896782	36.63276	36.54448
21-06-04 18:10	-4	37.056416	36.66044	36.4437
21-06-04 18:20	-4	37.20482	36.522587	36.422817
21-06-04 18:30	-4	37.01726	36.786358	36.328896
21-06-04 18:40	-4	36.836334	36.39112	36.501102
21-06-04 18:50	-4	36.73424	36.44719	36.475502
21-06-04 19:00	-4	36.800934	36.795616	36.782143
21-06-04 19:10	-4	36.473267	36.78237	36.91881
21-06-04 19:20	-4	36.88118	36.95185	36.545555
21-06-04 19:30	-4	37.209637	37.41958	37.04752
21-06-04 19:40	-4	37.169487	37.133102	37.235523
21-06-04 19:50	-4	37.16405	37.19283	37.235554
21-06-04 20:00	-4	37.141373	36.85511	37.351616
21-06-04 20:10	-4	37.06291	36.221447	37.41295
21-06-04 20:20	-4	36.72309	36.879894	37.352848
21-06-04 20:30	-4	37.26136	36.731247	37.297695
21-06-04 20:40	-4	37.12501	36.683224	37.00046
21-06-04 20:50	-4	36.997963	36.59862	36.68674
21-06-04 21:00	-4	37.032833	36.996254	37.107826
21-06-04 21:10	-4	36.596733	36.750072	37.234047
21-06-04 21:20	-4	37.19101	37.00668	37.200127
21-06-04 21:30	-4	37.273674	36.997482	37.149437
21-06-04 21:40	-4	37.153664	36.477425	37.56593
21-06-04 21:50	-4	37.361755	36.404026	37.32695
21-06-04 22:00	-4	37.181477	36.510666	37.238205
21-06-04 22:10	-4	37.333332	36.864563	37.418358
21-06-04 22:20	-4	37.364975	37.187485	36.969444
21-06-04 22:30	-4	37.481094	37.31159	36.845226
21-06-04 22:40	-4	37.633026	37.213585	36.94502
21-06-04 22:50	-4	37.904343	37.157528	37.009396
21-06-04 23:00	-4	37.98066	37.57383	37.180817
21-06-04 23:10	-4	37.943634	37.878685	37.177437
21-06-04 23:20	-4	37.93513	37.96497	37.371758
21-06-04 23:30	-4	38.266895	37.94921	37.325787
21-06-04 23:40	-4	37.69757	37.925682	37.097786
21-06-04 23:50	-4	37.579884	37.85144	37.31054
21-06-05 00:00	-4	37.90664	37.96012	37.310905
21-06-05 00:10	-4	37.602882	37.75715	37.55777
21-06-05 00:20	-4	37.51095	37.628525	37.464195
21-06-05 00:30	-4	37.441307	37.48933	37.47315
21-06-05 00:40	-4	37.342964	37.67856	37.679344
21-06-05 00:50	-4	37.593792	37.714222	37.92264
21-06-05 01:00	-4	37.916782	37.12139	37.683006
21-06-05 01:10	-4	38.072342	37.475765	37.425266
21-06-05 01:20	-4	37.959858	37.385033	37.53056
21-06-05 01:30	-4	38.02192	37.2344	37.194782
21-06-05 01:40	-4	37.996437	36.95796	36.991386
21-06-05 01:50	-4	37.719906	37.039474	36.620205
21-06-05 02:00	-4	37.972637	37.06368	36.90802
21-06-05 02:10	-4	37.55488	36.98523	37.05133
21-06-05 02:20	-4	37.363304	36.558853	37.1841
21-06-05 02:30	-4	37.24191	36.61482	37.227837
21-06-05 02:40	-4	37.817574	36.817894	36.93713
21-06-05 02:50	-4	37.747166	36.819675	36.98606
21-06-05 03:00	-4	37.83918	36.767136	37.192795
21-06-05 03:10	-4	37.592445	36.507484	37.47444
21-06-05 03:20	-4	37.907143	36.49492	37.779423
21-06-05 03:30	-4	37.909306	36.861458	37.44084
21-06-05 03:40	-4	37.86573	37.100933	37.461468
21-06-05 03:50	-4	37.821983	37.47475	37.535316
21-06-05 04:00	-4	37.449516	37.566154	37.38503
21-06-05 04:10	-4	37.41069	37.830837	37.300774
21-06-05 04:20	-4	37.985718	37.91577	37.35047
21-06-05 04:30	-4	38.11484	37.571815	37.540543
21-06-05 04:40	-4	38.119804	37.70382	37.518112
21-06-05 04:50	-4	38.11621	37.496815	37.32026
21-06-05 05:00	-4	38.056877	37.828285	36.931877
21-06-05 05:10	-4	38.059277	37.897472	37.059956
21-06-05 05:20	-4	38.22353	37.840233	37.410915
21-06-05 05:30	-4	38.238796	37.77905	37.34574
21-06-05 05:40	-4	38.021297	37.65339	37.407234
21-06-05 05:50	-4	38.02454	37.63434	37.353615
21-06-05 06:00	-4	37.74674	37.063934	37.231937
21-06-05 06:10	-4	37.603863	36.445595	37.364765
21-06-05 06:20	-4	37.427063	36.409523	36.95135
21-06-05 06:30	-4	37.301964	36.44356	36.578716
21-06-05 06:40	-4	37.147865	36.363243	36.761658
21-06-05 06:50	-4	37.040386	36.03205	36.749634
21-06-05 07:00	-3	37.58175	36.108345	36.770355
21-06-05 07:10	-3	37.518826	36.542847	36.71841
21-06-05 07:20	-3	37.445442	36.371815	37.025257
21-06-05 07:30	-3	37.471714	36.70509	36.952026
21-06-05 07:40	-3	37.601982	36.25408	36.566563
21-06-05 07:50	-3	37.28807	36.22014	36.201714
21-06-05 08:00	-3	37.715965	36.627514	36.179596
21-06-05 08:10	-3	37.575817	36.517403	36.54241
21-06-05 08:20	-3	37.39103	36.689445	36.664192
21-06-05 08:30	-3	36.93352	36.40035	36.851616
21-06-05 08:40	-3	36.98328	36.453754	37.005363
21-06-05 08:50	-3	37.298035	36.57188	37.147205
21-06-05 09:00	-3	37.404503	36.63865	36.98466
21-06-05 09:10	-3	37.39895	36.59999	36.29747
21-06-05 09:20	-3	37.165688	36.556152	36.563805
21-06-05 09:30	-3	36.98458	36.50465	36.553215
21-06-05 09:40	-3	37.10582	36.581413	36.90516
21-06-05 09:50	-3	37.020695	36.70001	36.881725
21-06-05 10:00	-3	36.765343	36.551903	36.98929
21-06-05 10:10	-3	36.497765	36.477715	36.926704
21-06-05 10:20	-3	36.29996	36.155937	36.382046
21-06-05 10:30	-3	36.319588	35.83303	36.42151
21-06-05 10:40	-3	36.622242	35.970406	36.193436
21-06-05 10:50	-3	36.530483	36.343727	36.108658
21-06-05 11:00	-3	36.60976	36.763283	36.641846
21-06-05 11:10	-3	36.372765	36.238586	37.002182
21-06-05 11:20	-3	36.43168	36.421173	36.54194
21-06-05 11:30	-3	36.850048	36.419125	36.738167
21-06-05 11:40	-3	37.00439	36.35354	36.684258
21-06-05 11:50	-3	36.954643	36.57444	36.83003
21-06-05 12:00	-3	36.50115	36.681004	36.43696
21-06-05 12:10	-3	36.44831	36.93399	36.26745
21-06-05 12:20	-3	37.20118	37.12307	36.440018
21-06-05 12:30	-3	37.191494	37.02001	36.501324
21-06-05 12:40	-3	37.1361	36.3816	36.232883
21-06-05 12:50	-3	37.25879	36.45865	36.215088
21-06-05 13:00	-3	37.0745	37.012646	36.282413
21-06-05 13:10	-3	36.816086	36.61863	36.32749
21-06-05 13:20	-3	36.93067	36.27987	36.447857
21-06-05 13:30	-3	36.844376	36.424156	36.988163
21-06-05 13:40	-3	36.79931	36.564827	36.5871
21-06-05 13:50	-3	37.0804	36.552483	36.702972
21-06-05 14:00	-3	37.063175	36.619495	36.526417
21-06-05 14:10	-3	37.25621	36.464077	36.24079
21-06-05 14:20	-3	37.07702	36.52505	36.519814
21-06-05 14:30	-3	36.926174	36.67616	36.75781
21-06-05 14:40	-3	36.99161	36.561626	36.63044
21-06-05 14:50	-3	37.058647	36.342323	36.612236
21-06-05 15:00	-3	36.962013	36.325188	36.2513
21-06-05 15:10	-3	36.70248	36.142174	36.73518
21-06-05 15:20	-3	36.567963	36.448418	36.82617
21-06-05 15:30	-3	36.897274	36.852943	36.554974
21-06-05 15:40	-3	36.319466	36.684845	36.87611
21-06-05 15:50	-3	36.5144	36.484318	36.915684
21-06-05 16:00	-3	36.775	36.950462	36.3746
21-06-05 16:10	-3	36.849434	36.675285	36.70323
21-06-05 16:20	-3	36.864292	36.470554	37.1107
21-06-05 16:30	-3	36.614735	36.74798	36.82613
21-06-05 16:40	-3	36.780243	36.93308	36.74762
21-06-05 16:50	-3	37.033962	36.746227	36.611683
21-06-05 17:00	-3	37.09151	36.642204	36.47931
21-06-05 17:10	-3	37.05442	36.641457	36.545444
21-06-05 17:20	-3	36.798626	36.16938	36.566048
21-06-05 17:30	-3	36.936012	36.292667	36.82376
21-06-05 17:40	-3	37.081955	36.330006	36.6744
21-06-05 17:50	-3	37.116768	36.43494	36.808502
21-06-05 18:00	-3	37.004436	36.248013	36.818745
21-06-05 18:10	-3	36.993874	36.463356	36.68052
21-06-05 18:20	-3	37.262703	36.620064	36.984474
21-06-05 18:30	-3	37.049927	36.77535	37.129543
21-06-05 18:40	-3	37.339237	36.64631	36.673607
21-06-05 18:50	-3	37.426	36.58632	37.153145
21-06-05 19:00	-3	37.154934	36.824135	37.46224
21-06-05 19:10	-3	36.942635	36.83034	37.110462
21-06-05 19:20	-3	36.8432	36.700756	36.781826
21-06-05 19:30	-3	37.081684	36.992805	37.075214
21-06-05 19:40	-3	37.517525	37.425213	37.351063
21-06-05 19:50	-3	37.307655	37.51222	37.304676
21-06-05 20:00	-3	37.335823	37.35829	36.578575
21-06-05 20:10	-3	37.68872	37.41909	36.47384
21-06-05 20:20	-3	37.61721	37.505013	36.658573
21-06-05 20:30	-3	37.253338	37.273354	36.553925
21-06-05 20:40	-3	37.40017	37.29138	36.90478
21-06-05 20:50	-3	37.12692	37.312996	37.112953
21-06-05 21:00	-3	37.050922	37.24456	37.23313
21-06-05 21:10	-3	37.18823	37.378147	37.107624
21-06-05 21:20	-3	37.23446	37.196945	37.09551
21-06-05 21:30	-3	37.12847	37.144592	37.10198
21-06-05 21:40	-3	37.27368	37.096886	36.737038
21-06-05 21:50	-3	37.557842	37.04567	36.92842
21-06-05 22:00	-3	37.43322	37.1283	37.00155
21-06-05 22:10	-3	37.93411	37.132423	37.086445
21-06-05 22:20	-3	37.542778	37.125385	37.183537
21-06-05 22:30	-3	37.46342	37.04993	37.264557
21-06-05 22:40	-3	37.70703	37.090668	37.040886
21-06-05 22:50	-3	37.838528	37.492805	37.142906
21-06-05 23:00	-3	37.98938	37.71267	37.35543
21-06-05 23:10	-3	38.181908	37.95829	37.241894
21-06-05 23:20	-3	38.07314	37.784813	36.90406
21-06-05 23:30	-3	37.8318	37.44833	36.787926
21-06-05 23:40	-3	37.93138	37.70306	37.1002
21-06-05 23:50	-3	37.763058	38.04037	37.63426
21-06-06 00:00	-3	37.831573	37.9415	37.612617
21-06-06 00:10	-3	37.918392	37.776897	37.47516
21-06-06 00:20	-3	37.611633	37.880135	37.54078
21-06-06 00:30	-3	37.403584	37.745888	37.52068
21-06-06 00:40	-3	37.484962	37.03308	37.20024
21-06-06 00:50	-3	37.638145	37.213852	37.425488
21-06-06 01:00	-3	37.849976	36.907333	37.28771
21-06-06 01:10	-3	37.714977	37.14376	37.180687
21-06-06 01:20	-3	37.77859	36.570633	37.347427
21-06-06 01:30	-3	37.56472	36.804207	36.881477
21-06-06 01:40	-3	37.768513	36.841	37.04975
21-06-06 01:50	-3	37.92926	36.742935	36.707684
21-06-06 02:00	-3	37.920784	36.769295	36.69639
21-06-06 02:10	-3	37.73817	36.679005	36.999832
21-06-06 02:20	-3	37.763912	36.439674	36.942802
21-06-06 02:30	-3	37.636036	36.333824	36.97432
21-06-06 02:40	-3	37.79839	36.913483	37.161743
21-06-06 02:50	-3	37.775105	37.274006	36.701244
21-06-06 03:00	-3	37.774208	37.580723	37.220413
21-06-06 03:10	-3	37.586987	37.488937	37.277462
21-06-06 03:20	-3	37.497326	37.64013	36.894367
21-06-06 03:30	-3	37.366554	37.597816	36.750095
21-06-06 03:40	-3	37.74092	37.54296	36.599556
21-06-06 03:50	-3	37.901302	37.677498	37.28543
21-06-06 04:00	-3	37.97834	37.639454	37.070168
21-06-06 04:10	-3	37.99105	37.55329	37.080788
21-06-06 04:20	-3	37.99762	37.76304	37.02253
21-06-06 04:30	-3	38.117355	37.640457	37.401024
21-06-06 04:40	-3	38.297596	37.875008	37.907204
21-06-06 04:50	-3	38.15577	37.501953	37.917423
21-06-06 05:00	-3	38.032555	37.84983	37.544632
21-06-06 05:10	-3	38.070744	37.605614	37.55909
21-06-06 05:20	-3	38.059814	37.469707	37.37429
21-06-06 05:30	-3	38.008797	37.548523	37.2087
21-06-06 05:40	-3	37.421352	37.240532	37.400246
21-06-06 05:50	-3	37.597893	37.336933	37.04551
21-06-06 06:00	-3	37.88319	36.708878	37.26383
21-06-06 06:10	-3	37.52822	36.400196	36.220184
21-06-06 06:20	-3	37.87203	36.70332	36.521545
21-06-06 06:30	-3	38.12061	36.909492	36.975563
21-06-06 06:40	-3	37.763027	36.96279	36.899982
21-06-06 06:50	-3	37.440197	37.01082	36.96555
21-06-06 07:00	-2	37.38081	37.089912	36.70543
21-06-06 07:10	-2	37.05534	36.226707	36.81706
21-06-06 07:20	-2	37.113285	36.42283	36.429543
21-06-06 07:30	-2	36.496716	36.245842	35.813255
21-06-06 07:40	-2	36.511097	36.598335	36.001266
21-06-06 07:50	-2	36.629295	36.89665	36.25207
21-06-06 08:00	-2	36.402756	36.55782	36.224754
21-06-06 08:10	-2	36.507824	35.834854	36.19622
21-06-06 08:20	-2	36.646564	35.985374	36.44767
21-06-06 08:30	-2	36.732807	36.17688	36.88831
21-06-06 08:40	-2	36.82846	36.60707	37.003834
21-06-06 08:50	-2	36.942207	36.666134	36.524147
21-06-06 09:00	-2	36.491066	36.482697	36.769066
21-06-06 09:10	-2	36.55939	36.37684	37.13549
21-06-06 09:20	-2	36.837593	36.068123	36.510353
21-06-06 09:30	-2	36.612648	35.971485	35.983147
21-06-06 09:40	-2	36.78612	36.379723	36.1898
21-06-06 09:50	-2	37.027412	36.497234	36.780437
21-06-06 10:00	-2	37.150543	36.421497	36.84543
21-06-06 10:10	-2	37.10722	36.314953	36.6207
21-06-06 10:20	-2	36.645416	36.262676	36.52768
21-06-06 10:30	-2	36.600258	36.42104	36.88992
21-06-06 10:40	-2	36.62552	36.394123	36.913193
21-06-06 10:50	-2	36.516582	36.4743	37.11841
21-06-06 11:00	-2	36.74805	36.78367	36.87843
21-06-06 11:10	-2	36.819427	36.67909	36.94169
21-06-06 11:20	-2	36.366905	36.713573	37.08043
21-06-06 11:30	-2	36.38549	36.31051	36.5886
21-06-06 11:40	-2	36.558495	35.74144	36.527298
21-06-06 11:50	-2	36.65954	35.905632	36.61939
21-06-06 12:00	-2	36.90259	36.17552	36.84892
21-06-06 12:10	-2	36.511803	36.362324	36.558918
21-06-06 12:20	-2	36.43296	35.863884	36.23445
21-06-06 12:30	-2	36.516403	35.291546	36.57138
21-06-06 12:40	-2	36.445335	35.644554	36.124607
21-06-06 12:50	-2	36.58161	35.692375	36.301735
21-06-06 13:00	-2	36.2262	35.72786	36.676216
21-06-06 13:10	-2	36.847416	36.526676	36.749603
21-06-06 13:20	-2	36.641953	36.8191	37.072197
21-06-06 13:30	-2	36.600834	37.11585	37.12469
21-06-06 13:40	-2	36.60325	36.90939	36.86516
21-06-06 13:50	-2	36.903446	36.35202	36.408295
21-06-06 14:00	-2	36.75469	36.188908	36.67812
21-06-06 14:10	-2	36.551575	36.282913	36.701004
21-06-06 14:20	-2	36.847546	36.255135	36.674095
21-06-06 14:30	-2	36.895462	36.433647	36.12728
21-06-06 14:40	-2	36.979897	36.90066	36.487625
21-06-06 14:50	-2	36.810127	36.664482	36.59981
21-06-06 15:00	-2	36.133514	36.30436	36.823578
21-06-06 15:10	-2	36.56265	36.290203	36.610897
21-06-06 15:20	-2	37.04195	36.27861	36.666306
21-06-06 15:30	-2	37.203213	36.1809	35.887672
21-06-06 15:40	-2	37.108704	36.179974	36.054317
21-06-06 15:50	-2	37.154396	36.085915	36.159584
21-06-06 16:00	-2	36.85843	36.11477	36.309765
21-06-06 16:10	-2	36.93642	36.409824	36.60615
21-06-06 16:20	-2	36.39174	36.47982	36.56742
21-06-06 16:30	-2	36.53445	36.333534	36.271446
21-06-06 16:40	-2	36.488014	36.39322	36.31376
21-06-06 16:50	-2	36.670105	37.267548	36.87661
21-06-06 17:00	-2	36.264175	36.885094	37.382275
21-06-06 17:10	-2	36.05109	37.070255	37.110565
21-06-06 17:20	-2	36.489925	37.1018	36.925327
21-06-06 17:30	-2	36.90641	37.07348	36.58746
21-06-06 17:40	-2	36.69296	36.846394	36.609505
21-06-06 17:50	-2	36.29387	36.999283	36.93027
21-06-06 18:00	-2	36.531685	36.48268	37.26492
21-06-06 18:10	-2	37.104046	36.24452	36.75677
21-06-06 18:20	-2	36.95377	36.034122	36.8581
21-06-06 18:30	-2	36.99821	36.20988	36.792587
21-06-06 18:40	-2	37.015205	36.78112	37.091927
21-06-06 18:50	-2	37.079052	36.6258	36.638634
21-06-06 19:00	-2	36.568745	36.760838	36.954235
21-06-06 19:10	-2	36.638325	36.577293	37.000694
21-06-06 19:20	-2	36.60321	36.39318	37.000977
21-06-06 19:30	-2	36.58607	36.165604	36.964794
21-06-06 19:40	-2	37.087273	36.685276	36.507484
21-06-06 19:50	-2	37.15827	36.86224	37.095417
21-06-06 20:00	-2	37.30686	36.432804	36.990192
21-06-06 20:10	-2	36.962032	36.407078	36.756084
21-06-06 20:20	-2	36.990597	36.363976	36.664536
21-06-06 20:30	-2	36.91718	36.481255	36.595234
21-06-06 20:40	-2	37.183365	37.166054	36.597176
21-06-06 20:50	-2	37.170902	37.215073	36.68862
21-06-06 21:00	-2	37.150845	37.142662	36.661346
21-06-06 21:10	-2	37.40261	36.950714	37.164402
21-06-06 21:20	-2	37.26329	36.491116	36.788673
21-06-06 21:30	-2	36.958523	36.603077	37.001568
21-06-06 21:40	-2	37.072746	36.882595	37.138634
21-06-06 21:50	-2	37.427483	37.266624	36.703236
21-06-06 22:00	-2	37.382896	37.371613	36.652153
21-06-06 22:10	-2	37.397312	36.978695	36.703823
21-06-06 22:20	-2	37.143528	36.764107	36.619843
21-06-06 22:30	-2	37.514534	37.377842	37.127357
21-06-06 22:40	-2	37.71103	37.27816	37.173023
21-06-06 22:50	-2	37.795235	37.616817	36.907112
21-06-06 23:00	-2	37.878223	37.747704	36.9029
21-06-06 23:10	-2	37.66822	37.844643	36.771275
21-06-06 23:20	-2	37.936913	37.753357	37.20992
21-06-06 23:30	-2	37.81755	37.807755	37.444492
21-06-06 23:40	-2	37.924984	37.75163	37.245564
21-06-06 23:50	-2	38.153038	37.490356	37.368652
21-06-07 00:00	-2	37.782417	37.519924	37.358612
21-06-07 00:10	-2	37.810707	37.92353	37.27677
21-06-07 00:20	-2	37.93946	37.797688	37.677967
21-06-07 00:30	-2	37.60722	37.29507	37.545662
21-06-07 00:40	-2	37.999264	37.74452	37.59197
21-06-07 00:50	-2	37.75886	37.65426	37.36755
21-06-07 01:00	-2	37.669	37.14528	37.22863
21-06-07 01:10	-2	37.687843	37.073044	37.123306
21-06-07 01:20	-2	37.400574	36.53331	37.14783
21-06-07 01:30	-2	37.34695	36.652294	37.08204
21-06-07 01:40	-2	37.490063	36.80741	37.239494
21-06-07 01:50	-2	37.454647	36.60906	36.9535
21-06-07 02:00	-2	37.48797	36.72736	37.206947
21-06-07 02:10	-2	37.725494	36.55964	36.955833
21-06-07 02:20	-2	38.037815	36.640503	37.056034
21-06-07 02:30	-2	37.70765	36.75199	37.22975
21-06-07 02:40	-2	37.5311	37.395073	36.933884
21-06-07 02:50	-2	37.724583	37.68994	37.146645
21-06-07 03:00	-2	37.647995	37.791843	37.533257
21-06-07 03:10	-2	37.983818	37.824425	37.67847
21-06-07 03:20	-2	37.603058	37.499786	37.338497
21-06-07 03:30	-2	37.862457	37.70542	37.175144
21-06-07 03:40	-2	37.957424	37.785007	37.0975
21-06-07 03:50	-2	37.882103	37.80288	37.313404
21-06-07 04:00	-2	37.661964	37.511612	37.13058
21-06-07 04:10	-2	37.702065	37.445297	37.0505
21-06-07 04:20	-2	37.69889	36.9331	37.2762
21-06-07 04:30	-2	37.62815	36.986088	37.490753
21-06-07 04:40	-2	37.419666	37.05877	36.973648
21-06-07 04:50	-2	37.59262	37.44953	37.23505
21-06-07 05:00	-2	37.220634	37.547367	37.119556
21-06-07 05:10	-2	37.318752	37.461357	37.055775
21-06-07 05:20	-2	37.606438	37.22905	37.021446
21-06-07 05:30	-2	37.634712	37.222168	37.232582
21-06-07 05:40	-2	37.58611	37.325394	37.02766
21-06-07 05:50	-2	37.779976	37.183735	37.1636
21-06-07 06:00	-2	37.669746	36.836334	37.491093
21-06-07 06:10	-2	37.888054	37.420654	37.14025
21-06-07 06:20	-2	37.89004	37.015377	36.99204
21-06-07 06:30	-2	37.893486	36.46851	36.800697
21-06-07 06:40	-2	37.713066	36.34191	36.604027
21-06-07 06:50	-2	37.191284	36.197342	36.444412
21-06-07 07:00	-1	37.37462	36.26452	36.522453
21-06-07 07:10	-1	37.825317	35.846363	36.708694
21-06-07 07:20	-1	37.72102	36.405197	37.157436
21-06-07 07:30	-1	37.428513	36.068523	36.756203
21-06-07 07:40	-1	37.3737	35.750862	36.375954
21-06-07 07:50	-1	37.217308	35.654324	36.340427
21-06-07 08:00	-1	36.906715	36.08698	36.747562
21-06-07 08:10	-1	36.553894	35.885193	36.081146
21-06-07 08:20	-1	36.51656	35.676933	35.981472
21-06-07 08:30	-1	36.51312	35.877213	35.679443
21-06-07 08:40	-1	36.93421	36.20829	36.146294
21-06-07 08:50	-1	37.13614	36.395515	36.28916
21-06-07 09:00	-1	37.386696	36.467976	36.639545
21-06-07 09:10	-1	37.43331	36.364285	37.199024
21-06-07 09:20	-1	37.21416	36.018494	36.45685
21-06-07 09:30	-1	37.006172	35.955585	36.90857
21-06-07 09:40	-1	36.857117	36.03898	37.24144
21-06-07 09:50	-1	37.17681	36.123802	37.202663
21-06-07 10:00	-1	37.1369	36.203915	36.636024
21-06-07 10:10	-1	36.690937	36.27266	36.423016
21-06-07 10:20	-1	36.75608	36.01346	36.28315
21-06-07 10:30	-1	36.556423	36.37976	36.122826
21-06-07 10:40	-1	37.092068	36.311356	36.299652
21-06-07 10:50	-1	36.914845	35.98226	36.47095
21-06-07 11:00	-1	36.768707	35.95417	36.91624
21-06-07 11:10	-1	36.814644	36.20611	36.90171
21-06-07 11:20	-1	36.699287	36.180885	37.005127
21-06-07 11:30	-1	36.556087	36.37115	37.041283
21-06-07 11:40	-1	36.504555	36.550663	36.79191
21-06-07 11:50	-1	36.86871	36.10401	36.175446
21-06-07 12:00	-1	36.650963	36.006523	35.75207
21-06-07 12:10	-1	36.82753	36.47854	35.831764
21-06-07 12:20	-1	36.67367	36.52973	35.918495
21-06-07 12:30	-1	36.707436	36.073364	36.10511
21-06-07 12:40	-1	36.75181	36.072365	35.832985
21-06-07 12:50	-1	36.638042	36.177258	35.878124
21-06-07 13:00	-1	36.73063	36.594727	36.369476
21-06-07 13:10	-1	36.726585	36.305363	36.58808
21-06-07 13:20	-1	37.255104	36.77348	36.83602
21-06-07 13:30	-1	37.149837	36.29558	37.19429
21-06-07 13:40	-1	36.99887	36.20365	37.051273
21-06-07 13:50	-1	37.102478	36.50794	36.851715
21-06-07 14:00	-1	36.77948	36.14379	36.58844
21-06-07 14:10	-1	36.368454	36.270252	36.480007
21-06-07 14:20	-1	36.50747	36.321884	36.55967
21-06-07 14:30	-1	36.784184	36.238655	36.556114
21-06-07 14:40	-1	37.074814	36.60247	36.350277
21-06-07 14:50	-1	37.21753	36.950226	36.46748
21-06-07 15:00	-1	36.965706	36.40934	36.292515
21-06-07 15:10	-1	37.04763	36.455772	36.43006
21-06-07 15:20	-1	37.0164	36.830902	36.495815
21-06-07 15:30	-1	37.132442	36.92431	36.542175
21-06-07 15:40	-1	37.22171	37.10337	36.582752
21-06-07 15:50	-1	36.92327	36.822548	36.999336
21-06-07 16:00	-1	37.000053	36.14575	36.688324
21-06-07 16:10	-1	37.277107	36.382908	36.507233
21-06-07 16:20	-1	37.07181	36.15399	36.35437
21-06-07 16:30	-1	37.026794	36.426502	36.487434
21-06-07 16:40	-1	36.674408	36.503487	36.723824
21-06-07 16:50	-1	37.54229	37.03414	36.685143
21-06-07 17:00	-1	37.889595	36.972614	36.840645
21-06-07 17:10	-1	37.52865	36.745705	37.111134
21-06-07 17:20	-1	37.39456	36.767128	37.26714
21-06-07 17:30	-1	37.30532	37.001728	36.928688
21-06-07 17:40	-1	37.63757	37.11706	37.100975
21-06-07 17:50	-1	37.592876	36.899498	36.992657
21-06-07 18:00	-1	37.505245	36.729664	36.64914
21-06-07 18:10	-1	37.3908	36.848488	36.985855
21-06-07 18:20	-1	37.40001	36.861485	36.86905
21-06-07 18:30	-1	37.42383	36.514633	37.033657
21-06-07 18:40	-1	36.88024	36.648308	37.050293
21-06-07 18:50	-1	36.748528	36.34276	37.21007
21-06-07 19:00	-1	37.114845	36.334282	37.176266
21-06-07 19:10	-1	37.06803	36.51473	36.67945
21-06-07 19:20	-1	36.963493	36.40162	36.88679
21-06-07 19:30	-1	36.711967	36.289036	36.660023
21-06-07 19:40	-1	36.544212	36.349983	36.62121
21-06-07 19:50	-1	37.068592	36.677513	37.015472
21-06-07 20:00	-1	37.09893	36.701103	37.190155
21-06-07 20:10	-1	37.138775	36.96734	37.262215
21-06-07 20:20	-1	36.810432	37.24052	37.35432
21-06-07 20:30	-1	36.76235	36.832157	36.939262
21-06-07 20:40	-1	36.965748	36.528023	36.750587
21-06-07 20:50	-1	36.824078	36.217995	37.114952
21-06-07 21:00	-1	37.255875	36.432243	36.772938
21-06-07 21:10	-1	37.25013	36.374454	36.61046
21-06-07 21:20	-1	37.03704	36.473526	36.934135
21-06-07 21:30	-1	37.274246	36.335464	37.0502
21-06-07 21:40	-1	36.93576	36.738472	36.826813
21-06-07 21:50	-1	37.072144	37.144142	37.24987
21-06-07 22:00	-1	37.10805	37.291733	37.212738
21-06-07 22:10	-1	37.3755	36.937187	37.059883
21-06-07 22:20	-1	37.286156	36.751118	37.059517
21-06-07 22:30	-1	37.260227	36.93434	36.828854
21-06-07 22:40	-1	37.080086	37.196556	36.560738
21-06-07 22:50	-1	37.27765	37.29603	36.924503
21-06-07 23:00	-1	37.42369	37.56293	37.386497
21-06-07 23:10	-1	37.605247	37.69921	37.74288
21-06-07 23:20	-1	37.564827	37.611565	37.659508
21-06-07 23:30	-1	37.644688	37.46964	37.41526
21-06-07 23:40	-1	37.73963	37.43328	37.11242
21-06-07 23:50	-1	37.951416	37.556522	37.3503
21-06-08 00:00	-1	37.990597	37.29486	37.28903
21-06-08 00:10	-1	37.827557	37.508354	37.144802
21-06-08 00:20	-1	37.6039	37.361267	37.287605
21-06-08 00:30	-1	38.127205	37.302284	37.465843
21-06-08 00:40	-1	38.09832	37.143307	37.65125
21-06-08 00:50	-1	37.89844	36.68973	37.27479
21-06-08 01:00	-1	37.947678	36.475574	37.282547
21-06-08 01:10	-1	37.81925	36.544147	37.530266
21-06-08 01:20	-1	38.025887	37.066444	37.28435
21-06-08 01:30	-1	37.893402	37.271168	37.342693
21-06-08 01:40	-1	37.63978	37.495823	37.207508
21-06-08 01:50	-1	37.292828	37.178116	37.180584
21-06-08 02:00	-1	37.72931	36.929825	37.44735
21-06-08 02:10	-1	37.790417	36.910065	37.342464
21-06-08 02:20	-1	37.62739	37.2134	36.90011
21-06-08 02:30	-1	37.36122	37.43856	36.96113
21-06-08 02:40	-1	37.281963	37.58329	36.945927
21-06-08 02:50	-1	37.354195	37.13732	37.11445
21-06-08 03:00	-1	37.68827	36.763153	36.90351
21-06-08 03:10	-1	37.567356	36.872448	37.187695
21-06-08 03:20	-1	37.796143	37.147427	37.42388
21-06-08 03:30	-1	37.853252	37.287956	37.000603
21-06-08 03:40	-1	37.976925	37.579556	36.725533
21-06-08 03:50	-1	37.92415	37.40401	37.080772
21-06-08 04:00	-1	37.80082	37.234047	37.187347
21-06-08 04:10	-1	37.93905	37.51141	37.34885
21-06-08 04:20	-1	38.145912	37.87005	37.855305
21-06-08 04:30	-1	37.9793	37.894035	37.44385
21-06-08 04:40	-1	37.728485	37.637127	37.319145
21-06-08 04:50	-1	37.954628	37.58954	37.23948
21-06-08 05:00	-1	37.940468	37.453773	37.548813
21-06-08 05:10	-1	37.965862	37.38337	37.45429
21-06-08 05:20	-1	37.998344	37.369698	37.12762
21-06-08 05:30	-1	37.99489	37.85226	36.642532
21-06-08 05:40	-1	37.833652	37.46032	37.194656
21-06-08 05:50	-1	37.934803	37.392326	37.467415
21-06-08 06:00	-1	37.99959	37.346504	37.446
21-06-08 06:10	-1	38.247215	37.77177	37.61426
21-06-08 06:20	-1	37.78681	37.334126	37.198174
21-06-08 06:30	-1	37.90011	36.64871	37.091442
21-06-08 06:40	-1	37.740868	36.506714	36.796005
21-06-08 06:50	-1	37.77404	36.39007	37.14981
21-06-08 07:00	0	37.501106	35.38587	36.879295
21-06-08 07:10	0	37.050507	35.51799	36.279198
21-06-08 07:20	0	36.822674	36.251244	36.84924
21-06-08 07:30	0	36.90348	36.141426	37.07891
21-06-08 07:40	0	36.996624	36.18438	37.05652
21-06-08 07:50	0	36.79027	35.844658	36.417007
21-06-08 08:00	0	37.15728	35.699005	36.84392
21-06-08 08:10	0	37.138058	36.089638	36.99589
21-06-08 08:20	0	36.93699	36.26833	37.003315
21-06-08 08:30	0	36.882713	36.40524	36.304985
21-06-08 08:40	0	36.599537	36.44991	36.5596
21-06-08 08:50	0	36.602436	36.789772	36.656975
21-06-08 09:00	0	36.635387	36.10122	36.918102
21-06-08 09:10	0	36.50746	35.9206	36.269127
21-06-08 09:20	0	36.697517	35.72551	36.379646
21-06-08 09:30	0	37.01829	36.08381	36.421326
21-06-08 09:40	0	37.22905	35.882343	36.14699
21-06-08 09:50	0	37.184486	36.256237	36.332436
21-06-08 10:00	0	36.89382	36.27377	36.07705
21-06-08 10:10	0	37.807247	36.83777	37.029613
21-06-08 10:20	0	37.947865	37.050533	37.234577
21-06-08 10:30	0	37.89264	36.857258	36.944878
21-06-08 10:40	0	37.87329	36.89023	36.913963
21-06-08 10:50	0	37.010677	36.59308	37.37746
21-06-08 11:00	0	37.162693	36.176064	37.40983
21-06-08 11:10	0	37.098843	35.91848	36.73658
21-06-08 11:20	0	37.102318	35.786762	36.43411
21-06-08 11:30	0	36.779396	35.78208	36.332054
21-06-08 11:40	0	36.54461	36.384796	36.481953
21-06-08 11:50	0	37.049587	36.604733	36.536064
21-06-08 12:00	0	36.88741	36.475212	36.621113
21-06-08 12:10	0	36.52282	36.354847	36.619606
21-06-08 12:20	0	36.78484	36.41452	36.348732
21-06-08 12:30	0	36.947685	36.339256	36.051735
21-06-08 12:40	0	36.676582	36.34473	36.026436
21-06-08 12:50	0	36.40141	36.54708	36.49004
21-06-08 13:00	0	36.364777	35.58631	36.703506
21-06-08 13:10	0	36.118004	35.64989	36.59206
21-06-08 13:20	0	36.35169	35.706352	36.652935
21-06-08 13:30	0	36.728966	36.242607	36.909157
21-06-08 13:40	0	36.915527	36.201088	36.502502
21-06-08 13:50	0	37.09262	36.17945	36.536263
21-06-08 14:00	0	36.87237	36.473396	36.55841
21-06-08 14:10	0	36.692337	36.454884	36.26574
21-06-08 14:20	0	36.537502	36.016193	36.401527
21-06-08 14:30	0	36.34558	35.663837	36.596222
21-06-08 14:40	0	36.47061	36.273193	36.235744
21-06-08 14:50	0	36.651894	36.557163	36.032433
21-06-08 15:00	0	36.403404	36.53473	35.82908
21-06-08 15:10	0	36.541206	36.185207	36.26178
21-06-08 15:20	0	36.71227	36.09363	36.72127
21-06-08 15:30	0	36.689365	36.35789	36.411266
21-06-08 15:40	0	36.680424	36.86898	36.232704
21-06-08 15:50	0	37.10775	36.32689	36.529114
21-06-08 16:00	0	37.174263	36.292107	36.87348
21-06-08 16:10	0	37.163464	36.2092	36.996788
21-06-08 16:20	0	36.597218	36.222046	37.02001
21-06-08 16:30	0	36.49934	36.441635	36.680443
21-06-08 16:40	0	36.85859	36.401604	36.51689
21-06-08 16:50	0	36.893993	36.413097	36.31181
21-06-08 17:00	0	37.272625	36.563606	36.589527
21-06-08 17:10	0	37.43093	36.645885	36.83231
21-06-08 17:20	0	37.166748	36.57113	36.665714
21-06-08 17:30	0	36.911552	36.952515	36.377094
21-06-08 17:40	0	37.062542	36.33479	36.602036
21-06-08 17:50	0	37.437504	35.913994	37.18771
21-06-08 18:00	0	37.378334	36.340767	36.92605
21-06-08 18:10	0	36.803276	36.21606	36.501118
21-06-08 18:20	0	36.37778	36.181103	36.866455
21-06-08 18:30	0	36.904835	36.055866	36.810352
21-06-08 18:40	0	37.034416	35.558094	36.427666
21-06-08 18:50	0	36.701996	36.160816	36.445625
21-06-08 19:00	0	36.753456	36.685387	36.57939
21-06-08 19:10	0	36.510815	36.86141	36.054348
21-06-08 19:20	0	36.737797	36.56279	36.406487
21-06-08 19:30	0	37.059807	36.213314	37.148933
21-06-08 19:40	0	36.629036	35.66761	37.32167
21-06-08 19:50	0	36.897285	35.962303	37.04551
21-06-08 20:00	0	37.13766	35.70089	37.0483
21-06-08 20:10	0	36.894394	36.160652	37.15102
21-06-08 20:20	0	36.877937	36.225914	36.925087
21-06-08 20:30	0	36.712685	36.633217	36.857197
21-06-08 20:40	0	36.512863	36.592743	37.02349
21-06-08 20:50	0	37.007458	36.624046	36.751537
21-06-08 21:00	0	37.134056	36.687145	36.870396
21-06-08 21:10	0	36.984356	36.525597	36.921246
21-06-08 21:20	0	36.882896	36.7363	36.970375
21-06-08 21:30	0	36.86664	36.79696	36.84611
21-06-08 21:40	0	37.003197	36.52471	36.545788
21-06-08 21:50	0	37.067005	36.49362	36.68058
21-06-08 22:00	0	37.155277	36.62634	36.530712
21-06-08 22:10	0	36.97176	36.729263	36.6896
21-06-08 22:20	0	36.989784	36.718277	36.72705
21-06-08 22:30	0	36.86993	36.78639	36.54921
21-06-08 22:40	0	37.05052	36.785084	36.731667
21-06-08 22:50	0	36.918255	37.228218	37.23739
21-06-08 23:00	0	37.331528	37.49776	37.17
21-06-08 23:10	0	37.46656	37.280617	37.226776
21-06-08 23:20	0	37.64294	37.251213	36.73782
21-06-08 23:30	0	37.395477	37.47872	36.757854
21-06-08 23:40	0	37.6138	37.328053	36.68186
21-06-08 23:50	0	37.70717	37.514664	36.824684
21-06-09 00:00	0	37.579117	37.550312	37.236504
21-06-09 00:10	0	37.49298	37.21827	37.25348
21-06-09 00:20	0	37.59043	36.92835	37.258415
21-06-09 00:30	0	37.85038	36.95751	36.985058
21-06-09 00:40	0	37.816673	36.896782	37.329395
21-06-09 00:50	0	37.724487	37.0879	37.483055
21-06-09 01:00	0	37.670677	36.94786	37.61182
21-06-09 01:10	0	37.99405	36.609184	37.17655
21-06-09 01:20	0	37.970074	37.0037	37.198544
21-06-09 01:30	0	37.889904	37.061176	37.04509
21-06-09 01:40	0	37.288467	36.725517	37.033134
21-06-09 01:50	0	37.41208	36.727283	37.21697
21-06-09 02:00	0	37.53245	36.922413	37.22236
21-06-09 02:10	0	37.317158	37.043327	37.15041
21-06-09 02:20	0	37.418407	36.768173	36.617268
21-06-09 02:30	0	37.17234	36.95977	36.29518
21-06-09 02:40	0	37.733574	37.116364	36.148285
21-06-09 02:50	0	37.761204	37.32116	36.305573
21-06-09 03:00	0	37.372932	37.669838	36.835026
21-06-09 03:10	0	37.15907	37.38796	36.92479
21-06-09 03:20	0	37.060173	37.32752	36.65008
21-06-09 03:30	0	37.49514	37.214123	36.703934
21-06-09 03:40	0	37.342003	37.192314	36.944244
21-06-09 03:50	0	37.55147	37.116646	36.90874
21-06-09 04:00	0	37.425163	37.22383	36.971905
21-06-09 04:10	0	37.81964	37.28103	37.15355
21-06-09 04:20	0	37.960487	37.581337	37.75316
21-06-09 04:30	0	37.913177	37.509968	37.56884
21-06-09 04:40	0	37.85185	37.644207	37.413937
21-06-09 04:50	0	37.901875	37.770958	37.388683
21-06-09 05:00	0	37.896217	37.36704	36.91767
21-06-09 05:10	0	37.40518	37.445545	36.83943
21-06-09 05:20	0	37.33828	37.658688	36.937534
21-06-09 05:30	0	37.64792	37.495617	37.128365
21-06-09 05:40	0	37.584656	37.542076	37.05625
21-06-09 05:50	0	37.657692	37.16012	37.12862
21-06-09 06:00	0	37.49503	37.265907	37.29162
21-06-09 06:10	0	37.88896	37.297523	37.29244
21-06-09 06:20	0	38.028988	36.957115	37.372627
21-06-09 06:30	0	37.931942	36.432808	36.809948
21-06-09 06:40	0	37.96706	36.584526	36.644398
21-06-09 06:50	0	37.411976	36.818733	36.53837
21-06-09 07:00	1	36.737267	36.742413	36.63895
21-06-09 07:10	1	36.58927	36.568787	36.994614
21-06-09 07:20	1	36.59922	36.37775	36.58039
21-06-09 07:30	1	36.575706	36.403492	36.361965
21-06-09 07:40	1	36.250957	35.8789	36.24475
21-06-09 07:50	1	36.477516	35.649025	35.527504
21-06-09 08:00	1	36.323532	36.025642	35.780045
21-06-09 08:10	1	36.79058	36.38456	36.378754
21-06-09 08:20	1	37.044903	36.407143	36.51957
21-06-09 08:30	1	37.053337	36.09317	36.219616
21-06-09 08:40	1	36.60601	35.735603	35.732227
21-06-09 08:50	1	37.204494	36.070103	35.91767
21-06-09 09:00	1	37.34007	36.43915	36.20936
21-06-09 09:10	1	37.189777	36.554493	36.44057
21-06-09 09:20	1	37.11439	36.59999	36.689247
21-06-09 09:30	1	36.69143	36.63758	36.83166
21-06-09 09:40	1	36.693027	36.68467	36.368366
21-06-09 09:50	1	36.629784	36.16832	36.38749
21-06-09 10:00	1	36.69401	35.82383	36.301613
21-06-09 10:10	1	36.652428	36.133335	36.470627
21-06-09 10:20	1	36.394844	36.23459	36.80767
21-06-09 10:30	1	36.474133	36.244278	36.251984
21-06-09 10:40	1	36.183746	36.282066	36.330833
21-06-09 10:50	1	36.168938	36.110924	36.3507
21-06-09 11:00	1	36.337757	36.23666	36.075203
21-06-09 11:10	1	36.640583	36.08535	36.261726
21-06-09 11:20	1	36.631557	36.01728	36.57728
21-06-09 11:30	1	36.671417	36.13848	36.16386
21-06-09 11:40	1	36.919308	36.226746	36.50191
21-06-09 11:50	1	36.966953	36.165993	36.584175
21-06-09 12:00	1	36.823326	35.994915	36.433117
21-06-09 12:10	1	36.58839	35.835735	36.68676
21-06-09 12:20	1	36.342587	35.982162	36.646786
21-06-09 12:30	1	36.247643	35.599	36.328354
21-06-09 12:40	1	36.733326	35.987316	36.348534
21-06-09 12:50	1	36.662395	35.98034	36.854073
21-06-09 13:00	1	36.56429	36.38432	36.616013
21-06-09 13:10	1	36.747936	36.57803	36.531105
21-06-09 13:20	1	36.94242	36.577847	36.78859
21-06-09 13:30	1	36.528336	36.731304	36.8275
21-06-09 13:40	1	36.52343	36.58666	36.71698
21-06-09 13:50	1	36.886375	36.496265	36.37568
21-06-09 14:00	1	36.880795	36.65489	36.184402
21-06-09 14:10	1	37.006157	36.68399	36.29536
21-06-09 14:20	1	37.002342	36.62621	36.421383
21-06-09 14:30	1	36.54003	36.46832	36.338604
21-06-09 14:40	1	36.65985	36.531548	36.34433
21-06-09 14:50	1	36.0488	36.34673	36.416534
21-06-09 15:00	1	36.983402	36.189835	36.502464
21-06-09 15:10	1	36.92746	36.16142	36.362415
21-06-09 15:20	1	36.789246	36.393288	36.046486
21-06-09 15:30	1	36.46415	36.27694	36.26104
21-06-09 15:40	1	36.942867	36.376225	36.345253
21-06-09 15:50	1	37.193825	36.691635	36.978966
21-06-09 16:00	1	37.037987	36.775562	37.16207
21-06-09 16:10	1	37.12897	36.648685	36.890118
21-06-09 16:20	1	36.977497	36.281956	36.754734
21-06-09 16:30	1	36.65934	36.358685	36.46015
21-06-09 16:40	1	37.166737	36.357002	36.666798
21-06-09 16:50	1	37.30044	36.536724	37.162178
21-06-09 17:00	1	37.275944	36.357	37.058464
21-06-09 17:10	1	37.26121	36.514915	36.533775
21-06-09 17:20	1	37.10405	36.721954	36.496964
21-06-09 17:30	1	36.871162	36.254387	36.649647
21-06-09 17:40	1	36.830498	36.733837	36.848007
21-06-09 17:50	1	37.142117	36.732635	37.19902
21-06-09 18:00	1	36.94799	36.332718	37.248676
21-06-09 18:10	1	36.86994	36.217365	36.61721
21-06-09 18:20	1	36.743584	36.306442	36.85696
21-06-09 18:30	1	37.21148	36.63427	36.93842
21-06-09 18:40	1	36.940178	36.40136	36.394386
21-06-09 18:50	1	36.992096	35.692524	36.478474
21-06-09 19:00	1	37.339455	35.948906	36.4075
21-06-09 19:10	1	37.474785	36.36376	36.548073
21-06-09 19:20	1	37.415806	36.498352	36.437355
21-06-09 19:30	1	37.424706	36.258026	36.37359
21-06-09 19:40	1	37.25698	36.610954	36.27078
21-06-09 19:50	1	36.792263	36.529488	36.62937
21-06-09 20:00	1	37.285023	36.955578	37.17162
21-06-09 20:10	1	37.2418	36.715343	37.13046
21-06-09 20:20	1	36.970417	36.163006	36.883995
21-06-09 20:30	1	37.06701	36.421406	36.93354
21-06-09 20:40	1	36.6984	36.517216	37.1888
21-06-09 20:50	1	36.437283	36.312172	37.04304
21-06-09 21:00	1	37.023125	36.396763	36.625084
21-06-09 21:10	1	37.059025	36.79198	36.80358
21-06-09 21:20	1	36.63654	36.843845	36.867485
21-06-09 21:30	1	36.7153	36.978973	36.709736
21-06-09 21:40	1	36.884575	36.642372	36.81447
21-06-09 21:50	1	36.977074	36.527943	36.4101
21-06-09 22:00	1	36.49954	36.89085	36.553932
21-06-09 22:10	1	37.025562	36.880745	36.935223
21-06-09 22:20	1	37.100822	36.851376	36.93209
21-06-09 22:30	1	37.485096	36.764694	36.703735
21-06-09 22:40	1	37.42445	37.26937	36.63049
21-06-09 22:50	1	37.526283	37.115894	36.97171
21-06-09 23:00	1	37.325165	37.420925	37.12827
21-06-09 23:10	1	37.511017	37.59858	37.29751
21-06-09 23:20	1	37.88681	37.79751	37.602356
21-06-09 23:30	1	37.64878	37.527824	37.36601
21-06-09 23:40	1	37.361126	37.45719	37.376358
21-06-09 23:50	1	37.41756	37.45434	37.08817
21-06-10 00:00	1	37.68843	37.27465	36.84035
21-06-10 00:10	1	37.890472	37.47295	36.72918
21-06-10 00:20	1	37.858723	37.33967	37.23917
21-06-10 00:30	1	37.79763	37.21975	37.554157
21-06-10 00:40	1	37.691463	36.888775	37.477253
21-06-10 00:50	1	37.969437	36.76542	37.454475
21-06-10 01:00	1	37.55751	36.636738	37.276356
21-06-10 01:10	1	37.775734	36.43826	37.169456
21-06-10 01:20	1	37.95691	36.342373	36.7601
21-06-10 01:30	1	37.787987	36.72343	36.415752
21-06-10 01:40	1	37.522312	36.84773	36.763706
21-06-10 01:50	1	37.537548	36.887688	37.00399
21-06-10 02:00	1	37.59097	37.11108	36.82783
21-06-10 02:10	1	37.272003	37.062042	36.59055
21-06-10 02:20	1	37.29069	36.79208	36.706367
21-06-10 02:30	1	37.195137	36.71154	36.82576
21-06-10 02:40	1	37.47721	37.024937	36.678482
21-06-10 02:50	1	37.9327	37.158195	36.682667
21-06-10 03:00	1	37.871864	37.168846	36.94226
21-06-10 03:10	1	37.84834	36.838192	37.035305
21-06-10 03:20	1	37.726128	37.253757	37.022438
21-06-10 03:30	1	37.508934	37.3349	37.35213
21-06-10 03:40	1	37.236614	37.460567	37.179028
21-06-10 03:50	1	37.415718	37.647106	37.42513
21-06-10 04:00	1	38.028694	37.903027	37.846424
21-06-10 04:10	1	38.006016	37.338085	37.46893
21-06-10 04:20	1	37.926903	37.495747	37.47074
21-06-10 04:30	1	37.83563	37.481407	37.27105
21-06-10 04:40	1	38.04291	37.59864	37.34598
21-06-10 04:50	1	38.029533	37.629906	37.091164
21-06-10 05:00	1	37.926292	37.54986	37.39229
21-06-10 05:10	1	37.925327	37.48412	37.475426
21-06-10 05:20	1	37.56816	37.37572	37.303043
21-06-10 05:30	1	37.75313	37.302513	37.428333
21-06-10 05:40	1	37.640465	37.294746	37.294292
21-06-10 05:50	1	37.979652	37.250603	37.266106
21-06-10 06:00	1	37.870567	36.846596	37.05829
21-06-10 06:10	1	37.377605	36.920662	37.06156
21-06-10 06:20	1	36.940605	36.303097	36.687153
21-06-10 06:30	1	37.08729	35.73101	36.269615
21-06-10 06:40	1	37.33834	35.709446	36.400677
21-06-10 06:50	1	37.478584	36.317986	36.556103
21-06-10 07:00	2	37.12079	36.354343	36.534252
21-06-10 07:10	2	37.15519	36.12171	36.72921
21-06-10 07:20	2	36.827385	36.106285	36.62564
21-06-10 07:30	2	36.941715	36.405407	36.142937
21-06-10 07:40	2	37.18263	36.09998	36.750755
21-06-10 07:50	2	37.36626	35.906475	36.953457
21-06-10 08:00	2	37.18355	35.81726	36.93348
21-06-10 08:10	2	37.16783	36.185112	37.006783
21-06-10 08:20	2	37.19569	36.112865	37.10813
21-06-10 08:30	2	37.09989	36.179222	37.08012
21-06-10 08:40	2	37.072296	36.265533	37.03241
21-06-10 08:50	2	37.09837	36.424934	36.671513
21-06-10 09:00	2	37.11207	36.39881	36.426712
21-06-10 09:10	2	36.955864	36.15202	36.16497
21-06-10 09:20	2	36.918636	36.44651	36.002144
21-06-10 09:30	2	36.5436	36.093163	36.06904
21-06-10 09:40	2	36.63923	36.15645	36.362717
21-06-10 09:50	2	37.058556	36.29999	36.283195
21-06-10 10:00	2	36.897106	36.333168	36.3253
21-06-10 10:10	2	36.632057	36.352768	36.048954
21-06-10 10:20	2	36.480824	36.122692	36.072044
21-06-10 10:30	2	36.99659	36.666397	36.334007
21-06-10 10:40	2	37.355347	36.91372	36.697666
21-06-10 10:50	2	37.222042	36.946125	36.81228
21-06-10 11:00	2	37.152695	36.993366	37.107742
21-06-10 11:10	2	37.3876	36.679623	37.173386
21-06-10 11:20	2	37.110542	36.95439	36.817764
21-06-10 11:30	2	37.46511	36.511936	36.301216
21-06-10 11:40	2	37.246315	36.62691	37.022682
21-06-10 11:50	2	37.03759	36.90612	37.022236
21-06-10 12:00	2	37.01146	37.028156	36.712685
21-06-10 12:10	2	37.016563	36.536343	36.56357
21-06-10 12:20	2	36.954395	36.51693	36.600136
21-06-10 12:30	2	37.036343	36.594704	36.54247
21-06-10 12:40	2	36.78932	36.857185	36.73752
21-06-10 12:50	2	36.588688	36.6589	36.875725
21-06-10 13:00	2	36.883934	36.15717	35.81945
21-06-10 13:10	2	36.591267	36.165043	36.093716
21-06-10 13:20	2	36.418945	36.44191	36.55707
21-06-10 13:30	2	36.250298	36.20655	36.757343
21-06-10 13:40	2	36.606144	36.012707	36.07587
21-06-10 13:50	2	36.95433	36.26221	36.500618
21-06-10 14:00	2	36.635796	36.787006	36.917225
21-06-10 14:10	2	36.578026	37.048573	37.19675
21-06-10 14:20	2	36.637917	37.13777	37.28083
21-06-10 14:30	2	36.32588	36.69024	36.550327
21-06-10 14:40	2	36.51463	36.31785	36.390633
21-06-10 14:50	2	36.361294	36.207085	36.7044
21-06-10 15:00	2	36.80867	36.20024	36.021523
21-06-10 15:10	2	37.1988	36.272514	36.11082
21-06-10 15:20	2	36.91187	36.44898	36.415142
21-06-10 15:30	2	36.596016	36.075535	36.890297
21-06-10 15:40	2	36.903767	36.02836	35.930836
21-06-10 15:50	2	36.96727	36.214314	35.68447
21-06-10 16:00	2	37.050976	36.34406	36.05377
21-06-10 16:10	2	36.602974	36.442078	36.242424
21-06-10 16:20	2	36.34867	36.42201	36.111397
21-06-10 16:30	2	36.52896	36.844574	36.489815
21-06-10 16:40	2	36.936787	36.901352	36.90665
21-06-10 16:50	2	36.89735	36.378975	36.301468
21-06-10 17:00	2	36.412262	36.59669	36.742424
21-06-10 17:10	2	36.446033	36.973747	37.157745
21-06-10 17:20	2	36.693607	37.00457	36.82485
21-06-10 17:30	2	37.25437	37.009956	36.824615
21-06-10 17:40	2	37.385532	36.40647	36.654533
21-06-10 17:50	2	37.285706	36.42408	36.91002
21-06-10 18:00	2	37.100693	36.160336	36.849846
21-06-10 18:10	2	37.0008	36.81486	36.837963
21-06-10 18:20	2	37.166355	36.99353	36.388508
21-06-10 18:30	2	37.103516	37.07073	36.78882
21-06-10 18:40	2	37.072132	37.008892	36.665577
21-06-10 18:50	2	37.145283	36.7754	36.664482
21-06-10 19:00	2	37.244015	36.72338	36.730827
21-06-10 19:10	2	36.473038	36.57483	36.886223
21-06-10 19:20	2	36.785393	36.90219	37.270348
21-06-10 19:30	2	36.830536	36.58219	36.97918
21-06-10 19:40	2	37.09959	36.6474	36.502583
21-06-10 19:50	2	36.77922	36.694527	36.471504
21-06-10 20:00	2	36.769234	37.238945	36.914898
21-06-10 20:10	2	36.43637	36.941612	37.25079
21-06-10 20:20	2	36.40571	36.58706	37.185516
21-06-10 20:30	2	36.77168	36.93103	37.058834
21-06-10 20:40	2	36.716866	36.74504	37.027355
21-06-10 20:50	2	36.953472	36.457336	36.956593
21-06-10 21:00	2	36.96228	36.88283	36.69973
21-06-10 21:10	2	36.781006	36.447243	36.30967
21-06-10 21:20	2	37.00954	36.622585	36.65412
21-06-10 21:30	2	36.95147	36.29641	37.23983
21-06-10 21:40	2	37.091892	35.88334	37.29958
21-06-10 21:50	2	36.951588	36.552795	36.806244
21-06-10 22:00	2	37.103493	36.80599	36.428192
21-06-10 22:10	2	37.491688	36.937073	36.785824
21-06-10 22:20	2	37.26133	36.426876	36.993797
21-06-10 22:30	2	37.58999	36.385387	36.710045
21-06-10 22:40	2	37.031994	36.831184	37.020462
21-06-10 22:50	2	36.70968	36.87863	37.054604
21-06-10 23:00	2	37.163	37.15316	37.09951
21-06-10 23:10	2	37.222736	37.294212	36.934612
21-06-10 23:20	2	37.118073	37.388317	37.17446
21-06-10 23:30	2	37.27342	37.361195	36.95434
21-06-10 23:40	2	37.336754	37.36895	37.249367
21-06-10 23:50	2	37.623993	37.458313	37.343822
21-06-11 00:00	2	37.69362	37.618828	37.260815
21-06-11 00:10	2	37.465508	37.51256	37.241886
21-06-11 00:20	2	37.754223	37.594196	37.347343
21-06-11 00:30	2	37.721912	37.52564	37.514412
21-06-11 00:40	2	37.7894	37.580536	37.554737
21-06-11 00:50	2	37.7978	37.397354	37.700176
21-06-11 01:00	2	37.516052	37.385723	37.746944
21-06-11 01:10	2	37.82225	37.394417	37.33559
21-06-11 01:20	2	37.618244	37.01735	37.35444
21-06-11 01:30	2	37.483734	37.182426	37.501812
21-06-11 01:40	2	37.505524	37.29504	36.87231
21-06-11 01:50	2	37.535458	37.3324	36.528442
21-06-11 02:00	2	37.331673	37.30007	36.58288
21-06-11 02:10	2	37.479572	36.845604	36.66886
21-06-11 02:20	2	37.504078	36.7631	36.623802
21-06-11 02:30	2	37.621365	36.274376	36.866524
21-06-11 02:40	2	37.64671	36.230156	36.803123
21-06-11 02:50	2	37.75819	36.854527	36.821983
21-06-11 03:00	2	37.833008	36.933968	36.631416
21-06-11 03:10	2	37.853386	37.010994	36.690037
21-06-11 03:20	2	38.01718	37.190773	36.872837
21-06-11 03:30	2	37.962162	37.459023	36.92878
21-06-11 03:40	2	37.578205	37.649467	36.909485
21-06-11 03:50	2	37.71994	37.24009	37.165504
21-06-11 04:00	2	37.338657	37.38531	37.115532
21-06-11 04:10	2	37.41422	37.31725	37.312294
21-06-11 04:20	2	37.425056	37.005653	37.498955
21-06-11 04:30	2	37.749725	37.220432	37.529385
21-06-11 04:40	2	37.99604	37.260258	37.082012
21-06-11 04:50	2	37.878548	37.06914	37.050304
21-06-11 05:00	2	37.81728	37.219963	36.925613
21-06-11 05:10	2	37.919575	37.319614	36.953663
21-06-11 05:20	2	38.17347	37.60923	37.349373
21-06-11 05:30	2	38.056347	37.11623	37.35654
21-06-11 05:40	2	38.11582	36.578907	37.20896
21-06-11 05:50	2	37.88049	36.658836	37.35784
21-06-11 06:00	2	38.18266	36.613586	37.334984
21-06-11 06:10	2	37.85595	36.657158	37.023582
21-06-11 06:20	2	37.720436	36.55317	36.34916
21-06-11 06:30	2	37.507614	36.203144	36.932842
21-06-11 06:40	2	37.77514	35.926445	37.003075
21-06-11 06:50	2	37.600677	36.89399	36.92273
21-06-11 07:00	3	37.358604	35.878	36.628914
21-06-11 07:10	3	37.135303	35.729782	36.752354
21-06-11 07:20	3	37.31091	36.229626	36.054077
21-06-11 07:30	3	37.363186	36.157787	35.91233
21-06-11 07:40	3	37.20054	36.17433	36.3644
21-06-11 07:50	3	37.062786	36.488953	36.89512
21-06-11 08:00	3	36.64751	36.04074	36.65085
21-06-11 08:10	3	36.57302	35.952164	36.80952
21-06-11 08:20	3	36.771496	36.11094	36.935566
21-06-11 08:30	3	36.927574	36.233124	37.042732
21-06-11 08:40	3	36.886223	36.4717	36.206795
21-06-11 08:50	3	36.309826	36.35667	36.236645
21-06-11 09:00	3	36.585793	36.31562	36.37539
21-06-11 09:10	3	36.702026	35.43011	36.48763
21-06-11 09:20	3	36.96279	35.674892	36.16077
21-06-11 09:30	3	37.247063	35.651787	36.2749
21-06-11 09:40	3	37.33911	35.947243	36.453957
21-06-11 09:50	3	36.725964	36.077995	36.72591
21-06-11 10:00	3	36.45858	36.152805	36.571533
21-06-11 10:10	3	36.641914	36.145844	36.89995
21-06-11 10:20	3	36.482338	35.83349	36.97007
21-06-11 10:30	3	36.018906	36.006714	36.376125
21-06-11 10:40	3	36.230766	36.318012	36.034893
21-06-11 10:50	3	37.402027	37.29403	36.73561
21-06-11 11:00	3	37.981117	37.42326	37.082516
21-06-11 11:10	3	37.93035	37.36222	37.214794
21-06-11 11:20	3	38.03939	37.58194	37.393047
21-06-11 11:30	3	38.042305	37.443962	37.43224
21-06-11 11:40	3	37.899437	36.6376	37.251995
21-06-11 11:50	3	37.65739	36.58284	37.21277
21-06-11 12:00	3	37.564896	36.91572	36.924133
21-06-11 12:10	3	37.316376	36.391182	36.99641
21-06-11 12:20	3	37.417274	37.038197	36.883877
21-06-11 12:30	3	36.85049	36.71446	36.888756
21-06-11 12:40	3	36.881615	36.4763	37.177895
21-06-11 12:50	3	36.914314	36.627945	37.181965
21-06-11 13:00	3	36.898	36.636723	37.231663
21-06-11 13:10	3	37.288765	36.58905	36.965443
21-06-11 13:20	3	36.978695	36.191387	36.40133
21-06-11 13:30	3	36.956093	36.195286	36.036213
21-06-11 13:40	3	36.877007	36.250114	36.330933
21-06-11 13:50	3	36.941174	36.168724	36.703285
21-06-11 14:00	3	36.96508	36.231667	36.275917
21-06-11 14:10	3	36.971825	36.166374	36.078148
21-06-11 14:20	3	37.058628	36.394897	36.174637
21-06-11 14:30	3	36.844303	36.16822	36.05908
21-06-11 14:40	3	37.322395	36.28387	36.672867
21-06-11 14:50	3	36.946136	35.98255	36.768085
21-06-11 15:00	3	36.632088	36.306717	36.436424
21-06-11 15:10	3	36.306618	36.836567	36.26607
21-06-11 15:20	3	36.67395	37.133354	36.385014
21-06-11 15:30	3	37.144943	37.003544	36.36754
21-06-11 15:40	3	36.933136	36.5686	36.447857
21-06-11 15:50	3	37.132927	36.40028	36.874207
21-06-11 16:00	3	37.316277	36.27805	36.680725
21-06-11 16:10	3	37.207542	36.243214	36.540993
21-06-11 16:20	3	36.63544	36.222385	36.19907
21-06-11 16:30	3	36.487488	36.606586	36.262123
21-06-11 16:40	3	36.545967	36.74848	36.784126
21-06-11 16:50	3	36.801563	36.21095	36.46715
21-06-11 17:00	3	36.905468	36.096527	36.614403
21-06-11 17:10	3	36.90162	36.05993	36.579723
21-06-11 17:20	3	36.513508	36.280884	36.57968
21-06-11 17:30	3	36.915424	36.72307	36.307484
21-06-11 17:40	3	37.38642	36.913635	37.225517
21-06-11 17:50	3	37.19576	36.980457	37.37832
21-06-11 18:00	3	37.202686	36.83146	37.154152
21-06-11 18:10	3	37.198223	36.565105	37.0
21-06-11 18:20	3	37.276985	36.519394	37.08113
21-06-11 18:30	3	37.06894	36.500984	37.345993
21-06-11 18:40	3	36.51803	36.458347	37.129417
21-06-11 18:50	3	36.95069	36.70208	36.917416
21-06-11 19:00	3	37.004234	37.034985	37.12239
21-06-11 19:10	3	37.11213	37.02848	36.70433
21-06-11 19:20	3	37.298607	37.073566	36.820652
21-06-11 19:30	3	37.31672	36.84143	36.759605
21-06-11 19:40	3	37.43861	37.06362	37.026024
21-06-11 19:50	3	37.25254	36.84797	36.958664
21-06-11 20:00	3	37.235928	36.280983	36.64149
21-06-11 20:10	3	36.84853	36.91845	36.90277
21-06-11 20:20	3	37.149235	36.6802	37.032047
21-06-11 20:30	3	37.001236	36.517773	36.62287
21-06-11 20:40	3	37.219765	36.707256	37.08992
21-06-11 20:50	3	37.34058	36.342377	36.823692
21-06-11 21:00	3	37.30747	36.04358	37.11571
21-06-11 21:10	3	36.94709	36.249905	37.09344
21-06-11 21:20	3	36.873344	36.81214	37.211193
21-06-11 21:30	3	36.62975	37.06175	37.075127
21-06-11 21:40	3	36.64669	37.06138	36.909004
21-06-11 21:50	3	36.998253	37.273758	37.10662
21-06-11 22:00	3	37.04618	37.036083	37.35154
21-06-11 22:10	3	37.293556	36.156593	37.4434
21-06-11 22:20	3	37.27276	36.30481	37.31673
21-06-11 22:30	3	37.603783	36.477814	36.90268
21-06-11 22:40	3	37.560513	36.181423	36.84577
21-06-11 22:50	3	37.08382	36.625458	37.176907
21-06-11 23:00	3	37.05839	36.716618	37.406902
21-06-11 23:10	3	37.214607	37.114883	37.105415
21-06-11 23:20	3	37.31477	37.10015	36.89869
21-06-11 23:30	3	37.181133	37.03148	36.876183
21-06-11 23:40	3	37.289635	37.34472	36.7017
21-06-11 23:50	3	37.35869	37.437572	37.009853
21-06-12 00:00	3	37.964634	37.533	37.308617
21-06-12 00:10	3	37.612854	37.543964	37.03059
21-06-12 00:20	3	37.68725	37.263943	36.81818
21-06-12 00:30	3	37.773094	36.914665	36.796272
21-06-12 00:40	3	38.026955	36.939476	37.20518
21-06-12 00:50	3	38.07577	37.31865	37.535187
21-06-12 01:00	3	37.921352	37.5571	37.462307
21-06-12 01:10	3	37.77642	37.132996	37.510853
21-06-12 01:20	3	37.92414	36.724415	37.381065
21-06-12 01:30	3	37.607582	36.784916	37.2365
21-06-12 01:40	3	37.327602	36.9305	37.38244
21-06-12 01:50	3	37.53769	37.09098	37.447323
21-06-12 02:00	3	37.886448	37.271477	37.451145
21-06-12 02:10	3	37.674664	36.45284	37.261078
21-06-12 02:20	3	37.37582	36.653896	36.95152
21-06-12 02:30	3	37.458378	37.031746	36.741493
21-06-12 02:40	3	37.391308	37.098103	36.749065
21-06-12 02:50	3	37.40626	37.062805	36.82042
21-06-12 03:00	3	37.47711	37.13279	37.222878
21-06-12 03:10	3	37.39863	37.05964	37.137547
21-06-12 03:20	3	37.624046	37.310425	37.168713
21-06-12 03:30	3	37.965252	37.624992	37.268272
21-06-12 03:40	3	37.91317	37.427948	36.715683
21-06-12 03:50	3	37.966698	37.43685	37.0815
21-06-12 04:00	3	37.347343	37.14978	37.303974
21-06-12 04:10	3	37.53631	37.21692	37.040527
21-06-12 04:20	3	37.518745	37.201923	37.326263
21-06-12 04:30	3	37.972088	37.702965	37.192467
21-06-12 04:40	3	38.1363	37.768307	37.364662
21-06-12 04:50	3	38.29342	37.571194	37.19632
21-06-12 05:00	3	38.0969	37.386005	37.10847
21-06-12 05:10	3	38.141853	37.420692	37.52717
21-06-12 05:20	3	37.55277	37.38389	37.467983
21-06-12 05:30	3	37.379833	36.867542	37.374016
21-06-12 05:40	3	37.38621	36.625225	37.486492
21-06-12 05:50	3	37.492565	36.540657	37.87888
21-06-12 06:00	3	37.65351	36.2768	37.434032
21-06-12 06:10	3	37.780655	36.287254	37.325382
21-06-12 06:20	3	37.81785	36.61983	37.080692
21-06-12 06:30	3	37.74882	37.13899	37.13807
21-06-12 06:40	3	37.960712	37.52547	37.509285
21-06-12 06:50	3	38.02416	37.244976	37.470795
21-06-12 07:00	4	37.99088	36.904655	37.190254
21-06-12 07:10	4	37.460793	36.913746	36.864864
21-06-12 07:20	4	37.317886	36.956715	36.73771
21-06-12 07:30	4	37.116722	36.290855	36.582836
21-06-12 07:40	4	37.216873	36.62887	36.613564
21-06-12 07:50	4	37.299286	36.616096	36.837833
21-06-12 08:00	4	37.291336	36.482197	36.62365
21-06-12 08:10	4	37.111153	36.76377	36.718216
21-06-12 08:20	4	36.972633	36.722115	36.89385
21-06-12 08:30	4	36.980457	36.268177	36.541996
21-06-12 08:40	4	37.12868	36.04909	36.511772
21-06-12 08:50	4	37.144157	36.007027	36.403652
21-06-12 09:00	4	37.195858	36.187122	36.5228
21-06-12 09:10	4	37.231647	36.253025	36.602028
21-06-12 09:20	4	36.615227	35.503536	36.20754
21-06-12 09:30	4	36.50626	36.137882	36.52001
21-06-12 09:40	4	36.575474	36.19014	36.644196
21-06-12 09:50	4	36.655838	35.839455	36.706215
21-06-12 10:00	4	37.170788	35.774326	36.76249
21-06-12 10:10	4	37.124344	35.865353	36.47096
21-06-12 10:20	4	36.450058	35.905746	36.43737
21-06-12 10:30	4	36.720345	36.114296	36.538326
21-06-12 10:40	4	36.72088	36.39007	36.605698
21-06-12 10:50	4	36.617664	35.58535	36.37043
21-06-12 11:00	4	36.651436	35.482983	36.475266
21-06-12 11:10	4	36.13146	36.157814	36.623165
21-06-12 11:20	4	36.619823	36.45038	36.525898
21-06-12 11:30	4	37.169426	35.7649	36.530006
21-06-12 11:40	4	37.11389	35.612022	36.603382
21-06-12 11:50	4	36.777977	35.48146	36.366985
21-06-12 12:00	4	36.740135	35.50151	36.330437
21-06-12 12:10	4	37.18643	36.05474	35.907482
21-06-12 12:20	4	37.128513	36.252613	36.057255
21-06-12 12:30	4	36.7376	36.188232	36.405785
21-06-12 12:40	4	36.731174	36.78846	36.857105
21-06-12 12:50	4	36.987507	36.68304	36.45716
21-06-12 13:00	4	36.253113	36.592297	36.940235
21-06-12 13:10	4	36.366783	36.600834	36.36915
21-06-12 13:20	4	36.577972	36.4152	36.54319
21-06-12 13:30	4	36.71177	36.13573	36.593388
21-06-12 13:40	4	36.456455	36.27497	36.64927
21-06-12 13:50	4	36.31478	36.13012	36.60502
21-06-12 14:00	4	36.523293	36.264946	36.51331
21-06-12 14:10	4	36.675457	36.114067	36.259468
21-06-12 14:20	4	36.301582	36.66803	36.115616
21-06-12 14:30	4	36.235886	36.570526	36.302654
21-06-12 14:40	4	36.548897	36.550274	36.467186
21-06-12 14:50	4	36.729515	36.445988	36.442924
21-06-12 15:00	4	36.4713	35.741196	36.27515
21-06-12 15:10	4	37.196033	36.250668	36.350685
21-06-12 15:20	4	37.474884	36.476204	36.3424
21-06-12 15:30	4	37.58901	36.33776	36.664497
21-06-12 15:40	4	37.48173	36.12603	36.463486
21-06-12 15:50	4	36.65234	36.120914	36.583366
21-06-12 16:00	4	36.821594	36.146107	36.57764
21-06-12 16:10	4	36.255985	36.28145	36.61152
21-06-12 16:20	4	36.53606	35.838207	36.79055
21-06-12 16:30	4	36.961414	36.25072	36.892868
21-06-12 16:40	4	37.023415	36.969505	37.077812
21-06-12 16:50	4	37.000202	36.289513	37.032513
21-06-12 17:00	4	36.89266	36.129677	36.529045
21-06-12 17:10	4	37.26383	36.398125	36.723583
21-06-12 17:20	4	37.06898	36.306725	36.537086
21-06-12 17:30	4	36.81008	36.510494	36.349937
21-06-12 17:40	4	36.767708	36.527737	36.681374
21-06-12 17:50	4	36.71128	36.70714	36.597424
21-06-12 18:00	4	37.01767	36.561886	36.64553
21-06-12 18:10	4	37.267284	36.82012	36.54755
21-06-12 18:20	4	37.302025	36.106327	36.90458
21-06-12 18:30	4	37.460026	36.32679	37.124626
21-06-12 18:40	4	37.2244	36.301643	37.064857
21-06-12 18:50	4	36.550697	36.813374	36.979362
21-06-12 19:00	4	36.606106	37.040863	36.877216
21-06-12 19:10	4	36.149406	36.96242	36.71853
21-06-12 19:20	4	37.001373	36.540394	36.80927
21-06-12 19:30	4	37.13551	36.67915	36.941933
21-06-12 19:40	4	37.242073	36.72355	36.93531
21-06-12 19:50	4	37.318825	37.039375	36.997658
21-06-12 20:00	4	37.229355	36.651905	36.957905
21-06-12 20:10	4	37.505104	36.706596	36.755653
21-06-12 20:20	4	37.0836	36.45376	36.37493
21-06-12 20:30	4	36.984356	36.196014	36.903008
21-06-12 20:40	4	36.643593	36.141712	36.8072
21-06-12 20:50	4	36.775936	36.21892	36.805885
21-06-12 21:00	4	37.117073	36.397575	36.282143
21-06-12 21:10	4	37.139214	36.809776	36.410877
21-06-12 21:20	4	37.141506	36.93792	36.5217
21-06-12 21:30	4	36.95676	37.289497	36.92447
21-06-12 21:40	4	37.08961	37.21538	36.954174
21-06-12 21:50	4	36.726467	36.694996	37.085632
21-06-12 22:00	4	36.993645	36.517784	36.72827
21-06-12 22:10	4	36.853077	37.199135	36.774067
21-06-12 22:20	4	37.16147	37.31158	37.025
21-06-12 22:30	4	37.392387	36.917473	37.09361
21-06-12 22:40	4	37.282124	36.704098	37.21659
21-06-12 22:50	4	37.060913	37.149662	37.106346
21-06-12 23:00	4	37.41819	37.492233	37.11447
21-06-12 23:10	4	37.62275	37.686527	37.434162
21-06-12 23:20	4	37.570274	37.84147	37.380383
21-06-12 23:30	4	37.592117	37.809555	36.765877
21-06-12 23:40	4	37.59715	37.586678	36.75759
21-06-12 23:50	4	37.584686	37.601997	36.858105
21-06-13 00:00	4	37.495827	37.62152	36.782616
21-06-13 00:10	4	37.874977	37.8041	37.20067
21-06-13 00:20	4	37.949852	37.591736	37.21958
21-06-13 00:30	4	38.05991	37.85359	37.396152
21-06-13 00:40	4	38.16502	37.420967	37.454254
21-06-13 00:50	4	37.801514	37.08864	37.435814
21-06-13 01:00	4	37.59843	36.67655	37.331234
21-06-13 01:10	4	37.799847	36.972454	37.374233
21-06-13 01:20	4	38.02265	36.787106	37.918804
21-06-13 01:30	4	37.579098	36.82857	37.56884
21-06-13 01:40	4	37.68184	36.567257	37.170464
21-06-13 01:50	4	38.00947	37.04504	37.06732
21-06-13 02:00	4	37.76673	36.26939	36.809097
21-06-13 02:10	4	37.473003	36.92863	37.129677
21-06-13 02:20	4	37.643055	36.356052	37.12587
21-06-13 02:30	4	37.71715	36.334538	36.882023
21-06-13 02:40	4	37.605927	36.562763	36.882103
21-06-13 02:50	4	37.34095	36.98664	36.6293
21-06-13 03:00	4	37.4172	36.90703	37.007225
21-06-13 03:10	4	37.438835	37.382076	37.006344
21-06-13 03:20	4	37.508873	37.456944	36.701057
21-06-13 03:30	4	37.854195	37.751965	36.751213
21-06-13 03:40	4	37.833534	37.78473	36.821655
21-06-13 03:50	4	37.672096	37.60292	36.94061
21-06-13 04:00	4	37.925804	37.515556	36.84841
21-06-13 04:10	4	38.10239	37.678474	37.213905
21-06-13 04:20	4	38.148758	37.67304	37.56538
21-06-13 04:30	4	38.09681	37.155598	37.58516
21-06-13 04:40	4	38.11916	37.30593	37.04707
21-06-13 04:50	4	37.933556	37.53808	37.1064
21-06-13 05:00	4	37.91886	37.475563	37.149086
21-06-13 05:10	4	37.56505	37.407677	37.110382
21-06-13 05:20	4	37.754284	37.802467	37.499996
21-06-13 05:30	4	38.12011	37.442238	37.250183
21-06-13 05:40	4	37.964996	37.406376	37.570717
21-06-13 05:50	4	37.538536	37.06385	37.29519
21-06-13 06:00	4	37.536644	36.40758	37.061493
21-06-13 06:10	4	37.296043	36.196083	37.034325
21-06-13 06:20	4	37.570164	36.083427	37.223198
21-06-13 06:30	4	37.838295	35.703392	37.03246
21-06-13 06:40	4	37.670662	36.562286	37.000927
21-06-13 06:50	4	37.32357	36.83422	36.49116
21-06-13 07:00	5	37.23174	36.703682	37.134663
21-06-13 07:10	5	37.07183	36.779884	36.953663
21-06-13 07:20	5	37.056927	36.401875	36.11953
21-06-13 07:30	5	37.0	36.357613	35.925667
21-06-13 07:40	5	36.99964	36.620354	35.677193
21-06-13 07:50	5	36.939934	36.841267	35.652256
21-06-13 08:00	5	36.796524	36.21989	35.71732
21-06-13 08:10	5	37.004646	36.492188	35.67376
21-06-13 08:20	5	36.829506	35.59205	36.289116
21-06-13 08:30	5	36.882305	36.070465	37.00425
21-06-13 08:40	5	37.221287	36.011654	36.250957
21-06-13 08:50	5	37.42044	36.07473	36.189674
21-06-13 09:00	5	37.288544	36.45574	36.401592
21-06-13 09:10	5	36.72518	36.6467	36.480244
21-06-13 09:20	5	36.699116	36.2748	36.57698
21-06-13 09:30	5	36.787743	36.397285	36.66251
21-06-13 09:40	5	36.90678	36.467144	36.83883
21-06-13 09:50	5	36.870743	36.482395	37.02557
21-06-13 10:00	5	36.77279	36.578407	37.11926
21-06-13 10:10	5	36.575718	36.521168	37.148445
21-06-13 10:20	5	36.46536	36.265114	36.550636
21-06-13 10:30	5	36.577797	36.357178	36.553154
21-06-13 10:40	5	36.515823	36.391045	36.18398
21-06-13 10:50	5	36.591644	36.681385	36.21558
21-06-13 11:00	5	37.055836	36.75048	36.501625
21-06-13 11:10	5	36.480434	37.029884	36.703938
21-06-13 11:20	5	36.87947	36.312283	36.65851
21-06-13 11:30	5	37.01302	36.39381	36.421772
21-06-13 11:40	5	36.813225	36.30062	36.063263
21-06-13 11:50	5	36.893208	36.60691	36.2794
21-06-13 12:00	5	37.071083	36.488647	36.549393
21-06-13 12:10	5	36.743313	36.628036	36.967888
21-06-13 12:20	5	36.4833	36.357407	36.944923
21-06-13 12:30	5	36.479828	36.604237	37.12391
21-06-13 12:40	5	36.35804	36.42504	36.9853
21-06-13 12:50	5	36.671074	36.33735	36.95517
21-06-13 13:00	5	37.07659	36.61773	36.792076
21-06-13 13:10	5	37.076694	36.697716	36.725594
21-06-13 13:20	5	36.822975	36.20324	36.802307
21-06-13 13:30	5	36.74212	36.090336	36.837593
21-06-13 13:40	5	36.94149	36.19851	36.91627
21-06-13 13:50	5	37.063858	36.306965	36.67411
21-06-13 14:00	5	36.96142	36.71845	36.250732
21-06-13 14:10	5	37.15667	36.806187	36.52545
21-06-13 14:20	5	36.805294	36.61025	36.698524
21-06-13 14:30	5	37.138584	36.585102	36.971596
21-06-13 14:40	5	37.359615	36.0524	36.694332
21-06-13 14:50	5	37.07824	36.494358	36.77007
21-06-13 15:00	5	37.291996	36.688274	36.83614
21-06-13 15:10	5	37.213722	36.619484	37.177315
21-06-13 15:20	5	36.97828	36.42152	37.270584
21-06-13 15:30	5	36.850716	36.31994	36.65577
21-06-13 15:40	5	36.453243	36.54769	36.83854
21-06-13 15:50	5	36.83389	36.6011	36.935658
21-06-13 16:00	5	37.20921	36.476765	36.17448
21-06-13 16:10	5	36.585213	36.55948	36.721172
21-06-13 16:20	5	36.526497	36.45166	36.815018
21-06-13 16:30	5	36.546288	36.503292	37.34613
21-06-13 16:40	5	36.461052	36.48224	36.812744
21-06-13 16:50	5	36.564476	36.855118	36.84047
21-06-13 17:00	5	36.83161	36.96046	37.005863
21-06-13 17:10	5	37.079987	36.412716	36.81844
21-06-13 17:20	5	37.13446	36.64355	36.681255
21-06-13 17:30	5	37.005196	36.480034	36.493572
21-06-13 17:40	5	37.06962	36.678993	36.53658
21-06-13 17:50	5	36.841423	36.538383	36.802063
21-06-13 18:00	5	37.266396	36.722206	36.451427
21-06-13 18:10	5	36.937214	36.504715	36.353397
21-06-13 18:20	5	36.623646	36.85901	36.61861
21-06-13 18:30	5	36.830627	36.305614	36.688255
21-06-13 18:40	5	36.946556	36.320908	36.82598
21-06-13 18:50	5	36.862835	36.34323	36.8924
21-06-13 19:00	5	37.07012	36.15591	37.0
21-06-13 19:10	5	36.919674	36.58999	36.82612
21-06-13 19:20	5	36.86925	36.888664	36.46868
21-06-13 19:30	5	37.20161	37.062725	36.832764
21-06-13 19:40	5	37.20652	37.014732	37.14559
21-06-13 19:50	5	36.94631	36.86595	37.10946
21-06-13 20:00	5	37.073936	36.613342	37.31774
21-06-13 20:10	5	36.96727	36.46145	37.07411
21-06-13 20:20	5	36.951103	35.790596	37.13671
21-06-13 20:30	5	36.897285	36.374874	37.054512
21-06-13 20:40	5	36.729607	36.889015	36.620743
21-06-13 20:50	5	36.91938	36.644	36.854748
21-06-13 21:00	5	37.23423	36.406193	36.557648
21-06-13 21:10	5	37.027687	36.520912	36.87355
21-06-13 21:20	5	37.073788	37.069	37.141533
21-06-13 21:30	5	37.519188	37.221783	37.160835
21-06-13 21:40	5	36.947544	37.20174	37.3254
21-06-13 21:50	5	37.023384	36.98885	37.09282
21-06-13 22:00	5	37.273006	36.890385	37.128048
21-06-13 22:10	5	37.03726	36.94984	37.158978
21-06-13 22:20	5	36.748188	37.275818	37.193558
21-06-13 22:30	5	37.08103	37.20637	37.202065
21-06-13 22:40	5	36.8841	37.339256	37.16015
21-06-13 22:50	5	37.186165	36.913376	37.11616
21-06-13 23:00	5	37.068657	36.973812	36.891212
21-06-13 23:10	5	37.403606	37.17177	36.76707
21-06-13 23:20	5	37.36329	37.26069	36.591633
21-06-13 23:30	5	37.50643	37.757862	36.934277
21-06-13 23:40	5	37.87598	37.565937	36.924408
21-06-13 23:50	5	37.257923	37.703754	36.643864
21-06-14 00:00	5	37.264534	37.51313	36.774387
21-06-14 00:10	5	37.30866	37.388523	36.60538
21-06-14 00:20	5	37.48962	37.537746	36.973015
21-06-14 00:30	5	38.001102	37.473816	37.226315
21-06-14 00:40	5	37.95311	37.230568	37.487587
21-06-14 00:50	5	37.552532	37.42302	37.459938
21-06-14 01:00	5	37.30942	37.347942	37.52392
21-06-14 01:10	5	37.46513	36.996323	37.443382
21-06-14 01:20	5	37.85395	36.855396	37.22746
21-06-14 01:30	5	37.949867	37.49145	36.44974
21-06-14 01:40	5	37.875076	37.358837	36.784924
21-06-14 01:50	5	38.21427	37.423813	36.95127
21-06-14 02:00	5	37.95763	37.38393	36.95134
21-06-14 02:10	5	37.617966	37.081398	36.81042
21-06-14 02:20	5	37.689716	36.79656	36.746555
21-06-14 02:30	5	37.400978	37.019188	36.806637
21-06-14 02:40	5	37.367184	36.980656	36.881783
21-06-14 02:50	5	37.449284	37.164593	36.961624
21-06-14 03:00	5	37.31542	36.923435	37.116627
21-06-14 03:10	5	37.11534	36.74458	36.809486
21-06-14 03:20	5	37.392258	37.065243	36.89203
21-06-14 03:30	5	37.47771	37.23092	36.976357
21-06-14 03:40	5	37.572784	37.39953	36.88517
21-06-14 03:50	5	37.81953	37.635643	36.929947
21-06-14 04:00	5	37.871223	37.709652	37.295776
21-06-14 04:10	5	37.21499	38.01612	37.24422
21-06-14 04:20	5	37.027233	37.215527	37.380836
21-06-14 04:30	5	37.67324	37.34003	37.34646
21-06-14 04:40	5	37.633396	37.173687	37.442745
21-06-14 04:50	5	37.655956	37.19478	37.096313
21-06-14 05:00	5	37.89865	37.363678	37.397564
21-06-14 05:10	5	37.9322	37.531948	37.86269
21-06-14 05:20	5	37.82705	36.822517	37.617134
21-06-14 05:30	5	37.920055	36.78002	37.38391
21-06-14 05:40	5	37.78283	37.28402	36.930866
21-06-14 05:50	5	37.944	37.170067	37.019173
21-06-14 06:00	5	37.792294	37.05549	36.929897
21-06-14 06:10	5	38.005966	37.241455	37.07291
21-06-14 06:20	5	37.99799	37.07674	36.768665
21-06-14 06:30	5	37.84648	36.549057	36.661762
21-06-14 06:40	5	37.947357	36.489326	37.137222
21-06-14 06:50	5	37.927765	36.170544	37.084084
21-06-14 07:00	6	37.374756	36.480553	36.91013
21-06-14 07:10	6	37.355522	36.332184	37.253777
21-06-14 07:20	6	37.637245	36.670006	37.695995
21-06-14 07:30	6	37.55039	36.775005	37.31945
21-06-14 07:40	6	37.264687	36.559147	36.097088
21-06-14 07:50	6	37.47748	36.70498	35.96482
21-06-14 08:00	6	37.338257	36.51322	36.316574
21-06-14 08:10	6	37.060257	36.17179	36.43647
21-06-14 08:20	6	37.0512	36.32691	36.5291
21-06-14 08:30	6	37.174423	36.300423	36.76203
21-06-14 08:40	6	37.019154	36.159027	36.75533
21-06-14 08:50	6	36.521385	36.401817	36.60376
21-06-14 09:00	6	36.354836	36.40538	36.61218
21-06-14 09:10	6	36.491085	36.32314	36.56246
21-06-14 09:20	6	36.722054	36.479523	36.464394
21-06-14 09:30	6	37.01526	36.286587	36.56448
21-06-14 09:40	6	36.784157	36.31856	36.71214
21-06-14 09:50	6	36.787598	35.828594	36.49229
21-06-14 10:00	6	36.436134	35.973953	36.053993
21-06-14 10:10	6	not_recorded	not_recorded	not_recorded
21-06-14 10:20	6	not_recorded	not_recorded	not_recorded
21-06-14 10:30	6	not_recorded	not_recorded	not_recorded
21-06-14 10:40	6	not_recorded	not_recorded	not_recorded
21-06-14 10:50	6	not_recorded	not_recorded	not_recorded
21-06-14 11:00	6	not_recorded	not_recorded	not_recorded
21-06-14 11:10	6	not_recorded	not_recorded	not_recorded
21-06-14 11:20	6	not_recorded	not_recorded	not_recorded
21-06-14 11:30	6	not_recorded	not_recorded	not_recorded
21-06-14 11:40	6	not_recorded	not_recorded	not_recorded
21-06-14 11:50	6	not_recorded	not_recorded	not_recorded
21-06-14 12:00	6	not_recorded	not_recorded	not_recorded
21-06-14 12:10	6	not_recorded	not_recorded	not_recorded
21-06-14 12:20	6	not_recorded	not_recorded	not_recorded
21-06-14 12:30	6	not_recorded	not_recorded	not_recorded
21-06-14 12:40	6	not_recorded	not_recorded	not_recorded
21-06-14 12:50	6	not_recorded	not_recorded	not_recorded
21-06-14 13:00	6	not_recorded	not_recorded	not_recorded
21-06-14 13:10	6	not_recorded	not_recorded	not_recorded
21-06-14 13:20	6	not_recorded	not_recorded	not_recorded
21-06-14 13:30	6	not_recorded	not_recorded	not_recorded
21-06-14 13:40	6	not_recorded	not_recorded	not_recorded
21-06-14 13:50	6	not_recorded	not_recorded	not_recorded
21-06-14 14:00	6	not_recorded	not_recorded	not_recorded
21-06-14 14:10	6	not_recorded	not_recorded	not_recorded
21-06-14 14:20	6	not_recorded	not_recorded	not_recorded
21-06-14 14:30	6	not_recorded	not_recorded	not_recorded
21-06-14 14:40	6	not_recorded	not_recorded	not_recorded
21-06-14 14:50	6	not_recorded	not_recorded	not_recorded
21-06-14 15:00	6	not_recorded	not_recorded	not_recorded
21-06-14 15:10	6	not_recorded	not_recorded	not_recorded
21-06-14 15:20	6	not_recorded	not_recorded	not_recorded
21-06-14 15:30	6	not_recorded	not_recorded	not_recorded
21-06-14 15:40	6	not_recorded	not_recorded	not_recorded
21-06-14 15:50	6	not_recorded	not_recorded	not_recorded
21-06-14 16:00	6	not_recorded	not_recorded	not_recorded
21-06-14 16:10	6	not_recorded	not_recorded	not_recorded
21-06-14 16:20	6	not_recorded	not_recorded	not_recorded
21-06-14 16:30	6	not_recorded	not_recorded	not_recorded
21-06-14 16:40	6	not_recorded	not_recorded	not_recorded
21-06-14 16:50	6	not_recorded	not_recorded	not_recorded
21-06-14 17:00	6	not_recorded	not_recorded	not_recorded
21-06-14 17:10	6	not_recorded	not_recorded	not_recorded
21-06-14 17:20	6	not_recorded	not_recorded	not_recorded
21-06-14 17:30	6	not_recorded	not_recorded	not_recorded
21-06-14 17:40	6	not_recorded	not_recorded	not_recorded
21-06-14 17:50	6	not_recorded	not_recorded	not_recorded
21-06-14 18:00	6	not_recorded	not_recorded	not_recorded
21-06-14 18:10	6	not_recorded	not_recorded	not_recorded
21-06-14 18:20	6	not_recorded	not_recorded	not_recorded
21-06-14 18:30	6	not_recorded	not_recorded	not_recorded
21-06-14 18:40	6	not_recorded	not_recorded	not_recorded
21-06-14 18:50	6	not_recorded	not_recorded	not_recorded
21-06-14 19:00	6	not_recorded	not_recorded	not_recorded
21-06-14 19:10	6	not_recorded	not_recorded	not_recorded
21-06-14 19:20	6	not_recorded	not_recorded	not_recorded
21-06-14 19:30	6	not_recorded	not_recorded	not_recorded
21-06-14 19:40	6	not_recorded	not_recorded	not_recorded
21-06-14 19:50	6	not_recorded	not_recorded	not_recorded
21-06-14 20:00	6	not_recorded	not_recorded	not_recorded
21-06-14 20:10	6	not_recorded	not_recorded	not_recorded
21-06-14 20:20	6	not_recorded	not_recorded	not_recorded
21-06-14 20:30	6	not_recorded	not_recorded	not_recorded
21-06-14 20:40	6	not_recorded	not_recorded	not_recorded
21-06-14 20:50	6	not_recorded	not_recorded	not_recorded
21-06-14 21:00	6	not_recorded	not_recorded	not_recorded
21-06-14 21:10	6	not_recorded	not_recorded	not_recorded
21-06-14 21:20	6	not_recorded	not_recorded	not_recorded
21-06-14 21:30	6	not_recorded	not_recorded	not_recorded
21-06-14 21:40	6	not_recorded	not_recorded	not_recorded
21-06-14 21:50	6	not_recorded	not_recorded	not_recorded
21-06-14 22:00	6	not_recorded	not_recorded	not_recorded
21-06-14 22:10	6	not_recorded	not_recorded	not_recorded
21-06-14 22:20	6	not_recorded	not_recorded	not_recorded
21-06-14 22:30	6	not_recorded	not_recorded	not_recorded
21-06-14 22:40	6	not_recorded	not_recorded	not_recorded
21-06-14 22:50	6	not_recorded	not_recorded	not_recorded
21-06-14 23:00	6	not_recorded	not_recorded	not_recorded
21-06-14 23:10	6	not_recorded	not_recorded	not_recorded
21-06-14 23:20	6	not_recorded	not_recorded	not_recorded
21-06-14 23:30	6	not_recorded	not_recorded	not_recorded
21-06-14 23:40	6	not_recorded	not_recorded	not_recorded
21-06-14 23:50	6	not_recorded	not_recorded	not_recorded
21-06-15 00:00	6	not_recorded	not_recorded	not_recorded
21-06-15 00:10	6	not_recorded	not_recorded	not_recorded
21-06-15 00:20	6	not_recorded	not_recorded	not_recorded
21-06-15 00:30	6	not_recorded	not_recorded	not_recorded
21-06-15 00:40	6	not_recorded	not_recorded	not_recorded
21-06-15 00:50	6	not_recorded	not_recorded	not_recorded
21-06-15 01:00	6	not_recorded	not_recorded	not_recorded
21-06-15 01:10	6	not_recorded	not_recorded	not_recorded
21-06-15 01:20	6	not_recorded	not_recorded	not_recorded
21-06-15 01:30	6	not_recorded	not_recorded	not_recorded
21-06-15 01:40	6	not_recorded	not_recorded	not_recorded
21-06-15 01:50	6	not_recorded	not_recorded	not_recorded
21-06-15 02:00	6	not_recorded	not_recorded	not_recorded
21-06-15 02:10	6	not_recorded	not_recorded	not_recorded
21-06-15 02:20	6	not_recorded	not_recorded	not_recorded
21-06-15 02:30	6	not_recorded	not_recorded	not_recorded
21-06-15 02:40	6	not_recorded	not_recorded	not_recorded
21-06-15 02:50	6	not_recorded	not_recorded	not_recorded
21-06-15 03:00	6	not_recorded	not_recorded	not_recorded
21-06-15 03:10	6	not_recorded	not_recorded	not_recorded
21-06-15 03:20	6	not_recorded	not_recorded	not_recorded
21-06-15 03:30	6	not_recorded	not_recorded	not_recorded
21-06-15 03:40	6	not_recorded	not_recorded	not_recorded
21-06-15 03:50	6	not_recorded	not_recorded	not_recorded
21-06-15 04:00	6	not_recorded	not_recorded	not_recorded
21-06-15 04:10	6	not_recorded	not_recorded	not_recorded
21-06-15 04:20	6	not_recorded	not_recorded	not_recorded
21-06-15 04:30	6	not_recorded	not_recorded	not_recorded
21-06-15 04:40	6	not_recorded	not_recorded	not_recorded
21-06-15 04:50	6	not_recorded	not_recorded	not_recorded
21-06-15 05:00	6	not_recorded	not_recorded	not_recorded
21-06-15 05:10	6	not_recorded	not_recorded	not_recorded
21-06-15 05:20	6	not_recorded	not_recorded	not_recorded
21-06-15 05:30	6	not_recorded	not_recorded	not_recorded
21-06-15 05:40	6	not_recorded	not_recorded	not_recorded
21-06-15 05:50	6	not_recorded	not_recorded	not_recorded
21-06-15 06:00	6	not_recorded	not_recorded	not_recorded
21-06-15 06:10	6	not_recorded	not_recorded	not_recorded
21-06-15 06:20	6	not_recorded	not_recorded	not_recorded
21-06-15 06:30	6	not_recorded	not_recorded	not_recorded
21-06-15 06:40	6	not_recorded	not_recorded	not_recorded
21-06-15 06:50	6	not_recorded	not_recorded	not_recorded
