# Supplementary material for: Rodent home cage monitoring for preclinical safety pharmacology assessment: results of a multi-company validation evaluating nonclinical and clinical data from three compounds
Source: Front Toxicol. 2025 Nov 5;7:1655330. doi: 10.3389/ftox.2025.1655330 (PMC12626872; doi:10.3389/ftox.2025.1655330)
Supplement: Supplementary file 1 [file DataSheet1.zip › JNJ/JNJ_Temperature_VEH_Cage-2.csv]

timestamp	day_index	985141003627855	985141003627856	985141003627865
21-06-14 07:00	-4	not_recorded	not_recorded	not_recorded
21-06-14 07:10	-4	not_recorded	not_recorded	not_recorded
21-06-14 07:20	-4	not_recorded	not_recorded	not_recorded
21-06-14 07:30	-4	not_recorded	not_recorded	not_recorded
21-06-14 07:40	-4	not_recorded	not_recorded	not_recorded
21-06-14 07:50	-4	not_recorded	not_recorded	not_recorded
21-06-14 08:00	-4	not_recorded	not_recorded	not_recorded
21-06-14 08:10	-4	not_recorded	not_recorded	not_recorded
21-06-14 08:20	-4	not_recorded	not_recorded	not_recorded
21-06-14 08:30	-4	not_recorded	not_recorded	not_recorded
21-06-14 08:40	-4	not_recorded	not_recorded	not_recorded
21-06-14 08:50	-4	not_recorded	not_recorded	not_recorded
21-06-14 09:00	-4	not_recorded	not_recorded	not_recorded
21-06-14 09:10	-4	not_recorded	not_recorded	not_recorded
21-06-14 09:20	-4	not_recorded	not_recorded	not_recorded
21-06-14 09:30	-4	not_recorded	not_recorded	not_recorded
21-06-14 09:40	-4	not_recorded	not_recorded	not_recorded
21-06-14 09:50	-4	not_recorded	not_recorded	not_recorded
21-06-14 10:00	-4	not_recorded	not_recorded	not_recorded
21-06-14 10:10	-4	not_recorded	not_recorded	not_recorded
21-06-14 10:20	-4	not_recorded	not_recorded	not_recorded
21-06-14 10:30	-4	38.280663	34.93364	37.155006
21-06-14 10:40	-4	38.013184	34.69472	37.348213
21-06-14 10:50	-4	37.87277	34.60884	37.385906
21-06-14 11:00	-4	37.84791	34.39338	37.30703
21-06-14 11:10	-4	37.889366	34.051685	37.410164
21-06-14 11:20	-4	37.794384	35.50515	37.495667
21-06-14 11:30	-4	37.387047	35.583263	37.002525
21-06-14 11:40	-4	37.281784	35.41108	37.05017
21-06-14 11:50	-4	36.854523	34.761852	37.00705
21-06-14 12:00	-4	36.3592	34.906776	37.289528
21-06-14 12:10	-4	36.629414	34.536324	37.344788
21-06-14 12:20	-4	37.00808	34.69108	37.50653
21-06-14 12:30	-4	37.171776	34.4553	37.242886
21-06-14 12:40	-4	37.161804	33.60506	37.251476
21-06-14 12:50	-4	37.207676	33.818775	36.92971
21-06-14 13:00	-4	36.53438	34.498634	37.138004
21-06-14 13:10	-4	36.84041	36.01124	37.142937
21-06-14 13:20	-4	37.126274	35.79719	37.082462
21-06-14 13:30	-4	37.297585	35.96011	36.96242
21-06-14 13:40	-4	37.37609	36.367912	36.90515
21-06-14 13:50	-4	37.3313	36.654034	37.067047
21-06-14 14:00	-4	36.832146	36.749023	37.115494
21-06-14 14:10	-4	36.728752	36.71096	37.081917
21-06-14 14:20	-4	36.52992	36.8151	37.098618
21-06-14 14:30	-4	36.99017	37.048714	37.36257
21-06-14 14:40	-4	37.405197	37.17146	37.31366
21-06-14 14:50	-4	37.308556	36.876156	37.113747
21-06-14 15:00	-4	36.85766	35.871113	37.150486
21-06-14 15:10	-4	36.814674	35.40023	36.8301
21-06-14 15:20	-4	36.913754	35.839653	37.04063
21-06-14 15:30	-4	36.930145	36.315094	37.023285
21-06-14 15:40	-4	36.629307	36.346733	37.181362
21-06-14 15:50	-4	36.497643	36.117565	37.002388
21-06-14 16:00	-4	36.54756	35.01183	37.011623
21-06-14 16:10	-4	36.695747	34.583286	37.163006
21-06-14 16:20	-4	37.047485	35.27365	37.07261
21-06-14 16:30	-4	36.58201	35.180817	36.909103
21-06-14 16:40	-4	36.699184	35.735714	37.13202
21-06-14 16:50	-4	36.751293	36.07203	36.966633
21-06-14 17:00	-4	36.903778	36.13134	36.8632
21-06-14 17:10	-4	36.90161	35.177063	37.09446
21-06-14 17:20	-4	37.03066	35.12758	37.455276
21-06-14 17:30	-4	37.369442	36.58027	37.292904
21-06-14 17:40	-4	37.53428	37.309586	37.474968
21-06-14 17:50	-4	37.43364	37.185753	37.37388
21-06-14 18:00	-4	37.1178	37.039192	37.356396
21-06-14 18:10	-4	36.911236	36.844368	37.338936
21-06-14 18:20	-4	36.84742	37.409504	37.07775
21-06-14 18:30	-4	37.32831	37.566383	37.301796
21-06-14 18:40	-4	37.333977	37.6757	37.305172
21-06-14 18:50	-4	37.414948	37.35214	37.318687
21-06-14 19:00	-4	37.204243	37.21234	37.463318
21-06-14 19:10	-4	37.06378	37.468754	37.159004
21-06-14 19:20	-4	37.081886	37.67334	37.3978
21-06-14 19:30	-4	37.325336	37.512035	37.50625
21-06-14 19:40	-4	37.458378	37.285114	37.599487
21-06-14 19:50	-4	37.468437	37.1249	37.599934
21-06-14 20:00	-4	36.831676	36.804623	37.601593
21-06-14 20:10	-4	36.92671	36.007668	37.605503
21-06-14 20:20	-4	36.911427	35.215313	37.75953
21-06-14 20:30	-4	37.134987	36.041634	37.579895
21-06-14 20:40	-4	37.463448	37.139366	37.41138
21-06-14 20:50	-4	37.091892	36.103367	37.578114
21-06-14 21:00	-4	37.13723	36.04504	37.574543
21-06-14 21:10	-4	37.38455	35.442307	38.080162
21-06-14 21:20	-4	36.643658	37.157024	37.79998
21-06-14 21:30	-4	36.99067	36.99041	37.607517
21-06-14 21:40	-4	37.23508	35.662483	37.751682
21-06-14 21:50	-4	37.128124	35.25936	37.486176
21-06-14 22:00	-4	36.997524	35.55353	37.511574
21-06-14 22:10	-4	37.389523	35.302757	37.516064
21-06-14 22:20	-4	37.353294	35.47285	37.461285
21-06-14 22:30	-4	36.580757	36.145702	37.40393
21-06-14 22:40	-4	37.283215	36.48822	37.444347
21-06-14 22:50	-4	37.31208	36.52101	37.593544
21-06-14 23:00	-4	37.004566	37.59416	37.58909
21-06-14 23:10	-4	37.427986	35.609158	37.786
21-06-14 23:20	-4	37.59409	35.131233	37.895744
21-06-14 23:30	-4	37.52234	36.85206	37.961243
21-06-14 23:40	-4	37.438396	37.741966	37.60616
21-06-14 23:50	-4	37.404793	36.89603	37.59931
21-06-15 00:00	-4	37.59353	35.212616	37.937153
21-06-15 00:10	-4	37.723373	34.856926	38.111958
21-06-15 00:20	-4	37.52009	34.469723	38.133583
21-06-15 00:30	-4	37.511333	33.89677	38.00092
21-06-15 00:40	-4	37.22847	33.71332	37.896797
21-06-15 00:50	-4	37.445583	34.028145	38.282814
21-06-15 01:00	-4	37.604786	34.02887	38.214874
21-06-15 01:10	-4	37.681194	34.18818	38.00943
21-06-15 01:20	-4	37.39439	34.04754	37.774307
21-06-15 01:30	-4	37.590584	33.689125	37.615643
21-06-15 01:40	-4	37.36572	33.73808	37.80247
21-06-15 01:50	-4	37.476864	33.918404	38.237354
21-06-15 02:00	-4	37.498505	33.87386	38.16282
21-06-15 02:10	-4	37.426155	34.050728	37.97381
21-06-15 02:20	-4	37.46801	33.90133	37.76589
21-06-15 02:30	-4	37.46639	34.139565	37.758614
21-06-15 02:40	-4	37.531322	33.925922	37.604134
21-06-15 02:50	-4	37.356857	33.275246	37.219593
21-06-15 03:00	-4	37.101868	33.043774	37.520016
21-06-15 03:10	-4	37.138554	33.118404	37.60061
21-06-15 03:20	-4	37.53371	32.931595	37.90042
21-06-15 03:30	-4	37.47822	33.54717	37.85907
21-06-15 03:40	-4	37.397995	33.19462	37.737877
21-06-15 03:50	-4	37.279995	34.306145	38.080936
21-06-15 04:00	-4	37.47543	34.43481	38.302242
21-06-15 04:10	-4	37.58649	34.572567	38.40237
21-06-15 04:20	-4	37.65638	36.28129	38.20555
21-06-15 04:30	-4	37.815315	34.648674	38.17577
21-06-15 04:40	-4	37.850533	34.384132	38.197258
21-06-15 04:50	-4	37.668316	33.95773	37.912247
21-06-15 05:00	-4	37.361057	33.534782	37.77574
21-06-15 05:10	-4	37.48146	33.37034	37.571587
21-06-15 05:20	-4	37.68419	33.076893	37.273888
21-06-15 05:30	-4	37.5205	33.49354	37.4558
21-06-15 05:40	-4	37.279198	34.105717	37.36471
21-06-15 05:50	-4	37.53204	33.79962	37.536022
21-06-15 06:00	-4	37.86571	34.026394	37.82518
21-06-15 06:10	-4	37.661945	33.94308	38.091217
21-06-15 06:20	-4	37.821007	35.11135	38.031475
21-06-15 06:30	-4	37.918095	34.538746	37.886208
21-06-15 06:40	-4	37.504017	33.781704	37.56701
21-06-15 06:50	-4	37.321987	33.886845	37.317585
21-06-15 07:00	-3	36.9622	34.379448	37.285656
21-06-15 07:10	-3	36.98339	34.107796	37.404037
21-06-15 07:20	-3	36.95933	33.802715	37.080738
21-06-15 07:30	-3	37.003693	34.253654	36.82617
21-06-15 07:40	-3	36.180428	33.710247	36.706245
21-06-15 07:50	-3	35.99873	34.381023	36.778023
21-06-15 08:00	-3	36.21125	35.498672	36.83199
21-06-15 08:10	-3	36.235943	36.046867	36.471184
21-06-15 08:20	-3	36.41147	34.38823	36.22983
21-06-15 08:30	-3	36.543182	34.219685	36.185406
21-06-15 08:40	-3	36.685966	35.144268	36.265865
21-06-15 08:50	-3	36.855694	35.295547	36.472927
21-06-15 09:00	-3	36.821327	33.91871	36.611954
21-06-15 09:10	-3	37.072975	34.142387	37.148857
21-06-15 09:20	-3	36.692047	34.385803	37.301258
21-06-15 09:30	-3	36.433147	34.47951	37.20001
21-06-15 09:40	-3	36.97007	34.66752	36.77585
21-06-15 09:50	-3	37.20556	34.352886	36.55846
21-06-15 10:00	-3	36.53383	34.642002	39.795666
21-06-15 10:10	-3	36.54671	34.772835	36.76206
21-06-15 10:20	-3	36.52128	34.934105	37.114372
21-06-15 10:30	-3	36.448067	34.849586	37.376263
21-06-15 10:40	-3	36.69152	34.471687	37.2611
21-06-15 10:50	-3	36.852608	34.345154	37.053482
21-06-15 11:00	-3	36.66081	34.74419	37.10978
21-06-15 11:10	-3	36.68087	34.209427	36.74296
21-06-15 11:20	-3	36.63566	34.719776	37.39484
21-06-15 11:30	-3	37.01363	34.19338	37.60251
21-06-15 11:40	-3	37.10375	34.136574	37.598137
21-06-15 11:50	-3	37.13564	34.31305	37.70115
21-06-15 12:00	-3	37.20566	34.452374	37.803566
21-06-15 12:10	-3	37.097782	34.637424	37.61808
21-06-15 12:20	-3	37.221855	34.53229	37.53874
21-06-15 12:30	-3	37.062458	34.291176	37.35327
21-06-15 12:40	-3	37.07871	33.656483	36.943962
21-06-15 12:50	-3	36.98922	34.03113	36.944412
21-06-15 13:00	-3	36.511906	33.784504	36.99316
21-06-15 13:10	-3	36.48126	33.708546	36.894905
21-06-15 13:20	-3	36.34676	34.37374	36.54421
21-06-15 13:30	-3	36.808556	34.366714	36.50991
21-06-15 13:40	-3	36.728287	34.116615	36.913055
21-06-15 13:50	-3	36.519947	34.114933	36.483906
21-06-15 14:00	-3	36.496544	34.631733	36.872776
21-06-15 14:10	-3	36.675156	34.594433	36.68259
21-06-15 14:20	-3	36.85826	34.66115	36.732475
21-06-15 14:30	-3	37.052128	34.674335	36.62541
21-06-15 14:40	-3	36.44317	34.716206	36.582405
21-06-15 14:50	-3	36.663486	34.556377	36.6641
21-06-15 15:00	-3	36.56899	34.871246	36.708458
21-06-15 15:10	-3	36.810234	36.508816	36.534107
21-06-15 15:20	-3	36.63343	36.938816	36.65622
21-06-15 15:30	-3	36.650326	36.015408	36.75429
21-06-15 15:40	-3	36.912937	35.09241	36.616985
21-06-15 15:50	-3	36.40827	34.744766	36.383312
21-06-15 16:00	-3	36.358734	34.79702	36.325077
21-06-15 16:10	-3	36.321026	33.795307	37.011665
21-06-15 16:20	-3	36.537006	34.197548	37.27232
21-06-15 16:30	-3	36.610672	34.184082	37.201187
21-06-15 16:40	-3	36.77381	34.524097	37.129337
21-06-15 16:50	-3	36.802883	35.133816	37.118935
21-06-15 17:00	-3	36.4666	34.224968	37.027424
21-06-15 17:10	-3	36.581768	34.4627	36.70123
21-06-15 17:20	-3	37.04116	34.88433	36.797283
21-06-15 17:30	-3	36.749947	34.409935	36.99305
21-06-15 17:40	-3	37.003487	33.74062	37.00705
21-06-15 17:50	-3	36.704407	34.2859	36.786255
21-06-15 18:00	-3	36.50818	34.54204	37.064972
21-06-15 18:10	-3	37.031982	34.709465	37.288795
21-06-15 18:20	-3	37.328037	34.71351	37.0186
21-06-15 18:30	-3	37.000786	34.262314	37.13961
21-06-15 18:40	-3	37.05759	34.317974	37.28343
21-06-15 18:50	-3	37.01664	34.45918	37.180607
21-06-15 19:00	-3	37.080467	33.95257	37.243805
21-06-15 19:10	-3	36.954914	33.696995	37.400795
21-06-15 19:20	-3	36.976738	34.036064	37.183533
21-06-15 19:30	-3	37.327538	33.886204	37.258705
21-06-15 19:40	-3	37.46685	33.79635	37.24133
21-06-15 19:50	-3	36.7831	33.82	37.227028
21-06-15 20:00	-3	36.319534	33.96163	37.122704
21-06-15 20:10	-3	36.67861	34.060844	37.244347
21-06-15 20:20	-3	36.876076	36.454277	37.506573
21-06-15 20:30	-3	36.543407	35.673275	37.58661
21-06-15 20:40	-3	36.974403	35.667976	37.53545
21-06-15 20:50	-3	37.15397	36.400967	37.272507
21-06-15 21:00	-3	37.195904	36.827034	37.27099
21-06-15 21:10	-3	37.339622	36.589462	37.333557
21-06-15 21:20	-3	37.01238	37.44692	37.405197
21-06-15 21:30	-3	37.215725	36.47352	37.351494
21-06-15 21:40	-3	37.378143	36.986614	37.3469
21-06-15 21:50	-3	37.708595	35.804195	37.983498
21-06-15 22:00	-3	37.633827	35.270695	37.923714
21-06-15 22:10	-3	37.341915	34.686012	37.841427
21-06-15 22:20	-3	37.446323	35.614124	37.51792
21-06-15 22:30	-3	37.462482	36.028492	37.437614
21-06-15 22:40	-3	37.19799	36.27179	37.457756
21-06-15 22:50	-3	37.27204	35.80551	37.423786
21-06-15 23:00	-3	37.519814	36.01308	37.91657
21-06-15 23:10	-3	37.63119	34.932243	37.976482
21-06-15 23:20	-3	37.52288	35.188286	38.075386
21-06-15 23:30	-3	37.61292	35.974617	38.076805
21-06-15 23:40	-3	37.34571	35.549164	38.12727
21-06-15 23:50	-3	37.322716	34.814667	38.03115
21-06-16 00:00	-3	37.099087	35.011547	37.97713
21-06-16 00:10	-3	37.320484	36.440674	38.265774
21-06-16 00:20	-3	37.69612	37.527588	38.236485
21-06-16 00:30	-3	37.563007	37.151302	38.27649
21-06-16 00:40	-3	37.2866	36.789364	38.391983
21-06-16 00:50	-3	37.505157	35.815346	38.523094
21-06-16 01:00	-3	37.65152	35.69769	38.547028
21-06-16 01:10	-3	37.635433	35.38879	38.426765
21-06-16 01:20	-3	37.87916	36.57722	38.74393
21-06-16 01:30	-3	37.87045	36.723167	38.76893
21-06-16 01:40	-3	37.25652	36.355587	38.37268
21-06-16 01:50	-3	36.91017	36.32155	38.269676
21-06-16 02:00	-3	36.936127	36.043365	37.918922
21-06-16 02:10	-3	36.822723	35.913822	38.149635
21-06-16 02:20	-3	36.887806	36.275215	37.644554
21-06-16 02:30	-3	37.016293	36.988914	38.126335
21-06-16 02:40	-3	36.76523	37.686188	37.5297
21-06-16 02:50	-3	37.091755	37.629086	37.59284
21-06-16 03:00	-3	37.204433	37.727345	37.496166
21-06-16 03:10	-3	37.49279	37.697823	37.64128
21-06-16 03:20	-3	37.125687	37.43658	37.70001
21-06-16 03:30	-3	37.17099	37.473015	37.82039
21-06-16 03:40	-3	37.298073	37.35925	37.678497
21-06-16 03:50	-3	37.357677	37.88691	37.333935
21-06-16 04:00	-3	37.638474	37.54177	37.866142
21-06-16 04:10	-3	37.769253	38.041912	38.209595
21-06-16 04:20	-3	37.62088	37.974068	38.15014
21-06-16 04:30	-3	37.884727	37.516186	38.012943
21-06-16 04:40	-3	37.879295	36.48457	38.078762
21-06-16 04:50	-3	37.616295	35.2507	38.178467
21-06-16 05:00	-3	37.4816	35.08501	38.153526
21-06-16 05:10	-3	37.738785	34.92756	38.245064
21-06-16 05:20	-3	37.871758	34.898396	38.118122
21-06-16 05:30	-3	37.923374	37.811394	38.222588
21-06-16 05:40	-3	37.78016	37.90614	37.852043
21-06-16 05:50	-3	37.747505	37.15594	37.97179
21-06-16 06:00	-3	37.834137	35.665154	37.93172
21-06-16 06:10	-3	37.70279	36.672863	37.60314
21-06-16 06:20	-3	37.21859	36.391335	37.467155
21-06-16 06:30	-3	37.56785	36.254738	37.311348
21-06-16 06:40	-3	37.726368	36.114998	36.7392
21-06-16 06:50	-3	37.14155	35.798473	37.300705
21-06-16 07:00	-2	36.91134	36.483383	37.478584
21-06-16 07:10	-2	36.987522	36.32582	37.412968
21-06-16 07:20	-2	36.909355	36.735657	37.351826
21-06-16 07:30	-2	36.609135	36.719227	37.778805
21-06-16 07:40	-2	36.473835	35.869595	36.992496
21-06-16 07:50	-2	36.662758	36.42742	36.983585
21-06-16 08:00	-2	36.80822	36.43676	37.14768
21-06-16 08:10	-2	36.89804	36.705715	37.02522
21-06-16 08:20	-2	36.867306	36.854374	37.079704
21-06-16 08:30	-2	36.858574	36.85239	36.776436
21-06-16 08:40	-2	36.948402	36.85484	36.947517
21-06-16 08:50	-2	37.12153	36.58075	37.00608
21-06-16 09:00	-2	36.56735	36.271004	36.751884
21-06-16 09:10	-2	36.7189	34.24518	36.915066
21-06-16 09:20	-2	36.952374	33.193516	36.903065
21-06-16 09:30	-2	37.099236	32.942135	36.904716
21-06-16 09:40	-2	36.740154	33.075603	36.93167
21-06-16 09:50	-2	36.56671	34.000984	36.54383
21-06-16 10:00	-2	36.742764	33.627728	36.42884
21-06-16 10:10	-2	36.498215	34.37785	36.890015
21-06-16 10:20	-2	36.61798	33.93505	36.58057
21-06-16 10:30	-2	36.172092	34.33898	36.975067
21-06-16 10:40	-2	36.365948	33.92183	37.163204
21-06-16 10:50	-2	36.80486	33.99695	36.909542
21-06-16 11:00	-2	36.70973	34.058056	36.535023
21-06-16 11:10	-2	36.604378	35.487125	36.845314
21-06-16 11:20	-2	36.70146	34.72129	37.220955
21-06-16 11:30	-2	36.778282	34.120716	37.048847
21-06-16 11:40	-2	36.679775	33.654488	36.87758
21-06-16 11:50	-2	37.13254	33.570988	37.044853
21-06-16 12:00	-2	37.16843	33.678944	37.104786
21-06-16 12:10	-2	36.982277	33.587273	37.120373
21-06-16 12:20	-2	36.661293	33.755146	37.12953
21-06-16 12:30	-2	36.63965	33.553967	36.79192
21-06-16 12:40	-2	36.674103	33.58326	36.794228
21-06-16 12:50	-2	36.976425	34.734875	36.68855
21-06-16 13:00	-2	37.043076	36.78544	36.90702
21-06-16 13:10	-2	37.05116	36.968353	36.89563
21-06-16 13:20	-2	37.096344	36.998646	36.546955
21-06-16 13:30	-2	37.131775	36.87747	36.63103
21-06-16 13:40	-2	37.1957	37.1869	36.56333
21-06-16 13:50	-2	37.081245	37.204796	36.524055
21-06-16 14:00	-2	37.213245	36.903656	37.232803
21-06-16 14:10	-2	36.968964	36.544544	36.912743
21-06-16 14:20	-2	36.882088	36.4495	36.807175
21-06-16 14:30	-2	36.83712	36.520027	36.842754
21-06-16 14:40	-2	36.91691	36.820717	37.04383
21-06-16 14:50	-2	37.24705	36.96134	37.03861
21-06-16 15:00	-2	37.16352	35.811943	37.077526
21-06-16 15:10	-2	36.739094	37.05177	37.01936
21-06-16 15:20	-2	36.925938	37.24374	37.160122
21-06-16 15:30	-2	36.804756	37.27738	37.130806
21-06-16 15:40	-2	36.554848	37.077145	37.21891
21-06-16 15:50	-2	36.79693	37.16783	36.612717
21-06-16 16:00	-2	36.60866	37.169056	36.554367
21-06-16 16:10	-2	36.637093	37.37992	36.631447
21-06-16 16:20	-2	36.905067	37.348133	36.83909
21-06-16 16:30	-2	37.111702	37.27961	37.039722
21-06-16 16:40	-2	37.175335	37.187267	36.91758
21-06-16 16:50	-2	37.144382	37.02304	36.612072
21-06-16 17:00	-2	36.70051	37.20525	36.51869
21-06-16 17:10	-2	36.71786	37.16191	36.534462
21-06-16 17:20	-2	37.12733	37.136482	36.709923
21-06-16 17:30	-2	36.917053	37.223545	36.70411
21-06-16 17:40	-2	37.008545	37.18882	37.003506
21-06-16 17:50	-2	37.254505	37.363075	36.97472
21-06-16 18:00	-2	37.457558	37.34951	37.012894
21-06-16 18:10	-2	36.6251	36.70365	36.756622
21-06-16 18:20	-2	36.728077	36.15705	37.378723
21-06-16 18:30	-2	36.9046	36.138535	37.34564
21-06-16 18:40	-2	36.825596	37.249718	37.000214
21-06-16 18:50	-2	36.529766	37.67669	37.050697
21-06-16 19:00	-2	36.45238	37.313984	37.079308
21-06-16 19:10	-2	36.44686	37.150776	36.98738
21-06-16 19:20	-2	36.49293	36.81253	36.6978
21-06-16 19:30	-2	37.03654	36.830498	37.324135
21-06-16 19:40	-2	37.400715	36.901386	37.77215
21-06-16 19:50	-2	37.600807	37.15167	37.351746
21-06-16 20:00	-2	37.33162	37.346523	37.416557
21-06-16 20:10	-2	37.177208	37.234375	37.321556
21-06-16 20:20	-2	36.979618	37.60526	37.111736
21-06-16 20:30	-2	37.04226	37.270344	37.238018
21-06-16 20:40	-2	36.991585	37.36329	37.370163
21-06-16 20:50	-2	37.105087	37.35854	37.408253
21-06-16 21:00	-2	37.05238	37.25106	37.427876
21-06-16 21:10	-2	36.987537	37.58976	37.453342
21-06-16 21:20	-2	37.329872	37.492664	37.579468
21-06-16 21:30	-2	37.191307	37.433525	37.621937
21-06-16 21:40	-2	37.273407	36.640972	37.255573
21-06-16 21:50	-2	37.08288	36.04053	37.486565
21-06-16 22:00	-2	37.161873	35.695923	37.434937
21-06-16 22:10	-2	37.281487	35.587334	37.266426
21-06-16 22:20	-2	36.563896	36.1495	37.31234
21-06-16 22:30	-2	36.83521	36.144516	37.431507
21-06-16 22:40	-2	37.077797	35.826057	37.637424
21-06-16 22:50	-2	37.48072	35.842964	37.64407
21-06-16 23:00	-2	37.609367	36.995453	37.389763
21-06-16 23:10	-2	37.726112	37.48937	37.53117
21-06-16 23:20	-2	37.249367	37.189274	37.36877
21-06-16 23:30	-2	37.428192	36.875656	37.497414
21-06-16 23:40	-2	37.326378	36.22658	37.620186
21-06-16 23:50	-2	37.176353	35.433044	37.608833
21-06-17 00:00	-2	37.235687	35.82496	37.882973
21-06-17 00:10	-2	37.622417	36.37067	38.06355
21-06-17 00:20	-2	37.640022	35.495857	38.085823
21-06-17 00:30	-2	37.202297	35.496193	38.052547
21-06-17 00:40	-2	37.45953	35.853443	38.16578
21-06-17 00:50	-2	37.61844	36.017464	38.16342
21-06-17 01:00	-2	37.680126	35.962505	38.257854
21-06-17 01:10	-2	37.649017	35.58754	38.21904
21-06-17 01:20	-2	37.668262	35.443913	38.074333
21-06-17 01:30	-2	37.57218	35.308502	38.018444
21-06-17 01:40	-2	37.31227	34.45454	37.607544
21-06-17 01:50	-2	37.531666	34.592247	37.506504
21-06-17 02:00	-2	37.412514	35.008617	37.455715
21-06-17 02:10	-2	37.555676	35.947895	37.537468
21-06-17 02:20	-2	37.746838	37.428352	37.88486
21-06-17 02:30	-2	37.776623	37.04522	38.125717
21-06-17 02:40	-2	37.807602	36.57435	38.05665
21-06-17 02:50	-2	37.479893	37.215664	37.955994
21-06-17 03:00	-2	37.376133	37.918488	37.637383
21-06-17 03:10	-2	37.321037	37.72597	37.588375
21-06-17 03:20	-2	37.276524	37.565742	37.594807
21-06-17 03:30	-2	37.110832	37.052505	37.59999
21-06-17 03:40	-2	37.43216	36.981586	37.59999
21-06-17 03:50	-2	37.53984	36.854908	37.59999
21-06-17 04:00	-2	37.16638	36.14405	37.63557
21-06-17 04:10	-2	37.07676	38.240685	37.772583
21-06-17 04:20	-2	37.326904	38.363995	37.975365
21-06-17 04:30	-2	37.623444	37.640022	37.962578
21-06-17 04:40	-2	37.782295	34.96641	38.076283
21-06-17 04:50	-2	37.703728	36.26757	38.11541
21-06-17 05:00	-2	37.56377	34.619408	38.11317
21-06-17 05:10	-2	37.723404	34.562172	37.81845
21-06-17 05:20	-2	37.57651	34.286236	37.6984
21-06-17 05:30	-2	37.690777	34.697247	38.023617
21-06-17 05:40	-2	37.445793	34.757965	37.81433
21-06-17 05:50	-2	37.673847	34.598618	37.456646
21-06-17 06:00	-2	37.655533	34.77725	37.71678
21-06-17 06:10	-2	37.845844	34.512405	38.115314
21-06-17 06:20	-2	37.702408	34.47126	37.90535
21-06-17 06:30	-2	37.79042	33.994267	37.747154
21-06-17 06:40	-2	37.038925	33.78366	37.806507
21-06-17 06:50	-2	36.8915	34.89102	37.809288
21-06-17 07:00	-1	36.75194	33.70054	37.54059
21-06-17 07:10	-1	36.933887	33.58317	37.53739
21-06-17 07:20	-1	36.896164	34.365837	37.450073
21-06-17 07:30	-1	36.873875	35.33694	37.434746
21-06-17 07:40	-1	36.631126	34.1979	37.303623
21-06-17 07:50	-1	36.99798	34.119267	36.95864
21-06-17 08:00	-1	37.114967	34.520245	37.07167
21-06-17 08:10	-1	37.126118	34.69312	37.003117
21-06-17 08:20	-1	36.897713	34.78502	36.915813
21-06-17 08:30	-1	36.88724	34.66431	36.94267
21-06-17 08:40	-1	36.76916	34.792553	37.04577
21-06-17 08:50	-1	36.584064	34.268097	37.10179
21-06-17 09:00	-1	36.624817	34.39483	37.048817
21-06-17 09:10	-1	36.349983	34.19663	36.540413
21-06-17 09:20	-1	36.559795	35.25182	36.319595
21-06-17 09:30	-1	36.661892	34.943775	36.96651
21-06-17 09:40	-1	36.131096	34.55194	37.17799
21-06-17 09:50	-1	36.37984	34.827488	36.72165
21-06-17 10:00	-1	36.32737	34.00546	36.674053
21-06-17 10:10	-1	36.087032	34.001183	36.721107
21-06-17 10:20	-1	36.317036	34.79567	36.802776
21-06-17 10:30	-1	36.523922	34.491558	36.988194
21-06-17 10:40	-1	36.435917	35.097576	36.76368
21-06-17 10:50	-1	36.69793	35.079906	36.682957
21-06-17 11:00	-1	36.64591	35.74462	36.29005
21-06-17 11:10	-1	36.516792	34.99083	36.6542
21-06-17 11:20	-1	36.708313	34.54206	37.029743
21-06-17 11:30	-1	36.90233	34.8858	36.73784
21-06-17 11:40	-1	36.625465	34.18065	36.596626
21-06-17 11:50	-1	36.704384	34.137238	36.738407
21-06-17 12:00	-1	36.96878	34.134926	36.679985
21-06-17 12:10	-1	36.862793	34.55669	36.98087
21-06-17 12:20	-1	36.654137	34.971107	36.963573
21-06-17 12:30	-1	36.48669	34.68339	36.750526
21-06-17 12:40	-1	36.504078	36.35112	36.448128
21-06-17 12:50	-1	36.383003	36.389458	36.612343
21-06-17 13:00	-1	36.361885	36.058662	36.959206
21-06-17 13:10	-1	36.60895	33.740997	37.346485
21-06-17 13:20	-1	36.704597	33.65804	37.539375
21-06-17 13:30	-1	37.002842	35.411076	37.35894
21-06-17 13:40	-1	37.110622	36.826057	37.002018
21-06-17 13:50	-1	36.817024	36.769585	36.92548
21-06-17 14:00	-1	36.685684	37.037273	36.865086
21-06-17 14:10	-1	36.884083	37.162178	36.68284
21-06-17 14:20	-1	37.008442	36.282898	36.313408
21-06-17 14:30	-1	36.888794	35.108463	36.38863
21-06-17 14:40	-1	36.361477	35.026024	36.545692
21-06-17 14:50	-1	36.649357	35.55726	36.519394
21-06-17 15:00	-1	37.024445	35.786957	36.58689
21-06-17 15:10	-1	37.067436	36.43045	36.697487
21-06-17 15:20	-1	37.274887	36.135113	36.651054
21-06-17 15:30	-1	37.25966	35.18333	36.499466
21-06-17 15:40	-1	37.48112	34.800625	37.010647
21-06-17 15:50	-1	37.224907	34.5599	36.78053
21-06-17 16:00	-1	36.579636	34.872013	37.11976
21-06-17 16:10	-1	36.40809	35.23843	36.929523
21-06-17 16:20	-1	36.68872	35.410404	36.798286
21-06-17 16:30	-1	36.839016	35.075874	36.644894
21-06-17 16:40	-1	36.5486	35.273804	36.93897
21-06-17 16:50	-1	36.45449	35.512566	36.756596
21-06-17 17:00	-1	36.56074	35.441772	36.819695
21-06-17 17:10	-1	36.79753	35.074734	36.812214
21-06-17 17:20	-1	36.611042	35.208122	37.17776
21-06-17 17:30	-1	36.457882	35.034657	37.17884
21-06-17 17:40	-1	36.416733	35.394897	37.104946
21-06-17 17:50	-1	36.803043	35.77941	37.10769
21-06-17 18:00	-1	36.864235	34.601692	37.078804
21-06-17 18:10	-1	36.69881	33.99099	37.1694
21-06-17 18:20	-1	36.977745	36.8079	37.11335
21-06-17 18:30	-1	37.137245	37.7533	37.160408
21-06-17 18:40	-1	37.24509	37.371346	36.977505
21-06-17 18:50	-1	37.205242	37.536407	36.740593
21-06-17 19:00	-1	36.457863	37.83099	36.83126
21-06-17 19:10	-1	36.65816	37.99929	37.045906
21-06-17 19:20	-1	36.675575	37.76612	36.890305
21-06-17 19:30	-1	36.9421	37.78038	37.191463
21-06-17 19:40	-1	37.184757	37.728603	37.42028
21-06-17 19:50	-1	37.49828	38.00568	37.83402
21-06-17 20:00	-1	37.61974	38.212654	37.70287
21-06-17 20:10	-1	37.346024	37.515522	37.4795
21-06-17 20:20	-1	36.864166	37.38224	37.43856
21-06-17 20:30	-1	36.99472	37.452415	37.53322
21-06-17 20:40	-1	37.170647	37.37638	37.46077
21-06-17 20:50	-1	37.04828	37.670406	37.471504
21-06-17 21:00	-1	37.137753	37.76392	37.784763
21-06-17 21:10	-1	37.38282	34.421864	37.50574
21-06-17 21:20	-1	37.501396	35.156944	37.0427
21-06-17 21:30	-1	37.383186	35.711918	36.990044
21-06-17 21:40	-1	36.809013	37.95615	37.24868
21-06-17 21:50	-1	36.96337	36.921303	37.35835
21-06-17 22:00	-1	37.27665	36.969757	37.309666
21-06-17 22:10	-1	37.39629	36.114655	37.33613
21-06-17 22:20	-1	37.50811	35.723686	37.67364
21-06-17 22:30	-1	37.361126	35.961987	37.856586
21-06-17 22:40	-1	37.313725	36.66397	37.880196
21-06-17 22:50	-1	37.30808	36.268623	37.776142
21-06-17 23:00	-1	37.40667	36.53665	37.83493
21-06-17 23:10	-1	37.030926	35.286568	37.58431
21-06-17 23:20	-1	37.14328	35.18351	37.85449
21-06-17 23:30	-1	36.783955	36.92972	37.930874
21-06-17 23:40	-1	37.012955	36.49496	37.88186
21-06-17 23:50	-1	37.398155	34.64419	37.626022
21-06-18 00:00	-1	37.53301	34.4441	37.877506
21-06-18 00:10	-1	37.612873	36.24915	38.212475
21-06-18 00:20	-1	37.58849	37.60089	38.216053
21-06-18 00:30	-1	37.132256	35.782524	38.235638
21-06-18 00:40	-1	37.311043	35.173595	38.172535
21-06-18 00:50	-1	37.305336	35.70837	38.230736
21-06-18 01:00	-1	37.53512	38.099937	38.192326
21-06-18 01:10	-1	37.36853	38.325565	38.22836
21-06-18 01:20	-1	37.63822	38.180717	38.034626
21-06-18 01:30	-1	37.46717	37.80492	37.98577
21-06-18 01:40	-1	37.45681	36.526726	38.30996
21-06-18 01:50	-1	37.670628	35.078144	38.298916
21-06-18 02:00	-1	37.813732	34.46408	38.130383
21-06-18 02:10	-1	37.41408	34.767677	38.238243
21-06-18 02:20	-1	37.018307	34.241894	37.987732
21-06-18 02:30	-1	37.00511	34.18526	37.855003
21-06-18 02:40	-1	36.7976	34.52926	38.06768
21-06-18 02:50	-1	37.08861	34.655777	37.821194
21-06-18 03:00	-1	37.233322	34.741627	37.555046
21-06-18 03:10	-1	37.269947	34.6305	37.494156
21-06-18 03:20	-1	37.321655	34.495525	37.60485
21-06-18 03:30	-1	37.33761	35.49784	37.50331
21-06-18 03:40	-1	37.603645	36.7589	37.762177
21-06-18 03:50	-1	37.8079	36.97059	38.007957
21-06-18 04:00	-1	37.79249	36.59889	38.15465
21-06-18 04:10	-1	37.7127	36.03163	37.971157
21-06-18 04:20	-1	37.78013	36.16011	38.09086
21-06-18 04:30	-1	37.67884	37.329567	38.11674
21-06-18 04:40	-1	37.50673	37.433624	38.086372
21-06-18 04:50	-1	37.797096	37.71046	38.149567
21-06-18 05:00	-1	37.810295	37.31714	38.084297
21-06-18 05:10	-1	37.76296	36.195217	38.098038
21-06-18 05:20	-1	37.72882	36.962162	37.960037
21-06-18 05:30	-1	37.909214	34.366516	38.094704
21-06-18 05:40	-1	37.760975	33.905514	37.59725
21-06-18 05:50	-1	37.67228	34.306408	37.557945
21-06-18 06:00	-1	37.864803	37.925804	37.54631
21-06-18 06:10	-1	37.570206	38.265583	37.852196
21-06-18 06:20	-1	37.47255	36.833282	37.645718
21-06-18 06:30	-1	37.509113	37.082577	37.8097
21-06-18 06:40	-1	37.488037	35.0962	37.528496
21-06-18 06:50	-1	37.332485	35.334015	37.522774
21-06-18 07:00	0	37.218246	35.080845	37.19471
21-06-18 07:10	0	36.96499	34.725075	37.311127
21-06-18 07:20	0	36.515003	35.127018	36.86886
21-06-18 07:30	0	36.674164	35.213806	37.160343
21-06-18 07:40	0	37.051445	34.849514	37.3348
21-06-18 07:50	0	37.1619	35.258766	37.265923
21-06-18 08:00	0	37.036858	35.14776	36.989555
21-06-18 08:10	0	37.00095	34.800884	37.33906
21-06-18 08:20	0	36.558556	34.856167	37.037495
21-06-18 08:30	0	36.493076	34.59242	36.91117
21-06-18 08:40	0	36.58385	33.737633	36.970512
21-06-18 08:50	0	37.076527	34.073036	36.689537
21-06-18 09:00	0	36.56208	34.675274	36.48283
21-06-18 09:10	0	36.423683	34.525146	36.257088
21-06-18 09:20	0	36.690838	34.24402	36.19638
21-06-18 09:30	0	36.776825	34.19177	36.60163
21-06-18 09:40	0	36.322975	33.49482	37.078342
21-06-18 09:50	0	36.71832	33.98813	37.291473
21-06-18 10:00	0	36.574883	33.79236	37.387398
21-06-18 10:10	0	36.760864	34.088276	37.62248
21-06-18 10:20	0	36.794502	35.565754	37.416115
21-06-18 10:30	0	36.841404	35.6455	37.476295
21-06-18 10:40	0	37.438892	35.980503	38.028526
21-06-18 10:50	0	37.364555	36.20749	37.972225
21-06-18 11:00	0	37.321396	35.846867	37.824318
21-06-18 11:10	0	37.282196	35.93261	37.50591
21-06-18 11:20	0	37.321026	36.32262	37.667015
21-06-18 11:30	0	37.414047	35.91738	37.572533
21-06-18 11:40	0	37.221054	36.26836	37.78117
21-06-18 11:50	0	37.329838	35.797127	37.655693
21-06-18 12:00	0	37.08336	35.709057	37.304005
21-06-18 12:10	0	36.822895	35.506035	37.175972
21-06-18 12:20	0	36.62948	35.51841	36.946243
21-06-18 12:30	0	37.01438	35.922478	37.335304
21-06-18 12:40	0	36.70097	36.075554	36.983273
21-06-18 12:50	0	37.002285	36.97236	37.3052
21-06-18 13:00	0	36.977478	36.93744	37.289864
21-06-18 13:10	0	36.36701	37.213158	37.097965
21-06-18 13:20	0	36.269226	36.681797	37.130775
21-06-18 13:30	0	36.63738	36.586437	37.23013
21-06-18 13:40	0	36.993607	37.058037	37.316795
21-06-18 13:50	0	37.011932	37.39707	37.254463
21-06-18 14:00	0	37.140404	37.368164	37.184395
21-06-18 14:10	0	37.097397	37.121193	36.894566
21-06-18 14:20	0	36.959038	37.073856	36.8368
21-06-18 14:30	0	37.185005	37.158863	36.785107
21-06-18 14:40	0	37.508614	37.205624	37.273445
21-06-18 14:50	0	37.59002	35.493526	37.55155
21-06-18 15:00	0	37.380116	35.171104	37.374016
21-06-18 15:10	0	37.430847	34.07565	37.44889
21-06-18 15:20	0	37.566017	33.57076	36.988457
21-06-18 15:30	0	37.614567	33.917168	37.37213
21-06-18 15:40	0	37.433613	34.389275	37.437878
21-06-18 15:50	0	37.231674	34.178303	37.011322
21-06-18 16:00	0	37.205936	34.371563	37.193752
21-06-18 16:10	0	36.69983	34.73744	36.79641
21-06-18 16:20	0	36.84145	35.468987	36.973835
21-06-18 16:30	0	36.963615	33.63174	37.01362
21-06-18 16:40	0	37.121902	33.40108	37.18064
21-06-18 16:50	0	37.0617	33.516613	37.176815
21-06-18 17:00	0	36.62385	33.513165	37.17576
21-06-18 17:10	0	36.692303	34.107197	37.24566
21-06-18 17:20	0	36.675285	35.087715	38.23375
21-06-18 17:30	0	36.907665	35.100605	37.038887
21-06-18 17:40	0	36.97567	35.062965	36.948326
21-06-18 17:50	0	37.147438	34.258663	37.118885
21-06-18 18:00	0	37.08056	33.77026	36.91584
21-06-18 18:10	0	37.01719	33.655193	36.825676
21-06-18 18:20	0	36.956085	33.595734	37.121803
21-06-18 18:30	0	37.12009	33.386185	37.455452
21-06-18 18:40	0	37.075424	33.592842	37.111458
21-06-18 18:50	0	37.19231	33.842945	36.7258
21-06-18 19:00	0	37.431595	34.127754	37.04157
21-06-18 19:10	0	37.21486	34.612057	37.16682
21-06-18 19:20	0	36.83947	34.033787	37.323196
21-06-18 19:30	0	36.94718	33.461937	37.222084
21-06-18 19:40	0	36.88771	33.22857	37.28257
21-06-18 19:50	0	36.65676	34.22739	37.505592
21-06-18 20:00	0	36.542885	33.633224	37.53074
21-06-18 20:10	0	36.75283	37.46835	37.590317
21-06-18 20:20	0	37.08128	37.77748	37.773033
21-06-18 20:30	0	37.114708	37.627106	37.52409
21-06-18 20:40	0	37.233124	37.853046	37.51086
21-06-18 20:50	0	36.994877	37.514076	37.256775
21-06-18 21:00	0	37.309845	36.87568	37.114082
21-06-18 21:10	0	37.404648	36.62844	37.205593
21-06-18 21:20	0	36.890965	37.4983	37.215813
21-06-18 21:30	0	36.701984	37.292088	37.519318
21-06-18 21:40	0	36.905663	37.068867	37.70134
21-06-18 21:50	0	36.903893	35.55343	37.614975
21-06-18 22:00	0	37.05482	35.682316	37.543404
21-06-18 22:10	0	37.428936	36.16323	37.689293
21-06-18 22:20	0	37.250694	37.475395	37.35095
21-06-18 22:30	0	36.972763	37.365005	37.413216
21-06-18 22:40	0	36.90011	36.215816	37.364777
21-06-18 22:50	0	36.7279	36.16995	37.438644
21-06-18 23:00	0	36.791405	37.468163	37.21305
21-06-18 23:10	0	37.058205	37.751663	37.55561
21-06-18 23:20	0	37.263756	37.965103	37.576496
21-06-18 23:30	0	37.310017	37.92489	37.22978
21-06-18 23:40	0	37.562523	37.817776	37.403976
21-06-18 23:50	0	37.017933	37.137383	37.68247
21-06-19 00:00	0	37.039955	36.723293	37.796455
21-06-19 00:10	0	37.337894	34.970894	37.526356
21-06-19 00:20	0	36.96927	35.542423	37.948296
21-06-19 00:30	0	37.205948	35.04784	37.96317
21-06-19 00:40	0	37.154987	34.673237	38.094948
21-06-19 00:50	0	37.25285	34.776905	38.059746
21-06-19 01:00	0	37.07064	35.151817	37.99579
21-06-19 01:10	0	37.34987	35.929367	38.069466
21-06-19 01:20	0	37.60604	38.055748	37.800606
21-06-19 01:30	0	37.436222	36.601814	37.76573
21-06-19 01:40	0	37.228504	36.60607	37.429718
21-06-19 01:50	0	37.646233	35.336205	37.797684
21-06-19 02:00	0	37.624104	36.20476	37.47533
21-06-19 02:10	0	37.442894	35.800663	37.42873
21-06-19 02:20	0	37.189053	35.61641	37.54204
21-06-19 02:30	0	37.084427	35.37824	37.54503
21-06-19 02:40	0	37.216526	34.7339	37.593815
21-06-19 02:50	0	37.489357	35.55273	37.581642
21-06-19 03:00	0	36.728065	34.783676	37.60115
21-06-19 03:10	0	36.99102	36.295544	37.819065
21-06-19 03:20	0	37.418495	35.938805	37.83782
21-06-19 03:30	0	37.503082	35.341503	37.99975
21-06-19 03:40	0	37.73823	35.16197	37.931103
21-06-19 03:50	0	37.44065	36.818825	37.675423
21-06-19 04:00	0	37.523735	36.220623	37.562904
21-06-19 04:10	0	37.05207	36.18606	38.036663
21-06-19 04:20	0	36.89318	36.989964	38.255814
21-06-19 04:30	0	37.354805	35.450764	38.36434
21-06-19 04:40	0	37.5206	35.169064	38.397392
21-06-19 04:50	0	37.7328	36.03366	38.078346
21-06-19 05:00	0	37.64506	35.6428	38.063858
21-06-19 05:10	0	37.532677	35.351326	38.02277
21-06-19 05:20	0	37.60944	34.505287	38.100224
21-06-19 05:30	0	37.299988	35.525867	37.724537
21-06-19 05:40	0	37.483707	34.85975	37.59999
21-06-19 05:50	0	37.246834	35.10315	37.54502
21-06-19 06:00	0	37.39753	35.70118	37.51211
21-06-19 06:10	0	37.394684	37.398415	38.098156
21-06-19 06:20	0	37.29339	37.785885	38.03133
21-06-19 06:30	0	37.367496	35.542404	38.062378
21-06-19 06:40	0	37.331978	35.37758	37.560722
21-06-19 06:50	0	37.385925	35.706856	37.573353
21-06-19 07:00	1	37.303837	35.064342	37.396263
21-06-19 07:10	1	37.461205	35.021362	37.139343
21-06-19 07:20	1	37.15414	35.04659	37.13149
21-06-19 07:30	1	37.209335	33.559647	36.55497
21-06-19 07:40	1	37.35481	33.27413	36.50495
21-06-19 07:50	1	37.07924	34.637074	36.45999
21-06-19 08:00	1	36.732864	34.925316	36.931927
21-06-19 08:10	1	36.778465	35.344757	37.08112
21-06-19 08:20	1	36.98488	35.279366	37.136154
21-06-19 08:30	1	36.596355	35.355885	37.079216
21-06-19 08:40	1	36.81012	35.240417	37.045464
21-06-19 08:50	1	37.022778	34.575516	37.015244
21-06-19 09:00	1	36.653572	35.318398	36.377357
21-06-19 09:10	1	37.057655	34.598686	36.717808
21-06-19 09:20	1	36.73339	34.4141	36.92234
21-06-19 09:30	1	36.706448	34.816257	36.900738
21-06-19 09:40	1	36.92314	35.154427	36.974358
21-06-19 09:50	1	37.012703	34.514576	36.84646
21-06-19 10:00	1	37.077374	33.952156	36.641224
21-06-19 10:10	1	37.016647	34.138584	36.766464
21-06-19 10:20	1	37.097797	34.652897	36.777008
21-06-19 10:30	1	37.244473	35.623802	36.98359
21-06-19 10:40	1	37.123787	36.47495	36.685345
21-06-19 10:50	1	36.417763	36.525856	36.611824
21-06-19 11:00	1	36.33828	36.572227	36.825466
21-06-19 11:10	1	36.663307	36.53668	36.79322
21-06-19 11:20	1	36.71198	36.379402	36.999462
21-06-19 11:30	1	36.69198	36.3062	36.405293
21-06-19 11:40	1	36.657417	36.537647	36.378876
21-06-19 11:50	1	36.603645	36.90093	36.49625
21-06-19 12:00	1	36.582935	36.316483	36.595066
21-06-19 12:10	1	36.711525	36.02284	37.006966
21-06-19 12:20	1	36.62896	36.140858	37.062428
21-06-19 12:30	1	36.48705	36.30235	36.641087
21-06-19 12:40	1	36.40292	36.415657	36.65763
21-06-19 12:50	1	36.464954	36.46761	36.88356
21-06-19 13:00	1	36.265083	36.571594	36.770638
21-06-19 13:10	1	36.962593	36.459145	36.51797
21-06-19 13:20	1	37.145203	36.510975	36.866005
21-06-19 13:30	1	36.654182	36.723377	37.22628
21-06-19 13:40	1	35.728508	36.83655	37.146446
21-06-19 13:50	1	36.11831	36.91564	37.071457
21-06-19 14:00	1	36.48928	36.498604	37.20438
21-06-19 14:10	1	36.770027	36.332455	37.290863
21-06-19 14:20	1	36.498848	36.652782	36.779457
21-06-19 14:30	1	36.763775	37.10423	37.02334
21-06-19 14:40	1	36.976257	37.264156	37.04822
21-06-19 14:50	1	37.169987	37.257545	36.613983
21-06-19 15:00	1	37.107307	37.092552	36.43268
21-06-19 15:10	1	36.505543	36.832237	36.621365
21-06-19 15:20	1	36.459827	35.697918	36.895607
21-06-19 15:30	1	37.010017	35.374325	36.796463
21-06-19 15:40	1	36.497177	35.54716	36.67113
21-06-19 15:50	1	36.3903	35.431965	36.642975
21-06-19 16:00	1	36.21172	35.06758	36.62046
21-06-19 16:10	1	36.27284	36.32318	36.60041
21-06-19 16:20	1	36.50004	36.913258	36.916805
21-06-19 16:30	1	36.48117	37.021305	37.15923
21-06-19 16:40	1	36.538124	37.124672	36.925426
21-06-19 16:50	1	36.430885	37.218433	36.410156
21-06-19 17:00	1	36.69584	37.347195	36.505283
21-06-19 17:10	1	36.917435	37.15641	36.581753
21-06-19 17:20	1	36.899296	36.26293	36.8984
21-06-19 17:30	1	36.917477	35.163074	37.20506
21-06-19 17:40	1	36.91682	36.374958	36.7222
21-06-19 17:50	1	36.44701	36.555695	37.20504
21-06-19 18:00	1	36.279842	36.166206	37.308823
21-06-19 18:10	1	36.39633	35.949223	37.142174
21-06-19 18:20	1	36.69836	35.83688	37.15131
21-06-19 18:30	1	36.530155	33.81105	37.163845
21-06-19 18:40	1	37.01572	34.031075	37.205124
21-06-19 18:50	1	37.026478	33.952686	37.19827
21-06-19 19:00	1	36.771206	33.938587	37.146526
21-06-19 19:10	1	36.958214	34.230316	37.061096
21-06-19 19:20	1	36.67224	34.080154	36.98188
21-06-19 19:30	1	36.87673	33.81515	37.072407
21-06-19 19:40	1	37.1061	34.57509	36.923004
21-06-19 19:50	1	37.082058	34.195454	37.643875
21-06-19 20:00	1	37.203663	34.43339	37.74311
21-06-19 20:10	1	37.292503	34.519444	37.601883
21-06-19 20:20	1	37.153915	34.310516	37.54386
21-06-19 20:30	1	37.27933	33.906616	37.432552
21-06-19 20:40	1	37.11271	33.6269	37.490334
21-06-19 20:50	1	37.156666	33.84455	37.343903
21-06-19 21:00	1	37.228996	37.042793	36.95571
21-06-19 21:10	1	37.142612	37.436268	36.936733
21-06-19 21:20	1	37.124565	37.560112	37.23821
21-06-19 21:30	1	36.973625	36.990444	37.459995
21-06-19 21:40	1	37.217216	34.618546	37.531013
21-06-19 21:50	1	37.241337	34.608192	37.31988
21-06-19 22:00	1	37.0227	35.051342	37.17002
21-06-19 22:10	1	37.17392	35.227978	37.43689
21-06-19 22:20	1	37.1696	34.509315	37.610924
21-06-19 22:30	1	37.308605	34.415718	37.755302
21-06-19 22:40	1	36.957504	34.909176	37.461006
21-06-19 22:50	1	36.80133	35.580513	37.609577
21-06-19 23:00	1	37.076874	35.011066	37.741962
21-06-19 23:10	1	37.256107	35.03466	37.829323
21-06-19 23:20	1	37.362644	34.242035	37.5536
21-06-19 23:30	1	37.30436	35.102722	37.491646
21-06-19 23:40	1	37.300888	36.35838	37.754143
21-06-19 23:50	1	37.207954	37.914745	38.04967
21-06-20 00:00	1	37.300438	38.170383	37.964542
21-06-20 00:10	1	37.21307	36.932045	37.690792
21-06-20 00:20	1	37.342125	36.228035	38.12481
21-06-20 00:30	1	37.491993	36.784664	38.297504
21-06-20 00:40	1	37.556934	36.766006	38.32952
21-06-20 00:50	1	37.462696	37.892395	38.453346
21-06-20 01:00	1	37.672787	37.413883	38.546276
21-06-20 01:10	1	37.753197	36.43961	38.247566
21-06-20 01:20	1	37.67349	37.188553	38.219345
21-06-20 01:30	1	37.829544	36.80137	38.32686
21-06-20 01:40	1	37.789505	36.715374	38.203262
21-06-20 01:50	1	37.773018	36.69523	38.329063
21-06-20 02:00	1	37.784195	36.531364	38.24901
21-06-20 02:10	1	37.678684	35.640602	38.427532
21-06-20 02:20	1	37.347385	35.784126	38.12014
21-06-20 02:30	1	37.63455	35.998516	37.795494
21-06-20 02:40	1	37.399315	37.04661	37.566795
21-06-20 02:50	1	37.21472	36.642998	37.608295
21-06-20 03:00	1	37.297096	37.21733	37.709557
21-06-20 03:10	1	37.03198	37.11471	37.54855
21-06-20 03:20	1	37.20563	37.59017	37.590546
21-06-20 03:30	1	37.15888	37.011955	37.64163
21-06-20 03:40	1	36.941483	36.154163	37.788044
21-06-20 03:50	1	36.844	36.189735	37.533287
21-06-20 04:00	1	37.050625	35.16155	37.581047
21-06-20 04:10	1	36.87362	34.539356	37.500484
21-06-20 04:20	1	36.747612	34.81269	37.5154
21-06-20 04:30	1	37.030586	35.73581	37.79882
21-06-20 04:40	1	37.332397	35.71981	38.154686
21-06-20 04:50	1	37.287148	35.504787	37.841408
21-06-20 05:00	1	37.420616	35.831963	37.98319
21-06-20 05:10	1	37.229874	35.02749	37.844376
21-06-20 05:20	1	37.384895	35.017574	37.79565
21-06-20 05:30	1	37.719433	35.050198	38.073357
21-06-20 05:40	1	37.642887	34.96505	38.176804
21-06-20 05:50	1	37.586998	35.443226	37.82982
21-06-20 06:00	1	37.583534	35.828716	38.021973
21-06-20 06:10	1	37.697853	35.867638	37.947002
21-06-20 06:20	1	37.710064	36.074352	37.547935
21-06-20 06:30	1	37.686745	35.90968	37.666054
21-06-20 06:40	1	37.342	35.742447	37.37056
21-06-20 06:50	1	37.10817	36.173473	37.51566
21-06-20 07:00	2	37.04874	36.171257	37.234875
21-06-20 07:10	2	36.864754	35.622086	37.108604
21-06-20 07:20	2	36.984768	35.77968	37.064003
21-06-20 07:30	2	37.15221	36.05033	37.10775
21-06-20 07:40	2	36.672523	36.04413	37.111763
21-06-20 07:50	2	36.62551	36.32296	37.26708
21-06-20 08:00	2	36.702324	36.266136	37.321087
21-06-20 08:10	2	36.56155	35.52708	36.99705
21-06-20 08:20	2	36.41631	35.540443	36.93692
21-06-20 08:30	2	36.770767	35.981888	36.885338
21-06-20 08:40	2	36.70803	36.220085	37.0538
21-06-20 08:50	2	36.932365	36.163654	37.008125
21-06-20 09:00	2	37.064804	35.992493	37.16236
21-06-20 09:10	2	37.099277	36.027077	37.20001
21-06-20 09:20	2	37.15548	35.792538	37.119102
21-06-20 09:30	2	37.017704	36.36214	37.157753
21-06-20 09:40	2	36.988342	37.007202	37.054768
21-06-20 09:50	2	36.913555	36.96173	36.613213
21-06-20 10:00	2	36.917828	36.69338	36.92784
21-06-20 10:10	2	36.26232	36.77747	36.950085
21-06-20 10:20	2	36.252583	37.41137	37.291164
21-06-20 10:30	2	36.068054	37.730145	37.436176
21-06-20 10:40	2	36.09819	37.89673	37.556473
21-06-20 10:50	2	35.767372	37.299545	37.390453
21-06-20 11:00	2	36.01259	36.557667	37.332794
21-06-20 11:10	2	36.202244	34.077736	37.126797
21-06-20 11:20	2	36.249878	33.260902	37.33718
21-06-20 11:30	2	36.422268	33.161762	37.258854
21-06-20 11:40	2	36.88851	33.991768	37.012905
21-06-20 11:50	2	37.124016	35.032013	36.43299
21-06-20 12:00	2	36.772316	35.241886	36.428673
21-06-20 12:10	2	36.61889	34.302742	36.520237
21-06-20 12:20	2	36.75836	34.63629	36.63639
21-06-20 12:30	2	37.14666	34.931225	36.77024
21-06-20 12:40	2	37.259884	34.576847	36.896664
21-06-20 12:50	2	37.303967	35.075058	36.886562
21-06-20 13:00	2	36.535328	34.627537	37.171963
21-06-20 13:10	2	35.978134	35.040047	37.28132
21-06-20 13:20	2	36.412483	35.79909	37.09261
21-06-20 13:30	2	36.4152	36.598305	36.94712
21-06-20 13:40	2	36.450512	36.384865	36.98769
21-06-20 13:50	2	36.726814	35.259785	36.998646
21-06-20 14:00	2	36.76774	36.481514	37.056824
21-06-20 14:10	2	37.214302	36.142975	36.98423
21-06-20 14:20	2	36.96186	36.55971	37.07097
21-06-20 14:30	2	36.31727	36.944183	36.69146
21-06-20 14:40	2	36.296032	37.06286	36.20266
21-06-20 14:50	2	36.68328	37.48745	36.084366
21-06-20 15:00	2	36.73426	37.38804	36.41364
21-06-20 15:10	2	37.076065	37.189457	36.79511
21-06-20 15:20	2	37.323425	37.103477	37.016666
21-06-20 15:30	2	37.37446	37.094006	36.699184
21-06-20 15:40	2	36.64599	37.222443	36.837444
21-06-20 15:50	2	36.79592	37.456024	37.25969
21-06-20 16:00	2	36.596344	37.856163	36.557495
21-06-20 16:10	2	37.125065	37.52991	36.823387
21-06-20 16:20	2	36.63712	36.49263	36.6809
21-06-20 16:30	2	36.557247	35.16234	36.6881
21-06-20 16:40	2	36.90152	36.066288	36.8749
21-06-20 16:50	2	36.92401	35.73405	36.714825
21-06-20 17:00	2	36.77138	36.37729	36.67809
21-06-20 17:10	2	36.66941	37.35084	37.0368
21-06-20 17:20	2	36.58149	37.5372	37.011677
21-06-20 17:30	2	36.423737	37.61545	36.905807
21-06-20 17:40	2	36.41396	36.331123	36.68181
21-06-20 17:50	2	36.197598	36.160397	36.653168
21-06-20 18:00	2	36.501747	35.487587	36.760525
21-06-20 18:10	2	36.550877	35.555172	36.736275
21-06-20 18:20	2	36.950207	35.4816	37.077488
21-06-20 18:30	2	37.30832	36.218983	37.017982
21-06-20 18:40	2	37.004166	37.01013	37.07184
21-06-20 18:50	2	36.875847	35.869015	37.17942
21-06-20 19:00	2	37.143745	36.844112	37.167904
21-06-20 19:10	2	37.265476	36.986244	37.16313
21-06-20 19:20	2	36.994637	37.35203	37.099163
21-06-20 19:30	2	37.361626	36.828606	37.045906
21-06-20 19:40	2	37.550682	34.70835	37.613827
21-06-20 19:50	2	37.29995	34.61738	37.597973
21-06-20 20:00	2	37.406315	33.838886	37.18943
21-06-20 20:10	2	37.628143	34.772537	37.300713
21-06-20 20:20	2	37.232212	35.094383	37.259514
21-06-20 20:30	2	37.143078	34.882732	37.36433
21-06-20 20:40	2	37.107445	34.211815	37.367218
21-06-20 20:50	2	37.159008	34.634712	37.489388
21-06-20 21:00	2	36.975487	33.814236	37.425842
21-06-20 21:10	2	36.80884	34.846508	37.58234
21-06-20 21:20	2	37.28003	35.4638	37.4076
21-06-20 21:30	2	37.23296	35.347977	36.631386
21-06-20 21:40	2	37.04922	34.599262	36.853264
21-06-20 21:50	2	37.019447	34.72008	37.11426
21-06-20 22:00	2	36.94835	35.060783	37.139774
21-06-20 22:10	2	36.900524	34.834587	37.465103
21-06-20 22:20	2	36.999702	35.6602	37.542103
21-06-20 22:30	2	37.21244	37.155388	37.491123
21-06-20 22:40	2	37.17804	36.240074	37.369118
21-06-20 22:50	2	37.43409	37.57801	37.51457
21-06-20 23:00	2	37.258797	37.909985	37.488335
21-06-20 23:10	2	37.636475	37.468925	37.188915
21-06-20 23:20	2	37.463917	35.92707	37.454323
21-06-20 23:30	2	36.960224	37.782177	37.352894
21-06-20 23:40	2	37.19182	37.84248	37.837227
21-06-20 23:50	2	37.51717	36.992947	38.12308
21-06-21 00:00	2	37.4669	38.110317	38.140503
21-06-21 00:10	2	37.524273	36.207203	38.38282
21-06-21 00:20	2	37.355076	35.623104	38.246002
21-06-21 00:30	2	37.397476	37.225296	38.168808
21-06-21 00:40	2	37.326546	36.288143	38.28025
21-06-21 00:50	2	37.502632	36.056282	38.349964
21-06-21 01:00	2	37.88325	36.0185	38.62464
21-06-21 01:10	2	37.94815	35.725426	38.470608
21-06-21 01:20	2	37.90503	34.83448	38.333313
21-06-21 01:30	2	37.82027	34.925484	38.037483
21-06-21 01:40	2	37.494083	36.309685	38.275303
21-06-21 01:50	2	37.563194	35.80205	38.2787
21-06-21 02:00	2	37.80305	35.14495	38.337112
21-06-21 02:10	2	37.333965	35.70332	38.084946
21-06-21 02:20	2	37.106018	34.984173	37.69825
21-06-21 02:30	2	37.04066	35.994408	37.682552
21-06-21 02:40	2	37.149006	36.354767	37.914303
21-06-21 02:50	2	37.42111	37.78527	38.063374
21-06-21 03:00	2	37.258823	37.913403	38.248608
21-06-21 03:10	2	37.004845	37.39345	38.152298
21-06-21 03:20	2	37.056126	37.905964	38.279488
21-06-21 03:30	2	37.209167	37.879295	38.155006
21-06-21 03:40	2	37.129753	37.84719	37.97752
21-06-21 03:50	2	37.089684	38.259846	38.10652
21-06-21 04:00	2	37.15624	38.282135	38.27154
21-06-21 04:10	2	37.261326	34.89565	38.19288
21-06-21 04:20	2	37.34414	33.839806	38.103645
21-06-21 04:30	2	37.36753	33.770775	38.104572
21-06-21 04:40	2	37.544334	33.600063	38.01695
21-06-21 04:50	2	37.433884	33.988075	37.58134
21-06-21 05:00	2	37.414715	33.982506	37.322674
21-06-21 05:10	2	37.122078	33.853645	37.59999
21-06-21 05:20	2	37.22111	33.690063	37.424408
21-06-21 05:30	2	37.200623	33.839973	37.14293
21-06-21 05:40	2	37.13143	33.97042	37.217087
21-06-21 05:50	2	37.495197	34.299004	37.52604
21-06-21 06:00	2	37.73905	33.9089	37.662483
21-06-21 06:10	2	37.75503	34.071297	38.04655
21-06-21 06:20	2	37.77906	34.020878	37.542614
21-06-21 06:30	2	36.986588	33.787575	37.221233
21-06-21 06:40	2	37.26464	34.104897	37.034805
21-06-21 06:50	2	37.149483	33.38584	36.64775
21-06-21 07:00	3	36.68537	33.351536	37.218033
21-06-21 07:10	3	36.771843	33.965515	37.145916
21-06-21 07:20	3	37.039467	33.486595	37.09216
21-06-21 07:30	3	37.118984	33.844856	36.90554
21-06-21 07:40	3	37.21582	33.970123	36.9956
21-06-21 07:50	3	37.297455	33.586426	37.087444
21-06-21 08:00	3	37.269356	33.766685	36.52144
21-06-21 08:10	3	37.301624	33.7826	36.770943
21-06-21 08:20	3	37.110863	34.49412	36.971912
21-06-21 08:30	3	36.46839	35.065285	37.000435
21-06-21 08:40	3	36.527245	34.05449	37.013676
21-06-21 08:50	3	36.419563	33.56069	36.821243
21-06-21 09:00	3	36.158802	34.090096	37.08892
21-06-21 09:10	3	36.16394	37.11811	37.00283
21-06-21 09:20	3	36.3691	36.574356	36.516037
21-06-21 09:30	3	36.769146	36.624535	36.62365
21-06-21 09:40	3	36.42237	36.300743	36.760612
21-06-21 09:50	3	36.349033	37.00164	37.27464
21-06-21 10:00	3	36.436596	37.087273	37.456635
21-06-21 10:10	3	36.451107	37.377975	37.4199
21-06-21 10:20	3	36.40203	36.71777	37.512875
21-06-21 10:30	3	36.82543	37.31367	37.588158
21-06-21 10:40	3	36.508568	37.21813	37.35092
21-06-21 10:50	3	36.628082	36.277428	37.493744
21-06-21 11:00	3	36.959766	36.641342	37.56425
21-06-21 11:10	3	37.125854	37.140373	37.474033
21-06-21 11:20	3	37.026775	37.32955	37.58064
21-06-21 11:30	3	37.098217	37.315758	37.796265
21-06-21 11:40	3	37.31848	37.375828	37.611755
21-06-21 11:50	3	37.414646	37.53689	36.483707
21-06-21 12:00	3	37.2764	37.32882	36.453346
21-06-21 12:10	3	37.398438	37.060673	36.850285
21-06-21 12:20	3	37.246914	36.71035	36.99762
21-06-21 12:30	3	37.030834	36.596962	36.899914
21-06-21 12:40	3	37.172043	35.40692	37.158085
21-06-21 12:50	3	37.58663	37.601524	37.68394
21-06-21 13:00	3	37.73748	37.396606	37.74514
21-06-21 13:10	3	37.62079	35.233604	37.59649
21-06-21 13:20	3	37.52669	34.54529	37.220028
21-06-21 13:30	3	37.47451	34.516567	37.396317
21-06-21 13:40	3	36.755928	34.988	37.331863
21-06-21 13:50	3	37.05641	34.650917	37.019325
21-06-21 14:00	3	37.18252	34.3794	37.09999
21-06-21 14:10	3	37.28536	34.706444	37.0013
21-06-21 14:20	3	37.188892	35.769794	36.474545
21-06-21 14:30	3	37.28646	36.09046	36.649513
21-06-21 14:40	3	37.293114	36.20806	36.624016
21-06-21 14:50	3	37.251637	35.93489	36.81443
21-06-21 15:00	3	37.17334	34.625546	36.938484
21-06-21 15:10	3	37.11802	34.313824	36.96429
21-06-21 15:20	3	36.956768	34.14969	36.806595
21-06-21 15:30	3	36.70841	34.229504	36.922123
21-06-21 15:40	3	36.28808	34.307457	36.487694
21-06-21 15:50	3	36.5298	34.540344	36.518143
21-06-21 16:00	3	36.630966	34.7763	36.588097
21-06-21 16:10	3	36.830177	34.803577	37.007137
21-06-21 16:20	3	37.016136	35.6346	36.777832
21-06-21 16:30	3	36.252216	35.126984	36.544735
21-06-21 16:40	3	36.236744	35.487442	36.6808
21-06-21 16:50	3	36.367584	35.685326	36.884018
21-06-21 17:00	3	36.203594	34.907085	36.713913
21-06-21 17:10	3	36.387825	35.106594	37.100628
21-06-21 17:20	3	36.669662	35.83497	36.690296
21-06-21 17:30	3	36.642056	34.72909	36.861603
21-06-21 17:40	3	36.822254	34.752888	36.97019
21-06-21 17:50	3	36.769142	34.795914	36.726597
21-06-21 18:00	3	37.27913	34.58165	36.46638
21-06-21 18:10	3	36.915337	34.870697	36.916824
21-06-21 18:20	3	36.90822	35.000618	36.907932
21-06-21 18:30	3	36.58224	34.811832	37.256176
21-06-21 18:40	3	36.855087	34.224037	37.394886
21-06-21 18:50	3	37.18662	34.4027	37.37036
21-06-21 19:00	3	37.29493	34.44231	37.156185
21-06-21 19:10	3	37.06786	34.2859	36.948418
21-06-21 19:20	3	36.51869	34.16919	37.046837
21-06-21 19:30	3	36.41639	36.010426	37.289814
21-06-21 19:40	3	37.002068	37.07027	37.647224
21-06-21 19:50	3	37.028984	37.216805	36.977776
21-06-21 20:00	3	37.045612	37.347755	37.11399
21-06-21 20:10	3	36.749443	37.152225	37.025978
21-06-21 20:20	3	36.84058	37.440258	37.317635
21-06-21 20:30	3	36.33756	37.499336	37.61037
21-06-21 20:40	3	36.870583	37.00108	36.91372
21-06-21 20:50	3	36.923767	37.558083	37.106377
21-06-21 21:00	3	37.054546	37.49547	37.314606
21-06-21 21:10	3	36.738495	37.3044	37.385704
21-06-21 21:20	3	36.744766	37.226437	37.18136
21-06-21 21:30	3	37.036144	35.314953	36.984894
21-06-21 21:40	3	36.964138	34.281025	37.191875
21-06-21 21:50	3	37.23786	35.441486	37.426434
21-06-21 22:00	3	37.017326	34.62046	37.42317
21-06-21 22:10	3	37.005802	33.994698	37.271442
21-06-21 22:20	3	37.12407	33.830322	37.308994
21-06-21 22:30	3	37.106987	34.281685	37.623833
21-06-21 22:40	3	36.72883	34.51693	37.74518
21-06-21 22:50	3	36.976665	33.85955	37.547234
21-06-21 23:00	3	37.234657	33.91648	37.751625
21-06-21 23:10	3	36.926365	33.85852	37.740135
21-06-21 23:20	3	37.05026	34.211872	37.67442
21-06-21 23:30	3	37.531757	34.219154	37.948128
21-06-21 23:40	3	36.87869	33.905273	38.133995
21-06-21 23:50	3	36.50599	33.8978	37.804417
21-06-22 00:00	3	37.092125	34.4488	37.624763
21-06-22 00:10	3	37.606632	34.61912	37.398827
21-06-22 00:20	3	37.28593	37.598	37.464123
21-06-22 00:30	3	37.695168	37.752182	37.69617
21-06-22 00:40	3	37.595848	36.85599	37.9343
21-06-22 00:50	3	37.413864	34.16541	38.08625
21-06-22 01:00	3	37.596867	34.88032	38.064484
21-06-22 01:10	3	37.767803	34.467278	38.312454
21-06-22 01:20	3	37.809097	34.234486	38.15438
21-06-22 01:30	3	37.66132	33.996773	38.007393
21-06-22 01:40	3	37.633026	34.165134	37.82354
21-06-22 01:50	3	37.71012	34.38991	37.54014
21-06-22 02:00	3	37.7727	34.72367	37.449654
21-06-22 02:10	3	37.43065	36.463272	37.434242
21-06-22 02:20	3	37.56565	36.695095	37.562508
21-06-22 02:30	3	37.659874	34.819996	37.437557
21-06-22 02:40	3	37.68709	33.819942	37.59551
21-06-22 02:50	3	37.652367	33.8922	37.604
21-06-22 03:00	3	36.84563	33.672558	37.73873
21-06-22 03:10	3	36.705944	33.78522	37.634647
21-06-22 03:20	3	37.329433	34.194237	36.99659
21-06-22 03:30	3	37.011436	34.863564	37.527744
21-06-22 03:40	3	36.987694	34.21865	37.556335
21-06-22 03:50	3	36.826225	33.810997	37.820004
21-06-22 04:00	3	37.248528	33.92508	38.051537
21-06-22 04:10	3	37.151375	34.09784	37.997555
21-06-22 04:20	3	37.126656	33.871315	38.200283
21-06-22 04:30	3	37.167213	34.15764	38.097797
21-06-22 04:40	3	37.294964	34.153633	37.770256
21-06-22 04:50	3	37.187355	34.369835	37.95576
21-06-22 05:00	3	37.10691	35.812275	37.803326
21-06-22 05:10	3	37.280743	37.36574	37.456173
21-06-22 05:20	3	37.21983	37.29658	37.37625
21-06-22 05:30	3	37.534477	36.95737	37.318962
21-06-22 05:40	3	37.344185	35.44841	37.108055
21-06-22 05:50	3	37.58541	36.743538	37.36915
21-06-22 06:00	3	37.891975	35.866463	37.962425
21-06-22 06:10	3	37.53656	36.897198	37.73824
21-06-22 06:20	3	37.464268	37.756317	37.233162
21-06-22 06:30	3	37.44098	35.120842	37.534996
21-06-22 06:40	3	36.910133	34.22678	37.617683
21-06-22 06:50	3	36.30377	34.09025	36.900368
21-06-22 07:00	4	36.788994	33.666504	36.94843
21-06-22 07:10	4	36.82818	33.5931	36.696423
21-06-22 07:20	4	36.524963	33.975883	36.66766
21-06-22 07:30	4	36.35908	33.974968	36.748512
21-06-22 07:40	4	36.26196	34.556812	36.953243
21-06-22 07:50	4	36.42082	34.233692	37.085503
21-06-22 08:00	4	36.362892	33.980247	36.990307
21-06-22 08:10	4	36.47431	34.40233	36.783527
21-06-22 08:20	4	36.53582	34.15743	36.73324
21-06-22 08:30	4	36.90754	33.972317	36.905293
21-06-22 08:40	4	37.15474	33.729874	36.8901
21-06-22 08:50	4	37.14524	33.689777	36.74357
21-06-22 09:00	4	36.40423	34.39107	36.9983
21-06-22 09:10	4	36.406178	35.95975	36.96131
21-06-22 09:20	4	36.441242	33.643383	36.75545
21-06-22 09:30	4	36.095577	35.172077	36.7678
21-06-22 09:40	4	36.304047	36.113464	37.25977
21-06-22 09:50	4	36.448406	35.537655	36.693035
21-06-22 10:00	4	36.540455	34.85289	36.679646
21-06-22 10:10	4	36.810356	34.67273	36.620445
21-06-22 10:20	4	37.028687	34.714714	36.43154
21-06-22 10:30	4	37.156784	34.747047	36.635742
21-06-22 10:40	4	37.128437	34.615025	36.936928
21-06-22 10:50	4	36.980114	34.565796	36.883945
21-06-22 11:00	4	37.145927	34.595333	36.827972
21-06-22 11:10	4	36.654137	34.78936	36.443142
21-06-22 11:20	4	36.513527	34.38978	36.37928
21-06-22 11:30	4	36.539333	34.188866	36.761158
21-06-22 11:40	4	35.74883	35.34636	36.944153
21-06-22 11:50	4	36.16484	35.22253	36.91061
21-06-22 12:00	4	36.094738	34.409065	36.917206
21-06-22 12:10	4	36.282738	33.862602	36.947296
21-06-22 12:20	4	36.239952	34.34818	37.265274
21-06-22 12:30	4	36.35755	34.233143	36.9665
21-06-22 12:40	4	36.888298	33.861675	36.984978
21-06-22 12:50	4	37.125298	33.96483	37.432545
21-06-22 13:00	4	37.073383	33.887203	37.381416
21-06-22 13:10	4	36.696655	34.145554	37.48458
21-06-22 13:20	4	36.932446	35.35894	37.311962
21-06-22 13:30	4	37.075844	35.250866	37.04206
21-06-22 13:40	4	36.885704	34.54626	37.0424
21-06-22 13:50	4	36.65922	33.815147	37.07067
21-06-22 14:00	4	36.848118	33.342377	37.053406
21-06-22 14:10	4	37.0	33.41205	36.99454
21-06-22 14:20	4	36.946133	35.457783	36.924408
21-06-22 14:30	4	36.75846	34.844994	36.90343
21-06-22 14:40	4	36.4322	34.591297	36.835094
21-06-22 14:50	4	36.54353	34.252132	36.536407
21-06-22 15:00	4	36.767693	34.92067	37.01068
21-06-22 15:10	4	36.90629	35.20333	37.13586
21-06-22 15:20	4	36.94761	35.426186	37.007698
21-06-22 15:30	4	36.21125	35.368805	36.6441
21-06-22 15:40	4	36.416435	34.743053	36.630486
21-06-22 15:50	4	36.345303	33.823055	36.50924
21-06-22 16:00	4	36.486935	33.745132	36.610466
21-06-22 16:10	4	36.64195	33.97361	36.86837
21-06-22 16:20	4	36.793335	34.078175	37.032433
21-06-22 16:30	4	36.69989	34.384064	37.028595
21-06-22 16:40	4	36.224766	33.953003	37.12318
21-06-22 16:50	4	36.343143	35.580173	37.201305
21-06-22 17:00	4	36.0846	35.914886	37.28176
21-06-22 17:10	4	36.077164	37.388153	37.235195
21-06-22 17:20	4	36.71295	37.346478	36.988293
21-06-22 17:30	4	36.922188	37.51937	37.04084
21-06-22 17:40	4	36.907925	37.86111	36.977734
21-06-22 17:50	4	36.923206	37.327003	37.036
21-06-22 18:00	4	36.440674	36.91603	36.94914
21-06-22 18:10	4	36.322105	37.063175	37.13484
21-06-22 18:20	4	36.682316	37.18676	37.17586
21-06-22 18:30	4	36.60566	36.869007	36.983833
21-06-22 18:40	4	36.515007	36.803482	37.07173
21-06-22 18:50	4	36.780987	36.83959	37.29065
21-06-22 19:00	4	37.02328	36.991676	37.26854
21-06-22 19:10	4	37.134655	37.011948	36.866028
21-06-22 19:20	4	37.079124	36.755302	36.588936
21-06-22 19:30	4	37.341373	36.9358	36.41097
21-06-22 19:40	4	37.343285	36.77784	36.91414
21-06-22 19:50	4	37.17991	37.269672	37.43488
21-06-22 20:00	4	37.147778	37.191837	37.76399
21-06-22 20:10	4	37.080177	36.975735	36.989483
21-06-22 20:20	4	37.3857	37.487972	37.19688
21-06-22 20:30	4	37.441826	37.310997	37.37626
21-06-22 20:40	4	37.357246	37.289738	37.45222
21-06-22 20:50	4	37.079735	37.37697	37.563988
21-06-22 21:00	4	37.0529	37.251503	37.509586
21-06-22 21:10	4	37.19944	36.94508	37.001347
21-06-22 21:20	4	37.16412	36.67592	37.149864
21-06-22 21:30	4	37.131207	37.30546	37.173904
21-06-22 21:40	4	37.26673	38.048912	37.738743
21-06-22 21:50	4	37.571342	38.247906	37.93138
21-06-22 22:00	4	37.542175	37.722008	37.816154
21-06-22 22:10	4	37.3099	35.67649	37.517345
21-06-22 22:20	4	36.674835	35.842148	37.50448
21-06-22 22:30	4	37.159508	36.56016	37.41914
21-06-22 22:40	4	37.140816	35.659	37.439217
21-06-22 22:50	4	37.238876	35.27041	37.135654
21-06-22 23:00	4	37.106026	35.5402	37.43551
21-06-22 23:10	4	36.950996	35.41148	37.60772
21-06-22 23:20	4	37.31737	34.98992	37.448673
21-06-22 23:30	4	37.631325	35.28704	37.078503
21-06-22 23:40	4	37.05082	35.07395	37.494495
21-06-22 23:50	4	36.83558	37.296394	37.20758
21-06-23 00:00	4	37.03294	37.799057	37.51334
21-06-23 00:10	4	37.11596	36.42314	37.786247
21-06-23 00:20	4	37.064507	35.18979	38.114952
21-06-23 00:30	4	37.37014	35.557518	38.258312
21-06-23 00:40	4	37.443497	38.45222	38.263195
21-06-23 00:50	4	37.727036	38.73429	38.574238
21-06-23 01:00	4	37.72342	38.81107	38.466656
21-06-23 01:10	4	37.251167	38.453335	38.38836
21-06-23 01:20	4	37.29763	37.656837	38.435905
21-06-23 01:30	4	37.759544	37.585396	38.480965
21-06-23 01:40	4	37.665375	36.43639	38.27728
21-06-23 01:50	4	37.952675	36.20146	38.254734
21-06-23 02:00	4	37.616787	38.063866	38.081223
21-06-23 02:10	4	37.603626	37.7827	38.03141
21-06-23 02:20	4	37.779053	37.21754	38.084908
21-06-23 02:30	4	37.75254	37.30722	38.208347
21-06-23 02:40	4	37.63206	37.593605	37.553333
21-06-23 02:50	4	37.833126	37.37079	36.841415
21-06-23 03:00	4	37.857403	37.342537	37.198692
21-06-23 03:10	4	37.225914	37.35849	37.400448
21-06-23 03:20	4	36.919518	37.014675	36.99481
21-06-23 03:30	4	36.982838	36.81229	37.06331
21-06-23 03:40	4	37.10573	35.988747	37.0716
21-06-23 03:50	4	36.94906	34.789936	37.35424
21-06-23 04:00	4	36.20001	34.78384	37.467327
21-06-23 04:10	4	36.376064	34.678146	37.30761
21-06-23 04:20	4	36.41358	36.977287	37.252857
21-06-23 04:30	4	36.82842	37.832783	37.234314
21-06-23 04:40	4	36.96647	37.88697	37.154076
21-06-23 04:50	4	36.948402	36.581112	37.47736
21-06-23 05:00	4	36.854538	37.668625	37.63984
21-06-23 05:10	4	37.1245	37.572144	37.90014
21-06-23 05:20	4	37.578377	36.345562	38.121796
21-06-23 05:30	4	37.431534	35.96115	37.96814
21-06-23 05:40	4	37.47033	35.10494	37.87795
21-06-23 05:50	4	37.34887	36.425255	38.083397
21-06-23 06:00	4	37.681465	37.160103	38.281002
21-06-23 06:10	4	37.758614	34.780987	38.034615
21-06-23 06:20	4	37.492805	34.38668	37.835365
21-06-23 06:30	4	37.500027	34.54986	37.81328
21-06-23 06:40	4	37.528755	34.826653	37.8827
21-06-23 06:50	4	37.21751	34.42617	37.890152
21-06-23 07:00	5	36.909832	34.178116	37.64894
21-06-23 07:10	5	36.65818	33.609035	37.584015
21-06-23 07:20	5	36.9352	34.00567	37.59589
21-06-23 07:30	5	36.697666	34.39661	36.950798
21-06-23 07:40	5	36.49255	34.03528	36.786095
21-06-23 07:50	5	36.389107	33.736805	36.851997
21-06-23 08:00	5	36.536587	33.781498	36.644318
21-06-23 08:10	5	36.31428	33.94902	36.638603
21-06-23 08:20	5	36.52157	34.149334	37.052773
21-06-23 08:30	5	36.5923	34.258694	36.921757
21-06-23 08:40	5	36.692024	35.17085	36.94729
21-06-23 08:50	5	36.700874	35.536423	36.633156
21-06-23 09:00	5	36.539192	36.559555	36.473194
21-06-23 09:10	5	36.463547	36.662483	36.548435
21-06-23 09:20	5	36.33828	36.787388	36.85377
21-06-23 09:30	5	36.45896	35.70701	36.56839
21-06-23 09:40	5	35.81582	34.74239	36.496937
21-06-23 09:50	5	36.138298	34.5144	36.909298
21-06-23 10:00	5	36.47267	35.21237	36.870255
21-06-23 10:10	5	36.70001	35.357975	36.80516
21-06-23 10:20	5	36.89304	35.336384	36.46939
21-06-23 10:30	5	36.83644	34.879982	35.976982
21-06-23 10:40	5	37.035465	35.121178	35.86302
21-06-23 10:50	5	36.771374	35.073406	35.940407
21-06-23 11:00	5	36.87365	34.706844	36.913567
21-06-23 11:10	5	36.90635	35.11584	36.969063
21-06-23 11:20	5	36.88737	34.844322	37.044334
21-06-23 11:30	5	36.69166	34.13537	36.93392
21-06-23 11:40	5	36.473824	34.652157	37.098286
21-06-23 11:50	5	36.648785	34.84092	37.569115
21-06-23 12:00	5	36.53494	33.822254	37.569828
21-06-23 12:10	5	36.48553	33.956062	37.616203
21-06-23 12:20	5	36.42533	34.924644	37.42854
21-06-23 12:30	5	36.450245	36.974876	37.532795
21-06-23 12:40	5	36.986393	36.416706	37.86403
21-06-23 12:50	5	37.114708	37.21003	37.661057
21-06-23 13:00	5	37.19795	36.996906	37.73237
21-06-23 13:10	5	37.361153	36.778973	37.51314
21-06-23 13:20	5	37.13968	36.93203	37.175026
21-06-23 13:30	5	36.863956	36.631542	36.762764
21-06-23 13:40	5	36.71769	36.776268	36.45345
21-06-23 13:50	5	36.819344	36.9156	36.33379
21-06-23 14:00	5	36.688343	36.73207	36.356457
21-06-23 14:10	5	36.437157	37.141804	36.782673
21-06-23 14:20	5	36.487846	36.704025	36.865894
21-06-23 14:30	5	36.55911	36.638706	36.91581
21-06-23 14:40	5	36.83779	37.02602	36.964813
21-06-23 14:50	5	37.022522	36.595192	36.997654
21-06-23 15:00	5	36.88384	36.79705	37.00721
21-06-23 15:10	5	36.514153	36.731224	36.425007
21-06-23 15:20	5	36.55119	37.05345	36.327724
21-06-23 15:30	5	36.35173	37.349895	36.437775
21-06-23 15:40	5	36.533756	37.508053	36.601257
21-06-23 15:50	5	36.415333	37.518906	36.69887
21-06-23 16:00	5	36.60079	37.169273	37.10339
21-06-23 16:10	5	36.90682	36.835426	37.234333
21-06-23 16:20	5	36.986393	37.222603	37.014725
21-06-23 16:30	5	36.843098	37.429867	36.746273
21-06-23 16:40	5	36.868835	37.536716	36.56194
21-06-23 16:50	5	37.14326	37.45733	37.00923
21-06-23 17:00	5	37.27223	37.41213	37.23286
21-06-23 17:10	5	37.111237	36.38076	37.096123
21-06-23 17:20	5	37.394936	35.850952	37.17012
21-06-23 17:30	5	36.6456	35.51437	37.445488
21-06-23 17:40	5	36.909924	35.11228	37.50012
21-06-23 17:50	5	37.014618	35.812023	37.574776
21-06-23 18:00	5	36.910362	34.95014	37.447906
21-06-23 18:10	5	36.420513	35.45563	37.330574
21-06-23 18:20	5	36.482758	37.199406	37.17477
21-06-23 18:30	5	36.95994	37.28994	37.13002
21-06-23 18:40	5	36.454887	37.170643	37.04837
21-06-23 18:50	5	36.627045	37.040913	37.33476
21-06-23 19:00	5	36.741077	37.06637	37.344723
21-06-23 19:10	5	36.972553	36.95864	37.20961
21-06-23 19:20	5	36.631725	37.20623	36.948387
21-06-23 19:30	5	36.897263	37.308723	36.809715
21-06-23 19:40	5	37.091545	37.68919	37.10501
21-06-23 19:50	5	37.024227	37.809006	37.285194
21-06-23 20:00	5	36.38087	37.467262	37.819504
21-06-23 20:10	5	36.74072	37.425903	37.801533
21-06-23 20:20	5	36.647675	37.192993	38.013268
21-06-23 20:30	5	36.930984	37.516846	37.796688
21-06-23 20:40	5	37.168602	37.577496	37.289486
21-06-23 20:50	5	36.75049	37.38749	37.55704
21-06-23 21:00	5	36.856567	36.164436	37.6735
21-06-23 21:10	5	36.62258	37.233635	37.590458
21-06-23 21:20	5	36.828632	37.35633	37.371986
21-06-23 21:30	5	36.911156	36.63177	37.372345
21-06-23 21:40	5	37.22931	35.570885	37.115715
21-06-23 21:50	5	37.081295	35.998413	37.332497
21-06-23 22:00	5	36.73409	37.519905	37.498238
21-06-23 22:10	5	37.141647	37.15411	37.587673
21-06-23 22:20	5	37.231346	36.849464	37.957603
21-06-23 22:30	5	37.586197	35.71067	38.054176
21-06-23 22:40	5	37.328438	35.01686	37.798088
21-06-23 22:50	5	37.146534	36.20879	36.95378
21-06-23 23:00	5	37.28377	37.33689	37.236584
21-06-23 23:10	5	37.611237	37.60307	37.515995
21-06-23 23:20	5	37.390114	37.451847	37.51421
21-06-23 23:30	5	37.142178	37.831116	37.297558
21-06-23 23:40	5	36.97389	36.07734	37.809196
21-06-23 23:50	5	37.05355	35.23709	37.804817
21-06-24 00:00	5	not_recorded	not_recorded	not_recorded
21-06-24 00:10	5	not_recorded	not_recorded	not_recorded
21-06-24 00:20	5	not_recorded	not_recorded	not_recorded
21-06-24 00:30	5	not_recorded	not_recorded	not_recorded
21-06-24 00:40	5	not_recorded	not_recorded	not_recorded
21-06-24 00:50	5	not_recorded	not_recorded	not_recorded
21-06-24 01:00	5	not_recorded	not_recorded	not_recorded
21-06-24 01:10	5	not_recorded	not_recorded	not_recorded
21-06-24 01:20	5	not_recorded	not_recorded	not_recorded
21-06-24 01:30	5	not_recorded	not_recorded	not_recorded
21-06-24 01:40	5	not_recorded	not_recorded	not_recorded
21-06-24 01:50	5	not_recorded	not_recorded	not_recorded
21-06-24 02:00	5	not_recorded	not_recorded	not_recorded
21-06-24 02:10	5	not_recorded	not_recorded	not_recorded
21-06-24 02:20	5	not_recorded	not_recorded	not_recorded
21-06-24 02:30	5	not_recorded	not_recorded	not_recorded
21-06-24 02:40	5	not_recorded	not_recorded	not_recorded
21-06-24 02:50	5	not_recorded	not_recorded	not_recorded
21-06-24 03:00	5	not_recorded	not_recorded	not_recorded
21-06-24 03:10	5	not_recorded	not_recorded	not_recorded
21-06-24 03:20	5	not_recorded	not_recorded	not_recorded
21-06-24 03:30	5	not_recorded	not_recorded	not_recorded
21-06-24 03:40	5	not_recorded	not_recorded	not_recorded
21-06-24 03:50	5	not_recorded	not_recorded	not_recorded
21-06-24 04:00	5	not_recorded	not_recorded	not_recorded
21-06-24 04:10	5	not_recorded	not_recorded	not_recorded
21-06-24 04:20	5	not_recorded	not_recorded	not_recorded
21-06-24 04:30	5	not_recorded	not_recorded	not_recorded
21-06-24 04:40	5	not_recorded	not_recorded	not_recorded
21-06-24 04:50	5	not_recorded	not_recorded	not_recorded
21-06-24 05:00	5	not_recorded	not_recorded	not_recorded
21-06-24 05:10	5	not_recorded	not_recorded	not_recorded
21-06-24 05:20	5	not_recorded	not_recorded	not_recorded
21-06-24 05:30	5	not_recorded	not_recorded	not_recorded
21-06-24 05:40	5	not_recorded	not_recorded	not_recorded
21-06-24 05:50	5	not_recorded	not_recorded	not_recorded
21-06-24 06:00	5	not_recorded	not_recorded	not_recorded
21-06-24 06:10	5	not_recorded	not_recorded	not_recorded
21-06-24 06:20	5	not_recorded	not_recorded	not_recorded
21-06-24 06:30	5	not_recorded	not_recorded	not_recorded
21-06-24 06:40	5	not_recorded	not_recorded	not_recorded
21-06-24 06:50	5	not_recorded	not_recorded	not_recorded
