# Supplementary material for: Rodent home cage monitoring for preclinical safety pharmacology assessment: results of a multi-company validation evaluating nonclinical and clinical data from three compounds
Source: Front Toxicol. 2025 Nov 5;7:1655330. doi: 10.3389/ftox.2025.1655330 (PMC12626872; doi:10.3389/ftox.2025.1655330)
Supplement: Supplementary file 1 [file DataSheet1.zip › GSK/GSK_Distance_010_Cage-1.csv]

timestamp	day_index	985141003627843	985141003627844	985141003627845
21-09-03 07:00	-4	not_recorded	not_recorded	not_recorded
21-09-03 07:10	-4	not_recorded	not_recorded	not_recorded
21-09-03 07:20	-4	not_recorded	not_recorded	not_recorded
21-09-03 07:30	-4	not_recorded	not_recorded	not_recorded
21-09-03 07:40	-4	not_recorded	not_recorded	not_recorded
21-09-03 07:50	-4	not_recorded	not_recorded	not_recorded
21-09-03 08:00	-4	not_recorded	not_recorded	not_recorded
21-09-03 08:10	-4	not_recorded	not_recorded	not_recorded
21-09-03 08:20	-4	not_recorded	not_recorded	not_recorded
21-09-03 08:30	-4	not_recorded	not_recorded	not_recorded
21-09-03 08:40	-4	not_recorded	not_recorded	not_recorded
21-09-03 08:50	-4	not_recorded	not_recorded	not_recorded
21-09-03 09:00	-4	not_recorded	not_recorded	not_recorded
21-09-03 09:10	-4	not_recorded	not_recorded	not_recorded
21-09-03 09:20	-4	not_recorded	not_recorded	not_recorded
21-09-03 09:30	-4	not_recorded	not_recorded	not_recorded
21-09-03 09:40	-4	not_recorded	not_recorded	not_recorded
21-09-03 09:50	-4	0.0	0.0	0.0
21-09-03 10:00	-4	0.0	0.0	0.0
21-09-03 10:10	-4	1.1949999	4.785001	0.0
21-09-03 10:20	-4	0.0	0.0	0.0
21-09-03 10:30	-4	0.0	12.542147	0.0
21-09-03 10:40	-4	16.32656	31.552662	0.0
21-09-03 10:50	-4	0.0	10.755	0.0
21-09-03 11:00	-4	0.0	2.3899999	0.0
21-09-03 11:10	-4	0.0	0.0	0.0
21-09-03 11:20	-4	0.0	0.0	1.1949998
21-09-03 11:30	-4	1.2	0.0	12.448525
21-09-03 11:40	-4	2.3899999	0.0	2.3900008
21-09-03 11:50	-4	1.2000002	0.0	0.0
21-09-03 12:00	-4	1.1999999	0.0	0.0
21-09-03 12:10	-4	1.6935247	5.274985	0.0
21-09-03 12:20	-4	6.7578645	3.5849998	0.0
21-09-03 12:30	-4	3.5900002	2.3899999	0.0
21-09-03 12:40	-4	1.6935247	0.0	0.0
21-09-03 12:50	-4	0.0	1.1949999	5.066574
21-09-03 13:00	-4	1.2	7.6699843	0.0
21-09-03 13:10	-4	6.4735246	0.0	0.0
21-09-03 13:20	-4	4.5870485	0.0	0.0
21-09-03 13:30	-4	7.4565744	0.0	0.0
21-09-03 13:40	-4	0.0	4.7799997	0.0
21-09-03 13:50	-4	0.0	7.1800013	0.0
21-09-03 14:00	-4	0.0	0.0	0.0
21-09-03 14:10	-4	0.0	10.351561	0.0
21-09-03 14:20	-4	0.0	10.059984	7.1699996
21-09-03 14:30	-4	2.8849852	3.5900002	3.5849998
21-09-03 14:40	-4	8.163508	0.0	1.1949997
21-09-03 14:50	-4	15.635542	4.7799997	0.0
21-09-03 15:00	-4	0.0	0.0	0.0
21-09-03 15:10	-4	9.851573	4.7799997	3.5850003
21-09-03 15:20	-4	0.0	2.3950005	0.0
21-09-03 15:30	-4	8.8635235	0.0	0.0
21-09-03 15:40	-4	8.16851	0.0	0.0
21-09-03 15:50	-4	4.785	0.0	1.1949999
21-09-03 16:00	-4	0.0	0.0	19.624985
21-09-03 16:10	-4	0.0	0.0	0.0
21-09-03 16:20	-4	0.0	0.0	1.1949998
21-09-03 16:30	-4	1.1949999	4.0799856	0.0
21-09-03 16:40	-4	0.0	0.0	2.3899999
21-09-03 16:50	-4	0.0	2.3899999	0.0
21-09-03 17:00	-4	6.055609	0.0	0.0
21-09-03 17:10	-4	3.5900002	0.0	2.3899999
21-09-03 17:20	-4	9.854955	9.363508	11.258525
21-09-03 17:30	-4	2.4	0.0	2.3899999
21-09-03 17:40	-4	18.509132	8.6521	9.858496
21-09-03 17:50	-4	11.7485075	0.0	0.0
21-09-03 18:00	-4	2.3899999	3.869341	0.0
21-09-03 18:10	-4	3.5899997	4.58351	3.5849996
21-09-03 18:20	-4	0.0	0.0	9.559999
21-09-03 18:30	-4	3.5899997	2.3899996	11.062035
21-09-03 18:40	-4	0.0	10.56351	1.1949998
21-09-03 18:50	-4	5.279986	23.294136	0.0
21-09-03 19:00	-4	26.412863	23.309912	3.5849998
21-09-03 19:10	-4	64.96232	19.920628	10.765
21-09-03 19:20	-4	41.81066	0.0	29.003494
21-09-03 19:30	-4	11.340067	1.1949999	23.289911
21-09-03 19:40	-4	13.93656	0.0	12.459985
21-09-03 19:50	-4	9.853495	0.0	11.749971
21-09-03 20:00	-4	7.175	11.542086	8.647102
21-09-03 20:10	-4	14.848524	31.195673	14.340001
21-09-03 20:20	-4	5.274985	8.241852	0.0
21-09-03 20:30	-4	4.079985	27.371511	6.75656
21-09-03 20:40	-4	0.0	9.363509	0.0
21-09-03 20:50	-4	23.78558	0.0	15.343509
21-09-03 21:00	-4	31.697407	10.068524	19.907085
21-09-03 21:10	-4	26.043713	14.13497	18.92997
21-09-03 21:20	-4	6.9649706	16.822002	11.283524
21-09-03 21:30	-4	41.107265	41.886208	7.464956
21-09-03 21:40	-4	4.7799997	19.52558	13.648523
21-09-03 21:50	-4	31.9531	14.52933	0.0
21-09-03 22:00	-4	12.239954	27.864105	25.92398
21-09-03 22:10	-4	8.864985	28.293478	6.938009
21-09-03 22:20	-4	56.508324	47.72344	9.570001
21-09-03 22:30	-4	43.722073	66.093735	17.320072
21-09-03 22:40	-4	33.92289	21.12348	28.793467
21-09-03 22:50	-4	12.820183	55.46714	52.6599
21-09-03 23:00	-4	22.39217	24.710098	50.223824
21-09-03 23:10	-4	22.498608	35.518044	42.033012
21-09-03 23:20	-4	26.602032	5.073495	45.115486
21-09-03 23:30	-4	9.358507	58.193523	73.83792
21-09-03 23:40	-4	1.1949999	92.412094	45.5664
21-09-03 23:50	-4	22.57866	73.690895	75.96327
21-09-04 00:00	-4	0.0	17.880579	24.067154
21-09-04 00:10	-4	0.0	2.9394073	27.369282
21-09-04 00:20	-4	36.93282	30.903513	47.982155
21-09-04 00:30	-4	7.1699996	32.92714	17.724972
21-09-04 00:40	-4	23.866596	11.042101	24.679327
21-09-04 00:50	-4	12.732086	5.7735105	1.1949999
21-09-04 01:00	-4	4.7850003	2.3899999	0.0
21-09-04 01:10	-4	23.072712	34.928795	5.7735076
21-09-04 01:20	-4	0.0	15.545	4.0799856
21-09-04 01:30	-4	0.0	18.452765	2.6677566
21-09-04 01:40	-4	0.0	12.040083	8.378818
21-09-04 01:50	-4	20.623495	52.152935	42.3748
21-09-04 02:00	-4	4.78	22.801544	27.946583
21-09-04 02:10	-4	1.6899855	15.545	4.083524
21-09-04 02:20	-4	1.1949999	14.426544	27.372044
21-09-04 02:30	-4	8.649341	2.3899999	31.453577
21-09-04 02:40	-4	11.329297	11.335069	28.081532
21-09-04 02:50	-4	7.6699853	10.554971	33.15003
21-09-04 03:00	-4	7.1800003	8.168509	8.375
21-09-04 03:10	-4	7.184999	14.643494	8.869986
21-09-04 03:20	-4	0.0	30.696972	5.980001
21-09-04 03:30	-4	0.0	26.040176	2.3899999
21-09-04 03:40	-4	9.851574	26.676498	12.954969
21-09-04 03:50	-4	58.65927	50.375538	67.787315
21-09-04 04:00	-4	20.078032	45.363914	30.127766
21-09-04 04:10	-4	63.48827	39.478672	0.0
21-09-04 04:20	-4	30.966513	37.514187	7.1799994
21-09-04 04:30	-4	16.272795	16.115593	15.128479
21-09-04 04:40	-4	38.951473	31.231318	24.280567
21-09-04 04:50	-4	19.237623	56.727974	63.540733
21-09-04 05:00	-4	37.45358	12.533609	28.144287
21-09-04 05:10	-4	21.404047	6.7570863	3.5899997
21-09-04 05:20	-4	12.2655735	15.3385105	2.3899999
21-09-04 05:30	-4	23.99554	29.278452	24.264172
21-09-04 05:40	-4	12.53653	23.018496	43.7703
21-09-04 05:50	-4	34.506653	42.022156	27.317749
21-09-04 06:00	-4	11.955	0.0	17.315594
21-09-04 06:10	-4	0.0	0.0	0.0
21-09-04 06:20	-4	2.3999999	14.340001	7.1699996
21-09-04 06:30	-4	0.0	23.09358	4.978666
21-09-04 06:40	-4	8.275721	24.28358	0.0
21-09-04 06:50	-4	0.7829311	26.744257	0.0
21-09-04 07:00	-3	0.0	4.312794	0.0
21-09-04 07:10	-3	0.0	0.0	4.79
21-09-04 07:20	-3	0.0	0.0	0.0
21-09-04 07:30	-3	0.0	0.0	0.0
21-09-04 07:40	-3	0.0	0.0	0.0
21-09-04 07:50	-3	0.0	0.0	0.0
21-09-04 08:00	-3	5.975	10.34656	0.0
21-09-04 08:10	-3	1.1949999	0.0	0.0
21-09-04 08:20	-3	0.0	0.0	3.871574
21-09-04 08:30	-3	11.052034	6.9685097	3.5849998
21-09-04 08:40	-3	6.2615743	8.859985	11.95
21-09-04 08:50	-3	5.975	3.5900006	0.0
21-09-04 09:00	-3	2.3899999	0.0	0.0
21-09-04 09:10	-3	0.0	0.0	0.0
21-09-04 09:20	-3	0.0	0.0	0.0
21-09-04 09:30	-3	0.0	7.175	0.0
21-09-04 09:40	-3	8.375	1.1950004	1.1949998
21-09-04 09:50	-3	0.0	0.0	0.0
21-09-04 10:00	-3	0.0	8.16351	0.0
21-09-04 10:10	-3	2.395	2.3899999	2.3899999
21-09-04 10:20	-3	0.0	5.2749853	0.0
21-09-04 10:30	-3	0.0	0.0	0.0
21-09-04 10:40	-3	0.0	0.0	0.0
21-09-04 10:50	-3	0.0	0.0	0.0
21-09-04 11:00	-3	0.0	4.5785108	13.931559
21-09-04 11:10	-3	11.053494	10.059987	19.220541
21-09-04 11:20	-3	22.584188	20.201515	27.794958
21-09-04 11:30	-3	52.628853	29.490559	46.671963
21-09-04 11:40	-3	25.414955	34.066917	14.005249
21-09-04 11:50	-3	8.16497	6.9735093	1.1949999
21-09-04 12:00	-3	5.283524	8.940596	2.3899999
21-09-04 12:10	-3	15.698248	0.0	0.0
21-09-04 12:20	-3	11.123119	0.0	7.1699996
21-09-04 12:30	-3	0.0	0.0	0.0
21-09-04 12:40	-3	0.0	0.0	0.0
21-09-04 12:50	-3	0.0	0.0	1.7149477
21-09-04 13:00	-3	0.0	1.1949999	0.67505276
21-09-04 13:10	-3	0.0	0.0	0.0
21-09-04 13:20	-3	4.7799997	2.3900003	2.3899999
21-09-04 13:30	-3	4.7799997	9.35851	0.0
21-09-04 13:40	-3	2.3899999	0.0	0.0
21-09-04 13:50	-3	7.9565597	2.6743417	0.0
21-09-04 14:00	-3	0.0	0.0	0.0
21-09-04 14:10	-3	0.0	0.0	0.0
21-09-04 14:20	-3	0.0	0.0	0.0
21-09-04 14:30	-3	0.0	1.195	0.0
21-09-04 14:40	-3	0.0	0.0	0.0
21-09-04 14:50	-3	3.5850005	2.3899999	0.0
21-09-04 15:00	-3	1.1949999	0.0	0.0
21-09-04 15:10	-3	0.0	0.0	0.0
21-09-04 15:20	-3	0.0	2.3899999	3.5849998
21-09-04 15:30	-3	0.0	0.0	2.3899999
21-09-04 15:40	-3	0.0	5.9750004	1.1949999
21-09-04 15:50	-3	0.0	0.0	0.0
21-09-04 16:00	-3	0.0	2.3899999	14.428624
21-09-04 16:10	-3	0.0	3.5850015	0.0
21-09-04 16:20	-3	2.3899999	7.6685243	1.1999999
21-09-04 16:30	-3	5.2749853	13.734134	7.19
21-09-04 16:40	-3	0.90365857	2.3899999	21.11156
21-09-04 16:50	-3	8.469851	3.3835075	0.0
21-09-04 17:00	-3	2.3899999	0.0	0.0
21-09-04 17:10	-3	11.249985	5.773507	3.8671012
21-09-04 17:20	-3	3.5850003	0.0	2.3899999
21-09-04 17:30	-3	0.0	0.0	0.0
21-09-04 17:40	-3	5.2835236	0.0	0.0
21-09-04 17:50	-3	0.0	2.3899996	0.0
21-09-04 18:00	-3	5.773509	9.973846	0.0
21-09-04 18:10	-3	12.257034	8.9646635	0.0
21-09-04 18:20	-3	14.437004	0.0	0.0
21-09-04 18:30	-3	4.785001	6.9685087	4.7799997
21-09-04 18:40	-3	0.0	1.1950003	3.5849996
21-09-04 18:50	-3	3.5850003	17.514326	2.3899999
21-09-04 19:00	-3	0.0	4.7799997	4.6399665
21-09-04 19:10	-3	0.0	0.0	4.920034
21-09-04 19:20	-3	3.6	15.62061	9.36497
21-09-04 19:30	-3	30.133545	12.540068	22.095068
21-09-04 19:40	-3	29.766514	55.699127	3.5849998
21-09-04 19:50	-3	16.53997	28.564188	14.843524
21-09-04 20:00	-3	15.894173	1.1949999	22.019985
21-09-04 20:10	-3	3.38705	17.021574	20.184187
21-09-04 20:20	-3	37.633705	14.143511	5.975
21-09-04 20:30	-3	10.128681	15.55	7.454341
21-09-04 20:40	-3	0.0	2.8899856	3.5849996
21-09-04 20:50	-3	3.5899997	2.8849852	18.713482
21-09-04 21:00	-3	14.431544	9.849955	12.530596
21-09-04 21:10	-3	17.234985	0.0	8.37
21-09-04 21:20	-3	19.643524	9.853496	11.969999
21-09-04 21:30	-3	3.5849998	46.093533	0.0
21-09-04 21:40	-3	6.9699707	9.8471	2.3899999
21-09-04 21:50	-3	15.126559	25.192072	16.745
21-09-04 22:00	-3	0.0	19.13	18.224955
21-09-04 22:10	-3	0.0	45.738693	23.992071
21-09-04 22:20	-3	16.933666	15.612073	14.844986
21-09-04 22:30	-3	17.243525	44.358723	15.831575
21-09-04 22:40	-3	16.310196	22.37717	28.57782
21-09-04 22:50	-3	26.38508	44.995697	44.51928
21-09-04 23:00	-3	21.885292	26.355093	0.0
21-09-04 23:10	-3	11.258524	5.975	12.727086
21-09-04 23:20	-3	4.7799997	24.775715	63.689934
21-09-04 23:30	-3	18.924969	26.205053	51.16194
21-09-04 23:40	-3	15.4215145	35.992104	16.53497
21-09-04 23:50	-3	34.838093	4.78	44.35679
21-09-05 00:00	-3	23.597103	4.900433	38.83256
21-09-05 00:10	-3	4.366559	18.104523	28.806244
21-09-05 00:20	-3	44.473854	3.5850003	23.50702
21-09-05 00:30	-3	19.70653	8.8649845	46.815987
21-09-05 00:40	-3	38.068844	33.563465	51.703285
21-09-05 00:50	-3	37.279076	21.888117	37.914345
21-09-05 01:00	-3	25.961643	43.94488	40.762
21-09-05 01:10	-3	4.5749707	19.069271	64.31834
21-09-05 01:20	-3	6.4749856	15.842033	24.212034
21-09-05 01:30	-3	32.451626	40.58592	46.40365
21-09-05 01:40	-3	33.34369	21.578222	30.957043
21-09-05 01:50	-3	12.944971	17.838835	8.370001
21-09-05 02:00	-3	7.6649847	5.9800005	0.0
21-09-05 02:10	-3	2.8899848	41.881317	8.933676
21-09-05 02:20	-3	20.613495	5.774971	1.1949999
21-09-05 02:30	-3	8.365	4.5785074	0.0
21-09-05 02:40	-3	3.5900002	18.69234	0.0
21-09-05 02:50	-3	4.36656	8.859985	0.0
21-09-05 03:00	-3	0.0	2.8849854	0.0
21-09-05 03:10	-3	2.3899999	57.485638	11.048494
21-09-05 03:20	-3	0.0	11.74497	12.158664
21-09-05 03:30	-3	2.3899999	0.0	14.01856
21-09-05 03:40	-3	2.3899999	5.278525	18.510593
21-09-05 03:50	-3	14.139969	4.5785093	0.0
21-09-05 04:00	-3	17.87911	16.529972	19.498646
21-09-05 04:10	-3	2.884985	7.1850004	39.91366
21-09-05 04:20	-3	13.719296	56.954918	18.02008
21-09-05 04:30	-3	24.84694	16.33702	39.98365
21-09-05 04:40	-3	34.634823	26.61488	49.470592
21-09-05 04:50	-3	52.5716	68.4881	43.227547
21-09-05 05:00	-3	17.758017	15.134939	17.724241
21-09-05 05:10	-3	23.265406	25.679203	21.115828
21-09-05 05:20	-3	47.269478	29.552166	52.003456
21-09-05 05:30	-3	26.588491	35.7322	31.9771
21-09-05 05:40	-3	33.555084	18.71848	8.658495
21-09-05 05:50	-3	30.693481	52.7964	19.91656
21-09-05 06:00	-3	14.422071	23.318607	28.48851
21-09-05 06:10	-3	9.570002	49.491585	83.52806
21-09-05 06:20	-3	26.594955	14.417071	22.287085
21-09-05 06:30	-3	1.1949998	36.69178	12.242101
21-09-05 06:40	-3	0.0	23.019924	0.0
21-09-05 06:50	-3	0.0	12.727087	5.5615597
21-09-05 07:00	-2	0.0	0.0	0.0
21-09-05 07:10	-2	0.0	0.0	0.0
21-09-05 07:20	-2	0.0	0.0	0.0
21-09-05 07:30	-2	0.0	0.0	0.0
21-09-05 07:40	-2	0.0	2.3899999	0.0
21-09-05 07:50	-2	3.5900006	5.9749994	14.340001
21-09-05 08:00	-2	0.0	7.4615746	0.0
21-09-05 08:10	-2	1.1949999	5.344203	0.0
21-09-05 08:20	-2	3.5900002	0.0	0.0
21-09-05 08:30	-2	0.0	0.0	0.0
21-09-05 08:40	-2	2.39	11.04434	3.5849998
21-09-05 08:50	-2	0.0	0.0	0.0
21-09-05 09:00	-2	0.0	0.0	1.1949999
21-09-05 09:10	-2	0.0	3.3799694	0.0
21-09-05 09:20	-2	3.5849998	0.0	2.3899999
21-09-05 09:30	-2	0.0	0.0	0.0
21-09-05 09:40	-2	0.0	0.0	0.0
21-09-05 09:50	-2	0.0	0.0	0.0
21-09-05 10:00	-2	0.0	0.0	0.0
21-09-05 10:10	-2	0.0	11.753509	0.0
21-09-05 10:20	-2	0.0	0.0	7.664984
21-09-05 10:30	-2	10.34994	1.1999998	40.122074
21-09-05 10:40	-2	11.952177	1.2	3.5900002
21-09-05 10:50	-2	63.689796	14.917056	40.299156
21-09-05 11:00	-2	30.760021	56.709026	20.619955
21-09-05 11:10	-2	17.326374	0.0	4.58351
21-09-05 11:20	-2	0.0	23.590708	0.0
21-09-05 11:30	-2	5.7785096	14.435083	1.1949998
21-09-05 11:40	-2	0.0	0.0	1.1949999
21-09-05 11:50	-2	8.656573	0.0	8.6471
21-09-05 12:00	-2	12.257031	0.0	0.0
21-09-05 12:10	-2	0.0	0.0	0.0
21-09-05 12:20	-2	0.0	0.0	0.0
21-09-05 12:30	-2	0.0	0.0	0.0
21-09-05 12:40	-2	8.370001	8.365	0.0
21-09-05 12:50	-2	0.0	0.0	0.0
21-09-05 13:00	-2	3.5849998	19.210085	0.0
21-09-05 13:10	-2	0.0	8.375002	0.0
21-09-05 13:20	-2	0.0	0.0	0.0
21-09-05 13:30	-2	0.0	3.3835099	0.0
21-09-05 13:40	-2	0.0	0.0	0.0
21-09-05 13:50	-2	0.0	0.0	0.0
21-09-05 14:00	-2	0.0	0.0	0.0
21-09-05 14:10	-2	0.0	2.3900003	0.0
21-09-05 14:20	-2	2.3899999	3.595	0.0
21-09-05 14:30	-2	0.0	0.0	0.0
21-09-05 14:40	-2	0.0	14.28126	2.3899999
21-09-05 14:50	-2	6.272034	0.0	1.1949999
21-09-05 15:00	-2	1.1949999	0.0	2.3899999
21-09-05 15:10	-2	9.857035	1.1949999	1.1949999
21-09-05 15:20	-2	0.0	0.0	1.1187234
21-09-05 15:30	-2	9.097793	0.0	1.2712762
21-09-05 15:40	-2	0.0	0.0	0.0
21-09-05 15:50	-2	0.0	0.0	2.3899999
21-09-05 16:00	-2	1.1949999	3.5849998	4.7799997
21-09-05 16:10	-2	0.0	8.868525	0.0
21-09-05 16:20	-2	11.259985	6.4749856	2.8849845
21-09-05 16:30	-2	4.7799997	5.0643406	0.0
21-09-05 16:40	-2	4.0799847	7.1699996	27.10348
21-09-05 16:50	-2	0.0	0.0	5.9750004
21-09-05 17:00	-2	0.0	0.0	8.365001
21-09-05 17:10	-2	0.0	0.0	0.0
21-09-05 17:20	-2	0.0	0.0	0.0
21-09-05 17:30	-2	0.0	0.0	0.0
21-09-05 17:40	-2	9.15156	3.5850005	3.5899997
21-09-05 17:50	-2	3.5849998	4.0849853	0.0
21-09-05 18:00	-2	21.892645	2.3899999	8.8649845
21-09-05 18:10	-2	8.15997	7.6735244	0.0
21-09-05 18:20	-2	0.0	3.5850003	3.3835106
21-09-05 18:30	-2	0.0	1.195	0.0
21-09-05 18:40	-2	4.0835238	4.7799997	0.0
21-09-05 18:50	-2	1.6935246	0.0	1.1949997
21-09-05 19:00	-2	4.0849853	0.0	2.395
21-09-05 19:10	-2	0.0	3.5899997	22.58912
21-09-05 19:20	-2	26.194004	2.3899999	25.412037
21-09-05 19:30	-2	36.9877	0.0	23.790052
21-09-05 19:40	-2	35.299286	46.865623	5.9800005
21-09-05 19:50	-2	12.337054	10.054986	0.74826974
21-09-05 20:00	-2	4.785001	17.72497	6.70383
21-09-05 20:10	-2	16.53351	5.278524	3.5849996
21-09-05 20:20	-2	2.3899999	18.230576	13.644986
21-09-05 20:30	-2	0.0	2.6765742	11.254984
21-09-05 20:40	-2	23.310526	23.705683	0.0
21-09-05 20:50	-2	0.0	0.0	8.172049
21-09-05 21:00	-2	11.8222	0.0	10.36156
21-09-05 21:10	-2	0.0	6.4699845	9.8571005
21-09-05 21:20	-2	12.037848	6.474986	14.631574
21-09-05 21:30	-2	33.843517	15.910884	18.007782
21-09-05 21:40	-2	21.120556	28.285625	25.135
21-09-05 21:50	-2	33.843647	32.572033	5.9799995
21-09-05 22:00	-2	45.73568	18.433523	14.913675
21-09-05 22:10	-2	33.33636	28.371643	10.832071
21-09-05 22:20	-2	33.10305	50.96337	17.75937
21-09-05 22:30	-2	13.93156	34.771545	2.3899999
21-09-05 22:40	-2	4.0799856	38.495876	7.664984
21-09-05 22:50	-2	38.902668	53.04545	18.92351
21-09-05 23:00	-2	11.758509	18.724941	22.996572
21-09-05 23:10	-2	40.56283	51.52143	20.824986
21-09-05 23:20	-2	31.933361	2.3900003	35.27053
21-09-05 23:30	-2	39.620857	27.781574	25.882086
21-09-05 23:40	-2	54.256367	18.002071	54.07624
21-09-05 23:50	-2	70.8148	8.864985	87.73654
21-09-06 00:00	-2	23.292835	11.247877	37.2044
21-09-06 00:10	-2	22.616512	32.250378	9.565
21-09-06 00:20	-2	28.354254	16.533508	30.839172
21-09-06 00:30	-2	5.9800005	2.8849854	16.331558
21-09-06 00:40	-2	0.0	20.118507	25.4865
21-09-06 00:50	-2	7.2528496	48.906975	32.421112
21-09-06 01:00	-2	7.4615736	19.700596	58.472755
21-09-06 01:10	-2	20.117146	34.03232	42.945515
21-09-06 01:20	-2	0.0	35.527016	21.842892
21-09-06 01:30	-2	0.0	63.14668	41.32022
21-09-06 01:40	-2	1.1949999	10.292794	14.647034
21-09-06 01:50	-2	19.906559	12.948509	11.969999
21-09-06 02:00	-2	2.3899999	23.58925	11.965001
21-09-06 02:10	-2	6.4735246	11.45719	7.4565744
21-09-06 02:20	-2	12.949971	10.83785	3.5849996
21-09-06 02:30	-2	19.212849	24.90497	8.863525
21-09-06 02:40	-2	19.216997	52.232994	7.1699996
21-09-06 02:50	-2	5.0643415	36.321175	5.279985
21-09-06 03:00	-2	4.7799997	11.95	23.898636
21-09-06 03:10	-2	4.7799997	3.8715749	24.713406
21-09-06 03:20	-2	28.356647	50.68257	56.00132
21-09-06 03:30	-2	36.260902	12.736562	13.463495
21-09-06 03:40	-2	36.801846	0.0	34.62281
21-09-06 03:50	-2	20.12497	0.0	49.104183
21-09-06 04:00	-2	25.48264	11.74997	19.21561
21-09-06 04:10	-2	39.548466	7.6699843	11.5370865
21-09-06 04:20	-2	11.95	2.3899999	39.26839
21-09-06 04:30	-2	3.5849998	35.954926	32.655567
21-09-06 04:40	-2	4.799999	2.39	30.673481
21-09-06 04:50	-2	2.8899856	39.423676	16.807072
21-09-06 05:00	-2	17.60425	16.039984	18.232101
21-09-06 05:10	-2	40.93567	22.524971	4.0799856
21-09-06 05:20	-2	11.96	19.907085	3.5900002
21-09-06 05:30	-2	33.85504	26.872055	16.53497
21-09-06 05:40	-2	41.896275	29.0565	47.782127
21-09-06 05:50	-2	17.238525	7.1699996	16.728634
21-09-06 06:00	-2	32.569958	47.70058	41.996998
21-09-06 06:10	-2	13.936559	4.079985	16.319326
21-09-06 06:20	-2	8.168509	11.254984	40.54558
21-09-06 06:30	-2	6.9749694	0.0	24.068462
21-09-06 06:40	-2	0.0	4.7799997	0.0
21-09-06 06:50	-2	5.9750004	37.43166	0.0
21-09-06 07:00	-1	0.0	34.050068	2.39
21-09-06 07:10	-1	1.1949999	0.0	0.0
21-09-06 07:20	-1	5.9799995	0.0	2.3899999
21-09-06 07:30	-1	13.639986	0.0	0.0
21-09-06 07:40	-1	7.734201	0.0	0.0
21-09-06 07:50	-1	0.0	2.3950007	0.0
21-09-06 08:00	-1	3.8693414	11.254985	0.0
21-09-06 08:10	-1	0.0	0.0	4.7799997
21-09-06 08:20	-1	0.0	0.0	0.0
21-09-06 08:30	-1	5.0665736	4.0799847	0.0
21-09-06 08:40	-1	4.785001	0.0	1.1949999
21-09-06 08:50	-1	4.0849853	0.0	3.5849998
21-09-06 09:00	-1	5.278525	0.0	0.0
21-09-06 09:10	-1	0.0	14.429312	0.0
21-09-06 09:20	-1	1.6899847	18.228497	2.3899999
21-09-06 09:30	-1	14.638494	19.488117	11.258525
21-09-06 09:40	-1	24.005543	8.656573	3.5900002
21-09-06 09:50	-1	43.074352	29.550869	8.869986
21-09-06 10:00	-1	26.882671	4.5835104	0.0
21-09-06 10:10	-1	14.834984	41.53217	5.2799854
21-09-06 10:20	-1	6.9735107	0.0	0.0
21-09-06 10:30	-1	4.7799997	0.0	0.0
21-09-06 10:40	-1	0.0	0.0	0.0
21-09-06 10:50	-1	6.4735246	11.819187	0.0
21-09-06 11:00	-1	0.0	4.0835247	0.0
21-09-06 11:10	-1	2.8885245	0.0	11.052034
21-09-06 11:20	-1	0.0	8.37	26.187134
21-09-06 11:30	-1	0.0	0.0	4.5749707
21-09-06 11:40	-1	0.0	0.0	24.99905
21-09-06 11:50	-1	14.432004	0.0	14.920069
21-09-06 12:00	-1	2.39	0.0	0.0
21-09-06 12:10	-1	1.1949999	2.3899999	0.0
21-09-06 12:20	-1	0.0	0.0	1.1949998
21-09-06 12:30	-1	1.1949999	22.315557	0.0
21-09-06 12:40	-1	0.0	0.0	0.0
21-09-06 12:50	-1	0.0	0.0	0.0
21-09-06 13:00	-1	0.0	0.0	0.0
21-09-06 13:10	-1	3.5849998	0.0	0.0
21-09-06 13:20	-1	0.0	0.0	3.5849998
21-09-06 13:30	-1	8.16497	0.0	1.1949999
21-09-06 13:40	-1	0.0	0.0	0.0
21-09-06 13:50	-1	1.1949999	1.1949999	0.0
21-09-06 14:00	-1	2.3899996	13.643524	0.0
21-09-06 14:10	-1	13.930626	0.0	0.0
21-09-06 14:20	-1	9.35497	1.1950002	3.5849998
21-09-06 14:30	-1	3.5849998	5.7061534	1.1950002
21-09-06 14:40	-1	3.5849996	4.853816	3.5849998
21-09-06 14:50	-1	0.0	0.0	0.0
21-09-06 15:00	-1	5.2749853	0.0	1.1949999
21-09-06 15:10	-1	6.4735246	0.0	2.3899999
21-09-06 15:20	-1	0.0	0.0	2.3899999
21-09-06 15:30	-1	0.0	0.0	0.0
21-09-06 15:40	-1	11.263525	0.0	2.3900003
21-09-06 15:50	-1	0.0	0.0	0.0
21-09-06 16:00	-1	0.0	0.0	7.664984
21-09-06 16:10	-1	2.3999999	9.363509	0.0
21-09-06 16:20	-1	15.423592	38.27858	12.953509
21-09-06 16:30	-1	32.139187	12.259954	19.644985
21-09-06 16:40	-1	1.6935241	0.0	10.7699995
21-09-06 16:50	-1	6.4835243	0.0	0.0
21-09-06 17:00	-1	8.18205	7.1699996	2.3899999
21-09-06 17:10	-1	9.174098	2.3899999	0.0
21-09-06 17:20	-1	5.2935243	1.6899853	0.0
21-09-06 17:30	-1	0.0	0.0	0.0
21-09-06 17:40	-1	8.667033	0.0	0.0
21-09-06 17:50	-1	0.0	3.5900006	1.0972008
21-09-06 18:00	-1	1.1950003	0.0	0.097799174
21-09-06 18:10	-1	0.0	4.7799997	5.2749853
21-09-06 18:20	-1	0.0	4.78	0.0
21-09-06 18:30	-1	1.1949999	3.5900002	0.0
21-09-06 18:40	-1	10.058525	26.187662	9.15156
21-09-06 18:50	-1	28.157602	1.1949998	29.163351
21-09-06 19:00	-1	20.695196	4.7799997	7.2600822
21-09-06 19:10	-1	10.759999	0.0	19.322514
21-09-06 19:20	-1	30.251501	16.11991	24.86822
21-09-06 19:30	-1	23.506557	2.3899999	8.8649845
21-09-06 19:40	-1	13.442034	6.4785233	5.7770495
21-09-06 19:50	-1	0.0	39.709	0.0
21-09-06 20:00	-1	0.0	5.2799845	7.1699996
21-09-06 20:10	-1	17.805054	13.452032	10.764999
21-09-06 20:20	-1	0.0	32.45855	13.649984
21-09-06 20:30	-1	6.4749856	8.661575	32.871986
21-09-06 20:40	-1	34.67404	26.587133	1.1949999
21-09-06 20:50	-1	10.765001	15.827101	0.0
21-09-06 21:00	-1	8.663496	2.8885243	0.0
21-09-06 21:10	-1	12.449985	19.425573	5.975
21-09-06 21:20	-1	9.648624	17.95778	3.5850003
21-09-06 21:30	-1	36.80036	0.0	14.930069
21-09-06 21:40	-1	8.859985	4.78	2.39
21-09-06 21:50	-1	1.1949999	25.398495	3.5849998
21-09-06 22:00	-1	2.8885243	20.40846	2.3899999
21-09-06 22:10	-1	1.1949999	6.97351	4.7850003
21-09-06 22:20	-1	30.83225	50.37433	5.279985
21-09-06 22:30	-1	17.554098	40.883698	8.859985
21-09-06 22:40	-1	48.98271	51.449127	26.581127
21-09-06 22:50	-1	31.165607	55.390495	23.603764
21-09-06 23:00	-1	64.19877	24.496988	28.850763
21-09-06 23:10	-1	3.5850003	12.736559	26.880596
21-09-06 23:20	-1	12.93997	59.196434	35.74005
21-09-06 23:30	-1	31.80782	23.500559	29.786362
21-09-06 23:40	-1	14.023564	0.0	29.993586
21-09-06 23:50	-1	16.53351	5.9800005	43.92036
21-09-07 00:00	-1	28.432323	17.83967	34.69117
21-09-07 00:10	-1	13.604258	19.711987	28.583593
21-09-07 00:20	-1	14.208667	59.4237	47.986626
21-09-07 00:30	-1	3.5849998	28.022762	20.415081
21-09-07 00:40	-1	0.0	31.49342	61.099895
21-09-07 00:50	-1	47.923393	69.77048	56.964924
21-09-07 01:00	-1	29.557169	7.2586226	35.39335
21-09-07 01:10	-1	38.986607	18.62865	52.57498
21-09-07 01:20	-1	19.694202	3.5849998	61.932182
21-09-07 01:30	-1	1.2	16.548512	3.6000004
21-09-07 01:40	-1	23.29153	30.494312	28.074137
21-09-07 01:50	-1	19.210083	5.278525	26.859726
21-09-07 02:00	-1	3.5899997	2.6721013	14.16938
21-09-07 02:10	-1	12.735627	1.1949998	19.140001
21-09-07 02:20	-1	60.80374	15.128477	23.289295
21-09-07 02:30	-1	15.625082	18.928509	4.784999
21-09-07 02:40	-1	13.438495	20.700565	2.3899999
21-09-07 02:50	-1	0.0	11.75851	5.274985
21-09-07 03:00	-1	4.0799856	26.47355	4.785
21-09-07 03:10	-1	0.0	31.458578	8.37
21-09-07 03:20	-1	6.982048	32.242123	15.416361
21-09-07 03:30	-1	3.5850005	46.2922	35.757378
21-09-07 03:40	-1	1.1949999	15.641545	25.559315
21-09-07 03:50	-1	3.5849998	34.412254	48.2882
21-09-07 04:00	-1	7.1799994	39.07151	46.16561
21-09-07 04:10	-1	4.5785093	23.369694	33.862114
21-09-07 04:20	-1	27.859173	9.16202	17.73351
21-09-07 04:30	-1	36.80648	20.202045	49.269478
21-09-07 04:40	-1	7.456575	19.998562	38.800255
21-09-07 04:50	-1	32.16623	31.035137	24.301884
21-09-07 05:00	-1	44.98222	16.76	39.304264
21-09-07 05:10	-1	46.90203	20.98369	25.18915
21-09-07 05:20	-1	38.911613	10.35348	0.0
21-09-07 05:30	-1	35.062817	1.2	13.648524
21-09-07 05:40	-1	66.807205	13.649986	22.09861
21-09-07 05:50	-1	21.30997	33.573463	17.521559
21-09-07 06:00	-1	3.8671017	1.1949999	34.363564
21-09-07 06:10	-1	8.164969	0.0	1.689985
21-09-07 06:20	-1	5.9850006	0.0	4.7799997
21-09-07 06:30	-1	30.59322	26.885065	13.934326
21-09-07 06:40	-1	14.410858	0.0	3.5849998
21-09-07 06:50	-1	12.75348	0.0	4.079985
21-09-07 07:00	0	0.0	21.509998	0.0
21-09-07 07:10	0	8.365	4.084985	0.0
21-09-07 07:20	0	5.975	6.4849863	0.0
21-09-07 07:30	0	4.7799997	26.970678	8.654955
21-09-07 07:40	0	0.0	0.0	0.0
21-09-07 07:50	0	0.0	0.0	0.0
21-09-07 08:00	0	0.0	0.0	0.0
21-09-07 08:10	0	0.0	0.0	0.0
21-09-07 08:20	0	0.0	0.0	0.0
21-09-07 08:30	0	0.0	8.8649845	0.0
21-09-07 08:40	0	0.0	0.0	1.1949999
21-09-07 08:50	0	0.0	0.0	0.0
21-09-07 09:00	0	9.56	1.2	0.0
21-09-07 09:10	0	4.7800007	0.0	0.0
21-09-07 09:20	0	7.463495	0.0	3.9182715
21-09-07 09:30	0	18.224957	11.330915	20.78667
21-09-07 09:40	0	28.815632	7.2528505	18.29417
21-09-07 09:50	0	49.259254	11.767049	29.840668
21-09-07 10:00	0	75.11365	105.0413	104.67122
21-09-07 10:10	0	88.37898	107.41278	71.9196
21-09-07 10:20	0	96.43512	88.698685	71.01574
21-09-07 10:30	0	41.0982	33.778496	27.370584
21-09-07 10:40	0	61.7253	68.98871	61.23277
21-09-07 10:50	0	21.19071	29.33255	54.94765
21-09-07 11:00	0	26.694885	13.513118	34.058453
21-09-07 11:10	0	2.8849854	61.137897	8.450083
21-09-07 11:20	0	0.0	3.5849998	19.623524
21-09-07 11:30	0	43.362923	3.5849998	52.77517
21-09-07 11:40	0	0.0	5.073495	4.785
21-09-07 11:50	0	0.0	0.0	0.0
21-09-07 12:00	0	0.0	13.409021	0.0
21-09-07 12:10	0	0.0	11.284713	4.7899995
21-09-07 12:20	0	0.0	1.1949999	1.1950003
21-09-07 12:30	0	0.0	2.3899999	1.1949999
21-09-07 12:40	0	0.0	0.0	4.7799997
21-09-07 12:50	0	0.0	7.4720335	0.0
21-09-07 13:00	0	0.0	0.0	0.0
21-09-07 13:10	0	0.0	0.0	0.0
21-09-07 13:20	0	0.0	1.1949998	0.0
21-09-07 13:30	0	0.0	40.971275	15.909103
21-09-07 13:40	0	0.0	19.216545	1.1949999
21-09-07 13:50	0	9.142085	46.05862	5.98
21-09-07 14:00	0	28.304367	42.688164	2.0771174
21-09-07 14:10	0	43.071846	48.043728	42.421516
21-09-07 14:20	0	63.410133	45.308594	37.229076
21-09-07 14:30	0	19.629986	40.10876	21.107086
21-09-07 14:40	0	36.44007	19.725525	19.92441
21-09-07 14:50	0	18.922049	7.9027953	7.2519226
21-09-07 15:00	0	0.0	1.6899847	2.3899999
21-09-07 15:10	0	0.0	1.6899849	0.0
21-09-07 15:20	0	1.1950002	0.0	0.0
21-09-07 15:30	0	10.841391	0.0	0.0
21-09-07 15:40	0	0.0	0.0	0.0
21-09-07 15:50	0	0.0	0.0	0.0
21-09-07 16:00	0	1.6935241	4.5799694	0.0
21-09-07 16:10	0	0.0	0.0	0.0
21-09-07 16:20	0	0.0	4.3127956	0.0
21-09-07 16:30	0	13.1449995	0.0	0.0
21-09-07 16:40	0	2.3899999	9.155625	6.469986
21-09-07 16:50	0	0.0	29.094656	9.865445
21-09-07 17:00	0	0.0	0.0	0.8895556
21-09-07 17:10	0	2.3899999	6.261573	3.5849998
21-09-07 17:20	0	11.114172	0.0	0.0
21-09-07 17:30	0	8.016303	0.0	4.78
21-09-07 17:40	0	0.0	0.0	0.0
21-09-07 17:50	0	0.0	0.0	0.0
21-09-07 18:00	0	2.3899999	0.0	3.5849998
21-09-07 18:10	0	1.1949998	4.088525	3.5850005
21-09-07 18:20	0	1.1949999	0.0	0.0
21-09-07 18:30	0	0.0	0.0	0.0
21-09-07 18:40	0	0.0	1.1999997	0.0
21-09-07 18:50	0	29.483566	1.2000003	8.15997
21-09-07 19:00	0	13.527746	34.830856	21.109941
21-09-07 19:10	0	17.320072	2.8849847	0.0
21-09-07 19:20	0	21.808493	4.579971	12.741559
21-09-07 19:30	0	0.0	0.0	0.0
21-09-07 19:40	0	3.5849998	9.4336605	8.37
21-09-07 19:50	0	2.39	0.0	0.0
21-09-07 20:00	0	12.9620495	9.354971	2.3900003
21-09-07 20:10	0	0.0	10.77	14.147049
21-09-07 20:20	0	0.0	25.754284	16.73
21-09-07 20:30	0	3.5850003	24.78633	15.13656
21-09-07 20:40	0	10.55705	13.296289	8.375
21-09-07 20:50	0	23.496342	1.1949999	1.195
21-09-07 21:00	0	3.5849998	2.8849854	0.0
21-09-07 21:10	0	0.0	16.330557	11.254984
21-09-07 21:20	0	11.259985	15.34997	17.404093
21-09-07 21:30	0	14.162048	18.092154	14.134479
21-09-07 21:40	0	29.675686	9.160099	4.7799997
21-09-07 21:50	0	20.623495	36.60321	13.646383
21-09-07 22:00	0	21.684391	62.407265	26.662775
21-09-07 22:10	0	35.534187	1.1949999	1.6899849
21-09-07 22:20	0	7.6699843	9.658623	3.5900013
21-09-07 22:30	0	18.241575	43.977776	8.658494
21-09-07 22:40	0	13.237001	5.9749994	12.736559
21-09-07 22:50	0	4.7799997	17.104883	33.913322
21-09-07 23:00	0	1.1949999	22.497147	9.43204
21-09-07 23:10	0	28.18865	27.089941	10.34656
21-09-07 23:20	0	35.1372	46.611443	10.839926
21-09-07 23:30	0	44.07483	9.858495	17.315596
21-09-07 23:40	0	42.3032	50.188576	21.400581
21-09-07 23:50	0	82.92228	98.57877	42.408936
21-09-08 00:00	0	29.967075	49.464542	2.5779681
21-09-08 00:10	0	13.843651	10.258652	23.788593
21-09-08 00:20	0	30.960056	14.718579	21.42637
21-09-08 00:30	0	12.523677	21.052794	27.380054
21-09-08 00:40	0	17.307056	0.0	52.92077
21-09-08 00:50	0	18.29125	8.37	55.897564
21-09-08 01:00	0	29.249945	34.81408	47.21952
21-09-08 01:10	0	41.62141	47.997345	70.631226
21-09-08 01:20	0	26.670568	36.5407	59.241913
21-09-08 01:30	0	5.274985	25.888477	19.419956
21-09-08 01:40	0	2.3899999	58.04624	57.7754
21-09-08 01:50	0	5.2749853	38.11422	41.572323
21-09-08 02:00	0	13.443495	74.15501	62.79541
21-09-08 02:10	0	0.0	8.159971	17.228525
21-09-08 02:20	0	9.559999	11.754971	46.158073
21-09-08 02:30	0	1.6899853	26.239796	22.371302
21-09-08 02:40	0	10.346559	48.40934	16.33656
21-09-08 02:50	0	9.368509	29.971546	1.8930451
21-09-08 03:00	0	4.7799997	14.642034	0.49695516
21-09-08 03:10	0	6.7565603	41.911488	2.395
21-09-08 03:20	0	4.7849994	17.728506	0.0
21-09-08 03:30	0	26.953602	26.394928	2.395
21-09-08 03:40	0	3.5849998	31.716858	3.5849998
21-09-08 03:50	0	21.897808	28.117273	2.3899999
21-09-08 04:00	0	6.4699845	21.191643	0.0
21-09-08 04:10	0	48.083042	43.30578	3.5900002
21-09-08 04:20	0	3.8899999	0.0	2.3899999
21-09-08 04:30	0	42.594048	2.3899999	5.279985
21-09-08 04:40	0	58.531914	7.6699843	4.78
21-09-08 04:50	0	42.22764	5.274985	8.868525
21-09-08 05:00	0	47.570824	1.1949999	30.7721
21-09-08 05:10	0	30.737011	1.1949999	25.69007
21-09-08 05:20	0	0.0	9.35497	12.030611
21-09-08 05:30	0	9.736269	17.599865	33.360054
21-09-08 05:40	0	40.80459	6.9649696	38.96693
21-09-08 05:50	0	47.428074	6.7615585	28.287085
21-09-08 06:00	0	5.0693407	0.0	17.105724
21-09-08 06:10	0	0.0	25.631306	23.382915
21-09-08 06:20	0	0.0	12.748478	10.764999
21-09-08 06:30	0	1.195	35.906273	43.017982
21-09-08 06:40	0	11.249987	40.03653	4.78
21-09-08 06:50	0	1.1949999	19.987171	13.459882
21-09-08 07:00	1	8.365	16.907085	9.646544
21-09-08 07:10	1	0.0	0.0	2.6721008
21-09-08 07:20	1	0.0	8.362172	6.7570853
21-09-08 07:30	1	0.0	1.1949999	6.473525
21-09-08 07:40	1	24.727018	33.24641	7.6699853
21-09-08 07:50	1	29.259205	18.222101	7.1699996
21-09-08 08:00	1	8.369999	14.224121	3.5850003
21-09-08 08:10	1	27.1141	15.539999	0.0
21-09-08 08:20	1	7.1749983	1.1949999	0.0
21-09-08 08:30	1	5.3464417	0.0	0.0
21-09-08 08:40	1	0.0	0.0	1.6899855
21-09-08 08:50	1	9.866574	6.539202	4.7799997
21-09-08 09:00	1	5.9800005	13.930097	1.1949999
21-09-08 09:10	1	0.0	0.0	0.0
21-09-08 09:20	1	1.1949999	0.0	0.0
21-09-08 09:30	1	1.1949999	1.1949999	1.1949998
21-09-08 09:40	1	0.0	0.0	1.1949999
21-09-08 09:50	1	0.0	0.0	1.1949999
21-09-08 10:00	1	0.0	5.985	0.0
21-09-08 10:10	1	0.0	21.835575	3.5849998
21-09-08 10:20	1	0.0	0.0	0.0
21-09-08 10:30	1	5.278525	5.0493155	0.0
21-09-08 10:40	1	0.0	6.2192087	1.1949999
21-09-08 10:50	1	2.4	0.0	0.0
21-09-08 11:00	1	0.0	0.0	4.079985
21-09-08 11:10	1	5.787049	0.0	0.0
21-09-08 11:20	1	2.8885243	5.2749853	0.0
21-09-08 11:30	1	0.0	1.6899855	0.0
21-09-08 11:40	1	0.0	5.080574	6.9685106
21-09-08 11:50	1	11.748508	36.86705	2.3950002
21-09-08 12:00	1	54.63154	46.852306	11.7535095
21-09-08 12:10	1	62.09804	34.76561	33.663715
21-09-08 12:20	1	22.65521	2.3899999	30.72691
21-09-08 12:30	1	10.342086	7.1699996	22.715
21-09-08 12:40	1	5.2749853	42.0987	0.0
21-09-08 12:50	1	0.0	9.363509	0.0
21-09-08 13:00	1	0.0	6.973508	0.0
21-09-08 13:10	1	2.3899999	7.1800003	0.0
21-09-08 13:20	1	0.0	0.0	3.5849996
21-09-08 13:30	1	0.0	0.0	0.0
21-09-08 13:40	1	1.6899849	18.93851	3.5849998
21-09-08 13:50	1	2.395	9.763665	0.0
21-09-08 14:00	1	4.088524	0.0	0.0
21-09-08 14:10	1	0.0	3.5849998	0.0
21-09-08 14:20	1	7.463495	0.0	6.2720337
21-09-08 14:30	1	4.079985	5.975	0.0
21-09-08 14:40	1	0.0	4.7799997	0.0
21-09-08 14:50	1	0.0	5.062101	0.0
21-09-08 15:00	1	4.7800007	3.5849998	0.0
21-09-08 15:10	1	0.0	0.0	0.0
21-09-08 15:20	1	1.1949999	10.342087	0.0
21-09-08 15:30	1	0.0	0.0	0.0
21-09-08 15:40	1	1.689985	0.0	0.0
21-09-08 15:50	1	0.0	0.0	0.0
21-09-08 16:00	1	1.1949999	0.0	5.975
21-09-08 16:10	1	0.0	0.0	4.78
21-09-08 16:20	1	0.0	0.0	15.535001
21-09-08 16:30	1	0.0	1.1949999	2.3899999
21-09-08 16:40	1	11.547018	15.343509	13.155001
21-09-08 16:50	1	0.0	0.0	0.0
21-09-08 17:00	1	0.0	3.5849998	0.0
21-09-08 17:10	1	0.0	12.4499855	1.6899849
21-09-08 17:20	1	0.0	0.0	0.0
21-09-08 17:30	1	0.0	0.0	2.3899999
21-09-08 17:40	1	14.144971	20.518166	0.0
21-09-08 17:50	1	1.1949999	3.6000004	0.0
21-09-08 18:00	1	11.269985	2.8935246	0.0
21-09-08 18:10	1	5.2785244	3.5850003	7.0341883
21-09-08 18:20	1	0.0	8.365	1.1949999
21-09-08 18:30	1	29.575481	1.1949999	5.9750004
21-09-08 18:40	1	11.051575	9.57	1.689985
21-09-08 18:50	1	4.785	4.370099	25.483646
21-09-08 19:00	1	0.0	35.868755	1.1949997
21-09-08 19:10	1	4.5799704	8.73312	4.5785103
21-09-08 19:20	1	2.3949997	0.0	0.0
21-09-08 19:30	1	0.0	5.066574	0.0
21-09-08 19:40	1	0.0	0.0	0.0
21-09-08 19:50	1	2.8849854	0.0	0.0
21-09-08 20:00	1	7.1699996	14.844986	5.283525
21-09-08 20:10	1	34.942387	16.32848	10.8
21-09-08 20:20	1	23.159052	5.279985	26.194118
21-09-08 20:30	1	27.860565	17.02434	21.1101
21-09-08 20:40	1	8.8649845	36.641838	1.6899853
21-09-08 20:50	1	0.0	27.159159	0.0
21-09-08 21:00	1	7.6699843	2.3899999	3.5849998
21-09-08 21:10	1	16.099201	13.150002	11.959999
21-09-08 21:20	1	1.1949999	7.6685243	16.607822
21-09-08 21:30	1	17.303148	4.083524	27.166327
21-09-08 21:40	1	10.557049	7.175	0.0
21-09-08 21:50	1	40.19645	17.724972	15.837033
21-09-08 22:00	1	23.001575	29.625174	12.243494
21-09-08 22:10	1	25.474821	15.626544	10.765
21-09-08 22:20	1	7.955098	32.66712	12.444984
21-09-08 22:30	1	45.40688	55.275475	2.3696356
21-09-08 22:40	1	21.093048	47.784203	10.09035
21-09-08 22:50	1	24.983662	26.907848	11.259985
21-09-08 23:00	1	48.344894	64.05293	21.10681
21-09-08 23:10	1	21.250221	20.208435	24.50861
21-09-08 23:20	1	15.126559	6.9699697	2.3899999
21-09-08 23:30	1	39.92512	41.30714	27.170025
21-09-08 23:40	1	55.54183	79.66664	15.549997
21-09-08 23:50	1	16.740002	50.17427	12.93997
21-09-09 00:00	1	44.205467	30.981976	42.72295
21-09-09 00:10	1	36.056583	8.656575	66.95726
21-09-09 00:20	1	34.54223	10.34656	55.55013
21-09-09 00:30	1	48.036785	1.1949999	58.955696
21-09-09 00:40	1	36.53292	12.035608	86.15503
21-09-09 00:50	1	36.51714	19.118635	46.119946
21-09-09 01:00	1	24.488453	11.053495	56.42461
21-09-09 01:10	1	101.314255	7.1750007	99.24718
21-09-09 01:20	1	42.912918	14.354999	28.570057
21-09-09 01:30	1	50.915535	11.0534935	67.701294
21-09-09 01:40	1	33.8755	37.901653	70.160385
21-09-09 01:50	1	35.80592	19.692057	25.614985
21-09-09 02:00	1	40.43371	60.600384	30.962042
21-09-09 02:10	1	35.528633	26.879135	24.98505
21-09-09 02:20	1	4.7799997	5.77351	14.426544
21-09-09 02:30	1	0.0	65.13612	2.39
21-09-09 02:40	1	4.084985	34.843086	5.274985
21-09-09 02:50	1	0.0	18.214954	1.1950002
21-09-09 03:00	1	11.827208	36.532597	8.37
21-09-09 03:10	1	17.669413	27.968664	0.0
21-09-09 03:20	1	4.0799856	61.516533	7.6649857
21-09-09 03:30	1	0.0	46.564877	0.0
21-09-09 03:40	1	4.7799997	21.737423	7.174999
21-09-09 03:50	1	2.39	30.96412	16.817072
21-09-09 04:00	1	0.0	8.868525	11.335068
21-09-09 04:10	1	0.0	0.0	19.706375
21-09-09 04:20	1	3.3835073	0.0	11.052031
21-09-09 04:30	1	4.0849853	1.1949999	39.41213
21-09-09 04:40	1	0.0	0.0	21.118479
21-09-09 04:50	1	12.74348	3.5900006	29.284296
21-09-09 05:00	1	15.122086	13.93656	63.752632
21-09-09 05:10	1	14.497683	0.0	27.056274
21-09-09 05:20	1	42.946896	17.303148	26.583868
21-09-09 05:30	1	31.397034	5.56156	17.107191
21-09-09 05:40	1	26.900595	0.0	34.27709
21-09-09 05:50	1	48.597084	2.39	68.366974
21-09-09 06:00	1	15.837033	17.433651	50.22048
21-09-09 06:10	1	35.763134	12.953509	27.382044
21-09-09 06:20	1	6.334102	14.6384945	20.412848
21-09-09 06:30	1	81.22617	35.967854	48.364338
21-09-09 06:40	1	59.815594	19.702055	69.378296
21-09-09 06:50	1	8.873525	0.53393614	2.3899999
21-09-09 07:00	2	30.404987	23.756104	11.5370865
21-09-09 07:10	2	8.365	8.938675	1.1949999
21-09-09 07:20	2	0.0	0.0	0.0
21-09-09 07:30	2	0.0	9.856575	7.6699853
21-09-09 07:40	2	0.0	1.1949999	0.0
21-09-09 07:50	2	0.0	0.0	4.7799997
21-09-09 08:00	2	6.259341	12.262034	4.78
21-09-09 08:10	2	1.1999999	0.0	0.0
21-09-09 08:20	2	0.0	0.0	0.0
21-09-09 08:30	2	0.0	0.0	0.0
21-09-09 08:40	2	5.76997	4.5785093	2.3900006
21-09-09 08:50	2	0.0	0.0	0.0
21-09-09 09:00	2	9.559999	15.768979	5.2749853
21-09-09 09:10	2	2.39	13.233057	4.58351
21-09-09 09:20	2	0.0	10.364098	3.5849998
21-09-09 09:30	2	0.0	21.192104	0.0
21-09-09 09:40	2	3.5849998	21.590612	2.39
21-09-09 09:50	2	3.5849998	36.031628	0.0
21-09-09 10:00	2	41.125122	54.854187	3.5899997
21-09-09 10:10	2	10.558508	16.550634	5.2799854
21-09-09 10:20	2	11.753508	45.7576	7.673524
21-09-09 10:30	2	6.469985	16.827003	14.144971
21-09-09 10:40	2	14.834986	0.0	36.027935
21-09-09 10:50	2	7.1800003	8.37	26.374567
21-09-09 11:00	2	0.0	8.365001	7.7041235
21-09-09 11:10	2	5.0765743	5.975	4.2558756
21-09-09 11:20	2	0.0	0.0	0.0
21-09-09 11:30	2	2.8885243	12.948509	0.0
21-09-09 11:40	2	0.0	0.0	0.0
21-09-09 11:50	2	0.0	0.0	0.0
21-09-09 12:00	2	0.0	0.0	0.0
21-09-09 12:10	2	0.0	3.3835094	0.0
21-09-09 12:20	2	1.1949999	0.0	0.0
21-09-09 12:30	2	5.77351	4.785	0.0
21-09-09 12:40	2	0.0	1.1950003	0.0
21-09-09 12:50	2	2.6765742	0.0	0.0
21-09-09 13:00	2	2.3899999	4.0849853	0.0
21-09-09 13:10	2	0.0	0.0	0.0
21-09-09 13:20	2	0.0	0.0	0.0
21-09-09 13:30	2	0.0	0.0	0.0
21-09-09 13:40	2	0.0	10.567049	0.0
21-09-09 13:50	2	7.175	7.95156	0.0
21-09-09 14:00	2	0.0	0.0	0.0
21-09-09 14:10	2	0.0	4.0799856	0.0
21-09-09 14:20	2	1.1949999	0.0	1.1949999
21-09-09 14:30	2	2.3899999	2.39	1.1949999
21-09-09 14:40	2	0.0	0.0	0.0
21-09-09 14:50	2	1.1949999	0.0	0.0
21-09-09 15:00	2	10.573509	0.0	3.5849998
21-09-09 15:10	2	29.261786	2.3899999	31.11712
21-09-09 15:20	2	2.8849854	0.0	5.9799995
21-09-09 15:30	2	0.0	0.0	0.0
21-09-09 15:40	2	60.225594	40.32902	29.281992
21-09-09 15:50	2	26.181515	14.920069	7.6749854
21-09-09 16:00	2	2.3899999	1.689985	0.0
21-09-09 16:10	2	13.887796	5.7870483	0.0
21-09-09 16:20	2	8.450084	17.53202	0.0
21-09-09 16:30	2	1.6935247	0.0	0.0
21-09-09 16:40	2	0.0	0.0	0.0
21-09-09 16:50	2	0.0	0.0	0.0
21-09-09 17:00	2	22.315098	0.0	4.7799997
21-09-09 17:10	2	7.416298	0.0	5.279985
21-09-09 17:20	2	10.807196	0.0	0.0
21-09-09 17:30	2	0.0	0.0	4.0849843
21-09-09 17:40	2	4.3665595	0.0	0.0
21-09-09 17:50	2	5.274985	0.0	0.0
21-09-09 18:00	2	0.0	0.0	0.0
21-09-09 18:10	2	0.0	0.0	7.1699996
21-09-09 18:20	2	18.228495	0.0	1.2
21-09-09 18:30	2	7.1699996	6.7027955	6.4835234
21-09-09 18:40	2	6.9685097	2.39	5.98
21-09-09 18:50	2	0.0	5.2749844	0.0
21-09-09 19:00	2	2.8899846	2.6721015	6.702794
21-09-09 19:10	2	4.79	7.175	0.0
21-09-09 19:20	2	8.375	25.266628	21.117018
21-09-09 19:30	2	28.562042	19.71553	23.991547
21-09-09 19:40	2	8.365	16.312086	13.639984
21-09-09 19:50	2	22.867155	50.125458	26.09497
21-09-09 20:00	2	41.607716	45.339912	8.8685255
21-09-09 20:10	2	10.553509	2.39	1.1949998
21-09-09 20:20	2	3.5899997	12.524201	9.646545
21-09-09 20:30	2	6.4749856	2.3899999	1.1949999
21-09-09 20:40	2	2.3949997	12.036544	4.7799997
21-09-09 20:50	2	13.317999	11.047101	37.90873
21-09-09 21:00	2	26.222641	20.199896	14.126801
21-09-09 21:10	2	4.0885243	24.68656	16.807072
21-09-09 21:20	2	27.78421	10.958666	14.722641
21-09-09 21:30	2	32.4723	12.95997	24.69494
21-09-09 21:40	2	19.624987	8.659342	35.600887
21-09-09 21:50	2	5.975	8.868525	3.5900002
21-09-09 22:00	2	10.064984	11.258524	3.5899994
21-09-09 22:10	2	9.377049	28.284939	0.0
21-09-09 22:20	2	13.644984	40.502823	0.0
21-09-09 22:30	2	4.0849853	34.635662	2.3899999
21-09-09 22:40	2	5.9749994	10.618948	13.159999
21-09-09 22:50	2	57.862297	67.51976	18.811642
21-09-09 23:00	2	19.913479	4.3665595	11.054956
21-09-09 23:10	2	30.178497	29.290073	17.56777
21-09-09 23:20	2	34.55282	50.958157	13.339712
21-09-09 23:30	2	11.960001	10.258651	24.280905
21-09-09 23:40	2	40.467007	24.618652	14.6384945
21-09-09 23:50	2	11.954999	1.1949999	16.22865
21-09-10 00:00	2	38.010475	43.413834	41.725582
21-09-10 00:10	2	41.328777	7.1699996	12.237102
21-09-10 00:20	2	63.294502	31.866175	10.765
21-09-10 00:30	2	24.776333	13.113291	81.24689
21-09-10 00:40	2	19.132175	5.5615597	42.093636
21-09-10 00:50	2	48.47522	16.33348	65.9528
21-09-10 01:00	2	27.882803	23.320454	61.938488
21-09-10 01:10	2	7.6735253	26.195913	52.486767
21-09-10 01:20	2	56.537243	29.270596	55.44328
21-09-10 01:30	2	65.55158	23.209988	22.10845
21-09-10 01:40	2	19.736492	19.91656	31.696644
21-09-10 01:50	2	8.1176815	30.94366	36.61847
21-09-10 02:00	2	6.276281	17.024956	7.275441
21-09-10 02:10	2	84.50028	87.168304	25.692835
21-09-10 02:20	2	12.454985	26.381542	16.524971
21-09-10 02:30	2	6.4735246	6.469985	4.7799997
21-09-10 02:40	2	19.704296	62.50524	3.5900009
21-09-10 02:50	2	7.1699996	29.377934	1.1949999
21-09-10 03:00	2	11.950003	38.16149	11.950003
21-09-10 03:10	2	1.195	58.787292	2.8849854
21-09-10 03:20	2	0.0	30.033936	7.4095087
21-09-10 03:30	2	18.93351	56.22411	9.330492
21-09-10 03:40	2	14.912056	41.479343	3.5849996
21-09-10 03:50	2	19.846199	18.30312	32.149994
21-09-10 04:00	2	11.259985	22.009987	27.775928
21-09-10 04:10	2	47.413734	46.512817	23.304134
21-09-10 04:20	2	46.81631	2.3899999	54.255653
21-09-10 04:30	2	20.484829	0.0	27.162695
21-09-10 04:40	2	19.761272	0.0	33.558563
21-09-10 04:50	2	35.87167	2.39	6.9699707
21-09-10 05:00	2	13.848831	7.4599557	8.874986
21-09-10 05:10	2	18.106194	5.2799845	19.927021
21-09-10 05:20	2	50.88187	10.059985	7.6735244
21-09-10 05:30	2	34.57076	3.5899994	20.828526
21-09-10 05:40	2	21.295223	8.869985	39.423058
21-09-10 05:50	2	26.878452	8.15997	47.102043
21-09-10 06:00	2	95.55749	5.278525	110.66925
21-09-10 06:10	2	35.82322	0.0	22.320555
21-09-10 06:20	2	1.1949999	7.6699853	23.309994
21-09-10 06:30	2	11.950001	10.292795	43.347763
21-09-10 06:40	2	0.0	2.3899999	40.349873
21-09-10 06:50	2	17.925	8.873525	11.254985
21-09-10 07:00	3	0.0	0.0	0.0
21-09-10 07:10	3	7.1700006	0.0	0.0
21-09-10 07:20	3	3.7246451	5.7785096	0.0
21-09-10 07:30	3	15.200323	10.554972	1.1949999
21-09-10 07:40	3	0.0	0.0	0.0
21-09-10 07:50	3	0.0	0.0	0.0
21-09-10 08:00	3	0.0	1.1949999	0.0
21-09-10 08:10	3	0.0	0.0	0.0
21-09-10 08:20	3	0.0	4.578509	3.5900002
21-09-10 08:30	3	0.0	0.0	0.0
21-09-10 08:40	3	0.0	0.0	0.0
21-09-10 08:50	3	2.3899999	0.0	0.0
21-09-10 09:00	3	14.42285	0.0	4.785
21-09-10 09:10	3	1.1949998	0.0	0.0
21-09-10 09:20	3	0.0	2.8885245	0.0
21-09-10 09:30	3	2.39	0.0	0.0
21-09-10 09:40	3	15.628467	22.382698	2.3949997
21-09-10 09:50	3	5.2749853	33.93935	0.0
21-09-10 10:00	3	0.0	14.930069	2.3899999
21-09-10 10:10	3	0.0	0.0	3.5850005
21-09-10 10:20	3	2.8849854	0.0	0.0
21-09-10 10:30	3	0.0	0.0	0.0
21-09-10 10:40	3	0.0	0.0	0.0
21-09-10 10:50	3	9.862035	0.0	0.0
21-09-10 11:00	3	19.407103	0.5452064	0.0
21-09-10 11:10	3	62.709206	8.611812	16.679316
21-09-10 11:20	3	20.215054	0.0	27.962183
21-09-10 11:30	3	30.39216	9.565001	29.187595
21-09-10 11:40	3	8.375001	4.7799997	19.702057
21-09-10 11:50	3	0.0	5.278525	42.78639
21-09-10 12:00	3	12.036545	1.1949999	15.344969
21-09-10 12:10	3	96.68097	55.730762	64.113686
21-09-10 12:20	3	108.97599	113.746544	120.678246
21-09-10 12:30	3	119.15505	83.82524	113.78876
21-09-10 12:40	3	78.79407	82.767006	63.937897
21-09-10 12:50	3	61.312782	77.97504	45.554787
21-09-10 13:00	3	43.910484	40.663837	20.618494
21-09-10 13:10	3	14.993759	23.161495	0.0
21-09-10 13:20	3	21.610086	24.908508	2.39
21-09-10 13:30	3	0.0	30.763409	0.0
21-09-10 13:40	3	3.5849998	13.659986	0.0
21-09-10 13:50	3	0.0	13.023132	0.0
21-09-10 14:00	3	4.0799856	0.0	0.0
21-09-10 14:10	3	1.1949999	1.1949999	0.0
21-09-10 14:20	3	2.3899999	0.0	0.0
21-09-10 14:30	3	1.1949999	0.0	0.0
21-09-10 14:40	3	4.088525	1.1949999	2.3900003
21-09-10 14:50	3	0.0	0.0	0.0
21-09-10 15:00	3	4.79	0.0	0.0
21-09-10 15:10	3	9.924171	2.3899999	0.0
21-09-10 15:20	3	2.3949997	0.0	0.0
21-09-10 15:30	3	3.9916666	0.0	0.0
21-09-10 15:40	3	not_recorded	0.0	0.0
21-09-10 15:50	3	16.687365	0.0	0.0
21-09-10 16:00	3	5.348683	0.0	0.0
21-09-10 16:10	3	8.455609	0.0	0.0
21-09-10 16:20	3	5.9899993	0.0	0.0
21-09-10 16:30	3	1.2	0.0	0.0
21-09-10 16:40	3	0.0	0.0	0.0
21-09-10 16:50	3	0.0	3.5849998	0.0
21-09-10 17:00	3	9.857031	0.0	1.1949999
21-09-10 17:10	3	0.0	0.0	0.0
21-09-10 17:20	3	0.0	2.3899999	3.3835106
21-09-10 17:30	3	4.7799997	8.375	19.988102
21-09-10 17:40	3	13.7281475	18.095694	0.0
21-09-10 17:50	3	0.0	0.0	0.0
21-09-10 18:00	3	0.0	0.0	0.0
21-09-10 18:10	3	14.359999	0.0	0.0
21-09-10 18:20	3	13.155001	8.649341	0.0
21-09-10 18:30	3	0.0	3.5900002	3.5849998
21-09-10 18:40	3	0.0	0.0	0.0
21-09-10 18:50	3	0.0	0.0	8.16497
21-09-10 19:00	3	13.231546	15.125626	0.0
21-09-10 19:10	3	0.0	1.8917456	0.0
21-09-10 19:20	3	12.943509	6.973239	3.5900002
21-09-10 19:30	3	61.645454	52.412407	58.6986
21-09-10 19:40	3	22.178534	23.497087	35.44848
21-09-10 19:50	3	12.444984	27.37077	4.0799847
21-09-10 20:00	3	17.801672	21.813496	0.0
21-09-10 20:10	3	3.8721008	31.069998	2.3899999
21-09-10 20:20	3	0.0	0.0	0.0
21-09-10 20:30	3	1.1949999	14.844986	0.0
21-09-10 20:40	3	3.3870492	3.5850005	4.7799997
21-09-10 20:50	3	8.1720495	7.175	11.549942
21-09-10 21:00	3	37.018364	13.943479	23.50702
21-09-10 21:10	3	2.3899999	21.32497	0.0
21-09-10 21:20	3	8.163509	6.469985	0.0
21-09-10 21:30	3	2.9533992	2.8849847	5.975
21-09-10 21:40	3	2.321586	19.907085	18.928505
21-09-10 21:50	3	12.73656	27.794956	12.459987
21-09-10 22:00	3	0.0	17.310595	3.3870487
21-09-10 22:10	3	15.349973	15.133481	0.0
21-09-10 22:20	3	13.438495	18.519136	20.829987
21-09-10 22:30	3	28.764246	39.550083	1.2
21-09-10 22:40	3	69.758804	27.368662	36.833645
21-09-10 22:50	3	37.50944	4.7849994	8.657101
21-09-10 23:00	3	16.3251	1.693525	9.142087
21-09-10 23:10	3	29.980083	26.462158	5.9800005
21-09-10 23:20	3	1.1949999	18.93851	4.0849853
21-09-10 23:30	3	5.2749853	21.116562	40.56498
21-09-10 23:40	3	5.274985	10.634119	15.279413
21-09-10 23:50	3	5.975	3.871574	0.0
21-09-11 00:00	3	13.637159	24.7821	33.763496
21-09-11 00:10	3	29.055756	10.55997	27.689875
21-09-11 00:20	3	33.129204	4.78	38.808846
21-09-11 00:30	3	7.652198	2.3899999	9.368509
21-09-11 00:40	3	19.991486	7.179999	27.795574
21-09-11 00:50	3	28.145224	3.5850003	53.665306
21-09-11 01:00	3	34.136456	2.3899999	7.175
21-09-11 01:10	3	8.868525	28.081991	16.543512
21-09-11 01:20	3	10.058525	32.74012	31.932888
21-09-11 01:30	3	5.9799995	2.3899999	23.203156
21-09-11 01:40	3	41.433735	5.984999	27.585083
21-09-11 01:50	3	52.364174	15.134941	10.54997
21-09-11 02:00	3	31.054022	34.961575	3.3835099
21-09-11 02:10	3	7.7153106	12.248495	2.8849854
21-09-11 02:20	3	7.175	10.064984	2.395
21-09-11 02:30	3	3.5849998	12.530594	3.5900009
21-09-11 02:40	3	2.8849854	32.22204	0.0
21-09-11 02:50	3	7.459956	8.864985	0.0
21-09-11 03:00	3	0.0	12.459985	0.0
21-09-11 03:10	3	0.0	13.15	5.2749853
21-09-11 03:20	3	0.0	12.948507	5.77497
21-09-11 03:30	3	0.0	16.847864	20.964127
21-09-11 03:40	3	8.375001	0.0	0.0
21-09-11 03:50	3	1.6899847	10.843465	8.657102
21-09-11 04:00	3	22.795084	0.0	30.681341
21-09-11 04:10	3	14.973834	9.559999	16.201359
21-09-11 04:20	3	4.3141675	1.1949999	0.0
21-09-11 04:30	3	32.448547	9.559999	27.335897
21-09-11 04:40	3	51.14512	0.0	12.987508
21-09-11 04:50	3	26.59147	0.0	21.404118
21-09-11 05:00	3	61.70442	25.907019	42.94344
21-09-11 05:10	3	21.545002	11.046574	11.338148
21-09-11 05:20	3	8.6521015	25.389957	15.617071
21-09-11 05:30	3	33.30205	8.657102	13.649984
21-09-11 05:40	3	30.623692	21.882185	20.205582
21-09-11 05:50	3	15.8371	28.931463	14.638492
21-09-11 06:00	3	33.808353	14.144969	19.4221
21-09-11 06:10	3	4.079984	5.2835245	9.570001
21-09-11 06:20	3	20.399311	5.9800005	24.980053
21-09-11 06:30	3	44.618523	42.101715	52.15207
21-09-11 06:40	3	4.785001	4.7799997	6.2571
21-09-11 06:50	3	0.0	29.982	8.859985
21-09-11 07:00	4	0.0	22.023525	7.1799994
21-09-11 07:10	4	2.3899999	0.0	0.0
21-09-11 07:20	4	12.454985	8.362173	0.0
21-09-11 07:30	4	0.0	3.5849998	0.0
21-09-11 07:40	4	0.0	10.755	0.0
21-09-11 07:50	4	0.0	1.1950004	0.0
21-09-11 08:00	4	1.1950002	2.3900003	0.0
21-09-11 08:10	4	5.975	0.0	1.1949998
21-09-11 08:20	4	1.1949999	3.8715737	0.0
21-09-11 08:30	4	2.3899999	0.0	0.0
21-09-11 08:40	4	0.0	0.0	0.0
21-09-11 08:50	4	1.1949999	0.0	0.0
21-09-11 09:00	4	2.3899999	3.5849998	3.5849998
21-09-11 09:10	4	5.777049	1.1949999	0.0
21-09-11 09:20	4	0.0	8.450609	1.1949999
21-09-11 09:30	4	2.3899999	3.5850003	1.1949999
21-09-11 09:40	4	5.7835093	0.0	1.1949999
21-09-11 09:50	4	5.278525	7.1700006	0.0
21-09-11 10:00	4	0.0	0.0	2.39
21-09-11 10:10	4	0.0	0.0	1.1949998
21-09-11 10:20	4	0.0	0.0	2.39
21-09-11 10:30	4	0.0	0.0	2.4859486
21-09-11 10:40	4	15.8271	5.282917	21.312645
21-09-11 10:50	4	27.863647	3.0870833	29.577103
21-09-11 11:00	4	20.695036	4.785001	17.304203
21-09-11 11:10	4	27.031357	0.0	9.147086
21-09-11 11:20	4	13.639986	4.7850003	11.042101
21-09-11 11:30	4	1.6899847	0.0	0.0
21-09-11 11:40	4	0.0	1.1949999	0.0
21-09-11 11:50	4	0.0	1.1999999	0.0
21-09-11 12:00	4	0.0	0.0	0.0
21-09-11 12:10	4	5.2749853	4.8	0.0
21-09-11 12:20	4	5.975	0.0	0.0
21-09-11 12:30	4	4.7799997	0.0	0.0
21-09-11 12:40	4	0.0	2.4	0.0
21-09-11 12:50	4	3.5849998	8.656575	0.0
21-09-11 13:00	4	0.0	17.033495	0.0
21-09-11 13:10	4	0.0	0.0	0.0
21-09-11 13:20	4	0.0	9.559999	4.5785103
21-09-11 13:30	4	0.0	1.1949999	11.75851
21-09-11 13:40	4	0.0	1.1949999	0.0
21-09-11 13:50	4	0.0	0.0	0.0
21-09-11 14:00	4	0.0	2.3899999	0.0
21-09-11 14:10	4	0.0	1.1950002	0.0
21-09-11 14:20	4	1.1949999	0.0	0.0
21-09-11 14:30	4	0.0	7.255085	4.785
21-09-11 14:40	4	2.3899999	2.3899999	0.0
21-09-11 14:50	4	0.0	0.0	1.1949999
21-09-11 15:00	4	2.0522828	0.0	1.1950003
21-09-11 15:10	4	15.877719	0.0	5.975
21-09-11 15:20	4	2.8885245	3.5849998	3.5849998
21-09-11 15:30	4	0.0	4.7799997	9.565
21-09-11 15:40	4	15.135626	4.079985	16.73
21-09-11 15:50	4	18.419985	4.079985	1.195
21-09-11 16:00	4	7.8636503	0.0	0.0
21-09-11 16:10	4	6.548682	0.0	0.0
21-09-11 16:20	4	3.595	4.7849994	0.0
21-09-11 16:30	4	0.0	0.0	8.659955
21-09-11 16:40	4	8.370001	0.0	4.7799997
21-09-11 16:50	4	11.554098	2.3899999	8.37
21-09-11 17:00	4	13.240542	22.51351	0.0
21-09-11 17:10	4	40.249943	1.3878534	2.3899992
21-09-11 17:20	4	25.684912	9.948062	2.395
21-09-11 17:30	4	4.7799997	0.0	0.0
21-09-11 17:40	4	5.975	7.1699996	0.0
21-09-11 17:50	4	1.1949998	0.0	0.0
21-09-11 18:00	4	2.395	6.474986	0.0
21-09-11 18:10	4	0.0	11.049955	7.6835237
21-09-11 18:20	4	2.3899999	2.39	20.66268
21-09-11 18:30	4	6.702794	0.0	4.8159685
21-09-11 18:40	4	7.1700006	0.0	0.0
21-09-11 18:50	4	0.0	0.0	0.0
21-09-11 19:00	4	8.375	0.0	0.0
21-09-11 19:10	4	26.477152	13.15	0.0
21-09-11 19:20	4	26.07023	26.166515	0.0
21-09-11 19:30	4	7.691902	30.75409	11.056574
21-09-11 19:40	4	0.0	5.9850006	12.036544
21-09-11 19:50	4	5.975	2.0554	15.122086
21-09-11 20:00	4	3.7836654	14.478109	14.648494
21-09-11 20:10	4	4.78	28.768467	5.7835097
21-09-11 20:20	4	6.264342	12.944969	5.98
21-09-11 20:30	4	5.9750004	18.910225	8.659955
21-09-11 20:40	4	11.54848	20.11997	0.0
21-09-11 20:50	4	16.899395	0.0	0.0
21-09-11 21:00	4	4.7799997	2.3899999	0.0
21-09-11 21:10	4	2.3899999	14.834986	0.0
21-09-11 21:20	4	3.5850003	23.979313	0.0
21-09-11 21:30	4	5.9749994	32.57849	0.0
21-09-11 21:40	4	11.541558	0.0	0.0
21-09-11 21:50	4	15.621544	11.754971	14.834986
21-09-11 22:00	4	5.274985	16.325098	21.313509
21-09-11 22:10	4	23.690226	30.040762	11.542087
21-09-11 22:20	4	6.469985	16.3977	30.413525
21-09-11 22:30	4	16.53351	35.613716	32.866985
21-09-11 22:40	4	6.7565584	39.942314	0.0
21-09-11 22:50	4	1.1949999	3.133593	11.258524
21-09-11 23:00	4	18.71702	12.248492	11.264985
21-09-11 23:10	4	6.4749856	8.563665	0.0
21-09-11 23:20	4	3.5850003	3.5850003	5.9749994
21-09-11 23:30	4	17.531559	7.1699996	23.50994
21-09-11 23:40	4	13.0186615	6.4785233	30.058552
21-09-11 23:50	4	10.558508	2.3899999	17.043495
21-09-12 00:00	4	10.3501	2.3899999	16.52997
21-09-12 00:10	4	20.41061	20.691658	30.564219
21-09-12 00:20	4	57.0549	26.396545	55.516174
21-09-12 00:30	4	18.010609	43.17887	18.429985
21-09-12 00:40	4	15.128479	16.61058	16.544971
21-09-12 00:50	4	29.499866	7.466574	29.678509
21-09-12 01:00	4	11.53656	6.4735236	23.224987
21-09-12 01:10	4	29.785517	23.283148	55.77237
21-09-12 01:20	4	44.396572	24.62223	43.96347
21-09-12 01:30	4	16.053524	18.095871	30.255566
21-09-12 01:40	4	5.77351	25.414356	50.467007
21-09-12 01:50	4	49.468044	31.678448	63.712013
21-09-12 02:00	4	37.64855	11.754971	36.0144
21-09-12 02:10	4	14.720037	22.619297	35.53795
21-09-12 02:20	4	34.747784	33.646217	47.203705
21-09-12 02:30	4	5.9800005	17.935	30.336493
21-09-12 02:40	4	0.0	2.8849854	0.0
21-09-12 02:50	4	0.0	7.1799994	0.0
21-09-12 03:00	4	0.0	4.0849853	0.0
21-09-12 03:10	4	3.6	7.4621	2.3950007
21-09-12 03:20	4	5.2835245	0.0	5.9749994
21-09-12 03:30	4	0.0	2.395	4.7799997
21-09-12 03:40	4	0.0	4.784999	2.3899999
21-09-12 03:50	4	8.568666	0.0	8.365
21-09-12 04:00	4	10.059985	1.1949999	2.3899999
21-09-12 04:10	4	17.51994	0.0	6.3215218
21-09-12 04:20	4	7.174999	1.1949999	39.067223
21-09-12 04:30	4	41.231846	3.5899997	47.566666
21-09-12 04:40	4	44.893364	0.0	8.647101
21-09-12 04:50	4	32.88639	28.354855	15.539999
21-09-12 05:00	4	17.017101	7.462271	8.16497
21-09-12 05:10	4	14.223592	33.141945	23.99561
21-09-12 05:20	4	22.7918	23.85375	14.684384
21-09-12 05:30	4	46.375103	21.040455	41.34702
21-09-12 05:40	4	22.720001	15.391599	19.210608
21-09-12 05:50	4	27.173563	17.234985	33.370056
21-09-12 06:00	4	7.1800013	15.124939	12.737085
21-09-12 06:10	4	12.514203	20.11997	18.91997
21-09-12 06:20	4	6.7398005	6.707794	19.278667
21-09-12 06:30	4	5.2102003	16.630514	66.643105
21-09-12 06:40	4	16.73	32.931206	8.380002
21-09-12 06:50	4	13.648524	1.1949999	0.0
21-09-12 07:00	5	65.17906	22.38217	3.5899997
21-09-12 07:10	5	13.439341	16.029984	4.7849994
21-09-12 07:20	5	9.559999	16.11507	1.1949999
21-09-12 07:30	5	0.0	0.0	0.0
21-09-12 07:40	5	0.0	0.0	0.0
21-09-12 07:50	5	4.7799997	0.0	0.0
21-09-12 08:00	5	0.0	4.7799997	0.0
21-09-12 08:10	5	0.0	0.0	0.0
21-09-12 08:20	5	0.0	0.0	2.8849862
21-09-12 08:30	5	4.0799847	1.1949999	0.0
21-09-12 08:40	5	2.3899999	0.0	2.3899999
21-09-12 08:50	5	0.0	0.0	2.39
21-09-12 09:00	5	2.3899999	2.3899999	0.0
21-09-12 09:10	5	2.3899999	2.3899999	1.6899849
21-09-12 09:20	5	0.0	5.975	0.0
21-09-12 09:30	5	0.0	3.5849996	2.39
21-09-12 09:40	5	0.0	1.1949999	2.39
21-09-12 09:50	5	9.857035	9.646545	2.3899999
21-09-12 10:00	5	2.3899999	5.066574	5.2749853
21-09-12 10:10	5	0.0	0.0	21.11848
21-09-12 10:20	5	0.0	0.0	27.08202
21-09-12 10:30	5	3.38351	0.0	6.469985
21-09-12 10:40	5	0.0	9.363509	2.3899999
21-09-12 10:50	5	1.1949999	0.0	0.0
21-09-12 11:00	5	0.0	2.3899999	0.0
21-09-12 11:10	5	0.0	0.0	0.0
21-09-12 11:20	5	0.0	0.0	0.0
21-09-12 11:30	5	8.168508	3.5849998	0.0
21-09-12 11:40	5	16.317087	26.466629	16.034985
21-09-12 11:50	5	65.74291	45.12442	18.318422
21-09-12 12:00	5	28.348545	9.570001	11.67196
21-09-12 12:10	5	13.649984	5.9800005	0.059378892
21-09-12 12:20	5	16.54351	9.646545	0.0
21-09-12 12:30	5	2.3899999	0.0	2.3899999
21-09-12 12:40	5	0.0	14.3471775	0.0
21-09-12 12:50	5	0.0	10.754999	1.1949999
21-09-12 13:00	5	0.0	5.98	0.0
21-09-12 13:10	5	0.0	0.0	0.0
21-09-12 13:20	5	0.0	0.0	5.975
21-09-12 13:30	5	0.0	0.0	0.0
21-09-12 13:40	5	0.0	0.0	0.0
21-09-12 13:50	5	15.777939	0.0	0.0
21-09-12 14:00	5	8.45285	0.0	0.0
21-09-12 14:10	5	0.0	0.0	0.0
21-09-12 14:20	5	0.0	0.0	1.1949999
21-09-12 14:30	5	0.0	10.755	0.0
21-09-12 14:40	5	3.383508	7.1699996	1.1950002
21-09-12 14:50	5	4.083524	2.3899999	0.0
21-09-12 15:00	5	0.0	0.0	0.0
21-09-12 15:10	5	0.0	1.1949999	2.6721008
21-09-12 15:20	5	4.7799997	1.195	0.20654324
21-09-12 15:30	5	0.0	0.0	4.573457
21-09-12 15:40	5	0.0	0.0	1.1949999
21-09-12 15:50	5	0.0	0.0	5.9799995
21-09-12 16:00	5	2.8849854	0.0	0.0
21-09-12 16:10	5	13.648524	0.0	28.838614
21-09-12 16:20	5	7.8977957	6.479985	6.479985
21-09-12 16:30	5	12.807696	4.5785093	0.0
21-09-12 16:40	5	1.1949999	0.0	0.0
21-09-12 16:50	5	4.7799997	2.39	0.0
21-09-12 17:00	5	0.0	8.159971	0.0
21-09-12 17:10	5	1.1950002	0.0	0.0
21-09-12 17:20	5	0.0	1.1949999	4.7799997
21-09-12 17:30	5	3.5849998	2.3899999	14.339999
21-09-12 17:40	5	13.009189	11.258525	1.1949999
21-09-12 17:50	5	3.5899997	0.0	8.16351
21-09-12 18:00	5	0.0	5.2799854	4.0849857
21-09-12 18:10	5	5.98	0.0	4.574971
21-09-12 18:20	5	4.578508	2.3900003	0.0
21-09-12 18:30	5	0.0	9.1551	2.8849854
21-09-12 18:40	5	1.6899847	0.0	14.712186
21-09-12 18:50	5	2.3900006	22.513512	8.685099
21-09-12 19:00	5	1.1949999	2.3949997	1.3698869
21-09-12 19:10	5	27.575085	30.261658	18.219955
21-09-12 19:20	5	42.581085	41.125984	25.480038
21-09-12 19:30	5	22.571768	1.195	17.029957
21-09-12 19:40	5	18.71994	1.1949999	10.3501
21-09-12 19:50	5	18.910225	19.429956	14.922056
21-09-12 20:00	5	0.0	1.1949999	4.7799997
21-09-12 20:10	5	13.452036	17.547018	4.7850003
21-09-12 20:20	5	0.0	14.016642	4.7799997
21-09-12 20:30	5	1.0319692	11.901761	0.0
21-09-12 20:40	5	4.943031	7.1800003	0.0
21-09-12 20:50	5	7.1699996	7.1800003	0.0
21-09-12 21:00	5	14.144971	0.0	5.9749994
21-09-12 21:10	5	14.915596	4.7800007	8.365
21-09-12 21:20	5	6.9735093	6.7670197	0.0
21-09-12 21:30	5	29.55863	24.70348	5.279985
21-09-12 21:40	5	8.379999	15.621546	14.153506
21-09-12 21:50	5	4.7799997	17.262766	0.0
21-09-12 22:00	5	2.3899999	16.544897	17.234985
21-09-12 22:10	5	19.613623	5.7820487	1.1949999
21-09-12 22:20	5	10.76	39.21456	8.649341
21-09-12 22:30	5	16.325624	18.749796	12.239955
21-09-12 22:40	5	18.219957	24.984188	9.364969
21-09-12 22:50	5	21.675236	26.677118	10.837072
21-09-12 23:00	5	21.59785	38.844917	18.730558
21-09-12 23:10	5	16.33156	5.9749994	32.072144
21-09-12 23:20	5	23.29007	0.0	15.832102
21-09-12 23:30	5	1.1949999	0.0	2.8849852
21-09-12 23:40	5	9.56	0.0	28.854074
21-09-12 23:50	5	7.1699996	0.0	6.2571006
21-09-13 00:00	5	11.042101	25.389277	7.6699843
21-09-13 00:10	5	43.209076	14.216515	15.413661
21-09-13 00:20	5	9.150625	2.3899999	5.9749994
21-09-13 00:30	5	30.32702	6.2615747	2.8849854
21-09-13 00:40	5	27.664074	21.645418	25.54167
21-09-13 00:50	5	22.79285	10.726652	31.389093
21-09-13 01:00	5	13.441574	2.3899999	10.064985
21-09-13 01:10	5	13.448496	24.973667	40.35722
21-09-13 01:20	5	43.117714	17.51656	38.413864
21-09-13 01:30	5	37.664318	34.71664	47.06451
21-09-13 01:40	5	not_recorded	not_recorded	not_recorded
21-09-13 01:50	5	not_recorded	not_recorded	not_recorded
21-09-13 02:00	5	not_recorded	not_recorded	not_recorded
21-09-13 02:10	5	not_recorded	not_recorded	not_recorded
21-09-13 02:20	5	not_recorded	not_recorded	not_recorded
21-09-13 02:30	5	not_recorded	not_recorded	not_recorded
21-09-13 02:40	5	not_recorded	not_recorded	not_recorded
21-09-13 02:50	5	not_recorded	not_recorded	not_recorded
21-09-13 03:00	5	not_recorded	not_recorded	not_recorded
21-09-13 03:10	5	not_recorded	not_recorded	not_recorded
21-09-13 03:20	5	not_recorded	not_recorded	not_recorded
21-09-13 03:30	5	not_recorded	not_recorded	not_recorded
21-09-13 03:40	5	not_recorded	not_recorded	not_recorded
21-09-13 03:50	5	not_recorded	not_recorded	not_recorded
21-09-13 04:00	5	not_recorded	not_recorded	not_recorded
21-09-13 04:10	5	not_recorded	not_recorded	not_recorded
21-09-13 04:20	5	not_recorded	not_recorded	not_recorded
21-09-13 04:30	5	not_recorded	not_recorded	not_recorded
21-09-13 04:40	5	not_recorded	not_recorded	not_recorded
21-09-13 04:50	5	not_recorded	not_recorded	not_recorded
21-09-13 05:00	5	not_recorded	not_recorded	not_recorded
21-09-13 05:10	5	not_recorded	not_recorded	not_recorded
21-09-13 05:20	5	not_recorded	not_recorded	not_recorded
21-09-13 05:30	5	not_recorded	not_recorded	not_recorded
21-09-13 05:40	5	not_recorded	not_recorded	not_recorded
21-09-13 05:50	5	not_recorded	not_recorded	not_recorded
21-09-13 06:00	5	not_recorded	not_recorded	not_recorded
21-09-13 06:10	5	not_recorded	not_recorded	not_recorded
21-09-13 06:20	5	not_recorded	not_recorded	not_recorded
21-09-13 06:30	5	not_recorded	not_recorded	not_recorded
21-09-13 06:40	5	not_recorded	not_recorded	not_recorded
21-09-13 06:50	5	not_recorded	not_recorded	not_recorded
