# Supplementary material for: Rodent home cage monitoring for preclinical safety pharmacology assessment: results of a multi-company validation evaluating nonclinical and clinical data from three compounds
Source: Front Toxicol. 2025 Nov 5;7:1655330. doi: 10.3389/ftox.2025.1655330 (PMC12626872; doi:10.3389/ftox.2025.1655330)
Supplement: Supplementary file 1 [file DataSheet1.zip › GSK/GSK_Distance_010_Cage-2.csv]

timestamp	day_index	985141003627846	985141003627847	985141003627848
21-09-13 07:00	-4	not_recorded	not_recorded	not_recorded
21-09-13 07:10	-4	not_recorded	not_recorded	not_recorded
21-09-13 07:20	-4	not_recorded	not_recorded	not_recorded
21-09-13 07:30	-4	not_recorded	not_recorded	not_recorded
21-09-13 07:40	-4	not_recorded	not_recorded	not_recorded
21-09-13 07:50	-4	not_recorded	not_recorded	not_recorded
21-09-13 08:00	-4	not_recorded	not_recorded	not_recorded
21-09-13 08:10	-4	not_recorded	not_recorded	not_recorded
21-09-13 08:20	-4	not_recorded	not_recorded	not_recorded
21-09-13 08:30	-4	not_recorded	not_recorded	not_recorded
21-09-13 08:40	-4	not_recorded	not_recorded	not_recorded
21-09-13 08:50	-4	not_recorded	not_recorded	not_recorded
21-09-13 09:00	-4	not_recorded	not_recorded	not_recorded
21-09-13 09:10	-4	not_recorded	not_recorded	not_recorded
21-09-13 09:20	-4	not_recorded	not_recorded	not_recorded
21-09-13 09:30	-4	not_recorded	not_recorded	not_recorded
21-09-13 09:40	-4	not_recorded	not_recorded	not_recorded
21-09-13 09:50	-4	not_recorded	not_recorded	not_recorded
21-09-13 10:00	-4	124.381065	96.93035	94.64028
21-09-13 10:10	-4	83.96994	91.09768	110.72296
21-09-13 10:20	-4	55.666912	30.52175	95.15361
21-09-13 10:30	-4	53.357616	74.35484	64.87348
21-09-13 10:40	-4	55.743683	76.081406	76.29849
21-09-13 10:50	-4	28.368103	26.17912	52.579205
21-09-13 11:00	-4	21.31497	21.807102	19.923481
21-09-13 11:10	-4	4.3620863	2.3899999	2.3899999
21-09-13 11:20	-4	2.3899999	2.3899996	1.6899855
21-09-13 11:30	-4	0.0	14.6271	0.0
21-09-13 11:40	-4	0.0	0.0	4.083524
21-09-13 11:50	-4	0.0	0.0	12.468524
21-09-13 12:00	-4	1.1949999	5.066575	18.212101
21-09-13 12:10	-4	1.1949999	2.3899996	0.0
21-09-13 12:20	-4	0.0	3.5900002	7.679985
21-09-13 12:30	-4	3.584999	0.0	13.184999
21-09-13 12:40	-4	0.0	2.3899999	4.78
21-09-13 12:50	-4	3.5850003	0.0	1.1999998
21-09-13 13:00	-4	2.3900003	5.9799986	0.0
21-09-13 13:10	-4	0.0	0.0	11.950002
21-09-13 13:20	-4	0.0	0.0	0.0
21-09-13 13:30	-4	0.0	0.0	0.0
21-09-13 13:40	-4	0.0	0.0	10.34656
21-09-13 13:50	-4	0.0	1.2000003	25.690527
21-09-13 14:00	-4	0.0	8.159971	2.8849854
21-09-13 14:10	-4	0.0	0.0	2.8849854
21-09-13 14:20	-4	2.6721008	6.2715745	11.048494
21-09-13 14:30	-4	8.859984	8.365	10.554971
21-09-13 14:40	-4	0.0	18.434	1.1949997
21-09-13 14:50	-4	0.0	6.259342	0.0
21-09-13 15:00	-4	0.0	0.0	0.0
21-09-13 15:10	-4	0.0	2.3950002	5.2749853
21-09-13 15:20	-4	0.0	0.0	1.1949999
21-09-13 15:30	-4	0.0	8.6471	2.3899999
21-09-13 15:40	-4	0.0	2.3949997	0.0
21-09-13 15:50	-4	2.3899999	1.1949999	0.0
21-09-13 16:00	-4	0.0	0.0	0.0
21-09-13 16:10	-4	5.975	4.5870485	0.0
21-09-13 16:20	-4	14.708644	1.1949999	0.0
21-09-13 16:30	-4	0.0	0.0	5.2799854
21-09-13 16:40	-4	4.785	2.8849854	3.5849998
21-09-13 16:50	-4	6.4749856	0.0	8.17705
21-09-13 17:00	-4	0.0	0.0	0.0
21-09-13 17:10	-4	15.150558	0.0	5.9899993
21-09-13 17:20	-4	0.0	9.391559	15.635084
21-09-13 17:30	-4	0.0	15.603495	6.4749856
21-09-13 17:40	-4	0.0	0.0	0.0
21-09-13 17:50	-4	0.0	0.0	0.0
21-09-13 18:00	-4	0.0	1.4722015	4.0849853
21-09-13 18:10	-4	0.0	2.1277986	6.4699845
21-09-13 18:20	-4	0.0	5.279985	4.5870495
21-09-13 18:30	-4	2.39	0.0	0.0
21-09-13 18:40	-4	1.1949999	0.0	0.0
21-09-13 18:50	-4	11.95	0.0	0.0
21-09-13 19:00	-4	29.693508	0.0	2.8935242
21-09-13 19:10	-4	30.889973	0.0	6.2571015
21-09-13 19:20	-4	1.1949999	0.0	0.0
21-09-13 19:30	-4	9.35851	50.459633	46.67945
21-09-13 19:40	-4	0.0	0.0	13.233462
21-09-13 19:50	-4	2.3900008	33.749275	4.0849853
21-09-13 20:00	-4	5.9800005	2.3899999	0.0
21-09-13 20:10	-4	18.92497	9.368509	8.365
21-09-13 20:20	-4	3.8671012	3.5899994	3.5850003
21-09-13 20:30	-4	1.2	0.0	0.0
21-09-13 20:40	-4	12.434019	33.361973	9.867033
21-09-13 20:50	-4	25.502623	13.432101	29.983463
21-09-13 21:00	-4	1.1949999	14.721342	13.838652
21-09-13 21:10	-4	0.0	0.0	0.0
21-09-13 21:20	-4	4.0835247	9.853495	2.3899999
21-09-13 21:30	-4	9.637072	0.0	2.39
21-09-13 21:40	-4	12.731558	8.863524	0.0
21-09-13 21:50	-4	6.4785247	14.13497	0.0
21-09-13 22:00	-4	0.0	16.120068	0.0
21-09-13 22:10	-4	21.883644	40.330482	19.003437
21-09-13 22:20	-4	6.478524	7.4422393	2.8849847
21-09-13 22:30	-4	26.503666	24.722912	4.7950006
21-09-13 22:40	-4	16.039984	31.823208	4.7999997
21-09-13 22:50	-4	10.351558	36.806484	25.058752
21-09-13 23:00	-4	9.656652	4.7799997	17.303148
21-09-13 23:10	-4	33.540504	5.77497	13.649984
21-09-13 23:20	-4	6.9649706	0.0	0.0
21-09-13 23:30	-4	30.128704	43.70161	1.1949999
21-09-13 23:40	-4	46.541374	30.83225	8.37
21-09-13 23:50	-4	34.227234	13.935099	18.51199
21-09-14 00:00	-4	17.357527	17.527018	3.5900002
21-09-14 00:10	-4	21.717524	18.514912	0.0
21-09-14 00:20	-4	12.12304	14.632101	8.365
21-09-14 00:30	-4	21.11156	4.079985	16.034985
21-09-14 00:40	-4	27.091558	13.444956	18.209276
21-09-14 00:50	-4	29.963562	37.503044	26.888449
21-09-14 01:00	-4	3.8721015	21.529999	3.5849998
21-09-14 01:10	-4	36.453453	50.95337	49.167408
21-09-14 01:20	-4	29.480103	29.77782	6.9699697
21-09-14 01:30	-4	13.236545	24.895227	2.3899999
21-09-14 01:40	-4	0.0	9.146559	11.7535095
21-09-14 01:50	-4	7.1699996	29.150122	21.474346
21-09-14 02:00	-4	1.1949999	24.904972	42.587727
21-09-14 02:10	-4	2.3899999	24.283579	25.549253
21-09-14 02:20	-4	17.044353	5.2749853	1.6899847
21-09-14 02:30	-4	2.3899999	0.0	4.079985
21-09-14 02:40	-4	0.0	7.1699996	31.664135
21-09-14 02:50	-4	0.0	2.3899999	7.6735244
21-09-14 03:00	-4	2.3899999	3.38351	9.857103
21-09-14 03:10	-4	16.317865	2.3949997	24.569532
21-09-14 03:20	-4	5.2799854	19.212	23.716116
21-09-14 03:30	-4	8.859984	29.337666	15.348508
21-09-14 03:40	-4	5.9749994	0.0	7.1850004
21-09-14 03:50	-4	9.354971	0.0	2.3899999
21-09-14 04:00	-4	24.417011	0.0	2.3950002
21-09-14 04:10	-4	17.261303	11.046575	10.357017
21-09-14 04:20	-4	2.3899999	10.059986	0.0
21-09-14 04:30	-4	11.254986	5.9800005	0.0
21-09-14 04:40	-4	45.01474	56.282734	5.274985
21-09-14 04:50	-4	17.301052	11.954999	12.93997
21-09-14 05:00	-4	41.032646	35.32068	42.302433
21-09-14 05:10	-4	24.1871	17.238525	21.889105
21-09-14 05:20	-4	37.688446	54.34256	40.510677
21-09-14 05:30	-4	15.90988	8.147726	51.29314
21-09-14 05:40	-4	21.32497	34.2791	31.379955
21-09-14 05:50	-4	28.835764	19.414955	13.649984
21-09-14 06:00	-4	24.269173	40.04361	19.416573
21-09-14 06:10	-4	36.29572	38.70832	50.848854
21-09-14 06:20	-4	11.532086	28.85622	34.7418
21-09-14 06:30	-4	51.88558	17.239985	41.525482
21-09-14 06:40	-4	8.1699705	20.819986	35.035564
21-09-14 06:50	-4	0.0	0.0	2.3899999
21-09-14 07:00	-3	0.0	0.0	3.3799706
21-09-14 07:10	-3	3.3835073	0.0	14.144969
21-09-14 07:20	-3	0.0	0.0	9.559999
21-09-14 07:30	-3	8.864985	9.35851	8.1699705
21-09-14 07:40	-3	0.0	0.0	10.344942
21-09-14 07:50	-3	0.0	0.0	0.0
21-09-14 08:00	-3	1.1949999	0.0	0.0
21-09-14 08:10	-3	2.3899999	0.0	0.0
21-09-14 08:20	-3	1.195	0.0	0.0
21-09-14 08:30	-3	4.7799997	0.0	0.0
21-09-14 08:40	-3	1.195	0.0	2.3899999
21-09-14 08:50	-3	0.0	6.4735246	0.0
21-09-14 09:00	-3	2.3899999	0.0	2.3899999
21-09-14 09:10	-3	0.0	2.395	0.0
21-09-14 09:20	-3	0.0	0.0	3.5849998
21-09-14 09:30	-3	5.975	0.0	14.340002
21-09-14 09:40	-3	0.0	5.985	17.5864
21-09-14 09:50	-3	5.9800005	0.0	0.0
21-09-14 10:00	-3	6.257101	0.0	0.0
21-09-14 10:10	-3	2.3900003	9.599999	2.3899999
21-09-14 10:20	-3	15.860769	32.02456	0.0
21-09-14 10:30	-3	9.82268	9.36851	0.0
21-09-14 10:40	-3	1.1949999	6.9685097	0.0
21-09-14 10:50	-3	5.274985	0.0	0.0
21-09-14 11:00	-3	0.0	0.0	3.5849998
21-09-14 11:10	-3	0.0	0.0	5.773509
21-09-14 11:20	-3	2.8849854	3.8671012	15.145559
21-09-14 11:30	-3	0.0	10.350099	34.15484
21-09-14 11:40	-3	3.5849998	15.122086	25.773535
21-09-14 11:50	-3	5.0699553	3.5900002	3.871574
21-09-14 12:00	-3	0.0	2.3899999	9.642072
21-09-14 12:10	-3	0.0	0.0	0.0
21-09-14 12:20	-3	4.78	0.0	4.0835247
21-09-14 12:30	-3	9.559999	0.0	0.0
21-09-14 12:40	-3	1.195	0.0	1.1999999
21-09-14 12:50	-3	0.0	0.0	7.459342
21-09-14 13:00	-3	0.0	0.0	4.0799856
21-09-14 13:10	-3	13.669986	17.512085	16.53497
21-09-14 13:20	-3	20.401545	6.7628655	27.376972
21-09-14 13:30	-3	14.35	21.974194	20.119968
21-09-14 13:40	-3	11.552019	5.9799986	4.7850003
21-09-14 13:50	-3	25.209854	20.11997	8.16997
21-09-14 14:00	-3	1.1949999	0.0	0.0
21-09-14 14:10	-3	0.0	0.0	0.0
21-09-14 14:20	-3	0.0	0.0	17.724968
21-09-14 14:30	-3	0.0	5.2749853	12.514201
21-09-14 14:40	-3	0.0	9.358509	0.0
21-09-14 14:50	-3	2.3899999	0.0	0.0
21-09-14 15:00	-3	0.0	0.0	1.6935244
21-09-14 15:10	-3	0.0	4.0849853	2.6765747
21-09-14 15:20	-3	0.0	0.0	1.1949999
21-09-14 15:30	-3	1.1949999	3.5900006	0.0
21-09-14 15:40	-3	7.1800003	3.5900006	8.365
21-09-14 15:50	-3	1.1949999	0.0	2.3899999
21-09-14 16:00	-3	2.8849854	0.0	1.1949999
21-09-14 16:10	-3	8.859985	1.1949999	1.1949999
21-09-14 16:20	-3	3.5849998	0.0	0.0
21-09-14 16:30	-3	2.3900003	9.858495	5.278524
21-09-14 16:40	-3	2.3899999	0.0	0.0
21-09-14 16:50	-3	3.5850003	2.3899999	0.0
21-09-14 17:00	-3	1.1949999	0.0	0.0
21-09-14 17:10	-3	4.78	1.1949999	1.1999999
21-09-14 17:20	-3	1.1950003	3.5899997	6.9720483
21-09-14 17:30	-3	2.8849854	3.5849998	0.0
21-09-14 17:40	-3	0.0	4.7799997	0.0
21-09-14 17:50	-3	0.0	1.1949999	0.0
21-09-14 18:00	-3	2.3949997	4.79	18.229956
21-09-14 18:10	-3	4.5785103	2.6721013	7.463495
21-09-14 18:20	-3	8.365	0.0	3.5850005
21-09-14 18:30	-3	2.3899999	3.5900002	0.0
21-09-14 18:40	-3	0.0	0.0	0.0
21-09-14 18:50	-3	0.0	0.0	0.0
21-09-14 19:00	-3	0.0	0.0	1.2
21-09-14 19:10	-3	13.2315445	2.3899999	5.773509
21-09-14 19:20	-3	12.73656	0.0	11.76351
21-09-14 19:30	-3	26.948355	14.644956	18.928509
21-09-14 19:40	-3	10.765	12.035084	7.1699996
21-09-14 19:50	-3	2.39	16.850084	18.011545
21-09-14 20:00	-3	2.8849854	24.509836	9.849955
21-09-14 20:10	-3	8.375001	2.3899999	3.5850003
21-09-14 20:20	-3	5.9799995	3.5849998	9.842101
21-09-14 20:30	-3	0.0	2.8849854	0.0
21-09-14 20:40	-3	0.0	0.0	0.0
21-09-14 20:50	-3	1.1949999	0.0	1.1949999
21-09-14 21:00	-3	4.0835247	5.975	1.1949998
21-09-14 21:10	-3	6.75656	7.4684954	7.1699996
21-09-14 21:20	-3	1.1949999	5.769971	0.0
21-09-14 21:30	-3	0.0	17.522018	1.689985
21-09-14 21:40	-3	3.3835099	21.605083	29.763592
21-09-14 21:50	-3	13.145001	13.2300825	8.869985
21-09-14 22:00	-3	22.095596	28.469294	26.392004
21-09-14 22:10	-3	6.261573	11.844368	6.7615595
21-09-14 22:20	-3	3.5849998	0.0	3.5849996
21-09-14 22:30	-3	6.9699707	3.5849998	1.1949999
21-09-14 22:40	-3	1.6935241	0.0	3.5849998
21-09-14 22:50	-3	10.068524	3.5849996	2.8885243
21-09-14 23:00	-3	15.138479	26.879162	23.54542
21-09-14 23:10	-3	1.6899855	18.499294	38.717567
21-09-14 23:20	-3	10.754999	11.053493	21.814955
21-09-14 23:30	-3	18.219955	7.1800003	15.898654
21-09-14 23:40	-3	38.320354	17.72075	5.2749844
21-09-14 23:50	-3	30.580343	17.028494	20.320715
21-09-15 00:00	-3	34.968494	13.230612	10.78
21-09-15 00:10	-3	13.644986	29.087732	28.778463
21-09-15 00:20	-3	32.168594	24.977041	0.0
21-09-15 00:30	-3	49.893105	45.38213	3.5899997
21-09-15 00:40	-3	19.207851	24.544374	5.76997
21-09-15 00:50	-3	29.281988	18.247112	8.37
21-09-15 01:00	-3	22.30994	26.614353	2.8849847
21-09-15 01:10	-3	16.815083	19.70153	14.844986
21-09-15 01:20	-3	15.138481	28.577133	32.304203
21-09-15 01:30	-3	19.130001	56.017193	20.703579
21-09-15 01:40	-3	8.37	17.367777	9.16202
21-09-15 01:50	-3	3.5900006	14.13497	30.268423
21-09-15 02:00	-3	1.1949999	18.067194	16.54351
21-09-15 02:10	-3	0.0	11.691992	1.1949999
21-09-15 02:20	-3	4.7799997	29.97561	12.257035
21-09-15 02:30	-3	9.559999	35.536423	18.719942
21-09-15 02:40	-3	0.0	6.899175	16.816547
21-09-15 02:50	-3	31.470657	5.9749994	37.967106
21-09-15 03:00	-3	28.782074	21.60707	42.790264
21-09-15 03:10	-3	45.090805	14.3550005	25.758076
21-09-15 03:20	-3	13.648526	2.3949995	16.034985
21-09-15 03:30	-3	38.131516	8.37	37.014202
21-09-15 03:40	-3	36.154957	0.0	2.8849847
21-09-15 03:50	-3	17.824053	7.6699853	7.1699996
21-09-15 04:00	-3	42.651344	25.185612	18.50653
21-09-15 04:10	-3	27.304062	24.191574	11.950001
21-09-15 04:20	-3	21.817036	37.34144	3.584999
21-09-15 04:30	-3	52.267174	14.437663	23.70351
21-09-15 04:40	-3	31.608486	24.472767	42.57853
21-09-15 04:50	-3	2.3899999	24.2639	32.96415
21-09-15 05:00	-3	2.3899999	15.1256275	13.648523
21-09-15 05:10	-3	9.58	12.881459	0.0
21-09-15 05:20	-3	0.0	7.1699996	9.647072
21-09-15 05:30	-3	0.0	32.927143	4.0849853
21-09-15 05:40	-3	18.504202	30.745777	12.1536665
21-09-15 05:50	-3	64.12694	52.663616	58.01078
21-09-15 06:00	-3	42.52293	48.002777	39.14368
21-09-15 06:10	-3	12.7351	15.127866	44.20144
21-09-15 06:20	-3	26.393467	33.35005	41.390144
21-09-15 06:30	-3	61.33703	29.48494	49.675526
21-09-15 06:40	-3	2.3899999	8.365	19.905626
21-09-15 06:50	-3	2.3899999	3.5899997	5.975001
21-09-15 07:00	-2	18.498148	0.0	18.721561
21-09-15 07:10	-2	5.975	0.0	0.0
21-09-15 07:20	-2	13.649984	7.6699853	18.499203
21-09-15 07:30	-2	16.032604	14.662893	2.3899999
21-09-15 07:40	-2	0.0	0.0	0.0
21-09-15 07:50	-2	12.73656	0.0	0.0
21-09-15 08:00	-2	0.0	0.0	0.0
21-09-15 08:10	-2	0.0	0.0	2.395
21-09-15 08:20	-2	0.0	2.3899999	9.565001
21-09-15 08:30	-2	5.2799854	0.0	0.0
21-09-15 08:40	-2	1.1949999	2.3950002	0.0
21-09-15 08:50	-2	0.0	0.0	0.0
21-09-15 09:00	-2	0.0	0.0	0.0
21-09-15 09:10	-2	0.0	0.0	4.083524
21-09-15 09:20	-2	6.4699845	4.784999	10.345098
21-09-15 09:30	-2	0.0	0.0	1.1949999
21-09-15 09:40	-2	0.0	0.0	0.0
21-09-15 09:50	-2	6.469985	3.3835075	3.8671017
21-09-15 10:00	-2	0.0	0.0	0.0
21-09-15 10:10	-2	30.475592	20.14205	8.374999
21-09-15 10:20	-2	15.412199	1.6935241	1.1949999
21-09-15 10:30	-2	27.14848	15.8321	11.278524
21-09-15 10:40	-2	5.9799995	0.0	15.140625
21-09-15 10:50	-2	0.0	6.4749846	19.71153
21-09-15 11:00	-2	0.0	18.79217	16.338478
21-09-15 11:10	-2	0.0	6.257101	3.5899997
21-09-15 11:20	-2	0.0	0.0	1.1949999
21-09-15 11:30	-2	2.6721008	6.9649696	4.088525
21-09-15 11:40	-2	5.9800005	0.0	12.81217
21-09-15 11:50	-2	0.0	0.0	4.78
21-09-15 12:00	-2	9.65061	1.2000002	4.574971
21-09-15 12:10	-2	15.339969	3.595	0.0
21-09-15 12:20	-2	0.0	0.0	4.78
21-09-15 12:30	-2	0.0	6.257101	1.6899849
21-09-15 12:40	-2	0.0	0.0	0.0
21-09-15 12:50	-2	0.0	0.0	8.869985
21-09-15 13:00	-2	2.3899999	1.1949999	0.0
21-09-15 13:10	-2	9.358508	0.0	0.0
21-09-15 13:20	-2	0.0	0.0	0.0
21-09-15 13:30	-2	0.0	0.0	0.0
21-09-15 13:40	-2	5.76997	1.1949999	8.163509
21-09-15 13:50	-2	2.3900008	13.730069	2.3899999
21-09-15 14:00	-2	1.1949999	0.0	2.395
21-09-15 14:10	-2	3.5900002	5.7770495	6.4799843
21-09-15 14:20	-2	0.0	3.5900006	0.0
21-09-15 14:30	-2	0.0	0.0	1.1949999
21-09-15 14:40	-2	16.048525	0.0	0.0
21-09-15 14:50	-2	0.0	7.1699996	0.0
21-09-15 15:00	-2	0.0	0.0	1.1949999
21-09-15 15:10	-2	3.5900006	0.0	1.1949999
21-09-15 15:20	-2	5.7749715	2.3899999	7.1749983
21-09-15 15:30	-2	0.0	0.0	3.6
21-09-15 15:40	-2	0.0	0.0	5.999999
21-09-15 15:50	-2	3.5899997	0.0	0.0
21-09-15 16:00	-2	0.0	3.5900006	0.0
21-09-15 16:10	-2	0.0	0.0	4.0885243
21-09-15 16:20	-2	12.239954	0.0	1.1949999
21-09-15 16:30	-2	1.2477362	0.0	5.7749696
21-09-15 16:40	-2	7.917823	8.869986	4.79
21-09-15 16:50	-2	9.565001	0.0	4.795
21-09-15 17:00	-2	0.0	5.98	5.2835245
21-09-15 17:10	-2	0.0	3.5849998	9.565
21-09-15 17:20	-2	1.1949999	13.663526	0.0
21-09-15 17:30	-2	0.0	0.0	0.0
21-09-15 17:40	-2	3.5849998	0.0	0.0
21-09-15 17:50	-2	0.0	0.0	1.1999999
21-09-15 18:00	-2	0.0	0.0	2.3999999
21-09-15 18:10	-2	0.0	0.0	9.599998
21-09-15 18:20	-2	3.5900002	0.0	5.995
21-09-15 18:30	-2	2.3900003	5.274985	0.0
21-09-15 18:40	-2	0.0	0.0	12.459985
21-09-15 18:50	-2	3.5900002	0.0	2.395
21-09-15 19:00	-2	0.0	5.0693417	0.0
21-09-15 19:10	-2	7.6699843	9.858496	22.315557
21-09-15 19:20	-2	3.5899997	16.823463	36.029858
21-09-15 19:30	-2	3.5849998	32.85153	25.557734
21-09-15 19:40	-2	3.5849998	2.3899999	0.0
21-09-15 19:50	-2	16.32348	16.807072	0.0
21-09-15 20:00	-2	5.066573	2.8849852	2.3899999
21-09-15 20:10	-2	0.0	0.0	0.0
21-09-15 20:20	-2	1.6899849	6.9649706	2.3899999
21-09-15 20:30	-2	1.1949999	0.0	2.3899999
21-09-15 20:40	-2	5.975001	2.6721008	0.0
21-09-15 20:50	-2	3.5850003	0.0	3.3799706
21-09-15 21:00	-2	0.0	7.4599547	5.769971
21-09-15 21:10	-2	9.846573	0.0	3.5850003
21-09-15 21:20	-2	17.518478	10.059984	0.0
21-09-15 21:30	-2	0.0	5.9800005	1.1949998
21-09-15 21:40	-2	2.3900008	4.0799856	0.0
21-09-15 21:50	-2	0.0	0.0	0.0
21-09-15 22:00	-2	15.535001	0.0	12.243495
21-09-15 22:10	-2	11.254984	8.370001	2.3950002
21-09-15 22:20	-2	28.939844	24.483608	15.625082
21-09-15 22:30	-2	31.145802	9.851576	5.9749994
21-09-15 22:40	-2	22.679485	31.250011	27.378134
21-09-15 22:50	-2	0.0	7.174999	8.375001
21-09-15 23:00	-2	1.1949999	22.598593	0.0
21-09-15 23:10	-2	12.948512	11.249985	0.0
21-09-15 23:20	-2	19.778759	0.0	1.1949998
21-09-15 23:30	-2	5.769971	3.5900002	7.2470703
21-09-15 23:40	-2	43.99433	29.873215	12.93997
21-09-15 23:50	-2	67.36095	23.34881	13.022818
21-09-16 00:00	-2	50.26152	40.421528	25.752666
21-09-16 00:10	-2	27.582	22.096529	24.98058
21-09-16 00:20	-2	41.00442	13.653524	19.427103
21-09-16 00:30	-2	43.295094	46.784103	2.3899999
21-09-16 00:40	-2	33.667305	22.099136	15.126558
21-09-16 00:50	-2	21.524998	17.72351	23.573105
21-09-16 01:00	-2	23.91	12.257034	24.988434
21-09-16 01:10	-2	25.388592	15.625086	2.3899999
21-09-16 01:20	-2	22.595055	25.530972	6.4749846
21-09-16 01:30	-2	15.833494	28.795288	2.3899999
21-09-16 01:40	-2	42.308506	21.180256	9.640611
21-09-16 01:50	-2	32.85653	43.7036	36.5236
21-09-16 02:00	-2	12.046996	24.48653	4.0885243
21-09-16 02:10	-2	0.0	9.359971	28.64852
21-09-16 02:20	-2	3.5899994	1.1950003	4.7799997
21-09-16 02:30	-2	0.0	2.3899999	4.3665595
21-09-16 02:40	-2	0.0	30.003391	4.5785093
21-09-16 02:50	-2	0.0	0.0	0.0
21-09-16 03:00	-2	3.5899994	8.649341	8.15997
21-09-16 03:10	-2	1.1949999	18.011543	1.6899853
21-09-16 03:20	-2	1.1949999	12.242101	9.56
21-09-16 03:30	-2	10.140595	54.931824	19.204311
21-09-16 03:40	-2	12.949971	35.557793	44.00902
21-09-16 03:50	-2	7.1699996	30.55068	41.23179
21-09-16 04:00	-2	1.1949999	34.06153	25.974869
21-09-16 04:10	-2	15.418594	18.71848	18.51653
21-09-16 04:20	-2	30.771946	35.2506	37.727142
21-09-16 04:30	-2	40.54644	61.595135	44.199047
21-09-16 04:40	-2	9.84934	19.639982	24.280563
21-09-16 04:50	-2	25.485037	28.86355	38.15551
21-09-16 05:00	-2	50.592213	41.32492	20.19412
21-09-16 05:10	-2	15.132017	19.208466	8.859984
21-09-16 05:20	-2	15.131559	51.291058	10.55497
21-09-16 05:30	-2	63.30125	45.900654	43.72061
21-09-16 05:40	-2	47.91603	20.408623	40.32087
21-09-16 05:50	-2	24.993593	4.78	36.517143
21-09-16 06:00	-2	52.78663	30.124975	46.649857
21-09-16 06:10	-2	39.97835	17.779205	46.092987
21-09-16 06:20	-2	4.7799997	16.529972	4.78
21-09-16 06:30	-2	52.646435	39.04494	33.41573
21-09-16 06:40	-2	55.941162	27.822735	29.550253
21-09-16 06:50	-2	4.7799997	0.0	0.0
21-09-16 07:00	-1	8.864985	8.929201	0.0
21-09-16 07:10	-1	0.0	0.0	10.7699995
21-09-16 07:20	-1	2.3899999	12.252032	8.663492
21-09-16 07:30	-1	0.0	0.0	8.643377
21-09-16 07:40	-1	0.0	0.0	1.906592
21-09-16 07:50	-1	0.0	4.7799997	2.3899999
21-09-16 08:00	-1	0.0	3.3799698	0.0
21-09-16 08:10	-1	0.0	0.0	0.0
21-09-16 08:20	-1	0.0	0.0	0.0
21-09-16 08:30	-1	4.0835247	2.3899999	0.0
21-09-16 08:40	-1	4.7850003	3.584999	1.1949999
21-09-16 08:50	-1	0.0	0.0	4.083524
21-09-16 09:00	-1	0.0	0.0	0.0
21-09-16 09:10	-1	0.0	0.0	10.754999
21-09-16 09:20	-1	9.560001	2.395	2.395
21-09-16 09:30	-1	0.0	0.0	0.0
21-09-16 09:40	-1	5.2799864	0.0	0.0
21-09-16 09:50	-1	25.972103	2.6721013	8.365
21-09-16 10:00	-1	11.33507	4.7850003	9.646544
21-09-16 10:10	-1	0.0	2.3899999	4.7800007
21-09-16 10:20	-1	0.0	5.2749853	0.0
21-09-16 10:30	-1	0.0	0.0	13.448496
21-09-16 10:40	-1	0.0	0.0	0.0
21-09-16 10:50	-1	1.1949999	1.1949999	5.9999995
21-09-16 11:00	-1	1.1949999	18.08414	17.818594
21-09-16 11:10	-1	2.3899999	1.1949999	21.88812
21-09-16 11:20	-1	19.71407	3.8693416	21.968044
21-09-16 11:30	-1	37.025227	5.9799995	44.9694
21-09-16 11:40	-1	3.5849137	0.0	14.431544
21-09-16 11:50	-1	3.5850003	0.0	7.6735244
21-09-16 12:00	-1	0.0	3.38351	0.0
21-09-16 12:10	-1	0.0	2.3999999	3.383508
21-09-16 12:20	-1	0.0	2.3899999	6.9770494
21-09-16 12:30	-1	0.0	0.0	1.1949999
21-09-16 12:40	-1	0.0	0.0	3.5900002
21-09-16 12:50	-1	0.0	0.0	2.39
21-09-16 13:00	-1	4.57851	0.0	1.1949999
21-09-16 13:10	-1	0.0	3.5850005	0.0
21-09-16 13:20	-1	1.6899855	24.404984	5.2835245
21-09-16 13:30	-1	16.333477	28.308477	1.1949999
21-09-16 13:40	-1	1.1949999	2.3899999	1.1949999
21-09-16 13:50	-1	0.0	9.559999	0.0
21-09-16 14:00	-1	0.0	13.643524	15.333511
21-09-16 14:10	-1	0.0	3.5900006	5.2835245
21-09-16 14:20	-1	1.1949999	0.0	0.0
21-09-16 14:30	-1	10.619186	10.56205	11.965
21-09-16 14:40	-1	0.0	20.813524	3.5899997
21-09-16 14:50	-1	0.0	11.342149	0.0
21-09-16 15:00	-1	1.1950002	28.38301	0.0
21-09-16 15:10	-1	7.1699996	0.0	5.9799995
21-09-16 15:20	-1	1.1950004	5.9800005	2.3949997
21-09-16 15:30	-1	18.525066	25.487116	14.230052
21-09-16 15:40	-1	18.21434	0.0	2.395
21-09-16 15:50	-1	9.559999	0.0	9.36497
21-09-16 16:00	-1	0.0	3.3799706	0.0
21-09-16 16:10	-1	0.0	0.0	0.0
21-09-16 16:20	-1	0.0	0.0	0.0
21-09-16 16:30	-1	2.3899999	2.3899999	6.4735246
21-09-16 16:40	-1	0.0	0.0	0.0
21-09-16 16:50	-1	0.0	2.3899999	0.0
21-09-16 17:00	-1	0.0	0.0	8.164969
21-09-16 17:10	-1	0.0	0.0	10.054987
21-09-16 17:20	-1	5.066575	0.0	9.1499405
21-09-16 17:30	-1	0.0	7.179999	1.6935246
21-09-16 17:40	-1	0.0	0.0	2.8935242
21-09-16 17:50	-1	2.3899999	0.0	0.0
21-09-16 18:00	-1	12.248496	0.0	4.780001
21-09-16 18:10	-1	3.5849998	3.5899997	0.0
21-09-16 18:20	-1	11.536561	18.456303	0.0
21-09-16 18:30	-1	4.3665595	0.0	0.0
21-09-16 18:40	-1	0.0	4.0799856	0.0
21-09-16 18:50	-1	6.268493	10.901289	2.3899999
21-09-16 19:00	-1	0.0	0.0	0.0
21-09-16 19:10	-1	4.5785093	0.0	0.0
21-09-16 19:20	-1	16.247189	4.079985	6.6736503
21-09-16 19:30	-1	16.39863	2.8885243	2.3899999
21-09-16 19:40	-1	8.365	7.4634957	3.5850003
21-09-16 19:50	-1	0.0	11.54848	0.0
21-09-16 20:00	-1	1.1949999	0.0	12.522058
21-09-16 20:10	-1	0.0	7.6649847	3.5900002
21-09-16 20:20	-1	0.0	1.6899849	7.95156
21-09-16 20:30	-1	0.0	6.4749846	21.417133
21-09-16 20:40	-1	12.035085	20.823622	32.59802
21-09-16 20:50	-1	1.1949999	12.247033	1.1949999
21-09-16 21:00	-1	16.618593	14.3550005	4.7800007
21-09-16 21:10	-1	1.1949999	0.0	23.785578
21-09-16 21:20	-1	1.1949999	2.3899999	10.554971
21-09-16 21:30	-1	1.1949999	1.6899855	5.492546
21-09-16 21:40	-1	0.0	5.0699553	36.528145
21-09-16 21:50	-1	11.754971	4.7799997	24.033323
21-09-16 22:00	-1	11.744969	10.754999	13.154999
21-09-16 22:10	-1	11.828661	4.0799847	23.776428
21-09-16 22:20	-1	0.0	9.57	0.0
21-09-16 22:30	-1	1.6899853	1.6899855	5.283525
21-09-16 22:40	-1	5.7770486	2.3899999	4.7799997
21-09-16 22:50	-1	11.955	6.4699845	3.5849998
21-09-16 23:00	-1	5.773507	22.670986	0.0
21-09-16 23:10	-1	10.54997	29.74419	5.98
21-09-16 23:20	-1	12.239956	19.411572	0.0
21-09-16 23:30	-1	2.3899999	2.6721015	5.2799845
21-09-16 23:40	-1	25.88848	17.034954	2.3899999
21-09-16 23:50	-1	23.941067	20.402073	5.279985
21-09-17 00:00	-1	46.38579	45.994392	5.2799845
21-09-17 00:10	-1	22.568914	12.444984	2.3899999
21-09-17 00:20	-1	38.704506	30.046383	30.74174
21-09-17 00:30	-1	40.79856	26.71842	14.720198
21-09-17 00:40	-1	16.043524	18.214954	33.221478
21-09-17 00:50	-1	34.07699	12.530597	40.38477
21-09-17 01:00	-1	42.709118	39.61492	4.78
21-09-17 01:10	-1	33.342754	40.748978	1.1949999
21-09-17 01:20	-1	45.387123	44.161972	1.1949999
21-09-17 01:30	-1	7.8686514	25.470568	2.8849852
21-09-17 01:40	-1	15.414118	15.6243105	26.6715
21-09-17 01:50	-1	13.448496	47.886982	5.279985
21-09-17 02:00	-1	26.595673	21.550724	34.822933
21-09-17 02:10	-1	50.537235	63.686066	44.20612
21-09-17 02:20	-1	18.015356	38.259422	42.498604
21-09-17 02:30	-1	43.496956	11.044954	8.375
21-09-17 02:40	-1	7.1699996	0.0	3.5899997
21-09-17 02:50	-1	12.43524	33.074944	15.0386505
21-09-17 03:00	-1	0.0	20.894203	16.609282
21-09-17 03:10	-1	3.5849998	0.0	19.510199
21-09-17 03:20	-1	0.0	3.5849998	8.868525
21-09-17 03:30	-1	1.1949999	27.503674	26.395084
21-09-17 03:40	-1	9.559999	8.60832	6.478524
21-09-17 03:50	-1	11.254987	27.17279	2.6721015
21-09-17 04:00	-1	12.430765	2.3899999	3.8671005
21-09-17 04:10	-1	11.259984	4.2081943	5.7699704
21-09-17 04:20	-1	82.06288	61.46684	38.999992
21-09-17 04:30	-1	40.822777	22.875694	36.23557
21-09-17 04:40	-1	22.106989	8.300102	8.859985
21-09-17 04:50	-1	20.112144	28.520542	37.0216
21-09-17 05:00	-1	24.64661	25.98756	33.628616
21-09-17 05:10	-1	32.789986	11.754969	9.156561
21-09-17 05:20	-1	16.321558	31.665066	16.607199
21-09-17 05:30	-1	29.56055	17.318449	21.807034
21-09-17 05:40	-1	11.047102	7.1750007	18.011545
21-09-17 05:50	-1	49.456715	22.313478	21.171307
21-09-17 06:00	-1	16.030321	57.739418	7.1800003
21-09-17 06:10	-1	4.7799997	24.781643	8.568666
21-09-17 06:20	-1	5.0621023	21.11156	34.62765
21-09-17 06:30	-1	18.292713	45.183556	32.515587
21-09-17 06:40	-1	3.5899997	34.27987	30.404865
21-09-17 06:50	-1	0.0	9.57	35.96508
21-09-17 07:00	0	4.7849994	3.5900006	13.225611
21-09-17 07:10	0	0.0	0.0	18.495914
21-09-17 07:20	0	0.0	2.3999999	3.5850005
21-09-17 07:30	0	3.5849998	24.414984	3.5849998
21-09-17 07:40	0	6.474984	0.0	11.960001
21-09-17 07:50	0	0.0	5.2799845	0.0
21-09-17 08:00	0	1.1949999	2.3899999	0.0
21-09-17 08:10	0	0.0	0.0	0.0
21-09-17 08:20	0	0.0	2.3899999	0.0
21-09-17 08:30	0	0.0	12.444985	2.3950005
21-09-17 08:40	0	0.0	3.5850003	10.55997
21-09-17 08:50	0	0.0	0.0	3.5849998
21-09-17 09:00	0	0.0	0.0	0.0
21-09-17 09:10	0	0.0	0.0	0.0
21-09-17 09:20	0	6.474986	10.064985	10.554972
21-09-17 09:30	0	24.556465	8.436083	1.2
21-09-17 09:40	0	11.464918	11.766118	0.0
21-09-17 09:50	0	23.43853	9.36351	7.9543266
21-09-17 10:00	0	10.852729	23.080566	9.851575
21-09-17 10:10	0	141.73944	128.52054	157.13185
21-09-17 10:20	0	84.512856	98.13634	109.66016
21-09-17 10:30	0	44.81423	45.69416	37.66507
21-09-17 10:40	0	56.86568	19.123636	28.770182
21-09-17 10:50	0	38.218746	67.824936	80.22688
21-09-17 11:00	0	5.77851	31.333633	56.59212
21-09-17 11:10	0	0.0	7.373633	39.123478
21-09-17 11:20	0	0.0	21.763971	11.254984
21-09-17 11:30	0	4.0799856	46.500317	31.24855
21-09-17 11:40	0	1.1949999	1.1949999	11.249986
21-09-17 11:50	0	1.1949999	6.057849	18.438522
21-09-17 12:00	0	1.1949999	0.0	20.690197
21-09-17 12:10	0	0.0	0.0	0.0
21-09-17 12:20	0	0.0	0.0	0.0
21-09-17 12:30	0	5.9799995	2.39	0.0
21-09-17 12:40	0	2.8849854	0.0	2.3899999
21-09-17 12:50	0	0.0	0.0	0.0
21-09-17 13:00	0	3.38351	0.0	4.7800007
21-09-17 13:10	0	0.0	0.0	1.1949999
21-09-17 13:20	0	0.0	2.3900003	1.1949999
21-09-17 13:30	0	0.0	0.0	7.464956
21-09-17 13:40	0	0.0	0.0	4.084985
21-09-17 13:50	0	0.0	6.9720497	9.14994
21-09-17 14:00	0	4.57497	7.1699996	18.434986
21-09-17 14:10	0	41.675255	37.235542	35.096172
21-09-17 14:20	0	24.994894	61.45689	54.289772
21-09-17 14:30	0	20.618496	24.402159	37.729992
21-09-17 14:40	0	32.959908	24.49699	29.647623
21-09-17 14:50	0	6.2740445	0.0	22.989584
21-09-17 15:00	0	0.0	2.3899999	21.117022
21-09-17 15:10	0	4.78	4.0849853	13.7291355
21-09-17 15:20	0	0.0	0.0	8.864985
21-09-17 15:30	0	0.0	3.383508	0.0
21-09-17 15:40	0	1.1949999	0.0	0.0
21-09-17 15:50	0	8.365001	0.0	9.544978
21-09-17 16:00	0	0.0	0.0	1.992108
21-09-17 16:10	0	0.0	3.5849998	0.0
21-09-17 16:20	0	2.3899999	2.3899999	3.5900002
21-09-17 16:30	0	2.3899999	2.3899999	1.1949999
21-09-17 16:40	0	0.0	0.0	0.0
21-09-17 16:50	0	0.0	0.0	0.0
21-09-17 17:00	0	0.0	0.0	0.0
21-09-17 17:10	0	2.3899999	3.5899997	11.058493
21-09-17 17:20	0	2.3899999	0.0	0.0
21-09-17 17:30	0	8.859984	0.0	0.0
21-09-17 17:40	0	2.3899999	2.3899999	2.3950002
21-09-17 17:50	0	0.0	0.0	0.0
21-09-17 18:00	0	3.5849998	1.6899855	0.0
21-09-17 18:10	0	8.859984	6.4749856	6.76156
21-09-17 18:20	0	4.78	2.3949997	0.0
21-09-17 18:30	0	2.39	0.0	2.395
21-09-17 18:40	0	10.765	0.0	0.0
21-09-17 18:50	0	0.0	1.1949999	1.1950004
21-09-17 19:00	0	1.1949999	0.0	13.237005
21-09-17 19:10	0	0.0	0.0	1.195
21-09-17 19:20	0	6.4749856	5.98	11.955
21-09-17 19:30	0	7.6699843	24.36512	2.3899999
21-09-17 19:40	0	0.0	19.502808	2.3899999
21-09-17 19:50	0	7.2027802	4.0799847	2.3899999
21-09-17 20:00	0	18.730556	0.0	4.7799997
21-09-17 20:10	0	12.454985	4.0849853	10.058523
21-09-17 20:20	0	2.395	0.0	23.004955
21-09-17 20:30	0	0.0	0.0	17.538479
21-09-17 20:40	0	0.0	0.0	25.263613
21-09-17 20:50	0	2.395	0.0	11.955
21-09-17 21:00	0	1.1949999	3.5900002	8.544699
21-09-17 21:10	0	0.0	13.436574	1.015301
21-09-17 21:20	0	8.9381485	1.6935244	1.195
21-09-17 21:30	0	3.5899997	25.619986	6.4749856
21-09-17 21:40	0	1.689985	3.5849998	0.0
21-09-17 21:50	0	11.536559	7.1799994	0.0
21-09-17 22:00	0	4.3127956	0.0	11.259985
21-09-17 22:10	0	4.785	9.642851	2.3950002
21-09-17 22:20	0	1.1949998	0.0	7.368666
21-09-17 22:30	0	0.0	1.195	3.5850005
21-09-17 22:40	0	11.955	6.707794	8.658494
21-09-17 22:50	0	14.917056	4.785001	4.7799997
21-09-17 23:00	0	4.4434853	14.545499	4.78
21-09-17 23:10	0	12.373586	2.5639257	16.73
21-09-17 23:20	0	0.0	18.9959	2.3899999
21-09-17 23:30	0	22.294327	33.725945	2.6765745
21-09-17 23:40	0	24.186573	3.3835099	10.353481
21-09-17 23:50	0	0.0	5.557086	5.9799995
21-09-18 00:00	0	22.879074	6.060082	12.448524
21-09-18 00:10	0	26.186361	19.404276	2.3950005
21-09-18 00:20	0	19.005054	21.10994	2.444792
21-09-18 00:30	0	18.500593	16.740002	11.910208
21-09-18 00:40	0	6.4735246	14.147047	0.0
21-09-18 00:50	0	27.858646	13.022043	2.39
21-09-18 01:00	0	2.3899999	3.5900002	2.39
21-09-18 01:10	0	21.902119	25.361559	5.2835245
21-09-18 01:20	0	43.358494	33.929035	24.756306
21-09-18 01:30	0	42.515614	24.058771	15.125097
21-09-18 01:40	0	11.823659	25.762304	11.047102
21-09-18 01:50	0	35.316208	1.1949999	20.39707
21-09-18 02:00	0	21.592072	30.673481	17.801811
21-09-18 02:10	0	18.392492	47.79528	22.13085
21-09-18 02:20	0	16.034538	32.442635	13.446574
21-09-18 02:30	0	9.368509	2.3899999	7.1699996
21-09-18 02:40	0	0.0	17.234985	0.0
21-09-18 02:50	0	6.2615743	14.561707	2.8849854
21-09-18 03:00	0	7.4565744	33.50162	18.443523
21-09-18 03:10	0	0.0	2.3899999	6.2615747
21-09-18 03:20	0	0.0	0.0	6.4735246
21-09-18 03:30	0	3.5849998	0.0	0.0
21-09-18 03:40	0	1.6899849	14.13497	13.734914
21-09-18 03:50	0	21.615086	15.3385105	20.40061
21-09-18 04:00	0	50.203358	2.3899999	49.94517
21-09-18 04:10	0	33.421352	7.743676	38.77848
21-09-18 04:20	0	10.754999	0.0	10.064985
21-09-18 04:30	0	3.5849998	0.0	25.712147
21-09-18 04:40	0	8.659955	6.7027946	0.0
21-09-18 04:50	0	51.164204	8.159971	9.57
21-09-18 05:00	0	28.845856	41.847797	62.39042
21-09-18 05:10	0	18.91997	20.919144	30.75555
21-09-18 05:20	0	19.780998	24.281342	15.837033
21-09-18 05:30	0	25.680069	31.02576	22.809925
21-09-18 05:40	0	34.602905	16.60366	36.87216
21-09-18 05:50	0	27.572071	9.559999	13.649986
21-09-18 06:00	0	14.849986	26.614353	17.94
21-09-18 06:10	0	7.6649857	60.91566	20.905071
21-09-18 06:20	0	11.536558	7.6649847	1.195
21-09-18 06:30	0	48.06509	40.60411	4.7799997
21-09-18 06:40	0	13.172781	3.5900002	0.0
21-09-18 06:50	0	2.39	1.1949999	1.1949999
21-09-18 07:00	1	3.5900002	13.940099	17.037033
21-09-18 07:10	1	0.0	0.0	0.0
21-09-18 07:20	1	1.1949999	0.0	1.1949999
21-09-18 07:30	1	1.1949999	0.0	3.5849998
21-09-18 07:40	1	10.059984	2.3900003	4.088525
21-09-18 07:50	1	0.0	0.0	0.0
21-09-18 08:00	1	0.0	0.0	4.7850003
21-09-18 08:10	1	0.0	8.649341	0.0
21-09-18 08:20	1	0.0	0.0	0.0
21-09-18 08:30	1	0.0	3.6000004	0.0
21-09-18 08:40	1	3.5900006	3.5900006	0.0
21-09-18 08:50	1	0.0	1.1949999	0.0
21-09-18 09:00	1	1.1949999	0.0	9.359971
21-09-18 09:10	1	0.0	0.0	7.1699996
21-09-18 09:20	1	3.5900006	0.0	4.785
21-09-18 09:30	1	0.0	0.0	0.0
21-09-18 09:40	1	8.370001	3.5899997	6.9735093
21-09-18 09:50	1	20.697964	6.9699697	1.689985
21-09-18 10:00	1	1.1949999	0.0	8.667033
21-09-18 10:10	1	1.6899855	2.395	1.6935241
21-09-18 10:20	1	8.8635235	0.0	5.2749853
21-09-18 10:30	1	11.960001	19.643524	13.452036
21-09-18 10:40	1	42.705128	17.033495	32.67212
21-09-18 10:50	1	25.76214	23.579937	32.253204
21-09-18 11:00	1	11.343608	0.0	10.054985
21-09-18 11:10	1	2.3949995	7.9543257	0.0
21-09-18 11:20	1	6.488524	23.92	4.084986
21-09-18 11:30	1	5.9850006	11.335595	22.886627
21-09-18 11:40	1	18.429983	19.438496	10.064985
21-09-18 11:50	1	8.392779	25.481659	45.400505
21-09-18 12:00	1	0.0	0.0	0.0
21-09-18 12:10	1	0.0	7.1800003	4.7799997
21-09-18 12:20	1	2.884985	0.0	3.5849998
21-09-18 12:30	1	0.0	0.0	0.0
21-09-18 12:40	1	10.832072	5.985	3.595
21-09-18 12:50	1	0.0	0.0	3.3870487
21-09-18 13:00	1	1.1949999	2.3900006	0.0
21-09-18 13:10	1	2.3899999	0.0	15.829956
21-09-18 13:20	1	0.0	3.5950005	2.3899999
21-09-18 13:30	1	4.083524	0.0	4.78
21-09-18 13:40	1	11.051574	0.0	5.741661
21-09-18 13:50	1	0.0	3.5900002	7.68544
21-09-18 14:00	1	0.0	2.3899999	3.5849998
21-09-18 14:10	1	2.8849854	0.0	1.1949999
21-09-18 14:20	1	2.3899999	0.0	4.785
21-09-18 14:30	1	3.379971	0.0	1.1949999
21-09-18 14:40	1	0.0	0.0	0.0
21-09-18 14:50	1	0.0	5.975	0.0
21-09-18 15:00	1	3.5849998	11.95	1.689985
21-09-18 15:10	1	2.3899999	0.0	0.0
21-09-18 15:20	1	5.778508	0.0	0.0
21-09-18 15:30	1	0.0	0.0	2.3899999
21-09-18 15:40	1	1.1949998	2.8885245	0.0
21-09-18 15:50	1	5.2749853	0.0	12.333422
21-09-18 16:00	1	0.0	0.0	0.0
21-09-18 16:10	1	0.0	0.0	4.0799847
21-09-18 16:20	1	3.5900002	3.5849998	1.6935246
21-09-18 16:30	1	5.98	14.838524	0.0
21-09-18 16:40	1	0.0	4.083524	6.9785094
21-09-18 16:50	1	0.0	0.0	0.0
21-09-18 17:00	1	0.0	0.0	0.0
21-09-18 17:10	1	4.7849994	0.0	12.236574
21-09-18 17:20	1	5.2749853	0.0	0.0
21-09-18 17:30	1	2.3999999	5.0621014	0.0
21-09-18 17:40	1	16.048523	2.3900008	0.0
21-09-18 17:50	1	2.3950007	0.0	0.0
21-09-18 18:00	1	3.383508	0.0	10.7699995
21-09-18 18:10	1	0.0	23.410227	0.0
21-09-18 18:20	1	4.3127947	14.24967	0.0
21-09-18 18:30	1	0.0	1.1949998	10.088523
21-09-18 18:40	1	1.1949999	0.0	2.3899999
21-09-18 18:50	1	5.565098	0.0	1.1949999
21-09-18 19:00	1	0.0	3.5900006	4.079985
21-09-18 19:10	1	10.837851	28.864923	25.401575
21-09-18 19:20	1	1.1949999	20.833523	50.43572
21-09-18 19:30	1	0.0	1.2000003	2.39
21-09-18 19:40	1	0.0	32.94137	0.0
21-09-18 19:50	1	13.932086	12.943507	4.7799997
21-09-18 20:00	1	0.0	0.0	0.0
21-09-18 20:10	1	2.3899999	0.0	0.0
21-09-18 20:20	1	0.0	0.0	1.1949999
21-09-18 20:30	1	0.0	0.0	0.0
21-09-18 20:40	1	1.1949999	3.37997	2.3899999
21-09-18 20:50	1	5.2749853	1.1949999	4.7799997
21-09-18 21:00	1	0.0	0.0	0.0
21-09-18 21:10	1	0.0	0.0	0.0
21-09-18 21:20	1	1.1949999	2.4	0.0
21-09-18 21:30	1	10.76	6.478524	8.159971
21-09-18 21:40	1	0.0	7.1699996	0.0
21-09-18 21:50	1	14.909203	23.080038	11.037102
21-09-18 22:00	1	0.0	16.812073	8.945069
21-09-18 22:10	1	0.0	0.0	0.0
21-09-18 22:20	1	19.212849	8.370001	5.274985
21-09-18 22:30	1	3.5849998	2.3899999	0.0
21-09-18 22:40	1	11.965	33.44514	1.1949999
21-09-18 22:50	1	12.944969	20.346416	11.7535095
21-09-18 23:00	1	1.1949999	4.9786654	0.0
21-09-18 23:10	1	14.6271	19.91994	0.0
21-09-18 23:20	1	10.059985	3.5900002	1.1949999
21-09-18 23:30	1	3.8721013	7.1750007	3.5900002
21-09-18 23:40	1	13.447034	25.682835	26.603495
21-09-18 23:50	1	14.134972	15.430056	18.71848
21-09-19 00:00	1	38.78788	41.10618	7.1699996
21-09-19 00:10	1	14.426546	16.928665	14.633496
21-09-19 00:20	1	24.561205	19.906559	21.108479
21-09-19 00:30	1	18.800709	20.195581	35.6057
21-09-19 00:40	1	8.944136	0.0	0.0
21-09-19 00:50	1	12.241575	7.1699996	0.0
21-09-19 01:00	1	21.781189	18.247034	4.785
21-09-19 01:10	1	26.112528	7.6699853	0.0
21-09-19 01:20	1	34.1363	23.305527	4.7799997
21-09-19 01:30	1	38.330708	26.157293	2.3899999
21-09-19 01:40	1	14.917834	9.354971	0.0
21-09-19 01:50	1	17.040573	33.419273	8.864985
21-09-19 02:00	1	44.92077	33.91478	11.044956
21-09-19 02:10	1	30.963434	16.064808	14.13497
21-09-19 02:20	1	15.612071	14.757975	8.445612
21-09-19 02:30	1	3.5849998	29.280066	10.558508
21-09-19 02:40	1	0.0	12.224119	6.575
21-09-19 02:50	1	3.5849998	30.639597	11.854986
21-09-19 03:00	1	7.175	37.735603	7.175
21-09-19 03:10	1	5.98	25.926413	27.844172
21-09-19 03:20	1	0.0	13.716249	24.203495
21-09-19 03:30	1	2.39	12.459986	36.005486
21-09-19 03:40	1	0.0	26.397842	24.69494
21-09-19 03:50	1	4.7799997	29.608465	37.640625
21-09-19 04:00	1	11.281305	15.468404	32.060936
21-09-19 04:10	1	10.7699995	13.648524	28.353632
21-09-19 04:20	1	17.31153	9.56	26.675564
21-09-19 04:30	1	6.4749846	2.3899999	21.595612
21-09-19 04:40	1	41.582783	16.32848	36.74525
21-09-19 04:50	1	39.587208	16.53497	14.417071
21-09-19 05:00	1	27.832684	50.180668	63.534924
21-09-19 05:10	1	36.73649	30.470072	30.93049
21-09-19 05:20	1	24.002003	20.264797	18.00707
21-09-19 05:30	1	40.388557	24.06268	36.935154
21-09-19 05:40	1	16.117056	0.0	10.752175
21-09-19 05:50	1	19.419956	33.836346	11.046576
21-09-19 06:00	1	43.7867	29.361988	0.0
21-09-19 06:10	1	27.449677	38.739334	4.0799847
21-09-19 06:20	1	0.0	9.56	3.5849998
21-09-19 06:30	1	20.410084	25.396572	7.4615755
21-09-19 06:40	1	20.694424	31.45166	2.3899999
21-09-19 06:50	1	0.0	0.0	2.3899996
21-09-19 07:00	2	2.3899999	0.0	7.6649847
21-09-19 07:10	2	0.0	0.0	7.175
21-09-19 07:20	2	4.7850003	0.0	0.0
21-09-19 07:30	2	4.7799997	3.5849998	0.0
21-09-19 07:40	2	3.37997	0.0	0.0
21-09-19 07:50	2	0.0	3.3799706	4.7799997
21-09-19 08:00	2	1.1949999	0.0	0.0
21-09-19 08:10	2	0.0	0.0	0.0
21-09-19 08:20	2	0.0	5.274986	0.0
21-09-19 08:30	2	0.0	3.5849996	7.7565637
21-09-19 08:40	2	1.1949997	0.0	0.9939812
21-09-19 08:50	2	8.15997	5.98	3.6994405
21-09-19 09:00	2	2.3899999	0.0	1.1949999
21-09-19 09:10	2	23.500097	0.0	14.14205
21-09-19 09:20	2	12.315885	1.1949999	7.043134
21-09-19 09:30	2	22.509968	17.09771	15.913646
21-09-19 09:40	2	3.3799706	2.3899999	3.5849998
21-09-19 09:50	2	0.0	1.2	0.0
21-09-19 10:00	2	5.975	3.8721013	14.421545
21-09-19 10:10	2	1.1949998	0.0	22.023525
21-09-19 10:20	2	4.7849994	2.3899999	14.848524
21-09-19 10:30	2	0.0	6.4785247	27.582071
21-09-19 10:40	2	0.0	2.3899999	4.5749702
21-09-19 10:50	2	0.0	0.0	4.083524
21-09-19 11:00	2	0.0	5.577647	2.395
21-09-19 11:10	2	3.5899997	33.609863	11.75997
21-09-19 11:20	2	4.079985	17.52494	15.982236
21-09-19 11:30	2	0.0	6.9649706	23.362652
21-09-19 11:40	2	2.3950002	26.386545	22.30656
21-09-19 11:50	2	2.395	9.57	41.297295
21-09-19 12:00	2	1.1949999	32.873608	18.71994
21-09-19 12:10	2	9.653624	5.9799995	14.138512
21-09-19 12:20	2	24.76555	3.5849998	11.54156
21-09-19 12:30	2	2.3899999	1.1949999	1.1949999
21-09-19 12:40	2	0.0	0.0	0.0
21-09-19 12:50	2	3.5899997	0.0	4.7799997
21-09-19 13:00	2	2.39	0.0	12.736559
21-09-19 13:10	2	8.654342	13.960559	0.0
21-09-19 13:20	2	0.0	0.0	0.0
21-09-19 13:30	2	5.975	2.3899999	11.829439
21-09-19 13:40	2	0.0	0.0	1.1949999
21-09-19 13:50	2	0.0	0.0	0.0
21-09-19 14:00	2	0.0	0.0	1.689985
21-09-19 14:10	2	0.0	2.395	2.3899999
21-09-19 14:20	2	0.0	0.0	0.0
21-09-19 14:30	2	0.0	0.0	2.3899999
21-09-19 14:40	2	1.1949999	3.5850003	3.5849998
21-09-19 14:50	2	0.0	7.1699996	0.0
21-09-19 15:00	2	0.0	4.7799997	2.8849852
21-09-19 15:10	2	0.0	2.3899999	8.6521015
21-09-19 15:20	2	0.0	0.0	0.0
21-09-19 15:30	2	8.168509	0.0	10.759999
21-09-19 15:40	2	0.0	0.0	6.4735246
21-09-19 15:50	2	1.1949999	0.0	0.0
21-09-19 16:00	2	1.1949999	0.0	2.3899999
21-09-19 16:10	2	3.5850005	0.0	0.0
21-09-19 16:20	2	0.0	2.8885243	2.3899999
21-09-19 16:30	2	0.0	0.0	7.1699996
21-09-19 16:40	2	2.3899999	11.8546715	10.342087
21-09-19 16:50	2	1.1949999	11.564097	9.058651
21-09-19 17:00	2	1.1949999	0.0	0.0
21-09-19 17:10	2	0.0	1.1949999	12.458525
21-09-19 17:20	2	1.1949999	4.78	0.0
21-09-19 17:30	2	9.847101	7.175	5.9750004
21-09-19 17:40	2	1.6935244	6.4699845	3.5850003
21-09-19 17:50	2	12.258494	0.0	2.8885245
21-09-19 18:00	2	8.938675	0.0	10.55851
21-09-19 18:10	2	3.5849998	2.3899999	0.0
21-09-19 18:20	2	0.0	1.1949998	0.0
21-09-19 18:30	2	12.444984	7.1699996	2.3950002
21-09-19 18:40	2	0.0	0.0	0.0
21-09-19 18:50	2	6.474984	2.3899999	5.278524
21-09-19 19:00	2	4.7850013	1.1949999	10.35156
21-09-19 19:10	2	0.0	0.0	0.0
21-09-19 19:20	2	0.0	0.0	0.0
21-09-19 19:30	2	0.0	0.0	3.5850003
21-09-19 19:40	2	0.0	0.0	3.3799706
21-09-19 19:50	2	0.0	0.0	0.0
21-09-19 20:00	2	1.1949999	15.826574	5.9749994
21-09-19 20:10	2	6.266574	1.1949999	0.0
21-09-19 20:20	2	14.928609	2.8849852	4.7799997
21-09-19 20:30	2	20.129969	8.8649845	3.5900002
21-09-19 20:40	2	5.279985	17.033497	8.658495
21-09-19 20:50	2	8.940595	7.6699843	11.333147
21-09-19 21:00	2	1.2	14.493001	19.216545
21-09-19 21:10	2	10.14007	0.0	32.66166
21-09-19 21:20	2	10.765	0.0	16.800364
21-09-19 21:30	2	1.1949999	1.6899849	31.580582
21-09-19 21:40	2	2.3949997	15.828751	6.754327
21-09-19 21:50	2	5.975001	12.682795	0.0
21-09-19 22:00	2	2.3899999	6.262101	1.1949998
21-09-19 22:10	2	3.5900002	16.3251	0.0
21-09-19 22:20	2	10.754999	5.557086	3.867101
21-09-19 22:30	2	27.279972	34.011875	1.689985
21-09-19 22:40	2	18.022003	19.83244	8.2359
21-09-19 22:50	2	17.748512	7.127555	1.1999998
21-09-19 23:00	2	7.6649857	17.831135	6.4749846
21-09-19 23:10	2	9.587779	14.208661	29.407816
21-09-19 23:20	2	4.7849994	13.644986	9.432041
21-09-19 23:30	2	31.166546	17.30315	39.398315
21-09-19 23:40	2	16.413565	2.3899999	9.565
21-09-19 23:50	2	15.133478	21.107086	29.855597
21-09-20 00:00	2	9.565	18.712086	4.079985
21-09-20 00:10	2	6.479985	26.394924	55.26994
21-09-20 00:20	2	27.130161	32.23797	26.254892
21-09-20 00:30	2	25.94241	36.1227	23.219986
21-09-20 00:40	2	14.419312	32.850594	2.3950002
21-09-20 00:50	2	13.434955	0.0	6.987048
21-09-20 01:00	2	19.419956	5.975	7.4684944
21-09-20 01:10	2	31.944183	16.033524	0.0
21-09-20 01:20	2	46.061153	36.74064	1.1950003
21-09-20 01:30	2	42.069324	1.195	2.8849854
21-09-20 01:40	2	56.042805	60.19225	24.488453
21-09-20 01:50	2	79.42255	54.965508	25.48696
21-09-20 02:00	2	18.025543	44.665718	0.0
21-09-20 02:10	2	56.229973	82.39702	35.314903
21-09-20 02:20	2	60.05494	40.193687	73.17631
21-09-20 02:30	2	26.199142	39.608616	27.38912
21-09-20 02:40	2	15.829954	24.69156	7.368666
21-09-20 02:50	2	59.478333	47.705513	25.181488
21-09-20 03:00	2	24.478672	11.754969	3.5849998
21-09-20 03:10	2	8.164971	15.142019	18.583765
21-09-20 03:20	2	17.239986	34.218155	12.449985
21-09-20 03:30	2	7.457101	18.08846	0.0
21-09-20 03:40	2	0.0	9.856575	0.0
21-09-20 03:50	2	2.3899999	5.9849997	6.2649555
21-09-20 04:00	2	1.195	18.256138	5.77497
21-09-20 04:10	2	2.395	21.992344	0.0
21-09-20 04:20	2	0.0	2.395	4.7799997
21-09-20 04:30	2	1.6899847	8.16497	0.0
21-09-20 04:40	2	16.316557	8.37	0.0
21-09-20 04:50	2	49.010597	30.620926	24.968662
21-09-20 05:00	2	35.31876	16.19403	30.990763
21-09-20 05:10	2	38.5037	44.05354	46.922615
21-09-20 05:20	2	45.475746	19.709297	39.1222
21-09-20 05:30	2	31.171543	8.891302	7.1800003
21-09-20 05:40	2	53.562714	37.23501	12.030611
21-09-20 05:50	2	21.101559	7.1699996	1.1949999
21-09-20 06:00	2	38.487305	32.86507	6.0946813
21-09-20 06:10	2	18.016542	20.40561	26.475275
21-09-20 06:20	2	27.157013	19.222084	20.406544
21-09-20 06:30	2	24.278645	19.612827	47.00988
21-09-20 06:40	2	0.0	0.0	13.438495
21-09-20 06:50	2	0.0	5.9800005	5.9749994
21-09-20 07:00	3	6.75656	5.067101	15.534999
21-09-20 07:10	3	0.0	5.9850006	10.1391325
21-09-20 07:20	3	0.0	0.0	14.931992
21-09-20 07:30	3	31.460041	1.1949998	0.0
21-09-20 07:40	3	13.230084	2.39	9.853495
21-09-20 07:50	3	7.1700006	0.0	0.0
21-09-20 08:00	3	1.8759257	0.0	0.0
21-09-20 08:10	3	2.9040742	0.0	0.0
21-09-20 08:20	3	0.0	0.0	5.98
21-09-20 08:30	3	0.0	0.0	0.0
21-09-20 08:40	3	0.0	7.456575	1.6899847
21-09-20 08:50	3	3.871574	4.785	8.659955
21-09-20 09:00	3	0.0	10.628134	0.0
21-09-20 09:10	3	4.7850003	1.1949999	0.0
21-09-20 09:20	3	4.079985	7.1699996	6.240801
21-09-20 09:30	3	4.0799847	0.0	6.506218
21-09-20 09:40	3	0.0	0.0	2.3899999
21-09-20 09:50	3	33.717766	2.39	2.3950005
21-09-20 10:00	3	2.3899999	0.0	0.0
21-09-20 10:10	3	1.1949999	8.163509	1.2000003
21-09-20 10:20	3	11.324202	0.0	3.5849998
21-09-20 10:30	3	5.7699695	1.1949999	1.1950004
21-09-20 10:40	3	0.0	3.3835094	3.5849998
21-09-20 10:50	3	0.0	2.3899999	2.3899999
21-09-20 11:00	3	6.0	9.84934	7.4565735
21-09-20 11:10	3	2.395	15.535001	1.1949999
21-09-20 11:20	3	0.0	2.3899999	4.7999997
21-09-20 11:30	3	6.272032	9.851573	18.237034
21-09-20 11:40	3	9.363508	8.365	6.513086
21-09-20 11:50	3	17.744295	13.443494	8.681071
21-09-20 12:00	3	20.270725	27.825567	40.18499
21-09-20 12:10	3	5.9800005	16.434565	29.926273
21-09-20 12:20	3	0.0	0.0	4.785001
21-09-20 12:30	3	4.0799856	11.259985	30.342571
21-09-20 12:40	3	0.0	0.0	7.9565606
21-09-20 12:50	3	0.0	0.0	16.402695
21-09-20 13:00	3	2.395	5.9799995	9.359972
21-09-20 13:10	3	0.0	0.0	5.975
21-09-20 13:20	3	0.0	0.0	2.3899999
21-09-20 13:30	3	2.3899999	0.0	0.0
21-09-20 13:40	3	0.0	4.3127947	0.0
21-09-20 13:50	3	5.2835245	2.3900003	6.4749846
21-09-20 14:00	3	0.0	2.3899999	0.0
21-09-20 14:10	3	9.36851	3.5900002	12.3186455
21-09-20 14:20	3	0.0	0.0	0.0
21-09-20 14:30	3	0.0	4.78	0.0
21-09-20 14:40	3	1.1949999	7.6649857	4.785
21-09-20 14:50	3	2.3899999	0.0	0.0
21-09-20 15:00	3	2.3899999	0.0	0.0
21-09-20 15:10	3	5.979999	1.1949999	5.975
21-09-20 15:20	3	3.5849998	3.5900002	16.32656
21-09-20 15:30	3	42.861732	32.19144	60.8951
21-09-20 15:40	3	119.569336	144.32295	149.81688
21-09-20 15:50	3	51.69763	50.453697	101.5603
21-09-20 16:00	3	17.514324	32.453545	16.110914
21-09-20 16:10	3	12.252033	24.19434	53.27714
21-09-20 16:20	3	30.031322	6.2593412	12.944969
21-09-20 16:30	3	3.5421433	7.674985	31.532639
21-09-20 16:40	3	2.3899999	4.7799997	0.0
21-09-20 16:50	3	0.0	3.5900002	0.0
21-09-20 17:00	3	5.2749853	0.0	2.4
21-09-20 17:10	3	0.0	0.0	2.4
21-09-20 17:20	3	0.0	7.1850004	0.0
21-09-20 17:30	3	0.0	6.469985	0.0
21-09-20 17:40	3	2.3949995	0.0	4.0835247
21-09-20 17:50	3	0.0	0.17071429	0.0
21-09-20 18:00	3	0.0	9.192797	0.0
21-09-20 18:10	3	5.9749994	4.0849853	14.152048
21-09-20 18:20	3	5.9750004	0.0	13.455574
21-09-20 18:30	3	0.0	1.1949998	0.0
21-09-20 18:40	3	0.0	3.5849998	0.0
21-09-20 18:50	3	0.0	0.0	4.78
21-09-20 19:00	3	2.8935242	16.039984	14.071912
21-09-20 19:10	3	0.0	13.938479	0.0
21-09-20 19:20	3	28.453033	28.578436	0.0
21-09-20 19:30	3	19.897085	10.073524	5.041751
21-09-20 19:40	3	0.0	0.0	6.71176
21-09-20 19:50	3	15.625084	0.0	10.549971
21-09-20 20:00	3	0.0	8.663493	9.35997
21-09-20 20:10	3	1.6899853	22.449768	38.91807
21-09-20 20:20	3	0.0	0.0	26.190052
21-09-20 20:30	3	0.0	0.0	11.048495
21-09-20 20:40	3	8.450084	28.786545	16.03216
21-09-20 20:50	3	0.0	27.386978	1.1949999
21-09-20 21:00	3	1.1949999	12.312712	5.0671005
21-09-20 21:10	3	0.0	0.0	0.0
21-09-20 21:20	3	0.0	0.0	2.3950005
21-09-20 21:30	3	5.7699704	2.3899999	8.868525
21-09-20 21:40	3	3.5849996	0.0	2.3899996
21-09-20 21:50	3	2.3899999	1.1949999	2.3899999
21-09-20 22:00	3	1.9474074	8.868525	2.39
21-09-20 22:10	3	7.896933	17.037035	3.5850005
21-09-20 22:20	3	3.5850003	2.8899846	0.0
21-09-20 22:30	3	4.7799997	0.0	16.53351
21-09-20 22:40	3	3.5900006	5.778507	4.57497
21-09-20 22:50	3	0.0	2.3950002	20.694105
21-09-20 23:00	3	0.0	0.0	7.1800013
21-09-20 23:10	3	10.755	0.0	12.948511
21-09-20 23:20	3	21.599926	8.370001	0.0
21-09-20 23:30	3	18.727018	27.37058	3.5849996
21-09-20 23:40	3	5.7749696	3.3835092	0.0
21-09-20 23:50	3	1.1949999	10.1286745	2.395
21-09-21 00:00	3	13.438495	0.0	19.697056
21-09-21 00:10	3	27.362041	0.0	28.59783
21-09-21 00:20	3	3.5849998	0.0	7.175
21-09-21 00:30	3	15.623465	13.030054	13.934939
21-09-21 00:40	3	4.7849994	15.639081	3.5900006
21-09-21 00:50	3	36.40765	9.645609	7.175
21-09-21 01:00	3	18.100168	13.728149	9.35851
21-09-21 01:10	3	24.70156	31.665066	4.7799997
21-09-21 01:20	3	0.0	2.3899999	0.0
21-09-21 01:30	3	31.24787	13.938479	0.0
21-09-21 01:40	3	12.949969	16.53351	3.5900002
21-09-21 01:50	3	14.849985	26.467611	0.0
21-09-21 02:00	3	15.838495	28.443714	12.030612
21-09-21 02:10	3	40.03199	70.47561	29.477118
21-09-21 02:20	3	12.249956	33.42179	26.578592
21-09-21 02:30	3	42.35888	74.25496	37.64199
21-09-21 02:40	3	6.7520866	6.9649706	13.73007
21-09-21 02:50	3	32.146614	40.07261	32.57775
21-09-21 03:00	3	47.231052	70.83922	40.32217
21-09-21 03:10	3	34.323357	61.70887	43.69938
21-09-21 03:20	3	1.1949999	71.84142	41.736675
21-09-21 03:30	3	2.39	15.133479	21.811575
21-09-21 03:40	3	0.0	23.041414	6.9699707
21-09-21 03:50	3	0.0	38.116558	19.212006
21-09-21 04:00	3	0.0	16.80707	1.6899855
21-09-21 04:10	3	4.5835085	11.307785	1.195
21-09-21 04:20	3	0.0	53.51131	17.034954
21-09-21 04:30	3	2.3899999	14.215579	4.079985
21-09-21 04:40	3	5.77851	22.29994	11.053493
21-09-21 04:50	3	7.6649857	31.472645	29.142267
21-09-21 05:00	3	30.53214	68.64444	46.074993
21-09-21 05:10	3	10.84061	13.649984	18.93351
21-09-21 05:20	3	24.28504	17.52702	4.7799997
21-09-21 05:30	3	15.630084	2.3899994	4.079985
21-09-21 05:40	3	10.059985	4.5749702	9.424186
21-09-21 05:50	3	15.198018	0.0	1.1949999
21-09-21 06:00	3	45.555378	1.1949999	2.3900003
21-09-21 06:10	3	1.1949999	0.0	0.0
21-09-21 06:20	3	4.78	2.8849847	1.6899849
21-09-21 06:30	3	13.233465	37.23407	12.752019
21-09-21 06:40	3	2.3899999	1.1949999	0.0
21-09-21 06:50	3	0.0	0.0	0.0
21-09-21 07:00	4	3.5849998	0.0	0.0
21-09-21 07:10	4	0.0	0.0	8.662035
21-09-21 07:20	4	0.0	1.1949999	12.449985
21-09-21 07:30	4	2.3899999	4.7850003	1.1949999
21-09-21 07:40	4	0.0	11.95	11.254985
21-09-21 07:50	4	0.0	2.3899999	5.56156
21-09-21 08:00	4	2.3899999	0.0	1.1949999
21-09-21 08:10	4	0.0	12.459985	1.1949999
21-09-21 08:20	4	17.43865	12.953509	11.20787
21-09-21 08:30	4	14.6384945	21.673088	12.31061
21-09-21 08:40	4	11.75497	37.840652	11.7549715
21-09-21 08:50	4	21.112085	0.0	10.059985
21-09-21 09:00	4	5.980001	7.740916	7.45934
21-09-21 09:10	4	0.0	9.570002	0.0
21-09-21 09:20	4	1.1949999	0.0	0.0
21-09-21 09:30	4	0.0	0.0	0.0
21-09-21 09:40	4	4.7799997	4.0799847	0.0
21-09-21 09:50	4	0.0	4.785	4.5835104
21-09-21 10:00	4	26.181423	30.06663	27.887644
21-09-21 10:10	4	28.56366	24.566206	29.29845
21-09-21 10:20	4	23.372986	21.337048	46.585667
21-09-21 10:30	4	26.462152	20.20282	47.652092
21-09-21 10:40	4	7.1699996	8.868525	9.144327
21-09-21 10:50	4	8.679355	4.7799997	15.3385105
21-09-21 11:00	4	14.886569	8.6521015	7.9570856
21-09-21 11:10	4	0.43719515	0.0	4.7849994
21-09-21 11:20	4	10.342085	2.395	5.783508
21-09-21 11:30	4	3.5899997	0.0	0.0
21-09-21 11:40	4	0.0	0.0	0.0
21-09-21 11:50	4	0.0	0.0	0.0
21-09-21 12:00	4	0.0	0.0	3.5899997
21-09-21 12:10	4	4.084985	0.0	0.0
21-09-21 12:20	4	2.3899999	4.084985	2.3899999
21-09-21 12:30	4	3.5900002	1.1949999	3.5849998
21-09-21 12:40	4	3.5849998	0.0	1.1949999
21-09-21 12:50	4	0.0	1.1949999	1.1949999
21-09-21 13:00	4	0.0	0.0	10.059985
21-09-21 13:10	4	0.0	2.3950002	0.0
21-09-21 13:20	4	0.0	1.1949999	0.0
21-09-21 13:30	4	1.1950002	2.3899999	1.9735324
21-09-21 13:40	4	4.079985	2.3899999	8.581439
21-09-21 13:50	4	1.689985	6.7565603	0.0
21-09-21 14:00	4	4.0799856	0.0	1.1464815
21-09-21 14:10	4	0.0	0.0	0.048518807
21-09-21 14:20	4	0.0	3.3835094	2.4
21-09-21 14:30	4	10.55351	3.379971	1.1949999
21-09-21 14:40	4	0.0	3.3799698	4.7799997
21-09-21 14:50	4	0.0	0.0	4.0799847
21-09-21 15:00	4	0.0	0.0	0.0
21-09-21 15:10	4	0.0	0.0	2.3899999
21-09-21 15:20	4	2.395	0.0	3.5900002
21-09-21 15:30	4	0.0	0.0	0.0
21-09-21 15:40	4	14.139971	7.673524	2.3950005
21-09-21 15:50	4	5.067101	1.6935246	6.9685097
21-09-21 16:00	4	9.854956	15.342051	0.0
21-09-21 16:10	4	0.0	0.0	0.0
21-09-21 16:20	4	2.884986	2.3899999	2.3999999
21-09-21 16:30	4	0.0	0.0	18.042006
21-09-21 16:40	4	6.770556	27.679165	30.06163
21-09-21 16:50	4	0.0	0.0	7.669986
21-09-21 17:00	4	1.1949999	0.0	3.8459296
21-09-21 17:10	4	10.153975	0.0	7.404055
21-09-21 17:20	4	4.69455	0.0	0.0
21-09-21 17:30	4	8.6521015	0.0	4.9786654
21-09-21 17:40	4	0.0	0.0	4.0799847
21-09-21 17:50	4	0.0	7.1699996	0.0
21-09-21 18:00	4	0.0	2.3899999	0.0
21-09-21 18:10	4	0.0	5.9799995	8.859984
21-09-21 18:20	4	2.3949995	0.0	0.0
21-09-21 18:30	4	0.0	0.0	2.4
21-09-21 18:40	4	0.0	0.0	4.7799997
21-09-21 18:50	4	8.4	4.3678656	10.137239
21-09-21 19:00	4	8.172049	2.39	9.563355
21-09-21 19:10	4	16.604437	31.952627	52.78709
21-09-21 19:20	4	39.599144	66.78056	60.11009
21-09-21 19:30	4	12.519203	24.199955	45.759468
21-09-21 19:40	4	10.755	9.146559	7.1699996
21-09-21 19:50	4	2.3899999	4.0799856	20.819984
21-09-21 20:00	4	3.5900002	0.0	0.0
21-09-21 20:10	4	0.0	1.1949999	0.0
21-09-21 20:20	4	2.3899999	5.2799845	8.864735
21-09-21 20:30	4	0.0	5.344203	1.2002509
21-09-21 20:40	4	8.375	13.996303	5.279985
21-09-21 20:50	4	0.0	9.587779	0.0
21-09-21 21:00	4	0.0	6.9685087	0.0
21-09-21 21:10	4	0.0	0.0	0.0
21-09-21 21:20	4	0.0	0.0	0.0
21-09-21 21:30	4	1.689985	0.0	0.0
21-09-21 21:40	4	8.449926	0.0	6.964971
21-09-21 21:50	4	16.31656	0.0	0.0
21-09-21 22:00	4	2.3899999	2.3949997	5.975
21-09-21 22:10	4	13.452034	6.767016	6.4849854
21-09-21 22:20	4	2.3899999	0.0	13.950098
21-09-21 22:30	4	0.0	3.5899997	20.674173
21-09-21 22:40	4	15.743666	25.0616	10.359098
21-09-21 22:50	4	5.975	2.8885245	14.643496
21-09-21 23:00	4	23.077026	7.96202	23.46682
21-09-21 23:10	4	2.3899999	16.31994	11.373035
21-09-21 23:20	4	34.448605	24.914968	32.857086
21-09-21 23:30	4	11.748509	23.156496	19.494104
21-09-21 23:40	4	2.3899999	13.444954	23.991543
21-09-21 23:50	4	13.949097	13.444956	29.622335
21-09-22 00:00	4	5.0621004	3.5849998	29.581488
21-09-22 00:10	4	10.347086	8.859985	21.606544
21-09-22 00:20	4	3.3835099	8.859985	13.1449995
21-09-22 00:30	4	18.93497	26.46709	13.1449995
21-09-22 00:40	4	40.20222	26.946207	1.1949999
21-09-22 00:50	4	57.490314	32.104828	6.4735246
21-09-22 01:00	4	28.767258	15.621546	9.372049
21-09-22 01:10	4	8.369999	7.1699996	0.0
21-09-22 01:20	4	4.7850003	2.3899999	0.0
21-09-22 01:30	4	38.31097	0.0	0.0
21-09-22 01:40	4	19.712833	17.72497	1.1950003
21-09-22 01:50	4	41.899742	26.740103	13.1449995
21-09-22 02:00	4	30.489157	35.717823	3.5849998
21-09-22 02:10	4	53.747383	15.343508	0.0
21-09-22 02:20	4	21.813496	8.17351	5.975
21-09-22 02:30	4	34.336643	49.42042	3.255912
21-09-22 02:40	4	56.15039	39.31723	17.647696
21-09-22 02:50	4	4.78	10.337086	4.965564
21-09-22 03:00	4	0.0	28.968594	8.184436
21-09-22 03:10	4	0.0	5.911657	22.388407
21-09-22 03:20	4	2.3899999	41.316795	20.814983
21-09-22 03:30	4	0.0	36.034763	51.116615
21-09-22 03:40	4	0.0	23.30199	23.003494
21-09-22 03:50	4	0.0	0.0	0.0
21-09-22 04:00	4	1.1949999	49.659904	20.829987
21-09-22 04:10	4	5.339977	27.366516	21.308605
21-09-22 04:20	4	8.00369	0.0	6.469986
21-09-22 04:30	4	8.362174	0.0	19.205084
21-09-22 04:40	4	17.299202	6.4735246	7.174999
21-09-22 04:50	4	50.7358	2.3900003	22.793463
21-09-22 05:00	4	18.99944	0.0	28.84701
21-09-22 05:10	4	12.530069	0.0	20.466486
21-09-22 05:20	4	49.62726	4.366559	5.76997
21-09-22 05:30	4	7.454341	5.9800005	0.0
21-09-22 05:40	4	8.233661	0.0	0.0
21-09-22 05:50	4	23.212162	22.801548	3.5850005
21-09-22 06:00	4	52.363487	31.694067	1.1949999
21-09-22 06:10	4	49.60863	57.929516	11.048495
21-09-22 06:20	4	20.402073	34.768467	1.6899855
21-09-22 06:30	4	46.052692	39.120026	25.274395
21-09-22 06:40	4	22.50997	10.754999	12.458525
21-09-22 06:50	4	2.3899999	0.0	4.079985
21-09-22 07:00	5	2.3900003	11.960001	9.364969
21-09-22 07:10	5	3.7836654	17.0271	13.443495
21-09-22 07:20	5	26.453	35.901276	18.224955
21-09-22 07:30	5	0.0	1.1949998	0.0
21-09-22 07:40	5	0.0	0.0	5.278525
21-09-22 07:50	5	1.1949999	0.0	0.0
21-09-22 08:00	5	10.145067	3.5900006	1.6899853
21-09-22 08:10	5	0.0	0.0	0.0
21-09-22 08:20	5	2.3899999	0.0	3.5849998
21-09-22 08:30	5	8.163509	0.0	11.95
21-09-22 08:40	5	1.1949999	2.3950002	0.0
21-09-22 08:50	5	0.0	0.0	0.0
21-09-22 09:00	5	4.78	0.0	0.0
21-09-22 09:10	5	0.0	0.0	0.0
21-09-22 09:20	5	0.0	0.0	0.0
21-09-22 09:30	5	2.3899999	0.0	8.868525
21-09-22 09:40	5	8.651575	2.39	5.2785244
21-09-22 09:50	5	2.8849854	15.6306095	7.6699843
21-09-22 10:00	5	12.952047	1.1949999	19.119999
21-09-22 10:10	5	21.628387	0.0	0.0
21-09-22 10:20	5	10.054985	0.0	0.0
21-09-22 10:30	5	4.7799997	0.0	0.0
21-09-22 10:40	5	2.3899999	0.0	1.1949999
21-09-22 10:50	5	0.0	0.0	1.1949999
21-09-22 11:00	5	9.35851	9.358509	7.6699843
21-09-22 11:10	5	0.0	1.1999998	0.0
21-09-22 11:20	5	5.975	0.0	0.0
21-09-22 11:30	5	3.5849998	8.38	6.964971
21-09-22 11:40	5	4.785	20.415543	32.65196
21-09-22 11:50	5	5.975	8.868525	44.597054
21-09-22 12:00	5	10.765001	13.15	16.52851
21-09-22 12:10	5	2.3949997	4.78	3.3835094
21-09-22 12:20	5	1.6899849	4.0849853	0.0
21-09-22 12:30	5	2.3899999	4.088525	18.207104
21-09-22 12:40	5	0.0	2.4	14.339999
21-09-22 12:50	5	0.0	2.3999999	13.444956
21-09-22 13:00	5	0.0	0.0	7.009509
21-09-22 13:10	5	2.39	6.262101	2.832593
21-09-22 13:20	5	0.0	2.3899999	6.7740984
21-09-22 13:30	5	8.1699705	5.2799864	6.4785247
21-09-22 13:40	5	7.175	0.0	0.0
21-09-22 13:50	5	0.0	1.1999999	1.1949999
21-09-22 14:00	5	5.98	1.2	4.7799997
21-09-22 14:10	5	0.0	4.083524	1.2
21-09-22 14:20	5	2.39	0.0	2.3999999
21-09-22 14:30	5	0.0	0.0	1.1999999
21-09-22 14:40	5	0.0	0.0	1.1999999
21-09-22 14:50	5	0.0	3.5899997	1.1949999
21-09-22 15:00	5	0.0	5.0621004	22.50997
21-09-22 15:10	5	0.0	0.0	0.0
21-09-22 15:20	5	0.0	0.0	5.2799854
21-09-22 15:30	5	0.0	1.1999999	0.0
21-09-22 15:40	5	3.5900002	0.0	0.0
21-09-22 15:50	5	3.5900013	0.0	0.0
21-09-22 16:00	5	0.0	1.6935244	2.3899999
21-09-22 16:10	5	0.0	0.0	1.2000003
21-09-22 16:20	5	2.8849847	6.4735246	0.0
21-09-22 16:30	5	0.0	0.0	0.0
21-09-22 16:40	5	0.0	8.168509	9.362049
21-09-22 16:50	5	1.1949999	0.0	1.1949999
21-09-22 17:00	5	0.43988785	0.0	12.247034
21-09-22 17:10	5	0.76011205	0.0	0.0
21-09-22 17:20	5	0.0	4.7799997	2.39
21-09-22 17:30	5	7.1800003	0.0	0.0
21-09-22 17:40	5	2.395	0.0	0.0
21-09-22 17:50	5	6.257102	0.0	0.0
21-09-22 18:00	5	1.1949999	0.0	0.0
21-09-22 18:10	5	1.6899856	0.0	0.0
21-09-22 18:20	5	0.0	0.0	0.0
21-09-22 18:30	5	8.164969	0.0	9.849956
21-09-22 18:40	5	4.7850003	3.8721013	19.91494
21-09-22 18:50	5	0.0	0.0	4.7849994
21-09-22 19:00	5	5.98	20.701658	39.47691
21-09-22 19:10	5	13.644986	8.384999	26.381542
21-09-22 19:20	5	6.2571015	10.55997	11.249984
21-09-22 19:30	5	7.175	1.1949999	2.3899999
21-09-22 19:40	5	7.9550986	33.796272	4.7799997
21-09-22 19:50	5	0.0	12.239954	4.785
21-09-22 20:00	5	0.0	0.0	1.6935246
21-09-22 20:10	5	2.8849852	0.0	2.3899999
21-09-22 20:20	5	14.011238	7.9515586	8.375
21-09-22 20:30	5	7.6699867	2.3950002	18.714941
21-09-22 20:40	5	6.4749846	2.3899999	14.633496
21-09-22 20:50	5	1.6899853	24.293423	32.44846
21-09-22 21:00	5	2.3899999	5.9800005	7.674985
21-09-22 21:10	5	0.0	9.854956	43.87633
21-09-22 21:20	5	10.054985	4.7849994	8.943149
21-09-22 21:30	5	4.7799997	6.4735246	36.31866
21-09-22 21:40	5	1.1949999	0.0	8.168509
21-09-22 21:50	5	1.1949999	7.457101	0.0
21-09-22 22:00	5	7.6649857	0.0	2.3899999
21-09-22 22:10	5	26.10497	4.0799847	30.47699
21-09-22 22:20	5	13.024119	2.8849852	46.78573
21-09-22 22:30	5	2.3899999	30.345123	23.486456
21-09-22 22:40	5	3.5899997	1.1949999	6.9828415
21-09-22 22:50	5	9.575	1.6899849	0.0
21-09-22 23:00	5	2.3899999	0.0	0.0
21-09-22 23:10	5	3.5850003	3.5850003	4.7799997
21-09-22 23:20	5	5.9750004	13.299303	13.431574
21-09-22 23:30	5	10.619188	19.202072	0.0
21-09-22 23:40	5	0.0	8.370001	1.195
21-09-22 23:50	5	1.689985	0.0	1.1949999
21-09-23 00:00	5	12.037851	13.438494	11.049957
21-09-23 00:10	5	15.623465	1.1949998	2.884985
21-09-23 00:20	5	8.869986	5.0665746	3.5850003
21-09-23 00:30	5	16.33202	12.732086	10.348479
21-09-23 00:40	5	25.473652	17.04488	16.823467
21-09-23 00:50	5	26.340551	24.274952	5.7785096
21-09-23 01:00	5	56.79967	61.30593	50.963776
21-09-23 01:10	5	52.326984	36.006462	39.835564
21-09-23 01:20	5	49.974648	14.717184	13.353666
21-09-23 01:30	5	44.897602	18.025543	32.358723
21-09-23 01:40	5	57.085487	31.88348	18.229956
21-09-23 01:50	5	77.0037	18.103708	47.846344
21-09-23 02:00	5	34.9522	34.55058	30.66994
21-09-23 02:10	5	33.888866	20.554398	39.62362
21-09-23 02:20	5	33.566547	30.978596	38.99868
21-09-23 02:30	5	39.828423	37.420662	19.009897
21-09-23 02:40	5	19.211544	16.728352	29.983465
21-09-23 02:50	5	47.01264	19.015081	19.702057
21-09-23 03:00	5	13.438495	42.292793	24.208494
21-09-23 03:10	5	34.05653	30.254171	18.997042
21-09-23 03:20	5	3.5850003	53.47574	13.443497
21-09-23 03:30	5	11.127805	25.493578	4.0885243
21-09-23 03:40	5	30.518894	47.77697	21.125557
21-09-23 03:50	5	2.3899999	21.884172	11.74851
21-09-23 04:00	5	2.3900003	24.484297	18.7575
21-09-23 04:10	5	1.1949999	21.59431	5.0917716
21-09-23 04:20	5	0.0	6.7520876	0.0
21-09-23 04:30	5	17.417294	26.161366	0.0
21-09-23 04:40	5	1.0076901	0.0	0.0
21-09-23 04:50	5	9.150099	50.603508	8.167049
21-09-23 05:00	5	8.859984	0.0	0.0
21-09-23 05:10	5	24.217037	2.3899999	4.7850003
21-09-23 05:20	5	15.833494	0.0	1.1949996
21-09-23 05:30	5	11.058495	0.0	0.0
21-09-23 05:40	5	13.246544	0.0	0.0
21-09-23 05:50	5	7.6649847	2.3899999	11.54156
21-09-23 06:00	5	19.412102	2.3900006	3.3870482
21-09-23 06:10	5	7.368665	3.5899997	1.1949999
21-09-23 06:20	5	69.50035	33.984283	8.8635235
21-09-23 06:30	5	63.1941	30.541798	12.243494
21-09-23 06:40	5	50.53724	9.575	5.9800005
21-09-23 06:50	5	21.109941	0.0	2.3999999
21-09-23 07:00	6	8.370001	8.370001	4.7799997
21-09-23 07:10	6	7.1800003	2.3949997	7.0985565
21-09-23 07:20	6	7.1800003	11.8214035	13.528478
21-09-23 07:30	6	4.5820484	15.990631	10.342086
21-09-23 07:40	6	0.0	3.8715744	0.0
21-09-23 07:50	6	0.0	0.0	1.1949997
21-09-23 08:00	6	2.3950005	0.0	0.0
21-09-23 08:10	6	0.0	0.0	3.5849998
21-09-23 08:20	6	0.0	3.5899997	1.1949999
21-09-23 08:30	6	3.5899997	0.0	4.0849853
21-09-23 08:40	6	0.0	7.251545	2.3950002
21-09-23 08:50	6	0.0	0.0	0.0
21-09-23 09:00	6	0.0	0.0	0.0
21-09-23 09:10	6	0.0	0.0	1.1949998
21-09-23 09:20	6	0.0	2.3999996	4.7799997
21-09-23 09:30	6	1.1949999	1.1949999	4.5785093
21-09-23 09:40	6	3.5899997	0.0	0.0
21-09-23 09:50	6	7.4565744	1.2	2.888524
21-09-23 10:00	6	17.313608	17.30653	11.258524
21-09-23 10:10	6	not_recorded	not_recorded	not_recorded
21-09-23 10:20	6	not_recorded	not_recorded	not_recorded
21-09-23 10:30	6	not_recorded	not_recorded	not_recorded
21-09-23 10:40	6	not_recorded	not_recorded	not_recorded
21-09-23 10:50	6	not_recorded	not_recorded	not_recorded
21-09-23 11:00	6	not_recorded	not_recorded	not_recorded
21-09-23 11:10	6	not_recorded	not_recorded	not_recorded
21-09-23 11:20	6	not_recorded	not_recorded	not_recorded
21-09-23 11:30	6	not_recorded	not_recorded	not_recorded
21-09-23 11:40	6	not_recorded	not_recorded	not_recorded
21-09-23 11:50	6	not_recorded	not_recorded	not_recorded
21-09-23 12:00	6	not_recorded	not_recorded	not_recorded
21-09-23 12:10	6	not_recorded	not_recorded	not_recorded
21-09-23 12:20	6	not_recorded	not_recorded	not_recorded
21-09-23 12:30	6	not_recorded	not_recorded	not_recorded
21-09-23 12:40	6	not_recorded	not_recorded	not_recorded
21-09-23 12:50	6	not_recorded	not_recorded	not_recorded
21-09-23 13:00	6	not_recorded	not_recorded	not_recorded
21-09-23 13:10	6	not_recorded	not_recorded	not_recorded
21-09-23 13:20	6	not_recorded	not_recorded	not_recorded
21-09-23 13:30	6	not_recorded	not_recorded	not_recorded
21-09-23 13:40	6	not_recorded	not_recorded	not_recorded
21-09-23 13:50	6	not_recorded	not_recorded	not_recorded
21-09-23 14:00	6	not_recorded	not_recorded	not_recorded
21-09-23 14:10	6	not_recorded	not_recorded	not_recorded
21-09-23 14:20	6	not_recorded	not_recorded	not_recorded
21-09-23 14:30	6	not_recorded	not_recorded	not_recorded
21-09-23 14:40	6	not_recorded	not_recorded	not_recorded
21-09-23 14:50	6	not_recorded	not_recorded	not_recorded
21-09-23 15:00	6	not_recorded	not_recorded	not_recorded
21-09-23 15:10	6	not_recorded	not_recorded	not_recorded
21-09-23 15:20	6	not_recorded	not_recorded	not_recorded
21-09-23 15:30	6	not_recorded	not_recorded	not_recorded
21-09-23 15:40	6	not_recorded	not_recorded	not_recorded
21-09-23 15:50	6	not_recorded	not_recorded	not_recorded
21-09-23 16:00	6	not_recorded	not_recorded	not_recorded
21-09-23 16:10	6	not_recorded	not_recorded	not_recorded
21-09-23 16:20	6	not_recorded	not_recorded	not_recorded
21-09-23 16:30	6	not_recorded	not_recorded	not_recorded
21-09-23 16:40	6	not_recorded	not_recorded	not_recorded
21-09-23 16:50	6	not_recorded	not_recorded	not_recorded
21-09-23 17:00	6	not_recorded	not_recorded	not_recorded
21-09-23 17:10	6	not_recorded	not_recorded	not_recorded
21-09-23 17:20	6	not_recorded	not_recorded	not_recorded
21-09-23 17:30	6	not_recorded	not_recorded	not_recorded
21-09-23 17:40	6	not_recorded	not_recorded	not_recorded
21-09-23 17:50	6	not_recorded	not_recorded	not_recorded
21-09-23 18:00	6	not_recorded	not_recorded	not_recorded
21-09-23 18:10	6	not_recorded	not_recorded	not_recorded
21-09-23 18:20	6	not_recorded	not_recorded	not_recorded
21-09-23 18:30	6	not_recorded	not_recorded	not_recorded
21-09-23 18:40	6	not_recorded	not_recorded	not_recorded
21-09-23 18:50	6	not_recorded	not_recorded	not_recorded
21-09-23 19:00	6	not_recorded	not_recorded	not_recorded
21-09-23 19:10	6	not_recorded	not_recorded	not_recorded
21-09-23 19:20	6	not_recorded	not_recorded	not_recorded
21-09-23 19:30	6	not_recorded	not_recorded	not_recorded
21-09-23 19:40	6	not_recorded	not_recorded	not_recorded
21-09-23 19:50	6	not_recorded	not_recorded	not_recorded
21-09-23 20:00	6	not_recorded	not_recorded	not_recorded
21-09-23 20:10	6	not_recorded	not_recorded	not_recorded
21-09-23 20:20	6	not_recorded	not_recorded	not_recorded
21-09-23 20:30	6	not_recorded	not_recorded	not_recorded
21-09-23 20:40	6	not_recorded	not_recorded	not_recorded
21-09-23 20:50	6	not_recorded	not_recorded	not_recorded
21-09-23 21:00	6	not_recorded	not_recorded	not_recorded
21-09-23 21:10	6	not_recorded	not_recorded	not_recorded
21-09-23 21:20	6	not_recorded	not_recorded	not_recorded
21-09-23 21:30	6	not_recorded	not_recorded	not_recorded
21-09-23 21:40	6	not_recorded	not_recorded	not_recorded
21-09-23 21:50	6	not_recorded	not_recorded	not_recorded
21-09-23 22:00	6	not_recorded	not_recorded	not_recorded
21-09-23 22:10	6	not_recorded	not_recorded	not_recorded
21-09-23 22:20	6	not_recorded	not_recorded	not_recorded
21-09-23 22:30	6	not_recorded	not_recorded	not_recorded
21-09-23 22:40	6	not_recorded	not_recorded	not_recorded
21-09-23 22:50	6	not_recorded	not_recorded	not_recorded
21-09-23 23:00	6	not_recorded	not_recorded	not_recorded
21-09-23 23:10	6	not_recorded	not_recorded	not_recorded
21-09-23 23:20	6	not_recorded	not_recorded	not_recorded
21-09-23 23:30	6	not_recorded	not_recorded	not_recorded
21-09-23 23:40	6	not_recorded	not_recorded	not_recorded
21-09-23 23:50	6	not_recorded	not_recorded	not_recorded
21-09-24 00:00	6	not_recorded	not_recorded	not_recorded
21-09-24 00:10	6	not_recorded	not_recorded	not_recorded
21-09-24 00:20	6	not_recorded	not_recorded	not_recorded
21-09-24 00:30	6	not_recorded	not_recorded	not_recorded
21-09-24 00:40	6	not_recorded	not_recorded	not_recorded
21-09-24 00:50	6	not_recorded	not_recorded	not_recorded
21-09-24 01:00	6	not_recorded	not_recorded	not_recorded
21-09-24 01:10	6	not_recorded	not_recorded	not_recorded
21-09-24 01:20	6	not_recorded	not_recorded	not_recorded
21-09-24 01:30	6	not_recorded	not_recorded	not_recorded
21-09-24 01:40	6	not_recorded	not_recorded	not_recorded
21-09-24 01:50	6	not_recorded	not_recorded	not_recorded
21-09-24 02:00	6	not_recorded	not_recorded	not_recorded
21-09-24 02:10	6	not_recorded	not_recorded	not_recorded
21-09-24 02:20	6	not_recorded	not_recorded	not_recorded
21-09-24 02:30	6	not_recorded	not_recorded	not_recorded
21-09-24 02:40	6	not_recorded	not_recorded	not_recorded
21-09-24 02:50	6	not_recorded	not_recorded	not_recorded
21-09-24 03:00	6	not_recorded	not_recorded	not_recorded
21-09-24 03:10	6	not_recorded	not_recorded	not_recorded
21-09-24 03:20	6	not_recorded	not_recorded	not_recorded
21-09-24 03:30	6	not_recorded	not_recorded	not_recorded
21-09-24 03:40	6	not_recorded	not_recorded	not_recorded
21-09-24 03:50	6	not_recorded	not_recorded	not_recorded
21-09-24 04:00	6	not_recorded	not_recorded	not_recorded
21-09-24 04:10	6	not_recorded	not_recorded	not_recorded
21-09-24 04:20	6	not_recorded	not_recorded	not_recorded
21-09-24 04:30	6	not_recorded	not_recorded	not_recorded
21-09-24 04:40	6	not_recorded	not_recorded	not_recorded
21-09-24 04:50	6	not_recorded	not_recorded	not_recorded
21-09-24 05:00	6	not_recorded	not_recorded	not_recorded
21-09-24 05:10	6	not_recorded	not_recorded	not_recorded
21-09-24 05:20	6	not_recorded	not_recorded	not_recorded
21-09-24 05:30	6	not_recorded	not_recorded	not_recorded
21-09-24 05:40	6	not_recorded	not_recorded	not_recorded
21-09-24 05:50	6	not_recorded	not_recorded	not_recorded
21-09-24 06:00	6	not_recorded	not_recorded	not_recorded
21-09-24 06:10	6	not_recorded	not_recorded	not_recorded
21-09-24 06:20	6	not_recorded	not_recorded	not_recorded
21-09-24 06:30	6	not_recorded	not_recorded	not_recorded
21-09-24 06:40	6	not_recorded	not_recorded	not_recorded
21-09-24 06:50	6	not_recorded	not_recorded	not_recorded
