# Supplementary material for: Rodent home cage monitoring for preclinical safety pharmacology assessment: results of a multi-company validation evaluating nonclinical and clinical data from three compounds
Source: Front Toxicol. 2025 Nov 5;7:1655330. doi: 10.3389/ftox.2025.1655330 (PMC12626872; doi:10.3389/ftox.2025.1655330)
Supplement: Supplementary file 1 [file DataSheet1.zip › GSK/GSK_Distance_050_Cage-1.csv]

timestamp	day_index	985141003627849	985141003627850	985141003627851
21-09-03 07:00	-4	not_recorded	not_recorded	not_recorded
21-09-03 07:10	-4	not_recorded	not_recorded	not_recorded
21-09-03 07:20	-4	not_recorded	not_recorded	not_recorded
21-09-03 07:30	-4	not_recorded	not_recorded	not_recorded
21-09-03 07:40	-4	not_recorded	not_recorded	not_recorded
21-09-03 07:50	-4	not_recorded	not_recorded	not_recorded
21-09-03 08:00	-4	not_recorded	not_recorded	not_recorded
21-09-03 08:10	-4	not_recorded	not_recorded	not_recorded
21-09-03 08:20	-4	not_recorded	not_recorded	not_recorded
21-09-03 08:30	-4	not_recorded	not_recorded	not_recorded
21-09-03 08:40	-4	not_recorded	not_recorded	not_recorded
21-09-03 08:50	-4	not_recorded	not_recorded	not_recorded
21-09-03 09:00	-4	not_recorded	not_recorded	not_recorded
21-09-03 09:10	-4	not_recorded	not_recorded	not_recorded
21-09-03 09:20	-4	not_recorded	not_recorded	not_recorded
21-09-03 09:30	-4	not_recorded	not_recorded	not_recorded
21-09-03 09:40	-4	not_recorded	not_recorded	not_recorded
21-09-03 09:50	-4	11.95	0.0	0.0
21-09-03 10:00	-4	13.1449995	0.0	3.5949998
21-09-03 10:10	-4	41.31468	0.0	1.1949997
21-09-03 10:20	-4	8.869985	2.8849852	13.460574
21-09-03 10:30	-4	16.322086	12.741558	12.040083
21-09-03 10:40	-4	7.1800013	21.107021	0.0
21-09-03 10:50	-4	1.689985	0.0	0.0
21-09-03 11:00	-4	0.0	0.0	0.0
21-09-03 11:10	-4	0.0	9.560002	0.0
21-09-03 11:20	-4	7.1700006	0.0	0.0
21-09-03 11:30	-4	13.1449995	0.0	2.8899846
21-09-03 11:40	-4	0.0	2.3899992	1.1949999
21-09-03 11:50	-4	4.7799997	1.2000003	0.0
21-09-03 12:00	-4	0.0	4.083524	0.0
21-09-03 12:10	-4	0.0	0.0	4.78
21-09-03 12:20	-4	4.3127956	2.3899999	4.78
21-09-03 12:30	-4	0.0	6.7601	4.083525
21-09-03 12:40	-4	2.395	3.5849998	1.1949999
21-09-03 12:50	-4	0.0	0.0	0.0
21-09-03 13:00	-4	0.0	3.3870482	1.1949999
21-09-03 13:10	-4	0.0	0.0	2.3949997
21-09-03 13:20	-4	0.0	0.0	0.0
21-09-03 13:30	-4	0.0	0.0	5.975
21-09-03 13:40	-4	0.0	0.0	0.0
21-09-03 13:50	-4	9.565	2.3899999	2.6765738
21-09-03 14:00	-4	0.0	0.0	2.3950005
21-09-03 14:10	-4	4.084985	0.0	0.0
21-09-03 14:20	-4	3.3835099	1.2	17.319914
21-09-03 14:30	-4	7.4565735	10.054986	5.2835245
21-09-03 14:40	-4	2.8885248	1.2	4.362086
21-09-03 14:50	-4	0.0	2.395	0.0
21-09-03 15:00	-4	0.0	1.1949999	1.1950002
21-09-03 15:10	-4	2.3900003	0.0	3.5900002
21-09-03 15:20	-4	6.4735246	7.1699996	12.4485235
21-09-03 15:30	-4	4.7799997	0.0	0.0
21-09-03 15:40	-4	0.0	1.1949999	0.0
21-09-03 15:50	-4	2.3899999	1.1949998	0.0
21-09-03 16:00	-4	3.0876539	0.0	1.1949999
21-09-03 16:10	-4	16.2072	0.0	0.0
21-09-03 16:20	-4	25.776306	0.0	3.5849996
21-09-03 16:30	-4	9.150625	30.749348	6.9735093
21-09-03 16:40	-4	16.685984	0.0	33.3409
21-09-03 16:50	-4	2.3899996	4.7799997	3.5900002
21-09-03 17:00	-4	6.2621	5.9749994	9.565001
21-09-03 17:10	-4	5.56156	0.0	0.0
21-09-03 17:20	-4	2.395	6.7670164	0.0
21-09-03 17:30	-4	3.5849998	17.818241	4.5785093
21-09-03 17:40	-4	1.1949999	5.1783333	0.0
21-09-03 17:50	-4	9.655083	5.2749853	0.0
21-09-03 18:00	-4	2.3899999	13.717056	0.0
21-09-03 18:10	-4	0.0	2.8849845	0.0
21-09-03 18:20	-4	6.4735246	1.1949999	9.43204
21-09-03 18:30	-4	1.7119122	5.062102	8.659955
21-09-03 18:40	-4	1.8880876	8.365	4.5583167
21-09-03 18:50	-4	4.785	4.0799856	16.773731
21-09-03 19:00	-4	4.0799856	0.0	7.750067
21-09-03 19:10	-4	2.3899999	0.0	4.3700986
21-09-03 19:20	-4	23.782042	27.468674	28.277866
21-09-03 19:30	-4	2.8849854	15.824954	14.6384945
21-09-03 19:40	-4	2.3899999	5.9750004	0.0
21-09-03 19:50	-4	5.2885246	4.093524	3.5899997
21-09-03 20:00	-4	12.444986	2.6189759	21.901184
21-09-03 20:10	-4	0.0	6.2410097	6.264956
21-09-03 20:20	-4	0.0	8.159971	23.40365
21-09-03 20:30	-4	7.6699853	24.215572	18.504297
21-09-03 20:40	-4	2.3950002	33.435986	2.8935246
21-09-03 20:50	-4	7.747834	1.1949999	9.645084
21-09-03 21:00	-4	12.943509	1.1949999	17.529942
21-09-03 21:10	-4	14.005257	8.863526	2.3899999
21-09-03 21:20	-4	18.08768	12.824249	11.96
21-09-03 21:30	-4	1.1949999	20.128004	25.005508
21-09-03 21:40	-4	2.3950002	23.483734	9.35997
21-09-03 21:50	-4	0.0	0.0	2.3899999
21-09-03 22:00	-4	0.0	6.4699845	16.53351
21-09-03 22:10	-4	8.9370575	22.512049	8.869986
21-09-03 22:20	-4	5.769971	41.09264	13.935626
21-09-03 22:30	-4	14.844986	26.665722	22.024984
21-09-03 22:40	-4	1.195	35.545025	37.803894
21-09-03 22:50	-4	16.812069	35.052807	38.992752
21-09-03 23:00	-4	51.37199	39.148567	36.81673
21-09-03 23:10	-4	8.656573	24.631357	13.922087
21-09-03 23:20	-4	9.846574	39.27918	35.838364
21-09-03 23:30	-4	19.427034	28.362629	60.813946
21-09-03 23:40	-4	8.658495	19.569263	29.780514
21-09-03 23:50	-4	38.414143	18.675129	65.74544
21-09-04 00:00	-4	2.674341	26.532059	30.76987
21-09-04 00:10	-4	16.61058	25.053432	38.24935
21-09-04 00:20	-4	16.53497	62.50773	51.88689
21-09-04 00:30	-4	18.52361	15.844955	32.476486
21-09-04 00:40	-4	5.5570874	1.2	1.6899855
21-09-04 00:50	-4	27.579182	0.0	3.5899997
21-09-04 01:00	-4	46.177467	2.3950002	3.5900006
21-09-04 01:10	-4	13.230612	3.871574	0.0
21-09-04 01:20	-4	63.74893	24.618	2.8849854
21-09-04 01:30	-4	25.967697	22.550282	0.0
21-09-04 01:40	-4	76.67743	37.85203	1.1950004
21-09-04 01:50	-4	61.803448	26.699244	5.0734935
21-09-04 02:00	-4	36.048016	10.724985	5.069956
21-09-04 02:10	-4	29.787832	0.0	5.560626
21-09-04 02:20	-4	48.142643	12.533609	11.048494
21-09-04 02:30	-4	31.95763	13.735069	19.12
21-09-04 02:40	-4	41.527103	14.344998	23.632849
21-09-04 02:50	-4	39.614323	24.1921	29.156427
21-09-04 03:00	-4	22.304941	1.1949999	16.616673
21-09-04 03:10	-4	0.0	7.955626	7.1800003
21-09-04 03:20	-4	0.0	6.4699845	0.0
21-09-04 03:30	-4	0.0	28.854074	13.579927
21-09-04 03:40	-4	13.348666	36.152466	33.55985
21-09-04 03:50	-4	8.869986	76.59514	67.98492
21-09-04 04:00	-4	40.885845	28.373102	34.086388
21-09-04 04:10	-4	37.559517	0.0	20.607103
21-09-04 04:20	-4	7.606374	29.86229	28.164059
21-09-04 04:30	-4	16.322086	24.067682	16.623592
21-09-04 04:40	-4	13.720596	12.248491	0.0
21-09-04 04:50	-4	29.61646	0.0	0.0
21-09-04 05:00	-4	32.69576	13.1449995	14.719879
21-09-04 05:10	-4	25.884327	30.259104	43.745346
21-09-04 05:20	-4	13.348665	18.006542	21.778217
21-09-04 05:30	-4	28.451746	40.603283	9.891176
21-09-04 05:40	-4	35.44676	34.35263	5.937319
21-09-04 05:50	-4	20.637892	20.404926	2.3899999
21-09-04 06:00	-4	39.212254	35.329384	2.8849847
21-09-04 06:10	-4	35.152504	26.41332	33.57563
21-09-04 06:20	-4	32.872112	16.3251	29.558567
21-09-04 06:30	-4	78.039024	84.90549	42.314648
21-09-04 06:40	-4	50.402935	30.03268	43.896942
21-09-04 06:50	-4	23.087807	2.3899999	18.327332
21-09-04 07:00	-3	19.923481	0.0	0.0
21-09-04 07:10	-3	2.6721017	8.6471	0.0
21-09-04 07:20	-3	3.5849998	0.0	3.5900002
21-09-04 07:30	-3	11.554098	0.0	7.463495
21-09-04 07:40	-3	0.0	0.0	0.0
21-09-04 07:50	-3	0.0	0.0	12.236574
21-09-04 08:00	-3	5.975	0.0	14.648496
21-09-04 08:10	-3	0.0	0.0	3.5849998
21-09-04 08:20	-3	0.0	0.0	1.1949999
21-09-04 08:30	-3	0.0	0.0	0.0
21-09-04 08:40	-3	2.3900003	5.7699695	0.0
21-09-04 08:50	-3	5.3442025	0.0	5.7699704
21-09-04 09:00	-3	0.0	0.0	0.0
21-09-04 09:10	-3	0.0	0.0	0.0
21-09-04 09:20	-3	2.4	0.0	1.1949999
21-09-04 09:30	-3	10.510236	0.0	0.0
21-09-04 09:40	-3	26.16891	0.0	1.1949999
21-09-04 09:50	-3	3.8693416	2.3899996	2.395
21-09-04 10:00	-3	11.8272	0.0	1.1949999
21-09-04 10:10	-3	1.6935244	2.8849857	3.38351
21-09-04 10:20	-3	13.154999	0.0	0.0
21-09-04 10:30	-3	20.448696	0.0	5.2785244
21-09-04 10:40	-3	12.762004	0.0	1.1949999
21-09-04 10:50	-3	0.0	10.347086	0.0
21-09-04 11:00	-3	12.021657	19.972284	0.0
21-09-04 11:10	-3	41.323944	30.478403	3.5900006
21-09-04 11:20	-3	13.31778	8.668495	21.317049
21-09-04 11:30	-3	13.515724	0.0	3.8693416
21-09-04 11:40	-3	0.0	0.0	1.6899853
21-09-04 11:50	-3	3.5850005	0.0	0.0
21-09-04 12:00	-3	0.0	0.0	1.1949999
21-09-04 12:10	-3	2.8885243	0.0	0.0
21-09-04 12:20	-3	0.0	0.0	0.0
21-09-04 12:30	-3	0.0	1.1949999	4.7850003
21-09-04 12:40	-3	0.0	0.0	0.0
21-09-04 12:50	-3	0.0	1.195	0.0
21-09-04 13:00	-3	0.0	0.0	3.867101
21-09-04 13:10	-3	1.1949999	13.929939	0.0
21-09-04 13:20	-3	0.0	4.5749707	2.3899999
21-09-04 13:30	-3	1.1949999	0.0	1.2
21-09-04 13:40	-3	0.0	0.0	4.795
21-09-04 13:50	-3	3.5900002	0.0	2.395
21-09-04 14:00	-3	0.0	0.0	0.0
21-09-04 14:10	-3	0.0	0.0	0.0
21-09-04 14:20	-3	0.0	0.0	0.0
21-09-04 14:30	-3	1.2	0.0	0.0
21-09-04 14:40	-3	6.4885244	0.0	7.038667
21-09-04 14:50	-3	0.0	0.0	0.0
21-09-04 15:00	-3	11.74997	0.0	0.0
21-09-04 15:10	-3	0.0	0.0	0.0
21-09-04 15:20	-3	0.0	10.054985	2.884986
21-09-04 15:30	-3	1.1949999	1.1950004	5.5567503
21-09-04 15:40	-3	0.0	5.975	9.978251
21-09-04 15:50	-3	6.9770494	3.5849998	4.780001
21-09-04 16:00	-3	2.3999999	0.0	2.3899999
21-09-04 16:10	-3	0.0	0.0	3.3835094
21-09-04 16:20	-3	6.9685087	3.5900002	0.0
21-09-04 16:30	-3	0.0	10.567049	14.706413
21-09-04 16:40	-3	0.0	4.79	0.0
21-09-04 16:50	-3	4.0799856	2.8885238	3.5900002
21-09-04 17:00	-3	0.0	1.1949998	0.0
21-09-04 17:10	-3	0.0	0.0	0.0
21-09-04 17:20	-3	1.1949999	1.1949999	0.0
21-09-04 17:30	-3	0.0	1.1949999	1.1949999
21-09-04 17:40	-3	0.0	0.0	0.0
21-09-04 17:50	-3	0.0	0.0	0.0
21-09-04 18:00	-3	5.979999	0.0	6.97997
21-09-04 18:10	-3	3.3835094	0.0	15.211641
21-09-04 18:20	-3	3.5850005	5.2799854	2.3899999
21-09-04 18:30	-3	8.168509	7.9493256	4.785
21-09-04 18:40	-3	2.8849852	2.8849845	0.0
21-09-04 18:50	-3	2.3900008	0.0	0.0
21-09-04 19:00	-3	0.0	0.0	5.5650983
21-09-04 19:10	-3	0.0	0.0	10.3450985
21-09-04 19:20	-3	17.332607	27.673397	36.24703
21-09-04 19:30	-3	47.441856	52.593884	20.81577
21-09-04 19:40	-3	1.1949999	31.662151	8.365
21-09-04 19:50	-3	0.0	0.0	7.4599557
21-09-04 20:00	-3	0.0	0.0	3.8671005
21-09-04 20:10	-3	7.6749854	17.810055	6.75656
21-09-04 20:20	-3	0.0	10.557048	0.0
21-09-04 20:30	-3	2.3900003	4.7799997	2.3899999
21-09-04 20:40	-3	0.0	0.0	0.0
21-09-04 20:50	-3	1.1949999	0.0	13.438497
21-09-04 21:00	-3	3.5899997	7.175	22.598133
21-09-04 21:10	-3	6.2665734	11.54348	10.764999
21-09-04 21:20	-3	8.869986	18.224957	3.5900002
21-09-04 21:30	-3	11.74497	25.703375	14.927673
21-09-04 21:40	-3	5.2799845	13.448494	15.133481
21-09-04 21:50	-3	2.6765738	16.686512	25.704067
21-09-04 22:00	-3	2.3899999	5.9849997	2.3950002
21-09-04 22:10	-3	4.083524	2.39	11.049956
21-09-04 22:20	-3	11.254986	18.497059	18.789936
21-09-04 22:30	-3	1.1950003	17.521557	16.322086
21-09-04 22:40	-3	12.243491	53.13204	33.556484
21-09-04 22:50	-3	16.32656	28.216864	34.96421
21-09-04 23:00	-3	35.818428	32.667305	60.865
21-09-04 23:10	-3	7.368665	12.468524	41.9515
21-09-04 23:20	-3	8.341212	13.720594	18.298119
21-09-04 23:30	-3	15.163729	24.360197	31.533203
21-09-04 23:40	-3	10.754999	34.13328	43.759468
21-09-04 23:50	-3	10.345625	17.31507	25.688452
21-09-05 00:00	-3	16.112057	44.807373	35.398384
21-09-05 00:10	-3	15.338509	45.024208	45.828346
21-09-05 00:20	-3	4.7799997	15.8455715	62.91195
21-09-05 00:30	-3	6.478524	22.800083	37.418587
21-09-05 00:40	-3	17.026575	37.224075	44.90068
21-09-05 00:50	-3	3.5900009	21.200024	63.211494
21-09-05 01:00	-3	0.0	17.023493	2.39
21-09-05 01:10	-3	32.009083	0.0	0.0
21-09-05 01:20	-3	7.6685247	1.1949999	0.0
21-09-05 01:30	-3	5.565098	7.6649857	3.5899997
21-09-05 01:40	-3	43.047657	6.469985	3.5849998
21-09-05 01:50	-3	57.34029	6.4749856	0.0
21-09-05 02:00	-3	27.937342	0.0	0.0
21-09-05 02:10	-3	18.71994	0.0	7.7420564
21-09-05 02:20	-3	60.19563	9.359971	0.0
21-09-05 02:30	-3	20.900066	4.0799856	3.5899997
21-09-05 02:40	-3	28.158533	0.0	2.395
21-09-05 02:50	-3	61.014183	5.9749994	2.39
21-09-05 03:00	-3	72.50163	20.12997	4.7799997
21-09-05 03:10	-3	21.745348	24.082003	5.76997
21-09-05 03:20	-3	57.275764	57.02671	18.919971
21-09-05 03:30	-3	43.554867	28.363562	21.68485
21-09-05 03:40	-3	0.0	18.00915	7.8686514
21-09-05 03:50	-3	18.023464	15.8271	0.0
21-09-05 04:00	-3	2.8849847	14.000778	1.1949999
21-09-05 04:10	-3	10.549971	10.55497	14.377307
21-09-05 04:20	-3	0.0	19.494104	18.850933
21-09-05 04:30	-3	25.889942	45.92058	47.085587
21-09-05 04:40	-3	2.3899999	23.294134	21.603466
21-09-05 04:50	-3	4.7799997	4.7900004	8.864985
21-09-05 05:00	-3	0.0	0.0	15.137087
21-09-05 05:10	-3	2.3899999	3.5849998	17.583017
21-09-05 05:20	-3	0.0	4.582048	2.3900003
21-09-05 05:30	-3	66.22454	7.4521003	58.103565
21-09-05 05:40	-3	20.496473	2.3899999	18.214954
21-09-05 05:50	-3	34.68219	0.0	14.134972
21-09-05 06:00	-3	41.12574	44.701107	33.64193
21-09-05 06:10	-3	31.36713	29.146427	24.750774
21-09-05 06:20	-3	33.05426	5.9849997	0.0
21-09-05 06:30	-3	52.8563	27.91186	3.5850003
21-09-05 06:40	-3	46.47919	42.050953	7.6699853
21-09-05 06:50	-3	23.209986	24.054142	27.660694
21-09-05 07:00	-2	0.0	1.689985	7.1800003
21-09-05 07:10	-2	0.0	0.0	8.659955
21-09-05 07:20	-2	0.0	4.3127947	0.0
21-09-05 07:30	-2	0.0	0.0	0.0
21-09-05 07:40	-2	0.0	0.0	2.3900003
21-09-05 07:50	-2	0.0	0.0	0.0
21-09-05 08:00	-2	0.0	0.0	0.0
21-09-05 08:10	-2	0.0	1.1949997	0.0
21-09-05 08:20	-2	1.1949999	2.3899999	0.0
21-09-05 08:30	-2	2.3899999	0.0	0.0
21-09-05 08:40	-2	7.9515586	1.6899853	0.0
21-09-05 08:50	-2	8.365	5.975	0.0
21-09-05 09:00	-2	1.6899855	0.0	0.0
21-09-05 09:10	-2	0.0	2.39	13.57339
21-09-05 09:20	-2	0.0	0.0	0.0
21-09-05 09:30	-2	0.0	0.0	0.0
21-09-05 09:40	-2	0.0	0.0	0.0
21-09-05 09:50	-2	2.8849854	0.0	0.0
21-09-05 10:00	-2	0.0	0.0	0.0
21-09-05 10:10	-2	0.0	0.0	4.0799856
21-09-05 10:20	-2	0.0	0.0	0.0
21-09-05 10:30	-2	13.1449995	10.059984	0.0
21-09-05 10:40	-2	0.0	1.1949999	0.0
21-09-05 10:50	-2	3.5849998	7.6649847	3.3870494
21-09-05 11:00	-2	15.535001	0.0	0.0
21-09-05 11:10	-2	13.1449995	0.0	0.0
21-09-05 11:20	-2	38.276745	2.8849847	17.024956
21-09-05 11:30	-2	29.141499	7.4571	2.3899999
21-09-05 11:40	-2	26.893673	1.1949999	5.98
21-09-05 11:50	-2	1.1949999	0.0	20.967665
21-09-05 12:00	-2	0.0	0.0	0.0
21-09-05 12:10	-2	0.0	0.0	0.0
21-09-05 12:20	-2	2.3899999	19.12	0.0
21-09-05 12:30	-2	0.0	1.1949999	0.0
21-09-05 12:40	-2	2.3899999	7.9470873	0.0
21-09-05 12:50	-2	4.5785093	1.6899859	1.1949999
21-09-05 13:00	-2	25.98071	12.239955	7.2470703
21-09-05 13:10	-2	14.340001	15.20401	0.0
21-09-05 13:20	-2	6.2615743	4.2059455	22.178375
21-09-05 13:30	-2	0.0	1.1949999	0.0
21-09-05 13:40	-2	2.3899999	4.088525	3.5900006
21-09-05 13:50	-2	0.0	0.0	1.1949999
21-09-05 14:00	-2	3.5900002	0.0	9.559999
21-09-05 14:10	-2	0.0	0.0	3.5849998
21-09-05 14:20	-2	7.6835237	11.532085	14.153509
21-09-05 14:30	-2	0.0	0.0	1.1949999
21-09-05 14:40	-2	0.0	0.0	7.863652
21-09-05 14:50	-2	0.0	0.0	8.859985
21-09-05 15:00	-2	0.0	0.0	2.3899999
21-09-05 15:10	-2	0.0	0.0	2.39
21-09-05 15:20	-2	0.0	0.0	0.0
21-09-05 15:30	-2	0.0	1.6899853	4.7799997
21-09-05 15:40	-2	0.0	0.0	0.0
21-09-05 15:50	-2	0.0	0.0	0.0
21-09-05 16:00	-2	0.0	0.0	1.6935244
21-09-05 16:10	-2	0.0	0.0	0.0
21-09-05 16:20	-2	0.0	8.396318	8.182049
21-09-05 16:30	-2	7.2470713	0.0	0.0
21-09-05 16:40	-2	1.6899855	1.1949999	4.7850003
21-09-05 16:50	-2	3.3870492	1.6899853	7.6749864
21-09-05 17:00	-2	6.9685082	3.5850003	6.98351
21-09-05 17:10	-2	24.485596	19.435574	8.365
21-09-05 17:20	-2	16.74	0.0	4.0799847
21-09-05 17:30	-2	19.906559	5.353149	0.0
21-09-05 17:40	-2	0.0	18.301659	0.0
21-09-05 17:50	-2	0.0	0.0	0.0
21-09-05 18:00	-2	1.6899855	2.3899999	0.0
21-09-05 18:10	-2	0.0	0.0	12.525595
21-09-05 18:20	-2	4.7799997	0.0	0.0
21-09-05 18:30	-2	7.952864	1.1949999	0.0
21-09-05 18:40	-2	4.088525	0.0	0.0
21-09-05 18:50	-2	0.0	3.5850003	0.0
21-09-05 19:00	-2	0.0	5.2749853	0.0
21-09-05 19:10	-2	8.663495	8.163507	6.5239134
21-09-05 19:20	-2	7.456575	27.577068	57.87934
21-09-05 19:30	-2	2.3899999	27.431183	14.139971
21-09-05 19:40	-2	8.365001	19.93927	6.7600975
21-09-05 19:50	-2	7.965558	4.785	32.579956
21-09-05 20:00	-2	13.0291195	7.6749854	2.6721003
21-09-05 20:10	-2	0.0	3.5900006	0.0
21-09-05 20:20	-2	1.1949999	4.0849853	0.0
21-09-05 20:30	-2	1.1949998	0.0	2.3899999
21-09-05 20:40	-2	0.0	10.360559	11.120885
21-09-05 20:50	-2	0.0	10.124202	2.3899999
21-09-05 21:00	-2	24.324877	16.043524	15.414187
21-09-05 21:10	-2	12.674794	15.347049	0.0
21-09-05 21:20	-2	7.9493265	12.532837	1.1949999
21-09-05 21:30	-2	0.0	19.727146	15.068479
21-09-05 21:40	-2	0.0	10.082766	16.38656
21-09-05 21:50	-2	25.271471	49.74363	19.003134
21-09-05 22:00	-2	28.920528	33.644234	20.402071
21-09-05 22:10	-2	31.748373	42.101715	46.68091
21-09-05 22:20	-2	4.785	37.45623	41.78437
21-09-05 22:30	-2	18.328503	24.064142	19.498579
21-09-05 22:40	-2	8.37	9.642851	4.0849857
21-09-05 22:50	-2	1.1950003	28.54444	34.329094
21-09-05 23:00	-2	5.774971	40.777805	51.21872
21-09-05 23:10	-2	18.434986	4.0835247	9.565001
21-09-05 23:20	-2	40.897087	46.19476	11.541559
21-09-05 23:30	-2	40.811253	32.649952	63.995502
21-09-05 23:40	-2	34.67942	20.612816	28.361643
21-09-05 23:50	-2	5.9800005	30.26504	35.755516
21-09-06 00:00	-2	10.054986	25.075823	54.030907
21-09-06 00:10	-2	20.692028	39.369057	47.896553
21-09-06 00:20	-2	54.593742	48.07671	65.09658
21-09-06 00:30	-2	36.442837	15.832102	84.747116
21-09-06 00:40	-2	17.054356	10.770001	15.826573
21-09-06 00:50	-2	34.54928	16.744999	22.176615
21-09-06 01:00	-2	39.125023	85.75198	85.349144
21-09-06 01:10	-2	9.565	45.429268	46.81001
21-09-06 01:20	-2	48.4141	18.807104	54.39502
21-09-06 01:30	-2	86.92031	29.178823	61.144722
21-09-06 01:40	-2	39.6764	29.043997	11.712206
21-09-06 01:50	-2	19.99795	23.451239	25.713696
21-09-06 02:00	-2	30.893505	12.100091	7.1699996
21-09-06 02:10	-2	37.291634	11.054956	2.3899999
21-09-06 02:20	-2	50.460808	0.0	0.0
21-09-06 02:30	-2	50.474773	9.641545	0.0
21-09-06 02:40	-2	36.553993	14.495761	0.0
21-09-06 02:50	-2	22.66098	0.0	0.0
21-09-06 03:00	-2	47.444298	0.0	0.0
21-09-06 03:10	-2	2.8849854	0.0	2.3899999
21-09-06 03:20	-2	34.711277	0.0	1.1950003
21-09-06 03:30	-2	11.83636	0.0	0.0
21-09-06 03:40	-2	14.430084	4.7799997	6.469986
21-09-06 03:50	-2	0.0	1.1949999	0.0
21-09-06 04:00	-2	7.6685243	0.0	0.0
21-09-06 04:10	-2	27.08848	1.1949999	4.0799856
21-09-06 04:20	-2	3.5900006	0.0	18.864082
21-09-06 04:30	-2	2.3950002	7.4699554	0.0
21-09-06 04:40	-2	19.70845	36.688457	23.29699
21-09-06 04:50	-2	48.558846	46.98979	27.942432
21-09-06 05:00	-2	32.642128	37.866283	31.809992
21-09-06 05:10	-2	41.319748	14.427073	16.039986
21-09-06 05:20	-2	40.41721	11.95	29.52126
21-09-06 05:30	-2	63.220367	21.895723	42.871723
21-09-06 05:40	-2	34.224583	0.0	22.168442
21-09-06 05:50	-2	23.796976	2.3899999	24.2765
21-09-06 06:00	-2	28.561514	43.930485	41.385155
21-09-06 06:10	-2	55.90623	41.502182	28.635204
21-09-06 06:20	-2	70.573586	58.54917	35.07131
21-09-06 06:30	-2	67.57566	42.49171	32.491753
21-09-06 06:40	-2	20.918447	31.95055	52.664207
21-09-06 06:50	-2	12.747015	6.4749856	12.241574
21-09-06 07:00	-1	25.69007	7.9600973	4.79
21-09-06 07:10	-1	0.0	0.0	0.0
21-09-06 07:20	-1	2.3899999	0.0	0.0
21-09-06 07:30	-1	0.0	0.0	0.0
21-09-06 07:40	-1	0.0	0.0	0.0
21-09-06 07:50	-1	0.0	0.0	0.0
21-09-06 08:00	-1	3.5850003	0.0	2.8849852
21-09-06 08:10	-1	0.0	0.0	1.1949999
21-09-06 08:20	-1	0.0	0.0	0.0
21-09-06 08:30	-1	0.0	0.0	2.3899999
21-09-06 08:40	-1	0.0	0.0	0.0
21-09-06 08:50	-1	0.0	2.3899999	7.9740973
21-09-06 09:00	-1	1.1949999	0.0	0.0
21-09-06 09:10	-1	29.772198	9.354971	7.6685243
21-09-06 09:20	-1	51.53109	15.339971	14.142049
21-09-06 09:30	-1	19.962542	0.0	0.0
21-09-06 09:40	-1	0.0	0.0	0.0
21-09-06 09:50	-1	1.1949999	2.39	5.069956
21-09-06 10:00	-1	0.0	0.0	0.0
21-09-06 10:10	-1	0.0	0.0	4.088524
21-09-06 10:20	-1	0.0	0.0	0.0
21-09-06 10:30	-1	3.8671021	0.0	0.0
21-09-06 10:40	-1	2.3899999	0.0	0.0
21-09-06 10:50	-1	22.307016	0.0	3.5899997
21-09-06 11:00	-1	15.132866	4.5749702	19.220543
21-09-06 11:10	-1	36.613777	0.0	21.202015
21-09-06 11:20	-1	23.496561	17.82551	0.0
21-09-06 11:30	-1	22.801544	19.628525	7.452101
21-09-06 11:40	-1	12.043622	0.0	1.1950004
21-09-06 11:50	-1	21.615084	0.0	0.0
21-09-06 12:00	-1	0.0	0.0	2.3899999
21-09-06 12:10	-1	0.0064075068	0.0	0.0
21-09-06 12:20	-1	5.9685926	0.0	0.0
21-09-06 12:30	-1	2.3899999	0.0	6.4835234
21-09-06 12:40	-1	2.39	0.0	3.5900002
21-09-06 12:50	-1	0.0	0.0	5.9799995
21-09-06 13:00	-1	0.0	6.469985	0.0
21-09-06 13:10	-1	0.0	1.1949999	4.78
21-09-06 13:20	-1	0.0	5.274985	11.960001
21-09-06 13:30	-1	5.2749853	0.0	0.0
21-09-06 13:40	-1	1.1949999	1.1949999	8.8649845
21-09-06 13:50	-1	0.0	0.0	0.0
21-09-06 14:00	-1	0.0	0.0	2.8885245
21-09-06 14:10	-1	0.0	0.0	2.3899999
21-09-06 14:20	-1	0.0	1.4664658	0.0
21-09-06 14:30	-1	0.0	10.483534	0.0
21-09-06 14:40	-1	0.0	11.949999	0.0
21-09-06 14:50	-1	0.0	2.3899999	0.0
21-09-06 15:00	-1	5.975	0.0	5.7785096
21-09-06 15:10	-1	4.7799997	2.3899999	0.0
21-09-06 15:20	-1	0.0	1.1949998	3.5849998
21-09-06 15:30	-1	0.0	5.9850006	8.365
21-09-06 15:40	-1	0.0	2.8849852	7.250612
21-09-06 15:50	-1	1.6935246	1.1949999	7.6685243
21-09-06 16:00	-1	15.627073	0.0	11.547866
21-09-06 16:10	-1	3.595	0.0	0.0
21-09-06 16:20	-1	17.324299	6.469985	5.274985
21-09-06 16:30	-1	10.629282	0.0	2.8849854
21-09-06 16:40	-1	1.1950002	0.0	14.853525
21-09-06 16:50	-1	0.0	0.0	13.160715
21-09-06 17:00	-1	0.0	7.9620156	8.167048
21-09-06 17:10	-1	0.0	7.9620147	0.0
21-09-06 17:20	-1	0.0	13.232073	10.55997
21-09-06 17:30	-1	0.0	0.0	0.0
21-09-06 17:40	-1	0.0	0.0	0.0
21-09-06 17:50	-1	0.0	0.8619482	0.0
21-09-06 18:00	-1	0.0	2.5180218	0.0
21-09-06 18:10	-1	0.0	5.2835245	0.0
21-09-06 18:20	-1	2.3899999	11.046574	0.0
21-09-06 18:30	-1	37.115337	16.856403	0.0
21-09-06 18:40	-1	1.1949999	0.0	1.1949998
21-09-06 18:50	-1	4.780001	0.0	4.784999
21-09-06 19:00	-1	20.83279	0.0	1.6899853
21-09-06 19:10	-1	5.344203	0.0	5.9749994
21-09-06 19:20	-1	3.3835092	6.9699717	30.132244
21-09-06 19:30	-1	1.1949997	2.3899999	7.955097
21-09-06 19:40	-1	0.0	1.1949999	3.5900002
21-09-06 19:50	-1	0.0	0.0	0.0
21-09-06 20:00	-1	0.0	4.57497	5.2785254
21-09-06 20:10	-1	0.0	11.319203	1.023396
21-09-06 20:20	-1	5.782049	25.740747	5.7331634
21-09-06 20:30	-1	0.0	4.079986	3.383511
21-09-06 20:40	-1	1.1949999	1.1949999	10.549971
21-09-06 20:50	-1	0.0	10.063524	6.4785247
21-09-06 21:00	-1	3.5849998	49.71038	9.842101
21-09-06 21:10	-1	22.50851	9.858495	19.214151
21-09-06 21:20	-1	14.9263735	0.0	14.915596
21-09-06 21:30	-1	10.548807	0.0	5.98
21-09-06 21:40	-1	10.148378	2.3900003	4.7850003
21-09-06 21:50	-1	0.0	3.633183	13.5215
21-09-06 22:00	-1	1.1949999	26.617382	13.732149
21-09-06 22:10	-1	0.0	13.154999	22.5922
21-09-06 22:20	-1	0.0	8.864985	21.603464
21-09-06 22:30	-1	16.39416	50.599148	26.271442
21-09-06 22:40	-1	16.479748	31.81629	23.303448
21-09-06 22:50	-1	17.449444	6.75656	4.362087
21-09-06 23:00	-1	5.5656257	21.415516	24.563602
21-09-06 23:10	-1	24.212034	54.206635	64.64321
21-09-06 23:20	-1	16.53497	33.509975	31.816763
21-09-06 23:30	-1	2.3899999	41.803665	57.23524
21-09-06 23:40	-1	0.0	36.84725	45.456688
21-09-06 23:50	-1	32.786324	22.084232	28.860168
21-09-07 00:00	-1	11.75497	12.535067	38.727043
21-09-07 00:10	-1	2.3899999	50.28692	52.16211
21-09-07 00:20	-1	4.083524	13.336812	34.862633
21-09-07 00:30	-1	34.33941	40.602123	35.056965
21-09-07 00:40	-1	14.849983	24.287184	36.035538
21-09-07 00:50	-1	0.0	14.913147	18.93705
21-09-07 01:00	-1	19.201544	23.09504	23.079103
21-09-07 01:10	-1	4.3127947	46.450256	50.47062
21-09-07 01:20	-1	4.7799997	5.5650983	16.333479
21-09-07 01:30	-1	18.726559	0.0	18.012074
21-09-07 01:40	-1	13.644984	3.5950005	27.32129
21-09-07 01:50	-1	0.0	2.8885245	15.716248
21-09-07 02:00	-1	14.095853	0.0	2.012259
21-09-07 02:10	-1	34.05648	2.3949997	0.0
21-09-07 02:20	-1	0.0	2.3899999	0.0
21-09-07 02:30	-1	1.1949998	0.0	0.0
21-09-07 02:40	-1	30.333832	0.0	0.0
21-09-07 02:50	-1	4.5806494	23.876968	0.0
21-09-07 03:00	-1	66.66255	22.963017	4.7799997
21-09-07 03:10	-1	36.810955	31.111963	0.0
21-09-07 03:20	-1	51.622906	19.982695	3.37997
21-09-07 03:30	-1	70.80696	32.448772	9.559999
21-09-07 03:40	-1	21.18441	19.414957	12.514204
21-09-07 03:50	-1	18.305563	22.607594	0.0
21-09-07 04:00	-1	13.235611	18.38227	4.5799704
21-09-07 04:10	-1	29.635174	18.300566	47.281933
21-09-07 04:20	-1	48.62697	27.870565	20.61921
21-09-07 04:30	-1	30.774872	36.40105	34.143536
21-09-07 04:40	-1	40.81761	10.558509	20.195581
21-09-07 04:50	-1	30.521221	2.8849857	27.162695
21-09-07 05:00	-1	50.51069	3.3835075	12.929291
21-09-07 05:10	-1	58.796497	12.027071	48.425945
21-09-07 05:20	-1	12.727085	0.0	19.333881
21-09-07 05:30	-1	44.190205	0.0	19.710072
21-09-07 05:40	-1	58.7282	4.0835247	45.870197
21-09-07 05:50	-1	22.58782	0.0	4.7799997
21-09-07 06:00	-1	33.08494	0.0	2.3899999
21-09-07 06:10	-1	18.091629	0.0	0.0
21-09-07 06:20	-1	49.24685	18.009928	0.0
21-09-07 06:30	-1	49.394176	39.34994	11.950001
21-09-07 06:40	-1	52.70581	25.179928	19.206545
21-09-07 06:50	-1	2.3899999	31.454884	23.368286
21-09-07 07:00	0	0.0	10.344942	5.2749853
21-09-07 07:10	0	0.0	0.0	0.0
21-09-07 07:20	0	2.3949997	4.3546457	0.0
21-09-07 07:30	0	10.845085	8.585323	33.22425
21-09-07 07:40	0	4.978665	0.0	19.117174
21-09-07 07:50	0	2.3949997	0.0	0.0
21-09-07 08:00	0	2.884985	0.0	1.1950004
21-09-07 08:10	0	1.1949999	0.0	8.859985
21-09-07 08:20	0	0.0	18.924973	7.169999
21-09-07 08:30	0	1.6935246	2.3950005	2.8849847
21-09-07 08:40	0	2.3900003	0.0	0.0
21-09-07 08:50	0	4.7799997	0.0	8.514376
21-09-07 09:00	0	0.0	0.0	4.630625
21-09-07 09:10	0	0.0	0.0	8.365
21-09-07 09:20	0	0.0	0.0	7.1699996
21-09-07 09:30	0	24.70702	2.3899999	7.4521003
21-09-07 09:40	0	22.872156	4.079985	0.0
21-09-07 09:50	0	35.471443	5.080573	13.644984
21-09-07 10:00	0	47.936836	26.974224	50.451397
21-09-07 10:10	0	188.67952	100.745125	173.15596
21-09-07 10:20	0	90.683914	39.699383	39.63433
21-09-07 10:30	0	42.59808	34.069138	43.11775
21-09-07 10:40	0	38.234203	47.38207	49.9797
21-09-07 10:50	0	62.56669	37.654743	21.405514
21-09-07 11:00	0	46.875618	21.87995	45.791122
21-09-07 11:10	0	29.621393	0.0	16.44362
21-09-07 11:20	0	35.407597	0.0	7.6649857
21-09-07 11:30	0	40.97988	11.54702	0.0
21-09-07 11:40	0	0.0	0.0	0.0
21-09-07 11:50	0	2.8935246	0.0	1.1950002
21-09-07 12:00	0	1.1999999	0.0	0.0
21-09-07 12:10	0	40.97732	3.5899994	0.0
21-09-07 12:20	0	14.013632	5.066574	0.0
21-09-07 12:30	0	24.081156	0.0	7.738675
21-09-07 12:40	0	5.2799854	1.195	0.0
21-09-07 12:50	0	0.0	2.3899999	3.3835075
21-09-07 13:00	0	0.0	0.0	0.0
21-09-07 13:10	0	0.0	2.3899999	0.0
21-09-07 13:20	0	3.5849998	0.0	0.0
21-09-07 13:30	0	5.064341	0.0	1.1949999
21-09-07 13:40	0	25.003674	0.0	8.1685095
21-09-07 13:50	0	1.1762245	0.0	5.557087
21-09-07 14:00	0	6.7570863	0.0	2.7088313
21-09-07 14:10	0	70.67705	50.352165	103.0012
21-09-07 14:20	0	23.704971	15.133481	38.41268
21-09-07 14:30	0	18.429983	26.952826	24.780025
21-09-07 14:40	0	0.0	8.8635235	12.473524
21-09-07 14:50	0	0.0	0.0	6.0520716
21-09-07 15:00	0	0.230402	0.0	0.0
21-09-07 15:10	0	5.7445974	0.0	1.1949999
21-09-07 15:20	0	0.0	0.0	2.3900003
21-09-07 15:30	0	1.1949998	0.0	6.4749846
21-09-07 15:40	0	0.0	0.0	0.0
21-09-07 15:50	0	0.0	1.1949999	0.0
21-09-07 16:00	0	0.0	0.0	0.0
21-09-07 16:10	0	0.0	0.0	0.0
21-09-07 16:20	0	0.0	3.3799694	20.315
21-09-07 16:30	0	0.0	0.0	4.7799997
21-09-07 16:40	0	26.864202	0.0	17.033495
21-09-07 16:50	0	3.5849998	0.0	7.683525
21-09-07 17:00	0	0.0	0.0	8.39278
21-09-07 17:10	0	2.3899999	4.7799997	0.0
21-09-07 17:20	0	7.1700006	0.0	9.358507
21-09-07 17:30	0	2.3899999	0.0	7.170001
21-09-07 17:40	0	0.0	0.0	0.0
21-09-07 17:50	0	4.0799847	11.8222	0.0
21-09-07 18:00	0	7.6735244	10.337086	0.0
21-09-07 18:10	0	7.8686514	0.0	0.0
21-09-07 18:20	0	0.0	1.689985	0.0
21-09-07 18:30	0	4.0799847	1.1949999	1.1949999
21-09-07 18:40	0	0.0	0.0	14.437851
21-09-07 18:50	0	0.0	0.0	0.0
21-09-07 19:00	0	0.0	9.849956	3.783666
21-09-07 19:10	0	2.39	22.705	0.0
21-09-07 19:20	0	3.5900002	24.97558	15.630545
21-09-07 19:30	0	21.809956	21.38866	21.398436
21-09-07 19:40	0	17.453655	5.3442025	16.339098
21-09-07 19:50	0	7.2398224	17.023495	0.0
21-09-07 20:00	0	0.0	5.9750004	2.3949997
21-09-07 20:10	0	0.0	8.449926	14.643496
21-09-07 20:20	0	13.230084	3.5850003	40.39874
21-09-07 20:30	0	20.847765	3.5899994	9.345225
21-09-07 20:40	0	10.76	7.463495	6.469985
21-09-07 20:50	0	2.3899999	9.363509	0.0
21-09-07 21:00	0	3.5849998	3.5849998	0.0
21-09-07 21:10	0	8.365	0.0	2.395
21-09-07 21:20	0	24.274174	12.248494	3.3870487
21-09-07 21:30	0	8.365	2.39	48.147076
21-09-07 21:40	0	0.64547455	11.337804	0.0
21-09-07 21:50	0	8.914526	6.2027545	0.0
21-09-07 22:00	0	14.838524	16.13053	1.1949999
21-09-07 22:10	0	0.0	5.069956	0.0
21-09-07 22:20	0	0.0	1.689985	0.0
21-09-07 22:30	0	12.727087	2.8849854	7.6649847
21-09-07 22:40	0	11.254985	9.758667	12.03207
21-09-07 22:50	0	0.0	17.00687	2.395
21-09-07 23:00	0	0.0	16.278233	24.073618
21-09-07 23:10	0	0.0	18.729208	0.0
21-09-07 23:20	0	0.0	0.0	0.0
21-09-07 23:30	0	0.0	1.6935244	0.0
21-09-07 23:40	0	4.3127956	43.922577	19.906559
21-09-07 23:50	0	18.86146	38.420795	38.79374
21-09-08 00:00	0	0.0	42.017426	20.48147
21-09-08 00:10	0	0.0	10.066107	22.801546
21-09-08 00:20	0	5.975001	8.573667	9.858494
21-09-08 00:30	0	25.705067	35.4776	39.82075
21-09-08 00:40	0	13.155001	39.87313	30.264172
21-09-08 00:50	0	0.0	8.929201	4.7850003
21-09-08 01:00	0	10.567049	23.796978	8.859985
21-09-08 01:10	0	36.16984	54.178577	32.25868
21-09-08 01:20	0	2.6721008	12.741559	35.23423
21-09-08 01:30	0	2.395	36.36085	28.508007
21-09-08 01:40	0	2.8849854	2.5626776	15.339969
21-09-08 01:50	0	5.557086	3.5900006	3.5900002
21-09-08 02:00	0	14.624341	0.0	0.0
21-09-08 02:10	0	0.0	0.0	0.0
21-09-08 02:20	0	9.92271	2.3899999	1.1949999
21-09-08 02:30	0	25.536182	7.4677505	2.39
21-09-08 02:40	0	15.194379	33.622284	18.932049
21-09-08 02:50	0	9.516788	8.654956	1.1949999
21-09-08 03:00	0	23.491133	4.079984	1.1949999
21-09-08 03:10	0	0.0	0.0	0.0
21-09-08 03:20	0	0.0	8.164971	5.9800014
21-09-08 03:30	0	10.847849	0.0	0.0
21-09-08 03:40	0	2.3950002	4.574971	0.0
21-09-08 03:50	0	31.544876	57.4909	16.327084
21-09-08 04:00	0	41.730766	39.486443	0.0
21-09-08 04:10	0	44.06026	13.517186	3.5850003
21-09-08 04:20	0	21.393593	28.640203	14.636574
21-09-08 04:30	0	72.49665	33.209095	58.267395
21-09-08 04:40	0	66.50765	37.916126	60.045544
21-09-08 04:50	0	63.421	41.810135	17.038494
21-09-08 05:00	0	24.766449	23.98431	68.44905
21-09-08 05:10	0	18.088009	20.690565	8.873525
21-09-08 05:20	0	21.18717	17.038494	35.400604
21-09-08 05:30	0	43.14695	0.0	9.645084
21-09-08 05:40	0	11.621645	0.0	13.15
21-09-08 05:50	0	39.497734	1.1950002	20.200052
21-09-08 06:00	0	5.975	8.365	32.952072
21-09-08 06:10	0	39.903572	0.0	22.308477
21-09-08 06:20	0	15.981497	0.0	49.550575
21-09-08 06:30	0	15.55	4.7799997	30.457056
21-09-08 06:40	0	15.138479	5.9749994	9.8499565
21-09-08 06:50	0	26.267216	8.8649845	2.39
21-09-08 07:00	1	11.7535095	11.049956	1.1949999
21-09-08 07:10	1	27.882116	0.0	0.0
21-09-08 07:20	1	14.000249	7.452101	0.0
21-09-08 07:30	1	2.3899999	0.0	0.0
21-09-08 07:40	1	18.078527	8.869986	19.215542
21-09-08 07:50	1	26.531372	0.0	1.6899855
21-09-08 08:00	1	6.469985	1.1949998	0.0
21-09-08 08:10	1	4.362087	0.0	0.0
21-09-08 08:20	1	2.8885238	2.8849847	1.1949999
21-09-08 08:30	1	0.0	0.0	0.0
21-09-08 08:40	1	1.1949999	4.78	0.0
21-09-08 08:50	1	0.0	3.5850003	5.2835255
21-09-08 09:00	1	7.4670343	7.1800013	10.357018
21-09-08 09:10	1	0.0	0.0	0.0
21-09-08 09:20	1	3.5899997	0.0	9.865574
21-09-08 09:30	1	19.435574	0.0	0.0
21-09-08 09:40	1	3.5849996	0.0	0.0
21-09-08 09:50	1	0.0	0.0	0.0
21-09-08 10:00	1	0.0	8.869986	0.0
21-09-08 10:10	1	2.3949997	3.5850003	2.3899999
21-09-08 10:20	1	4.2885804	0.0	8.365
21-09-08 10:30	1	8.6684675	15.912645	1.1949999
21-09-08 10:40	1	1.2	20.976984	10.357019
21-09-08 10:50	1	66.45442	14.629954	34.204994
21-09-08 11:00	1	37.170998	40.677784	24.33134
21-09-08 11:10	1	49.067677	46.732887	36.132923
21-09-08 11:20	1	1.1949999	1.1949997	2.3899999
21-09-08 11:30	1	7.6699853	1.1949999	6.469985
21-09-08 11:40	1	7.454341	0.0	0.0
21-09-08 11:50	1	7.9556246	0.0	0.0
21-09-08 12:00	1	0.17204231	0.0	5.2749853
21-09-08 12:10	1	8.491453	0.0	0.0
21-09-08 12:20	1	7.743676	0.0	0.0
21-09-08 12:30	1	4.5749702	6.7520857	0.0
21-09-08 12:40	1	0.0	0.0	0.0
21-09-08 12:50	1	2.8885248	4.5749702	0.0
21-09-08 13:00	1	1.1949999	2.3899999	4.079985
21-09-08 13:10	1	0.0	10.581286	0.0
21-09-08 13:20	1	0.0	6.759942	0.0
21-09-08 13:30	1	3.869341	0.0	0.0
21-09-08 13:40	1	4.5749707	4.079984	0.0
21-09-08 13:50	1	5.1510434	0.0	6.9720488
21-09-08 14:00	1	0.823956	4.9561777	10.688405
21-09-08 14:10	1	0.0	3.707316	1.1950003
21-09-08 14:20	1	4.5785093	4.3517356	1.6899855
21-09-08 14:30	1	15.6228485	10.978235	6.9685073
21-09-08 14:40	1	0.0	1.1949999	0.0
21-09-08 14:50	1	5.9799995	1.1949999	0.0
21-09-08 15:00	1	0.0	0.0	1.1999999
21-09-08 15:10	1	12.561147	0.0	1.1949999
21-09-08 15:20	1	14.643494	0.0	0.0
21-09-08 15:30	1	3.5849996	0.0	2.8885238
21-09-08 15:40	1	1.1949999	2.3899999	0.0
21-09-08 15:50	1	0.0	0.0	0.0
21-09-08 16:00	1	0.0	0.0	2.3949997
21-09-08 16:10	1	0.0	0.0	1.689985
21-09-08 16:20	1	3.8693414	2.3899999	2.3899999
21-09-08 16:30	1	1.689985	0.0	0.0
21-09-08 16:40	1	4.7900004	2.3899999	2.39
21-09-08 16:50	1	5.9849997	4.533963	0.0
21-09-08 17:00	1	0.0	18.765339	0.9022253
21-09-08 17:10	1	0.0	0.20479588	2.682775
21-09-08 17:20	1	6.478524	0.0	0.0
21-09-08 17:30	1	14.142049	0.0	10.058523
21-09-08 17:40	1	2.3899996	0.0	0.0
21-09-08 17:50	1	0.0	0.0	8.365001
21-09-08 18:00	1	4.083524	2.3899999	0.0
21-09-08 18:10	1	4.7799997	0.0	5.2835245
21-09-08 18:20	1	2.3899999	0.0	14.143509
21-09-08 18:30	1	0.0	1.1949999	6.0520716
21-09-08 18:40	1	5.0665736	10.064985	0.0
21-09-08 18:50	1	18.50653	7.768014	1.1949999
21-09-08 19:00	1	4.5835094	2.5776114	2.8849847
21-09-08 19:10	1	15.347273	52.69942	16.403103
21-09-08 19:20	1	12.509754	0.3722741	10.059984
21-09-08 19:30	1	0.0	0.0	0.0
21-09-08 19:40	1	7.7342033	9.849956	0.0
21-09-08 19:50	1	0.0	22.300625	9.851574
21-09-08 20:00	1	2.8849847	21.11156	0.0
21-09-08 20:10	1	1.1949999	0.0	1.6899849
21-09-08 20:20	1	0.0	3.5849996	2.3899999
21-09-08 20:30	1	5.2835245	15.544998	18.019312
21-09-08 20:40	1	4.7060027	2.395	16.32656
21-09-08 20:50	1	6.543982	2.8849845	14.344999
21-09-08 21:00	1	14.622101	6.2571015	15.430514
21-09-08 21:10	1	1.1949999	5.56156	17.73205
21-09-08 21:20	1	0.0	3.5899997	6.4749846
21-09-08 21:30	1	1.1949999	0.0	3.867101
21-09-08 21:40	1	7.6699853	5.7735095	23.029356
21-09-08 21:50	1	12.736559	37.52412	28.925323
21-09-08 22:00	1	26.521381	48.360325	47.169273
21-09-08 22:10	1	14.924202	32.230732	9.853495
21-09-08 22:20	1	2.8885248	14.214188	2.3899999
21-09-08 22:30	1	7.750071	16.338482	11.542087
21-09-08 22:40	1	3.5850003	17.027035	29.148508
21-09-08 22:50	1	5.0621014	37.93263	2.3899999
21-09-08 23:00	1	27.36385	33.36359	0.0
21-09-08 23:10	1	4.0799847	25.0616	30.941616
21-09-08 23:20	1	0.0	30.400183	26.588495
21-09-08 23:30	1	0.0	36.748566	20.618496
21-09-08 23:40	1	7.9520864	39.697956	20.890594
21-09-08 23:50	1	20.11351	21.117018	51.506153
21-09-09 00:00	1	18.007072	46.23945	56.443542
21-09-09 00:10	1	9.56	21.400053	34.42356
21-09-09 00:20	1	4.78	48.14109	82.29317
21-09-09 00:30	1	9.35497	52.28351	52.317802
21-09-09 00:40	1	3.8715749	23.014956	15.639084
21-09-09 00:50	1	16.339867	44.18698	65.70959
21-09-09 01:00	1	3.5900002	21.481651	39.403313
21-09-09 01:10	1	15.132088	23.082027	38.712803
21-09-09 01:20	1	0.0	13.7281475	16.616976
21-09-09 01:30	1	0.0	17.312836	0.0
21-09-09 01:40	1	0.0	0.0	0.0
21-09-09 01:50	1	6.261574	15.628464	0.0
21-09-09 02:00	1	18.919971	17.097027	0.0
21-09-09 02:10	1	2.395	11.541559	0.0
21-09-09 02:20	1	0.0	0.0	0.0
21-09-09 02:30	1	10.553507	3.8765743	0.0
21-09-09 02:40	1	0.0	1.6899856	0.0
21-09-09 02:50	1	16.317087	0.0	0.0
21-09-09 03:00	1	27.789957	8.656575	0.0
21-09-09 03:10	1	15.632849	4.366559	7.952867
21-09-09 03:20	1	60.07768	6.2720346	36.467606
21-09-09 03:30	1	6.479985	2.6721003	0.0
21-09-09 03:40	1	0.0	2.39	0.0
21-09-09 03:50	1	22.966764	10.146987	4.0849853
21-09-09 04:00	1	27.318182	55.5112	32.855984
21-09-09 04:10	1	75.23297	72.98391	52.124573
21-09-09 04:20	1	33.1621	52.86503	26.749256
21-09-09 04:30	1	45.033577	28.433716	19.983545
21-09-09 04:40	1	11.964998	9.853494	16.827005
21-09-09 04:50	1	57.702232	35.550644	31.664135
21-09-09 05:00	1	83.744995	39.608402	41.339928
21-09-09 05:10	1	49.382954	21.76671	25.202005
21-09-09 05:20	1	54.12124	18.099232	25.672247
21-09-09 05:30	1	49.148968	82.21746	52.152855
21-09-09 05:40	1	29.361526	20.697643	9.746073
21-09-09 05:50	1	49.474503	14.619275	17.52848
21-09-09 06:00	1	21.589706	44.490005	28.067057
21-09-09 06:10	1	38.545166	26.877087	12.949971
21-09-09 06:20	1	46.55829	24.975582	0.0
21-09-09 06:30	1	30.581066	41.66526	16.810612
21-09-09 06:40	1	72.94126	35.81427	48.895325
21-09-09 06:50	1	34.346645	12.73156	24.69273
21-09-09 07:00	2	13.887793	6.7615595	6.2665753
21-09-09 07:10	2	0.0	0.0	9.372048
21-09-09 07:20	2	4.079985	0.0	2.3899999
21-09-09 07:30	2	4.7799997	3.8715744	0.0
21-09-09 07:40	2	0.0	0.0	0.0
21-09-09 07:50	2	0.0	0.0	0.0
21-09-09 08:00	2	17.799189	11.749971	7.1699996
21-09-09 08:10	2	0.0	0.0	0.0
21-09-09 08:20	2	4.780001	0.0	0.0
21-09-09 08:30	2	7.1699996	1.1949998	0.0
21-09-09 08:40	2	0.0	0.0	1.1949999
21-09-09 08:50	2	3.5850003	5.985	1.1950003
21-09-09 09:00	2	17.027103	0.0	8.658492
21-09-09 09:10	2	43.856377	24.77763	2.3899999
21-09-09 09:20	2	0.0	0.0	0.0
21-09-09 09:30	2	11.258524	3.5899997	5.9749994
21-09-09 09:40	2	19.920557	0.0	30.59549
21-09-09 09:50	2	15.338511	0.0	0.0
21-09-09 10:00	2	28.003529	7.175	0.0
21-09-09 10:10	2	39.65109	9.57	22.386326
21-09-09 10:20	2	19.244083	0.0	15.535001
21-09-09 10:30	2	22.307865	8.8649845	7.1699996
21-09-09 10:40	2	4.7799997	2.3949997	0.0
21-09-09 10:50	2	1.6935246	0.0	0.0
21-09-09 11:00	2	4.785	5.9750004	14.440542
21-09-09 11:10	2	5.565099	4.083524	8.167048
21-09-09 11:20	2	0.0	0.0	6.7027955
21-09-09 11:30	2	2.3795161	0.0	5.2749853
21-09-09 11:40	2	0.015483871	0.0	6.469985
21-09-09 11:50	2	0.0	0.0	0.0
21-09-09 12:00	2	0.0	1.1949997	0.0
21-09-09 12:10	2	1.2116096	11.044341	0.0
21-09-09 12:20	2	2.373391	0.0	0.0
21-09-09 12:30	2	0.0	0.0	0.0
21-09-09 12:40	2	0.0	13.734914	0.0
21-09-09 12:50	2	0.0	0.0	1.1949999
21-09-09 13:00	2	6.4835234	2.8885245	1.1949999
21-09-09 13:10	2	0.0	3.589999	4.7799997
21-09-09 13:20	2	29.36121	0.0	6.9685087
21-09-09 13:30	2	20.619955	0.27859923	0.0
21-09-09 13:40	2	5.2749853	6.686371	0.0
21-09-09 13:50	2	10.150068	2.3899999	0.0
21-09-09 14:00	2	0.0	3.379971	0.0
21-09-09 14:10	2	7.2563887	2.3899999	5.562284
21-09-09 14:20	2	11.796423	2.3899999	11.041999
21-09-09 14:30	2	13.693461	12.232101	8.456388
21-09-09 14:40	2	2.3542173	8.859985	0.0
21-09-09 14:50	2	1.2307827	5.9749994	0.0
21-09-09 15:00	2	0.0	0.0	0.0
21-09-09 15:10	2	0.0	1.195	0.0
21-09-09 15:20	2	0.0	0.0	0.0
21-09-09 15:30	2	0.0	1.1949999	0.0
21-09-09 15:40	2	24.350353	23.084885	0.0
21-09-09 15:50	2	1.1949999	7.6749854	1.6899855
21-09-09 16:00	2	1.1949997	6.052071	14.647034
21-09-09 16:10	2	5.2749853	3.5849998	0.0
21-09-09 16:20	2	0.0	0.0	1.1949999
21-09-09 16:30	2	1.1949997	0.0	0.0
21-09-09 16:40	2	7.1700006	0.0	0.0
21-09-09 16:50	2	2.3899999	1.1949999	1.1949999
21-09-09 17:00	2	0.0	7.1700006	0.0
21-09-09 17:10	2	0.0	0.0	4.78
21-09-09 17:20	2	0.0	4.088525	2.3899999
21-09-09 17:30	2	0.0	0.0	2.3899999
21-09-09 17:40	2	3.5850003	2.3899999	0.0
21-09-09 17:50	2	3.5850003	17.334066	6.273816
21-09-09 18:00	2	0.0	15.125626	6.475282
21-09-09 18:10	2	0.0	13.291288	4.785
21-09-09 18:20	2	0.0	1.1949998	0.0
21-09-09 18:30	2	0.0	3.5849998	4.7295823
21-09-09 18:40	2	0.0	0.0	not_recorded
21-09-09 18:50	2	0.0	1.1949999	8.450124
21-09-09 19:00	2	3.5849996	11.254987	0.0
21-09-09 19:10	2	3.595	1.1999997	0.0
21-09-09 19:20	2	10.843466	0.0	2.6765745
21-09-09 19:30	2	71.43874	17.037033	59.6191
21-09-09 19:40	2	6.75656	15.127086	15.832034
21-09-09 19:50	2	12.454985	20.905596	10.341559
21-09-09 20:00	2	26.909155	27.86703	22.103449
21-09-09 20:10	2	0.0	9.570001	1.1949999
21-09-09 20:20	2	2.3899996	0.0	0.0
21-09-09 20:30	2	0.0	3.3799706	0.0
21-09-09 20:40	2	3.5849996	1.6899847	6.9685087
21-09-09 20:50	2	3.5849996	8.37	7.0386596
21-09-09 21:00	2	0.0	37.0151	18.649511
21-09-09 21:10	2	0.0	12.476013	21.475885
21-09-09 21:20	2	4.78	0.0	3.5900002
21-09-09 21:30	2	0.0	0.0	1.1949999
21-09-09 21:40	2	0.0	0.0	26.457684
21-09-09 21:50	2	0.0	5.9749994	0.0
21-09-09 22:00	2	0.0	15.411672	11.259986
21-09-09 22:10	2	5.2749853	23.785053	10.124203
21-09-09 22:20	2	14.629954	33.000675	26.589954
21-09-09 22:30	2	6.59293	3.5849998	13.720593
21-09-09 22:40	2	1.365549	7.3020844	13.443495
21-09-09 22:50	2	2.39	34.785774	50.18992
21-09-09 23:00	2	5.9800005	32.430233	31.037037
21-09-09 23:10	2	2.3899999	33.34723	14.648494
21-09-09 23:20	2	0.0	14.639956	12.027072
21-09-09 23:30	2	1.689985	20.637882	8.8649845
21-09-09 23:40	2	10.3450985	27.1468	23.086254
21-09-09 23:50	2	5.507796	35.32792	16.77132
21-09-10 00:00	2	9.359971	52.667988	42.5263
21-09-10 00:10	2	0.0	26.095367	33.730095
21-09-10 00:20	2	0.0	40.484394	75.454056
21-09-10 00:30	2	11.965	35.27984	45.69261
21-09-10 00:40	2	6.469985	23.586643	31.956488
21-09-10 00:50	2	4.7799997	16.108149	14.714424
21-09-10 01:00	2	2.3899999	27.600544	53.82965
21-09-10 01:10	2	0.0	25.192005	63.922997
21-09-10 01:20	2	0.0	34.136456	44.13619
21-09-10 01:30	2	23.875137	34.642128	62.149254
21-09-10 01:40	2	35.561344	54.992504	21.39912
21-09-10 01:50	2	16.807072	23.995087	28.865164
21-09-10 02:00	2	7.902795	32.681114	18.510784
21-09-10 02:10	2	24.404984	61.13147	28.2901
21-09-10 02:20	2	1.6935241	20.208595	9.846575
21-09-10 02:30	2	1.1949999	2.3899999	0.0
21-09-10 02:40	2	4.0799856	0.0	0.0
21-09-10 02:50	2	0.0	0.0	0.0
21-09-10 03:00	2	1.6935246	0.0	0.0
21-09-10 03:10	2	11.049955	0.0	0.0
21-09-10 03:20	2	14.148509	6.9699697	2.3899999
21-09-10 03:30	2	4.785	6.4749856	0.0
21-09-10 03:40	2	2.395	0.0	0.0
21-09-10 03:50	2	9.073306	4.78	0.0
21-09-10 04:00	2	14.713666	1.1949999	0.0
21-09-10 04:10	2	0.0	16.889301	9.15156
21-09-10 04:20	2	41.9371	4.088524	6.257101
21-09-10 04:30	2	0.0	1.6899855	1.689985
21-09-10 04:40	2	17.333607	16.31656	27.081501
21-09-10 04:50	2	62.638947	38.517174	28.935007
21-09-10 05:00	2	32.633587	48.229927	39.60423
21-09-10 05:10	2	43.649113	30.955578	31.719381
21-09-10 05:20	2	25.26716	56.514305	17.033493
21-09-10 05:30	2	52.089203	30.65237	15.838493
21-09-10 05:40	2	65.113434	59.950512	44.002182
21-09-10 05:50	2	53.904797	12.310249	9.640612
21-09-10 06:00	2	26.747784	11.044954	22.10491
21-09-10 06:10	2	53.22534	0.0	39.196667
21-09-10 06:20	2	41.683117	7.1699996	33.146328
21-09-10 06:30	2	46.048058	4.78	44.745186
21-09-10 06:40	2	30.830954	22.37863	22.598593
21-09-10 06:50	2	58.258972	31.319386	8.864985
21-09-10 07:00	3	55.08023	32.91153	18.293646
21-09-10 07:10	3	0.0	5.76997	0.0
21-09-10 07:20	3	1.6899855	10.549971	2.39
21-09-10 07:30	3	1.6899855	0.0	0.0
21-09-10 07:40	3	0.0	0.0	0.0
21-09-10 07:50	3	0.0	0.0	20.264112
21-09-10 08:00	3	0.0	1.1949999	0.0
21-09-10 08:10	3	0.0	0.0	0.0
21-09-10 08:20	3	0.0	0.0	0.0
21-09-10 08:30	3	0.0	0.0	0.0
21-09-10 08:40	3	0.0	0.0	0.0
21-09-10 08:50	3	0.0	0.0	0.0
21-09-10 09:00	3	7.255084	2.3899999	6.2615747
21-09-10 09:10	3	0.0	0.0	0.0
21-09-10 09:20	3	0.0	8.168509	2.3899999
21-09-10 09:30	3	5.067101	0.0	10.567049
21-09-10 09:40	3	0.0	0.0	6.257101
21-09-10 09:50	3	0.0	0.0	0.0
21-09-10 10:00	3	0.0	0.0	0.0
21-09-10 10:10	3	0.0	0.0	0.0
21-09-10 10:20	3	3.5900002	3.5899994	1.1949999
21-09-10 10:30	3	1.1949999	0.0	1.1949999
21-09-10 10:40	3	18.391186	0.0	0.0
21-09-10 10:50	3	26.95344	16.333477	0.0
21-09-10 11:00	3	23.002321	1.1950004	0.0
21-09-10 11:10	3	32.07525	22.375248	0.0
21-09-10 11:20	3	8.168509	12.244955	0.0
21-09-10 11:30	3	4.785	1.1949999	0.0
21-09-10 11:40	3	7.4720345	0.0	0.0
21-09-10 11:50	3	0.0	0.0	0.0
21-09-10 12:00	3	12.035083	4.148532	0.0
21-09-10 12:10	3	106.657104	80.98869	96.07415
21-09-10 12:20	3	107.30155	96.65077	133.35483
21-09-10 12:30	3	70.60867	51.306744	82.65407
21-09-10 12:40	3	57.095844	56.477226	58.220284
21-09-10 12:50	3	33.848648	27.09202	12.734326
21-09-10 13:00	3	28.569439	7.1699996	38.799797
21-09-10 13:10	3	47.041245	0.0065340223	25.992563
21-09-10 13:20	3	3.9020143	1.188466	1.1949999
21-09-10 13:30	3	1.1949999	3.5849998	6.4799843
21-09-10 13:40	3	0.0	2.3899999	0.0
21-09-10 13:50	3	0.0	0.0	0.0
21-09-10 14:00	3	0.0	22.66505	0.0
21-09-10 14:10	3	0.0	0.0	0.0
21-09-10 14:20	3	0.0	4.0849853	0.0
21-09-10 14:30	3	0.0	0.0	0.0
21-09-10 14:40	3	0.0	0.0	0.0
21-09-10 14:50	3	7.678524	0.0	0.0
21-09-10 15:00	3	0.0	0.0	0.0
21-09-10 15:10	3	0.0	0.0	4.079985
21-09-10 15:20	3	0.0	0.0	0.0
21-09-10 15:30	3	0.0	0.0	0.0
21-09-10 15:40	3	0.0	0.0	0.0
21-09-10 15:50	3	0.0	0.0	3.3835092
21-09-10 16:00	3	11.249985	0.0	6.4735246
21-09-10 16:10	3	1.2	0.0	5.7735095
21-09-10 16:20	3	4.7999997	5.797798	0.0
21-09-10 16:30	3	7.1999984	13.902115	0.0
21-09-10 16:40	3	0.0	0.0	0.0
21-09-10 16:50	3	4.3700986	0.0	2.3999999
21-09-10 17:00	3	13.348665	16.112059	20.124971
21-09-10 17:10	3	0.0	0.0	0.0
21-09-10 17:20	3	0.0	0.0	0.0
21-09-10 17:30	3	0.0	0.0	0.0
21-09-10 17:40	3	0.0	0.0	2.3899999
21-09-10 17:50	3	12.249956	0.0	15.339971
21-09-10 18:00	3	15.838491	6.0600843	14.553665
21-09-10 18:10	3	0.0	26.880596	1.1949999
21-09-10 18:20	3	0.0	0.0	14.144971
21-09-10 18:30	3	0.0	0.0	0.0
21-09-10 18:40	3	0.0	11.532086	0.0
21-09-10 18:50	3	0.26029703	2.3899999	7.970558
21-09-10 19:00	3	2.6282277	1.1949999	0.0
21-09-10 19:10	3	35.03033	0.0	10.054985
21-09-10 19:20	3	16.043524	0.0	10.764999
21-09-10 19:30	3	0.0	33.642616	19.913479
21-09-10 19:40	3	0.0	27.875565	45.23629
21-09-10 19:50	3	0.0	9.35851	6.261574
21-09-10 20:00	3	1.1949999	16.110594	0.0
21-09-10 20:10	3	0.0	0.0	0.0
21-09-10 20:20	3	2.8849854	2.3900003	3.5850005
21-09-10 20:30	3	0.0	0.0	1.1950002
21-09-10 20:40	3	0.0	5.2749853	16.078526
21-09-10 20:50	3	2.6721008	0.0	26.198593
21-09-10 21:00	3	0.0	7.67985	5.7749696
21-09-10 21:10	3	1.1949999	28.41854	0.0
21-09-10 21:20	3	0.0	13.014188	6.759941
21-09-10 21:30	3	25.741272	1.1949999	2.3900006
21-09-10 21:40	3	35.527267	34.845165	12.321501
21-09-10 21:50	3	25.97279	12.459986	13.448496
21-09-10 22:00	3	13.649983	22.998495	50.755257
21-09-10 22:10	3	0.0	4.7799997	2.8885238
21-09-10 22:20	3	0.0	0.0	1.1949999
21-09-10 22:30	3	0.0	1.2	4.0835247
21-09-10 22:40	3	0.0	1.1950004	7.179544
21-09-10 22:50	3	0.0	6.75656	25.675526
21-09-10 23:00	3	0.0	11.0371	0.0
21-09-10 23:10	3	15.535001	8.450084	0.0
21-09-10 23:20	3	4.0799856	32.438614	27.783594
21-09-10 23:30	3	2.8849852	3.5900009	7.4615746
21-09-10 23:40	3	18.942137	38.55205	20.420084
21-09-10 23:50	3	16.331558	37.6715	34.61651
21-09-11 00:00	3	5.274985	36.457466	18.293646
21-09-11 00:10	3	1.1949999	24.565369	17.11004
21-09-11 00:20	3	1.1949999	4.0849853	38.932148
21-09-11 00:30	3	1.6935246	22.037766	5.9799995
21-09-11 00:40	3	2.3899999	9.147865	0.0
21-09-11 00:50	3	2.8885243	19.624985	8.365
21-09-11 01:00	3	13.145001	3.3835092	4.784999
21-09-11 01:10	3	12.953509	0.0	12.953509
21-09-11 01:20	3	17.699688	4.78	61.72576
21-09-11 01:30	3	3.8153129	4.78	47.087143
21-09-11 01:40	3	0.0	4.7800007	19.695597
21-09-11 01:50	3	2.3899999	8.868525	65.162186
21-09-11 02:00	3	7.175	0.0	23.49709
21-09-11 02:10	3	8.859985	0.0	10.549971
21-09-11 02:20	3	0.0	0.0	2.3899999
21-09-11 02:30	3	3.37997	0.0	0.0
21-09-11 02:40	3	0.0	15.637001	5.9749994
21-09-11 02:50	3	3.3799706	17.74205	3.5849998
21-09-11 03:00	3	0.0	40.62352	3.5850005
21-09-11 03:10	3	0.0	2.3949995	0.0
21-09-11 03:20	3	0.0	2.3899999	5.7699704
21-09-11 03:30	3	11.74497	20.809986	0.0
21-09-11 03:40	3	19.906559	31.032654	0.0
21-09-11 03:50	3	20.124971	48.570763	0.0
21-09-11 04:00	3	4.785	5.9800005	0.0
21-09-11 04:10	3	4.083524	21.095722	10.759999
21-09-11 04:20	3	29.560022	48.142372	5.975
21-09-11 04:30	3	11.345528	2.6721008	0.0
21-09-11 04:40	3	4.78	0.0	12.236574
21-09-11 04:50	3	34.768467	4.0835247	27.788494
21-09-11 05:00	3	23.76866	5.9849997	18.712086
21-09-11 05:10	3	22.590054	1.1949999	17.323605
21-09-11 05:20	3	19.92348	2.8899858	11.448651
21-09-11 05:30	3	33.440662	0.0	47.289997
21-09-11 05:40	3	22.373104	0.0	20.682026
21-09-11 05:50	3	17.033497	2.3899999	26.00288
21-09-11 06:00	3	36.53869	15.621544	30.075161
21-09-11 06:10	3	51.6487	1.1949999	33.27497
21-09-11 06:20	3	47.44039	2.8849854	1.1949999
21-09-11 06:30	3	53.353985	29.617321	20.910528
21-09-11 06:40	3	54.813232	13.438495	8.93644
21-09-11 06:50	3	39.927086	19.697056	21.612001
21-09-11 07:00	4	17.690094	16.618591	4.7799997
21-09-11 07:10	4	0.0	7.175	3.5850003
21-09-11 07:20	4	2.3899999	1.1949999	0.0
21-09-11 07:30	4	0.0	0.0	0.0
21-09-11 07:40	4	0.0	2.3999999	1.1949999
21-09-11 07:50	4	1.1949999	0.0	4.7799997
21-09-11 08:00	4	0.0	0.0	4.7799997
21-09-11 08:10	4	0.0	0.0	2.3899999
21-09-11 08:20	4	0.0	4.3678646	0.0
21-09-11 08:30	4	0.0	2.8935246	0.0
21-09-11 08:40	4	0.0	1.2	1.1949999
21-09-11 08:50	4	0.0	0.0	0.0
21-09-11 09:00	4	2.3950002	0.0	1.1949999
21-09-11 09:10	4	0.0	0.0	2.8849854
21-09-11 09:20	4	0.0	2.8935244	0.0
21-09-11 09:30	4	7.1699996	1.1950002	1.1949999
21-09-11 09:40	4	0.0	0.0	0.0
21-09-11 09:50	4	2.4	0.0	0.0
21-09-11 10:00	4	24.489912	0.0	25.191372
21-09-11 10:10	4	35.838676	21.464798	18.330357
21-09-11 10:20	4	37.024204	0.0	17.80558
21-09-11 10:30	4	10.054986	6.9720488	0.0
21-09-11 10:40	4	26.189123	0.0	7.1699996
21-09-11 10:50	4	16.816544	9.622682	23.088419
21-09-11 11:00	4	1.1949999	3.80942	0.0
21-09-11 11:10	4	5.975	3.5849998	4.7799997
21-09-11 11:20	4	11.95	15.412725	3.5849998
21-09-11 11:30	4	11.950001	14.77287	20.629354
21-09-11 11:40	4	11.98278	12.244956	2.3899999
21-09-11 11:50	4	0.0	14.844986	0.0
21-09-11 12:00	4	0.0	8.859985	0.0
21-09-11 12:10	4	4.3643265	1.1949999	0.0
21-09-11 12:20	4	2.3950005	0.0	0.0
21-09-11 12:30	4	1.1949999	17.925	0.0
21-09-11 12:40	4	0.0	0.0	0.0
21-09-11 12:50	4	3.871574	2.3900003	0.0
21-09-11 13:00	4	0.0	0.0	0.0
21-09-11 13:10	4	4.57497	10.832071	0.0
21-09-11 13:20	4	3.5849998	0.0	0.0
21-09-11 13:30	4	13.644984	0.0	0.0
21-09-11 13:40	4	0.0	0.0	2.3899999
21-09-11 13:50	4	1.1950002	0.0	6.9685087
21-09-11 14:00	4	0.0	2.3900006	1.1949999
21-09-11 14:10	4	0.0	0.0	0.0
21-09-11 14:20	4	0.0	8.859984	8.365
21-09-11 14:30	4	0.0	6.264956	16.300037
21-09-11 14:40	4	0.0	3.5849998	0.99577826
21-09-11 14:50	4	0.0	0.0	2.4689984
21-09-11 15:00	4	0.0	0.0	0.0
21-09-11 15:10	4	0.0	0.0	1.1949999
21-09-11 15:20	4	0.0	0.0	1.1949998
21-09-11 15:30	4	6.4749856	0.0	16.723637
21-09-11 15:40	4	1.3874999	9.847101	0.0
21-09-11 15:50	4	8.1875	22.29994	7.6735244
21-09-11 16:00	4	34.842613	6.469985	13.639984
21-09-11 16:10	4	8.16997	1.1949999	1.1950003
21-09-11 16:20	4	6.9749703	7.4670334	0.0
21-09-11 16:30	4	2.8899853	0.0	0.0
21-09-11 16:40	4	7.669986	0.0	0.0
21-09-11 16:50	4	3.7836652	0.0	1.1949998
21-09-11 17:00	4	0.0	0.0	1.6899855
21-09-11 17:10	4	2.3950005	0.0	2.8849854
21-09-11 17:20	4	0.0	0.0	2.3899999
21-09-11 17:30	4	0.0	0.0	1.1949999
21-09-11 17:40	4	4.7799997	0.0	0.0
21-09-11 17:50	4	1.1950003	4.574971	2.3999999
21-09-11 18:00	4	0.0	0.0	0.0
21-09-11 18:10	4	0.0	0.0	2.3899999
21-09-11 18:20	4	0.0	1.1949999	0.0
21-09-11 18:30	4	0.0	4.57851	1.1949999
21-09-11 18:40	4	0.0	0.0	0.0
21-09-11 18:50	4	0.0	2.4000003	2.3899999
21-09-11 19:00	4	0.0	0.0	5.975
21-09-11 19:10	4	2.8849852	2.3899999	1.1949999
21-09-11 19:20	4	5.9799986	40.620663	10.349942
21-09-11 19:30	4	6.4749846	20.114971	15.617849
21-09-11 19:40	4	9.359971	17.73497	30.964441
21-09-11 19:50	4	4.74631	10.054986	26.176514
21-09-11 20:00	4	5.0613356	19.775843	10.549971
21-09-11 20:10	4	0.7423247	0.0	0.0
21-09-11 20:20	4	42.039406	2.3899999	12.925753
21-09-11 20:30	4	21.336288	4.7850003	0.0
21-09-11 20:40	4	0.0	1.195	33.355507
21-09-11 20:50	4	0.0	4.083524	3.5850005
21-09-11 21:00	4	7.1699996	2.884985	10.549971
21-09-11 21:10	4	3.5849996	1.6899855	0.0
21-09-11 21:20	4	1.1949999	32.227123	8.365
21-09-11 21:30	4	0.0	7.6649847	0.0
21-09-11 21:40	4	6.2571015	2.3899999	4.7799997
21-09-11 21:50	4	2.3899999	20.612034	10.54997
21-09-11 22:00	4	13.348666	20.89991	37.421135
21-09-11 22:10	4	0.0	0.0	18.224957
21-09-11 22:20	4	3.5899994	0.0	11.749971
21-09-11 22:30	4	13.020902	0.0	6.4749846
21-09-11 22:40	4	0.0	0.0	0.0
21-09-11 22:50	4	0.0	3.5900002	15.329969
21-09-11 23:00	4	0.0	16.3251	7.4599547
21-09-11 23:10	4	0.0	2.3899999	18.71994
21-09-11 23:20	4	5.975	17.81136	6.760099
21-09-11 23:30	4	17.032034	50.737137	40.115154
21-09-11 23:40	4	8.184369	19.28992	11.54848
21-09-11 23:50	4	11.753509	28.713263	19.419956
21-09-12 00:00	4	12.313646	17.312836	6.469986
21-09-12 00:10	4	3.3799698	21.119942	5.274984
21-09-12 00:20	4	7.175	19.430574	27.671154
21-09-12 00:30	4	7.175	33.136482	20.200054
21-09-12 00:40	4	30.684942	46.64797	29.157501
21-09-12 00:50	4	15.117086	19.91702	34.828
21-09-12 01:00	4	24.402607	4.78	17.815054
21-09-12 01:10	4	10.35348	0.0	31.393497
21-09-12 01:20	4	15.832102	16.122837	38.28712
21-09-12 01:30	4	1.195	5.975	17.82405
21-09-12 01:40	4	3.5849996	0.0	18.433525
21-09-12 01:50	4	1.1949998	0.0	25.188463
21-09-12 02:00	4	2.39	4.78	26.259365
21-09-12 02:10	4	13.639984	57.977753	30.35673
21-09-12 02:20	4	39.406597	33.094795	35.747753
21-09-12 02:30	4	29.140644	13.63862	6.9649706
21-09-12 02:40	4	28.079138	24.48991	25.908482
21-09-12 02:50	4	0.0	0.0	0.0
21-09-12 03:00	4	8.873525	1.1949999	0.0
21-09-12 03:10	4	10.559971	3.5849998	0.0
21-09-12 03:20	4	13.444341	21.818495	0.0
21-09-12 03:30	4	0.0	0.0	0.0
21-09-12 03:40	4	3.5849998	24.472311	0.0
21-09-12 03:50	4	1.2	0.0	1.1949999
21-09-12 04:00	4	5.7820497	2.3899999	0.0
21-09-12 04:10	4	1.1949999	4.78	2.3899999
21-09-12 04:20	4	0.0	8.942833	2.3899999
21-09-12 04:30	4	13.644984	9.57	15.972343
21-09-12 04:40	4	3.5850003	26.677805	11.818667
21-09-12 04:50	4	2.39	10.54997	1.1949998
21-09-12 05:00	4	2.8849854	43.5645	6.2615743
21-09-12 05:10	4	5.975	48.019005	23.675114
21-09-12 05:20	4	22.106989	41.119118	33.74363
21-09-12 05:30	4	26.42863	25.81669	31.74422
21-09-12 05:40	4	53.661713	6.488524	47.485573
21-09-12 05:50	4	14.907681	13.659986	12.458689
21-09-12 06:00	4	2.395	1.1949999	2.8849854
21-09-12 06:10	4	17.042034	11.532086	38.300224
21-09-12 06:20	4	12.743481	0.0	8.8649845
21-09-12 06:30	4	50.684193	5.9800005	25.188465
21-09-12 06:40	4	26.81994	2.3899999	34.779606
21-09-12 06:50	4	35.742043	0.0	12.494772
21-09-12 07:00	5	61.252052	12.248495	38.432777
21-09-12 07:10	5	11.046574	0.0	15.121559
21-09-12 07:20	5	19.210611	14.6384945	7.1700006
21-09-12 07:30	5	33.364902	8.15997	0.0
21-09-12 07:40	5	15.137866	0.0	3.5899997
21-09-12 07:50	5	0.0	2.39	9.56
21-09-12 08:00	5	13.230608	2.39	13.1449995
21-09-12 08:10	5	0.0	0.0	0.0
21-09-12 08:20	5	0.0	4.079985	0.0
21-09-12 08:30	5	0.0	0.0	0.0
21-09-12 08:40	5	0.0	0.0	0.0
21-09-12 08:50	5	0.0	1.1949999	0.0
21-09-12 09:00	5	0.0	0.0	0.0
21-09-12 09:10	5	0.0	0.0	0.0
21-09-12 09:20	5	0.0	0.0	4.7999997
21-09-12 09:30	5	2.6765742	5.7699695	0.0
21-09-12 09:40	5	0.0	0.0	0.0
21-09-12 09:50	5	9.362049	9.144327	0.0
21-09-12 10:00	5	12.943509	3.869341	2.3899996
21-09-12 10:10	5	0.0	17.238523	34.75509
21-09-12 10:20	5	0.0	8.37	0.0
21-09-12 10:30	5	5.289985	3.8693414	0.0
21-09-12 10:40	5	10.857622	0.0	0.0
21-09-12 10:50	5	26.197132	1.1950003	3.5900006
21-09-12 11:00	5	7.456575	2.395	2.8849854
21-09-12 11:10	5	5.278525	2.3899999	9.155626
21-09-12 11:20	5	24.717016	2.3900006	4.0799856
21-09-12 11:30	5	10.064986	2.3899996	0.0
21-09-12 11:40	5	20.977665	8.159971	3.5849998
21-09-12 11:50	5	5.56656	0.0	0.0
21-09-12 12:00	5	0.0	0.0	0.0
21-09-12 12:10	5	0.0	0.0	2.3999999
21-09-12 12:20	5	7.668523	0.0	2.3999999
21-09-12 12:30	5	1.1949999	4.0799856	13.950098
21-09-12 12:40	5	0.0	19.119999	4.7899995
21-09-12 12:50	5	0.0	10.55705	0.0
21-09-12 13:00	5	0.0	0.0	0.0
21-09-12 13:10	5	0.0	9.785006	0.0
21-09-12 13:20	5	5.9749994	12.535553	0.0
21-09-12 13:30	5	26.612034	7.773585	0.0
21-09-12 13:40	5	3.5850003	1.1556182	0.0
21-09-12 13:50	5	0.0	1.195	0.0
21-09-12 14:00	5	0.0	0.0	0.0
21-09-12 14:10	5	4.5785108	0.0	0.0
21-09-12 14:20	5	0.0	0.0	0.0
21-09-12 14:30	5	0.0	1.1949999	0.0
21-09-12 14:40	5	0.0	0.0	0.0
21-09-12 14:50	5	2.3899999	0.0	6.9685087
21-09-12 15:00	5	0.0	12.453525	23.066792
21-09-12 15:10	5	0.0	0.0	0.0
21-09-12 15:20	5	0.0	2.8899853	5.560626
21-09-12 15:30	5	0.0	2.3899999	0.0
21-09-12 15:40	5	0.0	0.0	0.0
21-09-12 15:50	5	5.279986	0.0	0.0
21-09-12 16:00	5	1.2	2.3899999	1.1949998
21-09-12 16:10	5	2.395	5.2749853	2.8885243
21-09-12 16:20	5	0.0	4.7799997	0.0
21-09-12 16:30	5	0.0	1.1949999	1.6935246
21-09-12 16:40	5	3.8715744	8.15997	18.30504
21-09-12 16:50	5	0.0	0.0	1.689985
21-09-12 17:00	5	1.2	0.0	11.95
21-09-12 17:10	5	4.8	0.0	7.1699996
21-09-12 17:20	5	8.17705	6.469985	2.3899999
21-09-12 17:30	5	0.78353876	8.365	0.0
21-09-12 17:40	5	5.973547	0.0	10.759999
21-09-12 17:50	5	1.6935247	0.0	0.0
21-09-12 18:00	5	35.903877	6.2571015	5.565625
21-09-12 18:10	5	14.426546	4.083525	13.739136
21-09-12 18:20	5	2.3899999	0.0	3.3799706
21-09-12 18:30	5	0.0	5.7820487	0.0
21-09-12 18:40	5	0.0	4.785	0.0
21-09-12 18:50	5	0.0	2.3899999	0.0
21-09-12 19:00	5	1.1949999	7.1699996	1.1949999
21-09-12 19:10	5	2.39	0.0	12.949968
21-09-12 19:20	5	6.7615585	29.971546	13.443495
21-09-12 19:30	5	19.727606	38.3032	2.8849854
21-09-12 19:40	5	3.8671017	14.839986	2.3899999
21-09-12 19:50	5	1.1949999	10.619188	0.0
21-09-12 20:00	5	11.254985	0.0	4.7799997
21-09-12 20:10	5	14.148511	8.365	1.1949999
21-09-12 20:20	5	3.5849998	0.0	5.9749994
21-09-12 20:30	5	5.98	3.5849998	0.0
21-09-12 20:40	5	2.8849854	0.0	3.5849998
21-09-12 20:50	5	2.3900006	0.0	4.0799856
21-09-12 21:00	5	7.664984	8.163509	1.1949999
21-09-12 21:10	5	15.90771	14.421544	13.226545
21-09-12 21:20	5	13.145001	25.757141	16.834082
21-09-12 21:30	5	36.7272	28.646597	54.205597
21-09-12 21:40	5	61.6528	14.431546	5.064341
21-09-12 21:50	5	17.799187	0.0	25.481956
21-09-12 22:00	5	25.695072	4.079985	13.937864
21-09-12 22:10	5	13.730597	6.759942	5.077032
21-09-12 22:20	5	12.96937	0.0	2.3950002
21-09-12 22:30	5	6.473523	3.3835099	13.927086
21-09-12 22:40	5	0.0	11.95	2.395
21-09-12 22:50	5	1.1999999	21.594929	0.0
21-09-12 23:00	5	0.0	6.9649696	0.0
21-09-12 23:10	5	1.6935246	2.8849857	9.149941
21-09-12 23:20	5	1.6935244	16.31994	6.9685087
21-09-12 23:30	5	6.2593417	16.327019	10.341558
21-09-12 23:40	5	3.3835099	20.613495	4.0799856
21-09-12 23:50	5	0.0	15.33497	27.722836
21-09-13 00:00	5	4.0799856	30.461529	21.144098
21-09-13 00:10	5	2.1839654	41.3307	17.341146
21-09-13 00:20	5	9.766035	23.50702	18.040083
21-09-13 00:30	5	9.559999	20.418467	8.667033
21-09-13 00:40	5	3.5899994	11.532086	0.0
21-09-13 00:50	5	9.847101	18.513453	22.807005
21-09-13 01:00	5	14.35	39.31025	24.49507
21-09-13 01:10	5	5.979999	9.354971	11.960001
21-09-13 01:20	5	11.049955	29.07196	32.45017
21-09-13 01:30	5	0.0	38.45414	7.6735244
21-09-13 01:40	5	0.0	13.639984	16.123682
21-09-13 01:50	5	3.5850003	0.0	19.4121
21-09-13 02:00	5	1.1949999	2.395	31.465038
21-09-13 02:10	5	5.062102	0.0	40.753662
21-09-13 02:20	5	3.5849998	0.0	29.880207
21-09-13 02:30	5	0.0	3.5849998	21.104942
21-09-13 02:40	5	6.469985	13.725595	68.58342
21-09-13 02:50	5	37.035515	8.37	38.52185
21-09-13 03:00	5	17.94	9.142087	35.659294
21-09-13 03:10	5	21.606546	7.1700006	21.5741
21-09-13 03:20	5	37.988403	23.660023	3.5849998
21-09-13 03:30	5	25.97649	14.345001	2.884985
21-09-13 03:40	5	0.0	3.37997	2.8849847
21-09-13 03:50	5	6.264341	28.31126	0.0
21-09-13 04:00	5	2.3899999	8.869986	0.0
21-09-13 04:10	5	0.0	11.54156	4.0799856
21-09-13 04:20	5	2.3899999	24.9772	0.0
21-09-13 04:30	5	0.0	0.0	0.0
21-09-13 04:40	5	8.869985	9.57	7.2295814
21-09-13 04:50	5	0.0	15.210184	4.3188996
21-09-13 05:00	5	7.1699996	26.96853	0.0
21-09-13 05:10	5	4.0799856	24.729797	11.955002
21-09-13 05:20	5	7.368666	60.453316	34.60197
21-09-13 05:30	5	21.804956	33.442585	27.376362
21-09-13 05:40	5	37.51835	19.705595	25.280167
21-09-13 05:50	5	7.6649866	24.57568	30.830341
21-09-13 06:00	5	32.52578	31.860651	38.447174
21-09-13 06:10	5	25.479105	27.458431	17.74351
21-09-13 06:20	5	12.264354	4.0799847	1.1949999
21-09-13 06:30	5	29.842123	8.8649845	23.033499
21-09-13 06:40	5	11.534327	0.0	6.8080993
21-09-13 06:50	5	45.12201	0.0	16.033524
21-09-13 07:00	6	50.259834	2.3899999	50.554176
21-09-13 07:10	6	72.283226	2.3950005	58.367493
21-09-13 07:20	6	4.7799997	6.057847	4.79
21-09-13 07:30	6	0.0	0.0	0.0
21-09-13 07:40	6	7.9470854	0.0	0.0
21-09-13 07:50	6	0.0	0.0	0.0
21-09-13 08:00	6	0.0	2.3900008	0.0
21-09-13 08:10	6	0.0	0.0	0.0
21-09-13 08:20	6	0.0	1.1949999	1.1949999
21-09-13 08:30	6	1.1949999	1.1949999	1.6899855
21-09-13 08:40	6	1.195	0.0	0.0
21-09-13 08:50	6	16.108683	7.669986	1.1949999
21-09-13 09:00	6	0.0	2.6721008	0.0
21-09-13 09:10	6	3.5900002	2.3900008	8.365
21-09-13 09:20	6	4.3620863	3.37997	0.0
21-09-13 09:30	6	0.0	21.509998	2.395
21-09-13 09:40	6	8.935441	33.572002	19.71007
21-09-13 09:50	6	32.560387	18.999924	27.277542
21-09-13 10:00	6	not_recorded	not_recorded	not_recorded
21-09-13 10:10	6	not_recorded	not_recorded	not_recorded
21-09-13 10:20	6	not_recorded	not_recorded	not_recorded
21-09-13 10:30	6	not_recorded	not_recorded	not_recorded
21-09-13 10:40	6	not_recorded	not_recorded	not_recorded
21-09-13 10:50	6	not_recorded	not_recorded	not_recorded
21-09-13 11:00	6	not_recorded	not_recorded	not_recorded
21-09-13 11:10	6	not_recorded	not_recorded	not_recorded
21-09-13 11:20	6	not_recorded	not_recorded	not_recorded
21-09-13 11:30	6	not_recorded	not_recorded	not_recorded
21-09-13 11:40	6	not_recorded	not_recorded	not_recorded
21-09-13 11:50	6	not_recorded	not_recorded	not_recorded
21-09-13 12:00	6	not_recorded	not_recorded	not_recorded
21-09-13 12:10	6	not_recorded	not_recorded	not_recorded
21-09-13 12:20	6	not_recorded	not_recorded	not_recorded
21-09-13 12:30	6	not_recorded	not_recorded	not_recorded
21-09-13 12:40	6	not_recorded	not_recorded	not_recorded
21-09-13 12:50	6	not_recorded	not_recorded	not_recorded
21-09-13 13:00	6	not_recorded	not_recorded	not_recorded
21-09-13 13:10	6	not_recorded	not_recorded	not_recorded
21-09-13 13:20	6	not_recorded	not_recorded	not_recorded
21-09-13 13:30	6	not_recorded	not_recorded	not_recorded
21-09-13 13:40	6	not_recorded	not_recorded	not_recorded
21-09-13 13:50	6	not_recorded	not_recorded	not_recorded
21-09-13 14:00	6	not_recorded	not_recorded	not_recorded
21-09-13 14:10	6	not_recorded	not_recorded	not_recorded
21-09-13 14:20	6	not_recorded	not_recorded	not_recorded
21-09-13 14:30	6	not_recorded	not_recorded	not_recorded
21-09-13 14:40	6	not_recorded	not_recorded	not_recorded
21-09-13 14:50	6	not_recorded	not_recorded	not_recorded
21-09-13 15:00	6	not_recorded	not_recorded	not_recorded
21-09-13 15:10	6	not_recorded	not_recorded	not_recorded
21-09-13 15:20	6	not_recorded	not_recorded	not_recorded
21-09-13 15:30	6	not_recorded	not_recorded	not_recorded
21-09-13 15:40	6	not_recorded	not_recorded	not_recorded
21-09-13 15:50	6	not_recorded	not_recorded	not_recorded
21-09-13 16:00	6	not_recorded	not_recorded	not_recorded
21-09-13 16:10	6	not_recorded	not_recorded	not_recorded
21-09-13 16:20	6	not_recorded	not_recorded	not_recorded
21-09-13 16:30	6	not_recorded	not_recorded	not_recorded
21-09-13 16:40	6	not_recorded	not_recorded	not_recorded
21-09-13 16:50	6	not_recorded	not_recorded	not_recorded
21-09-13 17:00	6	not_recorded	not_recorded	not_recorded
21-09-13 17:10	6	not_recorded	not_recorded	not_recorded
21-09-13 17:20	6	not_recorded	not_recorded	not_recorded
21-09-13 17:30	6	not_recorded	not_recorded	not_recorded
21-09-13 17:40	6	not_recorded	not_recorded	not_recorded
21-09-13 17:50	6	not_recorded	not_recorded	not_recorded
21-09-13 18:00	6	not_recorded	not_recorded	not_recorded
21-09-13 18:10	6	not_recorded	not_recorded	not_recorded
21-09-13 18:20	6	not_recorded	not_recorded	not_recorded
21-09-13 18:30	6	not_recorded	not_recorded	not_recorded
21-09-13 18:40	6	not_recorded	not_recorded	not_recorded
21-09-13 18:50	6	not_recorded	not_recorded	not_recorded
21-09-13 19:00	6	not_recorded	not_recorded	not_recorded
21-09-13 19:10	6	not_recorded	not_recorded	not_recorded
21-09-13 19:20	6	not_recorded	not_recorded	not_recorded
21-09-13 19:30	6	not_recorded	not_recorded	not_recorded
21-09-13 19:40	6	not_recorded	not_recorded	not_recorded
21-09-13 19:50	6	not_recorded	not_recorded	not_recorded
21-09-13 20:00	6	not_recorded	not_recorded	not_recorded
21-09-13 20:10	6	not_recorded	not_recorded	not_recorded
21-09-13 20:20	6	not_recorded	not_recorded	not_recorded
21-09-13 20:30	6	not_recorded	not_recorded	not_recorded
21-09-13 20:40	6	not_recorded	not_recorded	not_recorded
21-09-13 20:50	6	not_recorded	not_recorded	not_recorded
21-09-13 21:00	6	not_recorded	not_recorded	not_recorded
21-09-13 21:10	6	not_recorded	not_recorded	not_recorded
21-09-13 21:20	6	not_recorded	not_recorded	not_recorded
21-09-13 21:30	6	not_recorded	not_recorded	not_recorded
21-09-13 21:40	6	not_recorded	not_recorded	not_recorded
21-09-13 21:50	6	not_recorded	not_recorded	not_recorded
21-09-13 22:00	6	not_recorded	not_recorded	not_recorded
21-09-13 22:10	6	not_recorded	not_recorded	not_recorded
21-09-13 22:20	6	not_recorded	not_recorded	not_recorded
21-09-13 22:30	6	not_recorded	not_recorded	not_recorded
21-09-13 22:40	6	not_recorded	not_recorded	not_recorded
21-09-13 22:50	6	not_recorded	not_recorded	not_recorded
21-09-13 23:00	6	not_recorded	not_recorded	not_recorded
21-09-13 23:10	6	not_recorded	not_recorded	not_recorded
21-09-13 23:20	6	not_recorded	not_recorded	not_recorded
21-09-13 23:30	6	not_recorded	not_recorded	not_recorded
21-09-13 23:40	6	not_recorded	not_recorded	not_recorded
21-09-13 23:50	6	not_recorded	not_recorded	not_recorded
21-09-14 00:00	6	not_recorded	not_recorded	not_recorded
21-09-14 00:10	6	not_recorded	not_recorded	not_recorded
21-09-14 00:20	6	not_recorded	not_recorded	not_recorded
21-09-14 00:30	6	not_recorded	not_recorded	not_recorded
21-09-14 00:40	6	not_recorded	not_recorded	not_recorded
21-09-14 00:50	6	not_recorded	not_recorded	not_recorded
21-09-14 01:00	6	not_recorded	not_recorded	not_recorded
21-09-14 01:10	6	not_recorded	not_recorded	not_recorded
21-09-14 01:20	6	not_recorded	not_recorded	not_recorded
21-09-14 01:30	6	not_recorded	not_recorded	not_recorded
21-09-14 01:40	6	not_recorded	not_recorded	not_recorded
21-09-14 01:50	6	not_recorded	not_recorded	not_recorded
21-09-14 02:00	6	not_recorded	not_recorded	not_recorded
21-09-14 02:10	6	not_recorded	not_recorded	not_recorded
21-09-14 02:20	6	not_recorded	not_recorded	not_recorded
21-09-14 02:30	6	not_recorded	not_recorded	not_recorded
21-09-14 02:40	6	not_recorded	not_recorded	not_recorded
21-09-14 02:50	6	not_recorded	not_recorded	not_recorded
21-09-14 03:00	6	not_recorded	not_recorded	not_recorded
21-09-14 03:10	6	not_recorded	not_recorded	not_recorded
21-09-14 03:20	6	not_recorded	not_recorded	not_recorded
21-09-14 03:30	6	not_recorded	not_recorded	not_recorded
21-09-14 03:40	6	not_recorded	not_recorded	not_recorded
21-09-14 03:50	6	not_recorded	not_recorded	not_recorded
21-09-14 04:00	6	not_recorded	not_recorded	not_recorded
21-09-14 04:10	6	not_recorded	not_recorded	not_recorded
21-09-14 04:20	6	not_recorded	not_recorded	not_recorded
21-09-14 04:30	6	not_recorded	not_recorded	not_recorded
21-09-14 04:40	6	not_recorded	not_recorded	not_recorded
21-09-14 04:50	6	not_recorded	not_recorded	not_recorded
21-09-14 05:00	6	not_recorded	not_recorded	not_recorded
21-09-14 05:10	6	not_recorded	not_recorded	not_recorded
21-09-14 05:20	6	not_recorded	not_recorded	not_recorded
21-09-14 05:30	6	not_recorded	not_recorded	not_recorded
21-09-14 05:40	6	not_recorded	not_recorded	not_recorded
21-09-14 05:50	6	not_recorded	not_recorded	not_recorded
21-09-14 06:00	6	not_recorded	not_recorded	not_recorded
21-09-14 06:10	6	not_recorded	not_recorded	not_recorded
21-09-14 06:20	6	not_recorded	not_recorded	not_recorded
21-09-14 06:30	6	not_recorded	not_recorded	not_recorded
21-09-14 06:40	6	not_recorded	not_recorded	not_recorded
21-09-14 06:50	6	not_recorded	not_recorded	not_recorded
