# Supplementary material for: Rodent home cage monitoring for preclinical safety pharmacology assessment: results of a multi-company validation evaluating nonclinical and clinical data from three compounds
Source: Front Toxicol. 2025 Nov 5;7:1655330. doi: 10.3389/ftox.2025.1655330 (PMC12626872; doi:10.3389/ftox.2025.1655330)
Supplement: Supplementary file 1 [file DataSheet1.zip › GSK/GSK_Distance_050_Cage-2.csv]

timestamp	day_index	985141003627852	985141003627913	985141003627914
21-09-13 07:00	-4	not_recorded	not_recorded	not_recorded
21-09-13 07:10	-4	not_recorded	not_recorded	not_recorded
21-09-13 07:20	-4	not_recorded	not_recorded	not_recorded
21-09-13 07:30	-4	not_recorded	not_recorded	not_recorded
21-09-13 07:40	-4	not_recorded	not_recorded	not_recorded
21-09-13 07:50	-4	not_recorded	not_recorded	not_recorded
21-09-13 08:00	-4	not_recorded	not_recorded	not_recorded
21-09-13 08:10	-4	not_recorded	not_recorded	not_recorded
21-09-13 08:20	-4	not_recorded	not_recorded	not_recorded
21-09-13 08:30	-4	not_recorded	not_recorded	not_recorded
21-09-13 08:40	-4	not_recorded	not_recorded	not_recorded
21-09-13 08:50	-4	not_recorded	not_recorded	not_recorded
21-09-13 09:00	-4	not_recorded	not_recorded	not_recorded
21-09-13 09:10	-4	not_recorded	not_recorded	not_recorded
21-09-13 09:20	-4	not_recorded	not_recorded	not_recorded
21-09-13 09:30	-4	not_recorded	not_recorded	not_recorded
21-09-13 09:40	-4	not_recorded	not_recorded	not_recorded
21-09-13 09:50	-4	not_recorded	not_recorded	not_recorded
21-09-13 10:00	-4	135.15155	215.22853	144.84282
21-09-13 10:10	-4	117.57289	122.684494	134.56828
21-09-13 10:20	-4	105.5699	63.621826	60.17992
21-09-13 10:30	-4	75.06725	80.98877	62.714897
21-09-13 10:40	-4	101.97519	71.94274	50.890724
21-09-13 10:50	-4	71.52784	58.905243	16.32848
21-09-13 11:00	-4	34.624115	34.980003	48.274666
21-09-13 11:10	-4	56.539867	49.00792	0.0
21-09-13 11:20	-4	53.58434	38.366005	3.5849998
21-09-13 11:30	-4	10.064984	13.981531	1.1949999
21-09-13 11:40	-4	0.0	0.0	2.3899999
21-09-13 11:50	-4	7.6699853	8.873524	0.0
21-09-13 12:00	-4	0.0	1.1949999	0.0
21-09-13 12:10	-4	0.0	2.3899999	0.0
21-09-13 12:20	-4	1.1949999	0.0	0.0
21-09-13 12:30	-4	1.1949999	0.0	0.0
21-09-13 12:40	-4	0.0	0.0	0.0
21-09-13 12:50	-4	1.1949999	24.231274	0.0
21-09-13 13:00	-4	2.39	0.0	0.0
21-09-13 13:10	-4	0.0	0.0	0.0
21-09-13 13:20	-4	5.344203	4.3127956	4.5749707
21-09-13 13:30	-4	0.0	0.0	2.3899999
21-09-13 13:40	-4	0.0	0.0	0.0
21-09-13 13:50	-4	11.552019	0.0	0.0
21-09-13 14:00	-4	0.0	2.3899999	0.0
21-09-13 14:10	-4	0.0	0.0	1.689985
21-09-13 14:20	-4	0.0	10.56497	0.0
21-09-13 14:30	-4	19.748707	0.0	23.993465
21-09-13 14:40	-4	0.0	2.6765747	4.78
21-09-13 14:50	-4	40.325706	0.0	1.1949997
21-09-13 15:00	-4	24.771236	0.0	0.0
21-09-13 15:10	-4	5.985	0.0	0.0
21-09-13 15:20	-4	0.0	1.7680724	0.0
21-09-13 15:30	-4	4.78	0.6269273	0.0
21-09-13 15:40	-4	3.5899997	6.9649706	0.0
21-09-13 15:50	-4	0.0	1.1949999	9.8421
21-09-13 16:00	-4	0.0	0.0	0.0
21-09-13 16:10	-4	0.0	2.3899999	0.0
21-09-13 16:20	-4	7.7342024	1.1949999	0.0
21-09-13 16:30	-4	10.341558	0.0	0.0
21-09-13 16:40	-4	3.3835082	0.0	7.6649857
21-09-13 16:50	-4	2.3899999	1.1949998	4.7800007
21-09-13 17:00	-4	4.7800007	1.1949999	0.0
21-09-13 17:10	-4	0.0	4.7850003	10.135593
21-09-13 17:20	-4	0.0	7.469171	14.144971
21-09-13 17:30	-4	1.1949999	15.407984	0.0
21-09-13 17:40	-4	1.1950003	3.3799698	2.6765745
21-09-13 17:50	-4	17.95021	0.0	0.0
21-09-13 18:00	-4	1.1949999	7.664984	0.0
21-09-13 18:10	-4	0.0	0.0	0.0
21-09-13 18:20	-4	0.0	0.0	0.0
21-09-13 18:30	-4	2.3899999	0.0	0.0
21-09-13 18:40	-4	2.3899999	0.0	0.0
21-09-13 18:50	-4	5.975	0.0	13.72315
21-09-13 19:00	-4	0.0	1.1949998	37.22017
21-09-13 19:10	-4	0.0	11.537085	0.0
21-09-13 19:20	-4	13.659986	0.0	0.0
21-09-13 19:30	-4	48.698402	25.487122	0.0
21-09-13 19:40	-4	42.576763	74.22807	32.170513
21-09-13 19:50	-4	4.0849853	39.197094	4.084985
21-09-13 20:00	-4	4.785	25.744162	8.8649845
21-09-13 20:10	-4	0.0	5.581618	2.3899999
21-09-13 20:20	-4	0.0	0.0	4.785
21-09-13 20:30	-4	5.5615587	2.3899999	8.874987
21-09-13 20:40	-4	9.359971	0.0	10.34994
21-09-13 20:50	-4	8.483793	0.0	4.785
21-09-13 21:00	-4	10.09628	0.0	0.0
21-09-13 21:10	-4	8.868525	2.3899999	0.0
21-09-13 21:20	-4	2.3899999	24.764158	29.75912
21-09-13 21:30	-4	2.39	35.67208	25.171486
21-09-13 21:40	-4	2.3899999	21.542704	8.869986
21-09-13 21:50	-4	0.0	15.9071865	2.3899999
21-09-13 22:00	-4	0.0	8.164969	7.4684954
21-09-13 22:10	-4	0.0	0.0	2.3900003
21-09-13 22:20	-4	0.0	0.0	4.0849853
21-09-13 22:30	-4	7.6699853	4.0799856	13.722056
21-09-13 22:40	-4	0.0	0.0	31.295025
21-09-13 22:50	-4	38.630043	13.443495	64.38823
21-09-13 23:00	-4	0.0	27.936954	55.532196
21-09-13 23:10	-4	7.674985	42.076668	16.835543
21-09-13 23:20	-4	1.1949998	42.32568	42.42063
21-09-13 23:30	-4	15.3385105	12.73156	32.520775
21-09-13 23:40	-4	0.0	0.0	7.6685247
21-09-13 23:50	-4	0.0	0.0	18.720098
21-09-14 00:00	-4	0.0	15.713692	4.084985
21-09-14 00:10	-4	3.379971	2.8525805	4.7799997
21-09-14 00:20	-4	40.533436	9.858496	50.056866
21-09-14 00:30	-4	18.780249	0.0	32.25852
21-09-14 00:40	-4	18.07629	11.54156	27.655533
21-09-14 00:50	-4	10.063524	39.805046	12.257034
21-09-14 01:00	-4	31.452808	45.905144	55.06784
21-09-14 01:10	-4	7.9520874	4.079984	17.925
21-09-14 01:20	-4	21.610085	2.8849854	24.356335
21-09-14 01:30	-4	30.165213	10.135593	12.458525
21-09-14 01:40	-4	11.331529	10.344941	3.5900002
21-09-14 01:50	-4	22.10845	19.007822	22.313477
21-09-14 02:00	-4	20.430544	47.631184	49.05715
21-09-14 02:10	-4	64.29037	58.444847	37.31371
21-09-14 02:20	-4	28.42424	11.780652	14.149971
21-09-14 02:30	-4	21.304972	8.749853	31.248089
21-09-14 02:40	-4	25.976324	3.5900002	5.062101
21-09-14 02:50	-4	30.844492	3.37997	22.147436
21-09-14 03:00	-4	38.426468	8.658494	32.913246
21-09-14 03:10	-4	27.035059	19.715528	28.43009
21-09-14 03:20	-4	4.78	21.260704	5.2749844
21-09-14 03:30	-4	0.0	18.95655	15.837033
21-09-14 03:40	-4	11.960001	12.571085	3.5899994
21-09-14 03:50	-4	4.0799847	37.249004	7.1699996
21-09-14 04:00	-4	2.6721008	7.6735253	0.0
21-09-14 04:10	-4	2.8849854	17.32507	0.0
21-09-14 04:20	-4	10.549971	21.883121	49.32061
21-09-14 04:30	-4	16.333477	17.52702	23.36214
21-09-14 04:40	-4	32.947693	73.053696	26.963757
21-09-14 04:50	-4	37.530586	60.47289	54.42689
21-09-14 05:00	-4	36.7227	26.914087	41.39138
21-09-14 05:10	-4	37.3037	34.375076	18.939367
21-09-14 05:20	-4	31.980856	50.17619	17.10812
21-09-14 05:30	-4	20.244747	36.809242	38.010174
21-09-14 05:40	-4	26.689037	39.472805	37.576332
21-09-14 05:50	-4	35.13012	18.507057	47.56779
21-09-14 06:00	-4	12.934445	14.62262	31.312311
21-09-14 06:10	-4	25.904003	6.3444343	59.034035
21-09-14 06:20	-4	15.127086	11.321444	13.431574
21-09-14 06:30	-4	17.303675	8.937057	5.261825
21-09-14 06:40	-4	0.0	0.0	0.71317416
21-09-14 06:50	-4	1.6899853	3.5849996	0.0
21-09-14 07:00	-3	1.1950002	0.0	8.163509
21-09-14 07:10	-3	16.52497	7.175	2.8849854
21-09-14 07:20	-3	1.1949999	0.0	0.0
21-09-14 07:30	-3	5.2799845	24.988132	17.029957
21-09-14 07:40	-3	1.6899855	10.77	1.1949999
21-09-14 07:50	-3	6.264955	4.784999	0.0
21-09-14 08:00	-3	1.1949999	8.364999	0.0
21-09-14 08:10	-3	0.0	0.0	0.0
21-09-14 08:20	-3	5.557086	0.0	3.5849998
21-09-14 08:30	-3	0.0	0.0	4.5785074
21-09-14 08:40	-3	3.5849996	0.0	3.5849998
21-09-14 08:50	-3	0.0	0.0	0.0
21-09-14 09:00	-3	0.0	0.0	0.0
21-09-14 09:10	-3	0.0	0.0	0.0
21-09-14 09:20	-3	4.9786663	0.0	13.57339
21-09-14 09:30	-3	0.0	0.0	5.77497
21-09-14 09:40	-3	0.0	0.0	3.5900002
21-09-14 09:50	-3	0.0	25.589983	0.0
21-09-14 10:00	-3	0.0	8.859985	3.5849998
21-09-14 10:10	-3	5.9749994	0.0	0.0
21-09-14 10:20	-3	3.8715737	11.955	5.0671015
21-09-14 10:30	-3	0.0	0.0	2.3950002
21-09-14 10:40	-3	1.6899856	13.2300825	0.0
21-09-14 10:50	-3	8.864985	35.813774	0.0
21-09-14 11:00	-3	0.0	2.395	5.2749853
21-09-14 11:10	-3	9.858495	21.97634	4.7799997
21-09-14 11:20	-3	21.408594	39.228237	5.975
21-09-14 11:30	-3	38.979214	61.16435	40.05053
21-09-14 11:40	-3	43.770058	32.74065	37.93356
21-09-14 11:50	-3	10.755	0.0	5.7699695
21-09-14 12:00	-3	0.0	0.0	0.0
21-09-14 12:10	-3	6.469986	0.0	0.0
21-09-14 12:20	-3	4.7799997	0.0	2.395
21-09-14 12:30	-3	1.1949999	1.1949999	0.0
21-09-14 12:40	-3	1.1949999	2.3899996	0.0
21-09-14 12:50	-3	2.3899999	0.0	0.0
21-09-14 13:00	-3	1.1086147	0.0	0.0
21-09-14 13:10	-3	9.020067	6.9649696	2.3950005
21-09-14 13:20	-3	3.3799706	0.0	2.8885248
21-09-14 13:30	-3	0.0	1.6899855	1.1999999
21-09-14 13:40	-3	6.469986	0.0	1.1949999
21-09-14 13:50	-3	10.554972	0.0	1.1949999
21-09-14 14:00	-3	11.53994	0.0	1.1949999
21-09-14 14:10	-3	7.1800013	0.0	0.0
21-09-14 14:20	-3	19.207071	24.709867	25.480038
21-09-14 14:30	-3	10.34994	8.1685095	0.0
21-09-14 14:40	-3	0.0	12.93997	9.858496
21-09-14 14:50	-3	0.0	0.0	3.37997
21-09-14 15:00	-3	0.0	0.0	1.1949999
21-09-14 15:10	-3	1.6899849	0.0	4.0799847
21-09-14 15:20	-3	0.0	0.0	1.195
21-09-14 15:30	-3	0.0	0.0	1.1950003
21-09-14 15:40	-3	9.557176	4.7900004	0.0
21-09-14 15:50	-3	0.0	0.0	6.9649706
21-09-14 16:00	-3	6.2593412	0.0	18.218494
21-09-14 16:10	-3	2.6765742	0.0	11.448651
21-09-14 16:20	-3	6.469986	0.0	0.0
21-09-14 16:30	-3	1.1949999	1.1949999	0.0
21-09-14 16:40	-3	0.0	0.0	0.0
21-09-14 16:50	-3	11.82782	0.0	2.3899999
21-09-14 17:00	-3	0.0	0.0	0.0
21-09-14 17:10	-3	1.1949999	0.0	0.0
21-09-14 17:20	-3	1.6899855	2.3899999	3.3799698
21-09-14 17:30	-3	0.0	1.1949999	2.3899999
21-09-14 17:40	-3	0.0	0.0	0.0
21-09-14 17:50	-3	0.0	4.5785093	4.079985
21-09-14 18:00	-3	2.6721005	1.1949999	3.379971
21-09-14 18:10	-3	0.0	0.0	0.0
21-09-14 18:20	-3	1.1949999	0.0	19.905626
21-09-14 18:30	-3	0.0	0.0	3.5849998
21-09-14 18:40	-3	0.0	0.0	1.1949999
21-09-14 18:50	-3	17.097027	1.6899849	0.0
21-09-14 19:00	-3	2.8849847	6.0	0.0
21-09-14 19:10	-3	24.878252	45.074688	19.014902
21-09-14 19:20	-3	43.529396	37.543278	28.28038
21-09-14 19:30	-3	10.122012	14.421542	10.612539
21-09-14 19:40	-3	9.992959	5.278525	5.804878
21-09-14 19:50	-3	3.5849998	2.39	41.508423
21-09-14 20:00	-3	0.0	0.0	5.5615587
21-09-14 20:10	-3	1.6935246	0.0	0.0
21-09-14 20:20	-3	0.0	2.6721005	5.9749994
21-09-14 20:30	-3	4.7799993	2.3899999	16.619898
21-09-14 20:40	-3	4.7799997	0.0	4.5749707
21-09-14 20:50	-3	2.8885248	0.0	8.163509
21-09-14 21:00	-3	0.0	0.0	18.009926
21-09-14 21:10	-3	18.01561	16.814926	43.075745
21-09-14 21:20	-3	0.0	21.31997	8.859984
21-09-14 21:30	-3	3.5900002	21.093576	15.838495
21-09-14 21:40	-3	4.7799997	37.01374	12.036546
21-09-14 21:50	-3	4.7799997	14.6271	13.15
21-09-14 22:00	-3	0.0	6.271574	8.651574
21-09-14 22:10	-3	0.0	0.0	2.3899999
21-09-14 22:20	-3	0.0	2.3899999	16.823463
21-09-14 22:30	-3	5.76997	10.337087	58.285473
21-09-14 22:40	-3	3.5849998	19.920559	54.553154
21-09-14 22:50	-3	5.76997	9.8521	43.695446
21-09-14 23:00	-3	13.522806	23.863745	56.355064
21-09-14 23:10	-3	33.00515	1.6899855	26.455769
21-09-14 23:20	-3	26.879913	27.163565	64.49057
21-09-14 23:30	-3	2.39	18.158617	12.031546
21-09-14 23:40	-3	7.4571013	9.359972	55.491627
21-09-14 23:50	-3	7.175	15.138478	49.24471
21-09-15 00:00	-3	8.869985	4.7799997	41.82622
21-09-15 00:10	-3	40.256966	18.299423	42.871265
21-09-15 00:20	-3	6.469985	19.709133	46.900246
21-09-15 00:30	-3	22.805084	52.37678	33.931175
21-09-15 00:40	-3	59.65218	34.469738	36.11
21-09-15 00:50	-3	17.679287	37.29052	26.944286
21-09-15 01:00	-3	15.33497	43.892895	19.14
21-09-15 01:10	-3	58.065147	74.463646	27.584925
21-09-15 01:20	-3	48.989662	52.79017	55.411163
21-09-15 01:30	-3	29.763433	37.240013	11.052034
21-09-15 01:40	-3	27.083735	18.133667	26.180767
21-09-15 01:50	-3	41.01365	7.6685243	24.593649
21-09-15 02:00	-3	37.724995	7.9470873	23.072186
21-09-15 02:10	-3	37.734837	16.740002	29.55717
21-09-15 02:20	-3	6.9735093	8.16497	49.5308
21-09-15 02:30	-3	71.357864	45.767006	88.08151
21-09-15 02:40	-3	26.589956	19.2857	64.10853
21-09-15 02:50	-3	24.414986	16.815609	44.615593
21-09-15 03:00	-3	25.476498	3.5849998	25.67368
21-09-15 03:10	-3	0.0	8.365	2.8849854
21-09-15 03:20	-3	5.773507	9.56	46.948627
21-09-15 03:30	-3	1.1949999	9.354971	2.3950002
21-09-15 03:40	-3	7.174999	18.796644	19.996643
21-09-15 03:50	-3	22.500225	38.41663	6.9699693
21-09-15 04:00	-3	24.720558	28.216364	9.142088
21-09-15 04:10	-3	3.5850003	7.962021	0.0
21-09-15 04:20	-3	68.42211	35.201893	65.131004
21-09-15 04:30	-3	26.058582	12.032072	31.936123
21-09-15 04:40	-3	46.00619	36.52584	56.860096
21-09-15 04:50	-3	12.948507	32.93714	8.16997
21-09-15 05:00	-3	28.298481	47.175056	38.501465
21-09-15 05:10	-3	20.897058	24.990055	46.336334
21-09-15 05:20	-3	35.34707	43.790607	32.73202
21-09-15 05:30	-3	32.081936	40.045017	42.29535
21-09-15 05:40	-3	31.815512	30.968435	40.108017
21-09-15 05:50	-3	22.787073	8.945069	44.713966
21-09-15 06:00	-3	39.07126	22.38416	63.12609
21-09-15 06:10	-3	20.464985	40.38331	42.880844
21-09-15 06:20	-3	50.06061	35.391453	26.67004
21-09-15 06:30	-3	22.877153	42.57592	30.13007
21-09-15 06:40	-3	30.692104	0.0	2.8679998
21-09-15 06:50	-3	0.0	6.9699693	0.0
21-09-15 07:00	-2	0.0	6.474987	12.454985
21-09-15 07:10	-2	1.1949999	1.1950004	0.0
21-09-15 07:20	-2	12.74202	11.74497	4.306282
21-09-15 07:30	-2	0.0	10.414158	0.973704
21-09-15 07:40	-2	0.0	12.271902	0.0
21-09-15 07:50	-2	0.0	21.381159	1.1949998
21-09-15 08:00	-2	0.0	5.9999995	1.195
21-09-15 08:10	-2	0.0	0.0	0.0
21-09-15 08:20	-2	8.369999	1.1949999	1.1949999
21-09-15 08:30	-2	8.164972	0.0	0.0
21-09-15 08:40	-2	3.7836652	0.0	16.40279
21-09-15 08:50	-2	0.0	4.079985	5.557086
21-09-15 09:00	-2	0.0	0.0	0.0
21-09-15 09:10	-2	0.0	0.0	0.0
21-09-15 09:20	-2	4.079985	1.6899855	5.975
21-09-15 09:30	-2	0.0	0.0	0.0
21-09-15 09:40	-2	1.1949999	10.628135	0.0
21-09-15 09:50	-2	5.98	29.944971	0.0
21-09-15 10:00	-2	12.036545	17.926558	6.469985
21-09-15 10:10	-2	15.621542	35.40136	5.278524
21-09-15 10:20	-2	0.0	37.43358	25.761616
21-09-15 10:30	-2	0.0	5.7735085	1.689985
21-09-15 10:40	-2	0.0	0.0	0.0
21-09-15 10:50	-2	12.776058	4.785	3.8671012
21-09-15 11:00	-2	10.011791	6.2571006	0.0
21-09-15 11:10	-2	0.0	0.0	0.0
21-09-15 11:20	-2	27.378658	7.3686647	0.0
21-09-15 11:30	-2	8.656574	1.1949999	4.7799997
21-09-15 11:40	-2	0.0	3.5850005	2.3899999
21-09-15 11:50	-2	0.0	0.0	0.0
21-09-15 12:00	-2	5.98	0.0	0.0
21-09-15 12:10	-2	7.1699996	1.6899849	2.8849857
21-09-15 12:20	-2	2.3899999	0.0	0.0
21-09-15 12:30	-2	0.0	0.0	0.0
21-09-15 12:40	-2	4.362085	1.6935251	0.0
21-09-15 12:50	-2	4.0799856	0.0	0.0
21-09-15 13:00	-2	0.0	1.6935247	0.0
21-09-15 13:10	-2	6.4699845	1.2	0.0
21-09-15 13:20	-2	0.0	1.1949999	1.1949998
21-09-15 13:30	-2	0.0	4.582049	0.0
21-09-15 13:40	-2	0.0	18.38451	0.0
21-09-15 13:50	-2	0.0	20.220055	9.646544
21-09-15 14:00	-2	0.0	4.0835247	0.0
21-09-15 14:10	-2	10.128682	0.0	1.6899853
21-09-15 14:20	-2	0.0	8.647101	7.4615736
21-09-15 14:30	-2	4.5785093	0.0	0.0
21-09-15 14:40	-2	21.829353	0.0	0.0
21-09-15 14:50	-2	4.312794	7.1699996	2.3899999
21-09-15 15:00	-2	0.0	5.2785244	3.5849998
21-09-15 15:10	-2	0.0	0.0	0.0
21-09-15 15:20	-2	0.0	2.8885245	1.1949999
21-09-15 15:30	-2	1.6899849	1.1949999	3.5849998
21-09-15 15:40	-2	5.0699563	0.0	1.1949999
21-09-15 15:50	-2	0.0	1.195	4.7799997
21-09-15 16:00	-2	0.0	2.3949997	3.5849998
21-09-15 16:10	-2	2.39	0.0	0.0
21-09-15 16:20	-2	0.0	4.582048	1.1949999
21-09-15 16:30	-2	3.5849996	9.559999	1.1949999
21-09-15 16:40	-2	0.0	0.0	1.195
21-09-15 16:50	-2	0.0	0.0	22.004986
21-09-15 17:00	-2	1.1949998	13.087366	1.6899855
21-09-15 17:10	-2	0.79415834	11.892364	7.1700006
21-09-15 17:20	-2	2.0908265	10.688404	0.0
21-09-15 17:30	-2	0.0	0.0	2.3899999
21-09-15 17:40	-2	0.0	0.0	2.3899999
21-09-15 17:50	-2	0.0	5.279985	0.0
21-09-15 18:00	-2	15.1935425	23.589705	3.5850003
21-09-15 18:10	-2	28.149378	10.054985	11.829441
21-09-15 18:20	-2	13.648524	0.0	0.0
21-09-15 18:30	-2	0.0	6.5392027	2.3900003
21-09-15 18:40	-2	0.0	0.0	0.0
21-09-15 18:50	-2	0.0	1.1949999	2.39
21-09-15 19:00	-2	6.9685087	9.36351	0.0
21-09-15 19:10	-2	0.0	2.3899999	15.824957
21-09-15 19:20	-2	0.0	12.750559	23.790052
21-09-15 19:30	-2	0.0	24.435558	12.747019
21-09-15 19:40	-2	0.0	7.4615746	8.16497
21-09-15 19:50	-2	2.3899999	0.0	1.1949999
21-09-15 20:00	-2	0.0	0.0	3.5849998
21-09-15 20:10	-2	6.4699845	0.0	0.0
21-09-15 20:20	-2	1.1949998	0.0	0.0
21-09-15 20:30	-2	18.801645	10.619186	1.689985
21-09-15 20:40	-2	23.285069	6.478524	10.342087
21-09-15 20:50	-2	4.7799997	0.0	8.859985
21-09-15 21:00	-2	0.0	0.0	5.2799845
21-09-15 21:10	-2	0.0	3.5850003	14.711658
21-09-15 21:20	-2	0.0	1.689985	0.0
21-09-15 21:30	-2	4.366561	5.2849855	7.6685243
21-09-15 21:40	-2	4.0799847	7.678525	2.3950005
21-09-15 21:50	-2	5.2799845	1.6899849	9.1499405
21-09-15 22:00	-2	18.51153	16.950077	11.049955
21-09-15 22:10	-2	50.47642	15.992523	48.13838
21-09-15 22:20	-2	38.055225	40.912243	23.494942
21-09-15 22:30	-2	3.5849998	21.547901	9.565001
21-09-15 22:40	-2	3.8671012	0.0	2.6765747
21-09-15 22:50	-2	0.0	1.1949999	0.0
21-09-15 23:00	-2	0.0	1.1949999	8.163508
21-09-15 23:10	-2	0.0	27.154156	45.375664
21-09-15 23:20	-2	9.852101	35.561516	36.898327
21-09-15 23:30	-2	5.2749853	21.223919	76.89634
21-09-15 23:40	-2	37.511272	20.991287	25.77084
21-09-15 23:50	-2	7.1799994	35.499393	38.722267
21-09-16 00:00	-2	0.0	0.0	16.82061
21-09-16 00:10	-2	0.0	0.0	36.038395
21-09-16 00:20	-2	10.54997	8.16497	43.9271
21-09-16 00:30	-2	0.0	1.6935246	16.03716
21-09-16 00:40	-2	21.390583	8.943149	45.47522
21-09-16 00:50	-2	11.259985	0.0	11.749971
21-09-16 01:00	-2	13.916814	0.0	9.8421
21-09-16 01:10	-2	22.674204	12.248494	8.64934
21-09-16 01:20	-2	6.7600975	20.41846	11.249985
21-09-16 01:30	-2	32.93714	51.350456	11.823133
21-09-16 01:40	-2	24.76302	10.135595	21.139744
21-09-16 01:50	-2	25.175709	31.596243	62.3115
21-09-16 02:00	-2	40.53344	18.571274	33.91451
21-09-16 02:10	-2	35.80765	26.109898	56.78498
21-09-16 02:20	-2	23.487087	14.35	54.825264
21-09-16 02:30	-2	26.462683	10.054984	29.852123
21-09-16 02:40	-2	58.600227	41.890747	32.94015
21-09-16 02:50	-2	43.637962	24.88429	47.60789
21-09-16 03:00	-2	15.325224	2.3950005	10.839927
21-09-16 03:10	-2	32.717796	1.1949999	0.0
21-09-16 03:20	-2	7.169999	0.0	0.0
21-09-16 03:30	-2	0.0	7.6699853	6.469985
21-09-16 03:40	-2	7.1699996	41.884285	14.360001
21-09-16 03:50	-2	7.1800017	32.963997	33.93081
21-09-16 04:00	-2	1.1949999	19.223465	34.637062
21-09-16 04:10	-2	7.373666	13.056666	27.390509
21-09-16 04:20	-2	25.908478	24.930653	48.778328
21-09-16 04:30	-2	17.820055	59.49276	63.390633
21-09-16 04:40	-2	23.486559	9.146559	32.434074
21-09-16 04:50	-2	16.087185	37.88154	62.637573
21-09-16 05:00	-2	45.875694	42.270138	50.389008
21-09-16 05:10	-2	21.32351	32.871174	42.09848
21-09-16 05:20	-2	5.2749853	8.6521015	49.743416
21-09-16 05:30	-2	31.446253	34.913544	34.019268
21-09-16 05:40	-2	40.539055	33.215336	41.942547
21-09-16 05:50	-2	53.835133	23.592106	53.749115
21-09-16 06:00	-2	56.101856	58.866413	77.10321
21-09-16 06:10	-2	24.2715	17.72497	35.815052
21-09-16 06:20	-2	40.798645	26.117748	4.7799997
21-09-16 06:30	-2	30.475067	0.0	3.5850003
21-09-16 06:40	-2	44.890152	5.9800005	17.514324
21-09-16 06:50	-2	4.7799997	1.1949999	13.031973
21-09-16 07:00	-1	0.0	0.0	2.39
21-09-16 07:10	-1	0.0	3.5849996	1.6899855
21-09-16 07:20	-1	17.233524	2.3899999	19.323477
21-09-16 07:30	-1	7.674985	2.8849854	1.1663772
21-09-16 07:40	-1	0.0	0.0	0.0
21-09-16 07:50	-1	0.0	23.996546	1.689985
21-09-16 08:00	-1	0.0	3.3794675	6.4602404
21-09-16 08:10	-1	0.0	4.780503	1.6899855
21-09-16 08:20	-1	4.7799993	0.0	0.0
21-09-16 08:30	-1	0.0	1.1949999	0.0
21-09-16 08:40	-1	0.0	2.3899999	0.0
21-09-16 08:50	-1	14.2194395	14.432848	6.469985
21-09-16 09:00	-1	0.0	0.0	1.1949999
21-09-16 09:10	-1	0.0	1.1949999	5.2749853
21-09-16 09:20	-1	2.3899999	1.1949999	5.069956
21-09-16 09:30	-1	2.3900008	3.3835094	8.15997
21-09-16 09:40	-1	0.0	0.0	0.0
21-09-16 09:50	-1	0.0	0.0	0.0
21-09-16 10:00	-1	11.264985	0.0	3.5849998
21-09-16 10:10	-1	1.1950003	5.2785244	11.95
21-09-16 10:20	-1	1.1949999	0.0	11.96
21-09-16 10:30	-1	8.874987	1.689985	0.0
21-09-16 10:40	-1	0.0	13.245543	0.0
21-09-16 10:50	-1	29.13873	51.357586	7.1699996
21-09-16 11:00	-1	41.53002	39.92143	20.616573
21-09-16 11:10	-1	26.66364	22.307018	24.762695
21-09-16 11:20	-1	53.46994	23.7809	0.0
21-09-16 11:30	-1	38.345787	11.324202	0.0
21-09-16 11:40	-1	6.7705584	14.220581	0.0
21-09-16 11:50	-1	26.59934	4.0849853	0.0
21-09-16 12:00	-1	5.985	1.1949999	0.0
21-09-16 12:10	-1	13.794128	0.0	0.0
21-09-16 12:20	-1	1.195	0.0	0.0
21-09-16 12:30	-1	0.0	7.617427	5.9749994
21-09-16 12:40	-1	0.0	1.0410677	0.0
21-09-16 12:50	-1	5.0665736	0.0	10.064985
21-09-16 13:00	-1	22.860825	5.7749705	9.142085
21-09-16 13:10	-1	0.9242298	0.0	0.0
21-09-16 13:20	-1	0.0	6.0613904	1.6899855
21-09-16 13:30	-1	5.9750004	1.1949999	0.0
21-09-16 13:40	-1	33.160484	0.0	3.5849998
21-09-16 13:50	-1	5.0621004	0.0	0.0
21-09-16 14:00	-1	2.3950002	0.0	0.0
21-09-16 14:10	-1	0.0	0.0	0.0
21-09-16 14:20	-1	0.0	0.0	0.0
21-09-16 14:30	-1	0.0	1.1949998	7.1699996
21-09-16 14:40	-1	0.0	0.0	0.0
21-09-16 14:50	-1	0.0	0.0	0.0
21-09-16 15:00	-1	2.8849857	0.0	0.0
21-09-16 15:10	-1	4.0799856	0.0	2.3899999
21-09-16 15:20	-1	20.123508	11.048494	23.60149
21-09-16 15:30	-1	42.812187	49.558178	50.994698
21-09-16 15:40	-1	6.272034	0.0	0.0
21-09-16 15:50	-1	10.553508	6.267101	0.0
21-09-16 16:00	-1	0.0	3.5849998	0.0
21-09-16 16:10	-1	0.0	11.950001	0.0
21-09-16 16:20	-1	0.0	0.0	0.0
21-09-16 16:30	-1	1.1949999	0.0	0.0
21-09-16 16:40	-1	18.022852	5.2799854	0.0
21-09-16 16:50	-1	0.0	0.0	16.73
21-09-16 17:00	-1	0.0	0.0	8.365
21-09-16 17:10	-1	0.0	0.0	0.0
21-09-16 17:20	-1	0.0	11.950001	4.78
21-09-16 17:30	-1	0.0	0.0	0.0
21-09-16 17:40	-1	0.0	0.0	0.0
21-09-16 17:50	-1	0.0	0.0	2.8885243
21-09-16 18:00	-1	0.0	2.3950005	0.0
21-09-16 18:10	-1	11.955	7.9528656	10.755
21-09-16 18:20	-1	0.0	8.864985	7.6699853
21-09-16 18:30	-1	0.0	0.0	6.7615595
21-09-16 18:40	-1	0.0	0.0	14.222818
21-09-16 18:50	-1	0.0	2.39	0.0
21-09-16 19:00	-1	0.121274754	0.0	1.1949999
21-09-16 19:10	-1	3.4687247	0.0	0.0
21-09-16 19:20	-1	2.395	0.0	0.0
21-09-16 19:30	-1	1.6935246	5.561559	0.0
21-09-16 19:40	-1	7.1700006	1.1950002	9.358511
21-09-16 19:50	-1	2.8849854	6.0613904	5.9749994
21-09-16 20:00	-1	0.0	1.1999998	11.336375
21-09-16 20:10	-1	11.254985	6.261574	42.38073
21-09-16 20:20	-1	25.88702	9.862034	18.71348
21-09-16 20:30	-1	11.95	2.3899999	0.0
21-09-16 20:40	-1	2.3899999	44.128433	16.11491
21-09-16 20:50	-1	7.2550836	13.644984	23.208525
21-09-16 21:00	-1	0.0	1.1949999	3.7836652
21-09-16 21:10	-1	0.0	11.950002	0.0
21-09-16 21:20	-1	0.0	3.8671005	9.354971
21-09-16 21:30	-1	0.0	5.0734935	0.0
21-09-16 21:40	-1	1.1949999	2.3899999	4.78
21-09-16 21:50	-1	0.0	2.3899999	6.7600985
21-09-16 22:00	-1	1.1949999	9.56	16.61282
21-09-16 22:10	-1	2.395	4.084985	4.7849994
21-09-16 22:20	-1	0.0	4.78	8.164969
21-09-16 22:30	-1	7.669986	6.7600985	4.079985
21-09-16 22:40	-1	4.0799847	25.971943	14.433622
21-09-16 22:50	-1	6.4749846	24.284107	24.282644
21-09-16 23:00	-1	5.274985	24.368574	1.1950004
21-09-16 23:10	-1	5.7699704	13.443492	29.677145
21-09-16 23:20	-1	21.036886	30.319513	57.703102
21-09-16 23:30	-1	21.623465	13.252002	59.731903
21-09-16 23:40	-1	17.244984	9.146559	20.205055
21-09-16 23:50	-1	0.0	7.1828947	32.72773
21-09-17 00:00	-1	14.633493	3.6536489	58.270683
21-09-17 00:10	-1	7.175	8.365	25.873676
21-09-17 00:20	-1	7.9528656	1.1949999	43.75776
21-09-17 00:30	-1	8.365	0.0	0.0
21-09-17 00:40	-1	4.079985	0.0	15.130099
21-09-17 00:50	-1	41.512627	33.13587	19.218464
21-09-17 01:00	-1	43.00852	39.255013	48.992523
21-09-17 01:10	-1	38.700718	24.913511	40.52207
21-09-17 01:20	-1	17.239986	21.806576	2.8849845
21-09-17 01:30	-1	2.3899999	1.1950002	26.942667
21-09-17 01:40	-1	39.20225	7.9620156	12.54007
21-09-17 01:50	-1	22.949793	2.3899999	4.0849857
21-09-17 02:00	-1	48.895836	21.191643	2.3949997
21-09-17 02:10	-1	33.441353	25.870724	6.266575
21-09-17 02:20	-1	31.628866	9.35997	10.54997
21-09-17 02:30	-1	0.0	23.006117	11.950002
21-09-17 02:40	-1	20.318636	7.9565597	10.55997
21-09-17 02:50	-1	58.191017	7.5673323	10.54997
21-09-17 03:00	-1	5.279986	0.0	28.770182
21-09-17 03:10	-1	45.99088	0.0	42.004173
21-09-17 03:20	-1	12.027072	12.253495	24.492836
21-09-17 03:30	-1	5.2749853	11.335596	25.769217
21-09-17 03:40	-1	12.682795	29.338602	31.788395
21-09-17 03:50	-1	5.9800005	21.605085	39.25376
21-09-17 04:00	-1	10.059984	15.33497	37.39623
21-09-17 04:10	-1	11.258525	18.015085	50.889626
21-09-17 04:20	-1	52.229298	31.525715	40.06237
21-09-17 04:30	-1	10.064985	10.76	52.434517
21-09-17 04:40	-1	37.99424	9.57	31.67507
21-09-17 04:50	-1	25.619986	7.169999	13.249082
21-09-17 05:00	-1	19.418493	39.704475	68.27969
21-09-17 05:10	-1	24.778564	32.88913	27.964184
21-09-17 05:20	-1	34.33055	12.577153	44.13991
21-09-17 05:30	-1	34.973495	42.58008	27.660166
21-09-17 05:40	-1	45.382587	22.587042	36.85432
21-09-17 05:50	-1	24.713406	46.660435	31.987965
21-09-17 06:00	-1	6.2615747	16.826544	20.498392
21-09-17 06:10	-1	50.790596	25.68507	8.450083
21-09-17 06:20	-1	26.154186	20.693653	8.667033
21-09-17 06:30	-1	43.19715	37.72561	0.0
21-09-17 06:40	-1	17.74351	17.31507	3.5900006
21-09-17 06:50	-1	1.1949999	2.3899999	0.0
21-09-17 07:00	0	2.39	10.059985	0.0
21-09-17 07:10	0	7.9515586	0.0	1.1949999
21-09-17 07:20	0	0.0	0.0	0.0
21-09-17 07:30	0	0.0	1.1949998	0.0
21-09-17 07:40	0	0.0	1.1949998	18.33136
21-09-17 07:50	0	0.0	1.1949999	1.1949999
21-09-17 08:00	0	0.0	16.797327	0.0
21-09-17 08:10	0	0.0	0.0	0.0
21-09-17 08:20	0	0.0	1.1949999	0.0
21-09-17 08:30	0	0.0	0.0	2.6721015
21-09-17 08:40	0	0.0	1.1949999	0.0
21-09-17 08:50	0	0.0	0.0	0.0
21-09-17 09:00	0	5.2835245	13.1449995	17.866259
21-09-17 09:10	0	0.0	8.15997	2.3899999
21-09-17 09:20	0	7.6699843	3.5849998	15.627007
21-09-17 09:30	0	3.5849998	0.0	4.083524
21-09-17 09:40	0	6.4749846	0.0	0.0
21-09-17 09:50	0	4.079986	1.1949998	8.735732
21-09-17 10:00	0	5.2799845	1.2	5.2835245
21-09-17 10:10	0	122.165085	152.32256	166.43932
21-09-17 10:20	0	81.07149	100.11623	97.06816
21-09-17 10:30	0	78.0345	62.296673	30.5536
21-09-17 10:40	0	56.36303	50.66919	24.791332
21-09-17 10:50	0	32.720966	47.117462	30.047684
21-09-17 11:00	0	57.78362	51.709267	41.60479
21-09-17 11:10	0	65.68288	32.6491	12.949971
21-09-17 11:20	0	27.80067	20.613495	0.0
21-09-17 11:30	0	0.0	0.62097126	1.1949999
21-09-17 11:40	0	0.0	1.0690138	0.0
21-09-17 11:50	0	4.7850003	0.0	2.3899999
21-09-17 12:00	0	3.5900002	0.0	3.5899994
21-09-17 12:10	0	0.0	12.034927	0.0
21-09-17 12:20	0	0.0	9.354971	0.0
21-09-17 12:30	0	5.2799845	0.0	0.0
21-09-17 12:40	0	0.0	8.869984	2.4
21-09-17 12:50	0	5.9800005	1.1949999	0.0
21-09-17 13:00	0	1.6899849	0.0	0.0
21-09-17 13:10	0	0.0	0.0	0.0
21-09-17 13:20	0	0.0	0.0	2.3949997
21-09-17 13:30	0	0.0	0.0	0.0
21-09-17 13:40	0	0.0	0.0	1.6899849
21-09-17 13:50	0	1.1949999	0.0	1.6899855
21-09-17 14:00	0	7.6685257	1.1949999	3.8372912
21-09-17 14:10	0	32.95162	19.222004	20.653624
21-09-17 14:20	0	114.56614	47.322	85.59468
21-09-17 14:30	0	26.951	22.313477	13.724136
21-09-17 14:40	0	18.928509	19.700596	12.944969
21-09-17 14:50	0	49.25503	21.193562	13.229927
21-09-17 15:00	0	22.807003	0.0	4.0799856
21-09-17 15:10	0	4.7799997	3.37997	2.3899999
21-09-17 15:20	0	0.0	0.0	0.0
21-09-17 15:30	0	0.0	0.0	0.0
21-09-17 15:40	0	0.0	0.0	4.5749702
21-09-17 15:50	0	0.0	4.0799856	11.74497
21-09-17 16:00	0	22.708637	3.5849998	0.0
21-09-17 16:10	0	3.3799706	0.0	4.0799847
21-09-17 16:20	0	0.0	0.0	0.0
21-09-17 16:30	0	5.067101	0.0	0.0
21-09-17 16:40	0	0.0	0.0	1.1949999
21-09-17 16:50	0	1.1949999	4.0799847	2.3899999
21-09-17 17:00	0	13.229925	0.0	5.073493
21-09-17 17:10	0	8.159969	0.0	16.029984
21-09-17 17:20	0	0.0	0.0	1.1949999
21-09-17 17:30	0	5.975	1.1949999	0.0
21-09-17 17:40	0	9.559999	14.007169	1.689985
21-09-17 17:50	0	1.1949999	0.0	1.1949997
21-09-17 18:00	0	0.0	0.0	12.163666
21-09-17 18:10	0	28.954937	1.1949999	0.0
21-09-17 18:20	0	7.6699853	2.884985	0.0
21-09-17 18:30	0	0.0	2.6721013	1.6899855
21-09-17 18:40	0	4.5785084	2.3899999	4.5870495
21-09-17 18:50	0	0.0	0.0	1.6935241
21-09-17 19:00	0	0.0	9.559999	1.6935241
21-09-17 19:10	0	2.3899999	7.6749864	11.053495
21-09-17 19:20	0	3.5900006	4.7949996	0.0
21-09-17 19:30	0	0.0	49.84069	5.774971
21-09-17 19:40	0	0.0	22.023525	4.5749707
21-09-17 19:50	0	1.1949999	5.279986	0.0
21-09-17 20:00	0	0.0	2.8849854	2.3960967
21-09-17 20:10	0	5.778508	0.0	2.383903
21-09-17 20:20	0	20.197042	0.0	13.517192
21-09-17 20:30	0	3.5900006	0.0	9.149941
21-09-17 20:40	0	2.3899999	2.39	6.9649706
21-09-17 20:50	0	3.8671017	9.35497	14.501218
21-09-17 21:00	0	0.0	0.0	2.3899999
21-09-17 21:10	0	2.3900003	5.98	20.692804
21-09-17 21:20	0	8.365	1.1949999	0.0
21-09-17 21:30	0	14.340001	0.0	0.0
21-09-17 21:40	0	0.0	0.0	3.3799706
21-09-17 21:50	0	1.1949999	10.558511	13.458494
21-09-17 22:00	0	12.73156	5.2749853	17.87927
21-09-17 22:10	0	3.5900002	0.0	12.036546
21-09-17 22:20	0	0.0	0.0	4.7850003
21-09-17 22:30	0	2.3899999	0.0	7.9470854
21-09-17 22:40	0	0.0	0.0	1.1950002
21-09-17 22:50	0	2.3899999	0.0	9.142086
21-09-17 23:00	0	2.8849854	0.0	2.3899999
21-09-17 23:10	0	3.5899994	20.701183	14.914297
21-09-17 23:20	0	3.5850003	33.000057	33.223633
21-09-17 23:30	0	8.8649845	10.140596	28.292019
21-09-17 23:40	0	1.1949999	0.0	6.264341
21-09-17 23:50	0	0.0	0.0	8.8649845
21-09-18 00:00	0	8.375001	0.0	18.232035
21-09-18 00:10	0	13.457037	0.0	20.698574
21-09-18 00:20	0	22.09153	0.0	63.19932
21-09-18 00:30	0	6.2615733	0.0	5.769971
21-09-18 00:40	0	12.248495	29.153545	11.328148
21-09-18 00:50	0	38.138435	46.58423	41.022026
21-09-18 01:00	0	9.57	17.234985	7.9470854
21-09-18 01:10	0	7.6699853	39.81004	59.76579
21-09-18 01:20	0	0.0	19.61716	24.771643
21-09-18 01:30	0	4.5749707	0.0	17.38823
21-09-18 01:40	0	24.289951	6.469985	4.083524
21-09-18 01:50	0	12.246574	2.39	0.0
21-09-18 02:00	0	3.5899994	0.0	1.1949999
21-09-18 02:10	0	37.020206	0.0	0.0
21-09-18 02:20	0	14.6371	1.1949998	0.0
21-09-18 02:30	0	20.114292	0.0	3.5849998
21-09-18 02:40	0	20.40561	2.3950005	0.0
21-09-18 02:50	0	7.1699996	2.3900003	10.344938
21-09-18 03:00	0	5.9800014	1.1949999	0.0
21-09-18 03:10	0	24.89997	25.966236	17.302057
21-09-18 03:20	0	31.676529	21.951244	7.747836
21-09-18 03:30	0	12.444986	3.871575	4.0799856
21-09-18 03:40	0	12.449987	16.327087	0.0
21-09-18 03:50	0	13.444956	2.3899999	4.7799997
21-09-18 04:00	0	24.480068	23.788433	9.847101
21-09-18 04:10	0	51.253487	43.32713	29.623713
21-09-18 04:20	0	21.408592	13.72653	21.389282
21-09-18 04:30	0	12.52653	0.0	11.263524
21-09-18 04:40	0	38.70565	0.0	27.970495
21-09-18 04:50	0	29.355152	0.0	19.993565
21-09-18 05:00	0	13.444957	12.027073	25.971485
21-09-18 05:10	0	24.505527	10.136531	57.722393
21-09-18 05:20	0	29.96872	25.445673	22.582201
21-09-18 05:30	0	10.765	30.040234	11.258525
21-09-18 05:40	0	12.449985	18.232035	26.743114
21-09-18 05:50	0	17.724972	1.1949999	37.784126
21-09-18 06:00	0	0.0	3.3799694	40.418648
21-09-18 06:10	0	5.76997	0.0	23.747568
21-09-18 06:20	0	34.884	5.278524	49.044514
21-09-18 06:30	0	55.9568	22.019985	39.233536
21-09-18 06:40	0	4.7799997	4.7799997	28.243942
21-09-18 06:50	0	0.0	4.083524	2.39
21-09-18 07:00	1	2.5439296	16.320627	12.244341
21-09-18 07:10	1	4.213158	0.0	0.0
21-09-18 07:20	1	0.0	0.0	7.9470863
21-09-18 07:30	1	0.0	0.0	0.0
21-09-18 07:40	1	0.0	0.0	0.0
21-09-18 07:50	1	0.0	0.0	1.689985
21-09-18 08:00	1	0.0	4.0799856	0.0
21-09-18 08:10	1	0.0	0.0	0.0
21-09-18 08:20	1	0.0	0.0	0.0
21-09-18 08:30	1	0.0	0.0	0.0
21-09-18 08:40	1	11.95	0.0	17.661228
21-09-18 08:50	1	2.3899999	0.0	5.557087
21-09-18 09:00	1	2.395	18.437616	1.1949999
21-09-18 09:10	1	0.0	24.277409	8.365
21-09-18 09:20	1	0.0	2.395	7.452101
21-09-18 09:30	1	3.5900006	12.255573	11.277767
21-09-18 09:40	1	0.0	16.76278	0.0
21-09-18 09:50	1	6.469985	1.1949998	11.76351
21-09-18 10:00	1	20.487614	27.085623	31.535656
21-09-18 10:10	1	21.637863	23.0779	14.425611
21-09-18 10:20	1	4.78	3.5849996	0.0
21-09-18 10:30	1	26.253744	5.071574	0.0
21-09-18 10:40	1	35.84413	50.976055	13.439341
21-09-18 10:50	1	26.97646	20.819984	16.830542
21-09-18 11:00	1	27.168568	16.115597	23.50848
21-09-18 11:10	1	10.3450985	0.0	0.0
21-09-18 11:20	1	0.0	0.0	5.274985
21-09-18 11:30	1	30.068396	0.0	4.785
21-09-18 11:40	1	0.0	0.0	0.0
21-09-18 11:50	1	0.0	0.0	4.7800007
21-09-18 12:00	1	12.73656	0.0	5.769971
21-09-18 12:10	1	3.5849998	0.0	5.069956
21-09-18 12:20	1	0.0	0.0	0.0
21-09-18 12:30	1	0.0	0.0	0.0
21-09-18 12:40	1	17.024954	0.0	6.863111
21-09-18 12:50	1	2.3949995	5.274986	1.972542
21-09-18 13:00	1	0.0	5.9749994	1.7193165
21-09-18 13:10	1	2.3899999	0.0	0.0
21-09-18 13:20	1	2.3899999	0.0	3.5849998
21-09-18 13:30	1	1.1949999	8.365	0.0
21-09-18 13:40	1	0.0	0.0	0.0
21-09-18 13:50	1	0.0	26.993652	4.79
21-09-18 14:00	1	0.0	8.16497	0.0
21-09-18 14:10	1	15.540001	4.7799997	0.0
21-09-18 14:20	1	4.7799997	0.0	0.0
21-09-18 14:30	1	0.0	2.3900008	0.0
21-09-18 14:40	1	0.0	0.0	0.0
21-09-18 14:50	1	0.0	13.1449995	1.2
21-09-18 15:00	1	1.195	1.1949999	0.0
21-09-18 15:10	1	5.975	14.834986	9.35997
21-09-18 15:20	1	7.456575	1.1949999	1.1949998
21-09-18 15:30	1	0.0	9.559999	0.0
21-09-18 15:40	1	0.0	7.1699996	0.0
21-09-18 15:50	1	8.863525	1.689985	0.0
21-09-18 16:00	1	23.41365	13.048439	13.725594
21-09-18 16:10	1	6.9820495	8.661573	0.0
21-09-18 16:20	1	7.1699996	23.080563	28.584051
21-09-18 16:30	1	2.3899999	1.1949999	0.0
21-09-18 16:40	1	0.0	3.5849998	0.0
21-09-18 16:50	1	0.0	2.3899999	0.0
21-09-18 17:00	1	4.7799997	1.1949999	0.0
21-09-18 17:10	1	0.0	0.0	0.0
21-09-18 17:20	1	0.0	0.0	0.0
21-09-18 17:30	1	0.0	0.0	0.0
21-09-18 17:40	1	0.0	0.0	0.0
21-09-18 17:50	1	2.395	0.0	0.0
21-09-18 18:00	1	1.1949999	0.0	0.0
21-09-18 18:10	1	2.3899999	2.3899999	0.0
21-09-18 18:20	1	0.0	2.8849847	0.0
21-09-18 18:30	1	8.6521015	0.0	0.0
21-09-18 18:40	1	0.0	0.0	4.7899995
21-09-18 18:50	1	0.0	0.0	4.7799997
21-09-18 19:00	1	0.0	0.0	15.533136
21-09-18 19:10	1	0.0	1.689985	11.143211
21-09-18 19:20	1	6.2720323	11.95	4.7799997
21-09-18 19:30	1	6.266574	0.0	0.0
21-09-18 19:40	1	19.222006	4.084985	5.975
21-09-18 19:50	1	6.469985	27.720081	25.467184
21-09-18 20:00	1	0.0	13.922086	5.7699704
21-09-18 20:10	1	13.523119	1.1949999	3.5849998
21-09-18 20:20	1	0.0	12.949971	0.0
21-09-18 20:30	1	0.0	25.248	11.049955
21-09-18 20:40	1	4.978666	12.93997	5.975
21-09-18 20:50	1	24.081318	11.949999	27.316904
21-09-18 21:00	1	0.0	0.0	1.8287443
21-09-18 21:10	1	0.0	0.0	3.5849998
21-09-18 21:20	1	2.8849847	2.3900003	0.0
21-09-18 21:30	1	4.079985	12.953511	7.9515586
21-09-18 21:40	1	14.731962	6.9699697	17.79704
21-09-18 21:50	1	5.080574	0.0	7.7287536
21-09-18 22:00	1	7.4755735	11.829895	6.6162453
21-09-18 22:10	1	0.0	17.584156	3.8715749
21-09-18 22:20	1	4.7799997	12.737088	16.828466
21-09-18 22:30	1	0.0	1.1949999	0.0
21-09-18 22:40	1	0.0	3.5900002	3.783666
21-09-18 22:50	1	0.0	8.16351	0.0
21-09-18 23:00	1	7.1699996	20.687183	0.0
21-09-18 23:10	1	10.064985	31.941336	24.080536
21-09-18 23:20	1	2.3900003	19.034452	25.285168
21-09-18 23:30	1	0.0	13.024439	43.28978
21-09-18 23:40	1	4.5749707	0.0	8.658495
21-09-18 23:50	1	18.298649	10.83785	25.519896
21-09-19 00:00	1	12.536531	19.74615	31.549402
21-09-19 00:10	1	17.512085	29.350677	21.100195
21-09-19 00:20	1	20.703423	25.979092	21.191645
21-09-19 00:30	1	4.7799997	22.78561	40.124992
21-09-19 00:40	1	2.3899992	2.3900008	34.167072
21-09-19 00:50	1	1.6899847	10.619186	17.038496
21-09-19 01:00	1	9.559999	0.0	37.94694
21-09-19 01:10	1	18.993134	6.960511	63.94505
21-09-19 01:20	1	14.125224	8.374459	35.30792
21-09-19 01:30	1	28.371164	4.78	44.005627
21-09-19 01:40	1	19.00058	16.825085	0.0
21-09-19 01:50	1	4.7799997	2.3899999	1.1949999
21-09-19 02:00	1	14.148511	0.0	1.1949998
21-09-19 02:10	1	11.047101	9.359969	1.1949999
21-09-19 02:20	1	45.52488	17.727049	0.0
21-09-19 02:30	1	26.104786	23.773663	3.876574
21-09-19 02:40	1	24.99051	3.5900009	10.755
21-09-19 02:50	1	15.414118	3.5899994	7.6649847
21-09-19 03:00	1	1.6899855	0.0	4.7799997
21-09-19 03:10	1	8.396319	3.5899997	14.339999
21-09-19 03:20	1	2.3900003	0.0	2.3899999
21-09-19 03:30	1	0.0	1.1949998	6.759941
21-09-19 03:40	1	44.987312	20.901527	60.6281
21-09-19 03:50	1	13.713674	6.469985	21.331562
21-09-19 04:00	1	5.769971	21.597073	22.65459
21-09-19 04:10	1	9.846574	13.676302	25.417034
21-09-19 04:20	1	16.812853	30.827784	38.410267
21-09-19 04:30	1	44.423546	37.1421	36.748634
21-09-19 04:40	1	19.022135	5.9800005	18.58568
21-09-19 04:50	1	54.1344	31.534708	36.17206
21-09-19 05:00	1	57.842823	21.329224	88.86704
21-09-19 05:10	1	13.234387	11.049341	33.801273
21-09-19 05:20	1	29.48994	11.82558	18.315039
21-09-19 05:30	1	21.395582	31.247156	64.44304
21-09-19 05:40	1	37.14349	12.244956	60.95569
21-09-19 05:50	1	38.96782	45.211803	34.977924
21-09-19 06:00	1	25.665167	57.285564	40.895092
21-09-19 06:10	1	13.939941	13.929941	38.914314
21-09-19 06:20	1	8.365	13.935625	10.844151
21-09-19 06:30	1	20.819986	19.629988	35.802353
21-09-19 06:40	1	2.3899999	4.785	0.0
21-09-19 06:50	1	8.417424	0.0	7.6699853
21-09-19 07:00	2	8.892644	4.079985	3.5899994
21-09-19 07:10	2	8.365	2.084274	0.0
21-09-19 07:20	2	0.0	11.709852	0.0
21-09-19 07:30	2	7.368666	1.6899849	0.0
21-09-19 07:40	2	0.0	17.016575	0.0
21-09-19 07:50	2	0.0	1.1949999	6.2649546
21-09-19 08:00	2	0.0	0.0	0.0
21-09-19 08:10	2	0.0	0.0	2.3899999
21-09-19 08:20	2	0.0	1.1949999	1.689985
21-09-19 08:30	2	0.0	1.1949999	0.0
21-09-19 08:40	2	0.0	0.0	0.0
21-09-19 08:50	2	2.3949997	8.1685095	0.0
21-09-19 09:00	2	0.0	5.9749994	0.0
21-09-19 09:10	2	0.0	0.0	2.8849854
21-09-19 09:20	2	0.0	7.1700006	0.0
21-09-19 09:30	2	23.581486	21.690166	13.025052
21-09-19 09:40	2	9.565001	0.0	0.0
21-09-19 09:50	2	12.2465725	0.0	0.0
21-09-19 10:00	2	12.948506	4.78	0.0
21-09-19 10:10	2	8.563665	0.0	0.0
21-09-19 10:20	2	40.52152	13.930098	7.1699996
21-09-19 10:30	2	29.683508	6.3278303	3.5849998
21-09-19 10:40	2	44.221058	23.926594	0.0
21-09-19 10:50	2	33.17402	17.029957	0.0
21-09-19 11:00	2	22.177668	28.874165	0.0
21-09-19 11:10	2	39.621223	37.43865	0.0
21-09-19 11:20	2	9.142086	0.0	0.0
21-09-19 11:30	2	9.847101	0.0	1.1949999
21-09-19 11:40	2	6.469985	0.0	0.0
21-09-19 11:50	2	18.91997	18.507055	27.578466
21-09-19 12:00	2	2.884985	8.365	19.897085
21-09-19 12:10	2	8.375001	1.1949997	4.7799997
21-09-19 12:20	2	0.0	0.0	0.0
21-09-19 12:30	2	0.0	0.0	0.0
21-09-19 12:40	2	0.0	0.0	0.0
21-09-19 12:50	2	0.0	0.0	0.0
21-09-19 13:00	2	12.944971	0.0	0.0
21-09-19 13:10	2	4.78	0.0	0.0
21-09-19 13:20	2	0.0	0.0	0.0
21-09-19 13:30	2	1.1950003	0.0	4.978666
21-09-19 13:40	2	0.0	0.0	3.379971
21-09-19 13:50	2	0.0	1.1949999	5.975
21-09-19 14:00	2	0.0	0.0	1.1949999
21-09-19 14:10	2	2.3899999	0.0	2.39
21-09-19 14:20	2	10.348478	4.093524	13.1449995
21-09-19 14:30	2	7.1750007	1.2000002	2.3899999
21-09-19 14:40	2	3.3870487	0.0	0.0
21-09-19 14:50	2	4.365626	3.3870494	0.0
21-09-19 15:00	2	6.9720488	0.0	1.1949999
21-09-19 15:10	2	2.8849854	38.572056	10.063524
21-09-19 15:20	2	5.3442025	2.3899999	7.1699996
21-09-19 15:30	2	1.1949999	24.753014	5.394844
21-09-19 15:40	2	0.0	0.0	6.419343
21-09-19 15:50	2	0.0	0.0	2.3900003
21-09-19 16:00	2	5.3464427	0.0	0.0
21-09-19 16:10	2	0.0	0.0	6.548682
21-09-19 16:20	2	9.313853	3.5899997	19.520658
21-09-19 16:30	2	3.634657	0.0	0.0
21-09-19 16:40	2	16.048523	0.0	1.1949999
21-09-19 16:50	2	2.6765742	0.0	1.1949998
21-09-19 17:00	2	2.3899999	0.0	0.0
21-09-19 17:10	2	0.0	0.0	0.0
21-09-19 17:20	2	9.570001	8.512614	1.1949998
21-09-19 17:30	2	0.0	2.0508955	13.724912
21-09-19 17:40	2	0.0	8.859984	10.754999
21-09-19 17:50	2	0.0	1.1950003	4.7799997
21-09-19 18:00	2	1.1949999	0.0	7.1699996
21-09-19 18:10	2	0.0	0.0	5.975
21-09-19 18:20	2	0.0	0.0	0.0
21-09-19 18:30	2	0.0	1.6899853	0.0
21-09-19 18:40	2	0.0	5.2799845	1.1949999
21-09-19 18:50	2	0.0	0.0	0.0
21-09-19 19:00	2	0.0	0.0	0.0
21-09-19 19:10	2	0.0	0.0	0.0
21-09-19 19:20	2	1.1949999	4.0799856	0.0
21-09-19 19:30	2	0.0	20.18866	6.479985
21-09-19 19:40	2	5.279985	5.067102	19.215084
21-09-19 19:50	2	0.0	21.18555	1.1949999
21-09-19 20:00	2	5.7735095	32.91146	12.454986
21-09-19 20:10	2	15.414439	26.17782	0.0
21-09-19 20:20	2	19.211544	5.077034	0.0
21-09-19 20:30	2	3.8715744	2.3899999	4.7799997
21-09-19 20:40	2	0.0	0.0	0.0
21-09-19 20:50	2	0.0	2.8849854	0.0
21-09-19 21:00	2	9.923646	3.5850005	8.859986
21-09-19 21:10	2	2.3899999	23.49848	27.657156
21-09-19 21:20	2	4.3678656	5.274986	19.483643
21-09-19 21:30	2	0.0	0.0	2.3899999
21-09-19 21:40	2	6.7556257	1.689985	14.652034
21-09-19 21:50	2	5.0621014	5.274985	6.262101
21-09-19 22:00	2	1.689985	1.6899853	1.1949999
21-09-19 22:10	2	0.0	0.0	0.0
21-09-19 22:20	2	6.2699556	10.054985	7.6685247
21-09-19 22:30	2	12.949972	3.5850003	13.705408
21-09-19 22:40	2	0.0	6.7670197	10.080951
21-09-19 22:50	2	0.0	9.849956	41.115986
21-09-19 23:00	2	18.783632	25.52377	40.820236
21-09-19 23:10	2	16.610054	22.608154	8.17851
21-09-19 23:20	2	40.38459	33.3373	16.689678
21-09-19 23:30	2	16.317865	14.928449	11.76205
21-09-19 23:40	2	12.953509	17.815054	8.6521015
21-09-19 23:50	2	0.0	22.092058	34.137596
21-09-20 00:00	2	5.279985	9.354969	39.70062
21-09-20 00:10	2	16.32848	30.473608	37.39632
21-09-20 00:20	2	0.0	13.449957	57.63186
21-09-20 00:30	2	8.365	5.975001	14.643494
21-09-20 00:40	2	16.31994	9.570001	40.318886
21-09-20 00:50	2	0.0	3.5899997	2.3950005
21-09-20 01:00	2	21.685009	2.39	40.268677
21-09-20 01:10	2	22.514969	10.337087	16.53851
21-09-20 01:20	2	19.000582	18.877926	24.77555
21-09-20 01:30	2	7.669986	28.491535	7.6699853
21-09-20 01:40	2	28.57136	15.897711	5.9850006
21-09-20 01:50	2	37.842796	33.6482	6.4785247
21-09-20 02:00	2	31.26708	17.912033	22.86853
21-09-20 02:10	2	29.629242	10.901289	0.0
21-09-20 02:20	2	12.43524	7.958481	0.0
21-09-20 02:30	2	20.90507	2.884985	0.0
21-09-20 02:40	2	6.9685087	8.375001	0.0
21-09-20 02:50	2	18.997818	25.55727	20.760885
21-09-20 03:00	2	23.585485	45.548603	30.1274
21-09-20 03:10	2	16.039984	33.62077	20.91153
21-09-20 03:20	2	8.5686655	12.317027	12.747017
21-09-20 03:30	2	0.0	7.6699853	7.2550826
21-09-20 03:40	2	4.57851	0.0	12.035084
21-09-20 03:50	2	0.0	9.35997	32.51137
21-09-20 04:00	2	9.853493	0.0	41.091118
21-09-20 04:10	2	13.639984	0.0	72.4492
21-09-20 04:20	2	5.073494	0.0	29.301914
21-09-20 04:30	2	11.328675	0.0	2.395
21-09-20 04:40	2	30.046627	5.778508	22.804081
21-09-20 04:50	2	54.55961	8.859986	32.93438
21-09-20 05:00	2	27.615543	1.1949999	18.878033
21-09-20 05:10	2	48.87922	21.452877	67.375015
21-09-20 05:20	2	24.105839	13.532118	59.698242
21-09-20 05:30	2	39.420662	29.765055	43.09714
21-09-20 05:40	2	56.391846	50.67791	70.224045
21-09-20 05:50	2	45.35309	11.829118	31.660786
21-09-20 06:00	2	26.664175	20.628496	39.446457
21-09-20 06:10	2	21.97019	56.32906	49.16933
21-09-20 06:20	2	41.525024	19.063404	10.068524
21-09-20 06:30	2	47.985264	62.569233	65.86639
21-09-20 06:40	2	22.322018	31.041754	3.5900002
21-09-20 06:50	2	1.6615145	23.869205	0.0
21-09-20 07:00	3	3.4549577	37.801746	23.030758
21-09-20 07:10	3	3.7555227	19.698343	5.6245575
21-09-20 07:20	3	1.1949999	3.8721008	0.0
21-09-20 07:30	3	0.0	0.0	0.0
21-09-20 07:40	3	2.3899999	0.0	0.0
21-09-20 07:50	3	11.249987	0.0	0.0
21-09-20 08:00	3	2.3900003	0.0	0.0
21-09-20 08:10	3	3.5849998	0.0	0.0
21-09-20 08:20	3	7.1699996	0.0	2.3900008
21-09-20 08:30	3	4.5785093	0.0	0.0
21-09-20 08:40	3	0.0	0.0	0.0
21-09-20 08:50	3	0.0	0.0	1.1949998
21-09-20 09:00	3	2.3950002	1.1949999	0.0
21-09-20 09:10	3	0.0	0.0	0.0
21-09-20 09:20	3	0.0	0.0	0.0
21-09-20 09:30	3	0.0	0.0	0.0
21-09-20 09:40	3	8.16497	0.0	0.0
21-09-20 09:50	3	6.2615747	8.164969	16.03216
21-09-20 10:00	3	2.3899999	7.674985	26.337372
21-09-20 10:10	3	1.6899849	2.3899999	31.467804
21-09-20 10:20	3	1.2	8.447071	15.145556
21-09-20 10:30	3	34.322628	9.651389	17.040573
21-09-20 10:40	3	15.491641	0.0	8.45285
21-09-20 10:50	3	32.114086	4.0885243	1.6899849
21-09-20 11:00	3	30.279037	23.80259	1.195
21-09-20 11:10	3	23.50494	14.159895	3.3799706
21-09-20 11:20	3	7.175	8.364999	8.454149
21-09-20 11:30	3	22.590055	0.0	0.0
21-09-20 11:40	3	9.907762	0.0	1.1949999
21-09-20 11:50	3	29.919794	1.1949999	5.98
21-09-20 12:00	3	3.5900006	3.5849998	0.0
21-09-20 12:10	3	0.0	0.0	0.0
21-09-20 12:20	3	5.0671015	0.0	1.1949999
21-09-20 12:30	3	5.5077944	0.0	8.365
21-09-20 12:40	3	11.041573	1.1949999	2.3899999
21-09-20 12:50	3	0.0	0.0	1.1949999
21-09-20 13:00	3	0.0	0.0	0.0
21-09-20 13:10	3	0.0	5.77351	0.0
21-09-20 13:20	3	1.689985	0.0	0.0
21-09-20 13:30	3	0.0	0.0	0.0
21-09-20 13:40	3	0.0	2.3899999	0.0
21-09-20 13:50	3	8.869987	1.1950002	0.0
21-09-20 14:00	3	0.0	1.1949999	0.0
21-09-20 14:10	3	0.0	2.4	8.23366
21-09-20 14:20	3	5.2749853	4.0835238	3.5849998
21-09-20 14:30	3	0.0	17.21862	4.7799997
21-09-20 14:40	3	5.0671015	2.3899999	16.32156
21-09-20 14:50	3	0.0	4.0885243	1.1949999
21-09-20 15:00	3	10.059985	32.95214	4.7799997
21-09-20 15:10	3	0.0	0.0	9.5599985
21-09-20 15:20	3	7.656198	3.5849998	10.754999
21-09-20 15:30	3	40.419353	44.689903	19.706528
21-09-20 15:40	3	121.004005	144.00375	175.04837
21-09-20 15:50	3	88.08229	96.66655	83.84053
21-09-20 16:00	3	41.219234	53.364605	8.442072
21-09-20 16:10	3	39.33558	23.095497	21.60064
21-09-20 16:20	3	11.044342	21.601324	0.0
21-09-20 16:30	3	24.487057	0.0	2.3899999
21-09-20 16:40	3	5.559326	0.0	0.0
21-09-20 16:50	3	0.0	0.0	3.5849998
21-09-20 17:00	3	0.0	2.3899999	1.1949999
21-09-20 17:10	3	1.1949999	2.6721013	2.3899999
21-09-20 17:20	3	5.9799995	1.1949999	1.1949999
21-09-20 17:30	3	0.0	1.689985	4.0799847
21-09-20 17:40	3	0.0	2.8849854	1.1949999
21-09-20 17:50	3	0.0	0.0	1.1949999
21-09-20 18:00	3	11.254985	6.4785247	2.3899999
21-09-20 18:10	3	5.9800005	2.3900006	63.96235
21-09-20 18:20	3	0.0	0.0	6.4785247
21-09-20 18:30	3	0.0	0.0	5.5678644
21-09-20 18:40	3	0.0	4.7799997	0.0
21-09-20 18:50	3	0.0	0.0	0.0
21-09-20 19:00	3	0.0	2.6721008	0.0
21-09-20 19:10	3	1.1949998	2.3899999	0.0
21-09-20 19:20	3	1.1949999	30.748663	1.2000002
21-09-20 19:30	3	6.9699697	30.279034	23.296986
21-09-20 19:40	3	1.1949999	13.394907	26.881374
21-09-20 19:50	3	3.5900006	37.362293	15.829956
21-09-20 20:00	3	0.0	6.4749846	0.0
21-09-20 20:10	3	14.632103	26.393467	7.174999
21-09-20 20:20	3	0.0	0.0	6.964971
21-09-20 20:30	3	0.0	0.0	0.0
21-09-20 20:40	3	0.0	0.0	4.7799997
21-09-20 20:50	3	0.0	12.042852	6.269956
21-09-20 21:00	3	26.670887	8.163509	38.918533
21-09-20 21:10	3	0.0	10.754999	24.39216
21-09-20 21:20	3	0.0	2.884985	0.0
21-09-20 21:30	3	2.3899999	5.975	0.0
21-09-20 21:40	3	3.5849998	34.41616	0.0
21-09-20 21:50	3	8.16351	5.2749844	4.0799856
21-09-20 22:00	3	0.0	0.0	4.079985
21-09-20 22:10	3	0.0	13.180481	10.34494
21-09-20 22:20	3	1.1949998	23.349514	26.974152
21-09-20 22:30	3	30.600582	24.772488	23.214985
21-09-20 22:40	3	24.48991	14.637103	6.4699845
21-09-20 22:50	3	0.0	10.342867	10.754999
21-09-20 23:00	3	2.3899992	3.3799706	0.0
21-09-20 23:10	3	5.975	0.0	2.3899999
21-09-20 23:20	3	1.6899849	4.088525	3.5849998
21-09-20 23:30	3	0.0	9.853494	17.395153
21-09-20 23:40	3	5.769971	10.841544	31.752075
21-09-20 23:50	3	8.365	5.557087	13.018133
21-09-21 00:00	3	0.0	26.300663	21.894333
21-09-21 00:10	3	30.262186	47.657402	63.24933
21-09-21 00:20	3	12.93997	16.33656	37.247543
21-09-21 00:30	3	0.0	6.469985	13.018667
21-09-21 00:40	3	33.356976	27.88712	43.800694
21-09-21 00:50	3	18.214956	25.261288	57.948284
21-09-21 01:00	3	4.7849994	6.469985	16.872898
21-09-21 01:10	3	36.173496	20.828526	36.113632
21-09-21 01:20	3	10.840085	17.52702	28.27237
21-09-21 01:30	3	10.841544	21.882711	41.035034
21-09-21 01:40	3	3.5899997	7.463492	21.975283
21-09-21 01:50	3	37.87525	44.681587	38.102272
21-09-21 02:00	3	55.08021	25.334755	34.330116
21-09-21 02:10	3	15.296552	8.6471	33.83306
21-09-21 02:20	3	44.234703	10.642133	50.88568
21-09-21 02:30	3	14.425085	22.096529	17.529942
21-09-21 02:40	3	16.123499	1.1949998	0.0
21-09-21 02:50	3	16.11779	0.0	0.0
21-09-21 03:00	3	17.95	0.0	0.0
21-09-21 03:10	3	1.1949999	22.705	0.0
21-09-21 03:20	3	1.1949998	9.1499405	0.0
21-09-21 03:30	3	0.0	0.0	0.0
21-09-21 03:40	3	5.0665746	6.4699845	2.3899999
21-09-21 03:50	3	14.425082	7.693525	0.0
21-09-21 04:00	3	31.887547	20.485857	0.0
21-09-21 04:10	3	2.3899999	16.32348	2.3899999
21-09-21 04:20	3	23.48656	43.21663	33.717236
21-09-21 04:30	3	47.497814	11.044342	55.90667
21-09-21 04:40	3	19.500036	0.0	2.8849852
21-09-21 04:50	3	19.844019	3.383508	30.540838
21-09-21 05:00	3	34.129013	0.0	40.116394
21-09-21 05:10	3	43.228664	1.1949999	24.505596
21-09-21 05:20	3	22.87122	0.0	25.76146
21-09-21 05:30	3	50.513626	15.131559	82.57376
21-09-21 05:40	3	35.536488	0.0	18.296658
21-09-21 05:50	3	25.394955	0.0	33.414837
21-09-21 06:00	3	29.97707	2.8849854	36.769386
21-09-21 06:10	3	23.904999	7.4571013	36.23812
21-09-21 06:20	3	24.49507	37.392323	32.657646
21-09-21 06:30	3	8.654341	18.228495	19.804432
21-09-21 06:40	3	9.358507	23.00521	0.0
21-09-21 06:50	3	0.0	0.0	1.1949999
21-09-21 07:00	4	1.1949999	0.0	0.0
21-09-21 07:10	4	5.975	0.0	1.1950002
21-09-21 07:20	4	4.785001	2.3899999	1.6899855
21-09-21 07:30	4	3.5900006	0.0	2.6765745
21-09-21 07:40	4	0.0	0.0	0.0
21-09-21 07:50	4	0.0	0.0	0.0
21-09-21 08:00	4	0.0	1.385639	5.9999995
21-09-21 08:10	4	3.5899997	1.4993464	4.79
21-09-21 08:20	4	0.0	3.8693404	26.472614
21-09-21 08:30	4	1.1949999	7.6749854	19.486412
21-09-21 08:40	4	23.9	6.75656	21.548944
21-09-21 08:50	4	0.0	0.0	2.626612
21-09-21 09:00	4	7.897794	7.669986	6.9649706
21-09-21 09:10	4	0.0	23.496557	0.0
21-09-21 09:20	4	7.6699853	23.78204	1.1999997
21-09-21 09:30	4	8.37	36.245564	0.0
21-09-21 09:40	4	3.5900002	13.658525	11.555557
21-09-21 09:50	4	0.0	1.195	0.0
21-09-21 10:00	4	8.568666	24.069921	12.035083
21-09-21 10:10	4	33.31081	33.431824	17.038494
21-09-21 10:20	4	31.072632	14.634954	10.068524
21-09-21 10:30	4	3.8136086	16.538511	25.483578
21-09-21 10:40	4	26.182728	13.738607	17.597696
21-09-21 10:50	4	27.728542	29.060038	19.79015
21-09-21 11:00	4	9.647849	0.0	0.0
21-09-21 11:10	4	38.148556	3.5849998	2.8885243
21-09-21 11:20	4	29.485622	8.445608	8.442072
21-09-21 11:30	4	9.560001	0.0	0.0
21-09-21 11:40	4	12.948507	0.0	0.0
21-09-21 11:50	4	0.0	0.0	1.6899849
21-09-21 12:00	4	2.3899999	0.0	8.159971
21-09-21 12:10	4	2.3900006	7.174999	0.0
21-09-21 12:20	4	0.0	0.0	0.0
21-09-21 12:30	4	1.1949999	0.0	0.0
21-09-21 12:40	4	0.0	0.0	1.6899849
21-09-21 12:50	4	0.0	0.95599985	1.689985
21-09-21 13:00	4	0.0	1.4340001	0.0
21-09-21 13:10	4	2.3899999	0.0	0.0
21-09-21 13:20	4	0.0	0.0	0.0
21-09-21 13:30	4	1.1949998	3.5850005	2.3899999
21-09-21 13:40	4	0.0	0.0	4.7799997
21-09-21 13:50	4	2.3900008	8.365001	0.0
21-09-21 14:00	4	4.7800016	0.0	0.0
21-09-21 14:10	4	0.0	0.0	1.6899855
21-09-21 14:20	4	0.0	2.3899999	0.0
21-09-21 14:30	4	3.5849998	10.058524	9.56
21-09-21 14:40	4	0.0	2.39	7.1699996
21-09-21 14:50	4	0.0	12.812012	0.0
21-09-21 15:00	4	0.0	17.881968	0.0
21-09-21 15:10	4	7.1800003	0.0	4.7799997
21-09-21 15:20	4	0.0	2.8935246	0.0
21-09-21 15:30	4	0.0	0.0	1.1949999
21-09-21 15:40	4	0.0	1.1949999	1.1949999
21-09-21 15:50	4	0.0	9.157018	0.0
21-09-21 16:00	4	1.689985	7.7459145	1.1949998
21-09-21 16:10	4	0.0	0.0	0.0
21-09-21 16:20	4	0.0	4.78	0.0
21-09-21 16:30	4	0.0	0.0	2.3899999
21-09-21 16:40	4	0.0	0.0	3.5849998
21-09-21 16:50	4	0.0	11.249986	1.6899855
21-09-21 17:00	4	3.5850003	8.665573	18.997822
21-09-21 17:10	4	31.272083	32.573494	18.51153
21-09-21 17:20	4	23.989336	11.249985	6.2693415
21-09-21 17:30	4	10.044466	0.0	4.8
21-09-21 17:40	4	0.0	0.0	13.1449995
21-09-21 17:50	4	0.0	0.0	8.365
21-09-21 18:00	4	0.0	0.0	16.73
21-09-21 18:10	4	0.0	1.1949998	7.1699996
21-09-21 18:20	4	20.818523	0.0	1.1949999
21-09-21 18:30	4	9.560001	0.0	3.5899994
21-09-21 18:40	4	0.0	1.1949999	0.0
21-09-21 18:50	4	7.6735244	0.0	0.0
21-09-21 19:00	4	11.554098	4.7799997	0.0
21-09-21 19:10	4	40.23783	51.638477	21.892807
21-09-21 19:20	4	9.433667	16.52997	17.094172
21-09-21 19:30	4	0.0	12.738478	19.018436
21-09-21 19:40	4	6.9685106	22.100597	17.019955
21-09-21 19:50	4	5.975	2.3899999	4.7799997
21-09-21 20:00	4	2.3899999	0.0	8.859984
21-09-21 20:10	4	0.0	0.0	2.3899999
21-09-21 20:20	4	7.9506264	17.52494	1.6935244
21-09-21 20:30	4	0.0	5.0699553	7.9578657
21-09-21 20:40	4	10.054985	8.168509	15.122086
21-09-21 20:50	4	5.2749853	36.983288	16.46347
21-09-21 21:00	4	9.146561	19.207073	7.605672
21-09-21 21:10	4	0.0	0.0	4.084985
21-09-21 21:20	4	0.0	0.0	4.0849853
21-09-21 21:30	4	0.0	0.0	0.0
21-09-21 21:40	4	1.1949999	0.0	3.5850003
21-09-21 21:50	4	1.1949999	6.4749846	0.0
21-09-21 22:00	4	4.7850003	23.4915	5.975
21-09-21 22:10	4	0.0	16.61444	0.0
21-09-21 22:20	4	5.975	24.984192	1.6899855
21-09-21 22:30	4	5.2749853	3.867101	5.975
21-09-21 22:40	4	8.365	0.0	1.6935247
21-09-21 22:50	4	10.55497	0.0	38.94045
21-09-21 23:00	4	17.935001	3.783666	4.079985
21-09-21 23:10	4	0.0	0.0	0.0
21-09-21 23:20	4	9.846574	4.7799997	19.69653
21-09-21 23:30	4	0.0	22.378632	18.72702
21-09-21 23:40	4	6.9649696	8.8649845	11.758509
21-09-21 23:50	4	4.084985	10.619188	15.625084
21-09-22 00:00	4	0.0	17.028492	11.332056
21-09-22 00:10	4	33.64647	15.838495	34.008816
21-09-22 00:20	4	14.853525	36.030857	43.578346
21-09-22 00:30	4	31.247152	17.794188	19.492191
21-09-22 00:40	4	19.629986	7.674984	57.85912
21-09-22 00:50	4	5.9799995	0.0	20.897055
21-09-22 01:00	4	17.528479	1.1949999	39.148407
21-09-22 01:10	4	5.8165936	0.0	12.809723
21-09-22 01:20	4	41.688435	3.5900002	47.11111
21-09-22 01:30	4	23.873678	1.6899849	35.03271
21-09-22 01:40	4	14.13851	2.5161583	33.462517
21-09-22 01:50	4	2.6721008	5.148827	13.449954
21-09-22 02:00	4	0.0	9.149941	0.0
21-09-22 02:10	4	8.859985	17.215239	11.46219
21-09-22 02:20	4	3.5900002	20.14629	17.312057
21-09-22 02:30	4	30.76856	17.037037	8.8649845
21-09-22 02:40	4	11.74851	23.497086	2.8899856
21-09-22 02:50	4	9.142085	6.7705574	0.0
21-09-22 03:00	4	39.30677	17.923637	9.36351
21-09-22 03:10	4	61.647167	46.375023	6.2571006
21-09-22 03:20	4	17.813662	13.434341	2.3899994
21-09-22 03:30	4	30.763565	26.407864	0.0
21-09-22 03:40	4	13.659986	2.3899999	5.769971
21-09-22 03:50	4	17.31653	0.0	19.702738
21-09-22 04:00	4	11.492795	2.3899999	15.681999
21-09-22 04:10	4	2.8849854	2.6721013	17.819284
21-09-22 04:20	4	6.9685087	0.0	5.066575
21-09-22 04:30	4	0.0	0.0	5.773509
21-09-22 04:40	4	36.242214	1.6899855	34.91224
21-09-22 04:50	4	57.447674	6.261574	66.86112
21-09-22 05:00	4	39.124805	3.5849998	62.577095
21-09-22 05:10	4	5.2824564	2.3899999	14.148511
21-09-22 05:20	4	50.219128	1.6899853	60.299896
21-09-22 05:30	4	22.30994	10.337088	30.251278
21-09-22 05:40	4	34.390472	0.0	33.853474
21-09-22 05:50	4	18.495325	3.5849998	37.311028
21-09-22 06:00	4	22.11007	1.1949999	25.487118
21-09-22 06:10	4	26.19136	8.164971	33.647614
21-09-22 06:20	4	49.376274	13.143637	46.578842
21-09-22 06:30	4	16.60912	44.182655	19.424955
21-09-22 06:40	4	10.76	32.52532	16.54351
21-09-22 06:50	4	3.5900006	16.125525	28.365026
21-09-22 07:00	5	4.7799997	48.37272	7.4565744
21-09-22 07:10	5	0.0	0.0	3.5849998
21-09-22 07:20	5	4.7850003	16.615051	30.465069
21-09-22 07:30	5	13.145002	3.3835094	0.0
21-09-22 07:40	5	0.0	0.0	2.39
21-09-22 07:50	5	4.079985	0.0	0.0
21-09-22 08:00	5	5.975	0.0	0.0
21-09-22 08:10	5	1.1949999	0.0	3.5850005
21-09-22 08:20	5	0.0	1.1949999	1.1949999
21-09-22 08:30	5	2.8885243	0.0	0.0
21-09-22 08:40	5	0.0	0.0	0.0
21-09-22 08:50	5	0.0	5.7699714	0.0
21-09-22 09:00	5	0.0	2.884985	0.0
21-09-22 09:10	5	4.0835238	8.859985	0.0
21-09-22 09:20	5	1.195	14.424925	4.7799993
21-09-22 09:30	5	12.796306	0.0	0.0
21-09-22 09:40	5	6.9699707	11.259985	12.318118
21-09-22 09:50	5	32.30419	18.223495	21.183104
21-09-22 10:00	5	32.96015	33.2198	18.304104
21-09-22 10:10	5	2.4	0.0	8.365
21-09-22 10:20	5	21.610085	1.1949998	3.5849998
21-09-22 10:30	5	2.8849847	0.0	0.0
21-09-22 10:40	5	6.548149	2.3899999	8.365
21-09-22 10:50	5	26.601574	10.059984	6.257101
21-09-22 11:00	5	54.554302	53.843193	24.983593
21-09-22 11:10	5	27.940039	25.098637	20.21051
21-09-22 11:20	5	32.7382	24.723406	15.424118
21-09-22 11:30	5	13.160001	19.906559	5.77497
21-09-22 11:40	5	5.9800005	11.268524	1.1949999
21-09-22 11:50	5	19.202072	35.102364	9.559999
21-09-22 12:00	5	4.7799997	0.0	13.938479
21-09-22 12:10	5	0.0	13.08626	1.1949999
21-09-22 12:20	5	3.5849998	4.079985	1.1950002
21-09-22 12:30	5	0.0	0.0	0.0
21-09-22 12:40	5	0.0	3.5849996	4.0799856
21-09-22 12:50	5	0.0	1.1949999	0.0
21-09-22 13:00	5	0.0	1.195	1.1950002
21-09-22 13:10	5	0.0	2.3899999	0.0
21-09-22 13:20	5	0.0	1.6899855	0.0
21-09-22 13:30	5	19.427036	0.0	0.0
21-09-22 13:40	5	0.0	1.1949999	0.0
21-09-22 13:50	5	4.7799997	0.0	0.0
21-09-22 14:00	5	17.802818	0.0	0.0
21-09-22 14:10	5	0.0	0.0	0.0
21-09-22 14:20	5	0.0	0.0	1.195
21-09-22 14:30	5	0.0	1.1949999	0.0
21-09-22 14:40	5	0.0	0.0	0.0
21-09-22 14:50	5	2.39	0.0	0.0
21-09-22 15:00	5	0.0	0.0	0.0
21-09-22 15:10	5	0.0	1.6899855	0.0
21-09-22 15:20	5	0.0	9.858496	0.0
21-09-22 15:30	5	2.3899999	5.9749994	3.5849998
21-09-22 15:40	5	0.0	2.3900003	1.1950004
21-09-22 15:50	5	3.5850005	0.0	0.0
21-09-22 16:00	5	0.0	0.0	0.0
21-09-22 16:10	5	2.3899999	0.0	0.0
21-09-22 16:20	5	5.975	0.0	0.0
21-09-22 16:30	5	2.8885243	9.966959	7.174999
21-09-22 16:40	5	0.0	13.336649	4.574971
21-09-22 16:50	5	0.0	8.656573	0.0
21-09-22 17:00	5	1.1949999	0.0	19.902866
21-09-22 17:10	5	16.821545	18.7391	0.0
21-09-22 17:20	5	11.258525	9.063651	0.0
21-09-22 17:30	5	4.5820484	7.1800003	5.278524
21-09-22 17:40	5	0.0	28.551807	0.0
21-09-22 17:50	5	3.5900006	1.1949999	1.6935247
21-09-22 18:00	5	0.0	2.3950005	2.3900003
21-09-22 18:10	5	0.0	0.0	0.0
21-09-22 18:20	5	0.0	0.0	2.419321
21-09-22 18:30	5	not_recorded	not_recorded	not_recorded
21-09-22 18:40	5	0.0	0.0	0.0
21-09-22 18:50	5	0.0	0.0	0.0
21-09-22 19:00	5	10.357016	10.842072	0.0
21-09-22 19:10	5	0.0	11.049954	8.659342
21-09-22 19:20	5	0.0	25.199886	21.611546
21-09-22 19:30	5	4.7799997	27.12238	9.358509
21-09-22 19:40	5	3.5899997	3.5849998	6.9685087
21-09-22 19:50	5	10.058524	2.3899999	0.0
21-09-22 20:00	5	7.1699996	10.549971	0.0
21-09-22 20:10	5	4.7799997	7.1699996	1.1949999
21-09-22 20:20	5	12.536986	4.5749707	10.754999
21-09-22 20:30	5	1.1949999	18.023464	1.6899853
21-09-22 20:40	5	2.8935237	43.480904	3.5850003
21-09-22 20:50	5	44.417614	49.74176	27.244696
21-09-22 21:00	5	5.9800005	2.888525	15.8484955
21-09-22 21:10	5	15.532171	32.1373	32.171974
21-09-22 21:20	5	8.868525	19.436945	36.498856
21-09-22 21:30	5	0.0	19.1958	10.140069
21-09-22 21:40	5	2.8849852	2.3899999	5.769971
21-09-22 21:50	5	0.0	1.6899849	10.55351
21-09-22 22:00	5	6.7670183	10.34656	9.645083
21-09-22 22:10	5	0.0	9.863494	12.758482
21-09-22 22:20	5	7.8686514	17.509262	22.790613
21-09-22 22:30	5	0.0	0.0	1.1949999
21-09-22 22:40	5	0.0	5.0643415	1.689985
21-09-22 22:50	5	0.0	5.066574	1.1949999
21-09-22 23:00	5	5.069956	0.0	0.0
21-09-22 23:10	5	7.6649857	2.3899999	18.984186
21-09-22 23:20	5	0.0	7.6699853	30.511677
21-09-22 23:30	5	19.006514	50.272144	39.453144
21-09-22 23:40	5	17.234985	9.575	19.989935
21-09-22 23:50	5	15.621544	32.85007	39.428978
21-09-23 00:00	5	18.093616	15.817102	29.965641
21-09-23 00:10	5	0.0	9.228361	13.447035
21-09-23 00:20	5	7.175	14.77079	31.092175
21-09-23 00:30	5	4.083524	18.094707	35.905136
21-09-23 00:40	5	12.4485235	22.297115	31.451498
21-09-23 00:50	5	8.159971	48.689407	63.677734
21-09-23 01:00	5	14.637034	19.755085	41.173885
21-09-23 01:10	5	52.20208	0.1406369	19.419956
21-09-23 01:20	5	49.475838	11.537085	62.428497
21-09-23 01:30	5	12.746205	0.0	11.053495
21-09-23 01:40	5	41.70041	0.0	22.375872
21-09-23 01:50	5	44.67106	8.442072	16.123608
21-09-23 02:00	5	29.267208	0.0	18.712864
21-09-23 02:10	5	62.46386	0.0	34.17193
21-09-23 02:20	5	10.059984	3.5849998	24.013388
21-09-23 02:30	5	3.3799706	19.061258	5.769971
21-09-23 02:40	5	16.034985	20.123508	29.342138
21-09-23 02:50	5	54.01818	31.937012	44.17884
21-09-23 03:00	5	44.182907	31.87656	19.629986
21-09-23 03:10	5	15.624313	25.765146	2.6721008
21-09-23 03:20	5	15.343509	5.98	0.0
21-09-23 03:30	5	18.410238	0.0	0.0
21-09-23 03:40	5	16.115595	24.356495	2.3899999
21-09-23 03:50	5	5.274985	14.430611	0.0
21-09-23 04:00	5	7.1699996	5.975	0.0
21-09-23 04:10	5	6.9699707	2.3899999	9.856575
21-09-23 04:20	5	25.47504	0.0	30.83902
21-09-23 04:30	5	12.31719	0.0	36.908577
21-09-23 04:40	5	4.7850003	4.78	47.390495
21-09-23 04:50	5	14.834986	1.1949999	17.292356
21-09-23 05:00	5	10.059985	0.0	11.829439
21-09-23 05:10	5	55.544727	0.0	46.87088
21-09-23 05:20	5	41.099785	10.76	58.45049
21-09-23 05:30	5	64.203384	7.897795	41.7885
21-09-23 05:40	5	52.34596	12.800776	34.36263
21-09-23 05:50	5	20.538214	0.0	24.906538
21-09-23 06:00	5	29.29158	1.1950002	40.134148
21-09-23 06:10	5	5.6792555	2.3899999	38.488113
21-09-23 06:20	5	18.520702	0.0	23.628439
21-09-23 06:30	5	66.371506	3.5900006	86.857
21-09-23 06:40	5	40.872833	0.0	48.88155
21-09-23 06:50	5	2.3899999	0.0	2.8849854
21-09-23 07:00	6	0.0	0.0	0.0
21-09-23 07:10	6	3.5899997	7.3686647	5.5077944
21-09-23 07:20	6	28.49851	10.349318	24.14516
21-09-23 07:30	6	2.395	17.320692	13.249084
21-09-23 07:40	6	9.444899	1.1949999	0.0
21-09-23 07:50	6	1.1949999	25.968632	6.4699845
21-09-23 08:00	6	0.0	0.0	0.0
21-09-23 08:10	6	7.170001	0.0	0.0
21-09-23 08:20	6	6.173666	0.0	4.7799997
21-09-23 08:30	6	0.0	0.0	0.0
21-09-23 08:40	6	0.0	0.0	7.1699996
21-09-23 08:50	6	0.0	0.0	1.1949999
21-09-23 09:00	6	0.0	0.0	0.0
21-09-23 09:10	6	6.173665	1.1949999	1.1949999
21-09-23 09:20	6	0.0	0.0	0.0
21-09-23 09:30	6	0.0	0.0	0.0
21-09-23 09:40	6	0.0	0.0	0.0
21-09-23 09:50	6	2.8885243	1.195	0.0
21-09-23 10:00	6	7.4615746	0.0	1.6899849
21-09-23 10:10	6	not_recorded	not_recorded	not_recorded
21-09-23 10:20	6	not_recorded	not_recorded	not_recorded
21-09-23 10:30	6	not_recorded	not_recorded	not_recorded
21-09-23 10:40	6	not_recorded	not_recorded	not_recorded
21-09-23 10:50	6	not_recorded	not_recorded	not_recorded
21-09-23 11:00	6	not_recorded	not_recorded	not_recorded
21-09-23 11:10	6	not_recorded	not_recorded	not_recorded
21-09-23 11:20	6	not_recorded	not_recorded	not_recorded
21-09-23 11:30	6	not_recorded	not_recorded	not_recorded
21-09-23 11:40	6	not_recorded	not_recorded	not_recorded
21-09-23 11:50	6	not_recorded	not_recorded	not_recorded
21-09-23 12:00	6	not_recorded	not_recorded	not_recorded
21-09-23 12:10	6	not_recorded	not_recorded	not_recorded
21-09-23 12:20	6	not_recorded	not_recorded	not_recorded
21-09-23 12:30	6	not_recorded	not_recorded	not_recorded
21-09-23 12:40	6	not_recorded	not_recorded	not_recorded
21-09-23 12:50	6	not_recorded	not_recorded	not_recorded
21-09-23 13:00	6	not_recorded	not_recorded	not_recorded
21-09-23 13:10	6	not_recorded	not_recorded	not_recorded
21-09-23 13:20	6	not_recorded	not_recorded	not_recorded
21-09-23 13:30	6	not_recorded	not_recorded	not_recorded
21-09-23 13:40	6	not_recorded	not_recorded	not_recorded
21-09-23 13:50	6	not_recorded	not_recorded	not_recorded
21-09-23 14:00	6	not_recorded	not_recorded	not_recorded
21-09-23 14:10	6	not_recorded	not_recorded	not_recorded
21-09-23 14:20	6	not_recorded	not_recorded	not_recorded
21-09-23 14:30	6	not_recorded	not_recorded	not_recorded
21-09-23 14:40	6	not_recorded	not_recorded	not_recorded
21-09-23 14:50	6	not_recorded	not_recorded	not_recorded
21-09-23 15:00	6	not_recorded	not_recorded	not_recorded
21-09-23 15:10	6	not_recorded	not_recorded	not_recorded
21-09-23 15:20	6	not_recorded	not_recorded	not_recorded
21-09-23 15:30	6	not_recorded	not_recorded	not_recorded
21-09-23 15:40	6	not_recorded	not_recorded	not_recorded
21-09-23 15:50	6	not_recorded	not_recorded	not_recorded
21-09-23 16:00	6	not_recorded	not_recorded	not_recorded
21-09-23 16:10	6	not_recorded	not_recorded	not_recorded
21-09-23 16:20	6	not_recorded	not_recorded	not_recorded
21-09-23 16:30	6	not_recorded	not_recorded	not_recorded
21-09-23 16:40	6	not_recorded	not_recorded	not_recorded
21-09-23 16:50	6	not_recorded	not_recorded	not_recorded
21-09-23 17:00	6	not_recorded	not_recorded	not_recorded
21-09-23 17:10	6	not_recorded	not_recorded	not_recorded
21-09-23 17:20	6	not_recorded	not_recorded	not_recorded
21-09-23 17:30	6	not_recorded	not_recorded	not_recorded
21-09-23 17:40	6	not_recorded	not_recorded	not_recorded
21-09-23 17:50	6	not_recorded	not_recorded	not_recorded
21-09-23 18:00	6	not_recorded	not_recorded	not_recorded
21-09-23 18:10	6	not_recorded	not_recorded	not_recorded
21-09-23 18:20	6	not_recorded	not_recorded	not_recorded
21-09-23 18:30	6	not_recorded	not_recorded	not_recorded
21-09-23 18:40	6	not_recorded	not_recorded	not_recorded
21-09-23 18:50	6	not_recorded	not_recorded	not_recorded
21-09-23 19:00	6	not_recorded	not_recorded	not_recorded
21-09-23 19:10	6	not_recorded	not_recorded	not_recorded
21-09-23 19:20	6	not_recorded	not_recorded	not_recorded
21-09-23 19:30	6	not_recorded	not_recorded	not_recorded
21-09-23 19:40	6	not_recorded	not_recorded	not_recorded
21-09-23 19:50	6	not_recorded	not_recorded	not_recorded
21-09-23 20:00	6	not_recorded	not_recorded	not_recorded
21-09-23 20:10	6	not_recorded	not_recorded	not_recorded
21-09-23 20:20	6	not_recorded	not_recorded	not_recorded
21-09-23 20:30	6	not_recorded	not_recorded	not_recorded
21-09-23 20:40	6	not_recorded	not_recorded	not_recorded
21-09-23 20:50	6	not_recorded	not_recorded	not_recorded
21-09-23 21:00	6	not_recorded	not_recorded	not_recorded
21-09-23 21:10	6	not_recorded	not_recorded	not_recorded
21-09-23 21:20	6	not_recorded	not_recorded	not_recorded
21-09-23 21:30	6	not_recorded	not_recorded	not_recorded
21-09-23 21:40	6	not_recorded	not_recorded	not_recorded
21-09-23 21:50	6	not_recorded	not_recorded	not_recorded
21-09-23 22:00	6	not_recorded	not_recorded	not_recorded
21-09-23 22:10	6	not_recorded	not_recorded	not_recorded
21-09-23 22:20	6	not_recorded	not_recorded	not_recorded
21-09-23 22:30	6	not_recorded	not_recorded	not_recorded
21-09-23 22:40	6	not_recorded	not_recorded	not_recorded
21-09-23 22:50	6	not_recorded	not_recorded	not_recorded
21-09-23 23:00	6	not_recorded	not_recorded	not_recorded
21-09-23 23:10	6	not_recorded	not_recorded	not_recorded
21-09-23 23:20	6	not_recorded	not_recorded	not_recorded
21-09-23 23:30	6	not_recorded	not_recorded	not_recorded
21-09-23 23:40	6	not_recorded	not_recorded	not_recorded
21-09-23 23:50	6	not_recorded	not_recorded	not_recorded
21-09-24 00:00	6	not_recorded	not_recorded	not_recorded
21-09-24 00:10	6	not_recorded	not_recorded	not_recorded
21-09-24 00:20	6	not_recorded	not_recorded	not_recorded
21-09-24 00:30	6	not_recorded	not_recorded	not_recorded
21-09-24 00:40	6	not_recorded	not_recorded	not_recorded
21-09-24 00:50	6	not_recorded	not_recorded	not_recorded
21-09-24 01:00	6	not_recorded	not_recorded	not_recorded
21-09-24 01:10	6	not_recorded	not_recorded	not_recorded
21-09-24 01:20	6	not_recorded	not_recorded	not_recorded
21-09-24 01:30	6	not_recorded	not_recorded	not_recorded
21-09-24 01:40	6	not_recorded	not_recorded	not_recorded
21-09-24 01:50	6	not_recorded	not_recorded	not_recorded
21-09-24 02:00	6	not_recorded	not_recorded	not_recorded
21-09-24 02:10	6	not_recorded	not_recorded	not_recorded
21-09-24 02:20	6	not_recorded	not_recorded	not_recorded
21-09-24 02:30	6	not_recorded	not_recorded	not_recorded
21-09-24 02:40	6	not_recorded	not_recorded	not_recorded
21-09-24 02:50	6	not_recorded	not_recorded	not_recorded
21-09-24 03:00	6	not_recorded	not_recorded	not_recorded
21-09-24 03:10	6	not_recorded	not_recorded	not_recorded
21-09-24 03:20	6	not_recorded	not_recorded	not_recorded
21-09-24 03:30	6	not_recorded	not_recorded	not_recorded
21-09-24 03:40	6	not_recorded	not_recorded	not_recorded
21-09-24 03:50	6	not_recorded	not_recorded	not_recorded
21-09-24 04:00	6	not_recorded	not_recorded	not_recorded
21-09-24 04:10	6	not_recorded	not_recorded	not_recorded
21-09-24 04:20	6	not_recorded	not_recorded	not_recorded
21-09-24 04:30	6	not_recorded	not_recorded	not_recorded
21-09-24 04:40	6	not_recorded	not_recorded	not_recorded
21-09-24 04:50	6	not_recorded	not_recorded	not_recorded
21-09-24 05:00	6	not_recorded	not_recorded	not_recorded
21-09-24 05:10	6	not_recorded	not_recorded	not_recorded
21-09-24 05:20	6	not_recorded	not_recorded	not_recorded
21-09-24 05:30	6	not_recorded	not_recorded	not_recorded
21-09-24 05:40	6	not_recorded	not_recorded	not_recorded
21-09-24 05:50	6	not_recorded	not_recorded	not_recorded
21-09-24 06:00	6	not_recorded	not_recorded	not_recorded
21-09-24 06:10	6	not_recorded	not_recorded	not_recorded
21-09-24 06:20	6	not_recorded	not_recorded	not_recorded
21-09-24 06:30	6	not_recorded	not_recorded	not_recorded
21-09-24 06:40	6	not_recorded	not_recorded	not_recorded
21-09-24 06:50	6	not_recorded	not_recorded	not_recorded
