# Supplementary material for: Rodent home cage monitoring for preclinical safety pharmacology assessment: results of a multi-company validation evaluating nonclinical and clinical data from three compounds
Source: Front Toxicol. 2025 Nov 5;7:1655330. doi: 10.3389/ftox.2025.1655330 (PMC12626872; doi:10.3389/ftox.2025.1655330)
Supplement: Supplementary file 1 [file DataSheet1.zip › GSK/GSK_Distance_150_Cage-1.csv]

timestamp	day_index	985141003627915	985141003627916	985141003627917
21-09-03 07:00	-4	not_recorded	not_recorded	not_recorded
21-09-03 07:10	-4	not_recorded	not_recorded	not_recorded
21-09-03 07:20	-4	not_recorded	not_recorded	not_recorded
21-09-03 07:30	-4	not_recorded	not_recorded	not_recorded
21-09-03 07:40	-4	not_recorded	not_recorded	not_recorded
21-09-03 07:50	-4	not_recorded	not_recorded	not_recorded
21-09-03 08:00	-4	not_recorded	not_recorded	not_recorded
21-09-03 08:10	-4	not_recorded	not_recorded	not_recorded
21-09-03 08:20	-4	not_recorded	not_recorded	not_recorded
21-09-03 08:30	-4	not_recorded	not_recorded	not_recorded
21-09-03 08:40	-4	not_recorded	not_recorded	not_recorded
21-09-03 08:50	-4	not_recorded	not_recorded	not_recorded
21-09-03 09:00	-4	not_recorded	not_recorded	not_recorded
21-09-03 09:10	-4	not_recorded	not_recorded	not_recorded
21-09-03 09:20	-4	not_recorded	not_recorded	not_recorded
21-09-03 09:30	-4	not_recorded	not_recorded	not_recorded
21-09-03 09:40	-4	not_recorded	not_recorded	not_recorded
21-09-03 09:50	-4	17.583284	1.9916664	0.0
21-09-03 10:00	-4	7.6649847	1.1949999	7.664984
21-09-03 10:10	-4	24.198492	9.851575	5.777049
21-09-03 10:20	-4	1.1949998	5.274985	3.3870487
21-09-03 10:30	-4	2.3899999	0.0	4.7799997
21-09-03 10:40	-4	0.0	10.587049	4.785
21-09-03 10:50	-4	0.0	0.0	0.0
21-09-03 11:00	-4	1.1949999	1.2	0.0
21-09-03 11:10	-4	4.7799997	17.042034	13.0291195
21-09-03 11:20	-4	2.3899999	2.3899999	1.1949999
21-09-03 11:30	-4	5.2799845	12.742086	2.3900003
21-09-03 11:40	-4	0.0	0.0	0.0
21-09-03 11:50	-4	0.0	0.0	0.0
21-09-03 12:00	-4	0.0	6.4699845	9.849955
21-09-03 12:10	-4	0.0	0.0	0.0
21-09-03 12:20	-4	2.884985	0.0	5.7699704
21-09-03 12:30	-4	2.3900006	5.0671015	0.0
21-09-03 12:40	-4	0.0	1.6899855	4.5785074
21-09-03 12:50	-4	25.006199	2.39	14.714426
21-09-03 13:00	-4	3.5899994	3.5849998	18.924969
21-09-03 13:10	-4	5.9749994	2.39	3.379971
21-09-03 13:20	-4	0.0	4.212821	4.574971
21-09-03 13:30	-4	0.0	4.152179	0.0
21-09-03 13:40	-4	1.1999999	2.3899999	0.0
21-09-03 13:50	-4	13.1449995	5.2785244	3.5849998
21-09-03 14:00	-4	2.3899999	2.8885243	1.689985
21-09-03 14:10	-4	4.7799997	9.46931	0.0
21-09-03 14:20	-4	8.859985	12.424794	0.0
21-09-03 14:30	-4	10.34494	12.953506	10.958664
21-09-03 14:40	-4	7.1699996	13.434955	5.559326
21-09-03 14:50	-4	1.195	2.3899992	0.0
21-09-03 15:00	-4	8.665573	0.0	3.5849998
21-09-03 15:10	-4	11.532086	1.1949999	0.0
21-09-03 15:20	-4	0.0	0.0	0.0
21-09-03 15:30	-4	2.3949997	0.0	2.901194
21-09-03 15:40	-4	8.364999	1.1949998	18.608805
21-09-03 15:50	-4	0.0	0.0	17.925
21-09-03 16:00	-4	4.78	3.38351	4.7799997
21-09-03 16:10	-4	0.0	0.0	0.0
21-09-03 16:20	-4	0.0	2.39	0.0
21-09-03 16:30	-4	1.1949999	0.0	0.0
21-09-03 16:40	-4	0.0	1.1949997	2.3899999
21-09-03 16:50	-4	7.4565735	0.0	0.0
21-09-03 17:00	-4	0.0	1.1949999	0.0
21-09-03 17:10	-4	0.0	3.5849996	0.0
21-09-03 17:20	-4	9.368509	9.363508	1.1949999
21-09-03 17:30	-4	18.226574	31.247152	10.563509
21-09-03 17:40	-4	13.950559	2.5196013	18.50653
21-09-03 17:50	-4	5.0721016	2.0553694	16.039984
21-09-03 18:00	-4	2.8935242	0.0	0.0
21-09-03 18:10	-4	1.6935246	0.0	0.0
21-09-03 18:20	-4	1.1949999	0.0	0.0
21-09-03 18:30	-4	0.0	0.0	1.1949999
21-09-03 18:40	-4	0.0	0.0	0.0
21-09-03 18:50	-4	0.0	0.0	0.0
21-09-03 19:00	-4	0.0	0.0	1.1949999
21-09-03 19:10	-4	27.390675	23.660267	11.748508
21-09-03 19:20	-4	41.487793	46.46519	42.0138
21-09-03 19:30	-4	0.0	26.980854	8.457003
21-09-03 19:40	-4	28.649796	20.402073	14.6399555
21-09-03 19:50	-4	7.9520874	0.0	5.2835236
21-09-03 20:00	-4	14.143509	5.2799845	1.6899853
21-09-03 20:10	-4	28.844105	9.160559	28.65498
21-09-03 20:20	-4	24.898273	22.127851	13.222072
21-09-03 20:30	-4	1.6899855	1.689985	11.254984
21-09-03 20:40	-4	48.020393	13.431575	3.584999
21-09-03 20:50	-4	42.928593	10.55497	5.9849997
21-09-03 21:00	-4	18.589695	12.239954	2.8849854
21-09-03 21:10	-4	7.4599557	2.3899999	13.987201
21-09-03 21:20	-4	54.056465	18.295565	19.338634
21-09-03 21:30	-4	34.178825	32.252056	23.769535
21-09-03 21:40	-4	26.957645	27.373592	0.0
21-09-03 21:50	-4	20.611576	6.7520857	27.37912
21-09-03 22:00	-4	13.159999	21.878643	39.500675
21-09-03 22:10	-4	31.44083	3.5900002	7.86865
21-09-03 22:20	-4	18.7065	0.0	13.448496
21-09-03 22:30	-4	32.46493	12.953509	16.124912
21-09-03 22:40	-4	19.918484	9.645083	43.03338
21-09-03 22:50	-4	24.914968	28.082056	20.608496
21-09-03 23:00	-4	31.75707	25.190083	25.483418
21-09-03 23:10	-4	14.430084	50.91681	17.73497
21-09-03 23:20	-4	4.7849994	17.178123	23.707144
21-09-03 23:30	-4	16.120068	34.53704	42.49354
21-09-03 23:40	-4	6.055609	1.1949999	16.615051
21-09-03 23:50	-4	1.6899855	23.776514	52.093456
21-09-04 00:00	-4	1.1949999	25.191545	18.027004
21-09-04 00:10	-4	16.817072	44.63714	15.533636
21-09-04 00:20	-4	2.6721005	15.416514	6.469985
21-09-04 00:30	-4	2.3899999	28.022766	1.1949999
21-09-04 00:40	-4	3.5849998	10.549971	1.1949998
21-09-04 00:50	-4	28.855011	11.049955	0.0
21-09-04 01:00	-4	35.479942	24.501986	2.3899999
21-09-04 01:10	-4	13.936559	24.708479	0.0
21-09-04 01:20	-4	3.37997	3.5900006	2.3899992
21-09-04 01:30	-4	6.469985	0.0	0.0
21-09-04 01:40	-4	4.5749702	11.557019	22.886631
21-09-04 01:50	-4	20.988531	2.3899999	20.810238
21-09-04 02:00	-4	33.43197	8.37	24.080164
21-09-04 02:10	-4	7.6735244	7.8686514	47.431767
21-09-04 02:20	-4	20.562712	0.0	14.157288
21-09-04 02:30	-4	0.0	0.0	19.710068
21-09-04 02:40	-4	6.9699707	1.1949998	8.16497
21-09-04 02:50	-4	29.983463	9.847101	5.064341
21-09-04 03:00	-4	11.7549715	0.0	3.5850003
21-09-04 03:10	-4	7.1699996	1.1949999	6.469986
21-09-04 03:20	-4	13.240085	17.521559	6.474984
21-09-04 03:30	-4	0.0	17.322056	13.952017
21-09-04 03:40	-4	11.334134	39.24189	22.376642
21-09-04 03:50	-4	26.087147	25.054523	30.031311
21-09-04 04:00	-4	40.10575	10.765001	24.39481
21-09-04 04:10	-4	8.869986	25.462185	27.46998
21-09-04 04:20	-4	0.0	46.44932	28.56366
21-09-04 04:30	-4	0.0	19.619984	33.663017
21-09-04 04:40	-4	44.812237	2.8849854	2.6721015
21-09-04 04:50	-4	19.725527	17.234985	15.826573
21-09-04 05:00	-4	5.2835236	0.0	8.374999
21-09-04 05:10	-4	47.083984	2.3899999	57.291515
21-09-04 05:20	-4	22.585052	6.6686516	35.704998
21-09-04 05:30	-4	41.449192	12.752018	29.756098
21-09-04 05:40	-4	25.18207	2.6743414	20.90507
21-09-04 05:50	-4	1.1950004	33.583458	32.250435
21-09-04 06:00	-4	3.5850003	18.712086	20.692184
21-09-04 06:10	-4	1.1949999	21.609926	34.628517
21-09-04 06:20	-4	8.365	9.559999	0.0
21-09-04 06:30	-4	7.6649857	3.7836666	4.7799997
21-09-04 06:40	-4	17.326986	0.0	0.0
21-09-04 06:50	-4	22.579187	0.0	0.0
21-09-04 07:00	-3	24.073616	0.0	1.6899855
21-09-04 07:10	-3	0.0	5.067101	2.3950005
21-09-04 07:20	-3	1.1999996	0.0	0.0
21-09-04 07:30	-3	12.249956	9.565	16.33202
21-09-04 07:40	-3	1.6899847	0.0	0.0
21-09-04 07:50	-3	1.1949999	0.0	6.261574
21-09-04 08:00	-3	0.0	0.0	0.0
21-09-04 08:10	-3	0.0	1.1949999	7.1699996
21-09-04 08:20	-3	1.195	9.146559	5.0591297
21-09-04 08:30	-3	2.3900003	0.0	0.8831353
21-09-04 08:40	-3	2.3899999	2.8849847	0.03273488
21-09-04 08:50	-3	10.55497	0.0	0.0
21-09-04 09:00	-3	0.0	2.8849854	5.975
21-09-04 09:10	-3	0.0	0.0	0.0
21-09-04 09:20	-3	3.5899997	4.7799997	32.759983
21-09-04 09:30	-3	0.0	22.11507	12.73994
21-09-04 09:40	-3	2.39	13.236545	4.7849994
21-09-04 09:50	-3	0.0	28.797003	23.793592
21-09-04 10:00	-3	2.6765742	6.9726334	28.798466
21-09-04 10:10	-3	10.759998	21.135214	12.948509
21-09-04 10:20	-3	3.5849998	10.274144	9.640608
21-09-04 10:30	-3	1.1949999	19.499445	7.2
21-09-04 10:40	-3	0.0	0.0	0.0
21-09-04 10:50	-3	0.0	2.3899999	0.0
21-09-04 11:00	-3	0.0	2.3899999	0.0
21-09-04 11:10	-3	0.0	0.0	0.0
21-09-04 11:20	-3	1.195	0.0	0.0
21-09-04 11:30	-3	0.0	0.0	0.0
21-09-04 11:40	-3	1.1949999	0.0	1.1999999
21-09-04 11:50	-3	2.3899999	0.0	0.0
21-09-04 12:00	-3	0.0	0.0	0.0
21-09-04 12:10	-3	1.1949999	1.1949999	0.0
21-09-04 12:20	-3	4.7799997	1.1949999	0.0
21-09-04 12:30	-3	0.0	0.0	2.8849852
21-09-04 12:40	-3	28.660135	1.1949999	1.1949998
21-09-04 12:50	-3	0.0	5.2749853	1.1949999
21-09-04 13:00	-3	0.0	1.0068926	2.3950002
21-09-04 13:10	-3	0.0	2.5781076	0.0
21-09-04 13:20	-3	4.5785103	3.5850003	2.556211
21-09-04 13:30	-3	8.237206	0.0	1.5323138
21-09-04 13:40	-3	0.0	0.0	11.258525
21-09-04 13:50	-3	2.8849847	0.0	0.0
21-09-04 14:00	-3	0.0	0.0	0.0
21-09-04 14:10	-3	13.431575	0.0	0.0
21-09-04 14:20	-3	1.1999999	0.0	0.0
21-09-04 14:30	-3	2.3999999	0.0	4.79
21-09-04 14:40	-3	0.0	3.5900009	0.0
21-09-04 14:50	-3	0.0	0.0	0.0
21-09-04 15:00	-3	0.0	29.898418	4.578509
21-09-04 15:10	-3	0.0	4.016459	16.820084
21-09-04 15:20	-3	4.5799704	0.0	11.048494
21-09-04 15:30	-3	15.137087	0.0	4.084985
21-09-04 15:40	-3	0.0	0.0	4.574971
21-09-04 15:50	-3	1.6935247	1.1949999	1.1949997
21-09-04 16:00	-3	0.0	0.0	1.6899855
21-09-04 16:10	-3	4.587049	0.0	1.7341816
21-09-04 16:20	-3	4.785	0.0	3.3463912
21-09-04 16:30	-3	1.1949999	0.0	0.0
21-09-04 16:40	-3	2.6765747	0.0	0.0
21-09-04 16:50	-3	0.0	0.0	4.084985
21-09-04 17:00	-3	3.5900002	1.6935246	0.0
21-09-04 17:10	-3	4.0799856	2.3899999	1.1949999
21-09-04 17:20	-3	1.1949997	0.0	0.0
21-09-04 17:30	-3	3.5849996	0.0	0.0
21-09-04 17:40	-3	6.4749856	7.6649847	4.3665586
21-09-04 17:50	-3	1.6935241	19.000053	6.9699693
21-09-04 18:00	-3	7.1800003	15.534998	4.7850003
21-09-04 18:10	-3	1.1949999	0.0	0.0
21-09-04 18:20	-3	6.05785	0.0	1.1949998
21-09-04 18:30	-3	0.0	3.5849998	0.0
21-09-04 18:40	-3	11.542865	0.0	0.0
21-09-04 18:50	-3	3.5850005	1.1949999	2.6765742
21-09-04 19:00	-3	13.022818	1.6899849	0.0
21-09-04 19:10	-3	14.144971	0.0	0.0
21-09-04 19:20	-3	0.0	4.5785093	1.1949999
21-09-04 19:30	-3	16.611515	4.0799866	19.427034
21-09-04 19:40	-3	30.129166	5.2799854	24.56075
21-09-04 19:50	-3	11.753509	19.201542	13.654985
21-09-04 20:00	-3	8.1699705	23.790054	3.5899997
21-09-04 20:10	-3	20.79116	15.344971	3.584999
21-09-04 20:20	-3	16.429073	3.5850005	3.5899997
21-09-04 20:30	-3	14.844984	0.0	1.195
21-09-04 20:40	-3	1.1950002	1.1949999	5.279985
21-09-04 20:50	-3	21.824879	10.059984	9.651544
21-09-04 21:00	-3	11.487794	1.1949999	0.0
21-09-04 21:10	-3	24.992823	7.6685243	21.105099
21-09-04 21:20	-3	21.617006	18.014927	34.836926
21-09-04 21:30	-3	48.489246	5.77851	3.5849998
21-09-04 21:40	-3	11.131659	12.81664	3.3835099
21-09-04 21:50	-3	24.613651	19.930557	2.3950005
21-09-04 22:00	-3	67.429146	38.638573	8.652101
21-09-04 22:10	-3	22.591515	21.32497	2.8935246
21-09-04 22:20	-3	38.34846	18.148666	28.163532
21-09-04 22:30	-3	26.58021	44.484688	22.529966
21-09-04 22:40	-3	12.039312	16.821543	15.5052595
21-09-04 22:50	-3	6.7027955	26.11851	46.533226
21-09-04 23:00	-3	0.0	4.3665595	6.9309998
21-09-04 23:10	-3	15.542173	33.779953	17.094952
21-09-04 23:20	-3	12.949969	26.69212	28.733007
21-09-04 23:30	-3	49.424435	65.9465	42.90004
21-09-04 23:40	-3	19.216545	29.557169	51.115
21-09-04 23:50	-3	4.3127937	22.09653	19.629986
21-09-05 00:00	-3	0.0	2.3949995	8.451544
21-09-05 00:10	-3	27.154724	30.97713	63.978313
21-09-05 00:20	-3	23.00021	5.2799854	19.619986
21-09-05 00:30	-3	0.0	25.058586	16.12153
21-09-05 00:40	-3	7.9515595	13.434957	12.2321005
21-09-05 00:50	-3	6.4699845	41.529263	32.14084
21-09-05 01:00	-3	2.3949997	3.8460712	0.0
21-09-05 01:10	-3	2.3899999	0.9389288	8.859985
21-09-05 01:20	-3	24.704596	3.5850003	1.1949998
21-09-05 01:30	-3	19.433495	0.0	2.8849852
21-09-05 01:40	-3	1.1949999	0.0	1.1949999
21-09-05 01:50	-3	35.5521	9.35851	0.0
21-09-05 02:00	-3	23.932781	5.7749705	3.783666
21-09-05 02:10	-3	5.975	0.0	0.0
21-09-05 02:20	-3	4.5799704	13.945557	0.0
21-09-05 02:30	-3	9.151559	25.39359	12.239342
21-09-05 02:40	-3	5.5449533	0.0	12.0384655
21-09-05 02:50	-3	34.07627	22.37525	47.025856
21-09-05 03:00	-3	41.57847	3.5900006	55.217865
21-09-05 03:10	-3	15.831575	1.1949999	23.781515
21-09-05 03:20	-3	5.9749994	5.067101	7.1800003
21-09-05 03:30	-3	9.857033	27.735846	42.995663
21-09-05 03:40	-3	16.732176	46.17499	18.224955
21-09-05 03:50	-3	18.662794	15.11234	14.844986
21-09-05 04:00	-3	51.66276	10.782779	2.6743405
21-09-05 04:10	-3	28.086987	25.967173	3.5900002
21-09-05 04:20	-3	45.723305	51.783165	16.112057
21-09-05 04:30	-3	31.889221	35.707275	53.86745
21-09-05 04:40	-3	17.509262	42.86677	27.45998
21-09-05 04:50	-3	18.237034	35.626495	40.600666
21-09-05 05:00	-3	1.1949999	35.730675	49.73894
21-09-05 05:10	-3	2.3899999	22.412317	14.643494
21-09-05 05:20	-3	41.793842	40.02845	49.480648
21-09-05 05:30	-3	43.57527	25.463375	43.206474
21-09-05 05:40	-3	18.510067	16.615055	23.844795
21-09-05 05:50	-3	35.62856	9.847101	60.282207
21-09-05 06:00	-3	15.423434	2.395	55.528847
21-09-05 06:10	-3	0.0	0.0	2.3899999
21-09-05 06:20	-3	8.1685095	6.469985	23.279297
21-09-05 06:30	-3	8.16851	4.084985	4.7799997
21-09-05 06:40	-3	0.0	0.0	0.0
21-09-05 06:50	-3	18.513609	6.4749846	2.3899999
21-09-05 07:00	-2	6.4749856	2.6743407	10.537992
21-09-05 07:10	-2	7.1699996	0.0	8.654955
21-09-05 07:20	-2	1.1949999	2.8849854	1.6899855
21-09-05 07:30	-2	6.261574	2.395	0.0
21-09-05 07:40	-2	0.0	0.0	0.0
21-09-05 07:50	-2	0.0	7.9620194	1.1949997
21-09-05 08:00	-2	11.548482	0.0	0.0
21-09-05 08:10	-2	0.0	1.1950002	5.9749994
21-09-05 08:20	-2	0.0	0.0	8.651574
21-09-05 08:30	-2	0.0	0.0	9.791288
21-09-05 08:40	-2	6.4785247	1.1949999	3.6402836
21-09-05 08:50	-2	0.0	3.5899997	5.975
21-09-05 09:00	-2	1.1949999	0.0	1.403882
21-09-05 09:10	-2	0.0	0.0	0.98611754
21-09-05 09:20	-2	19.119999	23.075293	3.5900006
21-09-05 09:30	-2	13.030054	30.622747	0.0
21-09-05 09:40	-2	12.317185	18.928509	6.9699707
21-09-05 09:50	-2	8.659342	19.439356	1.1950002
21-09-05 10:00	-2	18.453526	8.365	0.0
21-09-05 10:10	-2	5.7770486	13.144999	1.1949999
21-09-05 10:20	-2	0.0	4.7799997	0.0
21-09-05 10:30	-2	0.0	0.0	16.822004
21-09-05 10:40	-2	9.362048	7.4615755	29.76704
21-09-05 10:50	-2	6.469985	4.079985	5.769971
21-09-05 11:00	-2	2.395	7.6649847	8.37
21-09-05 11:10	-2	0.0	1.1949999	0.0
21-09-05 11:20	-2	1.1999998	2.3899999	10.34656
21-09-05 11:30	-2	0.0	5.5665593	0.0
21-09-05 11:40	-2	1.1999999	0.0	0.0
21-09-05 11:50	-2	1.1999999	0.0	1.1999999
21-09-05 12:00	-2	3.5899997	0.0	0.0
21-09-05 12:10	-2	7.9549417	0.0	4.5870495
21-09-05 12:20	-2	0.0	4.78	3.5899997
21-09-05 12:30	-2	0.0	4.7799997	0.0
21-09-05 12:40	-2	4.0835238	2.8849847	1.1949997
21-09-05 12:50	-2	5.274985	4.0885234	12.7858095
21-09-05 13:00	-2	10.832071	23.590485	36.96272
21-09-05 13:10	-2	4.78	1.6935246	9.928119
21-09-05 13:20	-2	0.0	1.1999999	3.379971
21-09-05 13:30	-2	1.2	0.0	0.0
21-09-05 13:40	-2	1.1999999	0.0	6.2649555
21-09-05 13:50	-2	2.3899999	2.395	0.0
21-09-05 14:00	-2	0.0	0.0	0.0
21-09-05 14:10	-2	12.041544	1.6935244	3.5849998
21-09-05 14:20	-2	0.0	0.0	1.1949999
21-09-05 14:30	-2	1.6935246	0.0	0.0
21-09-05 14:40	-2	0.0	2.395	0.0
21-09-05 14:50	-2	17.810581	0.0	5.274985
21-09-05 15:00	-2	0.0	3.5900002	3.5899997
21-09-05 15:10	-2	6.4749846	2.884985	0.0
21-09-05 15:20	-2	0.0	0.0	0.0
21-09-05 15:30	-2	0.0	0.0	0.0
21-09-05 15:40	-2	7.1699996	0.0	0.0
21-09-05 15:50	-2	4.79	7.1800003	5.279985
21-09-05 16:00	-2	0.0	0.0	0.0
21-09-05 16:10	-2	13.427098	8.505194	2.3949997
21-09-05 16:20	-2	6.4735246	2.7447898	0.0
21-09-05 16:30	-2	0.0	0.0	0.0
21-09-05 16:40	-2	0.0	1.1949999	0.0
21-09-05 16:50	-2	0.0	0.0	0.0
21-09-05 17:00	-2	0.0	0.0	0.0
21-09-05 17:10	-2	0.0	1.6899849	0.0
21-09-05 17:20	-2	3.5900002	2.8849857	6.7027946
21-09-05 17:30	-2	0.0	0.0	0.0
21-09-05 17:40	-2	4.370099	2.3950002	0.0
21-09-05 17:50	-2	6.9685082	1.6935247	0.0
21-09-05 18:00	-2	29.08488	5.7770495	6.261573
21-09-05 18:10	-2	23.984568	8.8649845	1.689985
21-09-05 18:20	-2	13.444956	12.464986	0.0
21-09-05 18:30	-2	0.0	7.6699843	0.0
21-09-05 18:40	-2	9.362048	0.0	20.809984
21-09-05 18:50	-2	1.1999999	1.1950002	0.0
21-09-05 19:00	-2	1.1999999	3.5849998	0.0
21-09-05 19:10	-2	1.1999999	0.0	2.8849845
21-09-05 19:20	-2	29.812267	0.0	13.438498
21-09-05 19:30	-2	19.867725	0.0	12.242097
21-09-05 19:40	-2	36.654392	8.8649845	7.6699843
21-09-05 19:50	-2	28.618591	36.034073	11.330596
21-09-05 20:00	-2	21.194408	18.011543	1.1949999
21-09-05 20:10	-2	1.1949999	1.1949997	12.448524
21-09-05 20:20	-2	21.828495	2.8849854	10.059986
21-09-05 20:30	-2	0.0	2.395	7.1799994
21-09-05 20:40	-2	13.654985	7.4521017	13.434955
21-09-05 20:50	-2	38.912136	30.289036	12.049082
21-09-05 21:00	-2	11.051575	16.953665	26.565739
21-09-05 21:10	-2	23.597631	12.953508	23.784897
21-09-05 21:20	-2	44.909744	7.9520864	18.707272
21-09-05 21:30	-2	62.02711	1.1949999	45.597183
21-09-05 21:40	-2	43.903103	1.1949999	0.0
21-09-05 21:50	-2	44.007187	9.1499405	21.393661
21-09-05 22:00	-2	39.70025	9.846574	39.72518
21-09-05 22:10	-2	66.28745	15.632004	41.16013
21-09-05 22:20	-2	29.283606	14.16275	46.31002
21-09-05 22:30	-2	23.224985	28.637974	34.213158
21-09-05 22:40	-2	50.200066	20.680883	35.74558
21-09-05 22:50	-2	13.927088	0.0	18.51553
21-09-05 23:00	-2	55.060833	56.745373	33.160645
21-09-05 23:10	-2	26.87991	60.590797	26.474857
21-09-05 23:20	-2	22.307085	37.079884	32.716225
21-09-05 23:30	-2	11.7499695	26.1699	19.712837
21-09-05 23:40	-2	35.761974	34.739246	41.734306
21-09-05 23:50	-2	20.205053	14.235512	38.410534
21-09-06 00:00	-2	17.73351	45.469284	58.62362
21-09-06 00:10	-2	5.066575	12.737085	0.0
21-09-06 00:20	-2	13.75297	22.37363	3.5849998
21-09-06 00:30	-2	0.88052636	0.0	2.8849852
21-09-06 00:40	-2	17.024956	11.541559	17.173868
21-09-06 00:50	-2	17.266302	2.8849854	52.07591
21-09-06 01:00	-2	47.27	2.6743412	39.352135
21-09-06 01:10	-2	22.105068	0.0	11.254984
21-09-06 01:20	-2	14.360001	4.9786673	3.5849998
21-09-06 01:30	-2	30.598385	17.22524	46.389015
21-09-06 01:40	-2	24.758284	3.5849998	21.18217
21-09-06 01:50	-2	46.65935	17.016575	0.0
21-09-06 02:00	-2	25.772232	13.93656	5.279986
21-09-06 02:10	-2	41.1362	37.207355	13.021515
21-09-06 02:20	-2	47.604195	46.189545	35.468483
21-09-06 02:30	-2	23.078646	32.741642	17.519327
21-09-06 02:40	-2	23.527878	34.433186	17.111658
21-09-06 02:50	-2	12.949969	10.775	1.689985
21-09-06 03:00	-2	2.3949997	10.069986	0.0
21-09-06 03:10	-2	0.0	11.249987	20.382853
21-09-06 03:20	-2	2.3949997	28.07991	22.81262
21-09-06 03:30	-2	2.3899996	9.853494	20.132046
21-09-06 03:40	-2	3.37997	16.403103	34.421482
21-09-06 03:50	-2	18.298647	30.470072	43.76807
21-09-06 04:00	-2	4.57497	10.836545	30.948658
21-09-06 04:10	-2	24.060858	3.5849998	3.3835099
21-09-06 04:20	-2	25.582413	11.954998	14.6384945
21-09-06 04:30	-2	46.159676	2.3899999	38.861794
21-09-06 04:40	-2	29.429144	3.5850003	21.574482
21-09-06 04:50	-2	32.52516	2.3899999	22.600513
21-09-06 05:00	-2	66.492256	33.544247	12.535916
21-09-06 05:10	-2	31.884943	28.855007	4.36656
21-09-06 05:20	-2	19.232006	4.7850003	9.35997
21-09-06 05:30	-2	26.470165	2.884985	41.103737
21-09-06 05:40	-2	38.711586	11.5370865	24.19021
21-09-06 05:50	-2	48.52404	16.73	32.239204
21-09-06 06:00	-2	61.523582	0.0	56.22814
21-09-06 06:10	-2	18.984188	0.0	27.582071
21-09-06 06:20	-2	53.84501	15.131561	27.158102
21-09-06 06:30	-2	60.61131	93.39729	76.410225
21-09-06 06:40	-2	27.582005	22.000767	46.394497
21-09-06 06:50	-2	10.351561	18.506529	2.3899999
21-09-06 07:00	-1	0.0	30.212734	2.8849852
21-09-06 07:10	-1	4.362087	14.832159	2.3899999
21-09-06 07:20	-1	1.1949999	3.589999	0.0
21-09-06 07:30	-1	0.0	0.0	0.0
21-09-06 07:40	-1	3.5849998	2.3900003	0.0
21-09-06 07:50	-1	0.0	0.0	0.0
21-09-06 08:00	-1	2.3899999	6.9685087	8.859985
21-09-06 08:10	-1	1.689985	0.0	14.339999
21-09-06 08:20	-1	1.1949999	0.0	1.1949999
21-09-06 08:30	-1	0.0	0.0	5.2749853
21-09-06 08:40	-1	3.7836652	0.0	0.0
21-09-06 08:50	-1	5.2749853	3.8693414	0.0
21-09-06 09:00	-1	0.0	0.0	0.0
21-09-06 09:10	-1	16.427313	0.0	12.524298
21-09-06 09:20	-1	2.6721013	6.262101	1.1949999
21-09-06 09:30	-1	0.0	0.0	0.0
21-09-06 09:40	-1	0.0	0.0	7.179999
21-09-06 09:50	-1	0.0	4.2284994	0.0
21-09-06 10:00	-1	0.0	3.729978	0.0
21-09-06 10:10	-1	6.2571	1.1949999	3.5850005
21-09-06 10:20	-1	0.0	0.0	4.7799993
21-09-06 10:30	-1	1.1949999	1.1949999	1.1949997
21-09-06 10:40	-1	0.0	0.0	1.1949999
21-09-06 10:50	-1	2.3899994	1.1999999	7.468492
21-09-06 11:00	-1	0.0	2.8899856	0.0
21-09-06 11:10	-1	16.693216	1.1949999	8.172049
21-09-06 11:20	-1	18.587917	2.3899999	2.3899999
21-09-06 11:30	-1	10.8343115	1.6935241	14.139971
21-09-06 11:40	-1	0.0	10.3450985	25.191545
21-09-06 11:50	-1	0.0	3.6	9.758665
21-09-06 12:00	-1	5.2749853	12.536374	6.7570853
21-09-06 12:10	-1	0.0	0.0	13.639986
21-09-06 12:20	-1	1.1949999	2.3899999	1.1949999
21-09-06 12:30	-1	5.0715737	3.5849998	1.689985
21-09-06 12:40	-1	2.3899999	0.0	0.0
21-09-06 12:50	-1	0.0	0.0	0.0
21-09-06 13:00	-1	0.0	5.2799845	0.0
21-09-06 13:10	-1	0.0	2.8885243	3.5849996
21-09-06 13:20	-1	0.0	0.0	4.3147774
21-09-06 13:30	-1	6.9649706	23.207159	14.200292
21-09-06 13:40	-1	0.0	12.7378645	0.0
21-09-06 13:50	-1	1.1949999	6.4749856	6.4749846
21-09-06 14:00	-1	3.3835094	4.079985	1.1999999
21-09-06 14:10	-1	0.0	0.0	0.0
21-09-06 14:20	-1	2.3899999	0.0	0.0
21-09-06 14:30	-1	12.2655735	0.0	0.0
21-09-06 14:40	-1	18.861143	3.584999	0.0
21-09-06 14:50	-1	4.440385	0.0	6.9685087
21-09-06 15:00	-1	0.0	0.0	0.0
21-09-06 15:10	-1	0.0	4.7799997	0.0
21-09-06 15:20	-1	0.0	0.0	0.0
21-09-06 15:30	-1	2.3899999	0.0	1.1949997
21-09-06 15:40	-1	2.8885245	0.0	8.658492
21-09-06 15:50	-1	5.2799864	0.0	1.1949997
21-09-06 16:00	-1	2.8885248	0.0	0.0
21-09-06 16:10	-1	0.0	1.1949999	0.0
21-09-06 16:20	-1	4.7850003	4.0799856	8.168509
21-09-06 16:30	-1	1.1949999	2.6765742	1.1949998
21-09-06 16:40	-1	0.0	11.544941	0.0
21-09-06 16:50	-1	2.8849854	2.39	1.195
21-09-06 17:00	-1	1.1949999	14.708646	0.0
21-09-06 17:10	-1	5.975001	0.0	8.940597
21-09-06 17:20	-1	1.6899853	9.64561	3.871574
21-09-06 17:30	-1	0.0	2.3899999	6.2743406
21-09-06 17:40	-1	0.0	0.0	0.0
21-09-06 17:50	-1	3.5849998	2.3899992	2.8935242
21-09-06 18:00	-1	0.0	0.0	5.782048
21-09-06 18:10	-1	0.0	0.0	4.0885243
21-09-06 18:20	-1	0.0	0.0	15.809636
21-09-06 18:30	-1	2.3899996	0.0	8.470404
21-09-06 18:40	-1	2.39	0.0	8.869985
21-09-06 18:50	-1	59.333008	8.658492	9.559999
21-09-06 19:00	-1	10.345098	5.773509	0.0
21-09-06 19:10	-1	5.2749853	0.0	3.5850005
21-09-06 19:20	-1	13.240085	20.823526	14.839986
21-09-06 19:30	-1	0.0	41.898067	1.6935244
21-09-06 19:40	-1	2.3949997	18.429981	9.854957
21-09-06 19:50	-1	0.0	1.1949999	0.0
21-09-06 20:00	-1	1.6935241	1.1949999	3.3835073
21-09-06 20:10	-1	23.878517	1.6899855	0.0
21-09-06 20:20	-1	23.867283	8.159971	1.1949999
21-09-06 20:30	-1	15.028905	20.280136	1.689985
21-09-06 20:40	-1	9.862035	0.0	4.7799997
21-09-06 20:50	-1	6.7565584	9.559999	10.13653
21-09-06 21:00	-1	6.2720313	0.0	20.899912
21-09-06 21:10	-1	33.363434	15.843493	23.367918
21-09-06 21:20	-1	21.319967	21.604925	8.859986
21-09-06 21:30	-1	7.6649857	5.2749863	2.39
21-09-06 21:40	-1	57.160572	13.300232	18.214954
21-09-06 21:50	-1	47.44877	32.659103	5.062102
21-09-06 22:00	-1	26.19136	8.37	1.1949999
21-09-06 22:10	-1	27.746708	3.5899994	10.352019
21-09-06 22:20	-1	64.96761	13.439955	40.80995
21-09-06 22:30	-1	42.791725	3.5899994	25.417892
21-09-06 22:40	-1	18.516987	9.853495	0.0
21-09-06 22:50	-1	14.429151	4.0849853	0.0
21-09-06 23:00	-1	10.068524	24.268646	11.070574
21-09-06 23:10	-1	24.49815	44.650387	50.458607
21-09-06 23:20	-1	1.1949999	0.0	0.0
21-09-06 23:30	-1	10.563509	44.0683	32.17005
21-09-06 23:40	-1	0.0	35.305046	18.801363
21-09-06 23:50	-1	10.54997	23.923035	27.685863
21-09-07 00:00	-1	4.785001	26.6665	29.139874
21-09-07 00:10	-1	19.00136	51.623272	75.93424
21-09-07 00:20	-1	0.0	23.567013	42.836723
21-09-07 00:30	-1	12.246574	26.194208	2.395
21-09-07 00:40	-1	61.022114	89.39617	40.39319
21-09-07 00:50	-1	8.349292	7.170001	10.341558
21-09-07 01:00	-1	18.012074	2.3899999	2.8885238
21-09-07 01:10	-1	17.520626	17.024956	14.220583
21-09-07 01:20	-1	12.453524	25.772598	41.378685
21-09-07 01:30	-1	37.117363	32.92522	17.720226
21-09-07 01:40	-1	24.285196	2.3899999	45.206097
21-09-07 01:50	-1	33.148	5.5620875	22.041521
21-09-07 02:00	-1	39.076153	0.0	56.59364
21-09-07 02:10	-1	29.960705	1.1949999	13.222072
21-09-07 02:20	-1	20.200052	11.74851	0.0
21-09-07 02:30	-1	11.557019	16.407171	7.179999
21-09-07 02:40	-1	36.603848	16.819927	1.1949999
21-09-07 02:50	-1	29.024815	6.473525	4.079985
21-09-07 03:00	-1	21.679707	6.469985	0.0
21-09-07 03:10	-1	51.330116	72.754135	39.117043
21-09-07 03:20	-1	5.777049	31.24001	44.51418
21-09-07 03:30	-1	38.943687	48.48863	49.614494
21-09-07 03:40	-1	28.946712	53.62079	23.50202
21-09-07 03:50	-1	10.357016	27.283604	32.546326
21-09-07 04:00	-1	3.5899994	16.52997	29.668606
21-09-07 04:10	-1	0.0	1.1949999	26.337366
21-09-07 04:20	-1	7.1699996	10.62366	27.58707
21-09-07 04:30	-1	2.395	4.7799997	21.965649
21-09-07 04:40	-1	0.0	4.7799997	1.6899855
21-09-07 04:50	-1	1.1950003	6.060085	18.52199
21-09-07 05:00	-1	4.084985	1.195	3.37997
21-09-07 05:10	-1	26.888449	10.064985	57.078766
21-09-07 05:20	-1	18.032005	2.3899999	28.44164
21-09-07 05:30	-1	9.36497	27.376514	15.439112
21-09-07 05:40	-1	20.705496	45.587875	65.36986
21-09-07 05:50	-1	15.8237505	30.752628	17.814966
21-09-07 06:00	-1	27.263494	7.1800003	7.462102
21-09-07 06:10	-1	22.537748	0.0	1.1949999
21-09-07 06:20	-1	21.40282	39.911583	6.469986
21-09-07 06:30	-1	27.376514	30.455166	1.6899855
21-09-07 06:40	-1	1.1949999	9.758665	23.80266
21-09-07 06:50	-1	2.3949993	0.0	0.54473925
21-09-07 07:00	0	0.0	2.3949995	4.217307
21-09-07 07:10	0	6.9749703	0.0	10.15355
21-09-07 07:20	0	2.3899999	0.0	0.0
21-09-07 07:30	0	4.7849994	11.75497	7.955626
21-09-07 07:40	0	0.0	0.0	0.0
21-09-07 07:50	0	0.0	0.0	4.5749702
21-09-07 08:00	0	5.2799845	2.3899999	0.0
21-09-07 08:10	0	1.1949999	5.9749994	0.0
21-09-07 08:20	0	0.0	2.3899999	1.1949996
21-09-07 08:30	0	3.383508	1.1949999	4.5835094
21-09-07 08:40	0	6.9685087	1.1949999	1.1949999
21-09-07 08:50	0	1.1949998	4.0799847	0.0
21-09-07 09:00	0	0.0	0.0	0.0
21-09-07 09:10	0	0.0	0.0	1.1949999
21-09-07 09:20	0	1.195	0.0	7.9550986
21-09-07 09:30	0	4.7799997	6.055608	62.252846
21-09-07 09:40	0	0.0	0.0	21.193562
21-09-07 09:50	0	1.1949997	1.1949999	9.163651
21-09-07 10:00	0	67.94431	89.91727	75.47821
21-09-07 10:10	0	135.39731	125.16167	78.01137
21-09-07 10:20	0	25.614985	55.122913	34.288334
21-09-07 10:30	0	5.557086	25.875195	24.644203
21-09-07 10:40	0	22.845722	52.01676	21.59872
21-09-07 10:50	0	9.026298	18.589695	25.210167
21-09-07 11:00	0	26.687185	20.905071	33.73755
21-09-07 11:10	0	2.395	16.25643	16.67928
21-09-07 11:20	0	2.395	3.5849998	6.469985
21-09-07 11:30	0	0.0	8.159971	1.8594532
21-09-07 11:40	0	0.0	0.0	2.2255323
21-09-07 11:50	0	0.0	0.0	5.9750004
21-09-07 12:00	0	4.079985	0.0	0.0
21-09-07 12:10	0	4.0799856	12.949971	0.0
21-09-07 12:20	0	0.0	0.0	1.195
21-09-07 12:30	0	0.0	9.56	5.769971
21-09-07 12:40	0	0.0	1.1949999	2.3073828
21-09-07 12:50	0	12.242099	0.0	8.459889
21-09-07 13:00	0	6.543676	0.0	1.1927278
21-09-07 13:10	0	11.545627	0.0	1.689985
21-09-07 13:20	0	0.0	0.0	0.0
21-09-07 13:30	0	10.754999	0.0	0.0
21-09-07 13:40	0	0.0	0.0	0.0
21-09-07 13:50	0	9.157015	0.0	0.0
21-09-07 14:00	0	10.054985	12.735625	6.7578645
21-09-07 14:10	0	22.99567	37.669838	37.942562
21-09-07 14:20	0	11.557019	7.95156	43.897266
21-09-07 14:30	0	3.871574	9.149326	18.803408
21-09-07 14:40	0	1.1949999	1.689985	17.539938
21-09-07 14:50	0	7.452101	15.843493	2.8849857
21-09-07 15:00	0	16.822002	0.0	0.0
21-09-07 15:10	0	4.7799997	1.1949999	0.0
21-09-07 15:20	0	0.0	7.1700006	4.7849994
21-09-07 15:30	0	0.0	3.5849996	0.0
21-09-07 15:40	0	1.1949999	1.1949999	1.1949999
21-09-07 15:50	0	3.5849998	2.3899999	7.4571013
21-09-07 16:00	0	0.0	0.0	0.0
21-09-07 16:10	0	0.0	0.0	0.0
21-09-07 16:20	0	1.6935241	0.0	0.0
21-09-07 16:30	0	2.6765742	2.3900003	0.0
21-09-07 16:40	0	0.0	4.0799847	8.1685095
21-09-07 16:50	0	0.0	0.0	4.3127947
21-09-07 17:00	0	0.0	1.6899849	0.0
21-09-07 17:10	0	0.0	0.0	0.0
21-09-07 17:20	0	0.0	1.1949999	0.0
21-09-07 17:30	0	3.5849986	2.8885243	11.949999
21-09-07 17:40	0	5.9749994	0.0	9.35851
21-09-07 17:50	0	0.0	4.0799856	13.1449995
21-09-07 18:00	0	1.1949997	0.0	7.4634943
21-09-07 18:10	0	1.1949999	1.2	0.0
21-09-07 18:20	0	2.3899999	5.77851	0.0
21-09-07 18:30	0	0.0	16.816545	2.3899999
21-09-07 18:40	0	19.571177	3.5849998	5.975
21-09-07 18:50	0	5.9749994	0.0	22.009985
21-09-07 19:00	0	0.0	0.0	0.0
21-09-07 19:10	0	2.3899999	10.097525	5.9749994
21-09-07 19:20	0	2.8849857	4.1211386	25.593618
21-09-07 19:30	0	20.208591	1.1949998	17.103119
21-09-07 19:40	0	2.8849854	0.0	2.8899853
21-09-07 19:50	0	3.5849998	7.463495	0.0
21-09-07 20:00	0	0.0	0.0	0.0
21-09-07 20:10	0	0.0	2.3899999	9.367048
21-09-07 20:20	0	4.7850003	4.7799997	0.0
21-09-07 20:30	0	1.6899855	4.366559	0.0
21-09-07 20:40	0	10.55997	9.15848	0.0
21-09-07 20:50	0	21.097866	10.562049	1.1949999
21-09-07 21:00	0	13.231543	12.243494	0.0
21-09-07 21:10	0	5.066574	4.079985	13.225609
21-09-07 21:20	0	24.07483	2.39	25.753597
21-09-07 21:30	0	22.3138	20.400082	7.4521027
21-09-07 21:40	0	24.095167	33.617935	16.109201
21-09-07 21:50	0	5.0715737	5.5570855	8.365
21-09-07 22:00	0	21.186642	5.980001	23.767296
21-09-07 22:10	0	58.36048	5.9799986	25.058218
21-09-07 22:20	0	20.21136	1.1949999	13.427099
21-09-07 22:30	0	23.441431	1.6899849	19.982697
21-09-07 22:40	0	35.733135	2.8899846	29.682144
21-09-07 22:50	0	3.5899997	20.402071	1.6899853
21-09-07 23:00	0	0.0	12.449984	8.662033
21-09-07 23:10	0	0.0	8.174971	13.591543
21-09-07 23:20	0	13.3373	49.613583	30.262226
21-09-07 23:30	0	21.383688	45.17089	40.17645
21-09-07 23:40	0	12.040084	20.998905	7.1699996
21-09-07 23:50	0	14.147049	12.732086	29.56763
21-09-08 00:00	0	6.2684946	11.954997	43.200264
21-09-08 00:10	0	23.30491	15.327143	28.515163
21-09-08 00:20	0	9.645083	22.662125	13.222677
21-09-08 00:30	0	4.3620863	17.233524	26.875168
21-09-08 00:40	0	2.6765738	0.0	29.790512
21-09-08 00:50	0	4.0799856	1.1949999	14.144971
21-09-08 01:00	0	0.0	0.0	0.0
21-09-08 01:10	0	10.046488	4.312794	5.0671005
21-09-08 01:20	0	3.1085134	4.7800007	4.7799997
21-09-08 01:30	0	8.187048	0.0	21.62054
21-09-08 01:40	0	20.81362	0.0	21.879423
21-09-08 01:50	0	29.856594	16.46646	47.599174
21-09-08 02:00	0	4.0835247	0.0	6.2593412
21-09-08 02:10	0	2.8885243	4.084985	0.0
21-09-08 02:20	0	0.0	1.1949997	0.0
21-09-08 02:30	0	4.785	3.5900006	3.3835075
21-09-08 02:40	0	20.809984	24.060236	2.0783963
21-09-08 02:50	0	22.581514	11.338451	14.946561
21-09-08 03:00	0	15.61561	11.749971	2.8885243
21-09-08 03:10	0	0.0	4.7799997	0.0
21-09-08 03:20	0	15.350909	0.0	0.0
21-09-08 03:30	0	17.252583	15.152019	5.76997
21-09-08 03:40	0	2.395	28.48206	8.785992
21-09-08 03:50	0	37.664066	76.86133	53.081104
21-09-08 04:00	0	9.565	24.13815	5.9749994
21-09-08 04:10	0	0.0	17.111658	1.6899849
21-09-08 04:20	0	1.1949999	15.126558	4.3700986
21-09-08 04:30	0	0.0	27.52976	26.888449
21-09-08 04:40	0	2.3899999	19.69315	0.0
21-09-08 04:50	0	4.366559	25.686533	2.3899994
21-09-08 05:00	0	1.195	7.175	14.920595
21-09-08 05:10	0	0.0	0.0	1.8260794
21-09-08 05:20	0	6.474986	0.0	10.7017565
21-09-08 05:30	0	0.0	0.0	7.750067
21-09-08 05:40	0	2.6721015	2.3899999	9.853494
21-09-08 05:50	0	0.0	0.0	26.668118
21-09-08 06:00	0	6.257101	5.2785234	24.002003
21-09-08 06:10	0	10.064984	7.7500687	8.64934
21-09-08 06:20	0	0.0	8.233661	0.0
21-09-08 06:30	0	15.630084	0.0	38.433548
21-09-08 06:40	0	18.008717	32.731586	15.339969
21-09-08 06:50	0	26.104969	3.5900002	17.514938
21-09-08 07:00	1	6.469985	2.8885243	0.0
21-09-08 07:10	1	2.3899999	3.3870492	1.1949999
21-09-08 07:20	1	0.0	19.98717	1.1949999
21-09-08 07:30	1	3.383508	3.5899997	0.0
21-09-08 07:40	1	10.068525	23.080196	8.935915
21-09-08 07:50	1	7.1699996	0.0	1.1949997
21-09-08 08:00	1	0.0	0.0	0.0
21-09-08 08:10	1	0.0	0.0	3.5849998
21-09-08 08:20	1	0.0	0.0	0.0
21-09-08 08:30	1	0.0	2.6765738	0.0
21-09-08 08:40	1	0.0	0.0	1.1949999
21-09-08 08:50	1	3.5849998	0.0	2.3949997
21-09-08 09:00	1	0.0	0.0	2.6743407
21-09-08 09:10	1	0.0	0.0	0.0
21-09-08 09:20	1	0.0	0.0	0.0
21-09-08 09:30	1	0.0	0.0	2.8885245
21-09-08 09:40	1	1.1949999	0.0	12.247031
21-09-08 09:50	1	0.0	0.0	0.0
21-09-08 10:00	1	0.0	0.0	0.0
21-09-08 10:10	1	0.0	5.9800005	0.0
21-09-08 10:20	1	3.8671012	5.7749705	1.2000003
21-09-08 10:30	1	0.0	0.0	1.6935246
21-09-08 10:40	1	0.0	9.372049	0.0
21-09-08 10:50	1	0.0	11.949999	11.552086
21-09-08 11:00	1	0.0	0.0	10.341558
21-09-08 11:10	1	15.1434765	25.070137	37.99222
21-09-08 11:20	1	17.024954	22.303478	11.914262
21-09-08 11:30	1	8.375	2.3899996	0.0
21-09-08 11:40	1	10.141375	0.0	6.2593393
21-09-08 11:50	1	0.0	0.0	2.3899999
21-09-08 12:00	1	0.0	3.37997	0.0
21-09-08 12:10	1	0.0	1.1949999	8.229187
21-09-08 12:20	1	0.0	2.3899996	0.0
21-09-08 12:30	1	0.0	0.0	0.0
21-09-08 12:40	1	6.97351	0.0	4.083525
21-09-08 12:50	1	0.0	4.0835247	0.0
21-09-08 13:00	1	0.0	0.0	0.0
21-09-08 13:10	1	0.0	1.1950004	2.3899999
21-09-08 13:20	1	1.1949997	4.0885234	0.0
21-09-08 13:30	1	2.8849854	0.0	0.0
21-09-08 13:40	1	4.78	0.0	4.7799997
21-09-08 13:50	1	0.0	7.1800003	23.704971
21-09-08 14:00	1	2.3900003	4.785	3.5849998
21-09-08 14:10	1	0.0	0.0	2.8885238
21-09-08 14:20	1	0.0	1.1949999	6.7556257
21-09-08 14:30	1	4.78	7.6649866	1.1949999
21-09-08 14:40	1	0.0	0.0	0.0
21-09-08 14:50	1	1.1949999	0.0	0.0
21-09-08 15:00	1	0.0	8.375	0.0
21-09-08 15:10	1	0.0	5.975	2.6721015
21-09-08 15:20	1	2.3899996	0.0	0.0
21-09-08 15:30	1	0.0	0.0	0.0
21-09-08 15:40	1	1.6899853	0.0	4.0849857
21-09-08 15:50	1	2.3899999	0.0	4.5785074
21-09-08 16:00	1	8.365	0.0	1.1949999
21-09-08 16:10	1	5.2935243	0.0	0.0
21-09-08 16:20	1	0.0	0.0	0.0
21-09-08 16:30	1	6.97351	6.2684946	2.3899999
21-09-08 16:40	1	8.8649845	1.1949999	0.0
21-09-08 16:50	1	0.0	1.1949999	4.0799856
21-09-08 17:00	1	3.5899994	7.9515586	0.0
21-09-08 17:10	1	0.0	0.0	0.0
21-09-08 17:20	1	8.365	5.0665736	5.9749994
21-09-08 17:30	1	2.3899999	7.1699967	0.0
21-09-08 17:40	1	0.0	0.0	0.0
21-09-08 17:50	1	1.1949999	1.1949999	9.559999
21-09-08 18:00	1	8.8649845	6.756559	30.862146
21-09-08 18:10	1	13.439957	11.54494	8.603674
21-09-08 18:20	1	4.009927	10.073524	27.214914
21-09-08 18:30	1	10.135044	11.264985	0.0
21-09-08 18:40	1	7.6735244	19.722675	7.8636527
21-09-08 18:50	1	0.0	3.5900009	4.0799847
21-09-08 19:00	1	7.664984	11.541559	0.0
21-09-08 19:10	1	9.86434	16.297867	0.0
21-09-08 19:20	1	19.700596	27.094944	10.754999
21-09-08 19:30	1	8.654955	0.0	0.0
21-09-08 19:40	1	19.427029	2.3899999	0.0
21-09-08 19:50	1	1.1949999	7.8636503	0.0
21-09-08 20:00	1	1.1999999	0.0	0.0
21-09-08 20:10	1	10.059985	0.0	13.234926
21-09-08 20:20	1	14.506628	0.0	16.823462
21-09-08 20:30	1	7.74653	4.7850003	11.048494
21-09-08 20:40	1	14.437002	11.955	40.030693
21-09-08 20:50	1	1.1949999	11.33153	7.1800003
21-09-08 21:00	1	37.32025	47.63131	7.6699843
21-09-08 21:10	1	16.110596	25.685627	18.91215
21-09-08 21:20	1	15.62707	43.348015	31.163464
21-09-08 21:30	1	42.722527	19.206543	3.6167545
21-09-08 21:40	1	72.53793	18.52215	28.332336
21-09-08 21:50	1	63.55356	26.452679	0.0
21-09-08 22:00	1	70.27462	64.58244	21.17863
21-09-08 22:10	1	40.947964	81.58315	52.949017
21-09-08 22:20	1	31.665598	3.5849998	14.849985
21-09-08 22:30	1	37.292084	2.8849852	10.568744
21-09-08 22:40	1	21.97704	46.16816	17.310623
21-09-08 22:50	1	24.986515	26.947052	12.184009
21-09-08 23:00	1	19.123638	20.600208	54.73229
21-09-08 23:10	1	56.630745	26.181515	34.34548
21-09-08 23:20	1	17.803135	17.727142	37.4365
21-09-08 23:30	1	6.9649706	6.9699717	20.397072
21-09-08 23:40	1	9.364969	10.564969	26.957138
21-09-08 23:50	1	0.0	19.910625	23.370678
21-09-09 00:00	1	8.859985	5.9749985	12.163666
21-09-09 00:10	1	0.0	0.0	10.55497
21-09-09 00:20	1	1.1949999	4.78	0.0
21-09-09 00:30	1	3.5849996	3.5999997	0.0
21-09-09 00:40	1	0.0	8.17705	24.985584
21-09-09 00:50	1	21.112865	20.205053	57.920116
21-09-09 01:00	1	37.88923	32.445007	21.122019
21-09-09 01:10	1	31.862274	38.715126	14.930071
21-09-09 01:20	1	21.104939	10.845084	0.0
21-09-09 01:30	1	29.702408	12.944969	20.613495
21-09-09 01:40	1	9.147085	23.075563	31.728601
21-09-09 01:50	1	15.415899	40.54647	48.198673
21-09-09 02:00	1	38.994987	36.977833	36.535606
21-09-09 02:10	1	21.607075	40.114994	27.168102
21-09-09 02:20	1	19.782299	19.27129	2.3899999
21-09-09 02:30	1	0.0	2.3899994	16.53497
21-09-09 02:40	1	36.73012	12.731561	24.340717
21-09-09 02:50	1	10.34656	2.3899999	6.4749846
21-09-09 03:00	1	17.599407	0.0	10.958666
21-09-09 03:10	1	8.168509	5.0671015	3.5900002
21-09-09 03:20	1	7.1799994	0.0	6.4699845
21-09-09 03:30	1	1.1949999	3.3835094	2.39
21-09-09 03:40	1	10.3465605	0.0	0.0
21-09-09 03:50	1	0.0	2.3899999	6.9685082
21-09-09 04:00	1	3.871574	6.173666	13.2300825
21-09-09 04:10	1	10.059984	8.8649845	14.634341
21-09-09 04:20	1	12.943509	0.0	5.279985
21-09-09 04:30	1	11.341375	0.0	0.0
21-09-09 04:40	1	12.944969	6.2649565	9.358507
21-09-09 04:50	1	9.36705	17.523478	2.3899999
21-09-09 05:00	1	26.47017	32.41741	22.383104
21-09-09 05:10	1	25.9681	20.900068	60.296318
21-09-09 05:20	1	33.495667	19.41021	0.0
21-09-09 05:30	1	15.131558	4.3127947	44.877666
21-09-09 05:40	1	7.1800003	23.37022	22.308477
21-09-09 05:50	1	0.0	0.0	22.119068
21-09-09 06:00	1	1.1949998	0.0	31.553427
21-09-09 06:10	1	8.167048	10.140068	32.39193
21-09-09 06:20	1	7.86719	1.1949999	20.193134
21-09-09 06:30	1	4.57497	14.338635	24.770025
21-09-09 06:40	1	11.819188	13.1449995	1.1949997
21-09-09 06:50	1	1.1949999	0.0	1.1949999
21-09-09 07:00	2	5.0734944	2.3899999	2.6721013
21-09-09 07:10	2	4.3700986	0.0	3.8693414
21-09-09 07:20	2	18.035084	0.0	2.39
21-09-09 07:30	2	11.547017	0.0	7.897795
21-09-09 07:40	2	0.0	0.0	4.785
21-09-09 07:50	2	0.0	0.0	0.0
21-09-09 08:00	2	2.8849854	3.5849996	5.2799854
21-09-09 08:10	2	0.0	0.0	14.21866
21-09-09 08:20	2	3.5850003	11.555098	8.16351
21-09-09 08:30	2	0.0	0.0	0.0
21-09-09 08:40	2	1.1949996	0.0	4.088525
21-09-09 08:50	2	1.9930598	2.8849852	8.172048
21-09-09 09:00	2	3.986941	0.0	9.559999
21-09-09 09:10	2	6.984896	13.516658	2.3899996
21-09-09 09:20	2	0.0	4.78	3.5900002
21-09-09 09:30	2	0.0	0.0	0.0
21-09-09 09:40	2	5.0665746	28.293482	9.428659
21-09-09 09:50	2	0.0	11.652315	6.9749694
21-09-09 10:00	2	2.3950002	4.7799997	29.645563
21-09-09 10:10	2	4.083525	4.7799997	0.0
21-09-09 10:20	2	0.0	3.5849998	0.0
21-09-09 10:30	2	6.2571006	13.144999	3.3835082
21-09-09 10:40	2	0.0	0.0	0.0
21-09-09 10:50	2	2.8849854	7.463495	0.0
21-09-09 11:00	2	0.0	0.0	0.0
21-09-09 11:10	2	0.0	1.1949996	1.2000003
21-09-09 11:20	2	0.0	0.0	0.0
21-09-09 11:30	2	0.0	0.0	2.3899999
21-09-09 11:40	2	23.008493	3.8715737	0.0
21-09-09 11:50	2	7.4571013	4.582049	2.8849847
21-09-09 12:00	2	0.0	0.0	2.3949995
21-09-09 12:10	2	0.0	0.0	0.0
21-09-09 12:20	2	4.079985	2.3899999	2.395
21-09-09 12:30	2	0.0	0.0	9.598455
21-09-09 12:40	2	0.0	2.8935246	4.62498
21-09-09 12:50	2	0.0	6.2684946	0.0
21-09-09 13:00	2	0.0	7.169998	0.0
21-09-09 13:10	2	0.0	2.3899999	0.0
21-09-09 13:20	2	0.0	0.0	1.1949999
21-09-09 13:30	2	0.0	0.0	0.0
21-09-09 13:40	2	2.3899999	0.0	0.0
21-09-09 13:50	2	1.3277777	8.285082	0.0
21-09-09 14:00	2	2.3899999	0.0	2.3950002
21-09-09 14:10	2	0.0	0.0	0.0
21-09-09 14:20	2	14.153508	2.3899999	3.3835092
21-09-09 14:30	2	10.567049	0.0	4.182445
21-09-09 14:40	2	15.157878	5.0665736	3.9775252
21-09-09 14:50	2	2.3900003	8.442073	0.0
21-09-09 15:00	2	2.3899999	0.0	0.0
21-09-09 15:10	2	0.0	4.7850003	1.1949997
21-09-09 15:20	2	0.0	1.6899853	0.0
21-09-09 15:30	2	0.0	0.0	3.3799706
21-09-09 15:40	2	18.093462	16.53497	20.180023
21-09-09 15:50	2	26.463614	34.004265	11.985556
21-09-09 16:00	2	7.1699996	1.6163733	0.33425045
21-09-09 16:10	2	15.824954	0.0	5.6407495
21-09-09 16:20	2	2.3900003	0.0	6.4749856
21-09-09 16:30	2	6.6686506	0.0	6.7615585
21-09-09 16:40	2	4.785	0.0	0.0
21-09-09 16:50	2	0.0	0.0	0.0
21-09-09 17:00	2	0.0	0.0	0.0
21-09-09 17:10	2	0.0	0.0	1.1949999
21-09-09 17:20	2	0.0	0.0	0.0
21-09-09 17:30	2	2.39	1.6899855	14.834986
21-09-09 17:40	2	0.0	0.0	3.5849996
21-09-09 17:50	2	4.0899854	2.3899999	13.850515
21-09-09 18:00	2	7.4593406	14.639954	7.041012
21-09-09 18:10	2	15.329969	1.1949999	0.0
21-09-09 18:20	2	0.0	0.0	13.217626
21-09-09 18:30	2	7.6735244	7.04444	14.743115
21-09-09 18:40	2	7.1700006	0.0	1.6899853
21-09-09 18:50	2	0.0	0.0	8.159971
21-09-09 19:00	2	2.8885245	2.8885238	5.069956
21-09-09 19:10	2	0.0	0.0	7.169999
21-09-09 19:20	2	13.882794	27.853062	6.474984
21-09-09 19:30	2	46.45873	22.585052	4.7799997
21-09-09 19:40	2	23.072128	5.2749853	34.031784
21-09-09 19:50	2	23.365746	26.182043	22.010027
21-09-09 20:00	2	6.1324177	8.159971	21.64111
21-09-09 20:10	2	3.626247	0.0	1.1949998
21-09-09 20:20	2	1.1949999	1.1949999	4.58351
21-09-09 20:30	2	15.420054	3.5849998	0.0
21-09-09 20:40	2	3.5849998	0.0	0.0
21-09-09 20:50	2	4.7799997	2.3899999	9.36497
21-09-09 21:00	2	31.753067	0.0	2.395
21-09-09 21:10	2	20.702644	7.174999	24.275038
21-09-09 21:20	2	11.301165	12.643652	11.943636
21-09-09 21:30	2	20.930958	31.94028	9.354971
21-09-09 21:40	2	21.605083	23.780054	19.925098
21-09-09 21:50	2	13.029965	8.869985	17.118647
21-09-09 22:00	2	31.363592	12.747019	6.9699707
21-09-09 22:10	2	63.327263	19.02282	11.8249655
21-09-09 22:20	2	44.181377	30.742199	34.214775
21-09-09 22:30	2	15.043651	6.7556257	13.926559
21-09-09 22:40	2	45.967194	35.739895	28.75352
21-09-09 22:50	2	7.373666	10.34656	14.236685
21-09-09 23:00	2	1.1949999	31.530218	32.546024
21-09-09 23:10	2	0.0	8.446544	15.654015
21-09-09 23:20	2	23.0121	30.973438	33.087837
21-09-09 23:30	2	57.03369	63.095833	26.164219
21-09-09 23:40	2	34.367958	25.889942	34.119377
21-09-09 23:50	2	13.154999	44.20923	23.585707
21-09-10 00:00	2	28.208344	24.895752	22.108608
21-09-10 00:10	2	18.94775	28.067059	20.203436
21-09-10 00:20	2	0.0	28.640203	30.614338
21-09-10 00:30	2	3.5850003	16.32848	18.449955
21-09-10 00:40	2	9.851574	14.125226	42.004326
21-09-10 00:50	2	5.5077944	0.0	29.695484
21-09-10 01:00	2	41.168594	2.3899999	29.424719
21-09-10 01:10	2	26.04424	26.382849	24.472055
21-09-10 01:20	2	26.874395	18.709326	33.41968
21-09-10 01:30	2	46.319023	0.0	22.553192
21-09-10 01:40	2	10.760001	5.77851	0.0
21-09-10 01:50	2	35.741516	8.65434	3.3799706
21-09-10 02:00	2	2.3899999	0.0	3.5849998
21-09-10 02:10	2	26.885595	2.6721008	2.3899999
21-09-10 02:20	2	34.621193	6.4749846	6.97705
21-09-10 02:30	2	31.759838	3.7836661	2.39
21-09-10 02:40	2	31.223871	2.3899999	0.0
21-09-10 02:50	2	4.7899995	5.2749853	4.0835247
21-09-10 03:00	2	0.0	0.0	1.1949999
21-09-10 03:10	2	2.3949995	36.951996	0.0
21-09-10 03:20	2	7.4565744	20.276188	1.6899855
21-09-10 03:30	2	1.1949997	11.948637	6.469985
21-09-10 03:40	2	0.0	3.5849998	0.0
21-09-10 03:50	2	7.6649847	23.992071	33.026184
21-09-10 04:00	2	2.672101	19.432034	5.4172897
21-09-10 04:10	2	6.4699845	5.9749994	0.0
21-09-10 04:20	2	5.975	4.7799997	22.297085
21-09-10 04:30	2	8.16497	0.0	22.169292
21-09-10 04:40	2	0.0	4.0799856	21.596546
21-09-10 04:50	2	12.03561	8.450083	5.975
21-09-10 05:00	2	25.762669	0.0	2.8885248
21-09-10 05:10	2	12.258493	3.5849998	23.08696
21-09-10 05:20	2	19.021975	2.3899999	18.007072
21-09-10 05:30	2	14.148509	4.3127947	26.588749
21-09-10 05:40	2	16.828625	0.0	23.786516
21-09-10 05:50	2	3.871574	4.5785103	11.74497
21-09-10 06:00	2	0.0	4.0835247	12.4449835
21-09-10 06:10	2	3.5849998	1.1949997	28.645136
21-09-10 06:20	2	2.3899999	13.241544	0.0
21-09-10 06:30	2	9.363509	6.54815	12.454985
21-09-10 06:40	2	24.779087	39.835773	32.939217
21-09-10 06:50	2	6.7520857	3.5849998	0.0
21-09-10 07:00	3	0.0	2.3899999	1.1949999
21-09-10 07:10	3	0.0	0.0	0.0
21-09-10 07:20	3	7.2591505	0.0	0.0
21-09-10 07:30	3	1.6935244	12.736559	3.5849998
21-09-10 07:40	3	6.7578645	0.0	1.1949999
21-09-10 07:50	3	0.0	0.0	1.1949999
21-09-10 08:00	3	0.0	1.1949998	0.0
21-09-10 08:10	3	4.079985	1.1949999	0.0
21-09-10 08:20	3	1.1949999	1.1949999	0.0
21-09-10 08:30	3	0.0	4.7799997	0.0
21-09-10 08:40	3	0.0	2.8849854	0.0
21-09-10 08:50	3	1.6899855	1.195	0.0
21-09-10 09:00	3	0.0	0.0	5.2835245
21-09-10 09:10	3	0.0	0.0	5.9749994
21-09-10 09:20	3	0.0	0.0	21.509998
21-09-10 09:30	3	0.0	0.0	0.0
21-09-10 09:40	3	1.1949998	2.3899999	1.1949999
21-09-10 09:50	3	12.949971	0.0	14.435544
21-09-10 10:00	3	2.8849854	7.1800003	0.0
21-09-10 10:10	3	0.0	0.0	4.7799997
21-09-10 10:20	3	0.0	0.0	14.2091875
21-09-10 10:30	3	0.0	3.3799698	4.578508
21-09-10 10:40	3	1.1949996	0.0	0.0
21-09-10 10:50	3	0.0	0.0	2.8849852
21-09-10 11:00	3	0.0	0.0	7.4684935
21-09-10 11:10	3	2.3899999	5.2799854	0.7307154
21-09-10 11:20	3	0.0	0.0	0.46428433
21-09-10 11:30	3	7.6699853	2.3899996	1.6899855
21-09-10 11:40	3	21.400513	3.5849998	2.8885245
21-09-10 11:50	3	11.95	3.3835094	1.195
21-09-10 12:00	3	18.303644	1.6935244	4.0835247
21-09-10 12:10	3	34.92432	34.581215	31.74025
21-09-10 12:20	3	93.30338	103.95662	148.80258
21-09-10 12:30	3	13.937017	25.179565	43.20469
21-09-10 12:40	3	10.344942	21.959255	32.861473
21-09-10 12:50	3	8.859983	26.907848	41.18772
21-09-10 13:00	3	0.0	4.78	17.118645
21-09-10 13:10	3	0.0	2.3899999	4.7850003
21-09-10 13:20	3	5.274985	0.0	0.0
21-09-10 13:30	3	0.0	0.0	0.0
21-09-10 13:40	3	3.5849998	1.1949999	0.0
21-09-10 13:50	3	7.6649857	2.3899999	2.39
21-09-10 14:00	3	0.0	0.0	1.6935244
21-09-10 14:10	3	0.0	0.0	1.1950002
21-09-10 14:20	3	0.0	0.0	2.395
21-09-10 14:30	3	0.0	7.6699843	10.572049
21-09-10 14:40	3	1.1949999	1.1949999	1.6935247
21-09-10 14:50	3	0.0	1.2	0.0
21-09-10 15:00	3	0.0	5.278524	1.689985
21-09-10 15:10	3	0.0	4.7900004	6.9735093
21-09-10 15:20	3	1.195	0.0	1.6899853
21-09-10 15:30	3	0.0	0.0	0.0
21-09-10 15:40	3	0.0	1.1949999	11.767048
21-09-10 15:50	3	5.975001	0.0	2.3900003
21-09-10 16:00	3	28.568668	13.1449995	10.55851
21-09-10 16:10	3	15.545	8.664956	15.33497
21-09-10 16:20	3	4.079985	0.0	4.785
21-09-10 16:30	3	1.1949998	4.7799997	0.0
21-09-10 16:40	3	0.0	4.5749702	0.0
21-09-10 16:50	3	0.0	0.0	0.3469355
21-09-10 17:00	3	0.0	3.3799706	0.8480644
21-09-10 17:10	3	0.0	0.0	1.1949999
21-09-10 17:20	3	4.0799856	0.0	7.4634943
21-09-10 17:30	3	4.0799856	0.0	1.2
21-09-10 17:40	3	0.0	0.0	8.364998
21-09-10 17:50	3	0.0	1.1949999	2.3899999
21-09-10 18:00	3	0.0	5.774971	3.5849998
21-09-10 18:10	3	2.8849854	0.0	0.0
21-09-10 18:20	3	0.0	22.102835	0.0
21-09-10 18:30	3	0.0	1.1950002	1.3873757
21-09-10 18:40	3	0.0	6.7634783	1.0026239
21-09-10 18:50	3	6.9649706	8.556948	9.447134
21-09-10 19:00	3	22.313477	25.772211	40.581917
21-09-10 19:10	3	71.97484	13.936559	59.951134
21-09-10 19:20	3	39.768444	12.81217	38.71366
21-09-10 19:30	3	0.0	2.3899994	14.625211
21-09-10 19:40	3	12.477765	18.424984	2.3999999
21-09-10 19:50	3	0.0	0.0	5.293524
21-09-10 20:00	3	28.645664	14.644956	33.434273
21-09-10 20:10	3	0.0	19.908482	5.7699704
21-09-10 20:20	3	1.1949999	20.119968	4.079984
21-09-10 20:30	3	4.7799997	36.586357	1.1950004
21-09-10 20:40	3	2.3899996	0.0	5.974998
21-09-10 20:50	3	4.7850003	4.3127947	6.1736665
21-09-10 21:00	3	3.5900006	1.1949999	0.0
21-09-10 21:10	3	17.526556	8.859984	5.76997
21-09-10 21:20	3	6.7600985	18.014925	5.9799995
21-09-10 21:30	3	27.87004	21.17525	11.7535095
21-09-10 21:40	3	28.38527	4.7799997	19.210611
21-09-10 21:50	3	0.0	0.0	0.0
21-09-10 22:00	3	6.060083	6.4735246	3.5900006
21-09-10 22:10	3	25.39021	2.6721008	6.469985
21-09-10 22:20	3	45.47283	2.3899999	10.754999
21-09-10 22:30	3	42.915245	9.644311	1.1949999
21-09-10 22:40	3	15.57646	6.756559	0.0
21-09-10 22:50	3	7.4434953	19.078741	10.063524
21-09-10 23:00	3	5.062101	3.383508	20.201971
21-09-10 23:10	3	15.572779	33.4177	17.234985
21-09-10 23:20	3	32.450012	45.776176	15.833494
21-09-10 23:30	3	8.37	41.013676	13.230084
21-09-10 23:40	3	14.428465	22.881628	10.353479
21-09-10 23:50	3	1.6899853	71.651955	11.5370865
21-09-11 00:00	3	5.4738708	17.231144	30.24728
21-09-11 00:10	3	8.452688	17.881285	9.94321
21-09-11 00:20	3	4.7799997	0.0	1.1949999
21-09-11 00:30	3	0.0	0.0	2.3899999
21-09-11 00:40	3	9.758665	4.079985	8.365
21-09-11 00:50	3	2.3899999	8.937057	3.5849998
21-09-11 01:00	3	21.38204	5.2799845	1.689985
21-09-11 01:10	3	11.044955	0.0	2.8899856
21-09-11 01:20	3	2.3899999	0.0	18.51495
21-09-11 01:30	3	2.3899999	2.3899999	7.0750337
21-09-11 01:40	3	13.512709	5.98	35.857216
21-09-11 01:50	3	19.409956	9.359971	10.347086
21-09-11 02:00	3	8.15997	0.0	39.887367
21-09-11 02:10	3	7.174999	0.0	4.367865
21-09-11 02:20	3	8.658495	13.215673	0.0
21-09-11 02:30	3	10.832071	17.739906	11.254985
21-09-11 02:40	3	13.425738	21.59018	0.0
21-09-11 02:50	3	5.279986	12.736558	38.417156
21-09-11 03:00	3	0.0	26.465693	12.680598
21-09-11 03:10	3	2.395	2.8849854	20.58937
21-09-11 03:20	3	6.9699697	14.708646	1.1949999
21-09-11 03:30	3	9.856575	2.3899999	0.0
21-09-11 03:40	3	20.612034	9.758665	23.30137
21-09-11 03:50	3	13.238464	20.822163	2.3899996
21-09-11 04:00	3	7.175	2.3899996	0.0
21-09-11 04:10	3	2.3899999	0.0	19.124996
21-09-11 04:20	3	1.1949999	0.0	1.1949999
21-09-11 04:30	3	15.627005	0.0	0.0
21-09-11 04:40	3	3.584999	4.7799997	0.0
21-09-11 04:50	3	0.0	3.379971	2.8899858
21-09-11 05:00	3	3.5850003	0.0	5.7699704
21-09-11 05:10	3	13.719202	4.3127947	12.735624
21-09-11 05:20	3	0.0	0.0	13.643524
21-09-11 05:30	3	6.4699845	6.479985	4.370099
21-09-11 05:40	3	7.7386765	10.352019	22.500751
21-09-11 05:50	3	3.5850005	55.52729	40.880424
21-09-11 06:00	3	7.9515586	11.960001	7.696303
21-09-11 06:10	3	2.8849847	0.0	5.778509
21-09-11 06:20	3	16.348406	3.5899997	5.9799986
21-09-11 06:30	3	22.596973	9.35851	18.021544
21-09-11 06:40	3	11.95	2.3899999	3.5899997
21-09-11 06:50	3	4.7850003	2.3950005	1.1949999
21-09-11 07:00	4	4.3665595	4.7849994	2.3899999
21-09-11 07:10	4	6.9649687	0.0	0.0
21-09-11 07:20	4	11.77997	11.7535095	11.83005
21-09-11 07:30	4	0.0	1.1950002	0.0
21-09-11 07:40	4	6.76156	0.0	2.8849847
21-09-11 07:50	4	0.0	0.0	9.6
21-09-11 08:00	4	0.0	0.0	0.0
21-09-11 08:10	4	0.0	0.0	0.0
21-09-11 08:20	4	8.864985	0.0	0.0
21-09-11 08:30	4	0.0	0.0	1.6899847
21-09-11 08:40	4	0.0	2.3899996	0.0
21-09-11 08:50	4	1.1949999	0.0	4.079985
21-09-11 09:00	4	0.0	0.0	0.0
21-09-11 09:10	4	1.1949999	0.0	0.0
21-09-11 09:20	4	1.1949999	1.1949999	2.3899992
21-09-11 09:30	4	2.395	0.0	0.0
21-09-11 09:40	4	3.8693402	3.5849998	0.0
21-09-11 09:50	4	1.1949999	2.3899999	1.1949999
21-09-11 10:00	4	1.6899855	2.3899999	5.0665736
21-09-11 10:10	4	0.0	0.0	0.0
21-09-11 10:20	4	1.2	2.3899999	0.0
21-09-11 10:30	4	0.0	0.0	2.3899996
21-09-11 10:40	4	9.57	0.0	14.152048
21-09-11 10:50	4	2.8849854	2.8849854	0.0
21-09-11 11:00	4	5.9749975	0.0	2.3949997
21-09-11 11:10	4	6.2615743	0.0	0.0
21-09-11 11:20	4	0.0	0.0	6.469985
21-09-11 11:30	4	0.0	0.0	0.0
21-09-11 11:40	4	0.0	0.0	0.0
21-09-11 11:50	4	11.80332	10.064985	1.1949998
21-09-11 12:00	4	16.26659	9.862035	3.383508
21-09-11 12:10	4	8.393644	16.807072	32.43992
21-09-11 12:20	4	14.116328	0.0	15.619925
21-09-11 12:30	4	4.5785093	1.1949999	16.52497
21-09-11 12:40	4	13.235085	2.39	7.6649847
21-09-11 12:50	4	0.0	4.079985	1.1949996
21-09-11 13:00	4	0.0	0.0	1.1949999
21-09-11 13:10	4	0.0	0.0	0.0
21-09-11 13:20	4	2.39	8.364998	8.654956
21-09-11 13:30	4	0.0	0.0	0.0
21-09-11 13:40	4	1.6935247	0.0	2.3899999
21-09-11 13:50	4	0.0	0.0	4.7799997
21-09-11 14:00	4	0.0	0.0	0.0
21-09-11 14:10	4	0.0	0.0	1.689985
21-09-11 14:20	4	0.0	3.5849996	2.3899999
21-09-11 14:30	4	0.0	1.1949999	18.419985
21-09-11 14:40	4	2.395	0.0	24.70348
21-09-11 14:50	4	0.0	1.1949997	9.354969
21-09-11 15:00	4	0.0	0.0	3.5849998
21-09-11 15:10	4	4.5799704	2.3949995	2.3899996
21-09-11 15:20	4	11.258526	8.8536215	1.1950002
21-09-11 15:30	4	0.0	0.0	1.689985
21-09-11 15:40	4	1.1949999	4.5785074	1.1949997
21-09-11 15:50	4	0.0	0.0	0.0
21-09-11 16:00	4	0.0	4.7799993	0.0
21-09-11 16:10	4	0.0	0.0	0.0
21-09-11 16:20	4	0.0	1.1949999	0.0
21-09-11 16:30	4	0.0	0.0	0.0
21-09-11 16:40	4	10.344942	10.068523	0.0
21-09-11 16:50	4	12.943507	0.0	0.0
21-09-11 17:00	4	3.589999	3.37997	0.0
21-09-11 17:10	4	7.6649857	7.175	11.552019
21-09-11 17:20	4	3.5849998	0.0	1.2
21-09-11 17:30	4	11.949999	0.0	5.7770486
21-09-11 17:40	4	20.470234	1.1949999	0.0
21-09-11 17:50	4	0.0	0.0	0.0
21-09-11 18:00	4	2.3899996	0.0	0.0
21-09-11 18:10	4	3.5850003	0.0	0.0
21-09-11 18:20	4	0.0	3.5899997	0.0
21-09-11 18:30	4	0.0	0.0	13.444211
21-09-11 18:40	4	9.06365	0.0	8.375
21-09-11 18:50	4	2.8849854	0.0	5.9799995
21-09-11 19:00	4	0.0	0.0	1.1949999
21-09-11 19:10	4	31.439915	4.7799997	0.0
21-09-11 19:20	4	74.048256	49.35002	22.108608
21-09-11 19:30	4	19.515495	16.819927	12.243494
21-09-11 19:40	4	3.37997	8.874986	13.713675
21-09-11 19:50	4	1.1950002	4.5785074	0.0
21-09-11 20:00	4	9.6465435	10.059985	3.3835099
21-09-11 20:10	4	10.754999	12.453523	5.274985
21-09-11 20:20	4	11.321443	0.0	3.5849996
21-09-11 20:30	4	0.0	0.0	0.0
21-09-11 20:40	4	39.831963	10.754999	11.058495
21-09-11 20:50	4	0.0	0.0	3.5849998
21-09-11 21:00	4	3.8671012	6.9649696	0.0
21-09-11 21:10	4	20.411545	23.854113	21.477285
21-09-11 21:20	4	2.884985	1.195	5.279985
21-09-11 21:30	4	21.673615	9.648465	4.5749707
21-09-11 21:40	4	5.0699563	7.456575	3.871575
21-09-11 21:50	4	6.4699845	14.839984	0.0
21-09-11 22:00	4	8.16497	3.5849998	5.2749844
21-09-11 22:10	4	19.902115	6.75656	23.78058
21-09-11 22:20	4	25.978405	15.630084	24.1437
21-09-11 22:30	4	18.577667	15.707153	26.309488
21-09-11 22:40	4	47.374138	32.529716	17.78758
21-09-11 22:50	4	18.223495	1.1058208	18.025545
21-09-11 23:00	4	2.8899846	13.933477	25.559258
21-09-11 23:10	4	1.1949999	0.0	32.181973
21-09-11 23:20	4	28.640049	29.754187	1.1949999
21-09-11 23:30	4	46.03889	37.75441	23.518482
21-09-11 23:40	4	5.9800005	39.59854	4.5785103
21-09-11 23:50	4	18.016544	38.136513	35.95347
21-09-12 00:00	4	7.9515595	31.968409	10.364098
21-09-12 00:10	4	4.079984	6.1736655	17.81136
21-09-12 00:20	4	17.029957	39.98765	33.717857
21-09-12 00:30	4	11.7535095	25.872868	28.368633
21-09-12 00:40	4	2.3899996	15.534998	0.0
21-09-12 00:50	4	10.55497	2.8849854	9.36997
21-09-12 01:00	4	0.0	21.509998	19.06074
21-09-12 01:10	4	2.395	5.9749994	6.914444
21-09-12 01:20	4	6.262101	16.729994	25.062244
21-09-12 01:30	4	5.9799995	21.304964	15.677936
21-09-12 01:40	4	0.0	8.859983	0.0
21-09-12 01:50	4	1.6899855	0.0	0.0
21-09-12 02:00	4	4.57497	0.0	17.31153
21-09-12 02:10	4	2.3949995	7.1699996	16.615055
21-09-12 02:20	4	1.1949998	0.0	2.884985
21-09-12 02:30	4	4.785001	4.079985	33.78345
21-09-12 02:40	4	14.834986	8.16351	5.2749853
21-09-12 02:50	4	5.066574	7.1699996	0.0
21-09-12 03:00	4	15.617071	4.784999	0.0
21-09-12 03:10	4	30.253647	55.07143	7.255084
21-09-12 03:20	4	10.753636	11.544327	0.0
21-09-12 03:30	4	22.585056	29.070042	2.8849847
21-09-12 03:40	4	12.459984	8.658493	1.1949997
21-09-12 03:50	4	15.339971	0.0	1.1949998
21-09-12 04:00	4	29.850983	4.7799997	2.3899996
21-09-12 04:10	4	12.454985	0.0	2.3899999
21-09-12 04:20	4	21.27387	25.26622	24.995052
21-09-12 04:30	4	5.2749844	20.910595	7.184999
21-09-12 04:40	4	12.043463	34.005272	25.7871
21-09-12 04:50	4	12.453524	10.55851	22.769848
21-09-12 05:00	4	12.742086	13.172781	23.07812
21-09-12 05:10	4	22.513508	0.0	0.0
21-09-12 05:20	4	0.0	2.3899999	47.08764
21-09-12 05:30	4	0.0	0.0	0.0
21-09-12 05:40	4	1.1949999	2.3899996	6.469986
21-09-12 05:50	4	4.785001	7.9515595	23.577015
21-09-12 06:00	4	3.5849998	11.331531	25.599983
21-09-12 06:10	4	1.1949999	18.221573	1.1949999
21-09-12 06:20	4	2.8849854	4.7799993	0.0
21-09-12 06:30	4	11.749971	2.3899999	16.53497
21-09-12 06:40	4	10.059984	12.87646	29.148727
21-09-12 06:50	4	3.5849998	2.6721013	2.3899999
21-09-12 07:00	5	9.6465435	0.0	2.3899999
21-09-12 07:10	5	2.3899999	7.1699996	6.4699845
21-09-12 07:20	5	4.0799856	11.758507	12.244955
21-09-12 07:30	5	0.0	12.648652	0.0
21-09-12 07:40	5	0.0	0.0	1.5839999
21-09-12 07:50	5	0.0	0.0	0.81599987
21-09-12 08:00	5	2.3899996	0.0	0.0
21-09-12 08:10	5	0.0	2.3899999	0.0
21-09-12 08:20	5	0.0	0.0	0.0
21-09-12 08:30	5	0.0	0.0	7.1699996
21-09-12 08:40	5	0.0	0.0	0.0
21-09-12 08:50	5	0.0	0.0	0.0
21-09-12 09:00	5	0.0	0.0	2.395
21-09-12 09:10	5	4.7799997	0.0	0.0
21-09-12 09:20	5	0.0	0.0	0.0
21-09-12 09:30	5	0.0	0.0	0.0
21-09-12 09:40	5	0.0	0.0	2.3949997
21-09-12 09:50	5	2.39	5.773509	5.2835245
21-09-12 10:00	5	4.7799997	13.9405575	8.365
21-09-12 10:10	5	4.7799997	9.569999	14.360001
21-09-12 10:20	5	0.0	4.312795	8.659955
21-09-12 10:30	5	0.0	0.0	0.0
21-09-12 10:40	5	0.0	2.8849852	0.0
21-09-12 10:50	5	1.1949999	5.274985	0.0
21-09-12 11:00	5	0.0	0.0	0.0
21-09-12 11:10	5	1.1949999	0.0	1.1949997
21-09-12 11:20	5	3.5849998	0.0	2.3899999
21-09-12 11:30	5	3.5849998	0.0	7.6649847
21-09-12 11:40	5	18.223492	16.544971	20.192041
21-09-12 11:50	5	23.582695	34.082848	7.1799994
21-09-12 12:00	5	14.8727665	11.048494	7.467035
21-09-12 12:10	5	11.254985	7.9470863	0.0
21-09-12 12:20	5	4.7899995	0.0	0.0
21-09-12 12:30	5	0.0	0.0	9.368509
21-09-12 12:40	5	1.689985	0.0	0.0
21-09-12 12:50	5	0.0	0.0	7.2196264
21-09-12 13:00	5	2.3949997	0.0	12.690316
21-09-12 13:10	5	7.1699996	1.1949999	0.0
21-09-12 13:20	5	0.0	1.1949997	0.0
21-09-12 13:30	5	0.0	0.0	0.0
21-09-12 13:40	5	3.5849998	0.0	0.0
21-09-12 13:50	5	3.3799706	0.0	1.1999999
21-09-12 14:00	5	2.39	0.0	0.0
21-09-12 14:10	5	0.0	1.1949999	1.6935246
21-09-12 14:20	5	2.3899996	0.0	0.0
21-09-12 14:30	5	1.1949998	0.0	7.9543257
21-09-12 14:40	5	0.0	0.0	1.2
21-09-12 14:50	5	2.3899999	6.474984	1.1950002
21-09-12 15:00	5	5.9749994	0.0	6.9735107
21-09-12 15:10	5	0.0	0.0	0.0
21-09-12 15:20	5	3.5849996	0.0	0.0
21-09-12 15:30	5	0.0	0.0	5.975
21-09-12 15:40	5	1.1949999	0.0	10.549971
21-09-12 15:50	5	5.346442	9.875574	13.434955
21-09-12 16:00	5	0.0	2.8849852	8.365
21-09-12 16:10	5	4.083524	4.079985	3.3799698
21-09-12 16:20	5	8.450083	2.3949995	11.249984
21-09-12 16:30	5	0.0	0.0	2.3899999
21-09-12 16:40	5	1.1949999	0.0	3.5849998
21-09-12 16:50	5	1.1949997	0.0	3.584999
21-09-12 17:00	5	1.6899855	0.0	3.5850003
21-09-12 17:10	5	6.262101	10.13991	2.8849845
21-09-12 17:20	5	0.0	0.0	3.871574
21-09-12 17:30	5	4.083524	0.0	4.7949996
21-09-12 17:40	5	11.7535095	0.0	0.0
21-09-12 17:50	5	11.7499695	2.3899999	4.3665595
21-09-12 18:00	5	1.1949999	1.1949997	0.0
21-09-12 18:10	5	0.0	0.0	2.8885245
21-09-12 18:20	5	5.9799995	1.195	0.0
21-09-12 18:30	5	0.0	0.0	3.5849998
21-09-12 18:40	5	2.6765745	0.0	0.0
21-09-12 18:50	5	1.689985	0.0	1.2
21-09-12 19:00	5	6.75656	9.359969	4.784999
21-09-12 19:10	5	6.266574	0.0	5.9749994
21-09-12 19:20	5	12.735624	26.594341	7.50281
21-09-12 19:30	5	8.654955	2.395	13.615671
21-09-12 19:40	5	24.697021	28.566517	17.028494
21-09-12 19:50	5	15.413134	10.054984	25.956232
21-09-12 20:00	5	0.0	1.1949999	0.0
21-09-12 20:10	5	9.433134	1.1949999	0.0
21-09-12 20:20	5	7.1800003	8.663494	1.1949997
21-09-12 20:30	5	3.5849998	0.0	0.0
21-09-12 20:40	5	0.0	4.7849994	2.3899999
21-09-12 20:50	5	5.9750004	3.6147983	0.0
21-09-12 21:00	5	7.734201	12.918709	4.079985
21-09-12 21:10	5	0.0	4.7799997	9.372049
21-09-12 21:20	5	23.994926	21.102802	34.70638
21-09-12 21:30	5	20.481382	8.859985	14.722641
21-09-12 21:40	5	22.1686	4.5749702	0.0
21-09-12 21:50	5	23.501558	0.0	6.257101
21-09-12 22:00	5	31.438833	7.1699996	2.395
21-09-12 22:10	5	9.363508	1.1949999	8.15307
21-09-12 22:20	5	45.900124	35.755585	28.349854
21-09-12 22:30	5	6.4835253	15.9036455	43.143055
21-09-12 22:40	5	42.37039	12.444984	5.9799986
21-09-12 22:50	5	31.666986	15.616545	16.529972
21-09-12 23:00	5	23.036276	24.144018	13.439954
21-09-12 23:10	5	10.55997	27.648615	19.488117
21-09-12 23:20	5	6.469985	10.064984	19.91494
21-09-12 23:30	5	35.152943	54.05555	23.786514
21-09-12 23:40	5	27.386517	32.13301	3.5899997
21-09-12 23:50	5	29.17362	34.272358	20.290665
21-09-13 00:00	5	13.235083	25.882343	33.54707
21-09-13 00:10	5	0.0	20.200054	37.215008
21-09-13 00:20	5	13.222072	48.466026	71.13176
21-09-13 00:30	5	2.3899996	32.14869	26.660883
21-09-13 00:40	5	0.0	3.3799706	0.6965764
21-09-13 00:50	5	7.169998	3.5849998	7.058336
21-09-13 01:00	5	1.1949999	1.1950002	20.477154
21-09-13 01:10	5	1.1949999	3.5850003	19.222002
21-09-13 01:20	5	12.531375	5.98	45.802216
21-09-13 01:30	5	1.1949999	17.239985	16.893772
21-09-13 01:40	5	3.5850003	4.3643265	0.0
21-09-13 01:50	5	8.887766	34.5719	33.842808
21-09-13 02:00	5	18.018467	18.292183	13.664984
21-09-13 02:10	5	20.696499	13.237851	53.896496
21-09-13 02:20	5	2.39	1.1949998	0.0
21-09-13 02:30	5	15.410899	2.3899996	22.595053
21-09-13 02:40	5	42.451485	1.195	5.9749994
21-09-13 02:50	5	23.397284	4.7799997	15.329969
21-09-13 03:00	5	18.99177	0.0	0.0
21-09-13 03:10	5	30.882147	5.773509	5.9749994
21-09-13 03:20	5	34.051785	0.0	1.2
21-09-13 03:30	5	14.432002	9.359971	5.064341
21-09-13 03:40	5	3.5900002	0.0	1.1949999
21-09-13 03:50	5	22.170221	2.3899999	2.39
21-09-13 04:00	5	18.439985	32.732727	4.7799997
21-09-13 04:10	5	22.10199	38.025402	9.570002
21-09-13 04:20	5	0.0	9.5599985	2.3899999
21-09-13 04:30	5	1.2	19.413593	15.134939
21-09-13 04:40	5	1.1949999	9.147086	7.6649847
21-09-13 04:50	5	1.1949999	7.174999	25.378284
21-09-13 05:00	5	19.204311	12.7349415	21.06326
21-09-13 05:10	5	8.663494	4.079985	31.657928
21-09-13 05:20	5	16.613594	7.169999	15.856273
21-09-13 05:30	5	7.679985	9.64061	9.56
21-09-13 05:40	5	40.538437	53.426476	62.56086
21-09-13 05:50	5	8.6471	25.694052	13.447034
21-09-13 06:00	5	1.1949999	3.5900002	27.394474
21-09-13 06:10	5	18.21849	0.0	34.021866
21-09-13 06:20	5	0.0	0.0	30.335651
21-09-13 06:30	5	0.0	2.39	11.543479
21-09-13 06:40	5	4.7850003	0.0	4.079985
21-09-13 06:50	5	1.1949999	0.0	3.5849998
21-09-13 07:00	6	2.3899999	8.168509	0.0
21-09-13 07:10	6	0.0	0.0	4.0799847
21-09-13 07:20	6	0.0	1.1949997	0.0
21-09-13 07:30	6	0.0	2.3899999	0.0
21-09-13 07:40	6	0.0	0.0	0.0
21-09-13 07:50	6	0.0	0.0	0.0
21-09-13 08:00	6	0.0	10.958665	0.0
21-09-13 08:10	6	2.8849854	0.0	1.1949999
21-09-13 08:20	6	0.0	0.0	5.975
21-09-13 08:30	6	6.4699845	0.0	6.7520866
21-09-13 08:40	6	1.1949999	1.1949999	0.0
21-09-13 08:50	6	0.0	0.0	0.0
21-09-13 09:00	6	2.3899999	0.0	0.0
21-09-13 09:10	6	1.1949999	8.164969	5.2749853
21-09-13 09:20	6	1.1949998	6.262101	0.0
21-09-13 09:30	6	9.644926	20.401545	2.3899999
21-09-13 09:40	6	23.532719	58.26648	38.213585
21-09-13 09:50	6	29.068577	33.224495	23.008495
21-09-13 10:00	6	not_recorded	not_recorded	not_recorded
21-09-13 10:10	6	not_recorded	not_recorded	not_recorded
21-09-13 10:20	6	not_recorded	not_recorded	not_recorded
21-09-13 10:30	6	not_recorded	not_recorded	not_recorded
21-09-13 10:40	6	not_recorded	not_recorded	not_recorded
21-09-13 10:50	6	not_recorded	not_recorded	not_recorded
21-09-13 11:00	6	not_recorded	not_recorded	not_recorded
21-09-13 11:10	6	not_recorded	not_recorded	not_recorded
21-09-13 11:20	6	not_recorded	not_recorded	not_recorded
21-09-13 11:30	6	not_recorded	not_recorded	not_recorded
21-09-13 11:40	6	not_recorded	not_recorded	not_recorded
21-09-13 11:50	6	not_recorded	not_recorded	not_recorded
21-09-13 12:00	6	not_recorded	not_recorded	not_recorded
21-09-13 12:10	6	not_recorded	not_recorded	not_recorded
21-09-13 12:20	6	not_recorded	not_recorded	not_recorded
21-09-13 12:30	6	not_recorded	not_recorded	not_recorded
21-09-13 12:40	6	not_recorded	not_recorded	not_recorded
21-09-13 12:50	6	not_recorded	not_recorded	not_recorded
21-09-13 13:00	6	not_recorded	not_recorded	not_recorded
21-09-13 13:10	6	not_recorded	not_recorded	not_recorded
21-09-13 13:20	6	not_recorded	not_recorded	not_recorded
21-09-13 13:30	6	not_recorded	not_recorded	not_recorded
21-09-13 13:40	6	not_recorded	not_recorded	not_recorded
21-09-13 13:50	6	not_recorded	not_recorded	not_recorded
21-09-13 14:00	6	not_recorded	not_recorded	not_recorded
21-09-13 14:10	6	not_recorded	not_recorded	not_recorded
21-09-13 14:20	6	not_recorded	not_recorded	not_recorded
21-09-13 14:30	6	not_recorded	not_recorded	not_recorded
21-09-13 14:40	6	not_recorded	not_recorded	not_recorded
21-09-13 14:50	6	not_recorded	not_recorded	not_recorded
21-09-13 15:00	6	not_recorded	not_recorded	not_recorded
21-09-13 15:10	6	not_recorded	not_recorded	not_recorded
21-09-13 15:20	6	not_recorded	not_recorded	not_recorded
21-09-13 15:30	6	not_recorded	not_recorded	not_recorded
21-09-13 15:40	6	not_recorded	not_recorded	not_recorded
21-09-13 15:50	6	not_recorded	not_recorded	not_recorded
21-09-13 16:00	6	not_recorded	not_recorded	not_recorded
21-09-13 16:10	6	not_recorded	not_recorded	not_recorded
21-09-13 16:20	6	not_recorded	not_recorded	not_recorded
21-09-13 16:30	6	not_recorded	not_recorded	not_recorded
21-09-13 16:40	6	not_recorded	not_recorded	not_recorded
21-09-13 16:50	6	not_recorded	not_recorded	not_recorded
21-09-13 17:00	6	not_recorded	not_recorded	not_recorded
21-09-13 17:10	6	not_recorded	not_recorded	not_recorded
21-09-13 17:20	6	not_recorded	not_recorded	not_recorded
21-09-13 17:30	6	not_recorded	not_recorded	not_recorded
21-09-13 17:40	6	not_recorded	not_recorded	not_recorded
21-09-13 17:50	6	not_recorded	not_recorded	not_recorded
21-09-13 18:00	6	not_recorded	not_recorded	not_recorded
21-09-13 18:10	6	not_recorded	not_recorded	not_recorded
21-09-13 18:20	6	not_recorded	not_recorded	not_recorded
21-09-13 18:30	6	not_recorded	not_recorded	not_recorded
21-09-13 18:40	6	not_recorded	not_recorded	not_recorded
21-09-13 18:50	6	not_recorded	not_recorded	not_recorded
21-09-13 19:00	6	not_recorded	not_recorded	not_recorded
21-09-13 19:10	6	not_recorded	not_recorded	not_recorded
21-09-13 19:20	6	not_recorded	not_recorded	not_recorded
21-09-13 19:30	6	not_recorded	not_recorded	not_recorded
21-09-13 19:40	6	not_recorded	not_recorded	not_recorded
21-09-13 19:50	6	not_recorded	not_recorded	not_recorded
21-09-13 20:00	6	not_recorded	not_recorded	not_recorded
21-09-13 20:10	6	not_recorded	not_recorded	not_recorded
21-09-13 20:20	6	not_recorded	not_recorded	not_recorded
21-09-13 20:30	6	not_recorded	not_recorded	not_recorded
21-09-13 20:40	6	not_recorded	not_recorded	not_recorded
21-09-13 20:50	6	not_recorded	not_recorded	not_recorded
21-09-13 21:00	6	not_recorded	not_recorded	not_recorded
21-09-13 21:10	6	not_recorded	not_recorded	not_recorded
21-09-13 21:20	6	not_recorded	not_recorded	not_recorded
21-09-13 21:30	6	not_recorded	not_recorded	not_recorded
21-09-13 21:40	6	not_recorded	not_recorded	not_recorded
21-09-13 21:50	6	not_recorded	not_recorded	not_recorded
21-09-13 22:00	6	not_recorded	not_recorded	not_recorded
21-09-13 22:10	6	not_recorded	not_recorded	not_recorded
21-09-13 22:20	6	not_recorded	not_recorded	not_recorded
21-09-13 22:30	6	not_recorded	not_recorded	not_recorded
21-09-13 22:40	6	not_recorded	not_recorded	not_recorded
21-09-13 22:50	6	not_recorded	not_recorded	not_recorded
21-09-13 23:00	6	not_recorded	not_recorded	not_recorded
21-09-13 23:10	6	not_recorded	not_recorded	not_recorded
21-09-13 23:20	6	not_recorded	not_recorded	not_recorded
21-09-13 23:30	6	not_recorded	not_recorded	not_recorded
21-09-13 23:40	6	not_recorded	not_recorded	not_recorded
21-09-13 23:50	6	not_recorded	not_recorded	not_recorded
21-09-14 00:00	6	not_recorded	not_recorded	not_recorded
21-09-14 00:10	6	not_recorded	not_recorded	not_recorded
21-09-14 00:20	6	not_recorded	not_recorded	not_recorded
21-09-14 00:30	6	not_recorded	not_recorded	not_recorded
21-09-14 00:40	6	not_recorded	not_recorded	not_recorded
21-09-14 00:50	6	not_recorded	not_recorded	not_recorded
21-09-14 01:00	6	not_recorded	not_recorded	not_recorded
21-09-14 01:10	6	not_recorded	not_recorded	not_recorded
21-09-14 01:20	6	not_recorded	not_recorded	not_recorded
21-09-14 01:30	6	not_recorded	not_recorded	not_recorded
21-09-14 01:40	6	not_recorded	not_recorded	not_recorded
21-09-14 01:50	6	not_recorded	not_recorded	not_recorded
21-09-14 02:00	6	not_recorded	not_recorded	not_recorded
21-09-14 02:10	6	not_recorded	not_recorded	not_recorded
21-09-14 02:20	6	not_recorded	not_recorded	not_recorded
21-09-14 02:30	6	not_recorded	not_recorded	not_recorded
21-09-14 02:40	6	not_recorded	not_recorded	not_recorded
21-09-14 02:50	6	not_recorded	not_recorded	not_recorded
21-09-14 03:00	6	not_recorded	not_recorded	not_recorded
21-09-14 03:10	6	not_recorded	not_recorded	not_recorded
21-09-14 03:20	6	not_recorded	not_recorded	not_recorded
21-09-14 03:30	6	not_recorded	not_recorded	not_recorded
21-09-14 03:40	6	not_recorded	not_recorded	not_recorded
21-09-14 03:50	6	not_recorded	not_recorded	not_recorded
21-09-14 04:00	6	not_recorded	not_recorded	not_recorded
21-09-14 04:10	6	not_recorded	not_recorded	not_recorded
21-09-14 04:20	6	not_recorded	not_recorded	not_recorded
21-09-14 04:30	6	not_recorded	not_recorded	not_recorded
21-09-14 04:40	6	not_recorded	not_recorded	not_recorded
21-09-14 04:50	6	not_recorded	not_recorded	not_recorded
21-09-14 05:00	6	not_recorded	not_recorded	not_recorded
21-09-14 05:10	6	not_recorded	not_recorded	not_recorded
21-09-14 05:20	6	not_recorded	not_recorded	not_recorded
21-09-14 05:30	6	not_recorded	not_recorded	not_recorded
21-09-14 05:40	6	not_recorded	not_recorded	not_recorded
21-09-14 05:50	6	not_recorded	not_recorded	not_recorded
21-09-14 06:00	6	not_recorded	not_recorded	not_recorded
21-09-14 06:10	6	not_recorded	not_recorded	not_recorded
21-09-14 06:20	6	not_recorded	not_recorded	not_recorded
21-09-14 06:30	6	not_recorded	not_recorded	not_recorded
21-09-14 06:40	6	not_recorded	not_recorded	not_recorded
21-09-14 06:50	6	not_recorded	not_recorded	not_recorded
