# Supplementary material for: Rodent home cage monitoring for preclinical safety pharmacology assessment: results of a multi-company validation evaluating nonclinical and clinical data from three compounds
Source: Front Toxicol. 2025 Nov 5;7:1655330. doi: 10.3389/ftox.2025.1655330 (PMC12626872; doi:10.3389/ftox.2025.1655330)
Supplement: Supplementary file 1 [file DataSheet1.zip › GSK/GSK_Distance_150_Cage-2.csv]

timestamp	day_index	985141003627918	985141003627919	985141003627920
21-09-13 07:00	-4	not_recorded	not_recorded	not_recorded
21-09-13 07:10	-4	not_recorded	not_recorded	not_recorded
21-09-13 07:20	-4	not_recorded	not_recorded	not_recorded
21-09-13 07:30	-4	not_recorded	not_recorded	not_recorded
21-09-13 07:40	-4	not_recorded	not_recorded	not_recorded
21-09-13 07:50	-4	not_recorded	not_recorded	not_recorded
21-09-13 08:00	-4	not_recorded	not_recorded	not_recorded
21-09-13 08:10	-4	not_recorded	not_recorded	not_recorded
21-09-13 08:20	-4	not_recorded	not_recorded	not_recorded
21-09-13 08:30	-4	not_recorded	not_recorded	not_recorded
21-09-13 08:40	-4	not_recorded	not_recorded	not_recorded
21-09-13 08:50	-4	not_recorded	not_recorded	not_recorded
21-09-13 09:00	-4	not_recorded	not_recorded	not_recorded
21-09-13 09:10	-4	not_recorded	not_recorded	not_recorded
21-09-13 09:20	-4	not_recorded	not_recorded	not_recorded
21-09-13 09:30	-4	not_recorded	not_recorded	not_recorded
21-09-13 09:40	-4	not_recorded	not_recorded	not_recorded
21-09-13 09:50	-4	not_recorded	not_recorded	not_recorded
21-09-13 10:00	-4	207.06209	163.29744	137.29378
21-09-13 10:10	-4	189.48972	127.04718	143.64304
21-09-13 10:20	-4	105.53761	55.656055	58.725372
21-09-13 10:30	-4	93.54591	48.7372	74.76196
21-09-13 10:40	-4	67.63374	20.829983	32.756203
21-09-13 10:50	-4	93.13785	50.100056	52.039814
21-09-13 11:00	-4	54.94294	28.844334	42.01433
21-09-13 11:10	-4	65.01006	4.9786654	10.759998
21-09-13 11:20	-4	46.58874	8.859983	0.0
21-09-13 11:30	-4	10.059985	0.0	0.0
21-09-13 11:40	-4	41.294636	8.649341	16.61412
21-09-13 11:50	-4	3.584999	5.562865	0.0
21-09-13 12:00	-4	0.0	23.790054	1.1949999
21-09-13 12:10	-4	1.1949999	0.0	0.0
21-09-13 12:20	-4	0.0	4.0849857	0.0
21-09-13 12:30	-4	3.5900006	1.1949999	4.5785103
21-09-13 12:40	-4	77.159195	4.5749702	12.055544
21-09-13 12:50	-4	65.02394	11.544327	0.0
21-09-13 13:00	-4	0.0	11.33153	0.0
21-09-13 13:10	-4	0.0	0.0	0.0
21-09-13 13:20	-4	0.0	0.0	1.1949998
21-09-13 13:30	-4	0.0	0.0	0.0
21-09-13 13:40	-4	0.0	4.084985	0.0
21-09-13 13:50	-4	0.0	0.0	4.5820494
21-09-13 14:00	-4	0.0	0.0	1.1950003
21-09-13 14:10	-4	0.0	7.2556114	2.3900006
21-09-13 14:20	-4	0.0	0.0	1.1949998
21-09-13 14:30	-4	0.0	0.0	1.1949996
21-09-13 14:40	-4	0.0	0.0	0.0
21-09-13 14:50	-4	0.0	0.0	1.1949997
21-09-13 15:00	-4	0.0	0.0	0.0
21-09-13 15:10	-4	0.0	0.0	6.2720346
21-09-13 15:20	-4	0.0	0.0	1.1949999
21-09-13 15:30	-4	0.0	0.0	0.0
21-09-13 15:40	-4	0.0	0.0	1.6935244
21-09-13 15:50	-4	0.0	0.0	1.1949999
21-09-13 16:00	-4	10.558508	1.1949999	23.798594
21-09-13 16:10	-4	16.613592	17.81213	27.381516
21-09-13 16:20	-4	3.5850003	13.243622	0.0
21-09-13 16:30	-4	0.0	5.9749994	0.0
21-09-13 16:40	-4	0.0	4.7799997	4.5785093
21-09-13 16:50	-4	0.0	5.066573	0.0
21-09-13 17:00	-4	0.0	0.0	0.0
21-09-13 17:10	-4	0.0	0.0	0.0
21-09-13 17:20	-4	3.5849996	0.0	2.3899999
21-09-13 17:30	-4	0.0	1.1950003	5.278525
21-09-13 17:40	-4	4.0799847	0.0	8.15997
21-09-13 17:50	-4	0.0	0.0	0.0
21-09-13 18:00	-4	0.0	0.0	6.7788496
21-09-13 18:10	-4	1.1949999	0.0	0.8911356
21-09-13 18:20	-4	0.0	0.0	2.8849852
21-09-13 18:30	-4	2.8849852	0.0	15.134328
21-09-13 18:40	-4	20.41061	5.279985	0.0
21-09-13 18:50	-4	4.9786663	0.0	0.0
21-09-13 19:00	-4	0.0	0.0	11.541559
21-09-13 19:10	-4	0.0	4.7799997	3.379971
21-09-13 19:20	-4	6.4699845	22.317019	33.15856
21-09-13 19:30	-4	60.611145	44.7702	75.11232
21-09-13 19:40	-4	44.285217	25.95863	22.099295
21-09-13 19:50	-4	6.474986	7.1699996	1.1999999
21-09-13 20:00	-4	0.0	0.0	19.495564
21-09-13 20:10	-4	0.0	7.6649847	0.0
21-09-13 20:20	-4	0.0	0.0	0.0
21-09-13 20:30	-4	2.3899999	1.195	0.0
21-09-13 20:40	-4	25.646305	9.644925	0.0
21-09-13 20:50	-4	20.813622	25.984411	2.6721017
21-09-13 21:00	-4	4.079985	0.0	6.2593412
21-09-13 21:10	-4	0.0	0.0	14.148508
21-09-13 21:20	-4	10.1286745	0.0	15.8315735
21-09-13 21:30	-4	6.474986	1.1949999	0.0
21-09-13 21:40	-4	0.0	2.3899999	17.043497
21-09-13 21:50	-4	8.933682	5.9800005	1.1949999
21-09-13 22:00	-4	14.931987	0.0	31.883478
21-09-13 22:10	-4	42.434914	12.727086	19.701529
21-09-13 22:20	-4	13.155001	2.39	15.325224
21-09-13 22:30	-4	13.872795	22.585049	15.129326
21-09-13 22:40	-4	8.8649845	40.481243	53.332325
21-09-13 22:50	-4	14.918149	14.417071	31.74068
21-09-13 23:00	-4	15.9141035	0.0	54.047234
21-09-13 23:10	-4	26.880066	0.0	28.565308
21-09-13 23:20	-4	25.178717	15.122867	46.194637
21-09-13 23:30	-4	0.0	17.314137	9.354969
21-09-13 23:40	-4	0.0	3.5899997	1.0067232
21-09-13 23:50	-4	11.61363	0.0	10.741785
21-09-14 00:00	-4	25.730953	24.981516	52.172474
21-09-14 00:10	-4	11.409657	9.862036	21.659597
21-09-14 00:20	-4	23.523403	32.642803	18.410767
21-09-14 00:30	-4	0.0	1.1949999	0.0
21-09-14 00:40	-4	7.673524	11.537085	8.370001
21-09-14 00:50	-4	34.127144	5.9749994	31.743076
21-09-14 01:00	-4	57.781788	44.88286	36.610764
21-09-14 01:10	-4	46.156425	29.16058	10.775
21-09-14 01:20	-4	11.952173	20.634354	13.441574
21-09-14 01:30	-4	64.10701	31.528046	51.068314
21-09-14 01:40	-4	23.578632	11.943636	15.343509
21-09-14 01:50	-4	41.815598	13.649986	3.3835094
21-09-14 02:00	-4	37.21703	43.917046	68.58385
21-09-14 02:10	-4	33.641335	7.9470873	3.5850003
21-09-14 02:20	-4	17.95129	13.659986	0.0
21-09-14 02:30	-4	15.097969	22.105526	0.0
21-09-14 02:40	-4	7.1699996	10.840085	0.0
21-09-14 02:50	-4	0.0	9.854956	0.0
21-09-14 03:00	-4	0.0	6.968507	2.3899996
21-09-14 03:10	-4	15.405901	0.0	0.0
21-09-14 03:20	-4	4.7849994	4.5785093	0.0
21-09-14 03:30	-4	0.0	0.0	0.0
21-09-14 03:40	-4	3.5900006	0.0	0.0
21-09-14 03:50	-4	6.178666	8.159968	1.1949999
21-09-14 04:00	-4	22.815083	5.9799995	1.1949999
21-09-14 04:10	-4	61.008293	17.524939	2.3899999
21-09-14 04:20	-4	31.467117	6.266575	2.8849847
21-09-14 04:30	-4	13.956943	50.541443	15.621546
21-09-14 04:40	-4	25.396576	13.718677	17.317837
21-09-14 04:50	-4	18.652796	12.739941	15.139097
21-09-14 05:00	-4	13.737147	36.026222	23.81222
21-09-14 05:10	-4	20.600208	42.490707	20.108767
21-09-14 05:20	-4	12.034311	24.39716	14.431544
21-09-14 05:30	-4	19.813652	17.234985	11.753509
21-09-14 05:40	-4	52.76839	23.499325	7.6649847
21-09-14 05:50	-4	34.7318	38.461784	13.439955
21-09-14 06:00	-4	32.16076	27.581547	7.1800003
21-09-14 06:10	-4	21.370275	19.615768	11.964999
21-09-14 06:20	-4	58.366272	52.48346	39.408775
21-09-14 06:30	-4	77.956215	49.89942	79.281265
21-09-14 06:40	-4	18.429985	0.0	26.248587
21-09-14 06:50	-4	0.0	23.364315	19.211544
21-09-14 07:00	-3	1.1950002	0.32590908	20.333035
21-09-14 07:10	-3	2.3899999	3.5900006	2.3900006
21-09-14 07:20	-3	0.0	0.0	2.3950002
21-09-14 07:30	-3	8.869986	1.2623041	0.0
21-09-14 07:40	-3	1.1949999	1.1276962	0.0
21-09-14 07:50	-3	0.0	0.0	0.0
21-09-14 08:00	-3	0.0	0.0	2.39
21-09-14 08:10	-3	0.0	0.0	0.0
21-09-14 08:20	-3	15.534999	1.1949999	4.079984
21-09-14 08:30	-3	14.340001	1.1949999	0.0
21-09-14 08:40	-3	0.0	4.7799997	0.0
21-09-14 08:50	-3	0.0	1.1999999	1.1949998
21-09-14 09:00	-3	0.0	1.689985	0.0
21-09-14 09:10	-3	0.0	3.5849996	6.9735093
21-09-14 09:20	-3	0.0	5.9749994	2.3899999
21-09-14 09:30	-3	0.0	12.7349415	0.0
21-09-14 09:40	-3	0.0	24.360647	0.0
21-09-14 09:50	-3	0.0	6.469986	0.0
21-09-14 10:00	-3	1.1949999	2.3899999	1.1999999
21-09-14 10:10	-3	0.0	0.0	0.0
21-09-14 10:20	-3	10.064985	5.2749853	7.4670343
21-09-14 10:30	-3	18.623648	1.1949998	0.0
21-09-14 10:40	-3	14.913147	0.0	2.3899999
21-09-14 10:50	-3	23.006573	2.8849854	0.0
21-09-14 11:00	-3	1.6899847	0.0	1.1949999
21-09-14 11:10	-3	0.0	0.0	7.175
21-09-14 11:20	-3	34.075527	0.0	0.0
21-09-14 11:30	-3	47.10888	0.0	3.5900006
21-09-14 11:40	-3	12.949969	0.0	0.0
21-09-14 11:50	-3	5.9749994	5.0770335	6.2684946
21-09-14 12:00	-3	1.6899853	0.0	2.3899999
21-09-14 12:10	-3	0.0	0.0	0.0
21-09-14 12:20	-3	0.0	1.1949999	2.39
21-09-14 12:30	-3	0.0	1.1949999	0.0
21-09-14 12:40	-3	0.0	0.0	0.0
21-09-14 12:50	-3	0.0	2.39	1.6899855
21-09-14 13:00	-3	0.0	0.0	4.790001
21-09-14 13:10	-3	0.0	8.8635235	0.0
21-09-14 13:20	-3	25.913406	62.398224	37.096527
21-09-14 13:30	-3	29.962101	12.610697	25.19347
21-09-14 13:40	-3	22.69942	6.7565584	0.0
21-09-14 13:50	-3	8.891306	3.5850003	1.6899855
21-09-14 14:00	-3	0.0	0.0	4.7799997
21-09-14 14:10	-3	0.0	0.0	0.0
21-09-14 14:20	-3	0.0	5.2785244	1.1949998
21-09-14 14:30	-3	3.5849998	15.6228485	0.0
21-09-14 14:40	-3	0.0	10.059985	0.0
21-09-14 14:50	-3	0.0	10.759999	1.6899853
21-09-14 15:00	-3	1.689985	4.78	5.9749994
21-09-14 15:10	-3	7.1700006	5.066574	0.0
21-09-14 15:20	-3	4.795	2.3899999	0.0
21-09-14 15:30	-3	0.0	1.6899849	4.366559
21-09-14 15:40	-3	27.906357	5.769971	0.0
21-09-14 15:50	-3	0.0	0.0	0.0
21-09-14 16:00	-3	1.195	0.0	0.0
21-09-14 16:10	-3	10.754999	0.0	0.0
21-09-14 16:20	-3	0.0	0.0	15.3385105
21-09-14 16:30	-3	20.478458	3.5899994	11.827044
21-09-14 16:40	-3	0.0	0.0	0.0
21-09-14 16:50	-3	5.7785096	12.458525	1.1949998
21-09-14 17:00	-3	0.0	0.0	2.8849852
21-09-14 17:10	-3	1.6899855	1.1949999	3.5849998
21-09-14 17:20	-3	16.11507	9.0977955	11.955
21-09-14 17:30	-3	13.513491	0.0	1.1949999
21-09-14 17:40	-3	10.063524	0.0	0.0
21-09-14 17:50	-3	1.1949999	0.0	1.1949997
21-09-14 18:00	-3	8.654341	8.168509	7.6735244
21-09-14 18:10	-3	6.478524	0.0	9.851574
21-09-14 18:20	-3	0.0	3.37997	2.3899999
21-09-14 18:30	-3	3.5849998	0.0	0.0
21-09-14 18:40	-3	0.0	0.0	4.7799997
21-09-14 18:50	-3	0.0	0.0	1.6899855
21-09-14 19:00	-3	0.0	1.1949999	0.0
21-09-14 19:10	-3	3.869341	8.894844	2.6765745
21-09-14 19:20	-3	8.874984	5.0621023	25.063217
21-09-14 19:30	-3	38.64342	32.94068	23.008749
21-09-14 19:40	-3	8.168509	12.454985	13.621907
21-09-14 19:50	-3	2.3949995	0.0	0.8187021
21-09-14 20:00	-3	3.5850003	0.0	0.0
21-09-14 20:10	-3	0.0	1.195	2.3899996
21-09-14 20:20	-3	0.0	0.0	9.358509
21-09-14 20:30	-3	0.0	1.1949999	4.3665595
21-09-14 20:40	-3	not_recorded	0.0	0.0
21-09-14 20:50	-3	0.0	0.0	2.3899999
21-09-14 21:00	-3	9.645084	8.8635235	20.427004
21-09-14 21:10	-3	0.0	0.0	9.851574
21-09-14 21:20	-3	13.639984	8.859984	3.5850003
21-09-14 21:30	-3	19.80009	27.09848	27.380054
21-09-14 21:40	-3	55.354267	42.315125	13.730069
21-09-14 21:50	-3	35.327984	22.090595	16.33348
21-09-14 22:00	-3	18.231573	31.90126	46.793644
21-09-14 22:10	-3	9.957332	6.2571	25.977793
21-09-14 22:20	-3	4.7799997	6.469985	16.112057
21-09-14 22:30	-3	13.227069	9.147086	80.7719
21-09-14 22:40	-3	18.518448	18.792171	43.4972
21-09-14 22:50	-3	29.38865	17.428652	24.482054
21-09-14 23:00	-3	27.403362	20.89507	31.871561
21-09-14 23:10	-3	12.948509	4.0799856	19.016977
21-09-14 23:20	-3	29.270325	11.532087	32.948532
21-09-14 23:30	-3	14.372782	8.864985	12.52653
21-09-14 23:40	-3	39.528465	13.2440815	7.683524
21-09-14 23:50	-3	18.429985	43.472366	38.182137
21-09-15 00:00	-3	2.3899999	17.310593	21.723011
21-09-15 00:10	-3	11.259984	2.3899999	39.29104
21-09-15 00:20	-3	4.7799997	2.3900003	0.0
21-09-15 00:30	-3	28.583591	34.74564	0.0
21-09-15 00:40	-3	23.36438	60.495342	4.0799847
21-09-15 00:50	-3	72.85133	55.639637	35.313854
21-09-15 01:00	-3	28.691671	37.284225	5.778508
21-09-15 01:10	-3	62.487694	62.65459	20.420082
21-09-15 01:20	-3	39.636127	21.212317	42.398552
21-09-15 01:30	-3	43.42504	20.402071	13.144999
21-09-15 01:40	-3	35.66826	10.124203	2.3899999
21-09-15 01:50	-3	50.775665	18.22849	18.800026
21-09-15 02:00	-3	47.223446	23.987072	33.640533
21-09-15 02:10	-3	49.44789	50.164616	30.988592
21-09-15 02:20	-3	18.429983	38.77783	16.82415
21-09-15 02:30	-3	10.765	26.45809	21.505812
21-09-15 02:40	-3	21.187176	23.37022	17.101492
21-09-15 02:50	-3	50.18374	45.803646	34.90825
21-09-15 03:00	-3	29.560024	13.15	1.1999999
21-09-15 03:10	-3	35.4601	0.0	26.60349
21-09-15 03:20	-3	11.0415745	3.5850003	2.3899994
21-09-15 03:30	-3	23.099878	2.3899999	1.6935247
21-09-15 03:40	-3	58.396107	38.358463	59.480785
21-09-15 03:50	-3	10.558508	18.224957	14.92507
21-09-15 04:00	-3	10.754999	0.0	24.983662
21-09-15 04:10	-3	0.0	27.378742	42.86656
21-09-15 04:20	-3	0.0	19.51151	18.582142
21-09-15 04:30	-3	7.8686495	15.343509	17.310068
21-09-15 04:40	-3	25.488579	18.128664	34.54505
21-09-15 04:50	-3	21.013653	3.5899997	2.3899996
21-09-15 05:00	-3	62.81214	28.647446	30.561298
21-09-15 05:10	-3	20.312176	24.69994	16.32156
21-09-15 05:20	-3	47.782127	29.39219	27.672089
21-09-15 05:30	-3	5.2749853	18.419983	30.115686
21-09-15 05:40	-3	42.83851	50.042866	34.145153
21-09-15 05:50	-3	56.364143	31.460566	8.370001
21-09-15 06:00	-3	46.173683	37.104286	20.619955
21-09-15 06:10	-3	45.8209	43.42668	0.0
21-09-15 06:20	-3	18.223495	21.8865	2.6721013
21-09-15 06:30	-3	41.033672	15.4874325	3.5899997
21-09-15 06:40	-3	49.554184	29.126736	4.3127947
21-09-15 06:50	-3	3.5849998	6.4749846	0.0
21-09-15 07:00	-2	3.5850003	19.706532	6.2621017
21-09-15 07:10	-2	0.0	0.0	0.0
21-09-15 07:20	-2	20.42391	10.839312	8.864985
21-09-15 07:30	-2	42.69751	38.497303	2.889985
21-09-15 07:40	-2	12.449984	0.0	0.0
21-09-15 07:50	-2	0.0	0.0	0.0
21-09-15 08:00	-2	0.0	0.0	0.0
21-09-15 08:10	-2	0.0	0.0	0.0
21-09-15 08:20	-2	0.0	0.0	9.440055
21-09-15 08:30	-2	1.2	1.1949999	4.7799997
21-09-15 08:40	-2	2.3899999	4.5749707	0.0
21-09-15 08:50	-2	0.0	1.1949999	2.3899999
21-09-15 09:00	-2	3.3310533	10.069984	5.7785096
21-09-15 09:10	-2	0.75747156	4.7799997	0.0
21-09-15 09:20	-2	5.9999995	5.066575	2.994389
21-09-15 09:30	-2	5.2885246	10.360559	15.220566
21-09-15 09:40	-2	0.0	2.8849854	9.147087
21-09-15 09:50	-2	4.088525	0.0	0.0
21-09-15 10:00	-2	0.0	2.3899999	2.8849857
21-09-15 10:10	-2	46.23677	10.064984	25.761612
21-09-15 10:20	-2	67.06975	3.5900006	28.079916
21-09-15 10:30	-2	23.569157	0.0	13.639984
21-09-15 10:40	-2	35.149982	4.0849853	16.113794
21-09-15 10:50	-2	44.570656	8.444311	3.090517
21-09-15 11:00	-2	30.061314	1.1949999	3.3835075
21-09-15 11:10	-2	21.519999	0.0	0.0
21-09-15 11:20	-2	2.3899999	0.0	3.3870494
21-09-15 11:30	-2	0.0	0.0	0.0
21-09-15 11:40	-2	0.0	0.0	0.0
21-09-15 11:50	-2	1.1950002	1.1949999	1.6935246
21-09-15 12:00	-2	0.0	0.0	0.0
21-09-15 12:10	-2	0.0	0.0	2.395
21-09-15 12:20	-2	9.858492	0.0	6.2755733
21-09-15 12:30	-2	0.0	5.2799854	0.0
21-09-15 12:40	-2	1.1950003	0.0	0.0
21-09-15 12:50	-2	0.0	0.0	0.0
21-09-15 13:00	-2	4.7799997	0.0	6.757866
21-09-15 13:10	-2	0.0	0.0	14.714882
21-09-15 13:20	-2	0.0	0.0	1.1949999
21-09-15 13:30	-2	0.0	11.960001	2.39
21-09-15 13:40	-2	19.4271	45.135014	3.5900006
21-09-15 13:50	-2	2.3899999	40.632675	0.0
21-09-15 14:00	-2	1.6899855	14.853523	2.395
21-09-15 14:10	-2	3.379971	1.1949999	0.0
21-09-15 14:20	-2	6.9649706	13.639986	1.1949999
21-09-15 14:30	-2	4.7799997	2.8849854	5.9749994
21-09-15 14:40	-2	5.2749853	2.3899996	5.2749844
21-09-15 14:50	-2	23.004955	4.0799856	14.704951
21-09-15 15:00	-2	17.830513	21.107866	9.150625
21-09-15 15:10	-2	37.81936	23.99561	39.919807
21-09-15 15:20	-2	16.329327	0.0	4.7799997
21-09-15 15:30	-2	0.0	1.1950002	0.0
21-09-15 15:40	-2	0.0	0.0	0.0
21-09-15 15:50	-2	0.0	2.3899999	0.0
21-09-15 16:00	-2	0.0	1.1949999	2.3899996
21-09-15 16:10	-2	0.0	1.1949999	0.0
21-09-15 16:20	-2	0.0	0.0	0.0
21-09-15 16:30	-2	1.1949999	0.0	1.1949999
21-09-15 16:40	-2	0.0	5.7699704	0.0
21-09-15 16:50	-2	6.4785256	0.0	3.5002162
21-09-15 17:00	-2	5.557086	0.0	3.6697834
21-09-15 17:10	-2	1.1949999	0.0	13.1449995
21-09-15 17:20	-2	1.1949999	0.0	1.6899855
21-09-15 17:30	-2	0.0	0.0	11.249985
21-09-15 17:40	-2	0.0	1.1949997	4.7799997
21-09-15 17:50	-2	0.0	2.3899999	10.754999
21-09-15 18:00	-2	3.5849996	3.5899997	6.4735246
21-09-15 18:10	-2	1.1949996	0.0	2.3950005
21-09-15 18:20	-2	0.0	2.8849854	0.0
21-09-15 18:30	-2	5.975001	0.0	2.6721015
21-09-15 18:40	-2	0.0	4.0799847	3.3835075
21-09-15 18:50	-2	0.0	3.5850003	0.0
21-09-15 19:00	-2	0.0	10.054985	0.0
21-09-15 19:10	-2	14.914294	9.846575	5.2799854
21-09-15 19:20	-2	0.0	0.0	0.0
21-09-15 19:30	-2	17.917274	5.2785244	18.035542
21-09-15 19:40	-2	18.438526	0.0	12.739326
21-09-15 19:50	-2	3.37997	4.370099	3.3835099
21-09-15 20:00	-2	2.3899999	1.1949997	2.3899999
21-09-15 20:10	-2	5.975	0.0	0.0
21-09-15 20:20	-2	2.8849847	6.266574	0.08449926
21-09-15 20:30	-2	13.935097	1.1949999	7.86706
21-09-15 20:40	-2	1.6935246	3.6	26.568848
21-09-15 20:50	-2	41.399075	36.336742	13.245544
21-09-15 21:00	-2	7.1699996	2.8849854	10.337086
21-09-15 21:10	-2	12.040083	2.3949997	40.896996
21-09-15 21:20	-2	8.859983	0.0	6.4785233
21-09-15 21:30	-2	0.0	0.0	8.868525
21-09-15 21:40	-2	0.0	12.444984	2.6765738
21-09-15 21:50	-2	3.5849998	12.750559	20.412004
21-09-15 22:00	-2	0.0	28.78161	0.0
21-09-15 22:10	-2	0.0	18.236965	4.7900004
21-09-15 22:20	-2	2.3899999	0.0	6.469985
21-09-15 22:30	-2	2.888525	9.424188	33.95452
21-09-15 22:40	-2	22.815542	0.0	59.638573
21-09-15 22:50	-2	10.567049	3.5849998	26.266123
21-09-15 23:00	-2	38.62858	15.344971	38.013557
21-09-15 23:10	-2	23.778133	28.067057	39.6924
21-09-15 23:20	-2	9.570001	16.039984	30.050266
21-09-15 23:30	-2	7.664984	6.4699845	33.994415
21-09-15 23:40	-2	24.914968	19.1918	21.827036
21-09-15 23:50	-2	27.653616	15.121559	26.461628
21-09-16 00:00	-2	4.7799997	18.71156	43.98417
21-09-16 00:10	-2	3.5900002	5.274985	0.0
21-09-16 00:20	-2	1.1949999	1.1950002	11.259988
21-09-16 00:30	-2	42.79563	27.74171	52.66575
21-09-16 00:40	-2	1.6899855	38.00116	24.296345
21-09-16 00:50	-2	21.887182	28.865168	42.742645
21-09-16 01:00	-2	8.6521	15.766446	22.597134
21-09-16 01:10	-2	19.719069	25.193462	1.1999999
21-09-16 01:20	-2	46.48053	32.846783	0.0
21-09-16 01:30	-2	34.074837	22.303482	2.8849854
21-09-16 01:40	-2	2.8885248	25.680065	14.148508
21-09-16 01:50	-2	43.649742	58.849712	7.1699996
21-09-16 02:00	-2	45.704086	2.3899994	2.8849854
21-09-16 02:10	-2	47.662422	20.11497	26.467615
21-09-16 02:20	-2	22.32934	8.649341	3.584999
21-09-16 02:30	-2	44.797054	11.049955	17.52202
21-09-16 02:40	-2	60.420197	14.825238	52.231163
21-09-16 02:50	-2	36.43511	37.222866	43.80038
21-09-16 03:00	-2	50.80062	46.165607	41.38984
21-09-16 03:10	-2	27.999985	12.943507	0.0
21-09-16 03:20	-2	1.6899853	5.2749863	0.0
21-09-16 03:30	-2	27.64887	2.3899999	10.059985
21-09-16 03:40	-2	39.195637	0.0	24.573532
21-09-16 03:50	-2	62.97179	35.81306	34.140152
21-09-16 04:00	-2	9.565	30.265041	28.864853
21-09-16 04:10	-2	8.859985	9.35497	10.34494
21-09-16 04:20	-2	9.8421	38.14551	60.08852
21-09-16 04:30	-2	13.727835	5.2749853	19.317953
21-09-16 04:40	-2	51.653698	38.837837	48.970623
21-09-16 04:50	-2	32.92652	23.008492	8.689395
21-09-16 05:00	-2	38.91929	20.524656	14.636572
21-09-16 05:10	-2	26.660294	40.927605	28.081532
21-09-16 05:20	-2	23.223526	10.554971	0.0
21-09-16 05:30	-2	45.5614	26.460693	6.2571015
21-09-16 05:40	-2	35.647926	26.597128	3.5899994
21-09-16 05:50	-2	31.281326	46.69943	3.3835087
21-09-16 06:00	-2	36.93636	11.453076	21.018652
21-09-16 06:10	-2	35.864876	24.495642	42.871033
21-09-16 06:20	-2	77.80957	20.618496	21.094261
21-09-16 06:30	-2	56.467125	64.01415	38.980125
21-09-16 06:40	-2	20.118505	33.13363	23.281244
21-09-16 06:50	-2	9.559998	1.1950003	8.859984
21-09-16 07:00	-1	0.0	18.429983	31.66153
21-09-16 07:10	-1	8.730886	1.1949999	14.149971
21-09-16 07:20	-1	47.008675	13.931561	39.75703
21-09-16 07:30	-1	18.293118	2.39	39.997875
21-09-16 07:40	-1	0.0	1.1949999	0.0
21-09-16 07:50	-1	0.0	0.0	0.0
21-09-16 08:00	-1	0.0	5.975	0.0
21-09-16 08:10	-1	0.0	1.1949999	0.0
21-09-16 08:20	-1	0.0	0.0	5.9800005
21-09-16 08:30	-1	0.0	0.0	0.0
21-09-16 08:40	-1	0.0	0.0	0.0
21-09-16 08:50	-1	2.3899999	0.0	0.0
21-09-16 09:00	-1	0.0	0.0	1.1949999
21-09-16 09:10	-1	2.3899999	0.0	0.0
21-09-16 09:20	-1	0.0	0.0	6.474984
21-09-16 09:30	-1	0.0	0.0	0.0
21-09-16 09:40	-1	31.172003	48.702103	6.0027804
21-09-16 09:50	-1	18.727018	22.014984	4.785001
21-09-16 10:00	-1	24.481531	22.392101	29.342663
21-09-16 10:10	-1	15.915036	0.0	5.0665746
21-09-16 10:20	-1	34.02269	0.0	0.0
21-09-16 10:30	-1	20.669426	13.235083	17.529325
21-09-16 10:40	-1	20.978762	27.653091	9.856573
21-09-16 10:50	-1	24.545475	7.6649847	2.3899999
21-09-16 11:00	-1	36.366432	8.159971	0.0
21-09-16 11:10	-1	18.015612	2.3899999	0.0
21-09-16 11:20	-1	0.0	1.1950003	0.0
21-09-16 11:30	-1	13.649984	18.963612	25.4865
21-09-16 11:40	-1	9.570001	5.029856	25.75661
21-09-16 11:50	-1	0.0	7.6749854	27.235859
21-09-16 12:00	-1	1.1949999	2.3899999	7.4571013
21-09-16 12:10	-1	3.589999	0.0	0.0
21-09-16 12:20	-1	0.0	1.1949999	2.8849845
21-09-16 12:30	-1	0.0	0.0	0.0
21-09-16 12:40	-1	0.0	0.0	2.3900003
21-09-16 12:50	-1	4.978666	2.3899996	0.0
21-09-16 13:00	-1	0.0	0.0	0.0
21-09-16 13:10	-1	0.0	0.0	1.1949996
21-09-16 13:20	-1	0.0	0.0	0.0
21-09-16 13:30	-1	19.12	1.1949999	0.0
21-09-16 13:40	-1	3.5849998	0.0	0.0
21-09-16 13:50	-1	7.1699996	0.0	1.1949999
21-09-16 14:00	-1	0.0	1.1949999	0.0
21-09-16 14:10	-1	0.0	0.0	0.0
21-09-16 14:20	-1	1.1950004	4.084985	1.2
21-09-16 14:30	-1	1.1949998	0.0	4.7899995
21-09-16 14:40	-1	9.35497	0.0	24.89997
21-09-16 14:50	-1	0.0	0.0	2.3899999
21-09-16 15:00	-1	0.0	1.6935244	1.1949999
21-09-16 15:10	-1	2.3899999	0.0	0.0
21-09-16 15:20	-1	15.416428	2.8849852	3.5849998
21-09-16 15:30	-1	39.846962	34.54369	31.668447
21-09-16 15:40	-1	34.204212	18.71848	15.634084
21-09-16 15:50	-1	18.515594	20.90653	8.159971
21-09-16 16:00	-1	22.79915	13.222072	0.0
21-09-16 16:10	-1	2.3899999	0.0	0.0
21-09-16 16:20	-1	1.1949999	4.7799993	0.0
21-09-16 16:30	-1	0.0	1.6935244	0.0
21-09-16 16:40	-1	8.365	2.3899999	2.3899999
21-09-16 16:50	-1	0.0	0.0	0.0
21-09-16 17:00	-1	3.5849996	0.0	6.267101
21-09-16 17:10	-1	1.1949999	4.084985	0.0
21-09-16 17:20	-1	1.1949999	5.9749994	6.488524
21-09-16 17:30	-1	7.1800003	0.0	0.0
21-09-16 17:40	-1	0.0	0.0	0.0
21-09-16 17:50	-1	0.0	0.0	0.0
21-09-16 18:00	-1	1.1949999	0.0	2.8849852
21-09-16 18:10	-1	5.2835245	0.0	9.354971
21-09-16 18:20	-1	0.0	0.0	9.857035
21-09-16 18:30	-1	0.0	3.589999	4.5749702
21-09-16 18:40	-1	0.0	4.5799704	12.757017
21-09-16 18:50	-1	1.6899855	0.0	5.279985
21-09-16 19:00	-1	14.422071	0.0	8.651573
21-09-16 19:10	-1	19.119997	2.3899996	5.9799995
21-09-16 19:20	-1	2.3899999	53.72295	0.0
21-09-16 19:30	-1	0.0	11.254985	0.0
21-09-16 19:40	-1	2.3899999	0.0	6.4749856
21-09-16 19:50	-1	7.174999	0.0	3.5849998
21-09-16 20:00	-1	3.5900006	4.79	4.084985
21-09-16 20:10	-1	9.368509	3.5849998	22.305555
21-09-16 20:20	-1	3.3870482	4.9786663	26.47001
21-09-16 20:30	-1	16.335098	8.375002	15.132017
21-09-16 20:40	-1	20.40707	0.0	6.479985
21-09-16 20:50	-1	0.06346739	13.9470215	12.253493
21-09-16 21:00	-1	3.521532	17.678282	10.76
21-09-16 21:10	-1	1.1949999	5.399835	16.614119
21-09-16 21:20	-1	1.1949999	0.0	0.0
21-09-16 21:30	-1	5.974999	0.0	2.6765747
21-09-16 21:40	-1	3.5849998	1.6899849	8.159969
21-09-16 21:50	-1	1.1949999	3.5849998	9.157018
21-09-16 22:00	-1	0.0	2.8849852	6.474986
21-09-16 22:10	-1	6.4749846	2.3899994	25.83714
21-09-16 22:20	-1	8.654956	21.284954	27.936283
21-09-16 22:30	-1	23.78558	39.562084	29.641571
21-09-16 22:40	-1	38.915676	23.287754	64.49133
21-09-16 22:50	-1	17.59717	23.007984	51.80346
21-09-16 23:00	-1	9.358508	5.2799835	47.605793
21-09-16 23:10	-1	9.359971	0.0	18.502056
21-09-16 23:20	-1	14.139971	25.96571	27.183563
21-09-16 23:30	-1	33.84857	3.383508	0.0
21-09-16 23:40	-1	10.563507	47.073204	29.53863
21-09-16 23:50	-1	0.0	9.565001	29.568563
21-09-17 00:00	-1	0.0	0.0	15.371794
21-09-17 00:10	-1	8.8649845	8.37	35.788837
21-09-17 00:20	-1	8.859986	0.0	19.02359
21-09-17 00:30	-1	12.241574	18.446728	8.45139
21-09-17 00:40	-1	9.851575	48.71711	7.2550836
21-09-17 00:50	-1	0.0	0.0	2.6721008
21-09-17 01:00	-1	2.8849854	19.64621	17.115196
21-09-17 01:10	-1	20.208593	51.137463	27.035831
21-09-17 01:20	-1	44.344105	63.334045	11.060573
21-09-17 01:30	-1	15.632002	45.389675	4.78
21-09-17 01:40	-1	45.232994	29.96372	15.640083
21-09-17 01:50	-1	15.834956	18.027002	20.898148
21-09-17 02:00	-1	38.90115	25.250843	0.0
21-09-17 02:10	-1	43.402447	21.618382	3.5849998
21-09-17 02:20	-1	33.520226	25.961395	1.1949998
21-09-17 02:30	-1	45.905045	11.259984	3.5899997
21-09-17 02:40	-1	16.555769	14.641574	26.195053
21-09-17 02:50	-1	39.98869	39.092266	3.6
21-09-17 03:00	-1	43.692142	46.443714	2.3899999
21-09-17 03:10	-1	15.62207	38.23346	3.5849998
21-09-17 03:20	-1	5.9799995	14.699808	2.3899999
21-09-17 03:30	-1	0.0	11.532086	7.175
21-09-17 03:40	-1	14.43561	1.1949999	12.243495
21-09-17 03:50	-1	44.22042	8.654955	28.570053
21-09-17 04:00	-1	56.95088	15.622072	31.043219
21-09-17 04:10	-1	69.395836	33.344185	25.290628
21-09-17 04:20	-1	7.175	11.547017	7.669986
21-09-17 04:30	-1	13.235083	30.551458	20.199282
21-09-17 04:40	-1	57.28197	19.19518	4.7899995
21-09-17 04:50	-1	27.799953	41.383156	9.64285
21-09-17 05:00	-1	22.541288	13.227072	18.293646
21-09-17 05:10	-1	20.908606	14.139969	7.169999
21-09-17 05:20	-1	44.55137	0.0	10.415776
21-09-17 05:30	-1	13.235083	37.02923	12.537835
21-09-17 05:40	-1	30.164337	16.320625	0.0
21-09-17 05:50	-1	42.49767	33.958622	33.4316
21-09-17 06:00	-1	47.861675	32.17412	35.68635
21-09-17 06:10	-1	37.43004	4.78	8.17851
21-09-17 06:20	-1	37.010662	20.606573	3.5949998
21-09-17 06:30	-1	62.401245	41.71704	5.2749853
21-09-17 06:40	-1	14.915594	19.418495	0.0
21-09-17 06:50	-1	0.0	0.0	0.0
21-09-17 07:00	0	0.0	0.0	2.39
21-09-17 07:10	0	0.0	0.0	0.0
21-09-17 07:20	0	0.0	1.1949999	0.0
21-09-17 07:30	0	0.0	5.9749994	2.3899996
21-09-17 07:40	0	15.605606	13.234926	3.5849998
21-09-17 07:50	0	46.056923	14.634954	1.1949997
21-09-17 08:00	0	6.469986	2.3950005	1.1949997
21-09-17 08:10	0	0.0	0.0	0.0
21-09-17 08:20	0	0.0	0.0	2.3949997
21-09-17 08:30	0	2.8849852	1.1949999	0.0
21-09-17 08:40	0	0.0	1.1949999	0.0
21-09-17 08:50	0	20.614956	0.0	1.0198495
21-09-17 09:00	0	27.31275	0.0	8.34512
21-09-17 09:10	0	16.525473	0.0	5.77851
21-09-17 09:20	0	51.141106	4.7799997	9.858493
21-09-17 09:30	0	31.249075	0.0	16.561287
21-09-17 09:40	0	31.183462	5.2749853	7.1850004
21-09-17 09:50	0	26.03924	2.3899996	1.1949998
21-09-17 10:00	0	27.258236	13.934326	14.435083
21-09-17 10:10	0	83.718895	91.75812	62.78717
21-09-17 10:20	0	109.685684	67.70769	84.98182
21-09-17 10:30	0	57.859875	47.539234	32.357002
21-09-17 10:40	0	41.380836	29.52296	30.343662
21-09-17 10:50	0	68.00019	69.420975	27.381516
21-09-17 11:00	0	42.276222	50.80845	32.93938
21-09-17 11:10	0	63.898132	49.658855	43.21355
21-09-17 11:20	0	40.733723	17.30653	33.626724
21-09-17 11:30	0	17.039957	30.141302	6.4735246
21-09-17 11:40	0	0.0	2.3899996	12.034311
21-09-17 11:50	0	2.8849854	1.689985	2.3949997
21-09-17 12:00	0	0.0	16.115593	0.0
21-09-17 12:10	0	0.0	11.264984	0.0
21-09-17 12:20	0	0.0	4.5749702	8.16497
21-09-17 12:30	0	1.6899855	5.279985	0.0
21-09-17 12:40	0	0.0	1.1950003	0.0
21-09-17 12:50	0	0.0	0.0	1.689985
21-09-17 13:00	0	1.1949997	2.8885245	0.0
21-09-17 13:10	0	0.0	0.0	0.0
21-09-17 13:20	0	0.0	0.0	0.0
21-09-17 13:30	0	4.5749702	3.5899994	3.5899997
21-09-17 13:40	0	37.011192	1.1950002	0.0
21-09-17 13:50	0	13.443494	0.0	0.0
21-09-17 14:00	0	7.95494	4.079984	5.278524
21-09-17 14:10	0	28.08199	1.1949999	14.122992
21-09-17 14:20	0	39.331516	22.395023	14.442001
21-09-17 14:30	0	28.781025	53.457294	48.79057
21-09-17 14:40	0	6.4152374	20.538668	22.104912
21-09-17 14:50	0	0.0	5.2749844	14.639956
21-09-17 15:00	0	21.54278	7.9470854	24.283121
21-09-17 15:10	0	13.730067	19.710068	13.653523
21-09-17 15:20	0	9.565	2.3900003	27.18595
21-09-17 15:30	0	0.0	1.1949999	0.0
21-09-17 15:40	0	0.0	1.1949997	0.0
21-09-17 15:50	0	0.0	0.0	2.3899999
21-09-17 16:00	0	0.0	0.0	0.0
21-09-17 16:10	0	0.0	0.0	0.0
21-09-17 16:20	0	0.0	0.0	0.0
21-09-17 16:30	0	0.0	0.0	1.1949999
21-09-17 16:40	0	0.0	0.0	0.0
21-09-17 16:50	0	0.0	1.689985	3.4761906
21-09-17 17:00	0	6.763709	0.0	5.3873343
21-09-17 17:10	0	2.8813748	0.0	1.1949998
21-09-17 17:20	0	10.755	0.0	2.8849854
21-09-17 17:30	0	0.0	0.0	28.8393
21-09-17 17:40	0	0.0	0.0	2.6765738
21-09-17 17:50	0	1.1949999	8.8649845	0.0
21-09-17 18:00	0	0.0	1.6899855	3.5849998
21-09-17 18:10	0	3.5849998	4.0849853	4.7849994
21-09-17 18:20	0	0.0	3.5849998	0.0
21-09-17 18:30	0	0.0	0.0	1.1949999
21-09-17 18:40	0	0.0	2.3899999	0.0
21-09-17 18:50	0	5.274985	5.9749994	0.0
21-09-17 19:00	0	0.0	0.0	1.881694
21-09-17 19:10	0	65.89075	9.565001	33.649853
21-09-17 19:20	0	62.01057	23.692142	35.23845
21-09-17 19:30	0	27.082012	19.495565	70.45478
21-09-17 19:40	0	7.669986	13.935625	7.175
21-09-17 19:50	0	0.0	1.1949999	0.0
21-09-17 20:00	0	4.779999	0.0	1.7191229
21-09-17 20:10	0	3.5849998	0.0	2.3608627
21-09-17 20:20	0	2.3899999	0.0	0.0
21-09-17 20:30	0	1.1949999	0.0	7.6649847
21-09-17 20:40	0	0.0	0.0	0.0
21-09-17 20:50	0	0.0	0.0	14.426542
21-09-17 21:00	0	4.78	0.0	7.734202
21-09-17 21:10	0	0.0	1.1949998	1.1949999
21-09-17 21:20	0	0.0	0.0	6.469986
21-09-17 21:30	0	3.589999	0.0	13.725069
21-09-17 21:40	0	3.5849996	2.3949997	15.415581
21-09-17 21:50	0	3.7836654	0.0	0.0
21-09-17 22:00	0	23.300068	7.6685243	11.249986
21-09-17 22:10	0	7.457101	5.5570855	2.3899999
21-09-17 22:20	0	2.8849845	0.0	0.0
21-09-17 22:30	0	2.39	0.0	1.1949999
21-09-17 22:40	0	0.0	0.0	13.938481
21-09-17 22:50	0	0.0	0.0	5.975
21-09-17 23:00	0	1.1949997	2.3899999	0.0
21-09-17 23:10	0	7.463495	7.5673304	20.287725
21-09-17 23:20	0	4.7849994	3.5849998	31.44013
21-09-17 23:30	0	2.3900003	14.628748	20.002102
21-09-17 23:40	0	0.0	6.9649706	24.290043
21-09-17 23:50	0	2.3899996	4.78	16.128607
21-09-18 00:00	0	0.0	1.689985	12.74494
21-09-18 00:10	0	1.1949999	8.16997	16.608662
21-09-18 00:20	0	9.763665	6.0636225	2.3949995
21-09-18 00:30	0	46.679504	27.95512	26.01028
21-09-18 00:40	0	7.175	3.5900002	15.206642
21-09-18 00:50	0	0.0	10.836545	21.688461
21-09-18 01:00	0	5.9799995	20.399925	20.20782
21-09-18 01:10	0	7.664984	4.7799997	8.184895
21-09-18 01:20	0	9.150099	12.244956	4.7799997
21-09-18 01:30	0	21.444462	27.175709	0.0
21-09-18 01:40	0	14.524861	11.779369	0.0
21-09-18 01:50	0	32.88146	6.2571006	5.565099
21-09-18 02:00	0	0.0	0.0	4.785
21-09-18 02:10	0	2.3949995	10.558508	0.0
21-09-18 02:20	0	12.454985	12.237101	1.689985
21-09-18 02:30	0	13.659986	0.0	3.8715744
21-09-18 02:40	0	28.957163	6.4785247	6.968507
21-09-18 02:50	0	30.831726	1.1949999	7.169998
21-09-18 03:00	0	3.5849998	6.4785247	0.0
21-09-18 03:10	0	6.2684937	1.1949999	0.0
21-09-18 03:20	0	16.114202	1.195	4.0835247
21-09-18 03:30	0	18.299107	0.0	6.261574
21-09-18 03:40	0	8.168509	0.0	1.1949999
21-09-18 03:50	0	17.935001	8.869985	14.631574
21-09-18 04:00	0	47.43029	0.0	13.434955
21-09-18 04:10	0	55.82908	23.331009	50.028584
21-09-18 04:20	0	4.5785093	11.634659	13.73007
21-09-18 04:30	0	5.5077944	1.1949997	0.0
21-09-18 04:40	0	0.0	0.0	2.3999999
21-09-18 04:50	0	1.1949999	3.5849998	0.0
21-09-18 05:00	0	31.947195	13.938478	18.503704
21-09-18 05:10	0	20.814983	18.009312	23.295597
21-09-18 05:20	0	38.200203	75.3763	19.50004
21-09-18 05:30	0	50.252308	37.438423	26.19344
21-09-18 05:40	0	30.69934	20.612103	29.06312
21-09-18 05:50	0	22.38409	4.9786654	2.8885243
21-09-18 06:00	0	36.01079	27.56931	25.186546
21-09-18 06:10	0	14.844988	27.093481	20.89224
21-09-18 06:20	0	14.36778	13.438495	16.738636
21-09-18 06:30	0	0.0	12.435766	12.5336075
21-09-18 06:40	0	5.066574	0.0	4.0849853
21-09-18 06:50	0	0.0	2.3899999	0.0
21-09-18 07:00	1	7.1700006	0.0	0.0
21-09-18 07:10	1	7.1699996	0.0	0.0
21-09-18 07:20	1	0.0	0.0	0.0
21-09-18 07:30	1	5.9749985	0.0	3.5849998
21-09-18 07:40	1	0.0	0.0	4.7850003
21-09-18 07:50	1	0.0	0.0	1.1999998
21-09-18 08:00	1	0.0	0.0	3.6
21-09-18 08:10	1	0.0	0.0	4.088524
21-09-18 08:20	1	3.5849998	0.0	2.3950002
21-09-18 08:30	1	1.1949999	1.1949999	0.0
21-09-18 08:40	1	0.0	5.2785244	0.0
21-09-18 08:50	1	1.1949999	0.0	0.0
21-09-18 09:00	1	19.119993	0.0	1.1949999
21-09-18 09:10	1	0.0	4.978666	0.0
21-09-18 09:20	1	2.1184087	0.0	2.8935242
21-09-18 09:30	1	0.2715909	1.1949999	1.1950003
21-09-18 09:40	1	0.0	9.59	2.3498008
21-09-18 09:50	1	2.3899999	15.833494	3.6301987
21-09-18 10:00	1	6.9770494	6.9649706	7.7129884
21-09-18 10:10	1	10.56497	4.312796	1.6505201
21-09-18 10:20	1	44.712902	1.6899855	28.079906
21-09-18 10:30	1	18.513678	19.698675	1.1949999
21-09-18 10:40	1	28.565582	30.961975	1.1949999
21-09-18 10:50	1	8.658494	16.81707	0.0
21-09-18 11:00	1	8.658494	2.3899999	5.2799845
21-09-18 11:10	1	9.849955	0.0	6.4735246
21-09-18 11:20	1	0.0	0.0	3.5899997
21-09-18 11:30	1	1.1949999	6.9699693	12.317027
21-09-18 11:40	1	0.0	0.0	2.395
21-09-18 11:50	1	9.851576	0.0	2.3899999
21-09-18 12:00	1	0.0	0.0	1.1949999
21-09-18 12:10	1	4.785	0.0	3.5849998
21-09-18 12:20	1	13.731375	3.5900002	10.347086
21-09-18 12:30	1	12.035084	0.0	3.379971
21-09-18 12:40	1	35.04722	4.5785074	0.0
21-09-18 12:50	1	20.407852	16.125069	22.801546
21-09-18 13:00	1	29.771511	24.491985	33.143562
21-09-18 13:10	1	32.798546	10.34656	3.907578
21-09-18 13:20	1	0.0	0.0	10.5294285
21-09-18 13:30	1	10.25865	8.37	3.5849998
21-09-18 13:40	1	2.3900003	0.0	2.8849854
21-09-18 13:50	1	4.7799997	3.5950005	2.395
21-09-18 14:00	1	0.0	0.0	0.0
21-09-18 14:10	1	0.0	0.0	16.729996
21-09-18 14:20	1	0.0	1.1949999	0.0
21-09-18 14:30	1	0.0	6.9649706	0.0
21-09-18 14:40	1	0.0	0.0	0.0
21-09-18 14:50	1	6.4735246	0.0	0.0
21-09-18 15:00	1	0.0	2.8849854	0.0
21-09-18 15:10	1	4.898671	0.0	0.0
21-09-18 15:20	1	0.37631288	0.0	1.1999999
21-09-18 15:30	1	8.864985	1.1999999	1.1949999
21-09-18 15:40	1	0.0	6.469985	0.0
21-09-18 15:50	1	5.9749985	1.1949998	1.2
21-09-18 16:00	1	0.0	6.266574	15.132086
21-09-18 16:10	1	1.6899847	33.730618	0.0
21-09-18 16:20	1	38.842056	27.402836	0.0
21-09-18 16:30	1	30.745703	0.0	3.5900002
21-09-18 16:40	1	7.454341	0.0	0.0
21-09-18 16:50	1	0.0	0.0	9.559999
21-09-18 17:00	1	8.873525	1.1949999	11.949999
21-09-18 17:10	1	0.0	0.0	2.6721013
21-09-18 17:20	1	11.0471	1.1950002	17.74705
21-09-18 17:30	1	0.0	5.7785096	10.765
21-09-18 17:40	1	1.1949997	13.257866	6.2615743
21-09-18 17:50	1	1.1949999	0.0	2.39
21-09-18 18:00	1	2.6765747	0.0	0.0
21-09-18 18:10	1	0.0	0.0	0.0
21-09-18 18:20	1	1.6935246	0.0	0.0
21-09-18 18:30	1	3.5849998	6.4835234	4.366559
21-09-18 18:40	1	0.0	4.7603045	0.0
21-09-18 18:50	1	0.0	1.2146953	12.248492
21-09-18 19:00	1	0.0	0.0	0.0
21-09-18 19:10	1	0.0	0.0	0.0
21-09-18 19:20	1	5.077035	3.5849998	1.1949998
21-09-18 19:30	1	1.6935244	2.3899999	8.869986
21-09-18 19:40	1	4.0799847	0.0	7.45934
21-09-18 19:50	1	1.6935244	0.0	4.0799847
21-09-18 20:00	1	2.3899999	28.318338	13.460574
21-09-18 20:10	1	6.9649706	6.539202	5.787049
21-09-18 20:20	1	35.95154	5.974999	7.6649847
21-09-18 20:30	1	23.498482	15.625082	7.9470863
21-09-18 20:40	1	5.773507	8.37	16.602726
21-09-18 20:50	1	0.0	0.0	8.651575
21-09-18 21:00	1	4.7899995	3.584999	23.29845
21-09-18 21:10	1	4.3620877	0.0	2.4
21-09-18 21:20	1	4.0799856	3.5849998	7.1700006
21-09-18 21:30	1	4.7850003	2.3899999	3.3799698
21-09-18 21:40	1	21.819956	4.5749707	2.3900006
21-09-18 21:50	1	15.339971	12.971289	5.062101
21-09-18 22:00	1	1.195	0.0	6.7520857
21-09-18 22:10	1	15.121557	4.079985	0.0
21-09-18 22:20	1	0.0	18.721558	15.62415
21-09-18 22:30	1	0.0	10.064987	8.153765
21-09-18 22:40	1	4.370099	6.469985	3.5849998
21-09-18 22:50	1	0.0	0.0	1.1949999
21-09-18 23:00	1	9.849956	2.3899999	23.788435
21-09-18 23:10	1	6.478524	10.557048	29.156794
21-09-18 23:20	1	5.2749853	17.333109	22.302273
21-09-18 23:30	1	29.670223	29.45882	26.192593
21-09-18 23:40	1	6.75656	0.0	6.5392027
21-09-18 23:50	1	10.34156	12.454985	25.744015
21-09-19 00:00	1	23.719973	23.079174	15.200871
21-09-19 00:10	1	3.5900006	10.350098	16.31994
21-09-19 00:20	1	5.2785244	5.274985	12.035085
21-09-19 00:30	1	3.5850003	8.37	9.372049
21-09-19 00:40	1	5.7770486	11.058494	5.2749853
21-09-19 00:50	1	7.4565744	0.0	0.0
21-09-19 01:00	1	13.2315445	1.1949999	13.940099
21-09-19 01:10	1	21.80021	11.541557	12.0428505
21-09-19 01:20	1	27.599854	31.705631	6.264955
21-09-19 01:30	1	23.737751	39.716713	3.5850003
21-09-19 01:40	1	9.569998	30.745869	0.0
21-09-19 01:50	1	22.094135	42.149906	8.238134
21-09-19 02:00	1	50.478027	18.296501	1.2000002
21-09-19 02:10	1	28.975668	3.5899997	7.6735244
21-09-19 02:20	1	11.830053	0.0	11.75851
21-09-19 02:30	1	8.164969	2.8739254	9.86875
21-09-19 02:40	1	36.314354	0.71107453	5.95835
21-09-19 02:50	1	43.90528	20.119968	6.479985
21-09-19 03:00	1	51.277485	52.9466	47.068687
21-09-19 03:10	1	15.837034	19.932877	4.528758
21-09-19 03:20	1	18.91596	36.67934	18.721561
21-09-19 03:30	1	41.7871	23.780151	24.76087
21-09-19 03:40	1	2.3899999	9.56	9.142087
21-09-19 03:50	1	0.0	3.871574	3.856031
21-09-19 04:00	1	5.0715747	3.5850003	20.91415
21-09-19 04:10	1	50.398354	14.627101	41.795147
21-09-19 04:20	1	54.985188	8.859983	58.628784
21-09-19 04:30	1	18.020084	25.257153	10.83431
21-09-19 04:40	1	35.663765	18.221577	11.995
21-09-19 04:50	1	37.931396	18.016544	14.349998
21-09-19 05:00	1	23.214985	26.676657	13.9300995
21-09-19 05:10	1	0.0	26.657282	27.953663
21-09-19 05:20	1	29.091425	20.903606	34.418556
21-09-19 05:30	1	10.839926	21.52	10.563512
21-09-19 05:40	1	28.58405	12.949971	4.7900004
21-09-19 05:50	1	20.27306	0.0	2.395
21-09-19 06:00	1	27.239239	2.3899999	5.975
21-09-19 06:10	1	45.282112	7.6735253	2.39
21-09-19 06:20	1	27.060724	22.23143	4.0849853
21-09-19 06:30	1	48.276577	15.689142	31.663448
21-09-19 06:40	1	2.39	40.219543	2.3950005
21-09-19 06:50	1	4.7799997	16.748035	0.0
21-09-19 07:00	2	0.0	6.0556116	0.0
21-09-19 07:10	2	2.6765747	3.5849998	0.0
21-09-19 07:20	2	2.395	0.0	0.0
21-09-19 07:30	2	0.0	5.2799854	9.358508
21-09-19 07:40	2	0.0	2.3899996	0.0
21-09-19 07:50	2	10.754999	0.0	0.0
21-09-19 08:00	2	1.195	0.0	0.0
21-09-19 08:10	2	7.1699996	0.0	2.8290308
21-09-19 08:20	2	0.0	1.1949997	2.4459543
21-09-19 08:30	2	3.5849998	2.3899996	0.0
21-09-19 08:40	2	0.0	2.3900003	2.3899999
21-09-19 08:50	2	1.6899853	1.1949999	2.3899996
21-09-19 09:00	2	7.459956	5.975	18.428621
21-09-19 09:10	2	4.78	2.6765745	0.0
21-09-19 09:20	2	0.0	6.0578513	0.0
21-09-19 09:30	2	12.248495	1.1949999	11.122185
21-09-19 09:40	2	15.928578	0.0	0.0
21-09-19 09:50	2	7.6685233	13.144999	2.3899994
21-09-19 10:00	2	3.869341	11.949999	3.5899994
21-09-19 10:10	2	5.5615587	0.0	3.37997
21-09-19 10:20	2	12.535067	0.0	1.1949999
21-09-19 10:30	2	28.314856	0.0	1.1949999
21-09-19 10:40	2	49.74394	3.37997	11.259985
21-09-19 10:50	2	1.1949999	0.0	1.1999999
21-09-19 11:00	2	0.0	0.0	0.0
21-09-19 11:10	2	31.167099	29.685684	4.8
21-09-19 11:20	2	0.0	15.423434	0.0
21-09-19 11:30	2	0.0	0.0	0.0
21-09-19 11:40	2	5.278525	17.602697	4.7799997
21-09-19 11:50	2	25.2777	32.6755	9.36497
21-09-19 12:00	2	25.819424	27.060978	4.5799704
21-09-19 12:10	2	14.339998	4.079984	1.1949999
21-09-19 12:20	2	4.7799997	32.73695	14.921529
21-09-19 12:30	2	2.3899999	2.3899996	1.1950002
21-09-19 12:40	2	2.4000003	2.3899999	2.3899999
21-09-19 12:50	2	4.78	0.0	0.0
21-09-19 13:00	2	10.553508	16.815609	5.9749994
21-09-19 13:10	2	0.0	1.1949999	0.0
21-09-19 13:20	2	1.1949999	5.2799854	0.0
21-09-19 13:30	2	1.1949999	1.1949999	0.0
21-09-19 13:40	2	6.6686506	2.3899999	0.0
21-09-19 13:50	2	4.088525	0.0	0.0
21-09-19 14:00	2	9.174097	2.8849854	0.0
21-09-19 14:10	2	4.079984	1.6899853	1.6899855
21-09-19 14:20	2	5.0699563	6.2571015	1.6899847
21-09-19 14:30	2	23.795055	4.7799997	8.859984
21-09-19 14:40	2	6.474986	1.1949999	0.0
21-09-19 14:50	2	1.1949999	1.1949999	6.2684956
21-09-19 15:00	2	4.083524	2.8849854	0.0
21-09-19 15:10	2	9.641544	16.608133	3.5899994
21-09-19 15:20	2	10.755	1.3910176	0.0
21-09-19 15:30	2	1.1949999	0.29896802	1.6899855
21-09-19 15:40	2	5.0621004	4.78	1.6935244
21-09-19 15:50	2	0.0	7.175	0.0
21-09-19 16:00	2	1.1949998	0.0	5.9749994
21-09-19 16:10	2	2.3900003	0.0	1.1949997
21-09-19 16:20	2	1.1949999	4.5785093	4.7799997
21-09-19 16:30	2	1.1999999	0.0	3.5900013
21-09-19 16:40	2	0.0	5.9749994	1.1949999
21-09-19 16:50	2	4.5835104	0.0	0.0
21-09-19 17:00	2	0.0	1.6899853	12.962047
21-09-19 17:10	2	0.0	17.334309	10.083525
21-09-19 17:20	2	4.083524	6.268495	7.461573
21-09-19 17:30	2	5.278525	0.0	0.0
21-09-19 17:40	2	0.0	0.0	2.3950005
21-09-19 17:50	2	2.8849854	0.0	0.0
21-09-19 18:00	2	13.028595	26.268677	3.8715744
21-09-19 18:10	2	19.019897	11.0471	6.9685087
21-09-19 18:20	2	0.0	0.0	1.1949999
21-09-19 18:30	2	0.0	0.0	0.0
21-09-19 18:40	2	0.0	0.0	1.6899855
21-09-19 18:50	2	0.0	4.0799856	4.587049
21-09-19 19:00	2	0.0	0.0	3.3870487
21-09-19 19:10	2	2.6721008	1.1949999	2.3950007
21-09-19 19:20	2	6.759326	0.0	0.0
21-09-19 19:30	2	4.088524	25.88494	47.78716
21-09-19 19:40	2	8.868524	28.383564	19.77153
21-09-19 19:50	2	7.6685243	6.4749856	8.365
21-09-19 20:00	2	4.5785093	14.638496	9.644148
21-09-19 20:10	2	2.8849852	0.0	1.6899849
21-09-19 20:20	2	0.0	0.0	5.2785244
21-09-19 20:30	2	5.06434	2.3899999	8.167048
21-09-19 20:40	2	1.195	0.0	12.74348
21-09-19 20:50	2	3.5900002	1.7395399	6.7600985
21-09-19 21:00	2	2.8849854	1.8454602	6.469985
21-09-19 21:10	2	2.6765738	8.16497	8.659956
21-09-19 21:20	2	14.148511	2.6765745	0.0
21-09-19 21:30	2	9.359969	18.518608	13.843651
21-09-19 21:40	2	19.078745	10.059985	7.6649847
21-09-19 21:50	2	5.066574	0.0	2.3899999
21-09-19 22:00	2	0.0	1.1949999	10.064985
21-09-19 22:10	2	0.0	12.318128	6.7600985
21-09-19 22:20	2	12.732086	0.49103084	19.917019
21-09-19 22:30	2	34.194122	6.4699845	30.66858
21-09-19 22:40	2	30.89497	1.6935244	17.591396
21-09-19 22:50	2	2.3899999	18.997044	19.91994
21-09-19 23:00	2	4.978666	12.040083	14.23197
21-09-19 23:10	2	2.3899999	10.054985	15.635544
21-09-19 23:20	2	0.0	7.664984	14.548665
21-09-19 23:30	2	11.334297	8.365	36.820267
21-09-19 23:40	2	not_recorded	not_recorded	not_recorded
21-09-19 23:50	2	54.819508	23.07988	25.909943
21-09-20 00:00	2	18.405766	18.792171	22.297085
21-09-20 00:10	2	1.6899855	29.564087	11.8350525
21-09-20 00:20	2	8.8649845	12.744941	21.396427
21-09-20 00:30	2	5.2749853	2.3899999	6.266575
21-09-20 00:40	2	16.938665	10.059984	31.903614
21-09-20 00:50	2	39.04994	33.135277	29.634699
21-09-20 01:00	2	40.63581	30.040533	32.464165
21-09-20 01:10	2	5.9799995	10.82648	18.108707
21-09-20 01:20	2	15.632004	42.464832	15.9036455
21-09-20 01:30	2	66.23042	45.41844	39.38384
21-09-20 01:40	2	30.977173	31.85426	24.568758
21-09-20 01:50	2	35.463448	30.132767	24.288647
21-09-20 02:00	2	48.49853	28.85268	0.0
21-09-20 02:10	2	45.585793	27.698664	5.2749853
21-09-20 02:20	2	36.510525	71.805016	17.110563
21-09-20 02:30	2	46.161354	14.649954	11.058494
21-09-20 02:40	2	47.956104	26.395609	4.083524
21-09-20 02:50	2	46.303883	11.047101	31.467117
21-09-20 03:00	2	50.85833	2.3899996	0.0
21-09-20 03:10	2	11.95	0.0	0.0
21-09-20 03:20	2	14.920595	0.0	3.8693404
21-09-20 03:30	2	12.465231	2.3899994	24.279953
21-09-20 03:40	2	9.831329	0.0	2.3899999
21-09-20 03:50	2	0.0	5.353149	0.0
21-09-20 04:00	2	0.0	0.0	0.0
21-09-20 04:10	2	15.62061	0.0	0.0
21-09-20 04:20	2	1.1949999	2.8849854	2.6743414
21-09-20 04:30	2	0.0	10.355624	1.195
21-09-20 04:40	2	4.5785065	11.259985	3.5900002
21-09-20 04:50	2	0.0	13.1449995	3.867101
21-09-20 05:00	2	22.798464	60.96055	19.705597
21-09-20 05:10	2	19.118633	28.722778	21.275106
21-09-20 05:20	2	30.883533	15.131558	14.990219
21-09-20 05:30	2	14.638496	35.317135	26.379313
21-09-20 05:40	2	1.6899847	16.327085	10.535753
21-09-20 05:50	2	22.791485	43.079197	47.73379
21-09-20 06:00	2	48.07363	25.426275	34.34081
21-09-20 06:10	2	50.861275	33.0552	8.15997
21-09-20 06:20	2	45.694374	36.72416	30.552221
21-09-20 06:30	2	72.67149	44.996754	59.937263
21-09-20 06:40	2	2.3899999	27.868576	1.1949996
21-09-20 06:50	2	0.0	2.3899999	3.584999
21-09-20 07:00	3	0.0	11.955	5.7735095
21-09-20 07:10	3	0.0	5.9799995	3.5900002
21-09-20 07:20	3	2.3899999	0.0	8.873526
21-09-20 07:30	3	0.0	0.0	0.0
21-09-20 07:40	3	0.0	4.7799997	0.0
21-09-20 07:50	3	0.0	10.901288	0.0
21-09-20 08:00	3	1.6899853	0.0	0.0
21-09-20 08:10	3	3.5849998	2.3899999	3.5900002
21-09-20 08:20	3	0.0	2.3899999	2.395
21-09-20 08:30	3	0.0	0.0	0.0
21-09-20 08:40	3	0.0	0.0	0.0
21-09-20 08:50	3	4.7799997	2.3949997	0.0
21-09-20 09:00	3	7.452101	0.0	0.0
21-09-20 09:10	3	20.690037	11.98	9.377049
21-09-20 09:20	3	6.2684937	0.0	1.1949999
21-09-20 09:30	3	7.456575	0.0	2.8885243
21-09-20 09:40	3	5.975	9.1499405	1.1999999
21-09-20 09:50	3	12.523676	5.9749994	11.754971
21-09-20 10:00	3	43.01914	6.479985	0.0
21-09-20 10:10	3	48.4479	17.234987	8.16497
21-09-20 10:20	3	40.2955	26.900528	1.1949998
21-09-20 10:30	3	68.43727	13.730067	0.0
21-09-20 10:40	3	18.229958	5.2785254	1.1949999
21-09-20 10:50	3	27.60554	1.1949999	2.8885248
21-09-20 11:00	3	0.0	0.0	0.0
21-09-20 11:10	3	5.9800005	6.056544	3.5900002
21-09-20 11:20	3	0.0	11.048494	9.6465435
21-09-20 11:30	3	2.3949997	4.5785093	3.5849998
21-09-20 11:40	3	0.0	4.0835238	3.8601375
21-09-20 11:50	3	0.0	2.3899999	3.8133864
21-09-20 12:00	3	8.375	6.173667	4.088525
21-09-20 12:10	3	0.0	0.0	15.165556
21-09-20 12:20	3	1.1949999	7.673524	3.8715737
21-09-20 12:30	3	0.0	5.2799854	0.0
21-09-20 12:40	3	7.6649857	2.39	3.5899994
21-09-20 12:50	3	27.947735	1.1949997	0.0
21-09-20 13:00	3	1.1949999	2.3899999	2.8849852
21-09-20 13:10	3	1.1949999	2.3899999	1.6899855
21-09-20 13:20	3	3.5899994	0.0	2.8849857
21-09-20 13:30	3	0.0	0.0	2.3899999
21-09-20 13:40	3	1.6935244	5.769971	5.975
21-09-20 13:50	3	6.2699556	0.0	0.0
21-09-20 14:00	3	32.516834	5.9849997	0.0
21-09-20 14:10	3	4.366559	1.1999999	0.0
21-09-20 14:20	3	2.3899999	0.0	0.0
21-09-20 14:30	3	0.0	0.0	1.1949999
21-09-20 14:40	3	1.1949999	3.8743412	0.0
21-09-20 14:50	3	2.3899999	0.0	0.0
21-09-20 15:00	3	0.0	0.0	4.0799856
21-09-20 15:10	3	0.0	1.1949998	2.3899999
21-09-20 15:20	3	0.0	11.047101	2.3899999
21-09-20 15:30	3	15.829956	35.967003	7.174999
21-09-20 15:40	3	103.62528	130.05672	107.20842
21-09-20 15:50	3	85.73313	119.79004	44.7286
21-09-20 16:00	3	28.58852	16.832003	14.153509
21-09-20 16:10	3	43.787064	57.544395	32.239677
21-09-20 16:20	3	56.923412	37.959267	3.5900006
21-09-20 16:30	3	0.0	3.5849984	0.0
21-09-20 16:40	3	1.1949999	19.291626	0.0
21-09-20 16:50	3	4.7799997	7.175	0.0
21-09-20 17:00	3	0.0	1.6899853	0.0
21-09-20 17:10	3	0.0	0.0	0.0
21-09-20 17:20	3	0.0	0.0	0.0
21-09-20 17:30	3	2.3899999	4.78	1.2
21-09-20 17:40	3	1.1949996	5.773509	21.404282
21-09-20 17:50	3	0.0	2.3899999	0.0
21-09-20 18:00	3	0.0	0.0	0.0
21-09-20 18:10	3	0.0	0.0	0.0
21-09-20 18:20	3	0.0	0.0	1.1999999
21-09-20 18:30	3	0.0	0.0	0.0
21-09-20 18:40	3	0.0	8.663495	1.689985
21-09-20 18:50	3	0.0	0.0	0.0
21-09-20 19:00	3	0.0	4.7799997	1.1949997
21-09-20 19:10	3	0.0	3.5850003	0.0
21-09-20 19:20	3	0.0	11.949999	11.541559
21-09-20 19:30	3	32.44715	10.337086	43.080936
21-09-20 19:40	3	33.857643	29.573406	13.432101
21-09-20 19:50	3	31.927425	14.92007	7.4743395
21-09-20 20:00	3	6.469985	4.7799997	0.0
21-09-20 20:10	3	13.6705065	0.0	0.0
21-09-20 20:20	3	8.144449	0.0	3.5900002
21-09-20 20:30	3	2.3950002	1.1949999	12.459985
21-09-20 20:40	3	0.0	0.0	0.0
21-09-20 20:50	3	1.1949999	0.0	0.0
21-09-20 21:00	3	0.0	0.0	2.3899994
21-09-20 21:10	3	0.0	1.1949998	1.6899849
21-09-20 21:20	3	0.0	1.1949999	3.3835094
21-09-20 21:30	3	7.175	0.0	19.202074
21-09-20 21:40	3	0.0	2.3899994	0.0
21-09-20 21:50	3	0.0	4.7800007	1.1949999
21-09-20 22:00	3	5.9799995	20.98376	18.538374
21-09-20 22:10	3	12.739942	16.32994	31.12945
21-09-20 22:20	3	24.080534	6.4785247	12.034312
21-09-20 22:30	3	14.220052	0.0	1.6935244
21-09-20 22:40	3	2.3899994	0.0	0.0
21-09-20 22:50	3	14.433462	7.6699843	14.144971
21-09-20 23:00	3	0.0	25.706146	20.47076
21-09-20 23:10	3	0.0	15.842035	37.01265
21-09-20 23:20	3	16.312086	0.0	9.147086
21-09-20 23:30	3	17.923634	3.8765743	2.8899853
21-09-20 23:40	3	5.9749994	1.1949999	6.4699845
21-09-20 23:50	3	0.0	5.974999	22.103449
21-09-21 00:00	3	11.734293	11.821428	38.020798
21-09-21 00:10	3	38.55359	27.382198	29.15643
21-09-21 00:20	3	21.61147	11.548481	13.723674
21-09-21 00:30	3	4.079985	21.870848	50.558716
21-09-21 00:40	3	13.72153	23.393475	4.370099
21-09-21 00:50	3	47.137947	21.610613	35.33214
21-09-21 01:00	3	23.266378	23.861969	31.531494
21-09-21 01:10	3	0.0	8.45061	14.125226
21-09-21 01:20	3	14.642034	17.75629	0.0
21-09-21 01:30	3	0.0	16.116531	0.0
21-09-21 01:40	3	0.0	26.617865	0.0
21-09-21 01:50	3	1.6899847	38.862247	5.2835255
21-09-21 02:00	3	16.19376	1.1949999	0.0
21-09-21 02:10	3	24.365967	4.7799997	12.949969
21-09-21 02:20	3	30.726593	9.565	31.409817
21-09-21 02:30	3	6.469986	12.444985	2.884985
21-09-21 02:40	3	30.38998	0.0	12.322191
21-09-21 02:50	3	20.097399	0.0	2.8849847
21-09-21 03:00	3	30.20988	0.0	8.238134
21-09-21 03:10	3	23.93278	4.0799856	2.3950002
21-09-21 03:20	3	4.785	1.1949999	5.975
21-09-21 03:30	3	17.520626	2.889985	30.901545
21-09-21 03:40	3	7.4571013	8.680574	0.0
21-09-21 03:50	3	0.0	7.6685243	25.76714
21-09-21 04:00	3	2.3899999	11.373256	2.3950002
21-09-21 04:10	3	0.0	23.08389	0.0
21-09-21 04:20	3	0.0	3.5899994	0.0
21-09-21 04:30	3	0.0	32.845325	8.869986
21-09-21 04:40	3	1.1949999	2.3899999	1.1999999
21-09-21 04:50	3	14.421545	14.3421755	7.463492
21-09-21 05:00	3	24.693478	27.087086	3.5899997
21-09-21 05:10	3	19.942019	30.97905	16.423409
21-09-21 05:20	3	38.915882	19.221546	37.748535
21-09-21 05:30	3	21.757195	8.94153	13.649984
21-09-21 05:40	3	14.3550005	29.134785	23.695227
21-09-21 05:50	3	34.081993	22.800083	4.3643265
21-09-21 06:00	3	11.254985	36.2365	11.331531
21-09-21 06:10	3	24.980053	51.648174	24.754421
21-09-21 06:20	3	3.5899994	21.119942	25.680069
21-09-21 06:30	3	22.583658	12.74848	41.670628
21-09-21 06:40	3	19.284143	3.37997	15.124326
21-09-21 06:50	3	1.1949999	4.7799993	8.147992
21-09-21 07:00	4	0.0	0.0	0.0
21-09-21 07:10	4	1.6899853	26.532307	8.16497
21-09-21 07:20	4	1.6899853	0.0	0.0
21-09-21 07:30	4	1.6899853	0.0	0.0
21-09-21 07:40	4	0.0	7.1699996	7.1799994
21-09-21 07:50	4	5.0621014	9.846575	1.1950002
21-09-21 08:00	4	1.1950002	0.0	0.0
21-09-21 08:10	4	4.079985	0.0	0.0
21-09-21 08:20	4	14.634954	11.838589	2.3950005
21-09-21 08:30	4	60.702843	19.22554	10.25865
21-09-21 08:40	4	29.347239	7.9515595	3.3152866
21-09-21 08:50	4	58.79137	0.0	0.27971366
21-09-21 09:00	4	12.949971	16.820086	4.7799993
21-09-21 09:10	4	7.1699996	0.0	0.0
21-09-21 09:20	4	24.408524	0.0	0.0
21-09-21 09:30	4	8.16497	0.0	0.0
21-09-21 09:40	4	1.1949999	0.0	0.0
21-09-21 09:50	4	3.5899997	0.0	0.0
21-09-21 10:00	4	16.32656	11.264986	14.92507
21-09-21 10:10	4	21.389965	17.316532	9.645082
21-09-21 10:20	4	26.38561	39.641087	39.632114
21-09-21 10:30	4	24.285566	19.499105	27.595081
21-09-21 10:40	4	2.3899996	17.810055	19.925098
21-09-21 10:50	4	4.5785093	7.264539	5.77351
21-09-21 11:00	4	0.0	2.5870361	0.0
21-09-21 11:10	4	23.372757	1.1949999	0.0
21-09-21 11:20	4	0.0	12.036545	0.0
21-09-21 11:30	4	0.0	7.1699996	2.395
21-09-21 11:40	4	3.663137	2.3899999	0.0
21-09-21 11:50	4	3.3018336	2.6765745	0.0
21-09-21 12:00	4	0.0	0.0	1.6935244
21-09-21 12:10	4	13.639986	0.0	0.0
21-09-21 12:20	4	0.0	0.0	0.0
21-09-21 12:30	4	0.0	4.7799993	0.0
21-09-21 12:40	4	1.1949999	3.3638	0.67629015
21-09-21 12:50	4	0.0	1.9197247	5.31371
21-09-21 13:00	4	2.3899999	0.0	1.1949999
21-09-21 13:10	4	0.0	0.0	0.0
21-09-21 13:20	4	3.5849996	0.0	6.9770484
21-09-21 13:30	4	0.0	6.4735246	5.071574
21-09-21 13:40	4	0.0	0.0	1.1999999
21-09-21 13:50	4	0.0	3.5850003	0.0
21-09-21 14:00	4	0.0	3.5849998	2.4
21-09-21 14:10	4	9.363509	3.5849996	3.3870494
21-09-21 14:20	4	21.897026	0.0	2.8935244
21-09-21 14:30	4	23.737751	4.166272	6.478524
21-09-21 14:40	4	22.50997	4.985288	4.0799856
21-09-21 14:50	4	1.1949999	3.5850003	0.0
21-09-21 15:00	4	5.2835245	0.0	2.3949997
21-09-21 15:10	4	0.0	2.3949997	1.1949999
21-09-21 15:20	4	2.8885243	0.0	0.0
21-09-21 15:30	4	0.0	0.0	0.0
21-09-21 15:40	4	0.0	0.0	0.0
21-09-21 15:50	4	1.689985	0.0	3.5849998
21-09-21 16:00	4	1.6899855	0.0	4.7799997
21-09-21 16:10	4	2.3899999	4.0835247	0.0
21-09-21 16:20	4	1.1949997	2.8849847	5.067102
21-09-21 16:30	4	2.3899999	7.1699996	0.0
21-09-21 16:40	4	5.2885246	1.1949999	1.1949999
21-09-21 16:50	4	3.383508	0.0	6.2593412
21-09-21 17:00	4	0.0	1.6899853	0.0
21-09-21 17:10	4	3.5849996	4.7799997	1.1949996
21-09-21 17:20	4	0.0	0.0	0.0
21-09-21 17:30	4	9.15156	0.0	0.0
21-09-21 17:40	4	3.5850003	1.1949999	0.0
21-09-21 17:50	4	7.6699853	4.7799997	6.7634797
21-09-21 18:00	4	14.825241	2.3899996	2.3950005
21-09-21 18:10	4	0.0	1.1839794	10.862622
21-09-21 18:20	4	14.421544	0.011020752	5.9849997
21-09-21 18:30	4	1.2	7.1700006	0.0
21-09-21 18:40	4	3.5849998	10.754999	24.985054
21-09-21 18:50	4	1.1949997	5.76997	12.448622
21-09-21 19:00	4	11.7535095	22.252796	0.0
21-09-21 19:10	4	13.348666	2.39	5.279985
21-09-21 19:20	4	30.054394	12.449984	2.6765745
21-09-21 19:30	4	0.0	11.95	22.582819
21-09-21 19:40	4	0.0	4.0799856	22.830545
21-09-21 19:50	4	6.469985	2.8849854	16.418476
21-09-21 20:00	4	7.1699996	1.1949998	0.0
21-09-21 20:10	4	2.3899994	8.164969	0.0
21-09-21 20:20	4	6.7570863	7.7342024	3.5850003
21-09-21 20:30	4	1.1950002	4.7799997	0.0
21-09-21 20:40	4	2.3949997	0.0	0.0
21-09-21 20:50	4	2.3950002	5.9750004	2.39
21-09-21 21:00	4	12.040083	0.0	2.3899999
21-09-21 21:10	4	35.235794	9.565001	11.044954
21-09-21 21:20	4	33.725777	10.755	38.565243
21-09-21 21:30	4	24.677341	1.1949999	8.662034
21-09-21 21:40	4	2.3900003	5.0621004	7.537741
21-09-21 21:50	4	10.064984	2.3899999	13.774405
21-09-21 22:00	4	0.0	8.16497	3.5849998
21-09-21 22:10	4	2.6721008	6.2684927	16.131989
21-09-21 22:20	4	6.0565443	19.702057	18.79217
21-09-21 22:30	4	10.073524	0.0	22.44586
21-09-21 22:40	4	9.858495	1.1949999	23.10004
21-09-21 22:50	4	0.0	0.0	14.631574
21-09-21 23:00	4	5.975	11.249985	0.0
21-09-21 23:10	4	15.124941	0.0	8.659955
21-09-21 23:20	4	17.31699	15.124939	20.756409
21-09-21 23:30	4	22.808466	15.122086	15.537176
21-09-21 23:40	4	46.483948	37.700745	29.556326
21-09-21 23:50	4	26.808544	25.684132	13.452032
21-09-22 00:00	4	11.543479	11.534326	36.543694
21-09-22 00:10	4	2.6721008	2.3949995	25.59494
21-09-22 00:20	4	2.3899999	12.0384655	18.192743
21-09-22 00:30	4	0.0	7.6649847	12.454985
21-09-22 00:40	4	0.0	14.41707	46.809258
21-09-22 00:50	4	24.265886	4.784999	2.395
21-09-22 01:00	4	19.702055	28.856659	0.0
21-09-22 01:10	4	16.409866	20.42889	2.3899999
21-09-22 01:20	4	34.28185	31.82191	12.944971
21-09-22 01:30	4	33.76567	23.012056	13.658524
21-09-22 01:40	4	31.946396	25.391571	0.0
21-09-22 01:50	4	5.5615587	13.014188	10.844927
21-09-22 02:00	4	24.895226	0.0	5.9799995
21-09-22 02:10	4	69.97417	39.62147	27.252874
21-09-22 02:20	4	66.270294	50.823563	23.29699
21-09-22 02:30	4	69.92409	29.556484	33.43936
21-09-22 02:40	4	50.390717	44.942177	31.265467
21-09-22 02:50	4	26.282272	33.833427	20.646275
21-09-22 03:00	4	29.349695	31.942698	23.297056
21-09-22 03:10	4	18.228497	27.803493	13.72507
21-09-22 03:20	4	38.597538	11.831356	24.637547
21-09-22 03:30	4	2.3899999	5.2749853	36.606697
21-09-22 03:40	4	8.159971	0.0	4.0849853
21-09-22 03:50	4	1.1949999	1.1949999	8.375001
21-09-22 04:00	4	0.0	1.689985	11.33653
21-09-22 04:10	4	2.3899999	1.6899849	8.020783
21-09-22 04:20	4	5.76997	21.877026	0.0
21-09-22 04:30	4	13.643524	21.901958	0.0
21-09-22 04:40	4	9.151559	12.225737	1.1949999
21-09-22 04:50	4	0.0	32.92084	9.363509
21-09-22 05:00	4	3.5899994	1.1949999	0.0
21-09-22 05:10	4	32.373116	21.192167	7.683525
21-09-22 05:20	4	15.481644	15.488998	14.392788
21-09-22 05:30	4	27.077087	18.233494	11.046575
21-09-22 05:40	4	15.072794	22.58704	18.913605
21-09-22 05:50	4	22.380184	25.97279	11.345068
21-09-22 06:00	4	15.359369	2.6765742	16.310194
21-09-22 06:10	4	4.579971	14.921529	0.0
21-09-22 06:20	4	63.917744	26.592102	9.15156
21-09-22 06:30	4	69.6807	35.11805	18.295567
21-09-22 06:40	4	5.9800005	27.440731	46.07016
21-09-22 06:50	4	0.0	9.565	10.55851
21-09-22 07:00	5	2.3899999	3.3799706	8.659956
21-09-22 07:10	5	0.0	0.0	0.0
21-09-22 07:20	5	42.662724	33.55056	12.530596
21-09-22 07:30	5	10.755	0.0	1.1949999
21-09-22 07:40	5	0.0	0.0	5.2785244
21-09-22 07:50	5	5.974998	0.0	0.0
21-09-22 08:00	5	0.0	0.0	0.0
21-09-22 08:10	5	4.7799997	0.0	7.467032
21-09-22 08:20	5	2.3900006	0.0	2.6721008
21-09-22 08:30	5	2.39	0.0	4.312794
21-09-22 08:40	5	0.0	0.0	0.0
21-09-22 08:50	5	3.5849998	8.1699705	5.2835245
21-09-22 09:00	5	0.0	10.572049	0.0
21-09-22 09:10	5	0.0	0.0	8.656573
21-09-22 09:20	5	13.719203	4.083524	1.2
21-09-22 09:30	5	13.439955	8.365	1.6899853
21-09-22 09:40	5	0.0	1.6899853	2.3899999
21-09-22 09:50	5	15.137019	4.7799997	8.5715685
21-09-22 10:00	5	57.990887	8.16497	33.306572
21-09-22 10:10	5	20.413462	4.556406	0.0
21-09-22 10:20	5	0.0	4.3035793	1.6899855
21-09-22 10:30	5	11.254985	4.574971	18.796642
21-09-22 10:40	5	29.646252	1.1949999	4.785001
21-09-22 10:50	5	33.989735	0.0	6.262101
21-09-22 11:00	5	48.588676	2.8849854	12.952049
21-09-22 11:10	5	38.827084	4.5749702	34.029552
21-09-22 11:20	5	18.097157	4.0799847	18.00707
21-09-22 11:30	5	24.97558	4.7799997	16.556286
21-09-22 11:40	5	18.71156	13.639984	12.745555
21-09-22 11:50	5	39.71294	21.592258	33.256645
21-09-22 12:00	5	16.733637	18.018465	13.238622
21-09-22 12:10	5	10.764999	2.3899999	0.0
21-09-22 12:20	5	0.0	0.0	0.0
21-09-22 12:30	5	0.0	0.0	0.0
21-09-22 12:40	5	0.0	5.975	0.0
21-09-22 12:50	5	2.8885243	0.0	4.785
21-09-22 13:00	5	0.0	12.444984	0.0
21-09-22 13:10	5	0.0	2.3899992	3.869341
21-09-22 13:20	5	2.3949997	0.0	2.8899856
21-09-22 13:30	5	0.0	0.0	7.4543405
21-09-22 13:40	5	0.0	1.1949999	0.0
21-09-22 13:50	5	0.0	0.0	0.0
21-09-22 14:00	5	11.949998	0.0	1.2
21-09-22 14:10	5	0.0	0.0	0.0
21-09-22 14:20	5	0.0	0.0	0.0
21-09-22 14:30	5	0.0	0.0	3.6
21-09-22 14:40	5	7.688524	5.7699704	7.4593406
21-09-22 14:50	5	6.4799857	21.606546	5.7770486
21-09-22 15:00	5	0.0	4.7799997	1.1949999
21-09-22 15:10	5	0.0	0.0	0.0
21-09-22 15:20	5	2.8849854	1.1949999	3.5849998
21-09-22 15:30	5	0.0	2.39	0.0
21-09-22 15:40	5	0.0	0.0	1.6935244
21-09-22 15:50	5	1.1949999	1.1949999	1.6935247
21-09-22 16:00	5	2.3899999	2.39	12.444985
21-09-22 16:10	5	2.3899999	1.1999999	8.159969
21-09-22 16:20	5	3.5849998	6.4785247	0.0
21-09-22 16:30	5	2.3899999	0.0	2.8849854
21-09-22 16:40	5	7.1700006	1.1999998	7.1800003
21-09-22 16:50	5	12.736557	1.2	0.0
21-09-22 17:00	5	0.0	7.1700006	0.0
21-09-22 17:10	5	0.0	4.7849994	1.1949999
21-09-22 17:20	5	0.0	0.0	0.0
21-09-22 17:30	5	2.3899999	3.3799713	1.6899853
21-09-22 17:40	5	0.0	10.141529	2.3900003
21-09-22 17:50	5	1.1949998	2.8899848	1.1949999
21-09-22 18:00	5	1.1949999	4.079984	5.7735095
21-09-22 18:10	5	0.0	11.949997	0.0
21-09-22 18:20	5	3.1722362	22.004982	1.2000002
21-09-22 18:30	5	1.8898652	0.0	0.0
21-09-22 18:40	5	3.5849998	3.3799706	11.748509
21-09-22 18:50	5	14.91653	0.0	1.1949999
21-09-22 19:00	5	5.073493	0.0	0.0
21-09-22 19:10	5	0.0	1.1949998	0.0
21-09-22 19:20	5	0.0	0.0	6.4735246
21-09-22 19:30	5	11.753508	0.0	2.6721022
21-09-22 19:40	5	0.0	0.0	8.37
21-09-22 19:50	5	2.395	0.0	0.0
21-09-22 20:00	5	7.174999	0.0	0.0
21-09-22 20:10	5	1.1949999	5.975	3.627049
21-09-22 20:20	5	5.279986	28.557068	27.6215
21-09-22 20:30	5	0.0	5.2749844	2.395
21-09-22 20:40	5	8.6521015	1.1949999	9.565001
21-09-22 20:50	5	17.73497	8.37	1.6935241
21-09-22 21:00	5	20.6915	5.3442035	6.7556243
21-09-22 21:10	5	6.2649555	5.2749853	4.0799856
21-09-22 21:20	5	28.982098	9.35497	23.487116
21-09-22 21:30	5	19.495565	8.864985	21.917576
21-09-22 21:40	5	44.046883	4.5785093	11.271736
21-09-22 21:50	5	22.495224	17.247734	2.7357528
21-09-22 22:00	5	0.0	10.817335	17.8022
21-09-22 22:10	5	0.0	4.7799997	5.77497
21-09-22 22:20	5	0.0	11.95	0.0
21-09-22 22:30	5	7.4571013	4.079985	13.721441
21-09-22 22:40	5	6.7027946	10.3465605	9.36497
21-09-22 22:50	5	24.996443	31.948816	34.356644
21-09-22 23:00	5	5.0665755	4.6460376	28.85383
21-09-22 23:10	5	37.430565	37.773193	17.713232
21-09-22 23:20	5	0.0	9.559999	6.9720497
21-09-22 23:30	5	0.0	2.3899999	22.184696
21-09-22 23:40	5	6.974971	5.274985	3.8721015
21-09-22 23:50	5	24.274267	10.754999	33.004124
21-09-23 00:00	5	15.903119	16.32494	36.24773
21-09-23 00:10	5	26.41485	25.488422	46.567406
21-09-23 00:20	5	19.81865	28.148602	19.032593
21-09-23 00:30	5	11.323683	12.738478	6.9770494
21-09-23 00:40	5	14.647036	6.2621	21.806515
21-09-23 00:50	5	35.195274	22.57866	43.57076
21-09-23 01:00	5	39.64794	19.496656	31.048676
21-09-23 01:10	5	12.522057	30.030762	26.957916
21-09-23 01:20	5	7.038661	10.843462	37.514965
21-09-23 01:30	5	13.020578	10.56351	8.873524
21-09-23 01:40	5	36.37091	42.658154	2.3949997
21-09-23 01:50	5	15.838495	22.31156	0.0
21-09-23 02:00	5	55.925194	53.420055	3.7836652
21-09-23 02:10	5	24.040966	23.70497	5.2799864
21-09-23 02:20	5	62.316	46.35785	11.767049
21-09-23 02:30	5	19.133562	11.249986	0.0
21-09-23 02:40	5	32.55375	0.0	4.5749702
21-09-23 02:50	5	7.1700006	2.3899999	1.1949999
21-09-23 03:00	5	0.0	0.0	5.974999
21-09-23 03:10	5	17.992327	0.0	0.0
21-09-23 03:20	5	7.1700006	0.0	8.164969
21-09-23 03:30	5	3.5899994	6.9699707	6.4735236
21-09-23 03:40	5	2.3900003	17.816362	51.051624
21-09-23 03:50	5	12.454985	21.897804	16.60912
21-09-23 04:00	5	6.0421467	15.56278	15.411512
21-09-23 04:10	5	23.107819	21.39766	34.83809
21-09-23 04:20	5	19.706528	9.644926	25.39729
21-09-23 04:30	5	13.938477	12.449985	8.663494
21-09-23 04:40	5	21.018652	17.51656	2.8849854
21-09-23 04:50	5	79.11952	64.208496	28.088608
21-09-23 05:00	5	10.77	5.127025	10.345625
21-09-23 05:10	5	7.6699843	5.9849997	29.57018
21-09-23 05:20	5	11.744967	9.575	6.474984
21-09-23 05:30	5	39.12201	14.421544	3.5849998
21-09-23 05:40	5	21.8815	9.751319	0.3232377
21-09-23 05:50	5	35.246742	42.43943	14.380407
21-09-23 06:00	5	35.066883	14.595039	0.0
21-09-23 06:10	5	5.98	34.76655	9.8499565
21-09-23 06:20	5	0.0	47.265774	14.381319
21-09-23 06:30	5	2.3899999	50.483143	28.288479
21-09-23 06:40	5	24.989895	22.275955	11.825581
21-09-23 06:50	5	0.0	0.0	4.083524
21-09-23 07:00	6	2.3899999	4.084985	1.1949999
21-09-23 07:10	6	0.0	0.0	0.0
21-09-23 07:20	6	4.083524	13.155002	6.760099
21-09-23 07:30	6	20.190899	20.486217	5.975
21-09-23 07:40	6	1.1949999	7.175	0.0
21-09-23 07:50	6	2.3899999	0.0	5.98
21-09-23 08:00	6	0.0	0.0	0.0
21-09-23 08:10	6	0.0	0.0	0.0
21-09-23 08:20	6	0.0	0.0	1.1949999
21-09-23 08:30	6	0.0	0.0	0.0
21-09-23 08:40	6	1.6899847	0.0	0.0
21-09-23 08:50	6	6.759941	2.8849852	4.083524
21-09-23 09:00	6	31.159924	0.0	0.0
21-09-23 09:10	6	0.0	6.7520857	0.0
21-09-23 09:20	6	2.3899996	0.0	4.78
21-09-23 09:30	6	15.843495	1.1949996	1.1949999
21-09-23 09:40	6	34.657055	35.545483	1.1949999
21-09-23 09:50	6	34.053703	9.372047	9.0977955
21-09-23 10:00	6	38.63858	20.119968	3.5850003
21-09-23 10:10	6	23.992601	50.705475	13.59995
21-09-23 10:20	6	not_recorded	not_recorded	not_recorded
21-09-23 10:30	6	not_recorded	not_recorded	not_recorded
21-09-23 10:40	6	not_recorded	not_recorded	not_recorded
21-09-23 10:50	6	not_recorded	not_recorded	not_recorded
21-09-23 11:00	6	not_recorded	not_recorded	not_recorded
21-09-23 11:10	6	not_recorded	not_recorded	not_recorded
21-09-23 11:20	6	not_recorded	not_recorded	not_recorded
21-09-23 11:30	6	not_recorded	not_recorded	not_recorded
21-09-23 11:40	6	not_recorded	not_recorded	not_recorded
21-09-23 11:50	6	not_recorded	not_recorded	not_recorded
21-09-23 12:00	6	not_recorded	not_recorded	not_recorded
21-09-23 12:10	6	not_recorded	not_recorded	not_recorded
21-09-23 12:20	6	not_recorded	not_recorded	not_recorded
21-09-23 12:30	6	not_recorded	not_recorded	not_recorded
21-09-23 12:40	6	not_recorded	not_recorded	not_recorded
21-09-23 12:50	6	not_recorded	not_recorded	not_recorded
21-09-23 13:00	6	not_recorded	not_recorded	not_recorded
21-09-23 13:10	6	not_recorded	not_recorded	not_recorded
21-09-23 13:20	6	not_recorded	not_recorded	not_recorded
21-09-23 13:30	6	not_recorded	not_recorded	not_recorded
21-09-23 13:40	6	not_recorded	not_recorded	not_recorded
21-09-23 13:50	6	not_recorded	not_recorded	not_recorded
21-09-23 14:00	6	not_recorded	not_recorded	not_recorded
21-09-23 14:10	6	not_recorded	not_recorded	not_recorded
21-09-23 14:20	6	not_recorded	not_recorded	not_recorded
21-09-23 14:30	6	not_recorded	not_recorded	not_recorded
21-09-23 14:40	6	not_recorded	not_recorded	not_recorded
21-09-23 14:50	6	not_recorded	not_recorded	not_recorded
21-09-23 15:00	6	not_recorded	not_recorded	not_recorded
21-09-23 15:10	6	not_recorded	not_recorded	not_recorded
21-09-23 15:20	6	not_recorded	not_recorded	not_recorded
21-09-23 15:30	6	not_recorded	not_recorded	not_recorded
21-09-23 15:40	6	not_recorded	not_recorded	not_recorded
21-09-23 15:50	6	not_recorded	not_recorded	not_recorded
21-09-23 16:00	6	not_recorded	not_recorded	not_recorded
21-09-23 16:10	6	not_recorded	not_recorded	not_recorded
21-09-23 16:20	6	not_recorded	not_recorded	not_recorded
21-09-23 16:30	6	not_recorded	not_recorded	not_recorded
21-09-23 16:40	6	not_recorded	not_recorded	not_recorded
21-09-23 16:50	6	not_recorded	not_recorded	not_recorded
21-09-23 17:00	6	not_recorded	not_recorded	not_recorded
21-09-23 17:10	6	not_recorded	not_recorded	not_recorded
21-09-23 17:20	6	not_recorded	not_recorded	not_recorded
21-09-23 17:30	6	not_recorded	not_recorded	not_recorded
21-09-23 17:40	6	not_recorded	not_recorded	not_recorded
21-09-23 17:50	6	not_recorded	not_recorded	not_recorded
21-09-23 18:00	6	not_recorded	not_recorded	not_recorded
21-09-23 18:10	6	not_recorded	not_recorded	not_recorded
21-09-23 18:20	6	not_recorded	not_recorded	not_recorded
21-09-23 18:30	6	not_recorded	not_recorded	not_recorded
21-09-23 18:40	6	not_recorded	not_recorded	not_recorded
21-09-23 18:50	6	not_recorded	not_recorded	not_recorded
21-09-23 19:00	6	not_recorded	not_recorded	not_recorded
21-09-23 19:10	6	not_recorded	not_recorded	not_recorded
21-09-23 19:20	6	not_recorded	not_recorded	not_recorded
21-09-23 19:30	6	not_recorded	not_recorded	not_recorded
21-09-23 19:40	6	not_recorded	not_recorded	not_recorded
21-09-23 19:50	6	not_recorded	not_recorded	not_recorded
21-09-23 20:00	6	not_recorded	not_recorded	not_recorded
21-09-23 20:10	6	not_recorded	not_recorded	not_recorded
21-09-23 20:20	6	not_recorded	not_recorded	not_recorded
21-09-23 20:30	6	not_recorded	not_recorded	not_recorded
21-09-23 20:40	6	not_recorded	not_recorded	not_recorded
21-09-23 20:50	6	not_recorded	not_recorded	not_recorded
21-09-23 21:00	6	not_recorded	not_recorded	not_recorded
21-09-23 21:10	6	not_recorded	not_recorded	not_recorded
21-09-23 21:20	6	not_recorded	not_recorded	not_recorded
21-09-23 21:30	6	not_recorded	not_recorded	not_recorded
21-09-23 21:40	6	not_recorded	not_recorded	not_recorded
21-09-23 21:50	6	not_recorded	not_recorded	not_recorded
21-09-23 22:00	6	not_recorded	not_recorded	not_recorded
21-09-23 22:10	6	not_recorded	not_recorded	not_recorded
21-09-23 22:20	6	not_recorded	not_recorded	not_recorded
21-09-23 22:30	6	not_recorded	not_recorded	not_recorded
21-09-23 22:40	6	not_recorded	not_recorded	not_recorded
21-09-23 22:50	6	not_recorded	not_recorded	not_recorded
21-09-23 23:00	6	not_recorded	not_recorded	not_recorded
21-09-23 23:10	6	not_recorded	not_recorded	not_recorded
21-09-23 23:20	6	not_recorded	not_recorded	not_recorded
21-09-23 23:30	6	not_recorded	not_recorded	not_recorded
21-09-23 23:40	6	not_recorded	not_recorded	not_recorded
21-09-23 23:50	6	not_recorded	not_recorded	not_recorded
21-09-24 00:00	6	not_recorded	not_recorded	not_recorded
21-09-24 00:10	6	not_recorded	not_recorded	not_recorded
21-09-24 00:20	6	not_recorded	not_recorded	not_recorded
21-09-24 00:30	6	not_recorded	not_recorded	not_recorded
21-09-24 00:40	6	not_recorded	not_recorded	not_recorded
21-09-24 00:50	6	not_recorded	not_recorded	not_recorded
21-09-24 01:00	6	not_recorded	not_recorded	not_recorded
21-09-24 01:10	6	not_recorded	not_recorded	not_recorded
21-09-24 01:20	6	not_recorded	not_recorded	not_recorded
21-09-24 01:30	6	not_recorded	not_recorded	not_recorded
21-09-24 01:40	6	not_recorded	not_recorded	not_recorded
21-09-24 01:50	6	not_recorded	not_recorded	not_recorded
21-09-24 02:00	6	not_recorded	not_recorded	not_recorded
21-09-24 02:10	6	not_recorded	not_recorded	not_recorded
21-09-24 02:20	6	not_recorded	not_recorded	not_recorded
21-09-24 02:30	6	not_recorded	not_recorded	not_recorded
21-09-24 02:40	6	not_recorded	not_recorded	not_recorded
21-09-24 02:50	6	not_recorded	not_recorded	not_recorded
21-09-24 03:00	6	not_recorded	not_recorded	not_recorded
21-09-24 03:10	6	not_recorded	not_recorded	not_recorded
21-09-24 03:20	6	not_recorded	not_recorded	not_recorded
21-09-24 03:30	6	not_recorded	not_recorded	not_recorded
21-09-24 03:40	6	not_recorded	not_recorded	not_recorded
21-09-24 03:50	6	not_recorded	not_recorded	not_recorded
21-09-24 04:00	6	not_recorded	not_recorded	not_recorded
21-09-24 04:10	6	not_recorded	not_recorded	not_recorded
21-09-24 04:20	6	not_recorded	not_recorded	not_recorded
21-09-24 04:30	6	not_recorded	not_recorded	not_recorded
21-09-24 04:40	6	not_recorded	not_recorded	not_recorded
21-09-24 04:50	6	not_recorded	not_recorded	not_recorded
21-09-24 05:00	6	not_recorded	not_recorded	not_recorded
21-09-24 05:10	6	not_recorded	not_recorded	not_recorded
21-09-24 05:20	6	not_recorded	not_recorded	not_recorded
21-09-24 05:30	6	not_recorded	not_recorded	not_recorded
21-09-24 05:40	6	not_recorded	not_recorded	not_recorded
21-09-24 05:50	6	not_recorded	not_recorded	not_recorded
21-09-24 06:00	6	not_recorded	not_recorded	not_recorded
21-09-24 06:10	6	not_recorded	not_recorded	not_recorded
21-09-24 06:20	6	not_recorded	not_recorded	not_recorded
21-09-24 06:30	6	not_recorded	not_recorded	not_recorded
21-09-24 06:40	6	not_recorded	not_recorded	not_recorded
21-09-24 06:50	6	not_recorded	not_recorded	not_recorded
