# Supplementary material for: Rodent home cage monitoring for preclinical safety pharmacology assessment: results of a multi-company validation evaluating nonclinical and clinical data from three compounds
Source: Front Toxicol. 2025 Nov 5;7:1655330. doi: 10.3389/ftox.2025.1655330 (PMC12626872; doi:10.3389/ftox.2025.1655330)
Supplement: Supplementary file 1 [file DataSheet1.zip › GSK/GSK_Distance_VEH_Cage-1.csv]

timestamp	day_index	985141003627866	985141003627867	985141003627868
21-09-03 07:00	-4	not_recorded	not_recorded	not_recorded
21-09-03 07:10	-4	not_recorded	not_recorded	not_recorded
21-09-03 07:20	-4	not_recorded	not_recorded	not_recorded
21-09-03 07:30	-4	not_recorded	not_recorded	not_recorded
21-09-03 07:40	-4	not_recorded	not_recorded	not_recorded
21-09-03 07:50	-4	not_recorded	not_recorded	not_recorded
21-09-03 08:00	-4	not_recorded	not_recorded	not_recorded
21-09-03 08:10	-4	not_recorded	not_recorded	not_recorded
21-09-03 08:20	-4	not_recorded	not_recorded	not_recorded
21-09-03 08:30	-4	not_recorded	not_recorded	not_recorded
21-09-03 08:40	-4	not_recorded	not_recorded	not_recorded
21-09-03 08:50	-4	not_recorded	not_recorded	not_recorded
21-09-03 09:00	-4	not_recorded	not_recorded	not_recorded
21-09-03 09:10	-4	not_recorded	not_recorded	not_recorded
21-09-03 09:20	-4	not_recorded	not_recorded	not_recorded
21-09-03 09:30	-4	not_recorded	not_recorded	not_recorded
21-09-03 09:40	-4	not_recorded	not_recorded	not_recorded
21-09-03 09:50	-4	35.337444	8.379999	29.083582
21-09-03 10:00	-4	25.764898	21.81203	30.762949
21-09-03 10:10	-4	4.79	1.1949999	3.5850003
21-09-03 10:20	-4	16.333477	17.925	0.0
21-09-03 10:30	-4	2.3949997	0.0	0.0
21-09-03 10:40	-4	0.0	0.0	0.0
21-09-03 10:50	-4	0.0	0.0	2.3899999
21-09-03 11:00	-4	0.0	0.0	3.5849998
21-09-03 11:10	-4	0.0	5.76997	0.0
21-09-03 11:20	-4	0.0	5.7735105	3.5849998
21-09-03 11:30	-4	0.0	0.0	0.0
21-09-03 11:40	-4	0.0	0.0	0.0
21-09-03 11:50	-4	0.0	0.0	0.0
21-09-03 12:00	-4	0.0	6.9770484	0.0
21-09-03 12:10	-4	2.3899999	8.675572	0.0
21-09-03 12:20	-4	0.0	4.083524	6.478524
21-09-03 12:30	-4	2.6680675	9.57	0.0
21-09-03 12:40	-4	0.92193204	0.0	0.0
21-09-03 12:50	-4	0.0	3.3799706	0.0
21-09-03 13:00	-4	1.1949999	0.0	0.0
21-09-03 13:10	-4	1.1949999	0.0	10.568509
21-09-03 13:20	-4	7.175	0.0	2.395
21-09-03 13:30	-4	3.5900006	1.1949999	4.7799997
21-09-03 13:40	-4	0.0	7.1699996	8.167048
21-09-03 13:50	-4	11.95	0.0	9.58
21-09-03 14:00	-4	3.5849998	0.0	3.5899997
21-09-03 14:10	-4	0.0	0.0	1.1949999
21-09-03 14:20	-4	0.0	1.6899847	0.0
21-09-03 14:30	-4	1.1949999	1.6899849	2.8899856
21-09-03 14:40	-4	18.71994	10.1286745	25.270538
21-09-03 14:50	-4	14.927835	0.0	0.0
21-09-03 15:00	-4	2.884985	3.5899997	0.0
21-09-03 15:10	-4	4.785001	0.0	0.0
21-09-03 15:20	-4	1.1949999	0.0	0.0
21-09-03 15:30	-4	7.958478	2.4	4.083524
21-09-03 15:40	-4	0.0	4.7799997	6.4885244
21-09-03 15:50	-4	0.0	5.9799995	2.3949997
21-09-03 16:00	-4	4.7849994	1.6935247	2.39
21-09-03 16:10	-4	5.56156	4.0799847	0.0
21-09-03 16:20	-4	0.0	1.1949999	4.784999
21-09-03 16:30	-4	0.0	0.0	0.0
21-09-03 16:40	-4	8.17351	8.365	2.3899999
21-09-03 16:50	-4	2.3949997	7.4649568	4.0835247
21-09-03 17:00	-4	0.0	0.0	0.0
21-09-03 17:10	-4	0.0	0.0	0.0
21-09-03 17:20	-4	0.0	0.0	0.0
21-09-03 17:30	-4	9.853495	0.0	1.1949999
21-09-03 17:40	-4	29.845663	16.95914	17.72851
21-09-03 17:50	-4	5.080573	0.0	0.0
21-09-03 18:00	-4	0.0	1.1949999	0.0
21-09-03 18:10	-4	3.5849998	0.0	0.0
21-09-03 18:20	-4	0.0	8.370001	12.742019
21-09-03 18:30	-4	1.6899855	0.0	0.0
21-09-03 18:40	-4	0.0	9.35497	1.6899849
21-09-03 18:50	-4	2.3899999	10.064985	10.064985
21-09-03 19:00	-4	2.39	3.5849998	8.8649845
21-09-03 19:10	-4	9.368509	13.733609	11.749969
21-09-03 19:20	-4	0.0	0.0	0.0
21-09-03 19:30	-4	4.079985	7.9470873	10.55351
21-09-03 19:40	-4	0.0	0.0	6.2615733
21-09-03 19:50	-4	10.55351	11.7499695	36.23161
21-09-03 20:00	-4	28.920847	14.438464	25.588852
21-09-03 20:10	-4	18.62865	33.16856	12.241574
21-09-03 20:20	-4	18.93497	15.329971	10.34656
21-09-03 20:30	-4	0.0	1.6935241	4.7799997
21-09-03 20:40	-4	11.258525	2.3950002	12.244957
21-09-03 20:50	-4	11.541559	5.975	21.393133
21-09-03 21:00	-4	23.995611	6.469985	11.748509
21-09-03 21:10	-4	0.0	22.004986	0.0
21-09-03 21:20	-4	6.469985	2.8849852	1.1950002
21-09-03 21:30	-4	1.6899855	14.600238	6.9649706
21-09-03 21:40	-4	5.069955	13.904735	0.0
21-09-03 21:50	-4	33.918205	1.6899849	23.79636
21-09-03 22:00	-4	29.051502	7.7431498	27.358074
21-09-03 22:10	-4	1.1949999	12.94351	0.0
21-09-03 22:20	-4	34.074135	52.214294	16.53351
21-09-03 22:30	-4	20.630573	8.101125	16.524971
21-09-03 22:40	-4	30.470596	8.37	19.906559
21-09-03 22:50	-4	39.123104	42.295647	16.529972
21-09-03 23:00	-4	25.184315	55.02128	22.600054
21-09-03 23:10	-4	63.490833	29.96207	49.35393
21-09-03 23:20	-4	29.555027	28.844921	22.373102
21-09-03 23:30	-4	37.24493	60.036793	23.49656
21-09-03 23:40	-4	27.17217	23.783659	30.47699
21-09-03 23:50	-4	23.144169	47.900707	21.803493
21-09-04 00:00	-4	8.868525	41.826057	42.3244
21-09-04 00:10	-4	1.1949999	10.064985	27.09348
21-09-04 00:20	-4	0.0	4.5820494	20.18366
21-09-04 00:30	-4	13.229927	36.05878	6.2720346
21-09-04 00:40	-4	9.57	46.809895	21.283384
21-09-04 00:50	-4	6.4749856	30.058548	43.939503
21-09-04 01:00	-4	36.379414	29.775051	49.632122
21-09-04 01:10	-4	27.880499	34.053448	41.590176
21-09-04 01:20	-4	36.261955	14.838524	31.870098
21-09-04 01:30	-4	13.160001	1.6935247	16.327017
21-09-04 01:40	-4	25.27663	29.572565	20.69312
21-09-04 01:50	-4	20.070019	2.3899999	9.642071
21-09-04 02:00	-4	5.7735095	0.0	5.0665746
21-09-04 02:10	-4	3.3799706	4.7800007	4.079985
21-09-04 02:20	-4	6.4749846	4.7799997	17.805058
21-09-04 02:30	-4	18.503677	7.175	20.412004
21-09-04 02:40	-4	19.60794	12.531528	10.327341
21-09-04 02:50	-4	4.0849853	6.4699845	13.722056
21-09-04 03:00	-4	0.0	13.930624	0.0
21-09-04 03:10	-4	8.1685095	11.95	0.0
21-09-04 03:20	-4	1.6899849	15.33497	0.0
21-09-04 03:30	-4	5.2749853	20.913609	6.4749846
21-09-04 03:40	-4	27.729229	66.93212	23.57587
21-09-04 03:50	-4	59.537994	63.799706	40.00906
21-09-04 04:00	-4	19.218464	17.239985	16.850775
21-09-04 04:10	-4	16.827	9.857035	23.703508
21-09-04 04:20	-4	32.45103	70.63089	39.84858
21-09-04 04:30	-4	8.860425	34.83339	11.259985
21-09-04 04:40	-4	45.91465	22.608593	46.573742
21-09-04 04:50	-4	64.64353	27.177174	52.301342
21-09-04 05:00	-4	19.201542	73.38269	21.61061
21-09-04 05:10	-4	5.062102	12.453524	25.393494
21-09-04 05:20	-4	60.88087	34.35117	32.141518
21-09-04 05:30	-4	36.432243	36.596016	25.597164
21-09-04 05:40	-4	22.046303	16.539968	1.1949996
21-09-04 05:50	-4	32.2134	30.329716	31.883478
21-09-04 06:00	-4	12.237101	62.706825	20.395569
21-09-04 06:10	-4	24.072937	23.375156	29.695368
21-09-04 06:20	-4	12.148664	18.786236	10.068525
21-09-04 06:30	-4	5.0621004	12.270574	9.846575
21-09-04 06:40	-4	2.3950005	19.91994	9.358507
21-09-04 06:50	-4	11.748509	45.87049	0.0
21-09-04 07:00	-3	0.0	0.0	9.641546
21-09-04 07:10	-3	0.0	0.0	3.5850003
21-09-04 07:20	-3	0.0	5.975	0.0
21-09-04 07:30	-3	12.81941	9.565001	7.1800003
21-09-04 07:40	-3	0.0	3.871574	7.6699853
21-09-04 07:50	-3	0.0	0.0	0.0
21-09-04 08:00	-3	0.0	0.0	0.0
21-09-04 08:10	-3	0.0	25.546955	0.0
21-09-04 08:20	-3	0.0	0.0	4.083524
21-09-04 08:30	-3	0.0	14.629956	0.0
21-09-04 08:40	-3	0.0	0.0	0.0
21-09-04 08:50	-3	10.55351	9.36351	5.7735076
21-09-04 09:00	-3	0.0	0.0	1.1949999
21-09-04 09:10	-3	7.2	0.0	1.1950004
21-09-04 09:20	-3	7.678523	9.559999	4.3620863
21-09-04 09:30	-3	0.0	8.365	3.3799713
21-09-04 09:40	-3	2.395	2.3900003	2.3899999
21-09-04 09:50	-3	0.0	0.0	1.195
21-09-04 10:00	-3	5.9750013	4.7799997	2.39
21-09-04 10:10	-3	0.0	14.637033	10.958664
21-09-04 10:20	-3	5.2799854	4.78	16.844082
21-09-04 10:30	-3	45.306168	25.904099	43.081432
21-09-04 10:40	-3	32.131737	39.621155	24.997227
21-09-04 10:50	-3	2.3950005	3.5849998	10.054985
21-09-04 11:00	-3	30.557596	8.365	0.0
21-09-04 11:10	-3	11.055574	7.1700006	5.98
21-09-04 11:20	-3	0.0	1.6899849	6.4749846
21-09-04 11:30	-3	7.1699996	0.0	10.55997
21-09-04 11:40	-3	9.854956	0.0	1.6899849
21-09-04 11:50	-3	4.7850003	6.2720337	0.0
21-09-04 12:00	-3	9.570002	7.1699996	1.1949998
21-09-04 12:10	-3	1.6899853	0.0	0.0
21-09-04 12:20	-3	1.1949999	6.951524	0.0
21-09-04 12:30	-3	2.3899999	3.3891015	0.0
21-09-04 12:40	-3	0.0	2.3949997	2.8899856
21-09-04 12:50	-3	15.333507	3.5849998	0.0
21-09-04 13:00	-3	0.0	2.3900003	3.3835099
21-09-04 13:10	-3	2.395	3.5849998	0.0
21-09-04 13:20	-3	5.975	11.859731	11.95
21-09-04 13:30	-3	0.0	6.3723044	5.2799845
21-09-04 13:40	-3	9.559999	0.0	0.0
21-09-04 13:50	-3	0.0	10.862623	1.1949999
21-09-04 14:00	-3	0.0	2.3899999	7.1700006
21-09-04 14:10	-3	6.474984	5.066574	0.0
21-09-04 14:20	-3	5.562086	0.0	0.0
21-09-04 14:30	-3	0.0	1.1949999	0.0
21-09-04 14:40	-3	2.8885243	0.0	9.559999
21-09-04 14:50	-3	16.73	6.0556116	8.869986
21-09-04 15:00	-3	3.5849998	0.0	0.0
21-09-04 15:10	-3	0.0	1.1949999	0.0
21-09-04 15:20	-3	7.1700006	4.084985	1.1950003
21-09-04 15:30	-3	6.469985	0.0	4.088525
21-09-04 15:40	-3	5.279985	3.2268512	0.0
21-09-04 15:50	-3	2.8849854	0.6402508	0.0
21-09-04 16:00	-3	6.4785247	1.1949999	6.9699697
21-09-04 16:10	-3	2.3899999	7.4565744	0.0
21-09-04 16:20	-3	2.8849854	0.0	0.0
21-09-04 16:30	-3	3.5900006	0.0	9.146559
21-09-04 16:40	-3	4.3127947	10.34848	14.543666
21-09-04 16:50	-3	0.0	13.144999	10.572048
21-09-04 17:00	-3	1.1949998	13.1449995	0.81259996
21-09-04 17:10	-3	4.7799997	4.7799997	1.5774
21-09-04 17:20	-3	16.73	3.5849998	2.8849854
21-09-04 17:30	-3	4.582049	7.6699853	5.0665746
21-09-04 17:40	-3	0.0	0.0	0.0
21-09-04 17:50	-3	0.0	2.8899856	4.0799856
21-09-04 18:00	-3	0.0	0.0	23.792198
21-09-04 18:10	-3	0.0	10.55851	0.0
21-09-04 18:20	-3	2.395	10.558508	0.0
21-09-04 18:30	-3	0.0	0.0	0.0
21-09-04 18:40	-3	0.0	0.0	0.0
21-09-04 18:50	-3	0.0	0.0	0.0
21-09-04 19:00	-3	3.5899997	0.0	0.0
21-09-04 19:10	-3	0.0	11.75997	4.7849994
21-09-04 19:20	-3	0.0	1.1999999	2.3899996
21-09-04 19:30	-3	11.051575	31.032877	28.769924
21-09-04 19:40	-3	42.499996	37.92701	33.84504
21-09-04 19:50	-3	31.316778	8.16497	23.78366
21-09-04 20:00	-3	16.75	18.300724	11.333147
21-09-04 20:10	-3	19.21061	11.326443	12.234342
21-09-04 20:20	-3	4.7850013	0.0	6.4749856
21-09-04 20:30	-3	8.168509	6.4749856	23.004955
21-09-04 20:40	-3	0.0	6.9699697	24.680038
21-09-04 20:50	-3	5.9849997	10.627042	12.945875
21-09-04 21:00	-3	3.5899997	0.0	14.839984
21-09-04 21:10	-3	6.9735093	36.032776	7.1699996
21-09-04 21:20	-3	24.007006	10.410776	1.1949999
21-09-04 21:30	-3	0.0	0.0	9.35497
21-09-04 21:40	-3	31.467966	12.4535265	16.146374
21-09-04 21:50	-3	13.448494	22.099134	66.20893
21-09-04 22:00	-3	10.297795	0.0	6.262101
21-09-04 22:10	-3	3.5849998	12.735626	2.395
21-09-04 22:20	-3	17.337606	7.664984	13.436574
21-09-04 22:30	-3	33.511276	1.1949999	13.930626
21-09-04 22:40	-3	7.255084	10.558511	14.538666
21-09-04 22:50	-3	24.50553	32.165054	18.716558
21-09-04 23:00	-3	35.408314	35.816067	10.764999
21-09-04 23:10	-3	66.16469	29.680191	20.851307
21-09-04 23:20	-3	55.918903	58.633747	39.215637
21-09-04 23:30	-3	22.765045	27.668549	22.593594
21-09-04 23:40	-3	15.628622	38.49916	5.975
21-09-04 23:50	-3	35.5521	29.833588	16.52851
21-09-05 00:00	-3	52.931183	65.0733	43.278698
21-09-05 00:10	-3	8.16497	46.14122	31.374273
21-09-05 00:20	-3	9.846575	26.928919	23.31431
21-09-05 00:30	-3	23.099884	54.315796	40.676353
21-09-05 00:40	-3	29.567566	68.001175	38.41076
21-09-05 00:50	-3	44.108658	36.06063	46.59551
21-09-05 01:00	-3	10.764999	50.081024	42.222576
21-09-05 01:10	-3	1.1949999	11.249984	36.234882
21-09-05 01:20	-3	2.395	2.3899999	16.820608
21-09-05 01:30	-3	0.0	4.7799997	13.224312
21-09-05 01:40	-3	8.1685095	26.39561	59.41215
21-09-05 01:50	-3	10.55351	33.109795	48.053543
21-09-05 02:00	-3	4.093524	2.39	53.95356
21-09-05 02:10	-3	2.6743412	0.0	26.649174
21-09-05 02:20	-3	27.3849	5.274985	4.9786673
21-09-05 02:30	-3	12.948509	2.3899999	19.70653
21-09-05 02:40	-3	39.97689	4.7799997	8.8649845
21-09-05 02:50	-3	9.565001	4.579971	6.9685097
21-09-05 03:00	-3	31.073635	0.0	20.40226
21-09-05 03:10	-3	20.114971	10.3450985	1.1949999
21-09-05 03:20	-3	12.246574	35.823677	50.260815
21-09-05 03:30	-3	20.69858	23.084265	74.328064
21-09-05 03:40	-3	29.97639	8.869985	23.018494
21-09-05 03:50	-3	18.51861	7.1699996	8.375
21-09-05 04:00	-3	26.12351	36.608746	19.70007
21-09-05 04:10	-3	13.235083	45.427895	17.729969
21-09-05 04:20	-3	24.29358	3.5849998	31.028585
21-09-05 04:30	-3	23.447794	20.420544	12.2321005
21-09-05 04:40	-3	39.6887	31.62975	55.737846
21-09-05 04:50	-3	44.002712	47.11058	29.71275
21-09-05 05:00	-3	34.70221	67.02214	50.715557
21-09-05 05:10	-3	45.09664	11.340069	17.803133
21-09-05 05:20	-3	27.109867	30.611883	41.406506
21-09-05 05:30	-3	4.7799997	28.871317	30.038616
21-09-05 05:40	-3	0.0	0.0	7.452101
21-09-05 05:50	-3	7.4615746	38.855526	10.059984
21-09-05 06:00	-3	71.78656	42.06297	68.042015
21-09-05 06:10	-3	41.799267	66.44826	36.703327
21-09-05 06:20	-3	14.344999	15.343509	43.744457
21-09-05 06:30	-3	5.9799995	50.913994	45.90927
21-09-05 06:40	-3	0.0	20.604954	46.03991
21-09-05 06:50	-3	1.1949999	4.78	15.199938
21-09-05 07:00	-2	2.3899999	0.0	15.339969
21-09-05 07:10	-2	4.0849853	11.955	0.0
21-09-05 07:20	-2	1.195	4.0849853	6.7027946
21-09-05 07:30	-2	1.1949999	0.0	0.0
21-09-05 07:40	-2	0.0	5.561559	0.0
21-09-05 07:50	-2	0.0	2.3899999	0.0
21-09-05 08:00	-2	0.0	0.0	0.0
21-09-05 08:10	-2	2.3899999	0.0	19.424957
21-09-05 08:20	-2	5.98	0.0	2.3899999
21-09-05 08:30	-2	5.975001	1.2	4.7799997
21-09-05 08:40	-2	2.3899999	3.3870492	3.5850003
21-09-05 08:50	-2	1.1949999	2.3949997	6.469986
21-09-05 09:00	-2	17.016575	5.2785244	0.0
21-09-05 09:10	-2	5.2799854	2.8849847	6.2643414
21-09-05 09:20	-2	6.4749856	9.872034	0.0
21-09-05 09:30	-2	0.0	0.0	4.9786654
21-09-05 09:40	-2	0.0	0.0	0.0
21-09-05 09:50	-2	8.654955	0.0	0.0
21-09-05 10:00	-2	42.742104	6.469985	15.343509
21-09-05 10:10	-2	20.415543	0.0	7.7420564
21-09-05 10:20	-2	0.0	0.0	0.0
21-09-05 10:30	-2	2.3950002	1.1949997	0.0
21-09-05 10:40	-2	0.0	4.079984	2.3899999
21-09-05 10:50	-2	17.457796	21.391426	10.850084
21-09-05 11:00	-2	8.563665	20.833523	0.0
21-09-05 11:10	-2	12.745099	31.238613	13.348666
21-09-05 11:20	-2	26.190674	10.755	0.0
21-09-05 11:30	-2	2.3899999	0.0	0.0
21-09-05 11:40	-2	0.0	0.0	0.0
21-09-05 11:50	-2	0.0	0.0	0.0
21-09-05 12:00	-2	0.0	0.0	2.3900008
21-09-05 12:10	-2	6.266575	16.81061	0.0
21-09-05 12:20	-2	1.1949999	0.0	1.1949999
21-09-05 12:30	-2	3.5849998	0.0	9.363509
21-09-05 12:40	-2	8.37	7.734201	0.0
21-09-05 12:50	-2	0.0	1.2	2.3899994
21-09-05 13:00	-2	12.948511	2.3899999	12.379553
21-09-05 13:10	-2	20.623495	8.365	2.4554324
21-09-05 13:20	-2	4.7850003	0.0	2.3899999
21-09-05 13:30	-2	0.0	5.2749853	17.925
21-09-05 13:40	-2	0.0	0.0	0.0
21-09-05 13:50	-2	0.0	0.0	0.0
21-09-05 14:00	-2	0.0	0.0	0.0
21-09-05 14:10	-2	2.3899999	0.0	0.0
21-09-05 14:20	-2	0.0	0.0	0.0
21-09-05 14:30	-2	0.016674418	0.0	2.3899999
21-09-05 14:40	-2	3.5683255	0.0	0.0
21-09-05 14:50	-2	0.0	0.0	0.0
21-09-05 15:00	-2	5.2935247	0.0	1.6899853
21-09-05 15:10	-2	6.266574	6.4699845	7.779897
21-09-05 15:20	-2	12.535069	6.4699845	17.507257
21-09-05 15:30	-2	18.298645	4.079985	0.0
21-09-05 15:40	-2	0.0	2.3899999	0.0
21-09-05 15:50	-2	0.0	0.0	2.3899999
21-09-05 16:00	-2	0.0	0.0	3.5849998
21-09-05 16:10	-2	0.0	13.1449995	13.9399395
21-09-05 16:20	-2	0.0	0.0	0.0
21-09-05 16:30	-2	0.0	2.3899996	0.0
21-09-05 16:40	-2	11.321444	2.3899999	1.1949999
21-09-05 16:50	-2	0.0	1.1949999	4.7799997
21-09-05 17:00	-2	0.0	3.5849998	0.0
21-09-05 17:10	-2	0.0	4.7799997	7.1699996
21-09-05 17:20	-2	1.1949999	5.2799854	0.0
21-09-05 17:30	-2	5.975	0.0	8.868525
21-09-05 17:40	-2	31.116598	6.4749856	45.600723
21-09-05 17:50	-2	5.557086	0.0	13.343664
21-09-05 18:00	-2	0.0	0.0	12.257033
21-09-05 18:10	-2	0.0	0.0	17.021572
21-09-05 18:20	-2	6.4735246	6.75656	2.8849854
21-09-05 18:30	-2	2.3949997	1.1949999	1.1949999
21-09-05 18:40	-2	13.644986	3.5900006	4.7799997
21-09-05 18:50	-2	0.0	0.0	3.5850003
21-09-05 19:00	-2	0.0	3.5849998	0.0
21-09-05 19:10	-2	1.1949999	1.1950004	1.1949999
21-09-05 19:20	-2	11.949999	1.6899849	2.8885245
21-09-05 19:30	-2	2.884985	18.511532	9.364971
21-09-05 19:40	-2	5.2835245	25.457808	9.150098
21-09-05 19:50	-2	14.13497	16.822071	11.965001
21-09-05 20:00	-2	3.5899997	3.5850003	16.819925
21-09-05 20:10	-2	5.288524	0.0	4.7799997
21-09-05 20:20	-2	2.39	1.6935244	2.39
21-09-05 20:30	-2	24.996515	4.083524	7.673524
21-09-05 20:40	-2	32.85845	14.440611	13.730069
21-09-05 20:50	-2	24.290562	29.58402	29.567097
21-09-05 21:00	-2	26.593494	17.729969	4.9786663
21-09-05 21:10	-2	5.279985	0.0	4.0849853
21-09-05 21:20	-2	11.254985	15.621546	29.544937
21-09-05 21:30	-2	24.500599	8.864985	41.797836
21-09-05 21:40	-2	36.826942	9.368509	8.37
21-09-05 21:50	-2	29.779282	8.868524	2.3899999
21-09-05 22:00	-2	26.703579	20.41061	13.439957
21-09-05 22:10	-2	26.198593	29.304768	17.747135
21-09-05 22:20	-2	23.103664	34.62051	0.0
21-09-05 22:30	-2	13.452034	27.16217	5.9749994
21-09-05 22:40	-2	40.828545	13.15	22.806543
21-09-05 22:50	-2	49.210625	78.1407	55.12145
21-09-05 23:00	-2	48.47792	53.7635	16.169844
21-09-05 23:10	-2	35.825203	30.544216	39.604145
21-09-05 23:20	-2	54.27558	20.11075	28.96574
21-09-05 23:30	-2	63.83189	15.546046	22.999954
21-09-05 23:40	-2	39.346977	27.532623	18.95483
21-09-05 23:50	-2	2.3899999	33.542854	14.144971
21-09-06 00:00	-2	1.1949999	36.72366	31.453579
21-09-06 00:10	-2	52.366096	65.60841	40.25654
21-09-06 00:20	-2	61.73662	74.24974	81.498825
21-09-06 00:30	-2	33.087017	43.197937	46.38296
21-09-06 00:40	-2	11.268525	49.05285	34.676937
21-09-06 00:50	-2	5.9849997	36.741493	75.85438
21-09-06 01:00	-2	3.5900006	18.013462	26.396545
21-09-06 01:10	-2	2.3899999	17.358706	10.567049
21-09-06 01:20	-2	27.24725	41.32622	60.717785
21-09-06 01:30	-2	38.910744	57.15819	53.337543
21-09-06 01:40	-2	29.540775	17.026575	14.35
21-09-06 01:50	-2	2.3899994	17.665302	11.753509
21-09-06 02:00	-2	6.9735093	19.06525	12.653651
21-09-06 02:10	-2	0.0	5.2749853	0.0
21-09-06 02:20	-2	8.8635235	1.1949999	0.0
21-09-06 02:30	-2	2.395	30.05663	4.7849994
21-09-06 02:40	-2	14.35	29.0565	37.315784
21-09-06 02:50	-2	74.8545	58.36895	47.375996
21-09-06 03:00	-2	21.319971	34.264194	34.283905
21-09-06 03:10	-2	40.40564	33.71178	51.584393
21-09-06 03:20	-2	41.330452	18.234957	51.562157
21-09-06 03:30	-2	27.580608	40.060528	39.629166
21-09-06 03:40	-2	12.948511	43.05445	45.874348
21-09-06 03:50	-2	44.212585	60.401417	58.285156
21-09-06 04:00	-2	62.91294	50.39901	73.04146
21-09-06 04:10	-2	40.519535	42.037548	23.875662
21-09-06 04:20	-2	13.637161	21.11348	19.785519
21-09-06 04:30	-2	15.555	33.65709	8.859985
21-09-06 04:40	-2	19.216545	58.21386	65.133675
21-09-06 04:50	-2	33.36505	31.544641	8.663492
21-09-06 05:00	-2	38.703045	22.803463	47.496483
21-09-06 05:10	-2	52.073994	65.78991	49.196053
21-09-06 05:20	-2	43.91909	39.548466	65.454636
21-09-06 05:30	-2	52.596214	24.504993	31.865723
21-09-06 05:40	-2	29.330475	45.400505	42.61545
21-09-06 05:50	-2	44.074257	46.702187	39.415733
21-09-06 06:00	-2	37.45084	36.09983	47.712242
21-09-06 06:10	-2	36.518787	10.348479	62.69343
21-09-06 06:20	-2	20.200579	4.7850003	27.864422
21-09-06 06:30	-2	55.249718	6.2615747	38.00694
21-09-06 06:40	-2	11.264986	0.0	28.482141
21-09-06 06:50	-2	0.0	4.083524	10.347087
21-09-06 07:00	-1	3.5899997	1.5491531	12.241575
21-09-06 07:10	-1	3.5900002	12.670129	4.0799856
21-09-06 07:20	-1	2.3899999	0.0	4.7850003
21-09-06 07:30	-1	1.1949999	1.1949999	0.0
21-09-06 07:40	-1	7.1700006	0.0	0.0
21-09-06 07:50	-1	0.0	2.3899999	0.0
21-09-06 08:00	-1	10.765	6.469985	5.782049
21-09-06 08:10	-1	1.1949999	9.569999	0.0
21-09-06 08:20	-1	6.9685087	0.0	6.479985
21-09-06 08:30	-1	0.0	0.0	0.0
21-09-06 08:40	-1	0.0	3.5849998	0.0
21-09-06 08:50	-1	6.4749856	16.034985	2.3899999
21-09-06 09:00	-1	5.769971	19.713448	7.965098
21-09-06 09:10	-1	15.545	21.32497	8.873524
21-09-06 09:20	-1	13.938479	15.545	20.618496
21-09-06 09:30	-1	19.987013	43.158913	0.0
21-09-06 09:40	-1	16.90001	8.859985	2.8849852
21-09-06 09:50	-1	12.682795	0.0	2.3899999
21-09-06 10:00	-1	19.614985	3.5849998	3.5849998
21-09-06 10:10	-1	1.6899849	4.7799997	0.0
21-09-06 10:20	-1	3.5899997	0.0	0.0
21-09-06 10:30	-1	0.0	0.0	0.0
21-09-06 10:40	-1	2.3900003	0.0	0.0
21-09-06 10:50	-1	4.084985	0.0	0.0
21-09-06 11:00	-1	4.084986	1.6899849	0.0
21-09-06 11:10	-1	10.759998	11.950001	17.71997
21-09-06 11:20	-1	3.589999	1.1949999	2.3899999
21-09-06 11:30	-1	4.574971	8.942836	1.1949999
21-09-06 11:40	-1	2.3899999	1.5229027	4.088524
21-09-06 11:50	-1	6.9699717	0.16708231	0.0
21-09-06 12:00	-1	1.1949999	1.1950003	3.5849998
21-09-06 12:10	-1	2.395	0.0	0.0
21-09-06 12:20	-1	2.3899996	1.6899855	0.0
21-09-06 12:30	-1	3.379971	2.3899996	4.5749702
21-09-06 12:40	-1	0.0	1.1949999	6.4785247
21-09-06 12:50	-1	4.785	0.0	25.062902
21-09-06 13:00	-1	1.1949999	0.0	13.1449995
21-09-06 13:10	-1	0.0	6.4699845	0.0
21-09-06 13:20	-1	5.98	1.1949998	4.7799997
21-09-06 13:30	-1	42.023945	9.266209	3.3870487
21-09-06 13:40	-1	53.517143	29.038605	50.39793
21-09-06 13:50	-1	35.187843	35.317238	28.38087
21-09-06 14:00	-1	5.98	14.421545	15.826574
21-09-06 14:10	-1	0.0	0.0	1.1949999
21-09-06 14:20	-1	5.9850006	9.922709	7.6685243
21-09-06 14:30	-1	1.6899849	0.0	0.0
21-09-06 14:40	-1	6.2684956	0.0	0.0
21-09-06 14:50	-1	0.0	0.0	0.0
21-09-06 15:00	-1	4.0849853	0.0	0.0
21-09-06 15:10	-1	4.079985	0.0	0.0
21-09-06 15:20	-1	1.1950002	7.1700006	0.0
21-09-06 15:30	-1	0.0	0.0	0.0
21-09-06 15:40	-1	0.0	0.0	0.0
21-09-06 15:50	-1	0.0	4.079985	0.0
21-09-06 16:00	-1	4.0885243	7.954941	8.94507
21-09-06 16:10	-1	5.080573	5.0621014	0.0
21-09-06 16:20	-1	5.2835245	0.0	0.0
21-09-06 16:30	-1	6.7600985	0.0	0.0
21-09-06 16:40	-1	7.1750007	0.0	4.0799847
21-09-06 16:50	-1	2.39	0.0	2.395
21-09-06 17:00	-1	6.2684927	10.755	0.0
21-09-06 17:10	-1	0.0	4.785	5.2749844
21-09-06 17:20	-1	0.0	15.127086	0.0
21-09-06 17:30	-1	4.7799997	3.5849998	0.0
21-09-06 17:40	-1	1.1949999	1.1949999	9.364971
21-09-06 17:50	-1	0.0	6.7520857	0.0
21-09-06 18:00	-1	2.3899999	0.0	6.4699845
21-09-06 18:10	-1	0.0	0.0	15.644325
21-09-06 18:20	-1	1.1949999	13.1449995	0.0
21-09-06 18:30	-1	1.1949995	1.1949999	16.320625
21-09-06 18:40	-1	3.5849998	6.9735107	2.39
21-09-06 18:50	-1	0.0	0.0	0.0
21-09-06 19:00	-1	0.0	0.0	0.0
21-09-06 19:10	-1	1.689985	0.0	0.0
21-09-06 19:20	-1	0.0	3.5849998	11.330592
21-09-06 19:30	-1	7.255084	9.56	28.07845
21-09-06 19:40	-1	29.474941	28.806488	42.65092
21-09-06 19:50	-1	16.607822	2.5634675	20.411545
21-09-06 20:00	-1	4.785	12.037849	0.0
21-09-06 20:10	-1	12.93997	4.7899995	2.8849854
21-09-06 20:20	-1	3.5850003	6.9785094	27.788494
21-09-06 20:30	-1	27.087116	4.7799997	1.6899853
21-09-06 20:40	-1	17.321375	3.5849996	4.084985
21-09-06 20:50	-1	7.6735244	5.975	6.7027946
21-09-06 21:00	-1	20.40431	11.335596	5.067102
21-09-06 21:10	-1	5.0699563	16.539968	8.37
21-09-06 21:20	-1	8.662031	28.867935	7.6699843
21-09-06 21:30	-1	1.1949999	13.9534025	9.8421
21-09-06 21:40	-1	0.0	0.0	1.6899849
21-09-06 21:50	-1	13.455572	12.731559	49.59149
21-09-06 22:00	-1	24.773106	10.558509	27.593567
21-09-06 22:10	-1	18.928509	13.658522	3.5849998
21-09-06 22:20	-1	21.902576	2.8849857	4.084985
21-09-06 22:30	-1	0.0	20.491154	36.298573
21-09-06 22:40	-1	18.929972	19.71553	31.525192
21-09-06 22:50	-1	41.133335	8.15997	4.7799997
21-09-06 23:00	-1	20.92577	20.693419	14.426544
21-09-06 23:10	-1	36.638626	31.248547	16.054985
21-09-06 23:20	-1	72.94389	44.674355	45.454887
21-09-06 23:30	-1	29.074291	66.08595	40.41056
21-09-06 23:40	-1	36.322266	19.225084	4.0799847
21-09-06 23:50	-1	79.750534	58.55947	37.011192
21-09-07 00:00	-1	40.820168	42.588367	2.3899999
21-09-07 00:10	-1	0.0	29.785513	0.0
21-09-07 00:20	-1	36.89176	50.204132	19.624987
21-09-07 00:30	-1	49.829613	49.738697	33.02784
21-09-07 00:40	-1	53.371468	50.889244	28.86355
21-09-07 00:50	-1	24.710102	30.057154	36.587288
21-09-07 01:00	-1	27.939255	30.287115	35.337757
21-09-07 01:10	-1	9.35997	45.18557	5.2835245
21-09-07 01:20	-1	7.1800003	7.6735244	45.752483
21-09-07 01:30	-1	2.39	8.159968	39.38427
21-09-07 01:40	-1	2.3949995	3.5850003	38.419853
21-09-07 01:50	-1	5.5615587	11.95	37.110516
21-09-07 02:00	-1	24.689941	7.1699996	36.452675
21-09-07 02:10	-1	9.652004	7.6649847	48.925694
21-09-07 02:20	-1	87.488464	62.499157	54.88144
21-09-07 02:30	-1	27.380054	34.570515	54.420044
21-09-07 02:40	-1	29.347462	13.023134	24.290499
21-09-07 02:50	-1	44.005722	50.73788	22.100595
21-09-07 03:00	-1	50.2542	56.169075	33.073483
21-09-07 03:10	-1	69.83178	32.24482	12.454988
21-09-07 03:20	-1	111.51692	70.43742	6.9699707
21-09-07 03:30	-1	58.352722	55.680267	2.3899999
21-09-07 03:40	-1	42.597157	13.654985	6.378333
21-09-07 03:50	-1	42.224106	42.78872	7.7666383
21-09-07 04:00	-1	32.659107	32.738255	0.0
21-09-07 04:10	-1	29.485098	32.870068	3.5900002
21-09-07 04:20	-1	25.200607	3.5899997	5.9800005
21-09-07 04:30	-1	32.440536	0.0	11.051575
21-09-07 04:40	-1	75.20989	30.039143	67.70069
21-09-07 04:50	-1	53.137104	37.42806	16.32156
21-09-07 05:00	-1	36.906406	47.933643	31.167255
21-09-07 05:10	-1	46.62153	52.234688	52.345116
21-09-07 05:20	-1	50.19621	59.244606	63.19712
21-09-07 05:30	-1	121.66146	100.52367	66.003174
21-09-07 05:40	-1	111.71388	111.80536	100.2404
21-09-07 05:50	-1	45.32859	66.617775	30.130615
21-09-07 06:00	-1	39.40765	48.207054	36.12863
21-09-07 06:10	-1	81.14797	28.096989	24.064142
21-09-07 06:20	-1	71.30723	76.97506	68.42766
21-09-07 06:30	-1	72.623566	94.53233	104.9235
21-09-07 06:40	-1	23.205242	26.65917	42.940506
21-09-07 06:50	-1	13.154999	4.7799997	8.365
21-09-07 07:00	0	29.96931	14.709173	22.029987
21-09-07 07:10	0	0.0	2.8849857	2.8849854
21-09-07 07:20	0	0.0	7.1800003	0.0
21-09-07 07:30	0	22.096445	6.756559	30.966358
21-09-07 07:40	0	0.0	0.0	0.0
21-09-07 07:50	0	0.0	0.0	0.0
21-09-07 08:00	0	2.3899999	0.0	0.0
21-09-07 08:10	0	0.0	3.5850003	0.0
21-09-07 08:20	0	13.431574	5.975	1.1949998
21-09-07 08:30	0	4.7799997	0.0	1.1949999
21-09-07 08:40	0	0.0	0.0	0.0
21-09-07 08:50	0	0.0	0.0	0.0
21-09-07 09:00	0	6.2805734	2.4312103	0.0
21-09-07 09:10	0	3.3870492	1.1537889	0.0
21-09-07 09:20	0	0.0	9.35851	0.0
21-09-07 09:30	0	15.910039	3.5900002	12.648651
21-09-07 09:40	0	25.684137	5.5570865	4.7799997
21-09-07 09:50	0	28.20721	53.49356	7.5829825
21-09-07 10:00	0	96.08317	146.46733	117.27061
21-09-07 10:10	0	72.979904	139.45052	130.7594
21-09-07 10:20	0	96.6923	85.630356	64.82863
21-09-07 10:30	0	57.576153	54.068474	22.108608
21-09-07 10:40	0	67.383194	83.47124	47.647865
21-09-07 10:50	0	44.410168	47.623077	43.698444
21-09-07 11:00	0	20.206516	18.01061	12.454985
21-09-07 11:10	0	42.716484	24.003464	0.0
21-09-07 11:20	0	61.32854	85.912125	39.23594
21-09-07 11:30	0	19.70007	15.965828	12.232101
21-09-07 11:40	0	14.92153	3.6463294	4.7799997
21-09-07 11:50	0	0.0	1.6899853	5.283525
21-09-07 12:00	0	2.3900008	0.0	7.6649847
21-09-07 12:10	0	8.37	4.7799997	34.070526
21-09-07 12:20	0	16.815083	1.1950002	19.424955
21-09-07 12:30	0	0.0	0.0	41.247505
21-09-07 12:40	0	1.1949998	1.1949999	7.169999
21-09-07 12:50	0	11.357608	1.1949998	12.312711
21-09-07 13:00	0	0.0	1.1949999	5.3442016
21-09-07 13:10	0	6.9820495	11.95	7.6685243
21-09-07 13:20	0	0.0	10.549971	0.0
21-09-07 13:30	0	12.532834	5.9749994	2.8849857
21-09-07 13:40	0	18.800705	10.064985	21.594925
21-09-07 13:50	0	33.572014	1.1949999	0.0
21-09-07 14:00	0	53.34195	45.76586	51.73817
21-09-07 14:10	0	21.102085	95.28667	56.87899
21-09-07 14:20	0	3.37997	40.844933	13.447034
21-09-07 14:30	0	48.24682	7.4720335	21.406973
21-09-07 14:40	0	17.330528	27.495214	0.0
21-09-07 14:50	0	0.0	0.0	0.0
21-09-07 15:00	0	0.0	0.0	5.274985
21-09-07 15:10	0	0.0	0.0	2.8849854
21-09-07 15:20	0	0.0	0.0	0.0
21-09-07 15:30	0	0.0	0.0	0.0
21-09-07 15:40	0	0.0	1.1949999	4.7850003
21-09-07 15:50	0	0.0	0.0	1.1949999
21-09-07 16:00	0	5.9749994	1.6899855	1.1949999
21-09-07 16:10	0	7.1699996	0.0	4.78
21-09-07 16:20	0	1.1949999	4.5870485	0.0
21-09-07 16:30	0	2.3899999	0.0	0.0
21-09-07 16:40	0	1.6899855	3.5999997	0.0
21-09-07 16:50	0	6.469985	0.0	0.0
21-09-07 17:00	0	1.1949999	0.0	0.0
21-09-07 17:10	0	1.1949999	0.0	0.0
21-09-07 17:20	0	0.0	5.975	3.867101
21-09-07 17:30	0	1.1949999	0.0	0.0
21-09-07 17:40	0	3.5849996	9.06219	4.079985
21-09-07 17:50	0	7.6685257	0.0	0.0
21-09-07 18:00	0	10.503624	0.0	22.518509
21-09-07 18:10	0	14.182936	23.91	3.5849998
21-09-07 18:20	0	2.3899999	0.0	9.8499565
21-09-07 18:30	0	2.3950002	0.0	2.3899999
21-09-07 18:40	0	2.8849854	0.0	0.0
21-09-07 18:50	0	0.0	0.0	4.78
21-09-07 19:00	0	12.93997	3.5849998	2.3899999
21-09-07 19:10	0	2.3899999	0.0	7.174999
21-09-07 19:20	0	4.5749707	46.98306	25.685596
21-09-07 19:30	0	0.0	48.98404	3.5850003
21-09-07 19:40	0	0.0	23.29507	24.48206
21-09-07 19:50	0	0.0	26.662027	0.0
21-09-07 20:00	0	10.068524	4.7799997	2.39
21-09-07 20:10	0	8.864985	9.854955	10.132057
21-09-07 20:20	0	36.236656	2.395	15.339971
21-09-07 20:30	0	12.648651	0.0	16.180752
21-09-07 20:40	0	2.3949997	12.040083	0.0
21-09-07 20:50	0	2.3899999	0.0	8.859985
21-09-07 21:00	0	7.4705744	48.973774	2.3899999
21-09-07 21:10	0	1.6899853	0.0	0.0
21-09-07 21:20	0	0.0	2.395	4.0799856
21-09-07 21:30	0	13.654986	22.312021	20.105225
21-09-07 21:40	0	22.587822	3.5850003	12.741559
21-09-07 21:50	0	3.5900002	2.3899999	2.3900003
21-09-07 22:00	0	4.5785084	6.257101	0.0
21-09-07 22:10	0	0.0	0.0	0.0
21-09-07 22:20	0	3.3835075	2.3899999	2.3900003
21-09-07 22:30	0	31.537113	31.127209	28.993494
21-09-07 22:40	0	33.926495	29.753849	28.16015
21-09-07 22:50	0	5.773508	10.843465	5.975
21-09-07 23:00	0	23.377142	12.518675	1.1949998
21-09-07 23:10	0	52.639362	47.85137	25.968815
21-09-07 23:20	0	30.679327	7.1948776	10.554971
21-09-07 23:30	0	35.646492	20.281652	39.605762
21-09-07 23:40	0	49.388832	27.175552	39.817284
21-09-07 23:50	0	33.365513	25.42712	8.164971
21-09-08 00:00	0	2.3899999	3.5899997	13.241391
21-09-08 00:10	0	29.849203	50.671116	55.657036
21-09-08 00:20	0	32.934692	29.898212	39.50782
21-09-08 00:30	0	55.561516	42.08171	63.139404
21-09-08 00:40	0	71.00993	92.1064	117.58612
21-09-08 00:50	0	18.434982	31.053272	61.092976
21-09-08 01:00	0	28.945013	40.265232	54.33251
21-09-08 01:10	0	31.95055	28.792004	34.576214
21-09-08 01:20	0	36.51906	37.22663	44.99784
21-09-08 01:30	0	0.2250325	46.566284	46.312794
21-09-08 01:40	0	2.6721008	5.062101	20.100225
21-09-08 01:50	0	2.4	19.00636	11.482794
21-09-08 02:00	0	9.861574	6.964971	16.745
21-09-08 02:10	0	8.654955	15.0336485	1.1949999
21-09-08 02:20	0	48.907185	8.6471	23.36714
21-09-08 02:30	0	84.97035	40.40865	53.639893
21-09-08 02:40	0	19.419338	28.85163	27.69373
21-09-08 02:50	0	8.878526	31.182003	55.325806
21-09-08 03:00	0	17.234985	30.068089	17.30653
21-09-08 03:10	0	6.2643423	2.3899999	13.838652
21-09-08 03:20	0	10.068524	0.0	14.430611
21-09-08 03:30	0	2.3950002	5.975	3.5900006
21-09-08 03:40	0	21.602072	7.6685243	38.848446
21-09-08 03:50	0	37.42436	4.135748	11.536558
21-09-08 04:00	0	22.305622	16.474207	26.582129
21-09-08 04:10	0	31.911259	39.14141	25.387102
21-09-08 04:20	0	42.431988	53.167744	39.600792
21-09-08 04:30	0	56.821556	41.50201	33.92743
21-09-08 04:40	0	33.363594	49.25327	39.660934
21-09-08 04:50	0	53.53711	64.71221	28.015778
21-09-08 05:00	0	20.477068	7.674985	23.987072
21-09-08 05:10	0	58.53023	43.630596	47.863514
21-09-08 05:20	0	56.70713	135.48087	80.533325
21-09-08 05:30	0	37.024208	40.747	32.159122
21-09-08 05:40	0	64.66929	35.26206	48.489647
21-09-08 05:50	0	58.334175	24.268644	90.54285
21-09-08 06:00	0	59.246613	20.695887	68.028656
21-09-08 06:10	0	30.954187	59.049095	47.202244
21-09-08 06:20	0	25.973476	21.603718	28.774311
21-09-08 06:30	0	43.415565	32.647026	15.620608
21-09-08 06:40	0	27.382824	11.259985	45.784363
21-09-08 06:50	0	20.834986	2.3899999	0.0
21-09-08 07:00	1	7.174999	6.4735236	13.142176
21-09-08 07:10	1	0.0	0.0	0.0
21-09-08 07:20	1	0.0	0.0	5.975
21-09-08 07:30	1	9.15156	10.845082	6.4785247
21-09-08 07:40	1	3.5900002	16.123148	14.844984
21-09-08 07:50	1	1.1949999	0.0	0.0
21-09-08 08:00	1	10.765	0.0	5.975
21-09-08 08:10	1	0.0	7.1699996	0.0
21-09-08 08:20	1	0.0	0.0	2.395
21-09-08 08:30	1	0.0	0.0	0.0
21-09-08 08:40	1	3.8671012	3.5849998	3.7836661
21-09-08 08:50	1	4.5785093	0.0	1.6899855
21-09-08 09:00	1	0.0	10.559971	10.342087
21-09-08 09:10	1	4.083524	11.1220255	0.0
21-09-08 09:20	1	0.0	6.756559	8.37
21-09-08 09:30	1	3.5999997	0.0	2.3899999
21-09-08 09:40	1	0.0	0.0	0.0
21-09-08 09:50	1	3.37997	0.0	6.9699707
21-09-08 10:00	1	0.0	0.0	0.0
21-09-08 10:10	1	11.752049	0.0	0.0
21-09-08 10:20	1	24.706558	0.0	9.15348
21-09-08 10:30	1	34.33909	10.842851	3.5849996
21-09-08 10:40	1	24.84586	2.3949997	1.1949999
21-09-08 10:50	1	43.353443	1.1949999	2.3899999
21-09-08 11:00	1	23.567171	5.975	0.0
21-09-08 11:10	1	15.136559	14.340002	0.0
21-09-08 11:20	1	13.353665	8.561656	0.0
21-09-08 11:30	1	14.647034	29.220936	5.9749994
21-09-08 11:40	1	26.190516	36.24703	11.259984
21-09-08 11:50	1	0.0	1.6899853	0.0
21-09-08 12:00	1	0.0	10.054986	0.0
21-09-08 12:10	1	0.0	0.0	0.0
21-09-08 12:20	1	0.0	0.0	1.1949999
21-09-08 12:30	1	2.3899999	15.83434	0.0
21-09-08 12:40	1	4.78	0.0	2.3899999
21-09-08 12:50	1	5.9799995	0.0	3.5849998
21-09-08 13:00	1	7.6699853	0.0	0.0
21-09-08 13:10	1	9.559999	0.0	0.0
21-09-08 13:20	1	0.0	1.6935247	0.0
21-09-08 13:30	1	1.1949999	4.093524	0.0
21-09-08 13:40	1	7.452101	4.0885243	1.1949999
21-09-08 13:50	1	25.976482	0.0	10.34656
21-09-08 14:00	1	0.0	0.0	5.2749853
21-09-08 14:10	1	0.0	11.814187	20.740387
21-09-08 14:20	1	0.0	0.0	19.565392
21-09-08 14:30	1	4.0799847	8.670668	12.458526
21-09-08 14:40	1	1.6899855	2.587857	22.11007
21-09-08 14:50	1	10.132057	0.0	0.0
21-09-08 15:00	1	13.999158	3.5849998	0.0
21-09-08 15:10	1	0.0	5.2749853	0.0
21-09-08 15:20	1	3.5849998	4.5785074	0.0
21-09-08 15:30	1	0.0	3.5849996	1.1949999
21-09-08 15:40	1	3.5850005	9.559999	6.9720488
21-09-08 15:50	1	8.375	2.8849852	0.0
21-09-08 16:00	1	0.0	0.0	4.7850003
21-09-08 16:10	1	0.0	2.3899999	1.1950003
21-09-08 16:20	1	0.0	18.007069	15.817102
21-09-08 16:30	1	3.37997	4.083524	9.57
21-09-08 16:40	1	8.15997	28.367792	10.413023
21-09-08 16:50	1	0.0	4.5749702	12.4499855
21-09-08 17:00	1	0.0	0.0	3.3799698
21-09-08 17:10	1	0.0	0.0	0.0
21-09-08 17:20	1	0.0	0.0	0.0
21-09-08 17:30	1	0.0	0.0	3.8715749
21-09-08 17:40	1	0.0	31.069998	0.0
21-09-08 17:50	1	1.1949998	2.3899999	0.0
21-09-08 18:00	1	1.1949999	0.0	2.3899999
21-09-08 18:10	1	2.3899999	0.0	2.39
21-09-08 18:20	1	2.3899999	1.1949998	5.769971
21-09-08 18:30	1	4.79	0.0	3.5950007
21-09-08 18:40	1	21.484522	8.8649845	35.03634
21-09-08 18:50	1	24.344097	13.736376	16.83554
21-09-08 19:00	1	4.78	0.0	2.8849854
21-09-08 19:10	1	0.0	3.5849998	6.9699697
21-09-08 19:20	1	0.0	31.164927	34.007355
21-09-08 19:30	1	0.0	1.1949999	7.175
21-09-08 19:40	1	0.0	23.023495	2.3899999
21-09-08 19:50	1	4.084985	28.056377	7.664984
21-09-08 20:00	1	0.0	0.0	4.78
21-09-08 20:10	1	7.185	5.279985	0.0
21-09-08 20:20	1	12.239955	10.073524	20.829987
21-09-08 20:30	1	48.78579	50.201904	34.339424
21-09-08 20:40	1	1.195	11.829897	6.3624
21-09-08 20:50	1	27.18487	8.370001	20.828526
21-09-08 21:00	1	0.0	0.0	2.8849852
21-09-08 21:10	1	0.0	7.175	11.95
21-09-08 21:20	1	1.1949999	1.6899853	15.55
21-09-08 21:30	1	2.395	20.687805	22.287085
21-09-08 21:40	1	28.93578	33.493637	24.275564
21-09-08 21:50	1	23.501556	26.960682	50.53993
21-09-08 22:00	1	21.883646	11.7499695	1.1949999
21-09-08 22:10	1	33.38336	33.004528	9.565001
21-09-08 22:20	1	13.452034	2.8849854	4.0799856
21-09-08 22:30	1	5.2785234	9.377048	0.0
21-09-08 22:40	1	8.868525	30.04629	4.079985
21-09-08 22:50	1	36.027096	27.15863	16.11653
21-09-08 23:00	1	46.819004	28.096989	58.62153
21-09-08 23:10	1	35.065563	10.064985	13.93156
21-09-08 23:20	1	35.96785	25.967169	31.707783
21-09-08 23:30	1	32.65312	21.32851	12.248493
21-09-08 23:40	1	25.06343	14.204187	10.064985
21-09-08 23:50	1	55.41474	57.795082	43.63224
21-09-09 00:00	1	50.677654	82.16614	55.94596
21-09-09 00:10	1	55.249226	39.707817	40.10139
21-09-09 00:20	1	28.571674	20.627386	6.7520857
21-09-09 00:30	1	21.838354	52.099262	1.6899855
21-09-09 00:40	1	46.68344	41.65858	43.077206
21-09-09 00:50	1	61.649994	91.62136	35.748436
21-09-09 01:00	1	28.700003	35.680527	23.994926
21-09-09 01:10	1	10.133147	33.446636	47.773582
21-09-09 01:20	1	3.5849998	19.277872	31.860622
21-09-09 01:30	1	9.363507	22.659113	38.90431
21-09-09 01:40	1	2.3899999	16.899853	24.967041
21-09-09 01:50	1	8.864985	7.674985	33.33707
21-09-09 02:00	1	3.5850003	0.0	27.366516
21-09-09 02:10	1	15.1540985	0.0	14.13497
21-09-09 02:20	1	52.446808	8.164971	21.909103
21-09-09 02:30	1	62.91648	8.370001	50.171562
21-09-09 02:40	1	44.427944	2.3899999	41.887405
21-09-09 02:50	1	14.437002	8.651251	50.36063
21-09-09 03:00	1	74.54992	3.8072724	48.98206
21-09-09 03:10	1	32.950863	0.0	34.399498
21-09-09 03:20	1	27.167103	2.8885245	0.0
21-09-09 03:30	1	10.559972	3.783666	1.1999999
21-09-09 03:40	1	4.083524	0.0	3.5849998
21-09-09 03:50	1	46.574474	25.68845	12.4499855
21-09-09 04:00	1	58.73484	49.16793	11.748509
21-09-09 04:10	1	24.314035	34.134743	8.37
21-09-09 04:20	1	38.7372	36.74055	7.6699853
21-09-09 04:30	1	21.902645	33.92918	30.063549
21-09-09 04:40	1	8.380001	36.10046	32.43138
21-09-09 04:50	1	21.601543	42.501205	2.3899999
21-09-09 05:00	1	50.920547	64.82137	42.78778
21-09-09 05:10	1	15.413134	58.038414	48.061466
21-09-09 05:20	1	83.18214	65.01929	52.689247
21-09-09 05:30	1	6.194191	47.34714	39.208183
21-09-09 05:40	1	21.822035	52.556446	46.51421
21-09-09 05:50	1	55.019367	96.9586	53.041065
21-09-09 06:00	1	60.01783	33.17141	43.06498
21-09-09 06:10	1	41.914246	35.83852	36.536457
21-09-09 06:20	1	32.382	47.081585	35.945705
21-09-09 06:30	1	10.341558	41.804043	27.380585
21-09-09 06:40	1	58.556194	41.36702	42.72164
21-09-09 06:50	1	39.607162	66.57038	50.175507
21-09-09 07:00	2	41.819984	25.47703	18.623652
21-09-09 07:10	2	1.1949999	12.314951	14.343637
21-09-09 07:20	2	0.0	0.0	0.0
21-09-09 07:30	2	6.7556252	7.1699996	4.785
21-09-09 07:40	2	3.867101	0.0	0.0
21-09-09 07:50	2	0.0	2.39	0.0
21-09-09 08:00	2	7.259149	4.0799856	13.931559
21-09-09 08:10	2	0.0	16.539968	3.5850003
21-09-09 08:20	2	0.0	0.0	0.0
21-09-09 08:30	2	1.1949999	0.0	0.0
21-09-09 08:40	2	0.0	0.0	0.0
21-09-09 08:50	2	2.3899999	5.279985	5.9849997
21-09-09 09:00	2	4.7850003	12.045085	5.975
21-09-09 09:10	2	14.148508	12.949971	13.452036
21-09-09 09:20	2	0.0	7.6749854	0.0
21-09-09 09:30	2	1.1949999	5.2749853	1.1949998
21-09-09 09:40	2	0.0	0.0	0.0
21-09-09 09:50	2	1.2	0.0	0.0
21-09-09 10:00	2	0.0	7.251546	0.0
21-09-09 10:10	2	0.0	1.1999998	0.0
21-09-09 10:20	2	2.3949995	0.0	0.0
21-09-09 10:30	2	3.7836661	10.775	10.054985
21-09-09 10:40	2	9.36351	22.693256	0.0
21-09-09 10:50	2	58.551964	39.438866	2.3899999
21-09-09 11:00	2	42.633736	24.068089	0.0
21-09-09 11:10	2	43.942562	19.906559	9.57
21-09-09 11:20	2	36.435596	0.0	0.0
21-09-09 11:30	2	21.109325	4.0835238	0.0
21-09-09 11:40	2	4.7799997	4.083524	0.0
21-09-09 11:50	2	6.973508	1.1949999	6.4699845
21-09-09 12:00	2	2.3900003	10.55705	0.0
21-09-09 12:10	2	3.5849998	12.239342	3.383508
21-09-09 12:20	2	5.9799995	0.0	5.787049
21-09-09 12:30	2	3.3835094	1.1949999	2.8885245
21-09-09 12:40	2	1.6899855	5.9799995	0.0
21-09-09 12:50	2	0.0	0.0	0.0
21-09-09 13:00	2	0.0	5.77497	3.5849998
21-09-09 13:10	2	1.1949999	1.1950004	20.179188
21-09-09 13:20	2	1.6935246	0.0	0.0
21-09-09 13:30	2	0.0	0.0	0.0
21-09-09 13:40	2	7.6685243	0.0	4.7799997
21-09-09 13:50	2	0.0	0.0	2.3899999
21-09-09 14:00	2	0.0	3.8671012	4.7799997
21-09-09 14:10	2	1.2000003	0.0	3.5849998
21-09-09 14:20	2	3.5899994	10.054984	4.7800007
21-09-09 14:30	2	2.4	2.3899999	0.0
21-09-09 14:40	2	17.233524	0.0	0.0
21-09-09 14:50	2	2.3949997	0.0	0.0
21-09-09 15:00	2	0.0	0.0	0.0
21-09-09 15:10	2	19.917864	0.0	14.638494
21-09-09 15:20	2	28.798466	5.98	3.5849998
21-09-09 15:30	2	24.499313	7.175	6.9649706
21-09-09 15:40	2	53.98476	0.0	48.362812
21-09-09 15:50	2	36.164955	12.249955	20.689383
21-09-09 16:00	2	7.1700006	3.5849998	23.49327
21-09-09 16:10	2	12.458525	2.39	15.545001
21-09-09 16:20	2	0.0	0.0	0.0
21-09-09 16:30	2	3.8715744	2.3899999	0.0
21-09-09 16:40	2	0.0	0.0	4.7799997
21-09-09 16:50	2	2.3899999	14.910914	3.5849998
21-09-09 17:00	2	1.1949999	0.0	1.1949999
21-09-09 17:10	2	1.1949999	4.7849994	1.1949999
21-09-09 17:20	2	0.0	0.0	5.7699704
21-09-09 17:30	2	0.0	0.0	0.0
21-09-09 17:40	2	0.0	1.6935246	4.5749707
21-09-09 17:50	2	0.0	1.1949999	5.985
21-09-09 18:00	2	8.8649845	5.975	18.923605
21-09-09 18:10	2	0.0	0.0	0.0
21-09-09 18:20	2	4.084986	2.3899999	0.0
21-09-09 18:30	2	0.0	0.0	4.7799997
21-09-09 18:40	2	1.1949999	0.0	22.31348
21-09-09 18:50	2	3.5849998	0.0	18.910227
21-09-09 19:00	2	43.349678	11.950001	7.673524
21-09-09 19:10	2	0.0	4.7799997	0.0
21-09-09 19:20	2	3.867101	29.467274	9.56
21-09-09 19:30	2	3.5849998	33.828674	0.0
21-09-09 19:40	2	5.274985	17.007961	8.859984
21-09-09 19:50	2	25.962698	27.039282	6.9649706
21-09-09 20:00	2	6.261574	5.2849855	0.0
21-09-09 20:10	2	17.523478	6.052073	2.8849854
21-09-09 20:20	2	1.689985	0.0	2.3899999
21-09-09 20:30	2	2.3899999	0.0	7.674985
21-09-09 20:40	2	3.5849998	14.839984	3.5849998
21-09-09 20:50	2	11.752049	4.78	43.477367
21-09-09 21:00	2	2.8885245	3.38351	0.0
21-09-09 21:10	2	12.101289	8.358637	24.699326
21-09-09 21:20	2	24.768631	64.49033	58.222607
21-09-09 21:30	2	47.289055	32.27994	25.464172
21-09-09 21:40	2	17.028494	9.239081	22.792072
21-09-09 21:50	2	3.5850005	1.1950003	5.0665746
21-09-09 22:00	2	4.7799997	12.247034	6.4735246
21-09-09 22:10	2	1.6899853	10.836545	0.0
21-09-09 22:20	2	31.737667	23.081501	1.6899855
21-09-09 22:30	2	10.549971	0.0	4.5820484
21-09-09 22:40	2	31.99533	0.0	4.7799997
21-09-09 22:50	2	7.1699996	11.053494	20.619343
21-09-09 23:00	2	15.344969	7.868482	16.744999
21-09-09 23:10	2	58.97154	47.398376	20.678646
21-09-09 23:20	2	34.14068	37.57742	17.62048
21-09-09 23:30	2	25.600698	26.477777	18.233494
21-09-09 23:40	2	28.279327	33.493034	20.392328
21-09-09 23:50	2	61.81969	49.97657	72.50099
21-09-10 00:00	2	30.470596	40.92871	16.53997
21-09-10 00:10	2	35.546795	30.086868	1.1950003
21-09-10 00:20	2	31.862396	55.32479	8.8649845
21-09-10 00:30	2	55.179108	72.66954	57.658638
21-09-10 00:40	2	9.851573	103.7172	85.58022
21-09-10 00:50	2	28.368567	53.9159	47.773262
21-09-10 01:00	2	72.20179	30.26504	45.49861
21-09-10 01:10	2	35.31075	72.47413	64.940765
21-09-10 01:20	2	24.90997	53.84314	42.093178
21-09-10 01:30	2	8.375	16.118673	4.7799997
21-09-10 01:40	2	3.5899997	3.5850003	36.254265
21-09-10 01:50	2	7.1799994	0.0	43.5785
21-09-10 02:00	2	0.0	0.0	21.59707
21-09-10 02:10	2	2.3949997	8.370001	22.586514
21-09-10 02:20	2	13.649984	8.446545	6.259341
21-09-10 02:30	2	22.659796	1.1949999	6.4749846
21-09-10 02:40	2	19.009281	2.3899999	8.15997
21-09-10 02:50	2	34.56005	3.379971	1.1949999
21-09-10 03:00	2	0.0	0.0	11.54702
21-09-10 03:10	2	51.278034	0.0	21.52995
21-09-10 03:20	2	25.022133	7.9470863	35.202766
21-09-10 03:30	2	40.6016	31.657055	17.256304
21-09-10 03:40	2	40.1186	13.512186	45.29275
21-09-10 03:50	2	4.574971	42.377193	26.479694
21-09-10 04:00	2	24.083548	65.45724	66.901695
21-09-10 04:10	2	32.946983	62.150555	41.068962
21-09-10 04:20	2	16.317087	46.35787	33.55931
21-09-10 04:30	2	35.53788	24.214956	34.66612
21-09-10 04:40	2	52.421715	33.43281	59.334064
21-09-10 04:50	2	65.96555	74.280106	56.855247
21-09-10 05:00	2	38.941868	122.16176	93.98001
21-09-10 05:10	2	16.043528	28.072056	3.5900006
21-09-10 05:20	2	3.5850003	1.1949999	40.276264
21-09-10 05:30	2	52.135674	60.7257	71.76153
21-09-10 05:40	2	24.693478	47.015568	48.614285
21-09-10 05:50	2	45.81859	76.67138	41.88143
21-09-10 06:00	2	15.154096	72.164246	70.28573
21-09-10 06:10	2	54.200756	25.486656	67.1464
21-09-10 06:20	2	13.93656	35.240852	48.60211
21-09-10 06:30	2	20.415539	60.046486	67.15676
21-09-10 06:40	2	0.0	59.60433	8.37
21-09-10 06:50	2	2.3900003	14.13497	13.431574
21-09-10 07:00	3	3.5850003	3.5849998	25.967169
21-09-10 07:10	3	10.347086	3.5849998	4.7799997
21-09-10 07:20	3	1.1949998	9.0977955	2.3899999
21-09-10 07:30	3	12.74156	28.147919	13.940099
21-09-10 07:40	3	0.0	8.8649845	0.0
21-09-10 07:50	3	0.0	0.0	0.0
21-09-10 08:00	3	0.0	0.0	1.1949999
21-09-10 08:10	3	0.0	0.0	0.0
21-09-10 08:20	3	0.0	2.8885248	2.8849854
21-09-10 08:30	3	2.3899999	0.0	8.365
21-09-10 08:40	3	8.16497	4.0849853	7.1700006
21-09-10 08:50	3	11.264984	7.6685243	0.0
21-09-10 09:00	3	0.0	0.0	9.36851
21-09-10 09:10	3	0.0	0.0	1.1949999
21-09-10 09:20	3	3.5850003	4.0835247	1.1950003
21-09-10 09:30	3	3.5850003	0.0	0.0
21-09-10 09:40	3	6.469986	2.8885243	8.365
21-09-10 09:50	3	0.0	0.0	21.62908
21-09-10 10:00	3	0.0	3.5849996	0.0
21-09-10 10:10	3	0.0	3.38351	0.0
21-09-10 10:20	3	25.59182	2.3950002	22.29494
21-09-10 10:30	3	11.772049	8.6471	0.0
21-09-10 10:40	3	50.736305	30.253643	11.042102
21-09-10 10:50	3	56.65896	52.929314	4.0849853
21-09-10 11:00	3	21.816572	29.561487	2.39
21-09-10 11:10	3	25.767141	23.784187	0.0
21-09-10 11:20	3	24.997133	0.0	0.0
21-09-10 11:30	3	13.649988	0.0	3.3835075
21-09-10 11:40	3	0.0	0.0	0.0
21-09-10 11:50	3	2.3949997	10.064985	0.0
21-09-10 12:00	3	29.797134	12.949969	25.679203
21-09-10 12:10	3	60.74771	75.67316	73.48375
21-09-10 12:20	3	83.32699	108.48	117.34304
21-09-10 12:30	3	70.60691	110.994095	76.34624
21-09-10 12:40	3	52.511517	63.81901	66.76733
21-09-10 12:50	3	55.029724	65.601395	44.567963
21-09-10 13:00	3	29.980082	2.3899999	10.064985
21-09-10 13:10	3	4.0799856	5.9749994	0.0
21-09-10 13:20	3	0.0	3.5850005	0.0
21-09-10 13:30	3	0.0	0.0	0.0
21-09-10 13:40	3	0.0	0.0	0.0
21-09-10 13:50	3	7.6699853	0.0	0.0
21-09-10 14:00	3	0.0	0.0	0.0
21-09-10 14:10	3	0.0	0.0	0.0
21-09-10 14:20	3	10.132056	12.953506	0.0
21-09-10 14:30	3	1.1949999	0.0	0.0
21-09-10 14:40	3	1.689985	0.0	9.354971
21-09-10 14:50	3	0.0	2.3950002	6.4735246
21-09-10 15:00	3	0.0	0.0	10.8356085
21-09-10 15:10	3	0.0	0.0	9.559999
21-09-10 15:20	3	1.6899853	5.9749994	2.39
21-09-10 15:30	3	3.5849998	4.78	1.6899855
21-09-10 15:40	3	3.5849998	0.0	2.8849854
21-09-10 15:50	3	3.5850003	6.9649696	2.8849854
21-09-10 16:00	3	0.0	1.1949999	0.0
21-09-10 16:10	3	0.0	0.0	0.0
21-09-10 16:20	3	2.3899999	10.754999	0.0
21-09-10 16:30	3	0.0	1.1949999	7.174999
21-09-10 16:40	3	0.0	0.0	5.274985
21-09-10 16:50	3	0.0	3.5849996	2.8849852
21-09-10 17:00	3	7.6649847	4.7799997	6.469985
21-09-10 17:10	3	1.1949998	10.754999	5.2799845
21-09-10 17:20	3	0.0	0.0	0.0
21-09-10 17:30	3	0.0	0.0	0.0
21-09-10 17:40	3	1.6899847	0.0	2.4
21-09-10 17:50	3	18.224957	8.365	8.4
21-09-10 18:00	3	2.3899999	8.365	11.74851
21-09-10 18:10	3	17.877655	0.0	7.120208
21-09-10 18:20	3	1.6935247	1.1949999	2.439792
21-09-10 18:30	3	6.4835253	0.0	16.039986
21-09-10 18:40	3	8.869986	0.0	0.0
21-09-10 18:50	3	12.239955	4.079985	27.44834
21-09-10 19:00	3	21.313509	10.074984	45.61501
21-09-10 19:10	3	14.359998	98.69273	27.643616
21-09-10 19:20	3	43.625595	53.999664	48.91197
21-09-10 19:30	3	12.237101	16.01871	15.127086
21-09-10 19:40	3	35.034172	16.815609	10.124202
21-09-10 19:50	3	0.0	0.0	3.5849998
21-09-10 20:00	3	0.0	1.1949999	15.699394
21-09-10 20:10	3	1.1949998	5.7735105	2.8849852
21-09-10 20:20	3	0.0	0.0	0.0
21-09-10 20:30	3	9.644312	4.079985	4.0835247
21-09-10 20:40	3	0.0	0.0	0.0
21-09-10 20:50	3	7.185	3.5849998	4.7850003
21-09-10 21:00	3	22.313478	23.214985	2.3950002
21-09-10 21:10	3	0.0	1.6899855	0.0
21-09-10 21:20	3	6.9685087	5.062102	5.5700984
21-09-10 21:30	3	10.688403	18.720558	1.1949998
21-09-10 21:40	3	9.36351	7.2563896	30.749088
21-09-10 21:50	3	48.12069	79.93816	25.690527
21-09-10 22:00	3	14.634954	27.275751	18.886469
21-09-10 22:10	3	17.028492	0.0	14.98757
21-09-10 22:20	3	0.0	1.1949999	9.15156
21-09-10 22:30	3	3.5849998	14.647034	15.339971
21-09-10 22:40	3	2.3899999	3.5849998	4.0849853
21-09-10 22:50	3	6.9649696	4.5835094	11.335596
21-09-10 23:00	3	17.600025	3.5899997	6.469985
21-09-10 23:10	3	38.095566	68.28368	44.697887
21-09-10 23:20	3	9.648465	36.735554	29.257055
21-09-10 23:30	3	19.900623	0.0	12.740099
21-09-10 23:40	3	31.455036	37.242935	38.208588
21-09-10 23:50	3	57.90099	82.39519	62.292824
21-09-11 00:00	3	24.198494	24.988592	14.36778
21-09-11 00:10	3	66.09664	6.5414414	14.35
21-09-11 00:20	3	29.48994	42.899467	10.76
21-09-11 00:30	3	45.103565	49.20203	57.23104
21-09-11 00:40	3	22.306559	30.565609	20.8157
21-09-11 00:50	3	30.82638	29.568104	3.5899994
21-09-11 01:00	3	18.863003	0.0	7.6699843
21-09-11 01:10	3	33.347042	0.0	25.68991
21-09-11 01:20	3	18.71156	11.258524	28.881992
21-09-11 01:30	3	5.778509	23.38327	53.947052
21-09-11 01:40	3	16.039984	68.00929	78.94081
21-09-11 01:50	3	25.918482	19.20561	30.751398
21-09-11 02:00	3	59.71626	15.406425	41.43875
21-09-11 02:10	3	41.509346	0.0	31.314228
21-09-11 02:20	3	19.205082	0.0	8.868525
21-09-11 02:30	3	2.3950002	2.3899999	29.777203
21-09-11 02:40	3	1.1949999	3.871574	26.598495
21-09-11 02:50	3	0.0	0.0	8.365
21-09-11 03:00	3	1.1950003	27.57372	17.72997
21-09-11 03:10	3	0.0	27.170025	17.738506
21-09-11 03:20	3	11.754971	9.854955	10.755
21-09-11 03:30	3	7.664984	0.0	3.5849998
21-09-11 03:40	3	1.1949999	21.112865	0.0
21-09-11 03:50	3	60.331825	62.31129	13.639986
21-09-11 04:00	3	34.33217	35.132042	2.6743414
21-09-11 04:10	3	7.4593415	42.50214	2.3899999
21-09-11 04:20	3	27.168564	52.387188	0.0
21-09-11 04:30	3	56.869057	61.347218	35.333374
21-09-11 04:40	3	46.329723	18.307184	19.214926
21-09-11 04:50	3	31.515911	0.0	13.016428
21-09-11 05:00	3	40.025166	52.30564	45.1821
21-09-11 05:10	3	64.458786	97.54738	42.09078
21-09-11 05:20	3	18.93497	48.70237	14.712184
21-09-11 05:30	3	11.542087	27.582071	41.307053
21-09-11 05:40	3	47.999146	28.585583	29.275595
21-09-11 05:50	3	53.069256	50.881924	8.869986
21-09-11 06:00	3	13.155001	43.90201	62.01072
21-09-11 06:10	3	50.66488	28.572042	47.35853
21-09-11 06:20	3	45.804882	41.637146	44.26675
21-09-11 06:30	3	32.366543	30.045532	27.304968
21-09-11 06:40	3	9.570002	34.54704	1.6899853
21-09-11 06:50	3	21.517178	22.294939	61.737225
21-09-11 07:00	4	17.522085	46.571854	30.968592
21-09-11 07:10	4	0.0	0.0	0.0
21-09-11 07:20	4	8.375	1.6899849	8.869985
21-09-11 07:30	4	2.6765742	2.3950002	1.1949999
21-09-11 07:40	4	2.3899999	0.0	0.0
21-09-11 07:50	4	14.904203	0.0	0.0
21-09-11 08:00	4	2.3899999	0.0	1.6899855
21-09-11 08:10	4	3.3835087	0.0	5.76997
21-09-11 08:20	4	0.0	4.3665595	7.1700006
21-09-11 08:30	4	0.0	0.0	0.0
21-09-11 08:40	4	0.0	0.0	13.1449995
21-09-11 08:50	4	0.0	5.2785254	10.755
21-09-11 09:00	4	0.0	0.0	6.269956
21-09-11 09:10	4	0.0	0.0	6.4735246
21-09-11 09:20	4	9.36497	0.0	0.0
21-09-11 09:30	4	0.0	0.0	1.1949999
21-09-11 09:40	4	0.0	0.0	3.5849996
21-09-11 09:50	4	0.0	0.0	2.3899999
21-09-11 10:00	4	0.0	0.0	2.3899999
21-09-11 10:10	4	0.0	0.0	2.8849854
21-09-11 10:20	4	2.3899999	0.0	2.3899999
21-09-11 10:30	4	0.0	4.3678656	4.582049
21-09-11 10:40	4	5.975	1.1999999	0.0
21-09-11 10:50	4	0.0	10.55705	0.0
21-09-11 11:00	4	0.0	28.761393	0.0
21-09-11 11:10	4	6.75656	32.577507	27.244492
21-09-11 11:20	4	52.635506	50.964058	16.832005
21-09-11 11:30	4	19.629984	28.480753	10.63505
21-09-11 11:40	4	29.885	0.0	0.0
21-09-11 11:50	4	13.877794	2.3899999	8.859985
21-09-11 12:00	4	8.1699705	2.6721015	3.5849998
21-09-11 12:10	4	4.7850003	3.5849996	5.9749994
21-09-11 12:20	4	20.909067	0.0	0.0
21-09-11 12:30	4	0.0	0.0	13.155001
21-09-11 12:40	4	7.175	0.0	0.0
21-09-11 12:50	4	7.1999993	0.0	29.757044
21-09-11 13:00	4	2.3899999	0.0	0.0
21-09-11 13:10	4	15.821574	13.145001	0.0
21-09-11 13:20	4	5.283524	0.0	1.1949999
21-09-11 13:30	4	0.0	1.1949999	2.3899999
21-09-11 13:40	4	0.0	2.3899999	3.5850003
21-09-11 13:50	4	0.0	0.0	2.39
21-09-11 14:00	4	0.0	1.1949999	1.1949999
21-09-11 14:10	4	0.0	1.1949999	2.3899999
21-09-11 14:20	4	1.1999999	0.0	0.0
21-09-11 14:30	4	1.195	1.1949998	0.0
21-09-11 14:40	4	0.0	0.0	8.365
21-09-11 14:50	4	2.39	0.0	4.785001
21-09-11 15:00	4	8.365001	2.3949997	9.653463
21-09-11 15:10	4	22.008524	2.8849854	0.0
21-09-11 15:20	4	0.0	0.0	7.1699996
21-09-11 15:30	4	0.0	0.0	1.1949999
21-09-11 15:40	4	2.3899999	2.3900003	0.0
21-09-11 15:50	4	24.501375	4.0133963	4.7799997
21-09-11 16:00	4	2.3899999	9.136602	0.0
21-09-11 16:10	4	0.0	16.315624	2.8849852
21-09-11 16:20	4	0.0	0.0	0.0
21-09-11 16:30	4	1.1949999	0.0	0.0
21-09-11 16:40	4	0.0	11.0584955	34.13413
21-09-11 16:50	4	0.0	0.0	4.7849994
21-09-11 17:00	4	4.079984	1.3697726	11.732991
21-09-11 17:10	4	0.0	2.0101979	3.5900002
21-09-11 17:20	4	2.3900008	2.3899999	0.0
21-09-11 17:30	4	2.3899999	0.0	4.784999
21-09-11 17:40	4	8.625591	0.0	0.0
21-09-11 17:50	4	4.079985	3.5850003	0.0
21-09-11 18:00	4	0.0	4.7799997	4.58351
21-09-11 18:10	4	2.39	1.1949999	6.261575
21-09-11 18:20	4	3.5849998	1.195	0.0
21-09-11 18:30	4	0.0	0.0	2.395
21-09-11 18:40	4	0.0	0.0	0.0
21-09-11 18:50	4	13.1449995	3.5849996	9.559999
21-09-11 19:00	4	13.639986	0.0	1.1949999
21-09-11 19:10	4	0.0	0.0	0.0
21-09-11 19:20	4	11.74997	11.341986	24.437767
21-09-11 19:30	4	50.31431	52.066612	48.28565
21-09-11 19:40	4	75.14357	66.00926	11.828135
21-09-11 19:50	4	42.9199	43.488487	24.778103
21-09-11 20:00	4	9.84934	16.038525	22.710001
21-09-11 20:10	4	0.0	1.689985	26.442938
21-09-11 20:20	4	0.0	15.535001	1.1949999
21-09-11 20:30	4	0.0	8.159971	4.978666
21-09-11 20:40	4	0.0	10.755	0.0
21-09-11 20:50	4	2.3899999	3.5849998	3.383508
21-09-11 21:00	4	3.5900002	4.7799997	9.57
21-09-11 21:10	4	0.0	12.4485235	0.0
21-09-11 21:20	4	5.7735105	14.634956	4.7799997
21-09-11 21:30	4	33.428745	31.172003	34.07261
21-09-11 21:40	4	0.0	19.239084	11.047101
21-09-11 21:50	4	7.1700006	2.8885243	33.83771
21-09-11 22:00	4	13.434957	2.3950002	34.559296
21-09-11 22:10	4	26.089972	14.044576	2.3949995
21-09-11 22:20	4	23.790054	32.88038	6.759326
21-09-11 22:30	4	2.3899999	12.533609	8.374999
21-09-11 22:40	4	2.3949997	12.752019	24.559378
21-09-11 22:50	4	18.012072	46.382713	24.869156
21-09-11 23:00	4	27.081562	57.740852	39.68991
21-09-11 23:10	4	12.449985	4.7799997	0.0
21-09-11 23:20	4	28.994955	9.063651	28.994959
21-09-11 23:30	4	35.247055	34.135674	29.837124
21-09-11 23:40	4	1.1949998	27.784954	12.93997
21-09-11 23:50	4	45.410664	38.4987	28.283482
21-09-12 00:00	4	41.31406	9.640612	3.5900002
21-09-12 00:10	4	51.109425	57.849743	42.31558
21-09-12 00:20	4	54.05509	46.58306	53.639416
21-09-12 00:30	4	45.005726	10.345625	17.739897
21-09-12 00:40	4	25.293394	34.15899	26.452682
21-09-12 00:50	4	27.850819	29.35707	11.057033
21-09-12 01:00	4	14.340002	17.512085	1.1949999
21-09-12 01:10	4	48.27227	70.468155	23.586948
21-09-12 01:20	4	63.828045	68.05404	58.617054
21-09-12 01:30	4	45.60501	64.036606	60.120228
21-09-12 01:40	4	28.289942	40.678493	33.840137
21-09-12 01:50	4	10.755	3.5849998	36.0684
21-09-12 02:00	4	13.457033	11.955	37.801384
21-09-12 02:10	4	6.702794	0.0	25.21147
21-09-12 02:20	4	11.120884	0.0	40.802685
21-09-12 02:30	4	0.0	1.1949999	28.568533
21-09-12 02:40	4	2.8849854	8.864985	52.69807
21-09-12 02:50	4	18.49644	61.360058	42.203968
21-09-12 03:00	4	21.689068	62.69391	75.28792
21-09-12 03:10	4	84.0289	52.377186	53.059032
21-09-12 03:20	4	37.823875	47.771824	31.614843
21-09-12 03:30	4	51.58716	21.10994	34.840538
21-09-12 03:40	4	41.803677	10.845083	27.602295
21-09-12 03:50	4	51.375664	85.950424	51.773834
21-09-12 04:00	4	44.481304	32.091293	29.689972
21-09-12 04:10	4	47.506943	39.10742	23.03566
21-09-12 04:20	4	43.70207	22.51851	38.229046
21-09-12 04:30	4	47.77768	42.004707	51.33853
21-09-12 04:40	4	73.567215	66.417175	48.645546
21-09-12 04:50	4	41.901543	39.854042	22.796545
21-09-12 05:00	4	53.958435	54.29185	35.29554
21-09-12 05:10	4	50.39501	49.724655	44.046547
21-09-12 05:20	4	52.72337	48.80773	23.300968
21-09-12 05:30	4	43.480747	40.028706	46.801872
21-09-12 05:40	4	58.557747	66.29291	41.305218
21-09-12 05:50	4	75.81147	56.943615	60.183533
21-09-12 06:00	4	43.420567	35.325775	38.68997
21-09-12 06:10	4	41.875816	60.003246	30.2565
21-09-12 06:20	4	59.57497	75.678925	57.006935
21-09-12 06:30	4	64.38709	114.12123	90.985214
21-09-12 06:40	4	35.043648	69.0947	34.77485
21-09-12 06:50	4	3.5900002	32.416157	6.7520857
21-09-12 07:00	5	5.2785244	20.71597	6.9649687
21-09-12 07:10	5	5.2799864	0.0	6.4799857
21-09-12 07:20	5	7.1800013	22.307087	5.062101
21-09-12 07:30	5	0.0	0.0	0.0
21-09-12 07:40	5	0.0	0.0	0.0
21-09-12 07:50	5	0.0	0.0	2.8849852
21-09-12 08:00	5	0.0	0.0	5.274985
21-09-12 08:10	5	0.0	0.0	4.0799847
21-09-12 08:20	5	6.4749856	10.064985	2.3899999
21-09-12 08:30	5	0.0	0.0	3.5900006
21-09-12 08:40	5	2.6721017	0.0	0.0
21-09-12 08:50	5	0.0	0.0	1.49375
21-09-12 09:00	5	0.0	0.0	4.79
21-09-12 09:10	5	1.2	1.1949999	1.2
21-09-12 09:20	5	0.0	2.3899999	0.0
21-09-12 09:30	5	3.5899997	10.063525	6.4835243
21-09-12 09:40	5	0.0	0.0	0.0
21-09-12 09:50	5	13.932086	21.122017	0.0
21-09-12 10:00	5	9.153481	24.678686	6.264341
21-09-12 10:10	5	0.0	17.833912	7.1699996
21-09-12 10:20	5	0.0	22.876469	0.0
21-09-12 10:30	5	4.083524	12.037071	4.0835238
21-09-12 10:40	5	0.0	0.0	0.0
21-09-12 10:50	5	1.1949998	0.0	2.8885245
21-09-12 11:00	5	7.4521017	10.347088	7.459956
21-09-12 11:10	5	12.458525	1.1949998	2.39
21-09-12 11:20	5	0.0	1.1949999	8.365
21-09-12 11:30	5	1.1999998	0.0	4.0799856
21-09-12 11:40	5	2.8885243	3.5849998	2.3899999
21-09-12 11:50	5	34.62816	9.565	19.634985
21-09-12 12:00	5	23.791971	3.5899997	1.6935241
21-09-12 12:10	5	48.691235	0.0	3.8693416
21-09-12 12:20	5	21.610083	0.0	0.0
21-09-12 12:30	5	11.264984	7.454342	2.8849847
21-09-12 12:40	5	0.0	0.0	0.0
21-09-12 12:50	5	1.6899849	0.0	1.1949999
21-09-12 13:00	5	5.3486757	3.5900006	14.339999
21-09-12 13:10	5	0.0	0.0	1.1949999
21-09-12 13:20	5	1.1999999	0.0	1.1949998
21-09-12 13:30	5	0.0	6.756559	2.8849845
21-09-12 13:40	5	0.0	0.0	2.8849847
21-09-12 13:50	5	0.0	0.0	4.7799997
21-09-12 14:00	5	0.0	0.0	0.0
21-09-12 14:10	5	0.0	3.8715744	2.8849847
21-09-12 14:20	5	1.1949999	2.39	3.552835
21-09-12 14:30	5	0.0	0.0	0.5356897
21-09-12 14:40	5	0.0	0.0	0.0
21-09-12 14:50	5	18.914968	5.557086	6.4735246
21-09-12 15:00	5	2.8045094	0.0	0.0
21-09-12 15:10	5	13.720459	0.0	4.0885243
21-09-12 15:20	5	9.158481	2.3899999	0.0
21-09-12 15:30	5	0.0	8.651575	0.0
21-09-12 15:40	5	0.0	0.0	5.0621004
21-09-12 15:50	5	1.6899853	11.268526	1.1949999
21-09-12 16:00	5	0.0	1.1949999	2.8849847
21-09-12 16:10	5	0.0	0.0	0.0
21-09-12 16:20	5	0.0	0.0	1.1949999
21-09-12 16:30	5	0.0	5.7785087	0.0
21-09-12 16:40	5	1.1949999	0.0	0.0
21-09-12 16:50	5	1.1949999	0.0	1.1949999
21-09-12 17:00	5	8.365	0.0	3.5850005
21-09-12 17:10	5	12.2321005	2.3899999	9.56
21-09-12 17:20	5	1.1949999	8.859983	9.575
21-09-12 17:30	5	1.1950002	0.0	0.0
21-09-12 17:40	5	0.0	1.1949999	27.097742
21-09-12 17:50	5	2.6721008	1.1949999	9.644926
21-09-12 18:00	5	1.1950003	2.395	0.0
21-09-12 18:10	5	9.559999	5.76997	0.0
21-09-12 18:20	5	8.025985	4.7799997	4.7799997
21-09-12 18:30	5	1.3289859	2.39	10.063524
21-09-12 18:40	5	0.0	0.0	3.5849998
21-09-12 18:50	5	0.0	0.0	1.1949999
21-09-12 19:00	5	5.975	0.0	4.3620877
21-09-12 19:10	5	1.1949999	0.0	0.0
21-09-12 19:20	5	0.0	0.0	6.4749856
21-09-12 19:30	5	7.958478	7.175	32.822563
21-09-12 19:40	5	34.343563	28.936466	24.276499
21-09-12 19:50	5	33.20259	9.849341	17.804966
21-09-12 20:00	5	11.917117	36.52999	4.0799856
21-09-12 20:10	5	9.565001	12.449986	8.859985
21-09-12 20:20	5	0.0	0.0	0.0
21-09-12 20:30	5	4.7850003	3.5849998	21.763546
21-09-12 20:40	5	0.0	0.0	2.7245998
21-09-12 20:50	5	13.1449995	0.0	2.4
21-09-12 21:00	5	18.705626	3.5850003	0.0
21-09-12 21:10	5	0.0	5.278524	11.5370865
21-09-12 21:20	5	8.37	42.28565	33.088478
21-09-12 21:30	5	16.117834	26.671658	26.961613
21-09-12 21:40	5	25.39213	25.489103	35.741516
21-09-12 21:50	5	46.457005	27.583466	37.562176
21-09-12 22:00	5	22.09491	25.170624	0.0
21-09-12 22:10	5	39.03494	27.81348	44.88568
21-09-12 22:20	5	10.755	7.6699853	5.9800005
21-09-12 22:30	5	14.139971	10.058524	27.579926
21-09-12 22:40	5	32.86845	5.769971	4.785
21-09-12 22:50	5	36.237026	38.29529	19.629986
21-09-12 23:00	5	60.56434	36.459084	8.375
21-09-12 23:10	5	32.568493	1.689985	0.0
21-09-12 23:20	5	9.559999	10.064984	26.10497
21-09-12 23:30	5	21.808493	14.844986	5.76997
21-09-12 23:40	5	44.395008	30.725464	59.81362
21-09-12 23:50	5	41.29661	29.498194	39.0653
21-09-13 00:00	5	47.025494	58.063698	34.63998
21-09-13 00:10	5	34.474968	58.83631	28.263819
21-09-13 00:20	5	50.73226	78.25957	63.44867
21-09-13 00:30	5	9.153481	41.485004	30.53862
21-09-13 00:40	5	29.865131	20.753689	24.515194
21-09-13 00:50	5	41.893795	38.353462	30.97359
21-09-13 01:00	5	43.61709	74.88202	66.50163
21-09-13 01:10	5	14.844986	13.034119	39.139088
21-09-13 01:20	5	0.0	15.829954	29.143322
21-09-13 01:30	5	0.0	0.0	15.562731
21-09-13 01:40	5	5.0715737	2.3950002	13.076541
21-09-13 01:50	5	20.902058	7.175	38.247303
21-09-13 02:00	5	0.0	0.0	19.28976
21-09-13 02:10	5	0.0	0.0	13.639986
21-09-13 02:20	5	17.53656	19.668974	43.98725
21-09-13 02:30	5	60.53695	85.424965	54.275795
21-09-13 02:40	5	38.193474	34.54369	43.2887
21-09-13 02:50	5	33.14909	29.561487	15.824341
21-09-13 03:00	5	62.07087	21.747307	39.837578
21-09-13 03:10	5	7.4521027	30.955898	19.393793
21-09-13 03:20	5	47.17648	48.063015	19.097511
21-09-13 03:30	5	4.549449	54.5885	39.39238
21-09-13 03:40	5	47.92566	65.16598	46.827553
21-09-13 03:50	5	24.90851	18.718073	48.99489
21-09-13 04:00	5	48.07171	21.790459	23.770061
21-09-13 04:10	5	36.191273	13.1449995	30.043
21-09-13 04:20	5	53.991932	24.480068	72.641525
21-09-13 04:30	5	34.77184	41.595196	41.103203
21-09-13 04:40	5	24.983133	53.775715	30.053616
21-09-13 04:50	5	40.043564	7.6735244	51.665936
21-09-13 05:00	5	31.442184	23.8729	36.461987
21-09-13 05:10	5	19.91848	39.20182	35.598625
21-09-13 05:20	5	22.108608	31.605122	42.430595
21-09-13 05:30	5	50.471237	61.00871	68.995476
21-09-13 05:40	5	37.067177	41.407917	61.662758
21-09-13 05:50	5	52.596367	71.44569	69.957115
21-09-13 06:00	5	42.21988	25.198462	19.725927
21-09-13 06:10	5	21.3922	30.184956	47.511646
21-09-13 06:20	5	43.711613	36.448452	51.71239
21-09-13 06:30	5	27.189022	46.869225	31.443115
21-09-13 06:40	5	9.559999	21.839813	21.314968
21-09-13 06:50	5	3.5849998	1.2389448	6.173665
21-09-13 07:00	6	23.284203	32.12803	4.78
21-09-13 07:10	6	3.5900002	0.0	0.0
21-09-13 07:20	6	11.950003	0.0	1.6899849
21-09-13 07:30	6	0.0	10.3450985	4.5749693
21-09-13 07:40	6	0.0	0.0	0.0
21-09-13 07:50	6	0.0	1.1949999	0.0
21-09-13 08:00	6	0.0	0.0	0.0
21-09-13 08:10	6	0.0	0.0	0.0
21-09-13 08:20	6	0.0	7.65524	0.0
21-09-13 08:30	6	0.0	0.0	3.5849998
21-09-13 08:40	6	4.7850003	13.1449995	13.794287
21-09-13 08:50	6	12.153666	8.37	2.39
21-09-13 09:00	6	0.0	11.54348	8.869985
21-09-13 09:10	6	19.406574	11.960001	11.75497
21-09-13 09:20	6	1.2	2.3899999	0.0
21-09-13 09:30	6	0.0	0.0	0.0
21-09-13 09:40	6	14.637033	25.958363	8.450608
21-09-13 09:50	6	44.70118	45.81504	43.591194
21-09-13 10:00	6	0.0	0.0	0.0
21-09-13 10:10	6	not_recorded	not_recorded	not_recorded
21-09-13 10:20	6	not_recorded	not_recorded	not_recorded
21-09-13 10:30	6	not_recorded	not_recorded	not_recorded
21-09-13 10:40	6	not_recorded	not_recorded	not_recorded
21-09-13 10:50	6	not_recorded	not_recorded	not_recorded
21-09-13 11:00	6	not_recorded	not_recorded	not_recorded
21-09-13 11:10	6	not_recorded	not_recorded	not_recorded
21-09-13 11:20	6	not_recorded	not_recorded	not_recorded
21-09-13 11:30	6	not_recorded	not_recorded	not_recorded
21-09-13 11:40	6	not_recorded	not_recorded	not_recorded
21-09-13 11:50	6	not_recorded	not_recorded	not_recorded
21-09-13 12:00	6	not_recorded	not_recorded	not_recorded
21-09-13 12:10	6	not_recorded	not_recorded	not_recorded
21-09-13 12:20	6	not_recorded	not_recorded	not_recorded
21-09-13 12:30	6	not_recorded	not_recorded	not_recorded
21-09-13 12:40	6	not_recorded	not_recorded	not_recorded
21-09-13 12:50	6	not_recorded	not_recorded	not_recorded
21-09-13 13:00	6	not_recorded	not_recorded	not_recorded
21-09-13 13:10	6	not_recorded	not_recorded	not_recorded
21-09-13 13:20	6	not_recorded	not_recorded	not_recorded
21-09-13 13:30	6	not_recorded	not_recorded	not_recorded
21-09-13 13:40	6	not_recorded	not_recorded	not_recorded
21-09-13 13:50	6	not_recorded	not_recorded	not_recorded
21-09-13 14:00	6	not_recorded	not_recorded	not_recorded
21-09-13 14:10	6	not_recorded	not_recorded	not_recorded
21-09-13 14:20	6	not_recorded	not_recorded	not_recorded
21-09-13 14:30	6	not_recorded	not_recorded	not_recorded
21-09-13 14:40	6	not_recorded	not_recorded	not_recorded
21-09-13 14:50	6	not_recorded	not_recorded	not_recorded
21-09-13 15:00	6	not_recorded	not_recorded	not_recorded
21-09-13 15:10	6	not_recorded	not_recorded	not_recorded
21-09-13 15:20	6	not_recorded	not_recorded	not_recorded
21-09-13 15:30	6	not_recorded	not_recorded	not_recorded
21-09-13 15:40	6	not_recorded	not_recorded	not_recorded
21-09-13 15:50	6	not_recorded	not_recorded	not_recorded
21-09-13 16:00	6	not_recorded	not_recorded	not_recorded
21-09-13 16:10	6	not_recorded	not_recorded	not_recorded
21-09-13 16:20	6	not_recorded	not_recorded	not_recorded
21-09-13 16:30	6	not_recorded	not_recorded	not_recorded
21-09-13 16:40	6	not_recorded	not_recorded	not_recorded
21-09-13 16:50	6	not_recorded	not_recorded	not_recorded
21-09-13 17:00	6	not_recorded	not_recorded	not_recorded
21-09-13 17:10	6	not_recorded	not_recorded	not_recorded
21-09-13 17:20	6	not_recorded	not_recorded	not_recorded
21-09-13 17:30	6	not_recorded	not_recorded	not_recorded
21-09-13 17:40	6	not_recorded	not_recorded	not_recorded
21-09-13 17:50	6	not_recorded	not_recorded	not_recorded
21-09-13 18:00	6	not_recorded	not_recorded	not_recorded
21-09-13 18:10	6	not_recorded	not_recorded	not_recorded
21-09-13 18:20	6	not_recorded	not_recorded	not_recorded
21-09-13 18:30	6	not_recorded	not_recorded	not_recorded
21-09-13 18:40	6	not_recorded	not_recorded	not_recorded
21-09-13 18:50	6	not_recorded	not_recorded	not_recorded
21-09-13 19:00	6	not_recorded	not_recorded	not_recorded
21-09-13 19:10	6	not_recorded	not_recorded	not_recorded
21-09-13 19:20	6	not_recorded	not_recorded	not_recorded
21-09-13 19:30	6	not_recorded	not_recorded	not_recorded
21-09-13 19:40	6	not_recorded	not_recorded	not_recorded
21-09-13 19:50	6	not_recorded	not_recorded	not_recorded
21-09-13 20:00	6	not_recorded	not_recorded	not_recorded
21-09-13 20:10	6	not_recorded	not_recorded	not_recorded
21-09-13 20:20	6	not_recorded	not_recorded	not_recorded
21-09-13 20:30	6	not_recorded	not_recorded	not_recorded
21-09-13 20:40	6	not_recorded	not_recorded	not_recorded
21-09-13 20:50	6	not_recorded	not_recorded	not_recorded
21-09-13 21:00	6	not_recorded	not_recorded	not_recorded
21-09-13 21:10	6	not_recorded	not_recorded	not_recorded
21-09-13 21:20	6	not_recorded	not_recorded	not_recorded
21-09-13 21:30	6	not_recorded	not_recorded	not_recorded
21-09-13 21:40	6	not_recorded	not_recorded	not_recorded
21-09-13 21:50	6	not_recorded	not_recorded	not_recorded
21-09-13 22:00	6	not_recorded	not_recorded	not_recorded
21-09-13 22:10	6	not_recorded	not_recorded	not_recorded
21-09-13 22:20	6	not_recorded	not_recorded	not_recorded
21-09-13 22:30	6	not_recorded	not_recorded	not_recorded
21-09-13 22:40	6	not_recorded	not_recorded	not_recorded
21-09-13 22:50	6	not_recorded	not_recorded	not_recorded
21-09-13 23:00	6	not_recorded	not_recorded	not_recorded
21-09-13 23:10	6	not_recorded	not_recorded	not_recorded
21-09-13 23:20	6	not_recorded	not_recorded	not_recorded
21-09-13 23:30	6	not_recorded	not_recorded	not_recorded
21-09-13 23:40	6	not_recorded	not_recorded	not_recorded
21-09-13 23:50	6	not_recorded	not_recorded	not_recorded
21-09-14 00:00	6	not_recorded	not_recorded	not_recorded
21-09-14 00:10	6	not_recorded	not_recorded	not_recorded
21-09-14 00:20	6	not_recorded	not_recorded	not_recorded
21-09-14 00:30	6	not_recorded	not_recorded	not_recorded
21-09-14 00:40	6	not_recorded	not_recorded	not_recorded
21-09-14 00:50	6	not_recorded	not_recorded	not_recorded
21-09-14 01:00	6	not_recorded	not_recorded	not_recorded
21-09-14 01:10	6	not_recorded	not_recorded	not_recorded
21-09-14 01:20	6	not_recorded	not_recorded	not_recorded
21-09-14 01:30	6	not_recorded	not_recorded	not_recorded
21-09-14 01:40	6	not_recorded	not_recorded	not_recorded
21-09-14 01:50	6	not_recorded	not_recorded	not_recorded
21-09-14 02:00	6	not_recorded	not_recorded	not_recorded
21-09-14 02:10	6	not_recorded	not_recorded	not_recorded
21-09-14 02:20	6	not_recorded	not_recorded	not_recorded
21-09-14 02:30	6	not_recorded	not_recorded	not_recorded
21-09-14 02:40	6	not_recorded	not_recorded	not_recorded
21-09-14 02:50	6	not_recorded	not_recorded	not_recorded
21-09-14 03:00	6	not_recorded	not_recorded	not_recorded
21-09-14 03:10	6	not_recorded	not_recorded	not_recorded
21-09-14 03:20	6	not_recorded	not_recorded	not_recorded
21-09-14 03:30	6	not_recorded	not_recorded	not_recorded
21-09-14 03:40	6	not_recorded	not_recorded	not_recorded
21-09-14 03:50	6	not_recorded	not_recorded	not_recorded
21-09-14 04:00	6	not_recorded	not_recorded	not_recorded
21-09-14 04:10	6	not_recorded	not_recorded	not_recorded
21-09-14 04:20	6	not_recorded	not_recorded	not_recorded
21-09-14 04:30	6	not_recorded	not_recorded	not_recorded
21-09-14 04:40	6	not_recorded	not_recorded	not_recorded
21-09-14 04:50	6	not_recorded	not_recorded	not_recorded
21-09-14 05:00	6	not_recorded	not_recorded	not_recorded
21-09-14 05:10	6	not_recorded	not_recorded	not_recorded
21-09-14 05:20	6	not_recorded	not_recorded	not_recorded
21-09-14 05:30	6	not_recorded	not_recorded	not_recorded
21-09-14 05:40	6	not_recorded	not_recorded	not_recorded
21-09-14 05:50	6	not_recorded	not_recorded	not_recorded
21-09-14 06:00	6	not_recorded	not_recorded	not_recorded
21-09-14 06:10	6	not_recorded	not_recorded	not_recorded
21-09-14 06:20	6	not_recorded	not_recorded	not_recorded
21-09-14 06:30	6	not_recorded	not_recorded	not_recorded
21-09-14 06:40	6	not_recorded	not_recorded	not_recorded
21-09-14 06:50	6	not_recorded	not_recorded	not_recorded
