# Supplementary material for: Rodent home cage monitoring for preclinical safety pharmacology assessment: results of a multi-company validation evaluating nonclinical and clinical data from three compounds
Source: Front Toxicol. 2025 Nov 5;7:1655330. doi: 10.3389/ftox.2025.1655330 (PMC12626872; doi:10.3389/ftox.2025.1655330)
Supplement: Supplementary file 1 [file DataSheet1.zip › GSK/GSK_Distance_VEH_Cage-2.csv]

timestamp	day_index	985141003627869	985141003627870	985141003627921
21-09-13 07:00	-4	not_recorded	not_recorded	not_recorded
21-09-13 07:10	-4	not_recorded	not_recorded	not_recorded
21-09-13 07:20	-4	not_recorded	not_recorded	not_recorded
21-09-13 07:30	-4	not_recorded	not_recorded	not_recorded
21-09-13 07:40	-4	not_recorded	not_recorded	not_recorded
21-09-13 07:50	-4	not_recorded	not_recorded	not_recorded
21-09-13 08:00	-4	not_recorded	not_recorded	not_recorded
21-09-13 08:10	-4	not_recorded	not_recorded	not_recorded
21-09-13 08:20	-4	not_recorded	not_recorded	not_recorded
21-09-13 08:30	-4	not_recorded	not_recorded	not_recorded
21-09-13 08:40	-4	not_recorded	not_recorded	not_recorded
21-09-13 08:50	-4	not_recorded	not_recorded	not_recorded
21-09-13 09:00	-4	not_recorded	not_recorded	not_recorded
21-09-13 09:10	-4	not_recorded	not_recorded	not_recorded
21-09-13 09:20	-4	not_recorded	not_recorded	not_recorded
21-09-13 09:30	-4	not_recorded	not_recorded	not_recorded
21-09-13 09:40	-4	not_recorded	not_recorded	not_recorded
21-09-13 09:50	-4	not_recorded	not_recorded	not_recorded
21-09-13 10:00	-4	35.899994	0.0	25.498198
21-09-13 10:10	-4	82.811745	102.683044	114.02057
21-09-13 10:20	-4	56.362	41.811974	39.62001
21-09-13 10:30	-4	63.488464	69.46713	70.91825
21-09-13 10:40	-4	45.21857	13.434955	48.770176
21-09-13 10:50	-4	37.76062	40.51223	43.142002
21-09-13 11:00	-4	26.590672	42.933594	20.485695
21-09-13 11:10	-4	3.5849998	2.3899999	42.226498
21-09-13 11:20	-4	0.0	20.623493	18.998133
21-09-13 11:30	-4	0.0	4.370099	28.566513
21-09-13 11:40	-4	2.3899999	5.975	12.74156
21-09-13 11:50	-4	1.6899855	2.3899999	24.979187
21-09-13 12:00	-4	19.923481	0.0	5.9749994
21-09-13 12:10	-4	6.478524	4.079985	3.5900002
21-09-13 12:20	-4	0.0	0.0	0.0
21-09-13 12:30	-4	1.1949998	9.559999	2.8849852
21-09-13 12:40	-4	5.975	0.0	0.0
21-09-13 12:50	-4	8.365	1.195	0.0
21-09-13 13:00	-4	16.029987	6.469985	3.5900002
21-09-13 13:10	-4	0.0	0.0	0.0
21-09-13 13:20	-4	0.0	1.9325603	0.0
21-09-13 13:30	-4	2.3899999	10.51314	2.39
21-09-13 13:40	-4	2.39	1.1949999	10.558508
21-09-13 13:50	-4	12.444986	2.3949997	0.0
21-09-13 14:00	-4	0.0	0.0	0.0
21-09-13 14:10	-4	4.78	0.0	8.654341
21-09-13 14:20	-4	0.0	0.0	0.0
21-09-13 14:30	-4	1.1949999	4.78	7.175
21-09-13 14:40	-4	1.1949999	2.8849852	0.0
21-09-13 14:50	-4	2.3899999	0.0	0.0
21-09-13 15:00	-4	9.354971	3.5849998	0.0
21-09-13 15:10	-4	5.4927573	12.449984	8.370069
21-09-13 15:20	-4	2.8722427	0.0	7.4598875
21-09-13 15:30	-4	11.539941	4.0799856	2.3949997
21-09-13 15:40	-4	2.8849854	0.0	4.790001
21-09-13 15:50	-4	0.0	0.0	0.0
21-09-13 16:00	-4	1.1949999	0.0	0.0
21-09-13 16:10	-4	3.5850003	2.8885243	0.0
21-09-13 16:20	-4	4.2201176	30.245228	5.98
21-09-13 16:30	-4	15.904854	2.6268284	0.0
21-09-13 16:40	-4	23.208523	3.5900006	4.0799856
21-09-13 16:50	-4	0.0	4.7900004	4.5749717
21-09-13 17:00	-4	0.0	0.0	0.0
21-09-13 17:10	-4	0.0	4.785001	4.084985
21-09-13 17:20	-4	1.1949998	2.3899994	4.084986
21-09-13 17:30	-4	9.851574	12.247035	0.0
21-09-13 17:40	-4	0.0	0.0	0.0
21-09-13 17:50	-4	0.0	0.0	0.0
21-09-13 18:00	-4	0.0	13.5334215	1.1949998
21-09-13 18:10	-4	0.0	13.737674	10.752173
21-09-13 18:20	-4	0.0	6.9685106	1.6899855
21-09-13 18:30	-4	2.3899999	0.0	0.0
21-09-13 18:40	-4	4.7799997	3.3835094	0.0
21-09-13 18:50	-4	2.3899999	1.1950003	9.565
21-09-13 19:00	-4	0.0	0.0	0.0
21-09-13 19:10	-4	0.0	0.0	0.0
21-09-13 19:20	-4	0.0	5.9799995	0.0
21-09-13 19:30	-4	9.559999	7.4565744	23.481503
21-09-13 19:40	-4	20.819984	0.0	20.623495
21-09-13 19:50	-4	31.455038	0.0	20.402073
21-09-13 20:00	-4	30.495525	1.6899849	0.0
21-09-13 20:10	-4	6.4785247	2.8899856	0.0
21-09-13 20:20	-4	3.5850003	2.8899856	0.0
21-09-13 20:30	-4	0.0	4.7799997	0.0
21-09-13 20:40	-4	0.0	18.299423	0.0
21-09-13 20:50	-4	0.0	12.944971	0.0
21-09-13 21:00	-4	21.539999	41.523563	7.958481
21-09-13 21:10	-4	30.756643	52.85209	0.0
21-09-13 21:20	-4	0.0	9.592779	2.6721013
21-09-13 21:30	-4	1.1949999	1.1949999	15.339972
21-09-13 21:40	-4	2.3899999	3.5849998	3.5849998
21-09-13 21:50	-4	0.0	0.0	0.0
21-09-13 22:00	-4	10.619188	5.0665736	0.0
21-09-13 22:10	-4	2.8849852	0.0	0.0
21-09-13 22:20	-4	10.059985	4.5785103	2.3899999
21-09-13 22:30	-4	3.871574	5.5615587	3.5849998
21-09-13 22:40	-4	11.532086	25.188465	2.3899999
21-09-13 22:50	-4	6.469985	0.0	1.1949999
21-09-13 23:00	-4	26.10351	8.365	9.363509
21-09-13 23:10	-4	26.66933	34.133076	53.111908
21-09-13 23:20	-4	8.582199	5.274985	13.430715
21-09-13 23:30	-4	13.226545	0.0	10.836544
21-09-13 23:40	-4	0.0	0.0	6.638888
21-09-13 23:50	-4	13.444956	0.0	1.1949999
21-09-14 00:00	-4	18.524067	9.36351	7.669986
21-09-14 00:10	-4	51.25702	18.789158	14.367781
21-09-14 00:20	-4	20.627033	9.35997	4.079985
21-09-14 00:30	-4	31.44843	7.1699996	21.677153
21-09-14 00:40	-4	34.226063	22.9921	9.565001
21-09-14 00:50	-4	75.336624	30.914509	22.009985
21-09-14 01:00	-4	40.410637	21.781124	15.121559
21-09-14 01:10	-4	28.573437	21.892025	1.1949999
21-09-14 01:20	-4	19.424953	13.725069	20.114971
21-09-14 01:30	-4	37.942017	30.98197	42.71409
21-09-14 01:40	-4	47.78206	35.32552	65.17818
21-09-14 01:50	-4	13.147176	8.37	26.10997
21-09-14 02:00	-4	46.895546	5.769971	25.47504
21-09-14 02:10	-4	12.449985	23.007034	7.463495
21-09-14 02:20	-4	0.0	1.1949999	0.0
21-09-14 02:30	-4	3.5900002	8.365	7.1699996
21-09-14 02:40	-4	0.0	0.0	4.079985
21-09-14 02:50	-4	0.0	2.884985	1.1949996
21-09-14 03:00	-4	7.1700006	17.029957	16.529972
21-09-14 03:10	-4	2.8849847	10.058524	12.454986
21-09-14 03:20	-4	33.35636	28.349155	34.05845
21-09-14 03:30	-4	36.230133	5.5615587	15.344969
21-09-14 03:40	-4	9.557173	28.8393	6.9649706
21-09-14 03:50	-4	22.160831	3.5900006	0.0
21-09-14 04:00	-4	41.45641	9.153481	0.0
21-09-14 04:10	-4	10.064985	4.3678656	0.0
21-09-14 04:20	-4	34.85709	10.843464	5.9749994
21-09-14 04:30	-4	25.695597	2.6721015	36.2989
21-09-14 04:40	-4	37.5232	4.785	19.722897
21-09-14 04:50	-4	38.16836	2.8849854	12.449987
21-09-14 05:00	-4	8.869985	37.153465	13.155001
21-09-14 05:10	-4	84.33274	22.805082	25.675068
21-09-14 05:20	-4	24.55575	4.785	17.019955
21-09-14 05:30	-4	42.2409	6.9685073	28.774927
21-09-14 05:40	-4	57.642242	33.164867	15.131558
21-09-14 05:50	-4	32.33438	20.118511	24.622662
21-09-14 06:00	-4	50.23445	9.849955	25.971603
21-09-14 06:10	-4	33.42758	0.0	16.406645
21-09-14 06:20	-4	10.562049	6.9649706	23.31431
21-09-14 06:30	-4	59.844105	25.046259	27.361515
21-09-14 06:40	-4	17.068827	0.0	40.39586
21-09-14 06:50	-4	0.0	3.5900006	10.559972
21-09-14 07:00	-3	1.1949999	6.4749846	0.0
21-09-14 07:10	-3	2.8849852	0.0	0.0
21-09-14 07:20	-3	0.0	0.0	0.0
21-09-14 07:30	-3	20.819986	11.96	11.949999
21-09-14 07:40	-3	2.8849854	1.1949999	1.1949999
21-09-14 07:50	-3	0.0	0.0	0.0
21-09-14 08:00	-3	1.1949999	3.5900002	0.0
21-09-14 08:10	-3	1.1949999	8.659956	0.0
21-09-14 08:20	-3	5.274985	2.8849852	0.0
21-09-14 08:30	-3	0.0	2.3899999	0.0
21-09-14 08:40	-3	0.0	0.0	2.3999999
21-09-14 08:50	-3	0.0	0.0	0.0
21-09-14 09:00	-3	0.0	0.0	6.97705
21-09-14 09:10	-3	5.9799995	2.3899999	0.0
21-09-14 09:20	-3	7.4571013	4.785	4.0799856
21-09-14 09:30	-3	14.143507	7.175	2.3900003
21-09-14 09:40	-3	0.0	3.5900002	5.98
21-09-14 09:50	-3	1.1949999	0.0	0.0
21-09-14 10:00	-3	7.174999	0.0	2.39
21-09-14 10:10	-3	17.239986	2.6721008	0.0
21-09-14 10:20	-3	5.2749853	0.0	2.395
21-09-14 10:30	-3	16.533508	7.664984	2.6765742
21-09-14 10:40	-3	21.102087	12.454986	3.5900002
21-09-14 10:50	-3	12.040083	15.62207	5.975
21-09-14 11:00	-3	7.6685247	10.348479	4.7799997
21-09-14 11:10	-3	0.0	4.78	5.778509
21-09-14 11:20	-3	0.0	0.0	1.1949999
21-09-14 11:30	-3	6.2571	2.3899999	13.648524
21-09-14 11:40	-3	0.0	3.5899994	11.259985
21-09-14 11:50	-3	1.1949999	3.5900006	2.3899999
21-09-14 12:00	-3	0.0	0.0	0.0
21-09-14 12:10	-3	5.311111	0.0	0.0
21-09-14 12:20	-3	2.39	2.3950005	3.5900006
21-09-14 12:30	-3	5.9749994	2.3900008	3.869341
21-09-14 12:40	-3	7.175	0.0	1.1949999
21-09-14 12:50	-3	0.0	0.0	0.0
21-09-14 13:00	-3	0.0	0.0	0.0
21-09-14 13:10	-3	0.0	0.0	0.0
21-09-14 13:20	-3	2.3950002	0.0	13.434341
21-09-14 13:30	-3	1.1949999	0.0	3.3835092
21-09-14 13:40	-3	3.5849998	6.257102	0.0
21-09-14 13:50	-3	5.975	16.594189	5.9799995
21-09-14 14:00	-3	0.0	1.1949998	0.0
21-09-14 14:10	-3	4.0799847	7.6699853	0.0
21-09-14 14:20	-3	0.0	1.1949999	5.066575
21-09-14 14:30	-3	4.0799856	2.3899999	1.1950004
21-09-14 14:40	-3	0.0	13.234924	13.999158
21-09-14 14:50	-3	13.639986	7.1800003	10.755
21-09-14 15:00	-3	17.525097	0.0	5.2785244
21-09-14 15:10	-3	1.1949999	1.1949999	0.0
21-09-14 15:20	-3	0.0	12.454985	0.0
21-09-14 15:30	-3	0.0	4.7799997	0.0
21-09-14 15:40	-3	24.747913	0.0	2.3950002
21-09-14 15:50	-3	11.368323	2.8849854	0.0
21-09-14 16:00	-3	7.1699996	0.0	1.2
21-09-14 16:10	-3	6.9685082	0.27327174	8.16497
21-09-14 16:20	-3	4.079985	8.173273	0.0
21-09-14 16:30	-3	0.0	11.555556	0.0
21-09-14 16:40	-3	0.0	0.0	1.1949999
21-09-14 16:50	-3	0.0	1.1949999	0.0
21-09-14 17:00	-3	1.1949999	2.3899999	2.3899999
21-09-14 17:10	-3	1.1949999	0.0	8.365
21-09-14 17:20	-3	9.559999	6.0578513	7.6649847
21-09-14 17:30	-3	0.0	0.0	0.0
21-09-14 17:40	-3	5.9799995	3.5900002	0.0
21-09-14 17:50	-3	0.0	1.1949999	1.1949999
21-09-14 18:00	-3	0.0	1.3597753	2.395
21-09-14 18:10	-3	5.9799995	6.308749	2.4000003
21-09-14 18:20	-3	33.605545	13.9399395	10.558511
21-09-14 18:30	-3	6.2615747	1.1949998	11.96
21-09-14 18:40	-3	5.9799995	8.375	8.1685095
21-09-14 18:50	-3	1.1949999	4.785	0.0
21-09-14 19:00	-3	0.0	0.0	0.0
21-09-14 19:10	-3	0.0	10.755	2.3899999
21-09-14 19:20	-3	13.159999	1.1950002	2.3899999
21-09-14 19:30	-3	5.0643415	0.0	0.0
21-09-14 19:40	-3	0.0	0.0	0.0
21-09-14 19:50	-3	0.0	4.79	0.0
21-09-14 20:00	-3	2.6721008	6.9649706	0.0
21-09-14 20:10	-3	0.0	6.9685087	0.0
21-09-14 20:20	-3	9.863493	24.89497	5.98
21-09-14 20:30	-3	4.7799997	0.0	1.1949999
21-09-14 20:40	-3	7.1800003	17.094172	3.5849998
21-09-14 20:50	-3	4.0799856	8.37	0.0
21-09-14 21:00	-3	14.653562	0.0	6.2615733
21-09-14 21:10	-3	17.581417	0.0	0.0
21-09-14 21:20	-3	20.13775	0.0	3.5849998
21-09-14 21:30	-3	0.0	0.0	16.60912
21-09-14 21:40	-3	31.36713	9.862034	23.779537
21-09-14 21:50	-3	8.365	17.734972	8.163507
21-09-14 22:00	-3	37.436172	25.878735	41.088726
21-09-14 22:10	-3	36.455925	37.30948	20.697643
21-09-14 22:20	-3	0.0	5.274985	0.0
21-09-14 22:30	-3	13.2315445	6.4699845	0.0
21-09-14 22:40	-3	38.625565	7.175	23.204985
21-09-14 22:50	-3	40.68324	26.603495	35.47651
21-09-14 23:00	-3	47.56635	18.429985	26.95022
21-09-14 23:10	-3	5.9799995	6.9735093	1.1949998
21-09-14 23:20	-3	21.824354	1.1949999	3.5900002
21-09-14 23:30	-3	19.614985	8.863524	0.0
21-09-14 23:40	-3	0.0	0.0	5.975
21-09-14 23:50	-3	18.254812	13.749069	18.21021
21-09-15 00:00	-3	34.911144	7.175	16.826544
21-09-15 00:10	-3	45.386837	15.696999	13.926559
21-09-15 00:20	-3	15.127088	0.0	2.3950002
21-09-15 00:30	-3	34.28929	38.433094	0.0
21-09-15 00:40	-3	41.100193	4.0849857	0.0
21-09-15 00:50	-3	27.185642	23.355747	8.869986
21-09-15 01:00	-3	24.208494	24.071745	17.95778
21-09-15 01:10	-3	79.35326	25.126799	40.3237
21-09-15 01:20	-3	61.739666	17.806515	18.905066
21-09-15 01:30	-3	27.186169	26.257126	33.625095
21-09-15 01:40	-3	50.712975	20.198133	41.956383
21-09-15 01:50	-3	17.38522	1.1949999	21.013653
21-09-15 02:00	-3	1.1949999	0.0	5.0643406
21-09-15 02:10	-3	41.02312	29.40565	14.634954
21-09-15 02:20	-3	54.88081	73.51031	54.54707
21-09-15 02:30	-3	26.386389	8.658492	20.183659
21-09-15 02:40	-3	0.0	12.948509	36.022472
21-09-15 02:50	-3	27.28429	3.5849996	24.973688
21-09-15 03:00	-3	51.55713	19.715527	13.649984
21-09-15 03:10	-3	36.815025	8.859984	0.0
21-09-15 03:20	-3	5.069955	24.91267	2.3899999
21-09-15 03:30	-3	23.285322	7.020124	0.0
21-09-15 03:40	-3	35.609173	2.884985	14.844984
21-09-15 03:50	-3	36.81002	45.170544	41.325615
21-09-15 04:00	-3	49.32087	25.272255	34.34363
21-09-15 04:10	-3	41.590794	20.475235	23.783134
21-09-15 04:20	-3	41.729282	21.317049	42.219105
21-09-15 04:30	-3	36.74409	31.449234	28.073679
21-09-15 04:40	-3	15.415054	12.181296	11.749971
21-09-15 04:50	-3	7.6649857	12.519201	23.992071
21-09-15 05:00	-3	22.304943	0.0	20.89653
21-09-15 05:10	-3	24.724852	9.575001	24.209957
21-09-15 05:20	-3	43.012444	4.7850003	23.81497
21-09-15 05:30	-3	59.939747	25.680624	33.04002
21-09-15 05:40	-3	55.852135	29.355152	38.917137
21-09-15 05:50	-3	46.224937	24.070242	9.565001
21-09-15 06:00	-3	42.300972	18.508675	30.057154
21-09-15 06:10	-3	67.0442	30.470526	27.58508
21-09-15 06:20	-3	24.770554	9.575	8.37
21-09-15 06:30	-3	71.297066	12.948509	62.624805
21-09-15 06:40	-3	47.944595	10.76	43.768684
21-09-15 06:50	-3	38.2232	0.0	10.84061
21-09-15 07:00	-2	33.357044	5.98	21.529999
21-09-15 07:10	-2	5.9800005	5.98	0.0
21-09-15 07:20	-2	16.355556	7.9470863	4.7799997
21-09-15 07:30	-2	2.8885245	3.589999	1.195
21-09-15 07:40	-2	5.769971	5.9800005	4.7799997
21-09-15 07:50	-2	18.419985	1.1949999	3.5849998
21-09-15 08:00	-2	8.8649845	11.131659	0.0
21-09-15 08:10	-2	2.3949997	3.5850003	0.0
21-09-15 08:20	-2	7.1800003	2.3899999	0.0
21-09-15 08:30	-2	0.0	0.0	0.0
21-09-15 08:40	-2	0.0	11.335071	6.9685073
21-09-15 08:50	-2	0.0	0.0	0.0
21-09-15 09:00	-2	0.0	3.5849998	1.1949999
21-09-15 09:10	-2	0.0	0.0	1.6935241
21-09-15 09:20	-2	1.1949999	4.7900004	7.4670343
21-09-15 09:30	-2	0.0	2.8849854	0.0
21-09-15 09:40	-2	0.0	0.0	1.1949999
21-09-15 09:50	-2	5.975	3.871574	13.932085
21-09-15 10:00	-2	0.0	0.0	0.0
21-09-15 10:10	-2	17.51848	1.1949999	2.3899999
21-09-15 10:20	-2	38.352257	9.846575	20.911991
21-09-15 10:30	-2	31.319983	6.469985	9.063649
21-09-15 10:40	-2	19.712673	7.1699996	5.0770326
21-09-15 10:50	-2	14.987053	0.0	2.3899999
21-09-15 11:00	-2	3.5950005	13.155001	18.01707
21-09-15 11:10	-2	4.7850003	3.5899994	24.845654
21-09-15 11:20	-2	9.160098	3.5900002	11.117775
21-09-15 11:30	-2	6.2571006	8.1685095	0.1434
21-09-15 11:40	-2	1.6899855	0.0	0.0
21-09-15 11:50	-2	0.0	0.0	0.0
21-09-15 12:00	-2	0.0	0.0	0.0
21-09-15 12:10	-2	0.0	0.0	3.5849998
21-09-15 12:20	-2	0.0	3.3799698	0.0
21-09-15 12:30	-2	2.3899999	0.0	0.0
21-09-15 12:40	-2	1.1949999	0.0	0.0
21-09-15 12:50	-2	2.3899999	3.5900002	6.4735246
21-09-15 13:00	-2	0.0	0.0	0.0
21-09-15 13:10	-2	0.0	2.4	0.0
21-09-15 13:20	-2	0.0	2.3899999	2.8849857
21-09-15 13:30	-2	0.0	0.0	0.0
21-09-15 13:40	-2	8.365	0.0	0.0
21-09-15 13:50	-2	1.1949999	1.1949998	6.7600985
21-09-15 14:00	-2	0.0	0.0	0.0
21-09-15 14:10	-2	7.1699996	3.5900002	3.5849998
21-09-15 14:20	-2	12.444984	8.177048	3.5850003
21-09-15 14:30	-2	11.95	2.3949997	0.0
21-09-15 14:40	-2	5.2749853	3.5849998	1.1949999
21-09-15 14:50	-2	6.113469	1.1950003	15.712781
21-09-15 15:00	-2	0.85150194	1.1949999	5.2835245
21-09-15 15:10	-2	0.0	0.0	2.3899999
21-09-15 15:20	-2	19.510199	0.0	3.5899997
21-09-15 15:30	-2	0.0	1.1949998	10.842071
21-09-15 15:40	-2	11.539327	0.0	0.0
21-09-15 15:50	-2	0.0	1.6899847	0.0
21-09-15 16:00	-2	5.0715737	15.535002	0.0
21-09-15 16:10	-2	0.0	4.5749693	4.5799704
21-09-15 16:20	-2	0.0	0.0	0.0
21-09-15 16:30	-2	0.0	4.0849853	0.0
21-09-15 16:40	-2	2.3899996	4.79	0.0
21-09-15 16:50	-2	11.74497	6.2615747	0.0
21-09-15 17:00	-2	8.365	0.0	0.0
21-09-15 17:10	-2	5.073494	0.0	1.1949999
21-09-15 17:20	-2	0.0	1.1949999	0.0
21-09-15 17:30	-2	2.3949995	0.0	3.5999997
21-09-15 17:40	-2	0.0	0.0	0.0
21-09-15 17:50	-2	0.0	4.0799856	0.0
21-09-15 18:00	-2	0.0	2.3899999	0.0
21-09-15 18:10	-2	0.0	2.3899999	0.0
21-09-15 18:20	-2	8.873525	6.759941	0.0
21-09-15 18:30	-2	0.0	7.9584785	8.859984
21-09-15 18:40	-2	1.1950002	0.0	17.507086
21-09-15 18:50	-2	1.6935247	10.549971	23.499939
21-09-15 19:00	-2	2.8885248	7.454341	14.834986
21-09-15 19:10	-2	0.0	7.6699843	0.0
21-09-15 19:20	-2	4.5785084	14.152048	1.195
21-09-15 19:30	-2	3.3799706	0.0	2.3899999
21-09-15 19:40	-2	30.338501	40.554054	3.5849998
21-09-15 19:50	-2	46.01706	13.498166	10.755
21-09-15 20:00	-2	0.0	6.199671	9.146559
21-09-15 20:10	-2	0.0	0.0	0.0
21-09-15 20:20	-2	3.5849998	11.254984	2.884985
21-09-15 20:30	-2	3.5849998	8.164971	0.0
21-09-15 20:40	-2	1.1949998	0.0	0.0
21-09-15 20:50	-2	2.884985	5.279985	0.0
21-09-15 21:00	-2	2.3949995	8.859984	0.0
21-09-15 21:10	-2	7.1699996	0.0	0.0
21-09-15 21:20	-2	16.611515	5.279983	8.859984
21-09-15 21:30	-2	2.3950002	0.0	0.0
21-09-15 21:40	-2	0.0	3.5850003	9.35851
21-09-15 21:50	-2	2.3900008	3.5850003	0.0
21-09-15 22:00	-2	29.8396	8.859984	4.7850003
21-09-15 22:10	-2	8.868525	20.7105	11.049956
21-09-15 22:20	-2	63.0372	31.043335	25.678675
21-09-15 22:30	-2	12.237101	1.6899855	12.241575
21-09-15 22:40	-2	0.0	2.3899999	3.8743412
21-09-15 22:50	-2	0.0	3.5849998	1.1949999
21-09-15 23:00	-2	2.3900006	7.175	9.851574
21-09-15 23:10	-2	26.795462	0.0	1.689985
21-09-15 23:20	-2	12.444984	0.0	3.5900006
21-09-15 23:30	-2	33.85296	26.400082	3.5849998
21-09-15 23:40	-2	5.975	11.955	5.029759
21-09-15 23:50	-2	0.432379	17.805582	5.9289055
21-09-16 00:00	-2	15.948924	7.963481	8.369999
21-09-16 00:10	-2	14.424925	5.062101	10.192215
21-09-16 00:20	-2	34.65528	10.13653	16.217716
21-09-16 00:30	-2	39.727257	12.948509	17.533482
21-09-16 00:40	-2	31.1273	31.021732	10.894602
21-09-16 00:50	-2	30.066153	6.75656	18.38885
21-09-16 01:00	-2	36.65494	17.794188	11.677797
21-09-16 01:10	-2	54.02233	31.531174	10.832172
21-09-16 01:20	-2	41.304287	15.13656	35.943718
21-09-16 01:30	-2	29.980642	43.26594	25.6642
21-09-16 01:40	-2	51.240406	33.872185	20.813623
21-09-16 01:50	-2	61.112297	35.999786	66.554245
21-09-16 02:00	-2	28.862934	21.80713	9.57
21-09-16 02:10	-2	3.3799706	9.364972	4.079985
21-09-16 02:20	-2	8.6521015	0.0	17.31007
21-09-16 02:30	-2	11.960001	10.258653	49.485893
21-09-16 02:40	-2	3.5900002	3.5900006	19.206545
21-09-16 02:50	-2	2.395	7.6699853	10.341558
21-09-16 03:00	-2	14.93053	17.041574	29.27153
21-09-16 03:10	-2	32.892693	2.3999999	12.038463
21-09-16 03:20	-2	5.2749844	0.0	0.0
21-09-16 03:30	-2	45.979336	13.231546	21.52
21-09-16 03:40	-2	31.320843	28.56928	48.764652
21-09-16 03:50	-2	27.592005	2.8899846	10.927256
21-09-16 04:00	-2	38.374084	26.388464	31.169758
21-09-16 04:10	-2	67.4836	14.430082	31.582163
21-09-16 04:20	-2	39.61339	31.24586	30.755184
21-09-16 04:30	-2	27.043161	22.886639	21.819958
21-09-16 04:40	-2	41.010292	27.497366	2.3899999
21-09-16 04:50	-2	63.138947	36.224174	31.886358
21-09-16 05:00	-2	6.124217	15.692474	6.9685082
21-09-16 05:10	-2	44.064896	30.243643	0.0
21-09-16 05:20	-2	40.910954	8.864985	10.059985
21-09-16 05:30	-2	27.565708	16.333477	37.503117
21-09-16 05:40	-2	54.63674	20.841858	42.16825
21-09-16 05:50	-2	43.286396	4.845126	23.083118
21-09-16 06:00	-2	34.577835	10.467909	18.429987
21-09-16 06:10	-2	24.692083	8.747174	43.14718
21-09-16 06:20	-2	69.37808	27.367044	49.966816
21-09-16 06:30	-2	52.352093	18.23988	36.9043
21-09-16 06:40	-2	33.838646	15.121559	4.0494137
21-09-16 06:50	-2	10.55997	0.0	15.721552
21-09-16 07:00	-1	2.3899999	10.353479	35.349934
21-09-16 07:10	-1	4.7850003	10.045239	1.6935241
21-09-16 07:20	-1	13.643524	9.565	24.088547
21-09-16 07:30	-1	0.0	1.1949999	0.0
21-09-16 07:40	-1	0.0	0.0	5.0671015
21-09-16 07:50	-1	1.1949999	1.1999999	0.0
21-09-16 08:00	-1	0.0	3.8721015	0.0
21-09-16 08:10	-1	10.778333	0.0	1.1949999
21-09-16 08:20	-1	0.9751768	2.3899999	6.266574
21-09-16 08:30	-1	3.5999992	0.0	0.0
21-09-16 08:40	-1	0.0	0.0	1.1949999
21-09-16 08:50	-1	1.1949999	0.0	1.1950004
21-09-16 09:00	-1	0.0	7.1699996	3.5849998
21-09-16 09:10	-1	5.2799854	4.78	3.5849998
21-09-16 09:20	-1	2.3949995	1.1949999	0.0
21-09-16 09:30	-1	0.0	0.0	0.0
21-09-16 09:40	-1	0.0	2.3899999	0.0
21-09-16 09:50	-1	0.0	0.0	4.370099
21-09-16 10:00	-1	8.365	0.0	1.6899855
21-09-16 10:10	-1	16.543509	0.0	0.0
21-09-16 10:20	-1	1.6899855	1.1949999	1.1999999
21-09-16 10:30	-1	2.3950002	3.5850003	0.0
21-09-16 10:40	-1	2.395	0.0	1.2
21-09-16 10:50	-1	1.1949999	16.533508	6.4735246
21-09-16 11:00	-1	0.0	3.5850003	0.0
21-09-16 11:10	-1	3.5849998	0.0	3.5849998
21-09-16 11:20	-1	6.478524	0.0	18.508677
21-09-16 11:30	-1	0.0	12.035084	25.874582
21-09-16 11:40	-1	1.1949999	1.1949999	20.683645
21-09-16 11:50	-1	0.0	6.9649696	6.469985
21-09-16 12:00	-1	0.0	0.0	0.0
21-09-16 12:10	-1	0.0	4.0799856	0.0
21-09-16 12:20	-1	0.0	0.0	0.0
21-09-16 12:30	-1	0.0	0.0	0.0
21-09-16 12:40	-1	0.0	6.4699845	4.083524
21-09-16 12:50	-1	1.1949999	4.0799856	7.8308463
21-09-16 13:00	-1	0.0	0.0	6.3783417
21-09-16 13:10	-1	11.059955	3.5850003	0.0
21-09-16 13:20	-1	0.2938525	2.3899999	6.7520866
21-09-16 13:30	-1	4.7727222	15.3385105	1.1949999
21-09-16 13:40	-1	4.78	2.3899999	2.3899999
21-09-16 13:50	-1	0.0	7.1699996	8.869986
21-09-16 14:00	-1	0.0	0.0	0.0
21-09-16 14:10	-1	0.0	7.170001	1.6899855
21-09-16 14:20	-1	0.0	1.1949999	1.195
21-09-16 14:30	-1	9.559999	13.154999	7.6685243
21-09-16 14:40	-1	0.0	0.0	5.9750013
21-09-16 14:50	-1	0.0	0.0	0.0
21-09-16 15:00	-1	0.0	0.0	2.8899856
21-09-16 15:10	-1	0.0	2.3899999	0.0
21-09-16 15:20	-1	0.0	4.7799997	7.4634943
21-09-16 15:30	-1	19.716991	3.5849998	15.408661
21-09-16 15:40	-1	5.98	0.0	0.0
21-09-16 15:50	-1	8.370001	2.3899994	1.1949999
21-09-16 16:00	-1	3.5899997	18.448524	10.755
21-09-16 16:10	-1	0.0	10.754999	2.3899999
21-09-16 16:20	-1	13.086258	3.5849996	4.3127947
21-09-16 16:30	-1	0.0	0.0	0.0
21-09-16 16:40	-1	1.1949999	0.0	0.0
21-09-16 16:50	-1	0.0	1.1949999	2.3899999
21-09-16 17:00	-1	0.0	1.1949999	0.0
21-09-16 17:10	-1	10.058525	1.195	0.0
21-09-16 17:20	-1	1.6899849	23.990084	5.2885237
21-09-16 17:30	-1	0.0	17.310595	0.0
21-09-16 17:40	-1	0.0	2.3899999	8.868525
21-09-16 17:50	-1	0.0	0.0	1.1949999
21-09-16 18:00	-1	3.5849998	0.0	0.0
21-09-16 18:10	-1	1.1949998	0.0	0.0
21-09-16 18:20	-1	0.0	1.1949999	0.0
21-09-16 18:30	-1	0.0	0.0	0.0
21-09-16 18:40	-1	9.367048	16.815609	0.0
21-09-16 18:50	-1	2.8885243	0.0	0.0
21-09-16 19:00	-1	0.0	2.3899999	5.7699695
21-09-16 19:10	-1	0.0	9.853496	2.884985
21-09-16 19:20	-1	5.974999	7.6699853	7.175
21-09-16 19:30	-1	41.09143	33.947044	56.56131
21-09-16 19:40	-1	29.567102	16.938663	19.418495
21-09-16 19:50	-1	15.591187	13.933477	11.7499695
21-09-16 20:00	-1	2.4231238	8.16851	19.210611
21-09-16 20:10	-1	2.39	0.0	0.0
21-09-16 20:20	-1	2.39	0.0	5.9749994
21-09-16 20:30	-1	0.0	0.0	2.3899999
21-09-16 20:40	-1	7.1699996	0.0	0.0
21-09-16 20:50	-1	0.0	0.0	0.0
21-09-16 21:00	-1	11.042101	11.74851	0.0
21-09-16 21:10	-1	9.849955	9.559999	2.39
21-09-16 21:20	-1	1.689985	2.3899999	0.0
21-09-16 21:30	-1	29.135351	23.589024	0.0
21-09-16 21:40	-1	0.0	1.1949999	4.7799997
21-09-16 21:50	-1	9.852101	10.068524	14.642035
21-09-16 22:00	-1	4.083524	2.3899999	4.7799997
21-09-16 22:10	-1	0.0	11.54156	0.0
21-09-16 22:20	-1	5.559326	0.0	5.9800005
21-09-16 22:30	-1	11.259985	6.75656	4.7899995
21-09-16 22:40	-1	4.78	6.4785247	16.819927
21-09-16 22:50	-1	43.372166	12.039148	8.6471
21-09-16 23:00	-1	14.130224	32.242905	6.9649706
21-09-16 23:10	-1	0.0	18.224957	0.0
21-09-16 23:20	-1	3.5850003	1.1949999	0.0
21-09-16 23:30	-1	1.1949999	3.5900002	0.0
21-09-16 23:40	-1	6.4749856	13.164999	16.337017
21-09-16 23:50	-1	19.932022	5.274985	5.062102
21-09-17 00:00	-1	22.901167	2.3899999	4.78
21-09-17 00:10	-1	31.456173	26.196972	19.912018
21-09-17 00:20	-1	50.04104	25.965555	0.0
21-09-17 00:30	-1	15.899172	22.51497	1.1949999
21-09-17 00:40	-1	52.923683	20.489231	10.549971
21-09-17 00:50	-1	44.095634	18.224957	8.365
21-09-17 01:00	-1	23.588566	16.397177	41.229156
21-09-17 01:10	-1	48.97521	50.39907	31.629328
21-09-17 01:20	-1	67.27363	8.455085	0.0
21-09-17 01:30	-1	55.39928	47.379143	10.764999
21-09-17 01:40	-1	22.779324	21.405054	27.360678
21-09-17 01:50	-1	1.1949999	8.370001	16.326561
21-09-17 02:00	-1	44.587105	40.11344	37.878407
21-09-17 02:10	-1	49.260532	14.208667	35.433895
21-09-17 02:20	-1	8.375001	9.565	7.266141
21-09-17 02:30	-1	4.78	8.658495	7.175
21-09-17 02:40	-1	15.832102	10.059985	2.3950002
21-09-17 02:50	-1	1.1949999	0.0	15.339971
21-09-17 03:00	-1	10.059985	10.553511	24.694326
21-09-17 03:10	-1	4.785001	26.673117	31.724909
21-09-17 03:20	-1	28.416992	0.0	17.636892
21-09-17 03:30	-1	58.73432	10.054985	21.75496
21-09-17 03:40	-1	44.61858	6.474986	28.455105
21-09-17 03:50	-1	47.1485	0.0	25.958103
21-09-17 04:00	-1	26.172039	29.977009	2.3899996
21-09-17 04:10	-1	26.77414	24.977043	2.3899999
21-09-17 04:20	-1	24.801126	35.245594	2.6721015
21-09-17 04:30	-1	35.332073	18.71348	34.817936
21-09-17 04:40	-1	30.667114	13.648523	3.5849998
21-09-17 04:50	-1	51.446594	23.582949	17.729973
21-09-17 05:00	-1	41.805504	25.284847	31.860195
21-09-17 05:10	-1	22.308481	32.457085	29.77058
21-09-17 05:20	-1	40.972847	22.503607	24.76863
21-09-17 05:30	-1	40.67566	11.259985	25.115002
21-09-17 05:40	-1	38.234135	27.385052	15.733665
21-09-17 05:50	-1	36.430595	14.208659	41.410908
21-09-17 06:00	-1	31.3771	26.388464	40.215195
21-09-17 06:10	-1	72.04173	30.247711	26.191442
21-09-17 06:20	-1	35.333076	19.094929	16.533506
21-09-17 06:30	-1	66.57523	41.825996	16.608133
21-09-17 06:40	-1	25.25576	0.0	38.317326
21-09-17 06:50	-1	19.414957	4.5785074	24.065763
21-09-17 07:00	0	0.0	13.444956	43.383316
21-09-17 07:10	0	0.0	0.0	3.5900002
21-09-17 07:20	0	0.0	1.6899849	0.0
21-09-17 07:30	0	20.47629	12.529135	1.1949999
21-09-17 07:40	0	4.7849994	2.3899999	5.9800005
21-09-17 07:50	0	0.0	6.4735246	0.0
21-09-17 08:00	0	0.0	0.0	0.0
21-09-17 08:10	0	0.0	0.0	3.5900006
21-09-17 08:20	0	0.0	0.0	0.0
21-09-17 08:30	0	0.0	0.0	0.0
21-09-17 08:40	0	0.0	2.3899999	0.0
21-09-17 08:50	0	10.836545	0.0	0.0
21-09-17 09:00	0	3.5900002	0.0	0.0
21-09-17 09:10	0	0.0	0.0	0.0
21-09-17 09:20	0	7.6685243	4.7799997	0.0
21-09-17 09:30	0	5.064341	0.0	0.0
21-09-17 09:40	0	5.2835245	0.0	0.0
21-09-17 09:50	0	6.469985	4.7799997	0.0
21-09-17 10:00	0	2.8205454	4.7379775	9.286032
21-09-17 10:10	0	129.86075	117.3842	120.50175
21-09-17 10:20	0	67.0176	64.73869	55.746223
21-09-17 10:30	0	37.09385	48.225254	42.02047
21-09-17 10:40	0	37.472557	31.68785	49.062218
21-09-17 10:50	0	33.059944	31.447742	28.353104
21-09-17 11:00	0	0.0	22.381643	29.545279
21-09-17 11:10	0	0.0	15.334969	15.691742
21-09-17 11:20	0	2.39	20.210052	9.782665
21-09-17 11:30	0	44.70912	12.944971	33.43407
21-09-17 11:40	0	25.397099	3.8693414	4.7799997
21-09-17 11:50	0	17.602169	0.0	7.175
21-09-17 12:00	0	0.0	8.375001	0.0
21-09-17 12:10	0	0.0	17.172594	0.0
21-09-17 12:20	0	0.0	3.1424072	0.0
21-09-17 12:30	0	2.3899999	4.7799997	0.0
21-09-17 12:40	0	0.0	6.469986	17.238525
21-09-17 12:50	0	1.1949999	0.53732866	0.0
21-09-17 13:00	0	8.365	1.1526566	10.059984
21-09-17 13:10	0	1.2	1.1949999	3.5900006
21-09-17 13:20	0	1.2	16.876287	0.0
21-09-17 13:30	0	2.3899999	10.4063015	7.6685233
21-09-17 13:40	0	0.0	4.079985	0.0
21-09-17 13:50	0	0.0	0.0	0.0
21-09-17 14:00	0	1.6899855	0.0	11.253525
21-09-17 14:10	0	55.608448	63.479603	61.22753
21-09-17 14:20	0	62.212738	45.0046	65.49881
21-09-17 14:30	0	33.65855	29.75704	35.64594
21-09-17 14:40	0	46.520054	29.07196	36.46199
21-09-17 14:50	0	21.809343	12.736559	27.098476
21-09-17 15:00	0	36.35505	11.052099	30.47699
21-09-17 15:10	0	9.377136	12.244955	9.153481
21-09-17 15:20	0	6.702794	4.79	4.7850003
21-09-17 15:30	0	0.0	1.6899849	0.0
21-09-17 15:40	0	0.0	3.8671012	5.2785244
21-09-17 15:50	0	0.0	6.4785247	0.0
21-09-17 16:00	0	0.0	5.9749994	3.5900009
21-09-17 16:10	0	0.0	0.0	0.0
21-09-17 16:20	0	2.3949997	0.0	0.0
21-09-17 16:30	0	0.0	1.6899856	0.0
21-09-17 16:40	0	1.1949999	0.0	3.5849998
21-09-17 16:50	0	3.5900002	3.5849998	7.9470854
21-09-17 17:00	0	0.0	6.469985	0.0
21-09-17 17:10	0	7.175	4.78	1.1949999
21-09-17 17:20	0	0.0	0.0	9.639311
21-09-17 17:30	0	0.0	0.0	0.0
21-09-17 17:40	0	0.0	0.0	0.0
21-09-17 17:50	0	0.0	3.5849996	0.0
21-09-17 18:00	0	0.0	3.5849998	0.0
21-09-17 18:10	0	11.536558	2.3899999	4.7850003
21-09-17 18:20	0	4.7799997	4.370099	1.1949999
21-09-17 18:30	0	0.0	0.0	0.0
21-09-17 18:40	0	0.0	0.0	0.0
21-09-17 18:50	0	0.0	0.0	4.0799856
21-09-17 19:00	0	2.8849854	7.4670334	0.0
21-09-17 19:10	0	0.0	2.39	4.7850003
21-09-17 19:20	0	0.0	19.427032	7.6749854
21-09-17 19:30	0	12.459986	15.418134	5.2749853
21-09-17 19:40	0	17.80859	16.35056	11.254985
21-09-17 19:50	0	10.769999	24.981674	0.0
21-09-17 20:00	0	1.195	0.0	9.57
21-09-17 20:10	0	0.0	5.98	13.222072
21-09-17 20:20	0	0.0	0.0	3.5849998
21-09-17 20:30	0	7.6699843	3.5849998	1.1949998
21-09-17 20:40	0	14.6271	0.0	0.0
21-09-17 20:50	0	1.6935247	4.079985	0.0
21-09-17 21:00	0	4.78	3.5849998	5.9799995
21-09-17 21:10	0	0.0	0.0	0.0
21-09-17 21:20	0	0.0	16.139914	0.0
21-09-17 21:30	0	0.0	8.172049	0.0
21-09-17 21:40	0	7.2470717	6.4749856	2.3900006
21-09-17 21:50	0	15.047191	8.163508	0.0
21-09-17 22:00	0	8.369999	0.0	7.674985
21-09-17 22:10	0	2.6765745	13.929326	12.740099
21-09-17 22:20	0	14.832159	0.0	1.1949999
21-09-17 22:30	0	11.749969	1.1949999	0.0
21-09-17 22:40	0	15.414896	2.395	5.278525
21-09-17 22:50	0	0.0	7.1700006	2.395
21-09-17 23:00	0	9.645085	0.0	1.1949999
21-09-17 23:10	0	17.038494	2.8849854	3.3835082
21-09-17 23:20	0	9.57	16.823462	7.6699843
21-09-17 23:30	0	4.7799997	16.815609	8.663493
21-09-17 23:40	0	0.0	8.37	0.0
21-09-17 23:50	0	17.229986	14.834986	15.619926
21-09-18 00:00	0	39.345055	36.74217	23.993465
21-09-18 00:10	0	8.859983	7.2187476	2.6743407
21-09-18 00:20	0	25.975027	9.187895	13.93656
21-09-18 00:30	0	20.61067	0.0	3.5849998
21-09-18 00:40	0	19.23339	3.5850003	9.57
21-09-18 00:50	0	23.088577	14.928452	13.400986
21-09-18 01:00	0	32.639362	35.112114	28.65856
21-09-18 01:10	0	33.068478	23.36792	12.944971
21-09-18 01:20	0	31.236109	6.4749846	3.584999
21-09-18 01:30	0	39.604393	15.339969	16.824926
21-09-18 01:40	0	59.155506	42.389893	41.506897
21-09-18 01:50	0	18.506529	8.164969	12.030608
21-09-18 02:00	0	49.261555	31.882019	9.364969
21-09-18 02:10	0	48.773647	17.74205	38.207447
21-09-18 02:20	0	28.584055	29.152882	30.74555
21-09-18 02:30	0	22.815084	2.6721017	5.975
21-09-18 02:40	0	33.440136	0.0	19.983103
21-09-18 02:50	0	15.690234	32.64175	15.408658
21-09-18 03:00	0	2.3899999	13.644984	2.3899999
21-09-18 03:10	0	2.3899999	21.11348	14.853523
21-09-18 03:20	0	0.0	1.1949999	14.338635
21-09-18 03:30	0	3.5900002	13.448496	23.861599
21-09-18 03:40	0	5.067101	2.6765747	17.243525
21-09-18 03:50	0	8.859984	0.0	6.469985
21-09-18 04:00	0	8.859983	0.0	0.0
21-09-18 04:10	0	33.143562	15.339971	11.4536495
21-09-18 04:20	0	9.144327	0.0	13.436575
21-09-18 04:30	0	22.605513	9.559999	27.082098
21-09-18 04:40	0	55.30282	2.3899999	34.258312
21-09-18 04:50	0	30.798212	0.0	23.359035
21-09-18 05:00	0	10.34656	5.7735076	2.3899999
21-09-18 05:10	0	40.92462	31.684769	25.91626
21-09-18 05:20	0	17.48808	16.815609	22.38409
21-09-18 05:30	0	54.92451	44.40047	9.847101
21-09-18 05:40	0	49.7913	11.532086	10.76
21-09-18 05:50	0	13.519104	16.039986	3.5849996
21-09-18 06:00	0	78.013336	29.970612	29.785507
21-09-18 06:10	0	59.014355	26.587036	29.62146
21-09-18 06:20	0	52.35965	22.313477	17.325998
21-09-18 06:30	0	66.020615	50.871613	39.030655
21-09-18 06:40	0	43.268364	38.49761	55.10335
21-09-18 06:50	0	3.5849998	15.621544	10.753637
21-09-18 07:00	1	4.78	8.365	3.5850003
21-09-18 07:10	1	0.0	10.558508	0.0
21-09-18 07:20	1	2.3950005	7.1699996	0.0
21-09-18 07:30	1	0.0	5.98	4.785001
21-09-18 07:40	1	0.0	0.0	0.0
21-09-18 07:50	1	0.0	0.0	6.4835253
21-09-18 08:00	1	0.0	0.0	0.0
21-09-18 08:10	1	4.785	9.557176	4.0799847
21-09-18 08:20	1	0.0	0.0	2.3899999
21-09-18 08:30	1	1.1999999	5.98	0.0
21-09-18 08:40	1	0.0	1.1949999	0.0
21-09-18 08:50	1	0.0	0.0	1.1949999
21-09-18 09:00	1	2.39	2.3899999	0.0
21-09-18 09:10	1	0.0	0.0	0.0
21-09-18 09:20	1	8.938675	2.3899999	4.084985
21-09-18 09:30	1	2.395	12.939969	0.0
21-09-18 09:40	1	0.0	9.559999	2.3899999
21-09-18 09:50	1	7.1999993	0.0	0.0
21-09-18 10:00	1	0.0	0.0	0.0
21-09-18 10:10	1	5.9849997	0.0	5.975
21-09-18 10:20	1	9.559999	8.168509	8.369999
21-09-18 10:30	1	7.1699996	1.1949999	0.0
21-09-18 10:40	1	7.1699996	9.56	9.570001
21-09-18 10:50	1	1.1949998	0.0	1.1950002
21-09-18 11:00	1	0.0	6.2720327	0.0
21-09-18 11:10	1	1.1949999	0.0	5.9800005
21-09-18 11:20	1	0.0	0.0	11.7485075
21-09-18 11:30	1	0.0	5.774971	5.2749853
21-09-18 11:40	1	2.3899999	3.3799698	0.0
21-09-18 11:50	1	6.257101	3.5899994	5.064341
21-09-18 12:00	1	2.8849854	5.274985	0.0
21-09-18 12:10	1	14.643494	2.3899999	13.730069
21-09-18 12:20	1	3.6	8.654955	0.0
21-09-18 12:30	1	50.88068	8.17351	11.548481
21-09-18 12:40	1	15.839955	14.431544	6.9649706
21-09-18 12:50	1	4.7850003	9.65415	10.124203
21-09-18 13:00	1	15.432134	0.0	19.218624
21-09-18 13:10	1	1.6899849	2.3899999	12.458524
21-09-18 13:20	1	7.4565744	2.884985	7.467032
21-09-18 13:30	1	0.0	10.064985	0.0
21-09-18 13:40	1	5.975	4.7799997	0.0
21-09-18 13:50	1	1.6935246	6.9685097	0.0
21-09-18 14:00	1	0.0	0.0	0.0
21-09-18 14:10	1	1.1950002	2.395	0.0
21-09-18 14:20	1	5.975	2.8935246	0.0
21-09-18 14:30	1	1.1949999	7.184999	0.0
21-09-18 14:40	1	2.3899999	0.0	0.0
21-09-18 14:50	1	0.0	9.758667	0.0
21-09-18 15:00	1	0.0	1.1949999	6.9649706
21-09-18 15:10	1	0.0	0.0	1.1949999
21-09-18 15:20	1	0.0	2.3899999	4.7799997
21-09-18 15:30	1	4.7850003	4.088525	4.5785103
21-09-18 15:40	1	0.0	2.3900003	5.7785096
21-09-18 15:50	1	0.0	0.0	5.975
21-09-18 16:00	1	0.0	2.3899999	5.975
21-09-18 16:10	1	2.3899999	9.565	5.278524
21-09-18 16:20	1	18.582136	6.469986	12.0846815
21-09-18 16:30	1	0.0	18.79717	6.140276
21-09-18 16:40	1	6.469985	7.4571013	0.0
21-09-18 16:50	1	3.5850003	0.0	0.0
21-09-18 17:00	1	7.1699996	0.0	0.0
21-09-18 17:10	1	0.0	0.0	0.0
21-09-18 17:20	1	1.1949999	9.559999	0.0
21-09-18 17:30	1	3.5849998	8.164969	6.9699697
21-09-18 17:40	1	0.0	3.5900002	1.6899847
21-09-18 17:50	1	0.0	0.0	3.8671012
21-09-18 18:00	1	0.0	3.5900006	0.0
21-09-18 18:10	1	0.0	0.0	0.0
21-09-18 18:20	1	1.1949999	8.375	0.0
21-09-18 18:30	1	2.3899999	5.2749853	0.0
21-09-18 18:40	1	2.3899999	0.0	9.363508
21-09-18 18:50	1	0.0	5.9799995	0.0
21-09-18 19:00	1	0.0	2.3950002	4.084985
21-09-18 19:10	1	16.55917	14.168509	2.3899999
21-09-18 19:20	1	37.64719	5.5593266	8.8635235
21-09-18 19:30	1	17.010736	37.55336	12.652189
21-09-18 19:40	1	0.0	3.8945458	2.3899999
21-09-18 19:50	1	7.008667	13.728609	6.469985
21-09-18 20:00	1	8.885506	5.5615597	0.0
21-09-18 20:10	1	5.3442016	0.0	0.0
21-09-18 20:20	1	3.5849998	1.6899849	4.5785093
21-09-18 20:30	1	16.52497	5.47365	2.3899996
21-09-18 20:40	1	0.0	0.0	0.0
21-09-18 20:50	1	20.615667	0.0	0.13962053
21-09-18 21:00	1	0.0	0.0	4.64038
21-09-18 21:10	1	6.4699845	3.379971	18.777952
21-09-18 21:20	1	0.0	0.0	5.830699
21-09-18 21:30	1	10.755	8.159971	2.3949997
21-09-18 21:40	1	4.3620863	15.132017	4.785
21-09-18 21:50	1	1.1949999	9.215779	10.755
21-09-18 22:00	1	11.74497	5.2799864	0.0
21-09-18 22:10	1	1.1949998	4.78	10.953665
21-09-18 22:20	1	0.0	2.3899999	2.3899999
21-09-18 22:30	1	1.1949999	0.0	0.0
21-09-18 22:40	1	19.982012	9.559999	0.0
21-09-18 22:50	1	30.946512	4.7799997	0.0
21-09-18 23:00	1	41.029137	8.853622	1.1949999
21-09-18 23:10	1	51.940044	35.106808	11.74497
21-09-18 23:20	1	49.18287	35.8663	39.357834
21-09-18 23:30	1	12.035084	12.735625	12.241573
21-09-18 23:40	1	0.0	8.649341	13.434957
21-09-18 23:50	1	8.370001	4.084985	6.4749846
21-09-19 00:00	1	3.5900002	1.6899855	8.859985
21-09-19 00:10	1	10.564972	11.4536495	34.398376
21-09-19 00:20	1	36.042152	1.1949999	6.268495
21-09-19 00:30	1	38.207653	0.0	1.1949997
21-09-19 00:40	1	37.786766	10.549971	2.39
21-09-19 00:50	1	12.239955	0.0	11.288041
21-09-19 01:00	1	29.47994	14.432001	25.567408
21-09-19 01:10	1	76.458275	19.208466	27.567205
21-09-19 01:20	1	38.92382	29.545872	13.720187
21-09-19 01:30	1	29.273151	26.457153	15.339971
21-09-19 01:40	1	23.55234	38.91906	21.502567
21-09-19 01:50	1	24.905584	1.1949999	8.752472
21-09-19 02:00	1	9.565001	1.1949999	12.535068
21-09-19 02:10	1	5.975	41.88637	27.86703
21-09-19 02:20	1	2.3899999	13.8877945	14.148509
21-09-19 02:30	1	0.0	11.824186	7.1699996
21-09-19 02:40	1	21.666286	22.815613	7.669986
21-09-19 02:50	1	26.250118	24.914968	10.063524
21-09-19 03:00	1	2.8849852	20.208593	7.7464433
21-09-19 03:10	1	39.92773	16.044985	10.342085
21-09-19 03:20	1	33.432655	0.0	11.254986
21-09-19 03:30	1	24.344097	0.0	7.1699996
21-09-19 03:40	1	18.002789	8.654341	4.785
21-09-19 03:50	1	55.815685	7.1800003	28.279942
21-09-19 04:00	1	40.423912	0.0	35.10425
21-09-19 04:10	1	38.115013	7.6699853	45.7947
21-09-19 04:20	1	29.627094	0.0	10.569898
21-09-19 04:30	1	17.605022	4.079985	19.82365
21-09-19 04:40	1	9.35851	9.354971	24.108664
21-09-19 04:50	1	64.30443	20.337103	21.37396
21-09-19 05:00	1	96.59081	15.992543	20.056234
21-09-19 05:10	1	78.58143	41.6121	46.102074
21-09-19 05:20	1	45.535847	1.1949998	18.793104
21-09-19 05:30	1	53.41222	17.310917	29.560024
21-09-19 05:40	1	33.417465	1.6935244	13.644984
21-09-19 05:50	1	64.48289	34.615578	28.547297
21-09-19 06:00	1	50.73418	47.44877	41.45626
21-09-19 06:10	1	66.94779	6.978508	14.844986
21-09-19 06:20	1	37.305847	26.08575	12.734941
21-09-19 06:30	1	37.91366	29.472082	51.731224
21-09-19 06:40	1	22.50997	5.985001	28.53129
21-09-19 06:50	1	18.419987	0.0	23.070887
21-09-19 07:00	2	15.339971	11.541559	14.349997
21-09-19 07:10	2	3.5850005	5.9749994	0.0
21-09-19 07:20	2	7.175	13.639984	9.565001
21-09-19 07:30	2	6.964971	2.39	0.0
21-09-19 07:40	2	0.0	0.0	0.0
21-09-19 07:50	2	0.0	1.1949999	7.6649857
21-09-19 08:00	2	0.0	2.3899999	0.0
21-09-19 08:10	2	0.0	0.0	0.0
21-09-19 08:20	2	0.0	0.0	0.0
21-09-19 08:30	2	0.0	2.3899999	0.0
21-09-19 08:40	2	4.079985	3.5849998	3.5849998
21-09-19 08:50	2	2.3899999	0.0	8.365
21-09-19 09:00	2	0.0	0.0	0.0
21-09-19 09:10	2	14.139971	2.8849854	3.5949998
21-09-19 09:20	2	0.0	0.0	2.3899999
21-09-19 09:30	2	6.473523	0.0	13.941561
21-09-19 09:40	2	1.1949999	0.0	14.339999
21-09-19 09:50	2	10.063524	0.0	0.0
21-09-19 10:00	2	0.0	4.7850003	1.6935241
21-09-19 10:10	2	4.78	0.0	12.764097
21-09-19 10:20	2	1.1949999	0.0	0.0
21-09-19 10:30	2	3.589999	2.395	6.9685087
21-09-19 10:40	2	22.009985	1.1949999	0.0
21-09-19 10:50	2	12.444985	7.6685243	6.4699845
21-09-19 11:00	2	0.0	3.5900002	19.221546
21-09-19 11:10	2	5.975	14.425611	5.279985
21-09-19 11:20	2	15.126559	0.0	2.3949997
21-09-19 11:30	2	42.98784	0.0	0.0
21-09-19 11:40	2	30.964123	2.3899999	3.5900002
21-09-19 11:50	2	15.576319	20.912146	11.053495
21-09-19 12:00	2	22.800083	11.259985	2.395
21-09-19 12:10	2	1.1949999	1.1949999	0.0
21-09-19 12:20	2	4.0799856	16.53997	17.112118
21-09-19 12:30	2	0.0	4.3665595	3.871574
21-09-19 12:40	2	3.5849998	3.5849998	0.0
21-09-19 12:50	2	0.0	11.324203	0.0
21-09-19 13:00	2	0.0	14.838526	4.785
21-09-19 13:10	2	0.0	4.3665595	5.284985
21-09-19 13:20	2	4.7799997	3.5900002	0.0
21-09-19 13:30	2	1.1949999	0.0	0.0
21-09-19 13:40	2	0.0	0.0	1.1949999
21-09-19 13:50	2	0.0	9.846575	1.1949999
21-09-19 14:00	2	0.0	0.0	10.76
21-09-19 14:10	2	0.0	1.1949999	0.0
21-09-19 14:20	2	1.1949998	5.561559	1.1949999
21-09-19 14:30	2	0.0	0.0	2.8899846
21-09-19 14:40	2	0.0	2.3949997	7.456575
21-09-19 14:50	2	5.98	1.1949999	0.0
21-09-19 15:00	2	2.395	3.5849996	0.0
21-09-19 15:10	2	0.0	11.95	1.6899849
21-09-19 15:20	2	11.042101	0.0	2.39
21-09-19 15:30	2	3.5900002	0.0	3.7836666
21-09-19 15:40	2	2.884985	0.0	0.0
21-09-19 15:50	2	2.3899999	3.8715744	0.0
21-09-19 16:00	2	2.3900006	0.0	0.0
21-09-19 16:10	2	0.0	0.0	0.0
21-09-19 16:20	2	8.859985	0.0	0.0
21-09-19 16:30	2	0.0	0.0	0.0
21-09-19 16:40	2	9.847102	6.474984	4.083524
21-09-19 16:50	2	0.0	3.5900006	5.7735095
21-09-19 17:00	2	3.5899997	2.3899999	10.554969
21-09-19 17:10	2	3.5849998	5.2799845	4.084985
21-09-19 17:20	2	5.9750004	4.0849853	0.0
21-09-19 17:30	2	1.1949999	0.0	2.3899999
21-09-19 17:40	2	9.570001	0.0	0.0
21-09-19 17:50	2	0.0	0.0	0.0
21-09-19 18:00	2	0.0	0.0	0.0
21-09-19 18:10	2	1.1949999	0.0	0.0
21-09-19 18:20	2	0.0	0.0	0.0
21-09-19 18:30	2	14.339999	18.429987	4.7799997
21-09-19 18:40	2	2.3899999	34.897606	0.0
21-09-19 18:50	2	11.268523	17.59555	0.0
21-09-19 19:00	2	2.39	12.953509	6.9685106
21-09-19 19:10	2	0.0	5.2749853	1.1949999
21-09-19 19:20	2	0.0	0.0	2.8849852
21-09-19 19:30	2	0.0	1.1949999	0.0
21-09-19 19:40	2	29.558105	2.3899999	1.689985
21-09-19 19:50	2	28.493505	0.0	0.0
21-09-19 20:00	2	0.0	13.033134	0.0
21-09-19 20:10	2	1.1949999	12.036545	5.066574
21-09-19 20:20	2	1.1949998	13.639984	0.0
21-09-19 20:30	2	12.242101	18.012072	17.794186
21-09-19 20:40	2	5.2799854	4.7799997	15.121559
21-09-19 20:50	2	10.064985	0.0	14.35
21-09-19 21:00	2	4.079985	3.5900006	4.7799997
21-09-19 21:10	2	2.3999999	0.0	2.3899999
21-09-19 21:20	2	2.3999999	3.5899997	0.0
21-09-19 21:30	2	1.6899855	3.8715744	0.0
21-09-19 21:40	2	13.927088	5.3277917	4.0799856
21-09-19 21:50	2	10.765001	14.167773	2.39
21-09-19 22:00	2	15.545003	12.241574	25.672058
21-09-19 22:10	2	2.3899999	0.0	7.1800003
21-09-19 22:20	2	0.0	7.955098	9.642073
21-09-19 22:30	2	4.78	0.0	1.1949999
21-09-19 22:40	2	24.273645	6.474986	4.079985
21-09-19 22:50	2	10.059985	0.0	7.1699996
21-09-19 23:00	2	18.505596	25.202005	11.74497
21-09-19 23:10	2	2.3900006	9.857032	15.120624
21-09-19 23:20	2	20.19912	6.469985	16.522991
21-09-19 23:30	2	0.0	0.0	2.3899999
21-09-19 23:40	2	39.193718	20.90345	1.1949999
21-09-19 23:50	2	14.633494	0.0	0.0
21-09-20 00:00	2	13.931559	25.966644	7.6649847
21-09-20 00:10	2	14.925067	5.7785096	1.1949999
21-09-20 00:20	2	35.946545	3.38351	4.79
21-09-20 00:30	2	49.57012	2.3949995	15.3385105
21-09-20 00:40	2	22.595055	2.3899999	20.627033
21-09-20 00:50	2	72.56726	13.725596	14.538666
21-09-20 01:00	2	22.015697	21.186329	9.846575
21-09-20 01:10	2	57.79621	51.883965	28.77561
21-09-20 01:20	2	30.052155	57.903656	19.91202
21-09-20 01:30	2	39.120026	30.741486	20.138508
21-09-20 01:40	2	62.877174	42.618576	31.942013
21-09-20 01:50	2	37.5082	21.47005	17.939999
21-09-20 02:00	2	28.56369	37.12795	25.631306
21-09-20 02:10	2	2.3900003	22.106989	21.383661
21-09-20 02:20	2	15.540001	14.849985	31.095001
21-09-20 02:30	2	10.62366	20.604275	17.033495
21-09-20 02:40	2	15.215182	12.4499855	21.483673
21-09-20 02:50	2	0.0	11.053493	36.724342
21-09-20 03:00	2	0.0	4.0849843	0.0
21-09-20 03:10	2	2.3899999	4.7850003	12.316412
21-09-20 03:20	2	14.144971	5.9800005	2.39
21-09-20 03:30	2	44.606415	14.148509	28.066532
21-09-20 03:40	2	17.043495	0.0	1.1949999
21-09-20 03:50	2	7.1799994	0.0	1.1949999
21-09-20 04:00	2	40.401726	0.0	3.5849998
21-09-20 04:10	2	53.187244	14.35	33.380585
21-09-20 04:20	2	28.051785	15.339972	24.934065
21-09-20 04:30	2	31.4755	8.724173	18.424984
21-09-20 04:40	2	47.09658	0.0	30.682018
21-09-20 04:50	2	47.9516	32.385548	25.669552
21-09-20 05:00	2	29.33714	30.12647	21.117764
21-09-20 05:10	2	63.696697	9.570001	30.734344
21-09-20 05:20	2	47.67419	24.913265	30.553692
21-09-20 05:30	2	41.30714	21.592072	29.06004
21-09-20 05:40	2	46.309868	32.452087	28.076529
21-09-20 05:50	2	47.885708	29.986547	39.892956
21-09-20 06:00	2	59.329212	29.548477	25.973562
21-09-20 06:10	2	35.044106	10.54997	21.596546
21-09-20 06:20	2	37.869343	20.411545	15.339971
21-09-20 06:30	2	29.467087	37.298542	36.91497
21-09-20 06:40	2	11.264986	34.27348	34.364014
21-09-20 06:50	2	15.354897	1.1949999	0.0
21-09-20 07:00	3	3.5849996	7.9520874	11.753508
21-09-20 07:10	3	38.937527	32.15704	48.16071
21-09-20 07:20	3	36.328663	1.1949999	52.737873
21-09-20 07:30	3	5.9800005	5.279985	55.404865
21-09-20 07:40	3	4.7799997	3.3799698	30.218235
21-09-20 07:50	3	0.0	0.0	18.428524
21-09-20 08:00	3	8.647101	2.395	9.091278
21-09-20 08:10	3	1.6899853	0.0	20.897346
21-09-20 08:20	3	6.4699845	0.0	10.068524
21-09-20 08:30	3	1.1949999	1.1949999	0.0
21-09-20 08:40	3	3.4668326	0.0	3.5900002
21-09-20 08:50	3	4.198153	5.0665746	0.0
21-09-20 09:00	3	0.0	3.5850003	0.0
21-09-20 09:10	3	4.079985	0.0	0.0
21-09-20 09:20	3	13.649988	2.3950005	9.857033
21-09-20 09:30	3	0.0	0.0	0.0
21-09-20 09:40	3	0.0	0.0	3.5950005
21-09-20 09:50	3	4.3620863	1.1949999	7.6735244
21-09-20 10:00	3	10.54997	2.3899999	1.1949999
21-09-20 10:10	3	16.73	0.0	2.8885248
21-09-20 10:20	3	18.72156	7.6649857	4.093524
21-09-20 10:30	3	29.60342	3.8671012	12.257035
21-09-20 10:40	3	10.064984	8.656576	1.693524
21-09-20 10:50	3	4.785	1.1949999	4.78
21-09-20 11:00	3	0.0	0.0	2.6765742
21-09-20 11:10	3	0.0	7.962016	5.975
21-09-20 11:20	3	0.0	0.0	5.975
21-09-20 11:30	3	0.0	0.0	0.0
21-09-20 11:40	3	0.0	0.0	1.1949999
21-09-20 11:50	3	1.1949999	4.5820484	11.98132
21-09-20 12:00	3	0.0	0.0	1.1950004
21-09-20 12:10	3	0.0	0.0	0.0
21-09-20 12:20	3	4.7799997	8.891306	8.172049
21-09-20 12:30	3	0.0	19.915096	23.219986
21-09-20 12:40	3	0.0	12.33711	5.9850006
21-09-20 12:50	3	5.975	26.098774	15.902185
21-09-20 13:00	3	0.0	15.117086	23.996546
21-09-20 13:10	3	5.274985	0.0	19.779379
21-09-20 13:20	3	0.0	6.4735236	0.0
21-09-20 13:30	3	1.6899855	0.0	0.0
21-09-20 13:40	3	0.0	5.98	0.0
21-09-20 13:50	3	0.0	0.0	1.1949999
21-09-20 14:00	3	0.0	0.0	16.820086
21-09-20 14:10	3	0.0	11.1266575	12.242102
21-09-20 14:20	3	0.0	3.5849998	0.0
21-09-20 14:30	3	6.9685097	16.73	0.0
21-09-20 14:40	3	0.0	2.3899999	1.1950003
21-09-20 14:50	3	0.0	10.619188	0.0
21-09-20 15:00	3	1.1999999	1.1949999	0.0
21-09-20 15:10	3	0.0	0.0	5.2799845
21-09-20 15:20	3	0.0	4.7799993	2.3899999
21-09-20 15:30	3	50.216743	20.690563	27.585087
21-09-20 15:40	3	120.088036	121.799515	140.93465
21-09-20 15:50	3	70.246445	42.42906	64.74497
21-09-20 16:00	3	51.60047	29.346613	39.346363
21-09-20 16:10	3	16.60782	11.249985	16.745
21-09-20 16:20	3	0.0	7.954941	0.0
21-09-20 16:30	3	0.0	22.58366	8.163509
21-09-20 16:40	3	0.0	0.0	0.0
21-09-20 16:50	3	8.894845	11.046574	2.3899999
21-09-20 17:00	3	0.0	3.5900002	0.0
21-09-20 17:10	3	0.0	0.0	0.0
21-09-20 17:20	3	7.1699996	11.044956	14.219119
21-09-20 17:30	3	12.2321	17.83613	5.557086
21-09-20 17:40	3	0.0	2.3899999	0.0
21-09-20 17:50	3	8.365	9.157866	4.0849853
21-09-20 18:00	3	11.762049	0.0	3.7836661
21-09-20 18:10	3	23.30053	0.88905203	15.126559
21-09-20 18:20	3	0.0	15.430275	0.0
21-09-20 18:30	3	6.4749846	20.54507	3.8721008
21-09-20 18:40	3	0.0	0.0	2.3899999
21-09-20 18:50	3	1.1999999	8.365	0.0
21-09-20 19:00	3	2.3899994	0.0	0.0
21-09-20 19:10	3	0.0	5.975	0.0
21-09-20 19:20	3	4.0849853	20.980679	9.648466
21-09-20 19:30	3	0.0	11.044955	9.919172
21-09-20 19:40	3	0.0	4.5749702	0.0
21-09-20 19:50	3	0.0	1.1949999	0.0
21-09-20 20:00	3	3.3799698	0.0	0.0
21-09-20 20:10	3	0.0	8.929202	12.530069
21-09-20 20:20	3	9.802452	8.375	7.4599547
21-09-20 20:30	3	36.77728	15.348511	26.382074
21-09-20 20:40	3	47.498634	31.670069	13.724203
21-09-20 20:50	3	13.658524	32.180515	27.930195
21-09-20 21:00	3	0.0	2.395	0.0
21-09-20 21:10	3	0.0	1.1949999	0.0
21-09-20 21:20	3	0.0	9.858496	1.1949999
21-09-20 21:30	3	0.0	3.5900002	0.0
21-09-20 21:40	3	1.1949999	1.689985	0.0
21-09-20 21:50	3	0.0	5.2785244	3.5849998
21-09-20 22:00	3	9.359969	10.34494	5.9799995
21-09-20 22:10	3	4.084985	13.241545	5.2749853
21-09-20 22:20	3	18.923508	5.9749994	5.9750004
21-09-20 22:30	3	0.0	3.3835082	5.773507
21-09-20 22:40	3	0.0	14.24613	0.0
21-09-20 22:50	3	1.1949999	17.93	10.622726
21-09-20 23:00	3	7.1699996	0.0	2.395
21-09-20 23:10	3	31.372131	0.0	10.842849
21-09-20 23:20	3	22.650644	2.3899999	24.698479
21-09-20 23:30	3	33.93903	7.6699853	0.0
21-09-20 23:40	3	17.394745	2.3899999	0.0
21-09-20 23:50	3	0.0	0.0	6.469985
21-09-21 00:00	3	1.1949999	14.144971	1.6899855
21-09-21 00:10	3	7.4565735	9.36351	0.0
21-09-21 00:20	3	17.029957	4.7850003	13.644984
21-09-21 00:30	3	25.200546	16.819927	18.502056
21-09-21 00:40	3	80.79967	39.072838	7.897795
21-09-21 00:50	3	22.083618	2.3950002	0.0
21-09-21 01:00	3	22.887157	5.98	5.9800005
21-09-21 01:10	3	51.21006	30.054394	15.6256075
21-09-21 01:20	3	29.191315	20.18919	26.465534
21-09-21 01:30	3	45.400158	5.064341	10.34494
21-09-21 01:40	3	39.65487	63.3456	18.905752
21-09-21 01:50	3	23.080563	31.531158	24.259172
21-09-21 02:00	3	8.939296	24.350027	37.51466
21-09-21 02:10	3	17.52848	21.600084	44.374825
21-09-21 02:20	3	10.940466	9.645083	15.697156
21-09-21 02:30	3	4.53242	17.331146	5.2749853
21-09-21 02:40	3	6.479985	38.981457	16.757778
21-09-21 02:50	3	0.0	14.641574	22.373014
21-09-21 03:00	3	0.0	0.0	35.765007
21-09-21 03:10	3	0.0	8.370001	28.992132
21-09-21 03:20	3	14.913676	6.2684937	1.1949999
21-09-21 03:30	3	24.282488	0.0	18.018465
21-09-21 03:40	3	36.330063	17.238525	18.418621
21-09-21 03:50	3	25.409128	17.037033	5.071574
21-09-21 04:00	3	37.727074	18.216574	0.0
21-09-21 04:10	3	43.58557	36.31643	38.122917
21-09-21 04:20	3	51.935966	25.494038	37.30984
21-09-21 04:30	3	16.53351	4.083524	3.5899997
21-09-21 04:40	3	45.65563	9.354971	9.354971
21-09-21 04:50	3	17.098644	6.9685097	9.565001
21-09-21 05:00	3	42.22057	49.887012	32.44219
21-09-21 05:10	3	28.76707	43.488575	16.600088
21-09-21 05:20	3	26.608496	11.448652	24.968658
21-09-21 05:30	3	51.393635	8.859985	14.338636
21-09-21 05:40	3	7.6699867	0.0	0.0
21-09-21 05:50	3	49.230392	0.0	2.3900003
21-09-21 06:00	3	34.840626	0.0	7.169999
21-09-21 06:10	3	50.19352	34.406227	33.655376
21-09-21 06:20	3	27.36282	30.618841	37.231712
21-09-21 06:30	3	30.47345	13.933477	8.8649845
21-09-21 06:40	3	38.53996	3.8671012	28.290121
21-09-21 06:50	3	2.3899999	2.8849852	15.628464
21-09-21 07:00	4	3.5899997	0.0	15.626544
21-09-21 07:10	4	1.1949999	6.469986	17.155088
21-09-21 07:20	4	16.668404	0.0	0.084897324
21-09-21 07:30	4	0.0	0.0	0.0
21-09-21 07:40	4	0.0	4.785001	2.3899999
21-09-21 07:50	4	9.565001	2.8899846	5.98
21-09-21 08:00	4	7.1699996	0.0	0.0
21-09-21 08:10	4	14.339999	0.0	1.1949999
21-09-21 08:20	4	6.4699845	3.5850003	4.084985
21-09-21 08:30	4	18.443525	2.39	19.91848
21-09-21 08:40	4	12.241574	0.0	11.758509
21-09-21 08:50	4	0.0	0.0	3.5899997
21-09-21 09:00	4	4.78	0.0	6.9770484
21-09-21 09:10	4	0.0	0.0	2.3950002
21-09-21 09:20	4	0.0	0.0	0.0
21-09-21 09:30	4	0.0	0.0	1.1949999
21-09-21 09:40	4	2.3899999	0.0	7.179999
21-09-21 09:50	4	7.1699996	4.7799997	2.3950002
21-09-21 10:00	4	9.559999	1.6899855	11.263525
21-09-21 10:10	4	33.439365	13.938479	17.789307
21-09-21 10:20	4	7.175	17.797043	24.706089
21-09-21 10:30	4	22.319098	1.1949999	7.746564
21-09-21 10:40	4	13.0299	0.0	4.36656
21-09-21 10:50	4	3.5899994	7.6649847	0.0
21-09-21 11:00	4	0.0	3.3799706	0.0
21-09-21 11:10	4	13.7142	1.1949999	7.6735253
21-09-21 11:20	4	0.0	13.235611	1.1949999
21-09-21 11:30	4	0.0	0.0	2.8885245
21-09-21 11:40	4	0.0	2.3899999	0.0
21-09-21 11:50	4	0.0	0.0	7.4705734
21-09-21 12:00	4	0.0	0.0	9.15156
21-09-21 12:10	4	0.0	8.365	3.5899997
21-09-21 12:20	4	1.1949998	5.9749994	10.3605585
21-09-21 12:30	4	0.0	0.0	5.2785254
21-09-21 12:40	4	0.0	0.0	10.559972
21-09-21 12:50	4	3.5850003	0.0	0.0
21-09-21 13:00	4	0.0	0.0	1.1949999
21-09-21 13:10	4	0.0	1.1949999	0.0
21-09-21 13:20	4	0.0	0.0	0.0
21-09-21 13:30	4	6.474986	0.0	1.195
21-09-21 13:40	4	0.0	1.6899849	8.446545
21-09-21 13:50	4	4.785	0.0	15.535001
21-09-21 14:00	4	0.0	3.5850003	8.365
21-09-21 14:10	4	0.0	0.0	0.0
21-09-21 14:20	4	1.1949999	7.674985	16.54705
21-09-21 14:30	4	2.3899999	0.0	1.1949999
21-09-21 14:40	4	10.054986	2.3899999	1.1949999
21-09-21 14:50	4	0.0	0.0	0.0
21-09-21 15:00	4	0.0	17.518478	0.0
21-09-21 15:10	4	3.5849998	3.869341	3.3799706
21-09-21 15:20	4	0.0	0.0	0.0
21-09-21 15:30	4	13.450572	2.3899999	5.2799864
21-09-21 15:40	4	0.0	2.3899999	1.1950002
21-09-21 15:50	4	2.3899999	2.3899999	7.678525
21-09-21 16:00	4	8.365	5.0770316	0.0
21-09-21 16:10	4	4.0799847	0.0	2.8885245
21-09-21 16:20	4	0.0	1.6899853	0.0
21-09-21 16:30	4	0.0	0.0	0.0
21-09-21 16:40	4	0.0	1.1949999	10.55351
21-09-21 16:50	4	0.0	3.7836666	1.1949999
21-09-21 17:00	4	9.453226	0.0	2.3899999
21-09-21 17:10	4	0.18384618	7.1699996	0.0
21-09-21 17:20	4	2.3899999	4.7799997	0.0
21-09-21 17:30	4	15.45931	0.0	2.8849852
21-09-21 17:40	4	10.961233	3.3835099	21.807102
21-09-21 17:50	4	6.4735246	6.4699845	9.145625
21-09-21 18:00	4	0.0	9.35497	0.0
21-09-21 18:10	4	0.0	0.0	0.0
21-09-21 18:20	4	5.3442025	11.254986	6.469986
21-09-21 18:30	4	4.7799997	37.2527	7.1800013
21-09-21 18:40	4	0.0	13.643524	0.0
21-09-21 18:50	4	0.0	0.0	0.0
21-09-21 19:00	4	2.3950005	0.0	0.0
21-09-21 19:10	4	0.0	2.3949995	0.0
21-09-21 19:20	4	42.44007	16.048525	15.334969
21-09-21 19:30	4	35.035297	13.233465	11.960001
21-09-21 19:40	4	24.85148	13.93156	32.74012
21-09-21 19:50	4	7.6963043	0.0	2.3899999
21-09-21 20:00	4	1.1949999	1.1949999	0.0
21-09-21 20:10	4	14.35	1.689985	0.0
21-09-21 20:20	4	0.0	2.8885245	3.383508
21-09-21 20:30	4	0.0	0.0	0.0
21-09-21 20:40	4	0.0	0.0	0.0
21-09-21 20:50	4	3.5849998	0.0	4.7799997
21-09-21 21:00	4	0.0	15.129941	0.0
21-09-21 21:10	4	0.0	8.868525	0.0
21-09-21 21:20	4	21.598465	22.801546	1.1949999
21-09-21 21:30	4	27.375584	20.482153	9.854957
21-09-21 21:40	4	0.0	18.914968	10.353479
21-09-21 21:50	4	19.003134	5.2749853	10.064985
21-09-21 22:00	4	22.787071	23.498478	0.0
21-09-21 22:10	4	8.864985	16.322086	7.3686647
21-09-21 22:20	4	0.0	10.133681	0.0
21-09-21 22:30	4	0.0	11.051575	0.0
21-09-21 22:40	4	3.5900002	8.652102	11.259986
21-09-21 22:50	4	3.5849998	8.656574	5.7735085
21-09-21 23:00	4	13.442034	20.629955	0.0
21-09-21 23:10	4	10.55851	9.591322	3.5900006
21-09-21 23:20	4	5.979999	28.155685	5.883107
21-09-21 23:30	4	1.6899849	2.39	2.4868917
21-09-21 23:40	4	13.639986	2.8849852	2.3950002
21-09-21 23:50	4	24.053528	9.354971	8.864985
21-09-22 00:00	4	5.067102	12.73994	13.434957
21-09-22 00:10	4	24.283579	24.780552	30.465069
21-09-22 00:20	4	12.530596	4.785	8.365
21-09-22 00:30	4	2.3899999	43.852016	0.0
21-09-22 00:40	4	30.038555	24.488607	18.145678
21-09-22 00:50	4	50.25469	13.032661	2.0493739
21-09-22 01:00	4	28.09345	17.79704	21.664143
21-09-22 01:10	4	24.001389	12.949969	1.1949999
21-09-22 01:20	4	26.266443	7.6685247	7.6699853
21-09-22 01:30	4	35.334377	36.10761	16.11991
21-09-22 01:40	4	55.134216	18.514912	22.027946
21-09-22 01:50	4	22.165218	12.4499855	10.350098
21-09-22 02:00	4	30.956512	11.323682	14.071312
21-09-22 02:10	4	26.168661	45.80842	33.491535
21-09-22 02:20	4	6.262101	9.592779	23.70851
21-09-22 02:30	4	2.3899999	7.175	13.639984
21-09-22 02:40	4	0.0	43.20931	17.317059
21-09-22 02:50	4	7.751273	40.41325	38.640038
21-09-22 03:00	4	5.6836824	26.397589	39.76416
21-09-22 03:10	4	11.249987	15.14736	32.402534
21-09-22 03:20	4	38.929054	7.175	13.145001
21-09-22 03:30	4	24.085629	14.838526	8.8649845
21-09-22 03:40	4	72.745224	17.595871	19.629986
21-09-22 03:50	4	24.002003	0.0	0.0
21-09-22 04:00	4	16.315195	0.0	11.044955
21-09-22 04:10	4	37.94763	3.871574	21.181484
21-09-22 04:20	4	2.884985	0.0	0.0
21-09-22 04:30	4	41.875477	5.77351	0.0
21-09-22 04:40	4	26.668646	24.289883	9.952471
21-09-22 04:50	4	25.889942	1.6935244	1.7924999
21-09-22 05:00	4	63.47706	17.811672	0.1172758
21-09-22 05:10	4	24.281658	2.8849854	22.58636
21-09-22 05:20	4	40.419495	11.044954	26.255657
21-09-22 05:30	4	37.437645	16.039984	45.36629
21-09-22 05:40	4	17.804281	17.319136	24.491987
21-09-22 05:50	4	4.3700986	5.0621014	26.414433
21-09-22 06:00	4	68.330185	36.511982	34.50347
21-09-22 06:10	4	29.472271	24.696558	36.93419
21-09-22 06:20	4	13.927086	4.7850003	25.624943
21-09-22 06:30	4	38.85361	17.234985	40.089836
21-09-22 06:40	4	36.643482	20.464828	37.99518
21-09-22 06:50	4	21.525	8.864985	3.8671012
21-09-22 07:00	5	2.3899999	7.174999	24.776646
21-09-22 07:10	5	0.0	0.0	7.1699996
21-09-22 07:20	5	3.5849998	15.132019	24.414988
21-09-22 07:30	5	0.0	0.0	0.0
21-09-22 07:40	5	0.0	1.6899853	1.1949999
21-09-22 07:50	5	2.3899999	3.5849998	0.0
21-09-22 08:00	5	9.56	0.0	0.0
21-09-22 08:10	5	0.0	0.0	2.8885238
21-09-22 08:20	5	8.938601	2.3899999	5.7770486
21-09-22 08:30	5	11.3764	0.0	1.1999999
21-09-22 08:40	5	0.0	0.0	1.1999999
21-09-22 08:50	5	2.8849847	8.864985	1.1999998
21-09-22 09:00	5	0.0	0.0	9.149325
21-09-22 09:10	5	2.884985	4.5785103	2.395
21-09-22 09:20	5	5.9749994	0.0	0.0
21-09-22 09:30	5	0.0	8.6471	0.0
21-09-22 09:40	5	6.4785247	13.1449995	8.659956
21-09-22 09:50	5	46.229496	6.4785247	9.852102
21-09-22 10:00	5	30.349987	7.1799994	11.453651
21-09-22 10:10	5	12.463524	0.0	1.1949999
21-09-22 10:20	5	17.094172	0.0	5.0665736
21-09-22 10:30	5	9.847101	0.0	0.0
21-09-22 10:40	5	4.785	0.0	0.0
21-09-22 10:50	5	0.0	0.0	0.0
21-09-22 11:00	5	3.5900002	10.054984	4.7849994
21-09-22 11:10	5	11.258525	3.5900002	0.0
21-09-22 11:20	5	0.0	4.3665595	7.1699996
21-09-22 11:30	5	0.0	18.301659	10.064985
21-09-22 11:40	5	0.0	2.3899999	3.7443752
21-09-22 11:50	5	0.0	7.9620194	4.635625
21-09-22 12:00	5	13.155001	0.0	9.570002
21-09-22 12:10	5	0.0	0.0	0.0
21-09-22 12:20	5	1.1949999	7.1699996	0.0
21-09-22 12:30	5	0.0	0.0	0.0
21-09-22 12:40	5	0.0	0.0	1.1949999
21-09-22 12:50	5	0.0	1.689985	2.395
21-09-22 13:00	5	0.0	0.0	0.0
21-09-22 13:10	5	0.0	0.0	3.5900002
21-09-22 13:20	5	0.0	0.0	0.0
21-09-22 13:30	5	0.0	1.1949999	14.648496
21-09-22 13:40	5	0.0	0.0	3.3799694
21-09-22 13:50	5	2.884985	2.8885238	0.0
21-09-22 14:00	5	0.0	2.8849852	11.259984
21-09-22 14:10	5	0.0	3.871574	2.3950002
21-09-22 14:20	5	0.0	0.0	0.0
21-09-22 14:30	5	0.0	9.56	5.283524
21-09-22 14:40	5	1.6899849	3.5850003	7.1699996
21-09-22 14:50	5	3.5950005	7.368666	0.0
21-09-22 15:00	5	0.0	2.3900003	2.3899999
21-09-22 15:10	5	1.1949999	1.1999999	0.0
21-09-22 15:20	5	2.3899999	11.264984	0.0
21-09-22 15:30	5	0.0	7.6649866	0.0
21-09-22 15:40	5	0.0	0.0	3.5900009
21-09-22 15:50	5	2.3899999	0.0	0.0
21-09-22 16:00	5	0.0	3.5900006	1.2
21-09-22 16:10	5	2.3899999	0.0	0.0
21-09-22 16:20	5	4.7799997	2.3899999	2.8849854
21-09-22 16:30	5	17.73205	0.0	2.3899999
21-09-22 16:40	5	11.335069	0.0	8.164969
21-09-22 16:50	5	2.39	0.0	0.0
21-09-22 17:00	5	0.0	0.0	0.0
21-09-22 17:10	5	3.5849998	0.0	0.0
21-09-22 17:20	5	0.0	0.0	4.790001
21-09-22 17:30	5	4.7799997	7.6735244	16.325098
21-09-22 17:40	5	0.0	5.975	4.795
21-09-22 17:50	5	0.0	13.240084	7.4634933
21-09-22 18:00	5	0.0	0.0	0.0
21-09-22 18:10	5	0.0	1.1949999	0.0
21-09-22 18:20	5	0.0	0.0	0.0
21-09-22 18:30	5	4.78	0.0	0.0
21-09-22 18:40	5	7.1699996	0.0	0.0
21-09-22 18:50	5	0.0	16.039984	5.777049
21-09-22 19:00	5	0.0	2.3899999	0.0
21-09-22 19:10	5	6.9685106	13.843651	9.359971
21-09-22 19:20	5	11.541559	19.413494	18.719942
21-09-22 19:30	5	73.110916	38.414143	29.311228
21-09-22 19:40	5	9.56	0.0	2.3899999
21-09-22 19:50	5	21.318508	3.5849998	3.37997
21-09-22 20:00	5	1.1949999	3.5849996	0.0
21-09-22 20:10	5	2.39	1.1949998	5.067102
21-09-22 20:20	5	0.0	0.0	0.0
21-09-22 20:30	5	2.3899999	0.0	0.0
21-09-22 20:40	5	2.3899999	0.0	2.3900008
21-09-22 20:50	5	0.0	0.0	7.9515595
21-09-22 21:00	5	0.0	0.0	0.0
21-09-22 21:10	5	1.1949999	3.5849998	1.195
21-09-22 21:20	5	0.0	8.365	0.0
21-09-22 21:30	5	11.955	10.841544	0.0
21-09-22 21:40	5	20.618496	11.335068	6.2388115
21-09-22 21:50	5	0.0	10.689183	5.509698
21-09-22 22:00	5	0.0	8.087122	0.0
21-09-22 22:10	5	3.584999	2.3899999	2.39
21-09-22 22:20	5	20.477154	13.15	4.0835247
21-09-22 22:30	5	35.04029	8.9370575	5.9749994
21-09-22 22:40	5	5.7820477	8.375	0.0
21-09-22 22:50	5	24.078089	35.809273	2.395
21-09-22 23:00	5	19.915625	13.432101	0.0
21-09-22 23:10	5	10.958666	0.0	2.39
21-09-22 23:20	5	1.1949999	13.727835	5.77497
21-09-22 23:30	5	10.549971	7.4571013	0.0
21-09-22 23:40	5	24.974895	6.469985	10.554971
21-09-22 23:50	5	31.753992	18.434986	0.0
21-09-23 00:00	5	22.09153	12.743479	15.128479
21-09-23 00:10	5	33.129158	11.552019	16.735
21-09-23 00:20	5	26.809982	10.135595	8.6521015
21-09-23 00:30	5	11.74497	1.6899849	9.637072
21-09-23 00:40	5	20.708424	11.758509	4.8
21-09-23 00:50	5	73.769226	22.581427	20.685886
21-09-23 01:00	5	47.28379	10.54997	17.73351
21-09-23 01:10	5	39.990047	37.707138	20.40431
21-09-23 01:20	5	49.61623	35.543106	6.7520857
21-09-23 01:30	5	26.593494	26.175055	3.871575
21-09-23 01:40	5	49.04342	53.815662	45.799263
21-09-23 01:50	5	50.287815	37.519352	23.297058
21-09-23 02:00	5	63.111572	21.63554	22.689417
21-09-23 02:10	5	65.73695	38.674583	22.386326
21-09-23 02:20	5	42.092857	21.16647	19.917019
21-09-23 02:30	5	15.130099	12.560863	21.607
21-09-23 02:40	5	7.1699996	10.754999	22.014986
21-09-23 02:50	5	7.5853186	0.0	10.958666
21-09-23 03:00	5	8.726768	2.3899999	21.643227
21-09-23 03:10	5	2.3899999	20.611574	22.76156
21-09-23 03:20	5	9.565001	17.710224	39.629395
21-09-23 03:30	5	5.3442016	0.0	6.469986
21-09-23 03:40	5	0.0	0.0	10.549971
21-09-23 03:50	5	1.1949999	0.0	3.5849996
21-09-23 04:00	5	16.11653	0.0	30.048618
21-09-23 04:10	5	44.54386	2.3950005	19.206545
21-09-23 04:20	5	12.948509	6.469986	20.482153
21-09-23 04:30	5	48.00063	21.60061	34.340023
21-09-23 04:40	5	22.293736	7.4571013	14.839986
21-09-23 04:50	5	23.5248	27.09348	2.3899999
21-09-23 05:00	5	16.409092	0.0	0.0
21-09-23 05:10	5	58.2163	3.5850003	25.254826
21-09-23 05:20	5	50.08883	35.445194	25.673147
21-09-23 05:30	5	51.860676	17.818594	28.57558
21-09-23 05:40	5	34.030937	25.695072	24.287804
21-09-23 05:50	5	35.81521	18.508608	11.254985
21-09-23 06:00	5	65.5576	30.534748	25.968563
21-09-23 06:10	5	52.364178	13.654985	32.145676
21-09-23 06:20	5	16.116528	31.746456	22.100067
21-09-23 06:30	5	23.779896	24.2855	33.091946
21-09-23 06:40	5	52.31002	3.867101	27.155773
21-09-23 06:50	5	16.322866	1.1949999	9.559999
21-09-23 07:00	6	23.50494	7.454341	18.738405
21-09-23 07:10	6	1.1949999	4.9786663	5.2749853
21-09-23 07:20	6	7.1699996	10.054984	8.963041
21-09-23 07:30	6	14.143509	19.210083	27.200705
21-09-23 07:40	6	0.0	1.1949998	0.0
21-09-23 07:50	6	0.0	2.3899999	4.0849853
21-09-23 08:00	6	0.0	0.0	1.1950002
21-09-23 08:10	6	2.3899999	1.195	0.0
21-09-23 08:20	6	0.0	0.0	0.0
21-09-23 08:30	6	0.0	0.0	0.0
21-09-23 08:40	6	0.0	0.0	0.0
21-09-23 08:50	6	1.1949999	0.0	0.0
21-09-23 09:00	6	0.0	0.0	4.587048
21-09-23 09:10	6	0.0	0.0	1.1950002
21-09-23 09:20	6	0.0	0.0	8.365
21-09-23 09:30	6	0.0	0.0	10.755
21-09-23 09:40	6	0.0	0.0	13.232852
21-09-23 09:50	6	0.0	7.6649847	0.0
21-09-23 10:00	6	0.0	0.0	0.0
21-09-23 10:10	6	41.824997	11.950001	31.357868
21-09-23 10:20	6	not_recorded	not_recorded	not_recorded
21-09-23 10:30	6	not_recorded	not_recorded	not_recorded
21-09-23 10:40	6	not_recorded	not_recorded	not_recorded
21-09-23 10:50	6	not_recorded	not_recorded	not_recorded
21-09-23 11:00	6	not_recorded	not_recorded	not_recorded
21-09-23 11:10	6	not_recorded	not_recorded	not_recorded
21-09-23 11:20	6	not_recorded	not_recorded	not_recorded
21-09-23 11:30	6	not_recorded	not_recorded	not_recorded
21-09-23 11:40	6	not_recorded	not_recorded	not_recorded
21-09-23 11:50	6	not_recorded	not_recorded	not_recorded
21-09-23 12:00	6	not_recorded	not_recorded	not_recorded
21-09-23 12:10	6	not_recorded	not_recorded	not_recorded
21-09-23 12:20	6	not_recorded	not_recorded	not_recorded
21-09-23 12:30	6	not_recorded	not_recorded	not_recorded
21-09-23 12:40	6	not_recorded	not_recorded	not_recorded
21-09-23 12:50	6	not_recorded	not_recorded	not_recorded
21-09-23 13:00	6	not_recorded	not_recorded	not_recorded
21-09-23 13:10	6	not_recorded	not_recorded	not_recorded
21-09-23 13:20	6	not_recorded	not_recorded	not_recorded
21-09-23 13:30	6	not_recorded	not_recorded	not_recorded
21-09-23 13:40	6	not_recorded	not_recorded	not_recorded
21-09-23 13:50	6	not_recorded	not_recorded	not_recorded
21-09-23 14:00	6	not_recorded	not_recorded	not_recorded
21-09-23 14:10	6	not_recorded	not_recorded	not_recorded
21-09-23 14:20	6	not_recorded	not_recorded	not_recorded
21-09-23 14:30	6	not_recorded	not_recorded	not_recorded
21-09-23 14:40	6	not_recorded	not_recorded	not_recorded
21-09-23 14:50	6	not_recorded	not_recorded	not_recorded
21-09-23 15:00	6	not_recorded	not_recorded	not_recorded
21-09-23 15:10	6	not_recorded	not_recorded	not_recorded
21-09-23 15:20	6	not_recorded	not_recorded	not_recorded
21-09-23 15:30	6	not_recorded	not_recorded	not_recorded
21-09-23 15:40	6	not_recorded	not_recorded	not_recorded
21-09-23 15:50	6	not_recorded	not_recorded	not_recorded
21-09-23 16:00	6	not_recorded	not_recorded	not_recorded
21-09-23 16:10	6	not_recorded	not_recorded	not_recorded
21-09-23 16:20	6	not_recorded	not_recorded	not_recorded
21-09-23 16:30	6	not_recorded	not_recorded	not_recorded
21-09-23 16:40	6	not_recorded	not_recorded	not_recorded
21-09-23 16:50	6	not_recorded	not_recorded	not_recorded
21-09-23 17:00	6	not_recorded	not_recorded	not_recorded
21-09-23 17:10	6	not_recorded	not_recorded	not_recorded
21-09-23 17:20	6	not_recorded	not_recorded	not_recorded
21-09-23 17:30	6	not_recorded	not_recorded	not_recorded
21-09-23 17:40	6	not_recorded	not_recorded	not_recorded
21-09-23 17:50	6	not_recorded	not_recorded	not_recorded
21-09-23 18:00	6	not_recorded	not_recorded	not_recorded
21-09-23 18:10	6	not_recorded	not_recorded	not_recorded
21-09-23 18:20	6	not_recorded	not_recorded	not_recorded
21-09-23 18:30	6	not_recorded	not_recorded	not_recorded
21-09-23 18:40	6	not_recorded	not_recorded	not_recorded
21-09-23 18:50	6	not_recorded	not_recorded	not_recorded
21-09-23 19:00	6	not_recorded	not_recorded	not_recorded
21-09-23 19:10	6	not_recorded	not_recorded	not_recorded
21-09-23 19:20	6	not_recorded	not_recorded	not_recorded
21-09-23 19:30	6	not_recorded	not_recorded	not_recorded
21-09-23 19:40	6	not_recorded	not_recorded	not_recorded
21-09-23 19:50	6	not_recorded	not_recorded	not_recorded
21-09-23 20:00	6	not_recorded	not_recorded	not_recorded
21-09-23 20:10	6	not_recorded	not_recorded	not_recorded
21-09-23 20:20	6	not_recorded	not_recorded	not_recorded
21-09-23 20:30	6	not_recorded	not_recorded	not_recorded
21-09-23 20:40	6	not_recorded	not_recorded	not_recorded
21-09-23 20:50	6	not_recorded	not_recorded	not_recorded
21-09-23 21:00	6	not_recorded	not_recorded	not_recorded
21-09-23 21:10	6	not_recorded	not_recorded	not_recorded
21-09-23 21:20	6	not_recorded	not_recorded	not_recorded
21-09-23 21:30	6	not_recorded	not_recorded	not_recorded
21-09-23 21:40	6	not_recorded	not_recorded	not_recorded
21-09-23 21:50	6	not_recorded	not_recorded	not_recorded
21-09-23 22:00	6	not_recorded	not_recorded	not_recorded
21-09-23 22:10	6	not_recorded	not_recorded	not_recorded
21-09-23 22:20	6	not_recorded	not_recorded	not_recorded
21-09-23 22:30	6	not_recorded	not_recorded	not_recorded
21-09-23 22:40	6	not_recorded	not_recorded	not_recorded
21-09-23 22:50	6	not_recorded	not_recorded	not_recorded
21-09-23 23:00	6	not_recorded	not_recorded	not_recorded
21-09-23 23:10	6	not_recorded	not_recorded	not_recorded
21-09-23 23:20	6	not_recorded	not_recorded	not_recorded
21-09-23 23:30	6	not_recorded	not_recorded	not_recorded
21-09-23 23:40	6	not_recorded	not_recorded	not_recorded
21-09-23 23:50	6	not_recorded	not_recorded	not_recorded
21-09-24 00:00	6	not_recorded	not_recorded	not_recorded
21-09-24 00:10	6	not_recorded	not_recorded	not_recorded
21-09-24 00:20	6	not_recorded	not_recorded	not_recorded
21-09-24 00:30	6	not_recorded	not_recorded	not_recorded
21-09-24 00:40	6	not_recorded	not_recorded	not_recorded
21-09-24 00:50	6	not_recorded	not_recorded	not_recorded
21-09-24 01:00	6	not_recorded	not_recorded	not_recorded
21-09-24 01:10	6	not_recorded	not_recorded	not_recorded
21-09-24 01:20	6	not_recorded	not_recorded	not_recorded
21-09-24 01:30	6	not_recorded	not_recorded	not_recorded
21-09-24 01:40	6	not_recorded	not_recorded	not_recorded
21-09-24 01:50	6	not_recorded	not_recorded	not_recorded
21-09-24 02:00	6	not_recorded	not_recorded	not_recorded
21-09-24 02:10	6	not_recorded	not_recorded	not_recorded
21-09-24 02:20	6	not_recorded	not_recorded	not_recorded
21-09-24 02:30	6	not_recorded	not_recorded	not_recorded
21-09-24 02:40	6	not_recorded	not_recorded	not_recorded
21-09-24 02:50	6	not_recorded	not_recorded	not_recorded
21-09-24 03:00	6	not_recorded	not_recorded	not_recorded
21-09-24 03:10	6	not_recorded	not_recorded	not_recorded
21-09-24 03:20	6	not_recorded	not_recorded	not_recorded
21-09-24 03:30	6	not_recorded	not_recorded	not_recorded
21-09-24 03:40	6	not_recorded	not_recorded	not_recorded
21-09-24 03:50	6	not_recorded	not_recorded	not_recorded
21-09-24 04:00	6	not_recorded	not_recorded	not_recorded
21-09-24 04:10	6	not_recorded	not_recorded	not_recorded
21-09-24 04:20	6	not_recorded	not_recorded	not_recorded
21-09-24 04:30	6	not_recorded	not_recorded	not_recorded
21-09-24 04:40	6	not_recorded	not_recorded	not_recorded
21-09-24 04:50	6	not_recorded	not_recorded	not_recorded
21-09-24 05:00	6	not_recorded	not_recorded	not_recorded
21-09-24 05:10	6	not_recorded	not_recorded	not_recorded
21-09-24 05:20	6	not_recorded	not_recorded	not_recorded
21-09-24 05:30	6	not_recorded	not_recorded	not_recorded
21-09-24 05:40	6	not_recorded	not_recorded	not_recorded
21-09-24 05:50	6	not_recorded	not_recorded	not_recorded
21-09-24 06:00	6	not_recorded	not_recorded	not_recorded
21-09-24 06:10	6	not_recorded	not_recorded	not_recorded
21-09-24 06:20	6	not_recorded	not_recorded	not_recorded
21-09-24 06:30	6	not_recorded	not_recorded	not_recorded
21-09-24 06:40	6	not_recorded	not_recorded	not_recorded
21-09-24 06:50	6	not_recorded	not_recorded	not_recorded
