# Supplementary material for: Rodent home cage monitoring for preclinical safety pharmacology assessment: results of a multi-company validation evaluating nonclinical and clinical data from three compounds
Source: Front Toxicol. 2025 Nov 5;7:1655330. doi: 10.3389/ftox.2025.1655330 (PMC12626872; doi:10.3389/ftox.2025.1655330)
Supplement: Supplementary file 1 [file DataSheet1.zip › GSK/GSK_Drinking_010_Cage-2.csv]

timestamp	day_index	985141003627846	985141003627847	985141003627848
21-09-13 07:00	-4	not_recorded	not_recorded	not_recorded
21-09-13 07:10	-4	not_recorded	not_recorded	not_recorded
21-09-13 07:20	-4	not_recorded	not_recorded	not_recorded
21-09-13 07:30	-4	not_recorded	not_recorded	not_recorded
21-09-13 07:40	-4	not_recorded	not_recorded	not_recorded
21-09-13 07:50	-4	not_recorded	not_recorded	not_recorded
21-09-13 08:00	-4	not_recorded	not_recorded	not_recorded
21-09-13 08:10	-4	not_recorded	not_recorded	not_recorded
21-09-13 08:20	-4	not_recorded	not_recorded	not_recorded
21-09-13 08:30	-4	not_recorded	not_recorded	not_recorded
21-09-13 08:40	-4	not_recorded	not_recorded	not_recorded
21-09-13 08:50	-4	not_recorded	not_recorded	not_recorded
21-09-13 09:00	-4	not_recorded	not_recorded	not_recorded
21-09-13 09:10	-4	not_recorded	not_recorded	not_recorded
21-09-13 09:20	-4	not_recorded	not_recorded	not_recorded
21-09-13 09:30	-4	not_recorded	not_recorded	not_recorded
21-09-13 09:40	-4	not_recorded	not_recorded	not_recorded
21-09-13 09:50	-4	not_recorded	not_recorded	not_recorded
21-09-13 10:00	-4	0.24	0.0	0.5599999999999999
21-09-13 10:10	-4	0.9360000000000002	0.288	2.2800000000000002
21-09-13 10:20	-4	1.752	3.2399999999999998	4.5600000000000005
21-09-13 10:30	-4	6.288	1.752	0.9120000000000001
21-09-13 10:40	-4	0.096	2.016	1.608
21-09-13 10:50	-4	0.0	0.16799999999999998	1.536
21-09-13 11:00	-4	0.0	0.0	0.0
21-09-13 11:10	-4	0.264	0.0	0.096
21-09-13 11:20	-4	0.0	1.032	0.0
21-09-13 11:30	-4	0.0	0.0	0.0
21-09-13 11:40	-4	0.0	0.0	0.0
21-09-13 11:50	-4	0.0	0.0	0.0
21-09-13 12:00	-4	0.0	0.0	0.0
21-09-13 12:10	-4	0.0	0.0	0.0
21-09-13 12:20	-4	0.0	0.0	0.0
21-09-13 12:30	-4	0.0	0.0	0.0
21-09-13 12:40	-4	0.0	0.0	0.0
21-09-13 12:50	-4	0.0	0.0	0.0
21-09-13 13:00	-4	0.0	0.0	0.0
21-09-13 13:10	-4	0.0	0.0	0.0
21-09-13 13:20	-4	0.0	0.0	0.0
21-09-13 13:30	-4	0.0	0.0	0.0
21-09-13 13:40	-4	0.0	16.328	0.0
21-09-13 13:50	-4	0.0	17.872	0.0
21-09-13 14:00	-4	0.0	0.48	0.0
21-09-13 14:10	-4	0.0	0.648	0.0
21-09-13 14:20	-4	0.96	0.48	2.472
21-09-13 14:30	-4	3.6719999999999997	0.0	0.0
21-09-13 14:40	-4	0.0	0.24	0.0
21-09-13 14:50	-4	0.0	0.096	0.0
21-09-13 15:00	-4	0.0	0.048	0.0
21-09-13 15:10	-4	0.0	0.21600000000000003	0.0
21-09-13 15:20	-4	0.0	0.0	0.0
21-09-13 15:30	-4	0.0	0.0	0.0
21-09-13 15:40	-4	0.0	0.0	0.0
21-09-13 15:50	-4	0.0	0.0	0.0
21-09-13 16:00	-4	0.0	0.0	0.0
21-09-13 16:10	-4	0.0	0.0	0.0
21-09-13 16:20	-4	0.0	0.0	0.0
21-09-13 16:30	-4	0.0	0.0	0.0
21-09-13 16:40	-4	0.0	0.0	0.0
21-09-13 16:50	-4	0.0	0.0	0.0
21-09-13 17:00	-4	0.0	0.0	0.0
21-09-13 17:10	-4	0.0	0.0	0.576
21-09-13 17:20	-4	0.648	0.0	0.43200000000000005
21-09-13 17:30	-4	0.0	0.16799999999999998	0.0
21-09-13 17:40	-4	0.0	0.0	0.0
21-09-13 17:50	-4	0.0	0.0	0.16799999999999998
21-09-13 18:00	-4	0.0	0.0	0.0
21-09-13 18:10	-4	0.0	0.0	0.0
21-09-13 18:20	-4	0.0	0.0	0.0
21-09-13 18:30	-4	0.0	0.0	0.0
21-09-13 18:40	-4	0.0	0.0	0.0
21-09-13 18:50	-4	0.0	0.0	0.0
21-09-13 19:00	-4	0.0	0.0	0.0
21-09-13 19:10	-4	0.792	0.0	2.2560000000000002
21-09-13 19:20	-4	0.0	0.0	0.0
21-09-13 19:30	-4	0.0	0.9120000000000001	2.064
21-09-13 19:40	-4	0.0	1.208	0.0
21-09-13 19:50	-4	0.0	7.936	1.968
21-09-13 20:00	-4	0.0	0.048	0.0
21-09-13 20:10	-4	0.0	0.0	0.0
21-09-13 20:20	-4	1.536	0.0	0.0
21-09-13 20:30	-4	0.0	0.0	0.0
21-09-13 20:40	-4	12.528	0.0	0.152
21-09-13 20:50	-4	1.416	0.0	1.9600000000000002
21-09-13 21:00	-4	0.0	0.0	0.0
21-09-13 21:10	-4	0.0	0.0	0.0
21-09-13 21:20	-4	11.696000000000002	0.0	0.0
21-09-13 21:30	-4	6.208	0.0	0.0
21-09-13 21:40	-4	0.0	0.0	0.0
21-09-13 21:50	-4	0.0	0.0	0.0
21-09-13 22:00	-4	0.0	0.072	0.0
21-09-13 22:10	-4	1.512	5.664	0.0
21-09-13 22:20	-4	3.3840000000000003	0.0	0.0
21-09-13 22:30	-4	0.0	0.48	0.24
21-09-13 22:40	-4	0.0	0.0	10.928
21-09-13 22:50	-4	2.592	2.088	2.368
21-09-13 23:00	-4	0.8640000000000001	0.0	0.0
21-09-13 23:10	-4	0.36	0.072	0.0
21-09-13 23:20	-4	0.9120000000000001	0.0	0.0
21-09-13 23:30	-4	0.528	1.008	0.0
21-09-13 23:40	-4	5.712000000000001	0.21600000000000003	0.0
21-09-13 23:50	-4	0.6719999999999999	0.792	0.40800000000000003
21-09-14 00:00	-4	1.8719999999999999	7.296000000000001	0.0
21-09-14 00:10	-4	0.072	2.928	0.0
21-09-14 00:20	-4	0.0	0.0	0.0
21-09-14 00:30	-4	0.048	1.32	0.072
21-09-14 00:40	-4	2.136	0.16799999999999998	0.504
21-09-14 00:50	-4	0.312	0.6	3.3600000000000003
21-09-14 01:00	-4	30.276	0.0	0.5519999999999999
21-09-14 01:10	-4	9.395999999999999	2.808	0.288
21-09-14 01:20	-4	0.096	3.7560000000000002	0.0
21-09-14 01:30	-4	0.0	6.132	0.0
21-09-14 01:40	-4	0.0	1.9439999999999997	12.696000000000002
21-09-14 01:50	-4	0.0	0.43200000000000005	0.048
21-09-14 02:00	-4	0.0	17.088	0.12
21-09-14 02:10	-4	0.72	0.21600000000000003	3.5520000000000005
21-09-14 02:20	-4	0.0	0.0	0.0
21-09-14 02:30	-4	0.0	0.0	0.0
21-09-14 02:40	-4	0.0	0.024	0.576
21-09-14 02:50	-4	0.0	0.0	7.968000000000001
21-09-14 03:00	-4	0.0	0.0	2.904
21-09-14 03:10	-4	0.0	0.0	0.0
21-09-14 03:20	-4	0.0	0.144	0.096
21-09-14 03:30	-4	0.0	0.16799999999999998	2.208
21-09-14 03:40	-4	0.0	2.16	0.45600000000000007
21-09-14 03:50	-4	0.0	0.0	0.21600000000000003
21-09-14 04:00	-4	1.008	0.0	2.112
21-09-14 04:10	-4	0.624	0.0	2.064
21-09-14 04:20	-4	0.0	0.0	0.504
21-09-14 04:30	-4	0.0	0.0	0.0
21-09-14 04:40	-4	1.6320000000000001	4.2	2.088
21-09-14 04:50	-4	0.0	36.012	3.144
21-09-14 05:00	-4	10.176	0.876	0.72
21-09-14 05:10	-4	0.0	0.096	4.056
21-09-14 05:20	-4	4.5840000000000005	3.2880000000000003	0.696
21-09-14 05:30	-4	1.56	2.76	1.3920000000000001
21-09-14 05:40	-4	20.384	12.72	0.0
21-09-14 05:50	-4	2.8480000000000003	0.26399999999999996	0.0
21-09-14 06:00	-4	0.6	1.92	1.032
21-09-14 06:10	-4	0.0	0.36	0.0
21-09-14 06:20	-4	0.0	0.528	5.3759999999999994
21-09-14 06:30	-4	0.0	0.21600000000000003	0.624
21-09-14 06:40	-4	1.656	3.192	1.3439999999999999
21-09-14 06:50	-4	0.0	0.0	0.0
21-09-14 07:00	-3	0.0	0.0	0.0
21-09-14 07:10	-3	0.0	0.0	0.0
21-09-14 07:20	-3	0.0	0.0	0.0
21-09-14 07:30	-3	0.0	0.0	0.648
21-09-14 07:40	-3	0.0	0.0	0.0
21-09-14 07:50	-3	0.0	0.0	0.0
21-09-14 08:00	-3	0.0	0.0	0.0
21-09-14 08:10	-3	0.0	0.0	0.0
21-09-14 08:20	-3	0.0	0.0	0.0
21-09-14 08:30	-3	0.0	0.0	0.0
21-09-14 08:40	-3	0.0	0.0	0.0
21-09-14 08:50	-3	0.0	0.0	0.0
21-09-14 09:00	-3	0.0	0.0	0.0
21-09-14 09:10	-3	0.0	0.0	0.0
21-09-14 09:20	-3	0.0	0.0	0.0
21-09-14 09:30	-3	0.0	0.0	0.0
21-09-14 09:40	-3	0.0	0.144	0.0
21-09-14 09:50	-3	0.0	0.0	0.0
21-09-14 10:00	-3	0.0	0.0	0.0
21-09-14 10:10	-3	0.0	0.0	0.0
21-09-14 10:20	-3	0.096	6.456	0.0
21-09-14 10:30	-3	0.0	0.0	0.0
21-09-14 10:40	-3	0.0	5.328	0.0
21-09-14 10:50	-3	0.192	0.0	0.0
21-09-14 11:00	-3	0.0	0.0	0.0
21-09-14 11:10	-3	0.0	0.0	0.0
21-09-14 11:20	-3	3.7920000000000003	0.0	0.0
21-09-14 11:30	-3	0.0	0.6	1.9440000000000002
21-09-14 11:40	-3	0.0	0.0	0.0
21-09-14 11:50	-3	0.0	0.0	0.0
21-09-14 12:00	-3	0.0	0.0	0.0
21-09-14 12:10	-3	0.0	0.0	0.0
21-09-14 12:20	-3	0.0	0.0	0.0
21-09-14 12:30	-3	0.0	0.0	0.0
21-09-14 12:40	-3	0.0	0.0	0.504
21-09-14 12:50	-3	0.0	0.0	8.712
21-09-14 13:00	-3	0.0	0.0	0.0
21-09-14 13:10	-3	6.6240000000000006	0.072	0.8880000000000001
21-09-14 13:20	-3	0.984	1.464	0.0
21-09-14 13:30	-3	0.16799999999999998	0.0	1.8960000000000001
21-09-14 13:40	-3	0.0	0.0	1.6320000000000001
21-09-14 13:50	-3	0.0	0.624	0.33599999999999997
21-09-14 14:00	-3	0.0	0.0	0.0
21-09-14 14:10	-3	0.0	0.0	3.1439999999999997
21-09-14 14:20	-3	0.0	0.0	0.0
21-09-14 14:30	-3	0.0	0.0	0.0
21-09-14 14:40	-3	0.0	0.0	0.0
21-09-14 14:50	-3	0.0	0.0	0.0
21-09-14 15:00	-3	0.0	0.0	0.096
21-09-14 15:10	-3	0.0	0.0	0.0
21-09-14 15:20	-3	0.0	0.0	0.0
21-09-14 15:30	-3	0.0	0.0	0.0
21-09-14 15:40	-3	0.792	0.0	0.0
21-09-14 15:50	-3	0.0	0.0	0.0
21-09-14 16:00	-3	0.024	0.0	0.0
21-09-14 16:10	-3	0.0	1.248	0.0
21-09-14 16:20	-3	0.0	0.0	0.0
21-09-14 16:30	-3	0.0	0.048	0.6
21-09-14 16:40	-3	0.0	0.0	0.0
21-09-14 16:50	-3	0.0	0.0	0.0
21-09-14 17:00	-3	0.0	0.0	0.0
21-09-14 17:10	-3	0.0	0.0	0.0
21-09-14 17:20	-3	0.0	0.072	0.5519999999999999
21-09-14 17:30	-3	0.0	0.0	0.0
21-09-14 17:40	-3	0.0	0.0	0.0
21-09-14 17:50	-3	0.0	0.0	0.0
21-09-14 18:00	-3	0.0	0.0	0.43200000000000005
21-09-14 18:10	-3	0.0	0.0	0.0
21-09-14 18:20	-3	0.0	0.0	0.0
21-09-14 18:30	-3	0.0	0.0	0.0
21-09-14 18:40	-3	0.0	0.0	0.0
21-09-14 18:50	-3	0.0	0.0	0.0
21-09-14 19:00	-3	0.0	0.0	0.0
21-09-14 19:10	-3	0.096	0.0	8.16
21-09-14 19:20	-3	0.0	0.0	8.424000000000001
21-09-14 19:30	-3	0.072	0.0	6.552
21-09-14 19:40	-3	0.528	13.4	0.072
21-09-14 19:50	-3	0.0	12.112	0.0
21-09-14 20:00	-3	0.0	0.0	0.0
21-09-14 20:10	-3	2.376	0.0	0.0
21-09-14 20:20	-3	0.0	0.0	0.0
21-09-14 20:30	-3	0.0	0.0	0.0
21-09-14 20:40	-3	0.0	0.0	0.0
21-09-14 20:50	-3	0.0	0.0	0.0
21-09-14 21:00	-3	0.0	0.0	0.0
21-09-14 21:10	-3	0.0	0.0	0.0
21-09-14 21:20	-3	0.0	0.024	0.0
21-09-14 21:30	-3	0.0	3.7439999999999998	22.944
21-09-14 21:40	-3	3.144	0.384	0.624
21-09-14 21:50	-3	1.9919999999999998	4.464	0.0
21-09-14 22:00	-3	0.72	0.072	1.6079999999999999
21-09-14 22:10	-3	0.0	0.0	0.0
21-09-14 22:20	-3	0.0	0.0	0.0
21-09-14 22:30	-3	0.0	1.056	0.0
21-09-14 22:40	-3	0.0	3.12	0.0
21-09-14 22:50	-3	0.12	0.0	0.768
21-09-14 23:00	-3	0.0	0.096	0.8640000000000001
21-09-14 23:10	-3	0.0	3.432	0.72
21-09-14 23:20	-3	0.0	1.008	0.648
21-09-14 23:30	-3	2.2079999999999997	0.0	1.44
21-09-14 23:40	-3	1.08	1.656	2.496
21-09-14 23:50	-3	5.184	4.248	4.128
21-09-15 00:00	-3	2.04	1.8719999999999999	2.688
21-09-15 00:10	-3	1.416	6.552	0.0
21-09-15 00:20	-3	2.7600000000000002	6.864	0.0
21-09-15 00:30	-3	0.072	2.304	0.0
21-09-15 00:40	-3	0.128	0.144	0.0
21-09-15 00:50	-3	0.35200000000000004	3.336	0.0
21-09-15 01:00	-3	0.048	0.528	2.184
21-09-15 01:10	-3	0.45600000000000007	0.0	4.92
21-09-15 01:20	-3	1.704	4.728	4.44
21-09-15 01:30	-3	0.696	1.968	0.312
21-09-15 01:40	-3	0.0	0.0	3.936
21-09-15 01:50	-3	0.0	2.04	0.792
21-09-15 02:00	-3	0.0	1.032	0.024
21-09-15 02:10	-3	0.0	0.40800000000000003	0.0
21-09-15 02:20	-3	0.0	4.056	4.392
21-09-15 02:30	-3	0.0	1.176	3.4560000000000004
21-09-15 02:40	-3	0.0	0.0	1.056
21-09-15 02:50	-3	1.6800000000000002	0.0	2.592
21-09-15 03:00	-3	1.848	1.488	0.8400000000000001
21-09-15 03:10	-3	0.0	0.768	0.264
21-09-15 03:20	-3	4.343999999999999	0.0	0.072
21-09-15 03:30	-3	0.0	0.0	1.8719999999999999
21-09-15 03:40	-3	0.0	0.0	1.92
21-09-15 03:50	-3	0.9359999999999999	0.21600000000000003	0.0
21-09-15 04:00	-3	1.56	8.984	0.0
21-09-15 04:10	-3	0.0	10.504000000000001	4.704
21-09-15 04:20	-3	4.151999999999999	0.16799999999999998	0.0
21-09-15 04:30	-3	1.536	0.0	0.768
21-09-15 04:40	-3	0.72	0.0	5.760000000000001
21-09-15 04:50	-3	0.21600000000000003	0.024	2.76
21-09-15 05:00	-3	0.0	1.6320000000000001	0.0
21-09-15 05:10	-3	0.0	0.0	0.312
21-09-15 05:20	-3	0.0	0.0	0.0
21-09-15 05:30	-3	0.0	0.21600000000000003	0.0
21-09-15 05:40	-3	0.40800000000000003	3.7440000000000007	0.0
21-09-15 05:50	-3	3.024	0.48	0.048
21-09-15 06:00	-3	0.0	0.9359999999999999	0.5279999999999999
21-09-15 06:10	-3	1.584	12.120000000000001	6.36
21-09-15 06:20	-3	1.1039999999999999	2.136	6.5280000000000005
21-09-15 06:30	-3	2.472	0.56	1.32
21-09-15 06:40	-3	1.3679999999999999	1.024	0.312
21-09-15 06:50	-3	0.0	0.0	0.0
21-09-15 07:00	-2	0.0	0.0	0.0
21-09-15 07:10	-2	0.0	0.0	0.0
21-09-15 07:20	-2	0.192	0.6719999999999999	0.0
21-09-15 07:30	-2	0.0	0.072	0.0
21-09-15 07:40	-2	0.0	0.0	0.0
21-09-15 07:50	-2	0.0	0.0	0.0
21-09-15 08:00	-2	0.0	0.0	0.0
21-09-15 08:10	-2	0.0	0.0	0.0
21-09-15 08:20	-2	0.0	0.0	0.0
21-09-15 08:30	-2	0.0	0.576	0.0
21-09-15 08:40	-2	0.0	0.0	0.0
21-09-15 08:50	-2	0.0	0.0	0.0
21-09-15 09:00	-2	0.0	0.0	0.0
21-09-15 09:10	-2	0.0	0.0	0.0
21-09-15 09:20	-2	0.0	0.0	0.0
21-09-15 09:30	-2	0.0	0.0	0.0
21-09-15 09:40	-2	0.0	0.0	0.0
21-09-15 09:50	-2	0.0	0.0	0.0
21-09-15 10:00	-2	0.0	0.0	0.0
21-09-15 10:10	-2	0.0	0.144	0.12
21-09-15 10:20	-2	0.0	0.8160000000000001	0.0
21-09-15 10:30	-2	0.0	3.2880000000000003	4.824
21-09-15 10:40	-2	0.36	0.0	0.312
21-09-15 10:50	-2	0.0	0.16799999999999998	3.0
21-09-15 11:00	-2	0.0	1.8960000000000001	2.784
21-09-15 11:10	-2	0.0	1.128	0.048
21-09-15 11:20	-2	0.0	0.0	0.0
21-09-15 11:30	-2	0.0	0.0	0.696
21-09-15 11:40	-2	0.0	0.0	12.912
21-09-15 11:50	-2	0.0	0.0	0.0
21-09-15 12:00	-2	0.0	0.0	2.256
21-09-15 12:10	-2	0.0	0.192	0.0
21-09-15 12:20	-2	0.0	0.0	0.0
21-09-15 12:30	-2	0.0	0.0	0.0
21-09-15 12:40	-2	0.0	0.0	0.0
21-09-15 12:50	-2	0.144	0.0	0.096
21-09-15 13:00	-2	0.0	0.072	0.0
21-09-15 13:10	-2	0.0	0.0	0.0
21-09-15 13:20	-2	0.0	0.0	0.0
21-09-15 13:30	-2	0.0	0.0	0.0
21-09-15 13:40	-2	0.0	0.696	0.0
21-09-15 13:50	-2	0.0	0.0	0.0
21-09-15 14:00	-2	0.0	0.0	0.72
21-09-15 14:10	-2	0.0	0.0	0.0
21-09-15 14:20	-2	0.0	0.0	0.0
21-09-15 14:30	-2	0.0	0.0	0.0
21-09-15 14:40	-2	0.0	0.0	0.0
21-09-15 14:50	-2	0.0	0.96	0.0
21-09-15 15:00	-2	0.0	0.0	0.0
21-09-15 15:10	-2	0.0	0.0	0.0
21-09-15 15:20	-2	0.0	0.0	0.0
21-09-15 15:30	-2	0.0	0.0	0.0
21-09-15 15:40	-2	0.0	0.0	0.0
21-09-15 15:50	-2	0.0	0.0	0.0
21-09-15 16:00	-2	0.0	0.0	0.0
21-09-15 16:10	-2	0.0	0.0	0.0
21-09-15 16:20	-2	0.0	0.0	0.0
21-09-15 16:30	-2	0.0	0.0	0.0
21-09-15 16:40	-2	0.096	0.0	0.984
21-09-15 16:50	-2	0.0	0.0	6.008
21-09-15 17:00	-2	0.0	0.0	0.088
21-09-15 17:10	-2	0.0	0.0	0.8160000000000001
21-09-15 17:20	-2	0.0	0.0	0.0
21-09-15 17:30	-2	0.0	0.0	0.0
21-09-15 17:40	-2	0.0	0.0	0.0
21-09-15 17:50	-2	0.0	0.0	0.0
21-09-15 18:00	-2	0.0	0.0	0.0
21-09-15 18:10	-2	0.0	0.0	0.0
21-09-15 18:20	-2	0.0	0.0	0.0
21-09-15 18:30	-2	0.0	0.0	0.0
21-09-15 18:40	-2	0.0	0.0	0.0
21-09-15 18:50	-2	0.0	0.0	0.096
21-09-15 19:00	-2	0.0	0.0	0.0
21-09-15 19:10	-2	0.0	0.9120000000000001	0.048
21-09-15 19:20	-2	0.0	3.816	0.6
21-09-15 19:30	-2	0.0	8.496	1.1760000000000002
21-09-15 19:40	-2	4.896	0.36	0.0
21-09-15 19:50	-2	0.0	4.416	0.0
21-09-15 20:00	-2	3.168	0.384	0.0
21-09-15 20:10	-2	0.0	0.0	0.0
21-09-15 20:20	-2	0.312	0.096	0.0
21-09-15 20:30	-2	0.0	0.0	0.0
21-09-15 20:40	-2	0.0	0.0	0.0
21-09-15 20:50	-2	0.0	0.0	0.0
21-09-15 21:00	-2	0.0	0.0	0.0
21-09-15 21:10	-2	0.0	0.0	0.0
21-09-15 21:20	-2	0.0	0.0	0.0
21-09-15 21:30	-2	0.0	0.0	0.0
21-09-15 21:40	-2	0.0	0.0	0.16799999999999998
21-09-15 21:50	-2	0.0	0.0	0.0
21-09-15 22:00	-2	0.0	0.0	0.16799999999999998
21-09-15 22:10	-2	0.0	0.048	1.7759999999999998
21-09-15 22:20	-2	3.0	1.128	0.9120000000000001
21-09-15 22:30	-2	2.232	0.0	1.848
21-09-15 22:40	-2	1.536	4.464	1.9440000000000002
21-09-15 22:50	-2	0.0	2.88	2.8560000000000003
21-09-15 23:00	-2	0.0	0.9120000000000001	0.0
21-09-15 23:10	-2	0.0	0.0	0.0
21-09-15 23:20	-2	1.272	0.0	0.16799999999999998
21-09-15 23:30	-2	0.0	0.0	0.0
21-09-15 23:40	-2	2.184	2.256	0.0
21-09-15 23:50	-2	0.576	6.5040000000000004	0.048
21-09-16 00:00	-2	8.496	2.7199999999999998	2.088
21-09-16 00:10	-2	2.3760000000000003	0.592	1.1039999999999999
21-09-16 00:20	-2	0.048	1.464	0.0
21-09-16 00:30	-2	0.24	2.664	0.096
21-09-16 00:40	-2	4.272	0.0	0.0
21-09-16 00:50	-2	0.384	4.32	0.45600000000000007
21-09-16 01:00	-2	13.488	8.904	0.0
21-09-16 01:10	-2	0.0	2.976	0.21600000000000003
21-09-16 01:20	-2	5.784000000000001	2.4	1.248
21-09-16 01:30	-2	0.0	14.76	0.0
21-09-16 01:40	-2	0.21600000000000003	0.0	0.0
21-09-16 01:50	-2	0.696	7.848000000000001	3.5759999999999996
21-09-16 02:00	-2	0.0	0.0	3.504
21-09-16 02:10	-2	0.0	1.44	0.0
21-09-16 02:20	-2	0.0	0.0	0.0
21-09-16 02:30	-2	0.0	0.0	0.0
21-09-16 02:40	-2	0.0	0.192	0.0
21-09-16 02:50	-2	0.0	0.0	0.0
21-09-16 03:00	-2	0.0	0.0	0.0
21-09-16 03:10	-2	0.0	0.48	0.0
21-09-16 03:20	-2	0.0	0.672	4.296
21-09-16 03:30	-2	0.0	4.5840000000000005	0.48
21-09-16 03:40	-2	0.0	1.7759999999999998	1.224
21-09-16 03:50	-2	0.272	0.8880000000000001	5.136000000000001
21-09-16 04:00	-2	4.768	3.2640000000000002	0.33599999999999997
21-09-16 04:10	-2	0.288	0.0	0.16799999999999998
21-09-16 04:20	-2	12.863999999999999	2.4240000000000004	2.4240000000000004
21-09-16 04:30	-2	1.248	4.608	4.976000000000001
21-09-16 04:40	-2	1.416	1.368	5.343999999999999
21-09-16 04:50	-2	0.0	0.72	0.48
21-09-16 05:00	-2	4.224	0.0	0.288
21-09-16 05:10	-2	5.304	0.0	0.0
21-09-16 05:20	-2	5.112	0.0	3.4560000000000004
21-09-16 05:30	-2	0.0	0.0	0.16799999999999998
21-09-16 05:40	-2	5.040000000000001	1.272	5.672
21-09-16 05:50	-2	1.6320000000000001	0.0	4.288
21-09-16 06:00	-2	1.512	0.0	0.8960000000000001
21-09-16 06:10	-2	1.344	0.9359999999999999	2.4400000000000004
21-09-16 06:20	-2	0.0	0.0	0.0
21-09-16 06:30	-2	2.568	1.1039999999999999	2.16
21-09-16 06:40	-2	1.464	0.0	0.6239999999999999
21-09-16 06:50	-2	0.0	0.0	0.0
21-09-16 07:00	-1	0.0	0.0	0.0
21-09-16 07:10	-1	0.0	0.0	0.0
21-09-16 07:20	-1	0.0	0.12	0.0
21-09-16 07:30	-1	0.0	0.0	0.0
21-09-16 07:40	-1	0.0	0.0	0.0
21-09-16 07:50	-1	0.0	0.0	0.096
21-09-16 08:00	-1	0.0	0.0	0.0
21-09-16 08:10	-1	0.0	0.0	0.0
21-09-16 08:20	-1	0.0	0.0	0.0
21-09-16 08:30	-1	0.0	0.0	0.624
21-09-16 08:40	-1	0.0	0.0	0.048
21-09-16 08:50	-1	0.0	0.0	0.0
21-09-16 09:00	-1	0.0	0.0	0.0
21-09-16 09:10	-1	0.0	0.0	0.0
21-09-16 09:20	-1	0.0	0.0	0.0
21-09-16 09:30	-1	0.0	0.0	0.0
21-09-16 09:40	-1	0.0	1.424	0.0
21-09-16 09:50	-1	0.0	1.432	5.352000000000001
21-09-16 10:00	-1	0.0	1.0559999999999998	0.0
21-09-16 10:10	-1	0.0	0.192	0.0
21-09-16 10:20	-1	0.0	0.0	0.0
21-09-16 10:30	-1	0.43200000000000005	0.0	0.0
21-09-16 10:40	-1	0.0	0.0	0.0
21-09-16 10:50	-1	0.0	0.0	0.312
21-09-16 11:00	-1	0.0	0.0	23.504
21-09-16 11:10	-1	0.0	0.0	11.92
21-09-16 11:20	-1	0.504	0.21600000000000003	0.0
21-09-16 11:30	-1	3.6719999999999997	0.072	0.8160000000000001
21-09-16 11:40	-1	2.16	0.0	0.576
21-09-16 11:50	-1	0.0	0.0	1.752
21-09-16 12:00	-1	0.0	2.16	0.0
21-09-16 12:10	-1	0.0	0.0	0.0
21-09-16 12:20	-1	0.0	0.0	0.0
21-09-16 12:30	-1	0.0	0.0	0.0
21-09-16 12:40	-1	0.0	0.40800000000000003	0.0
21-09-16 12:50	-1	0.0	0.0	0.0
21-09-16 13:00	-1	0.0	0.0	0.048
21-09-16 13:10	-1	0.0	0.0	0.0
21-09-16 13:20	-1	0.0	0.096	0.0
21-09-16 13:30	-1	0.0	2.52	0.0
21-09-16 13:40	-1	0.0	5.208	0.0
21-09-16 13:50	-1	0.0	4.2	0.36
21-09-16 14:00	-1	1.92	0.528	0.12
21-09-16 14:10	-1	0.0	0.0	0.0
21-09-16 14:20	-1	0.0	0.0	0.0
21-09-16 14:30	-1	0.192	0.45599999999999996	0.9359999999999999
21-09-16 14:40	-1	0.0	0.0	0.0
21-09-16 14:50	-1	0.0	2.928	0.0
21-09-16 15:00	-1	0.0	0.0	0.0
21-09-16 15:10	-1	0.0	0.0	0.0
21-09-16 15:20	-1	0.0	0.0	0.0
21-09-16 15:30	-1	2.7600000000000002	1.968	6.816
21-09-16 15:40	-1	0.0	0.312	0.0
21-09-16 15:50	-1	0.0	0.0	0.576
21-09-16 16:00	-1	0.0	0.0	0.0
21-09-16 16:10	-1	0.0	0.0	0.0
21-09-16 16:20	-1	0.0	0.0	0.0
21-09-16 16:30	-1	0.0	0.0	0.0
21-09-16 16:40	-1	0.0	0.0	0.0
21-09-16 16:50	-1	0.0	0.0	0.0
21-09-16 17:00	-1	0.0	0.0	0.192
21-09-16 17:10	-1	0.0	0.0	0.0
21-09-16 17:20	-1	0.0	0.0	0.0
21-09-16 17:30	-1	0.0	0.0	0.0
21-09-16 17:40	-1	0.0	0.0	0.0
21-09-16 17:50	-1	0.0	0.0	1.248
21-09-16 18:00	-1	0.0	0.0	0.0
21-09-16 18:10	-1	0.0	0.096	0.0
21-09-16 18:20	-1	0.0	0.16799999999999998	0.0
21-09-16 18:30	-1	0.0	0.0	0.0
21-09-16 18:40	-1	0.0	0.0	0.0
21-09-16 18:50	-1	0.0	0.0	0.0
21-09-16 19:00	-1	0.0	0.0	0.0
21-09-16 19:10	-1	0.0	0.0	0.0
21-09-16 19:20	-1	0.0	0.0	1.224
21-09-16 19:30	-1	1.848	0.33599999999999997	0.0
21-09-16 19:40	-1	0.0	0.0	0.0
21-09-16 19:50	-1	0.0	4.8	0.0
21-09-16 20:00	-1	0.0	0.0	0.0
21-09-16 20:10	-1	0.0	1.128	0.0
21-09-16 20:20	-1	2.904	0.0	0.0
21-09-16 20:30	-1	0.26399999999999996	0.0	0.984
21-09-16 20:40	-1	0.0	1.536	1.752
21-09-16 20:50	-1	0.16799999999999998	11.376	0.0
21-09-16 21:00	-1	0.0	1.6800000000000002	0.0
21-09-16 21:10	-1	0.0	0.0	0.0
21-09-16 21:20	-1	0.8400000000000001	0.096	0.0
21-09-16 21:30	-1	0.0	0.0	0.0
21-09-16 21:40	-1	0.0	0.384	2.04
21-09-16 21:50	-1	0.6719999999999999	0.12	0.504
21-09-16 22:00	-1	0.0	0.0	0.0
21-09-16 22:10	-1	0.048	0.0	0.648
21-09-16 22:20	-1	0.0	0.0	0.0
21-09-16 22:30	-1	0.0	0.648	0.0
21-09-16 22:40	-1	0.0	0.0	0.0
21-09-16 22:50	-1	0.0	1.8240000000000003	0.0
21-09-16 23:00	-1	0.0	4.5840000000000005	0.0
21-09-16 23:10	-1	2.88	3.408	0.0
21-09-16 23:20	-1	0.0	0.0	2.304
21-09-16 23:30	-1	0.0	0.0	0.0
21-09-16 23:40	-1	0.024	0.096	0.0
21-09-16 23:50	-1	2.016	0.8399999999999999	0.0
21-09-17 00:00	-1	2.2079999999999997	0.648	0.0
21-09-17 00:10	-1	0.12	0.0	0.0
21-09-17 00:20	-1	5.544	0.096	0.8160000000000001
21-09-17 00:30	-1	0.144	3.4560000000000004	1.92
21-09-17 00:40	-1	0.192	2.904	0.2
21-09-17 00:50	-1	0.024	6.24	1.816
21-09-17 01:00	-1	0.0	4.704	0.0
21-09-17 01:10	-1	2.976	1.656	0.0
21-09-17 01:20	-1	0.048	0.0	3.864
21-09-17 01:30	-1	0.792	0.0	1.752
21-09-17 01:40	-1	0.144	0.504	0.096
21-09-17 01:50	-1	4.536	2.2079999999999997	0.0
21-09-17 02:00	-1	11.616	6.5040000000000004	0.528
21-09-17 02:10	-1	0.384	3.6	12.312000000000001
21-09-17 02:20	-1	1.8960000000000001	0.9120000000000001	3.2400000000000007
21-09-17 02:30	-1	1.224	0.16799999999999998	0.576
21-09-17 02:40	-1	0.33599999999999997	0.0	0.0
21-09-17 02:50	-1	0.0	4.176	0.0
21-09-17 03:00	-1	0.0	1.6320000000000001	0.0
21-09-17 03:10	-1	0.0	0.0	5.087999999999999
21-09-17 03:20	-1	0.0	7.847999999999999	0.048
21-09-17 03:30	-1	0.0	0.672	0.0
21-09-17 03:40	-1	0.0	0.0	5.4719999999999995
21-09-17 03:50	-1	0.0	1.608	0.0
21-09-17 04:00	-1	0.768	0.0	0.16799999999999998
21-09-17 04:10	-1	3.872	0.0	0.768
21-09-17 04:20	-1	1.7200000000000002	1.2959999999999998	0.43200000000000005
21-09-17 04:30	-1	4.32	5.808000000000001	0.048
21-09-17 04:40	-1	0.0	5.5200000000000005	0.0
21-09-17 04:50	-1	1.1039999999999999	6.096	0.8640000000000001
21-09-17 05:00	-1	2.9520000000000004	1.224	2.64
21-09-17 05:10	-1	0.072	16.2	6.048
21-09-17 05:20	-1	0.0	0.648	1.3439999999999999
21-09-17 05:30	-1	1.3439999999999999	0.0	7.872
21-09-17 05:40	-1	28.512	0.0	0.072
21-09-17 05:50	-1	1.752	1.224	0.0
21-09-17 06:00	-1	0.0	0.0	0.24
21-09-17 06:10	-1	0.0	0.144	1.44
21-09-17 06:20	-1	0.0	0.24	0.744
21-09-17 06:30	-1	0.0	0.0	2.976
21-09-17 06:40	-1	0.0	0.0	0.0
21-09-17 06:50	-1	0.0	1.32	0.0
21-09-17 07:00	0	0.0	0.0	1.9920000000000002
21-09-17 07:10	0	0.096	0.0	0.0
21-09-17 07:20	0	0.0	0.0	0.0
21-09-17 07:30	0	0.0	0.144	0.0
21-09-17 07:40	0	0.0	0.0	0.43200000000000005
21-09-17 07:50	0	0.0	0.0	0.0
21-09-17 08:00	0	0.0	0.0	0.0
21-09-17 08:10	0	0.0	0.0	0.0
21-09-17 08:20	0	0.0	0.0	0.0
21-09-17 08:30	0	0.0	0.0	0.0
21-09-17 08:40	0	0.0	0.0	0.0
21-09-17 08:50	0	0.0	0.0	0.0
21-09-17 09:00	0	0.0	0.0	0.0
21-09-17 09:10	0	0.0	0.0	0.0
21-09-17 09:20	0	0.264	0.12	0.792
21-09-17 09:30	0	0.0	0.0	0.12
21-09-17 09:40	0	0.0	3.7920000000000003	3.9840000000000004
21-09-17 09:50	0	0.0	0.072	2.064
21-09-17 10:00	0	0.648	2.496	0.9359999999999999
21-09-17 10:10	0	0.048	0.48	0.0
21-09-17 10:20	0	0.16799999999999998	0.26399999999999996	0.024
21-09-17 10:30	0	5.736	7.632000000000001	8.472
21-09-17 10:40	0	2.448	0.6	11.064
21-09-17 10:50	0	3.4560000000000004	3.816	1.9200000000000004
21-09-17 11:00	0	0.0	1.512	1.008
21-09-17 11:10	0	0.0	0.6719999999999999	0.192
21-09-17 11:20	0	0.0	1.08	0.0
21-09-17 11:30	0	0.0	0.696	1.32
21-09-17 11:40	0	4.296	0.0	0.696
21-09-17 11:50	0	0.0	1.3679999999999999	0.0
21-09-17 12:00	0	0.096	0.0	0.0
21-09-17 12:10	0	0.0	0.0	0.0
21-09-17 12:20	0	0.0	0.0	0.0
21-09-17 12:30	0	0.0	0.0	0.0
21-09-17 12:40	0	0.0	0.0	0.0
21-09-17 12:50	0	0.0	0.0	0.0
21-09-17 13:00	0	0.0	0.0	0.0
21-09-17 13:10	0	0.0	0.0	0.0
21-09-17 13:20	0	0.0	0.0	0.0
21-09-17 13:30	0	0.0	0.0	0.0
21-09-17 13:40	0	0.0	0.0	0.0
21-09-17 13:50	0	2.856	0.0	0.0
21-09-17 14:00	0	0.6719999999999999	0.0	0.144
21-09-17 14:10	0	0.0	0.024	1.92
21-09-17 14:20	0	0.26399999999999996	0.552	4.056
21-09-17 14:30	0	4.5120000000000005	2.9040000000000004	1.224
21-09-17 14:40	0	4.68	1.1039999999999999	0.5040000000000001
21-09-17 14:50	0	0.072	0.288	2.208
21-09-17 15:00	0	0.0	0.12	2.088
21-09-17 15:10	0	0.0	0.0	0.096
21-09-17 15:20	0	0.0	0.0	0.12
21-09-17 15:30	0	0.0	0.0	0.192
21-09-17 15:40	0	0.0	0.0	0.0
21-09-17 15:50	0	0.0	0.0	0.0
21-09-17 16:00	0	0.0	0.0	0.0
21-09-17 16:10	0	0.0	0.0	0.0
21-09-17 16:20	0	0.0	0.0	0.0
21-09-17 16:30	0	0.0	0.0	0.0
21-09-17 16:40	0	0.0	0.0	0.0
21-09-17 16:50	0	0.0	0.0	0.0
21-09-17 17:00	0	0.0	0.0	0.0
21-09-17 17:10	0	0.0	0.0	0.0
21-09-17 17:20	0	0.0	0.0	0.0
21-09-17 17:30	0	0.0	0.0	0.0
21-09-17 17:40	0	0.0	0.0	0.0
21-09-17 17:50	0	0.0	0.0	0.0
21-09-17 18:00	0	0.0	0.0	0.0
21-09-17 18:10	0	0.0	0.0	0.0
21-09-17 18:20	0	0.0	0.0	0.0
21-09-17 18:30	0	0.0	0.0	0.0
21-09-17 18:40	0	0.0	0.0	0.0
21-09-17 18:50	0	0.0	0.0	0.0
21-09-17 19:00	0	0.0	0.0	0.0
21-09-17 19:10	0	0.0	0.0	0.0
21-09-17 19:20	0	0.0	0.0	0.0
21-09-17 19:30	0	0.0	0.0	1.032
21-09-17 19:40	0	0.0	0.096	0.0
21-09-17 19:50	0	0.0	0.0	0.0
21-09-17 20:00	0	0.0	0.0	0.0
21-09-17 20:10	0	0.0	0.096	0.0
21-09-17 20:20	0	0.072	0.0	1.7280000000000002
21-09-17 20:30	0	0.0	0.0	1.3920000000000001
21-09-17 20:40	0	0.0	1.6560000000000001	3.6719999999999997
21-09-17 20:50	0	0.0	0.072	0.0
21-09-17 21:00	0	0.0	0.0	0.0
21-09-17 21:10	0	0.0	0.0	0.0
21-09-17 21:20	0	0.0	0.192	0.0
21-09-17 21:30	0	0.096	7.464	0.0
21-09-17 21:40	0	0.0	0.0	0.0
21-09-17 21:50	0	0.0	1.8240000000000003	0.0
21-09-17 22:00	0	0.0	0.0	0.0
21-09-17 22:10	0	0.0	0.0	0.0
21-09-17 22:20	0	0.144	0.0	0.0
21-09-17 22:30	0	0.0	0.0	0.0
21-09-17 22:40	0	0.0	0.0	0.0
21-09-17 22:50	0	0.0	0.0	0.0
21-09-17 23:00	0	0.0	2.712	0.0
21-09-17 23:10	0	0.0	0.528	0.0
21-09-17 23:20	0	0.0	5.232	0.0
21-09-17 23:30	0	0.024	0.0	3.3600000000000003
21-09-17 23:40	0	0.0	1.464	0.0
21-09-17 23:50	0	0.0	0.0	0.16799999999999998
21-09-18 00:00	0	0.0	2.4	0.0
21-09-18 00:10	0	2.136	5.616	0.0
21-09-18 00:20	0	2.496	0.0	0.0
21-09-18 00:30	0	1.2	3.6480000000000006	0.0
21-09-18 00:40	0	3.8160000000000003	1.272	0.0
21-09-18 00:50	0	5.4719999999999995	6.024	0.0
21-09-18 01:00	0	1.3199999999999998	0.0	0.0
21-09-18 01:10	0	4.32	5.928	0.16799999999999998
21-09-18 01:20	0	2.112	2.232	3.2640000000000002
21-09-18 01:30	0	0.0	3.504	0.048
21-09-18 01:40	0	0.0	0.72	1.248
21-09-18 01:50	0	0.072	0.0	0.0
21-09-18 02:00	0	0.0	0.24000000000000005	7.56
21-09-18 02:10	0	0.8400000000000001	0.12	0.0
21-09-18 02:20	0	0.45599999999999996	0.096	5.904000000000001
21-09-18 02:30	0	2.184	0.0	0.0
21-09-18 02:40	0	0.0	0.0	0.0
21-09-18 02:50	0	0.0	0.9359999999999999	0.0
21-09-18 03:00	0	0.0	1.9200000000000004	3.72
21-09-18 03:10	0	0.0	0.0	0.0
21-09-18 03:20	0	0.0	0.0	0.0
21-09-18 03:30	0	0.0	0.0	0.0
21-09-18 03:40	0	0.0	0.0	7.6800000000000015
21-09-18 03:50	0	1.224	0.0	0.08
21-09-18 04:00	0	0.43200000000000005	0.96	3.976
21-09-18 04:10	0	3.4799999999999995	0.384	0.0
21-09-18 04:20	0	0.0	0.048	0.0
21-09-18 04:30	0	0.0	0.0	1.032
21-09-18 04:40	0	0.0	0.0	0.21600000000000003
21-09-18 04:50	0	0.312	0.0	0.31199999999999994
21-09-18 05:00	0	0.072	0.696	1.8719999999999999
21-09-18 05:10	0	0.0	8.096	1.968
21-09-18 05:20	0	0.8400000000000001	2.152	9.312000000000001
21-09-18 05:30	0	3.864	0.192	0.336
21-09-18 05:40	0	0.144	0.0	0.0
21-09-18 05:50	0	0.0	0.21600000000000003	0.0
21-09-18 06:00	0	2.7119999999999997	0.8640000000000001	0.528
21-09-18 06:10	0	5.744000000000001	0.72	2.16
21-09-18 06:20	0	11.872	0.9359999999999999	0.0
21-09-18 06:30	0	3.312	1.296	0.0
21-09-18 06:40	0	0.0	0.0	0.0
21-09-18 06:50	0	0.0	0.0	0.744
21-09-18 07:00	1	0.0	0.0	0.0
21-09-18 07:10	1	0.0	0.0	0.0
21-09-18 07:20	1	0.0	0.0	0.0
21-09-18 07:30	1	0.0	0.0	0.0
21-09-18 07:40	1	0.0	0.0	0.0
21-09-18 07:50	1	0.0	0.0	0.0
21-09-18 08:00	1	0.0	0.0	0.0
21-09-18 08:10	1	0.0	0.0	0.0
21-09-18 08:20	1	0.0	0.624	0.0
21-09-18 08:30	1	0.0	0.0	0.0
21-09-18 08:40	1	0.096	0.6	0.0
21-09-18 08:50	1	0.0	0.12000000000000002	0.0
21-09-18 09:00	1	0.0	0.0	0.0
21-09-18 09:10	1	0.0	0.0	0.0
21-09-18 09:20	1	0.0	0.0	0.0
21-09-18 09:30	1	0.0	0.0	0.0
21-09-18 09:40	1	0.0	0.0	0.0
21-09-18 09:50	1	1.536	0.0	0.0
21-09-18 10:00	1	0.0	0.0	0.0
21-09-18 10:10	1	0.0	2.088	0.0
21-09-18 10:20	1	0.0	2.9520000000000004	0.0
21-09-18 10:30	1	0.16799999999999998	0.144	2.136
21-09-18 10:40	1	4.151999999999999	1.176	10.080000000000002
21-09-18 10:50	1	0.5519999999999999	0.072	0.528
21-09-18 11:00	1	0.0	0.0	0.0
21-09-18 11:10	1	0.0	0.0	0.0
21-09-18 11:20	1	0.43200000000000005	0.072	0.0
21-09-18 11:30	1	0.0	5.351999999999999	1.08
21-09-18 11:40	1	0.12	0.6	6.992
21-09-18 11:50	1	2.136	0.48	2.872
21-09-18 12:00	1	0.0	0.0	1.584
21-09-18 12:10	1	0.0	0.0	2.352
21-09-18 12:20	1	0.0	0.0	0.0
21-09-18 12:30	1	0.0	0.0	0.0
21-09-18 12:40	1	0.0	3.8880000000000003	4.656000000000001
21-09-18 12:50	1	0.0	1.8	15.559999999999999
21-09-18 13:00	1	0.0	27.839999999999996	7.287999999999999
21-09-18 13:10	1	0.0	1.224	0.0
21-09-18 13:20	1	0.0	0.0	0.0
21-09-18 13:30	1	0.40800000000000003	0.0	0.0
21-09-18 13:40	1	0.048	0.0	0.0
21-09-18 13:50	1	0.0	0.0	0.0
21-09-18 14:00	1	0.0	0.0	0.0
21-09-18 14:10	1	0.0	0.0	0.0
21-09-18 14:20	1	0.0	0.0	0.0
21-09-18 14:30	1	0.0	0.0	0.0
21-09-18 14:40	1	0.0	0.0	0.0
21-09-18 14:50	1	0.0	0.0	0.0
21-09-18 15:00	1	0.0	0.0	0.0
21-09-18 15:10	1	0.0	0.0	0.0
21-09-18 15:20	1	0.0	0.0	0.0
21-09-18 15:30	1	0.0	0.0	0.0
21-09-18 15:40	1	0.0	0.0	0.0
21-09-18 15:50	1	0.0	0.0	0.0
21-09-18 16:00	1	0.0	0.0	0.0
21-09-18 16:10	1	0.0	0.0	0.0
21-09-18 16:20	1	0.0	0.0	0.0
21-09-18 16:30	1	0.0	0.0	0.0
21-09-18 16:40	1	0.0	3.816	0.0
21-09-18 16:50	1	0.0	0.0	0.0
21-09-18 17:00	1	0.0	0.0	0.0
21-09-18 17:10	1	0.0	0.0	0.0
21-09-18 17:20	1	0.0	0.0	0.0
21-09-18 17:30	1	0.0	0.0	0.0
21-09-18 17:40	1	2.904	0.0	0.0
21-09-18 17:50	1	0.0	0.0	0.0
21-09-18 18:00	1	0.0	0.0	0.0
21-09-18 18:10	1	0.0	0.0	0.0
21-09-18 18:20	1	0.0	0.0	0.0
21-09-18 18:30	1	0.0	0.0	0.0
21-09-18 18:40	1	0.0	0.0	0.0
21-09-18 18:50	1	0.0	0.0	0.0
21-09-18 19:00	1	0.0	19.080000000000002	2.832
21-09-18 19:10	1	0.0	3.5520000000000005	1.608
21-09-18 19:20	1	12.536	0.144	0.096
21-09-18 19:30	1	16.408	4.152	0.0
21-09-18 19:40	1	0.0	7.752	0.0
21-09-18 19:50	1	0.0	0.0	0.048
21-09-18 20:00	1	0.0	0.264	0.0
21-09-18 20:10	1	0.0	0.0	0.0
21-09-18 20:20	1	0.0	0.0	0.0
21-09-18 20:30	1	0.0	0.312	0.0
21-09-18 20:40	1	0.0	0.0	0.0
21-09-18 20:50	1	0.0	0.0	0.0
21-09-18 21:00	1	0.0	0.0	0.0
21-09-18 21:10	1	0.0	0.0	0.0
21-09-18 21:20	1	0.0	0.0	0.0
21-09-18 21:30	1	0.0	0.0	0.0
21-09-18 21:40	1	0.0	0.192	0.0
21-09-18 21:50	1	0.0	6.792	2.16
21-09-18 22:00	1	0.26399999999999996	0.33599999999999997	0.0
21-09-18 22:10	1	0.0	0.0	0.0
21-09-18 22:20	1	0.0	0.0	0.0
21-09-18 22:30	1	2.976	0.384	0.0
21-09-18 22:40	1	7.656000000000001	1.008	0.0
21-09-18 22:50	1	0.0	0.0	0.144
21-09-18 23:00	1	1.656	0.0	0.0
21-09-18 23:10	1	0.0	1.848	0.0
21-09-18 23:20	1	1.272	0.0	0.0
21-09-18 23:30	1	0.0	0.0	2.184
21-09-18 23:40	1	1.08	1.3679999999999999	0.0
21-09-18 23:50	1	0.21600000000000003	0.8640000000000001	3.12
21-09-19 00:00	1	1.056	5.136000000000001	0.10400000000000001
21-09-19 00:10	1	0.0	0.728	1.3599999999999999
21-09-19 00:20	1	0.24000000000000005	0.42400000000000004	6.168
21-09-19 00:30	1	2.232	1.8960000000000001	0.12
21-09-19 00:40	1	0.0	0.0	0.0
21-09-19 00:50	1	5.304	0.0	0.0
21-09-19 01:00	1	2.496	3.312	0.0
21-09-19 01:10	1	0.0	12.216	0.0
21-09-19 01:20	1	0.312	3.3839999999999995	0.0
21-09-19 01:30	1	1.3920000000000001	0.072	0.0
21-09-19 01:40	1	0.0	3.84	0.0
21-09-19 01:50	1	5.16	0.0	0.0
21-09-19 02:00	1	4.944000000000001	0.048	0.144
21-09-19 02:10	1	0.21600000000000003	0.0	0.048
21-09-19 02:20	1	0.0	0.0	1.2559999999999998
21-09-19 02:30	1	0.0	1.2	1.552
21-09-19 02:40	1	0.0	0.0	0.336
21-09-19 02:50	1	0.0	0.0	0.0
21-09-19 03:00	1	1.9440000000000002	2.064	0.0
21-09-19 03:10	1	0.0	0.0	1.8
21-09-19 03:20	1	0.0	0.144	1.224
21-09-19 03:30	1	0.0	2.472	2.616
21-09-19 03:40	1	0.0	1.92	0.528
21-09-19 03:50	1	0.0	0.984	3.168
21-09-19 04:00	1	0.0	0.648	0.072
21-09-19 04:10	1	0.4800000000000001	1.9920000000000002	0.648
21-09-19 04:20	1	0.0	0.0	2.808
21-09-19 04:30	1	1.488	0.0	6.648000000000001
21-09-19 04:40	1	7.4719999999999995	0.0	1.9440000000000002
21-09-19 04:50	1	1.4080000000000001	0.36	2.16
21-09-19 05:00	1	0.024	3.504	0.36
21-09-19 05:10	1	0.28800000000000003	5.928	2.088
21-09-19 05:20	1	1.584	0.192	0.32
21-09-19 05:30	1	0.40800000000000003	0.0	1.3119999999999998
21-09-19 05:40	1	1.584	9.216	0.096
21-09-19 05:50	1	0.43200000000000005	0.0	0.0
21-09-19 06:00	1	4.392	2.2800000000000002	0.0
21-09-19 06:10	1	0.16799999999999998	0.624	0.696
21-09-19 06:20	1	0.0	0.0	0.0
21-09-19 06:30	1	0.0	0.192	0.0
21-09-19 06:40	1	0.0	0.0	0.672
21-09-19 06:50	1	0.0	0.0	0.0
21-09-19 07:00	2	0.0	0.0	0.0
21-09-19 07:10	2	0.12	0.0	0.24
21-09-19 07:20	2	0.0	0.0	0.0
21-09-19 07:30	2	0.0	0.24	0.0
21-09-19 07:40	2	0.0	0.0	0.0
21-09-19 07:50	2	0.0	0.0	0.0
21-09-19 08:00	2	0.0	0.0	0.0
21-09-19 08:10	2	0.0	0.0	0.0
21-09-19 08:20	2	0.0	0.0	0.0
21-09-19 08:30	2	0.0	0.0	0.0
21-09-19 08:40	2	0.0	0.0	0.0
21-09-19 08:50	2	0.0	0.0	0.0
21-09-19 09:00	2	0.0	0.43200000000000005	0.0
21-09-19 09:10	2	0.0	0.36	0.0
21-09-19 09:20	2	0.0	4.224	0.0
21-09-19 09:30	2	0.0	2.3760000000000003	0.40800000000000003
21-09-19 09:40	2	0.0	0.0	0.0
21-09-19 09:50	2	0.0	0.0	0.0
21-09-19 10:00	2	0.0	0.8880000000000001	0.0
21-09-19 10:10	2	0.24	0.0	0.72
21-09-19 10:20	2	0.26399999999999996	0.0	0.72
21-09-19 10:30	2	0.0	0.0	1.008
21-09-19 10:40	2	0.0	0.0	0.096
21-09-19 10:50	2	0.0	0.0	2.952
21-09-19 11:00	2	0.0	0.0	0.0
21-09-19 11:10	2	0.0	0.96	1.704
21-09-19 11:20	2	0.0	0.24	2.3760000000000003
21-09-19 11:30	2	0.0	0.24	1.04
21-09-19 11:40	2	0.336	5.256	4.048
21-09-19 11:50	2	0.792	7.536	0.12
21-09-19 12:00	2	0.0	0.24	1.8
21-09-19 12:10	2	6.5040000000000004	0.48	0.0
21-09-19 12:20	2	2.448	0.0	0.0
21-09-19 12:30	2	0.0	0.0	0.0
21-09-19 12:40	2	0.0	0.0	0.0
21-09-19 12:50	2	0.0	0.0	0.0
21-09-19 13:00	2	0.0	0.0	0.0
21-09-19 13:10	2	0.0	0.0	0.0
21-09-19 13:20	2	0.0	0.0	0.0
21-09-19 13:30	2	0.0	0.0	0.0
21-09-19 13:40	2	0.0	0.0	0.0
21-09-19 13:50	2	0.0	0.0	0.0
21-09-19 14:00	2	0.0	0.0	0.0
21-09-19 14:10	2	0.0	0.0	0.0
21-09-19 14:20	2	0.0	0.0	0.0
21-09-19 14:30	2	0.0	0.0	0.0
21-09-19 14:40	2	0.0	0.0	0.0
21-09-19 14:50	2	0.0	0.0	0.0
21-09-19 15:00	2	0.0	0.0	0.0
21-09-19 15:10	2	0.0	0.0	0.0
21-09-19 15:20	2	0.0	0.0	0.0
21-09-19 15:30	2	0.144	0.0	0.0
21-09-19 15:40	2	0.0	0.0	0.0
21-09-19 15:50	2	0.0	0.0	0.0
21-09-19 16:00	2	0.0	0.0	0.0
21-09-19 16:10	2	0.0	0.0	0.0
21-09-19 16:20	2	0.0	0.0	0.0
21-09-19 16:30	2	0.0	0.0	0.0
21-09-19 16:40	2	0.0	0.0	0.0
21-09-19 16:50	2	0.0	0.0	0.0
21-09-19 17:00	2	0.0	0.0	0.0
21-09-19 17:10	2	0.0	4.608	0.0
21-09-19 17:20	2	0.0	0.0	0.0
21-09-19 17:30	2	0.0	0.0	0.0
21-09-19 17:40	2	6.864	0.0	0.0
21-09-19 17:50	2	1.9440000000000002	0.0	0.0
21-09-19 18:00	2	0.0	0.0	0.0
21-09-19 18:10	2	0.0	0.0	0.0
21-09-19 18:20	2	0.0	0.0	0.0
21-09-19 18:30	2	0.0	0.0	0.0
21-09-19 18:40	2	0.0	0.0	0.0
21-09-19 18:50	2	0.0	0.0	0.0
21-09-19 19:00	2	0.0	0.576	0.16799999999999998
21-09-19 19:10	2	0.0	0.0	1.512
21-09-19 19:20	2	0.0	0.0	0.5519999999999999
21-09-19 19:30	2	0.0	0.024	0.648
21-09-19 19:40	2	0.0	0.0	0.0
21-09-19 19:50	2	0.0	0.0	0.0
21-09-19 20:00	2	0.0	0.0	0.0
21-09-19 20:10	2	0.0	0.0	0.0
21-09-19 20:20	2	3.2399999999999998	1.488	0.0
21-09-19 20:30	2	0.0	2.928	0.048
21-09-19 20:40	2	0.0	1.176	0.144
21-09-19 20:50	2	0.0	0.0	0.048
21-09-19 21:00	2	0.33599999999999997	1.92	7.752
21-09-19 21:10	2	5.328	0.0	1.7759999999999998
21-09-19 21:20	2	0.0	0.0	0.0
21-09-19 21:30	2	1.6079999999999999	0.0	1.2719999999999998
21-09-19 21:40	2	1.008	0.12	0.12
21-09-19 21:50	2	0.0	0.0	0.0
21-09-19 22:00	2	0.0	0.0	0.0
21-09-19 22:10	2	0.0	0.0	0.0
21-09-19 22:20	2	1.224	2.3280000000000003	0.0
21-09-19 22:30	2	0.096	4.608	0.24
21-09-19 22:40	2	0.0	3.024	0.0
21-09-19 22:50	2	0.0	0.0	0.0
21-09-19 23:00	2	0.0	0.40800000000000003	0.0
21-09-19 23:10	2	0.0	4.2	0.0
21-09-19 23:20	2	0.0	0.12	0.0
21-09-19 23:30	2	6.192	2.3520000000000003	0.648
21-09-19 23:40	2	0.0	3.6	0.0
21-09-19 23:50	2	1.464	0.0	1.6800000000000002
21-09-20 00:00	2	0.0	0.096	1.056
21-09-20 00:10	2	0.0	0.16799999999999998	0.33599999999999997
21-09-20 00:20	2	2.3280000000000003	0.43200000000000005	5.184
21-09-20 00:30	2	0.8400000000000001	2.2800000000000002	0.312
21-09-20 00:40	2	0.16799999999999998	0.0	0.0
21-09-20 00:50	2	0.0	0.0	0.43200000000000005
21-09-20 01:00	2	0.0	0.0	0.0
21-09-20 01:10	2	0.288	3.6719999999999997	0.0
21-09-20 01:20	2	0.0	2.184	0.0
21-09-20 01:30	2	0.6960000000000001	0.744	4.152
21-09-20 01:40	2	0.384	0.12	0.33599999999999997
21-09-20 01:50	2	0.024	5.640000000000001	1.488
21-09-20 02:00	2	5.76	5.352	1.3679999999999999
21-09-20 02:10	2	4.8	0.9120000000000001	0.8400000000000001
21-09-20 02:20	2	2.3760000000000003	6.5040000000000004	1.1039999999999999
21-09-20 02:30	2	0.9120000000000001	2.208	1.272
21-09-20 02:40	2	1.1039999999999999	0.0	0.0
21-09-20 02:50	2	0.21600000000000003	9.168000000000001	1.584
21-09-20 03:00	2	1.44	0.21600000000000003	0.0
21-09-20 03:10	2	0.096	7.368	0.0
21-09-20 03:20	2	3.144	7.536	0.0
21-09-20 03:30	2	0.0	0.24	0.0
21-09-20 03:40	2	0.0	0.0	0.0
21-09-20 03:50	2	0.0	0.0	0.0
21-09-20 04:00	2	0.0	0.0	0.0
21-09-20 04:10	2	0.0	0.0	0.0
21-09-20 04:20	2	0.0	0.16799999999999998	0.0
21-09-20 04:30	2	0.0	0.0	0.0
21-09-20 04:40	2	0.096	0.0	0.0
21-09-20 04:50	2	2.568	1.464	3.6719999999999997
21-09-20 05:00	2	1.584	0.648	2.064
21-09-20 05:10	2	0.624	0.6479999999999999	4.92
21-09-20 05:20	2	0.0	7.224000000000001	5.5200000000000005
21-09-20 05:30	2	0.43200000000000005	0.16799999999999998	10.848
21-09-20 05:40	2	0.312	0.24	2.448
21-09-20 05:50	2	2.568	0.0	3.072
21-09-20 06:00	2	4.008000000000001	0.536	0.288
21-09-20 06:10	2	2.52	5.008	0.0
21-09-20 06:20	2	1.8240000000000003	0.024	0.0
21-09-20 06:30	2	0.0	0.12	2.4240000000000004
21-09-20 06:40	2	0.0	0.0	3.6239999999999997
21-09-20 06:50	2	0.16799999999999998	0.144	0.0
21-09-20 07:00	3	0.0	0.0	0.8160000000000001
21-09-20 07:10	3	0.0	0.0	0.576
21-09-20 07:20	3	0.0	0.0	0.0
21-09-20 07:30	3	0.0	0.0	0.0
21-09-20 07:40	3	0.024	0.0	0.072
21-09-20 07:50	3	0.0	0.0	0.0
21-09-20 08:00	3	0.0	0.0	0.0
21-09-20 08:10	3	0.0	0.0	0.0
21-09-20 08:20	3	0.0	0.0	0.0
21-09-20 08:30	3	0.0	0.0	0.0
21-09-20 08:40	3	0.0	0.0	0.0
21-09-20 08:50	3	0.0	0.0	0.0
21-09-20 09:00	3	0.0	0.0	0.0
21-09-20 09:10	3	0.0	0.0	0.0
21-09-20 09:20	3	0.0	0.0	0.0
21-09-20 09:30	3	0.0	0.0	0.0
21-09-20 09:40	3	0.072	0.0	0.0
21-09-20 09:50	3	1.2	0.0	1.536
21-09-20 10:00	3	0.0	0.0	0.0
21-09-20 10:10	3	0.0	0.0	0.0
21-09-20 10:20	3	0.192	0.0	0.0
21-09-20 10:30	3	0.0	0.0	0.0
21-09-20 10:40	3	0.0	0.12	0.0
21-09-20 10:50	3	0.0	0.0	0.0
21-09-20 11:00	3	0.12	0.0	0.0
21-09-20 11:10	3	0.0	0.0	0.096
21-09-20 11:20	3	0.0	0.0	0.0
21-09-20 11:30	3	0.0	0.0	0.33599999999999997
21-09-20 11:40	3	1.56	0.0	4.728
21-09-20 11:50	3	4.152	3.4560000000000004	1.176
21-09-20 12:00	3	4.296	0.144	3.7920000000000003
21-09-20 12:10	3	0.0	3.7920000000000003	0.0
21-09-20 12:20	3	0.0	0.0	0.0
21-09-20 12:30	3	1.8960000000000001	0.16799999999999998	0.384
21-09-20 12:40	3	0.0	0.0	1.176
21-09-20 12:50	3	1.128	0.0	2.7600000000000002
21-09-20 13:00	3	0.0	0.0	0.072
21-09-20 13:10	3	0.24	0.0	0.0
21-09-20 13:20	3	0.0	0.0	0.0
21-09-20 13:30	3	0.0	0.0	0.0
21-09-20 13:40	3	0.0	0.0	0.0
21-09-20 13:50	3	0.0	0.0	0.0
21-09-20 14:00	3	0.0	0.0	15.312000000000001
21-09-20 14:10	3	0.8160000000000001	0.96	0.33599999999999997
21-09-20 14:20	3	0.0	0.0	0.0
21-09-20 14:30	3	0.0	0.0	0.0
21-09-20 14:40	3	0.0	0.0	0.0
21-09-20 14:50	3	0.0	0.0	0.0
21-09-20 15:00	3	0.0	0.0	0.0
21-09-20 15:10	3	0.0	0.0	0.0
21-09-20 15:20	3	0.0	0.0	0.24
21-09-20 15:30	3	1.392	0.12	0.8720000000000001
21-09-20 15:40	3	0.6	4.5840000000000005	2.32
21-09-20 15:50	3	4.351999999999999	2.544	1.8719999999999999
21-09-20 16:00	3	0.11200000000000002	2.216	0.768
21-09-20 16:10	3	3.3840000000000003	5.680000000000001	0.0
21-09-20 16:20	3	0.528	0.072	0.0
21-09-20 16:30	3	0.048	0.288	0.0
21-09-20 16:40	3	0.0	0.0	0.0
21-09-20 16:50	3	0.0	0.0	0.0
21-09-20 17:00	3	0.0	0.0	0.024
21-09-20 17:10	3	0.0	0.0	0.0
21-09-20 17:20	3	0.0	0.0	0.0
21-09-20 17:30	3	0.0	0.0	0.0
21-09-20 17:40	3	0.0	0.0	0.0
21-09-20 17:50	3	0.0	0.0	0.0
21-09-20 18:00	3	0.0	0.0	0.0
21-09-20 18:10	3	0.0	0.144	0.096
21-09-20 18:20	3	0.0	0.0	0.45600000000000007
21-09-20 18:30	3	0.0	0.0	0.0
21-09-20 18:40	3	0.0	0.0	0.0
21-09-20 18:50	3	0.0	0.0	0.0
21-09-20 19:00	3	0.0	0.36	0.0
21-09-20 19:10	3	0.192	0.12	0.0
21-09-20 19:20	3	0.504	2.4	2.208
21-09-20 19:30	3	3.432	1.7600000000000002	0.0
21-09-20 19:40	3	0.0	1.36	0.0
21-09-20 19:50	3	0.0	0.144	0.0
21-09-20 20:00	3	0.0	0.0	0.0
21-09-20 20:10	3	5.496	0.0	0.0
21-09-20 20:20	3	3.7439999999999998	0.0	0.0
21-09-20 20:30	3	0.096	0.0	0.0
21-09-20 20:40	3	2.304	0.16799999999999998	0.0
21-09-20 20:50	3	0.0	2.28	0.16799999999999998
21-09-20 21:00	3	0.0	11.184000000000001	0.0
21-09-20 21:10	3	0.0	0.0	0.0
21-09-20 21:20	3	0.0	0.0	0.0
21-09-20 21:30	3	0.0	0.0	0.0
21-09-20 21:40	3	0.0	0.0	0.0
21-09-20 21:50	3	0.0	0.0	0.0
21-09-20 22:00	3	0.0	0.0	0.0
21-09-20 22:10	3	0.0	1.3439999999999999	0.0
21-09-20 22:20	3	0.0	0.16799999999999998	0.0
21-09-20 22:30	3	0.072	0.0	0.0
21-09-20 22:40	3	0.0	0.0	0.0
21-09-20 22:50	3	0.0	1.9920000000000002	0.0
21-09-20 23:00	3	0.0	0.0	0.0
21-09-20 23:10	3	0.0	4.536	0.0
21-09-20 23:20	3	0.0	0.0	0.0
21-09-20 23:30	3	0.312	0.0	1.056
21-09-20 23:40	3	0.0	1.496	0.0
21-09-20 23:50	3	0.0	1.456	1.8
21-09-21 00:00	3	0.0	0.144	0.8880000000000001
21-09-21 00:10	3	0.0	5.448	0.16799999999999998
21-09-21 00:20	3	0.0	0.0	0.192
21-09-21 00:30	3	0.0	0.696	0.0
21-09-21 00:40	3	0.0	6.992	0.0
21-09-21 00:50	3	8.136	1.096	0.096
21-09-21 01:00	3	4.536	0.6719999999999999	0.0
21-09-21 01:10	3	0.0	0.8640000000000001	0.0
21-09-21 01:20	3	0.0	0.0	0.0
21-09-21 01:30	3	4.32	1.4	0.0
21-09-21 01:40	3	0.0	5.824	0.0
21-09-21 01:50	3	0.0	4.272	0.0
21-09-21 02:00	3	4.584	6.3839999999999995	0.392
21-09-21 02:10	3	16.92	3.2399999999999998	1.7920000000000003
21-09-21 02:20	3	0.264	6.024	0.288
21-09-21 02:30	3	1.488	6.552	4.464
21-09-21 02:40	3	0.0	4.536	4.296
21-09-21 02:50	3	2.064	1.368	3.096
21-09-21 03:00	3	2.664	1.1520000000000001	1.152
21-09-21 03:10	3	0.0	3.4799999999999995	0.96
21-09-21 03:20	3	0.0	3.4799999999999995	3.5520000000000005
21-09-21 03:30	3	0.0	3.816	0.0
21-09-21 03:40	3	0.8160000000000001	0.0	0.0
21-09-21 03:50	3	0.144	0.0	0.0
21-09-21 04:00	3	0.0	0.0	0.0
21-09-21 04:10	3	1.032	0.0	0.0
21-09-21 04:20	3	0.0	0.0	0.0
21-09-21 04:30	3	0.0	0.24	1.3439999999999999
21-09-21 04:40	3	0.0	2.208	0.192
21-09-21 04:50	3	0.0	1.752	2.664
21-09-21 05:00	3	5.255999999999999	1.704	8.336
21-09-21 05:10	3	3.216	0.48	12.975999999999999
21-09-21 05:20	3	0.0	0.0	7.752
21-09-21 05:30	3	0.0	0.0	0.528
21-09-21 05:40	3	0.0	0.12	0.0
21-09-21 05:50	3	3.624	0.0	0.0
21-09-21 06:00	3	0.0	0.0	1.04
21-09-21 06:10	3	0.0	0.0	6.5920000000000005
21-09-21 06:20	3	0.0	0.0	0.0
21-09-21 06:30	3	0.0	0.33599999999999997	0.0
21-09-21 06:40	3	0.0	0.0	0.0
21-09-21 06:50	3	0.0	0.0	0.0
21-09-21 07:00	4	0.0	0.0	0.0
21-09-21 07:10	4	0.0	0.0	0.0
21-09-21 07:20	4	0.0	0.0	0.0
21-09-21 07:30	4	0.0	0.0	0.0
21-09-21 07:40	4	0.0	0.008	0.984
21-09-21 07:50	4	0.0	0.016	0.0
21-09-21 08:00	4	0.0	0.0	0.0
21-09-21 08:10	4	0.0	0.12	0.0
21-09-21 08:20	4	0.288	3.096	0.8400000000000001
21-09-21 08:30	4	0.0	2.8560000000000003	0.072
21-09-21 08:40	4	0.576	0.096	0.0
21-09-21 08:50	4	2.6879999999999997	0.0	0.0
21-09-21 09:00	4	0.0	0.288	1.056
21-09-21 09:10	4	0.0	0.0	0.0
21-09-21 09:20	4	0.0	0.0	0.0
21-09-21 09:30	4	0.0	0.0	0.0
21-09-21 09:40	4	0.0	0.0	0.0
21-09-21 09:50	4	0.0	0.16799999999999998	0.0
21-09-21 10:00	4	2.4	3.4080000000000004	12.752
21-09-21 10:10	4	3.84	9.608	4.648000000000001
21-09-21 10:20	4	3.5759999999999996	6.544	2.168
21-09-21 10:30	4	2.208	4.464	1.408
21-09-21 10:40	4	0.0	0.0	0.24
21-09-21 10:50	4	0.48	0.0	3.2880000000000003
21-09-21 11:00	4	0.6	0.0	0.6719999999999999
21-09-21 11:10	4	0.0	0.0	0.0
21-09-21 11:20	4	0.0	0.0	0.0
21-09-21 11:30	4	0.0	0.0	0.0
21-09-21 11:40	4	0.0	0.0	0.0
21-09-21 11:50	4	0.0	0.0	0.0
21-09-21 12:00	4	0.0	0.0	0.0
21-09-21 12:10	4	0.0	0.0	0.0
21-09-21 12:20	4	0.0	0.0	0.0
21-09-21 12:30	4	0.0	0.0	0.0
21-09-21 12:40	4	0.0	0.0	0.0
21-09-21 12:50	4	0.0	0.0	0.0
21-09-21 13:00	4	0.0	0.288	0.0
21-09-21 13:10	4	0.0	0.0	0.0
21-09-21 13:20	4	0.0	0.0	0.0
21-09-21 13:30	4	0.0	0.0	0.0
21-09-21 13:40	4	0.048	0.0	0.0
21-09-21 13:50	4	0.0	0.0	0.0
21-09-21 14:00	4	0.0	0.0	0.0
21-09-21 14:10	4	0.0	0.0	0.0
21-09-21 14:20	4	0.0	0.0	0.0
21-09-21 14:30	4	0.9119999999999999	0.0	2.088
21-09-21 14:40	4	6.984	0.0	0.0
21-09-21 14:50	4	0.0	0.0	0.0
21-09-21 15:00	4	0.0	0.0	0.0
21-09-21 15:10	4	0.0	0.0	0.0
21-09-21 15:20	4	0.144	0.0	0.0
21-09-21 15:30	4	0.0	0.0	0.0
21-09-21 15:40	4	0.0	0.0	0.0
21-09-21 15:50	4	0.0	0.40800000000000003	0.0
21-09-21 16:00	4	0.0	6.5280000000000005	1.1280000000000001
21-09-21 16:10	4	0.0	0.0	0.0
21-09-21 16:20	4	0.0	0.0	0.0
21-09-21 16:30	4	0.0	1.7280000000000002	0.0
21-09-21 16:40	4	0.0	1.92	0.0
21-09-21 16:50	4	1.544	0.0	0.0
21-09-21 17:00	4	0.136	0.0	0.0
21-09-21 17:10	4	0.0	0.0	0.288
21-09-21 17:20	4	0.0	0.0	0.744
21-09-21 17:30	4	0.12	0.0	0.0
21-09-21 17:40	4	0.0	0.0	0.0
21-09-21 17:50	4	0.0	0.0	0.0
21-09-21 18:00	4	0.0	0.0	0.0
21-09-21 18:10	4	0.0	0.0	0.0
21-09-21 18:20	4	0.0	0.0	0.0
21-09-21 18:30	4	0.0	0.0	0.0
21-09-21 18:40	4	0.0	0.0	0.0
21-09-21 18:50	4	2.208	0.0	0.0
21-09-21 19:00	4	1.848	1.64	5.616
21-09-21 19:10	4	0.0	6.856	0.0
21-09-21 19:20	4	1.8239999999999998	8.256	2.448
21-09-21 19:30	4	0.0	3.1439999999999997	6.672
21-09-21 19:40	4	0.0	0.0	0.6719999999999999
21-09-21 19:50	4	0.45600000000000007	0.0	2.256
21-09-21 20:00	4	0.21600000000000003	0.0	0.0
21-09-21 20:10	4	0.12	0.0	0.0
21-09-21 20:20	4	0.0	0.0	0.0
21-09-21 20:30	4	0.0	0.0	0.0
21-09-21 20:40	4	0.0	0.0	0.0
21-09-21 20:50	4	0.0	1.6560000000000001	0.0
21-09-21 21:00	4	0.0	1.416	0.0
21-09-21 21:10	4	0.0	0.0	0.0
21-09-21 21:20	4	0.0	0.0	0.0
21-09-21 21:30	4	0.0	0.0	0.0
21-09-21 21:40	4	0.0	0.0	0.0
21-09-21 21:50	4	0.0	0.0	0.0
21-09-21 22:00	4	0.0	0.0	0.048
21-09-21 22:10	4	0.0	0.0	0.072
21-09-21 22:20	4	0.0	0.0	0.9200000000000002
21-09-21 22:30	4	0.0	0.0	4.288
21-09-21 22:40	4	1.536	0.0	0.072
21-09-21 22:50	4	0.0	4.992	0.0
21-09-21 23:00	4	0.0	4.808	2.616
21-09-21 23:10	4	0.0	5.224	0.0
21-09-21 23:20	4	0.0	2.568	0.8160000000000001
21-09-21 23:30	4	0.6	0.48	1.608
21-09-21 23:40	4	0.048	9.744	0.0
21-09-21 23:50	4	2.136	0.0	1.104
21-09-22 00:00	4	0.648	0.192	0.0
21-09-22 00:10	4	0.9600000000000002	1.968	0.21600000000000003
21-09-22 00:20	4	0.192	0.0	0.0
21-09-22 00:30	4	0.024	0.0	0.0
21-09-22 00:40	4	2.064	1.3679999999999999	0.0
21-09-22 00:50	4	0.16799999999999998	1.6079999999999999	3.432
21-09-22 01:00	4	0.24	0.26399999999999996	1.8
21-09-22 01:10	4	0.0	0.0	0.0
21-09-22 01:20	4	0.0	0.0	2.904
21-09-22 01:30	4	0.0	0.0	1.8240000000000003
21-09-22 01:40	4	1.584	0.0	2.376
21-09-22 01:50	4	1.968	3.864	0.0
21-09-22 02:00	4	1.272	0.0	0.33599999999999997
21-09-22 02:10	4	2.304	0.0	0.552
21-09-22 02:20	4	1.9920000000000002	1.2	0.0
21-09-22 02:30	4	0.0	0.33599999999999997	3.2880000000000003
21-09-22 02:40	4	0.144	0.16799999999999998	5.352
21-09-22 02:50	4	0.0	3.528	0.0
21-09-22 03:00	4	0.0	0.672	1.464
21-09-22 03:10	4	0.0	7.6800000000000015	1.2
21-09-22 03:20	4	0.0	7.08	0.8160000000000001
21-09-22 03:30	4	0.0	1.8719999999999999	0.9359999999999999
21-09-22 03:40	4	0.0	1.3920000000000001	0.0
21-09-22 03:50	4	0.0	1.32	0.0
21-09-22 04:00	4	0.0	0.0	1.1520000000000001
21-09-22 04:10	4	1.008	6.5040000000000004	1.8960000000000001
21-09-22 04:20	4	0.0	0.0	0.0
21-09-22 04:30	4	0.0	1.3439999999999999	0.0
21-09-22 04:40	4	0.576	0.096	0.192
21-09-22 04:50	4	0.624	0.0	1.344
21-09-22 05:00	4	0.0	0.0	0.12
21-09-22 05:10	4	10.344	0.0	0.0
21-09-22 05:20	4	0.0	0.0	0.0
21-09-22 05:30	4	0.0	0.0	0.0
21-09-22 05:40	4	2.7600000000000002	0.0	0.0
21-09-22 05:50	4	2.448	0.0	0.45599999999999996
21-09-22 06:00	4	0.24000000000000005	5.904000000000001	0.288
21-09-22 06:10	4	1.8240000000000003	0.504	0.288
21-09-22 06:20	4	5.952	0.96	1.968
21-09-22 06:30	4	1.488	0.12	4.392
21-09-22 06:40	4	0.648	0.0	4.8
21-09-22 06:50	4	0.0	0.0	0.0
21-09-22 07:00	5	0.0	0.0	0.0
21-09-22 07:10	5	0.0	0.0	0.0
21-09-22 07:20	5	0.048	2.648	1.1280000000000001
21-09-22 07:30	5	0.0	0.52	0.0
21-09-22 07:40	5	0.0	0.0	0.0
21-09-22 07:50	5	0.0	0.0	0.0
21-09-22 08:00	5	0.0	0.0	0.0
21-09-22 08:10	5	0.0	0.0	0.0
21-09-22 08:20	5	0.0	0.0	0.0
21-09-22 08:30	5	0.0	0.0	0.0
21-09-22 08:40	5	0.0	0.0	0.0
21-09-22 08:50	5	0.0	0.0	0.0
21-09-22 09:00	5	0.0	0.0	0.0
21-09-22 09:10	5	0.0	0.0	0.0
21-09-22 09:20	5	0.0	0.0	0.0
21-09-22 09:30	5	0.0	0.0	0.0
21-09-22 09:40	5	0.0	0.0	0.0
21-09-22 09:50	5	0.552	0.144	0.0
21-09-22 10:00	5	0.024	0.0	0.0
21-09-22 10:10	5	0.0	0.0	9.32
21-09-22 10:20	5	0.0	0.12	3.16
21-09-22 10:30	5	0.0	0.0	0.0
21-09-22 10:40	5	0.0	0.0	0.0
21-09-22 10:50	5	0.0	0.0	0.0
21-09-22 11:00	5	0.0	0.72	0.0
21-09-22 11:10	5	0.0	0.0	0.0
21-09-22 11:20	5	0.0	0.0	0.0
21-09-22 11:30	5	0.0	0.0	0.0
21-09-22 11:40	5	1.368	0.576	0.0
21-09-22 11:50	5	11.16	0.344	0.0
21-09-22 12:00	5	0.6	0.52	0.0
21-09-22 12:10	5	0.0	0.0	0.0
21-09-22 12:20	5	3.2640000000000002	2.8080000000000003	0.0
21-09-22 12:30	5	0.0	0.0	0.0
21-09-22 12:40	5	0.0	0.0	0.0
21-09-22 12:50	5	0.0	1.152	0.0
21-09-22 13:00	5	0.0	0.0	0.0
21-09-22 13:10	5	0.0	0.0	0.0
21-09-22 13:20	5	0.0	0.0	0.0
21-09-22 13:30	5	0.0	0.0	0.072
21-09-22 13:40	5	0.0	0.33599999999999997	0.0
21-09-22 13:50	5	0.0	0.0	0.0
21-09-22 14:00	5	0.0	0.144	0.0
21-09-22 14:10	5	0.0	0.0	0.0
21-09-22 14:20	5	0.0	0.0	0.0
21-09-22 14:30	5	0.0	0.0	0.0
21-09-22 14:40	5	0.0	0.0	0.0
21-09-22 14:50	5	0.0	0.0	0.48
21-09-22 15:00	5	0.0	0.6719999999999999	3.5760000000000005
21-09-22 15:10	5	0.0	0.0	0.0
21-09-22 15:20	5	0.0	1.248	0.0
21-09-22 15:30	5	0.0	0.0	0.0
21-09-22 15:40	5	0.0	0.0	0.0
21-09-22 15:50	5	0.0	0.0	0.0
21-09-22 16:00	5	0.0	0.0	0.0
21-09-22 16:10	5	0.0	0.0	0.0
21-09-22 16:20	5	0.0	0.0	0.43200000000000005
21-09-22 16:30	5	0.0	0.0	0.0
21-09-22 16:40	5	0.0	0.21600000000000003	0.0
21-09-22 16:50	5	0.0	0.0	0.0
21-09-22 17:00	5	0.0	0.0	0.0
21-09-22 17:10	5	0.0	0.0	0.0
21-09-22 17:20	5	0.0	0.0	0.0
21-09-22 17:30	5	0.0	0.0	0.0
21-09-22 17:40	5	0.0	0.0	0.624
21-09-22 17:50	5	0.0	0.0	0.16799999999999998
21-09-22 18:00	5	0.0	0.0	0.0
21-09-22 18:10	5	0.0	0.0	0.0
21-09-22 18:20	5	0.0	0.0	0.0
21-09-22 18:30	5	0.0	0.0	0.144
21-09-22 18:40	5	0.0	0.312	0.0
21-09-22 18:50	5	0.0	0.0	0.0
21-09-22 19:00	5	1.488	4.632	1.44
21-09-22 19:10	5	0.0	1.608	0.0
21-09-22 19:20	5	0.0	0.40800000000000003	3.168
21-09-22 19:30	5	0.0	5.816000000000001	0.0
21-09-22 19:40	5	2.04	6.616	2.936
21-09-22 19:50	5	0.0	0.0	1.7920000000000003
21-09-22 20:00	5	0.0	0.0	0.16799999999999998
21-09-22 20:10	5	0.288	0.0	0.0
21-09-22 20:20	5	0.0	0.0	0.0
21-09-22 20:30	5	0.0	0.072	0.024
21-09-22 20:40	5	0.0	0.0	0.0
21-09-22 20:50	5	1.6560000000000001	2.7920000000000003	0.12
21-09-22 21:00	5	0.0	3.904	0.0
21-09-22 21:10	5	0.43200000000000005	3.6480000000000006	0.624
21-09-22 21:20	5	0.40800000000000003	0.0	0.0
21-09-22 21:30	5	0.0	0.288	0.0
21-09-22 21:40	5	0.16799999999999998	0.0	0.0
21-09-22 21:50	5	0.0	0.0	0.0
21-09-22 22:00	5	0.0	0.0	0.0
21-09-22 22:10	5	1.08	1.584	0.48
21-09-22 22:20	5	0.43200000000000005	2.6480000000000006	2.184
21-09-22 22:30	5	0.0	3.3040000000000007	1.128
21-09-22 22:40	5	0.0	0.0	1.176
21-09-22 22:50	5	0.0	0.0	0.0
21-09-22 23:00	5	0.12	0.16799999999999998	0.0
21-09-22 23:10	5	0.0	0.0	0.0
21-09-22 23:20	5	0.0	1.248	0.0
21-09-22 23:30	5	0.624	0.0	0.0
21-09-22 23:40	5	0.0	0.0	0.0
21-09-22 23:50	5	0.0	0.0	0.0
21-09-23 00:00	5	0.0	0.0	0.0
21-09-23 00:10	5	0.0	0.0	0.0
21-09-23 00:20	5	1.488	0.9359999999999999	0.0
21-09-23 00:30	5	0.12	2.52	1.304
21-09-23 00:40	5	2.7359999999999998	0.0	11.632
21-09-23 00:50	5	3.696	0.96	1.2
21-09-23 01:00	5	3.4080000000000004	8.784	0.40800000000000003
21-09-23 01:10	5	5.159999999999999	4.5600000000000005	0.12
21-09-23 01:20	5	0.43200000000000005	3.336	0.8400000000000001
21-09-23 01:30	5	0.9120000000000001	6.072	0.16799999999999998
21-09-23 01:40	5	0.0	1.3920000000000001	1.152
21-09-23 01:50	5	1.8720000000000003	9.816	0.45600000000000007
21-09-23 02:00	5	0.45599999999999996	0.072	2.832
21-09-23 02:10	5	0.0	4.4879999999999995	0.0
21-09-23 02:20	5	0.36	1.608	0.72
21-09-23 02:30	5	0.0	0.0	0.0
21-09-23 02:40	5	3.6	2.7600000000000002	0.552
21-09-23 02:50	5	3.936	4.632	0.5040000000000001
21-09-23 03:00	5	9.936	1.176	1.56
21-09-23 03:10	5	0.384	2.8320000000000003	0.0
21-09-23 03:20	5	1.224	2.112	5.976000000000001
21-09-23 03:30	5	3.5760000000000005	2.568	1.9920000000000002
21-09-23 03:40	5	0.0	2.6160000000000005	1.536
21-09-23 03:50	5	0.0	0.0	4.4159999999999995
21-09-23 04:00	5	0.0	0.0	0.45600000000000007
21-09-23 04:10	5	0.0	2.928	0.0
21-09-23 04:20	5	0.0	0.312	0.0
21-09-23 04:30	5	0.192	1.272	0.0
21-09-23 04:40	5	0.0	6.6240000000000006	0.0
21-09-23 04:50	5	1.272	1.296	0.0
21-09-23 05:00	5	0.0	0.0	0.0
21-09-23 05:10	5	0.0	2.568	0.48
21-09-23 05:20	5	1.128	0.0	1.272
21-09-23 05:30	5	0.9120000000000001	0.0	4.872
21-09-23 05:40	5	3.5519999999999996	0.0	0.0
21-09-23 05:50	5	0.0	0.0	0.0
21-09-23 06:00	5	0.0	0.0	3.4560000000000004
21-09-23 06:10	5	0.0	1.056	0.984
21-09-23 06:20	5	0.36	0.8399999999999999	0.0
21-09-23 06:30	5	2.064	2.6399999999999997	0.0
21-09-23 06:40	5	0.0	0.0	0.0
21-09-23 06:50	5	0.0	0.0	0.8160000000000001
21-09-23 07:00	6	0.0	0.0	0.072
21-09-23 07:10	6	0.0	0.0	0.8640000000000001
21-09-23 07:20	6	0.48	0.144	0.8160000000000001
21-09-23 07:30	6	0.12	1.1039999999999999	0.0
21-09-23 07:40	6	0.0	0.0	0.0
21-09-23 07:50	6	0.0	0.0	0.0
21-09-23 08:00	6	0.0	0.24	0.0
21-09-23 08:10	6	0.0	0.0	0.0
21-09-23 08:20	6	0.0	0.0	0.0
21-09-23 08:30	6	0.0	0.0	0.0
21-09-23 08:40	6	0.0	0.0	0.0
21-09-23 08:50	6	0.0	0.0	0.0
21-09-23 09:00	6	0.0	1.104	0.0
21-09-23 09:10	6	0.0	0.0	0.0
21-09-23 09:20	6	0.0	0.0	0.0
21-09-23 09:30	6	0.0	0.0	0.0
21-09-23 09:40	6	0.0	0.0	0.0
21-09-23 09:50	6	0.0	1.512	0.0
21-09-23 10:00	6	0.0	3.072	2.232
21-09-23 10:10	6	not_recorded	not_recorded	not_recorded
21-09-23 10:20	6	not_recorded	not_recorded	not_recorded
21-09-23 10:30	6	not_recorded	not_recorded	not_recorded
21-09-23 10:40	6	not_recorded	not_recorded	not_recorded
21-09-23 10:50	6	not_recorded	not_recorded	not_recorded
21-09-23 11:00	6	not_recorded	not_recorded	not_recorded
21-09-23 11:10	6	not_recorded	not_recorded	not_recorded
21-09-23 11:20	6	not_recorded	not_recorded	not_recorded
21-09-23 11:30	6	not_recorded	not_recorded	not_recorded
21-09-23 11:40	6	not_recorded	not_recorded	not_recorded
21-09-23 11:50	6	not_recorded	not_recorded	not_recorded
21-09-23 12:00	6	not_recorded	not_recorded	not_recorded
21-09-23 12:10	6	not_recorded	not_recorded	not_recorded
21-09-23 12:20	6	not_recorded	not_recorded	not_recorded
21-09-23 12:30	6	not_recorded	not_recorded	not_recorded
21-09-23 12:40	6	not_recorded	not_recorded	not_recorded
21-09-23 12:50	6	not_recorded	not_recorded	not_recorded
21-09-23 13:00	6	not_recorded	not_recorded	not_recorded
21-09-23 13:10	6	not_recorded	not_recorded	not_recorded
21-09-23 13:20	6	not_recorded	not_recorded	not_recorded
21-09-23 13:30	6	not_recorded	not_recorded	not_recorded
21-09-23 13:40	6	not_recorded	not_recorded	not_recorded
21-09-23 13:50	6	not_recorded	not_recorded	not_recorded
21-09-23 14:00	6	not_recorded	not_recorded	not_recorded
21-09-23 14:10	6	not_recorded	not_recorded	not_recorded
21-09-23 14:20	6	not_recorded	not_recorded	not_recorded
21-09-23 14:30	6	not_recorded	not_recorded	not_recorded
21-09-23 14:40	6	not_recorded	not_recorded	not_recorded
21-09-23 14:50	6	not_recorded	not_recorded	not_recorded
21-09-23 15:00	6	not_recorded	not_recorded	not_recorded
21-09-23 15:10	6	not_recorded	not_recorded	not_recorded
21-09-23 15:20	6	not_recorded	not_recorded	not_recorded
21-09-23 15:30	6	not_recorded	not_recorded	not_recorded
21-09-23 15:40	6	not_recorded	not_recorded	not_recorded
21-09-23 15:50	6	not_recorded	not_recorded	not_recorded
21-09-23 16:00	6	not_recorded	not_recorded	not_recorded
21-09-23 16:10	6	not_recorded	not_recorded	not_recorded
21-09-23 16:20	6	not_recorded	not_recorded	not_recorded
21-09-23 16:30	6	not_recorded	not_recorded	not_recorded
21-09-23 16:40	6	not_recorded	not_recorded	not_recorded
21-09-23 16:50	6	not_recorded	not_recorded	not_recorded
21-09-23 17:00	6	not_recorded	not_recorded	not_recorded
21-09-23 17:10	6	not_recorded	not_recorded	not_recorded
21-09-23 17:20	6	not_recorded	not_recorded	not_recorded
21-09-23 17:30	6	not_recorded	not_recorded	not_recorded
21-09-23 17:40	6	not_recorded	not_recorded	not_recorded
21-09-23 17:50	6	not_recorded	not_recorded	not_recorded
21-09-23 18:00	6	not_recorded	not_recorded	not_recorded
21-09-23 18:10	6	not_recorded	not_recorded	not_recorded
21-09-23 18:20	6	not_recorded	not_recorded	not_recorded
21-09-23 18:30	6	not_recorded	not_recorded	not_recorded
21-09-23 18:40	6	not_recorded	not_recorded	not_recorded
21-09-23 18:50	6	not_recorded	not_recorded	not_recorded
21-09-23 19:00	6	not_recorded	not_recorded	not_recorded
21-09-23 19:10	6	not_recorded	not_recorded	not_recorded
21-09-23 19:20	6	not_recorded	not_recorded	not_recorded
21-09-23 19:30	6	not_recorded	not_recorded	not_recorded
21-09-23 19:40	6	not_recorded	not_recorded	not_recorded
21-09-23 19:50	6	not_recorded	not_recorded	not_recorded
21-09-23 20:00	6	not_recorded	not_recorded	not_recorded
21-09-23 20:10	6	not_recorded	not_recorded	not_recorded
21-09-23 20:20	6	not_recorded	not_recorded	not_recorded
21-09-23 20:30	6	not_recorded	not_recorded	not_recorded
21-09-23 20:40	6	not_recorded	not_recorded	not_recorded
21-09-23 20:50	6	not_recorded	not_recorded	not_recorded
21-09-23 21:00	6	not_recorded	not_recorded	not_recorded
21-09-23 21:10	6	not_recorded	not_recorded	not_recorded
21-09-23 21:20	6	not_recorded	not_recorded	not_recorded
21-09-23 21:30	6	not_recorded	not_recorded	not_recorded
21-09-23 21:40	6	not_recorded	not_recorded	not_recorded
21-09-23 21:50	6	not_recorded	not_recorded	not_recorded
21-09-23 22:00	6	not_recorded	not_recorded	not_recorded
21-09-23 22:10	6	not_recorded	not_recorded	not_recorded
21-09-23 22:20	6	not_recorded	not_recorded	not_recorded
21-09-23 22:30	6	not_recorded	not_recorded	not_recorded
21-09-23 22:40	6	not_recorded	not_recorded	not_recorded
21-09-23 22:50	6	not_recorded	not_recorded	not_recorded
21-09-23 23:00	6	not_recorded	not_recorded	not_recorded
21-09-23 23:10	6	not_recorded	not_recorded	not_recorded
21-09-23 23:20	6	not_recorded	not_recorded	not_recorded
21-09-23 23:30	6	not_recorded	not_recorded	not_recorded
21-09-23 23:40	6	not_recorded	not_recorded	not_recorded
21-09-23 23:50	6	not_recorded	not_recorded	not_recorded
21-09-24 00:00	6	not_recorded	not_recorded	not_recorded
21-09-24 00:10	6	not_recorded	not_recorded	not_recorded
21-09-24 00:20	6	not_recorded	not_recorded	not_recorded
21-09-24 00:30	6	not_recorded	not_recorded	not_recorded
21-09-24 00:40	6	not_recorded	not_recorded	not_recorded
21-09-24 00:50	6	not_recorded	not_recorded	not_recorded
21-09-24 01:00	6	not_recorded	not_recorded	not_recorded
21-09-24 01:10	6	not_recorded	not_recorded	not_recorded
21-09-24 01:20	6	not_recorded	not_recorded	not_recorded
21-09-24 01:30	6	not_recorded	not_recorded	not_recorded
21-09-24 01:40	6	not_recorded	not_recorded	not_recorded
21-09-24 01:50	6	not_recorded	not_recorded	not_recorded
21-09-24 02:00	6	not_recorded	not_recorded	not_recorded
21-09-24 02:10	6	not_recorded	not_recorded	not_recorded
21-09-24 02:20	6	not_recorded	not_recorded	not_recorded
21-09-24 02:30	6	not_recorded	not_recorded	not_recorded
21-09-24 02:40	6	not_recorded	not_recorded	not_recorded
21-09-24 02:50	6	not_recorded	not_recorded	not_recorded
21-09-24 03:00	6	not_recorded	not_recorded	not_recorded
21-09-24 03:10	6	not_recorded	not_recorded	not_recorded
21-09-24 03:20	6	not_recorded	not_recorded	not_recorded
21-09-24 03:30	6	not_recorded	not_recorded	not_recorded
21-09-24 03:40	6	not_recorded	not_recorded	not_recorded
21-09-24 03:50	6	not_recorded	not_recorded	not_recorded
21-09-24 04:00	6	not_recorded	not_recorded	not_recorded
21-09-24 04:10	6	not_recorded	not_recorded	not_recorded
21-09-24 04:20	6	not_recorded	not_recorded	not_recorded
21-09-24 04:30	6	not_recorded	not_recorded	not_recorded
21-09-24 04:40	6	not_recorded	not_recorded	not_recorded
21-09-24 04:50	6	not_recorded	not_recorded	not_recorded
21-09-24 05:00	6	not_recorded	not_recorded	not_recorded
21-09-24 05:10	6	not_recorded	not_recorded	not_recorded
21-09-24 05:20	6	not_recorded	not_recorded	not_recorded
21-09-24 05:30	6	not_recorded	not_recorded	not_recorded
21-09-24 05:40	6	not_recorded	not_recorded	not_recorded
21-09-24 05:50	6	not_recorded	not_recorded	not_recorded
21-09-24 06:00	6	not_recorded	not_recorded	not_recorded
21-09-24 06:10	6	not_recorded	not_recorded	not_recorded
21-09-24 06:20	6	not_recorded	not_recorded	not_recorded
21-09-24 06:30	6	not_recorded	not_recorded	not_recorded
21-09-24 06:40	6	not_recorded	not_recorded	not_recorded
21-09-24 06:50	6	not_recorded	not_recorded	not_recorded
