# Supplementary material for: Rodent home cage monitoring for preclinical safety pharmacology assessment: results of a multi-company validation evaluating nonclinical and clinical data from three compounds
Source: Front Toxicol. 2025 Nov 5;7:1655330. doi: 10.3389/ftox.2025.1655330 (PMC12626872; doi:10.3389/ftox.2025.1655330)
Supplement: Supplementary file 1 [file DataSheet1.zip › GSK/GSK_Drinking_050_Cage-2.csv]

timestamp	day_index	985141003627852	985141003627913	985141003627914
21-09-13 07:00	-4	not_recorded	not_recorded	not_recorded
21-09-13 07:10	-4	not_recorded	not_recorded	not_recorded
21-09-13 07:20	-4	not_recorded	not_recorded	not_recorded
21-09-13 07:30	-4	not_recorded	not_recorded	not_recorded
21-09-13 07:40	-4	not_recorded	not_recorded	not_recorded
21-09-13 07:50	-4	not_recorded	not_recorded	not_recorded
21-09-13 08:00	-4	not_recorded	not_recorded	not_recorded
21-09-13 08:10	-4	not_recorded	not_recorded	not_recorded
21-09-13 08:20	-4	not_recorded	not_recorded	not_recorded
21-09-13 08:30	-4	not_recorded	not_recorded	not_recorded
21-09-13 08:40	-4	not_recorded	not_recorded	not_recorded
21-09-13 08:50	-4	not_recorded	not_recorded	not_recorded
21-09-13 09:00	-4	not_recorded	not_recorded	not_recorded
21-09-13 09:10	-4	not_recorded	not_recorded	not_recorded
21-09-13 09:20	-4	not_recorded	not_recorded	not_recorded
21-09-13 09:30	-4	not_recorded	not_recorded	not_recorded
21-09-13 09:40	-4	not_recorded	not_recorded	not_recorded
21-09-13 09:50	-4	not_recorded	not_recorded	not_recorded
21-09-13 10:00	-4	0.42	0.06	0.0
21-09-13 10:10	-4	2.976	3.2879999999999994	0.792
21-09-13 10:20	-4	1.656	0.696	2.1599999999999997
21-09-13 10:30	-4	3.2640000000000002	0.504	2.448
21-09-13 10:40	-4	1.8719999999999999	0.096	2.88
21-09-13 10:50	-4	3.2399999999999998	1.2479999999999998	1.1039999999999999
21-09-13 11:00	-4	6.936	4.056	0.8640000000000001
21-09-13 11:10	-4	2.616	2.136	0.0
21-09-13 11:20	-4	1.488	0.384	0.0
21-09-13 11:30	-4	0.0	0.096	0.072
21-09-13 11:40	-4	0.0	0.0	0.0
21-09-13 11:50	-4	0.0	0.36	0.0
21-09-13 12:00	-4	0.0	0.0	0.0
21-09-13 12:10	-4	0.0	0.0	0.0
21-09-13 12:20	-4	0.0	0.0	0.0
21-09-13 12:30	-4	0.0	0.0	0.0
21-09-13 12:40	-4	0.0	0.0	0.0
21-09-13 12:50	-4	0.0	0.264	2.112
21-09-13 13:00	-4	0.0	0.0	0.0
21-09-13 13:10	-4	0.0	0.0	0.0
21-09-13 13:20	-4	0.0	0.0	0.0
21-09-13 13:30	-4	0.0	0.0	0.0
21-09-13 13:40	-4	0.0	0.0	0.0
21-09-13 13:50	-4	0.0	0.0	0.0
21-09-13 14:00	-4	0.0	0.0	0.0
21-09-13 14:10	-4	0.0	0.0	0.0
21-09-13 14:20	-4	0.0	0.0	0.0
21-09-13 14:30	-4	0.0	0.0	0.0
21-09-13 14:40	-4	0.0	0.0	20.32
21-09-13 14:50	-4	5.5200000000000005	0.0	9.248000000000001
21-09-13 15:00	-4	1.344	0.0	0.0
21-09-13 15:10	-4	0.0	0.0	0.0
21-09-13 15:20	-4	0.0	0.0	0.0
21-09-13 15:30	-4	0.0	0.0	0.0
21-09-13 15:40	-4	0.0	1.176	0.0
21-09-13 15:50	-4	0.0	0.0	0.0
21-09-13 16:00	-4	0.0	0.0	0.0
21-09-13 16:10	-4	0.0	0.0	0.0
21-09-13 16:20	-4	0.0	0.0	0.0
21-09-13 16:30	-4	0.0	0.0	0.144
21-09-13 16:40	-4	0.45600000000000007	0.0	0.0
21-09-13 16:50	-4	0.0	0.0	0.0
21-09-13 17:00	-4	0.0	0.0	0.0
21-09-13 17:10	-4	0.0	1.176	0.0
21-09-13 17:20	-4	0.0	0.744	0.12
21-09-13 17:30	-4	0.0	0.24	0.0
21-09-13 17:40	-4	0.0	0.0	0.0
21-09-13 17:50	-4	0.0	0.0	0.0
21-09-13 18:00	-4	0.0	0.0	0.0
21-09-13 18:10	-4	0.0	0.0	0.0
21-09-13 18:20	-4	0.0	0.0	0.0
21-09-13 18:30	-4	0.0	0.0	0.0
21-09-13 18:40	-4	0.0	0.0	0.0
21-09-13 18:50	-4	0.0	0.0	0.0
21-09-13 19:00	-4	0.0	0.648	1.512
21-09-13 19:10	-4	0.0	0.0	0.0
21-09-13 19:20	-4	0.8400000000000001	0.0	0.0
21-09-13 19:30	-4	3.8879999999999995	0.096	0.24
21-09-13 19:40	-4	1.392	1.1039999999999999	0.0
21-09-13 19:50	-4	4.032	0.8160000000000001	0.0
21-09-13 20:00	-4	0.16799999999999998	2.8080000000000003	0.0
21-09-13 20:10	-4	0.0	0.0	0.0
21-09-13 20:20	-4	0.0	0.0	0.0
21-09-13 20:30	-4	0.0	0.0	0.0
21-09-13 20:40	-4	0.0	0.0	0.0
21-09-13 20:50	-4	0.0	0.0	7.128
21-09-13 21:00	-4	3.4799999999999995	0.0	0.0
21-09-13 21:10	-4	0.792	0.0	0.144
21-09-13 21:20	-4	0.0	0.0	0.0
21-09-13 21:30	-4	0.768	11.256	0.0
21-09-13 21:40	-4	0.0	1.3920000000000001	0.0
21-09-13 21:50	-4	0.0	0.12	0.0
21-09-13 22:00	-4	0.0	0.0	0.6719999999999999
21-09-13 22:10	-4	0.0	0.0	0.696
21-09-13 22:20	-4	0.0	0.0	0.0
21-09-13 22:30	-4	0.0	0.0	0.0
21-09-13 22:40	-4	0.384	0.0	0.0
21-09-13 22:50	-4	3.72	0.12	7.872
21-09-13 23:00	-4	0.0	0.0	0.336
21-09-13 23:10	-4	0.0	1.008	0.21600000000000003
21-09-13 23:20	-4	4.32	0.6719999999999999	2.44
21-09-13 23:30	-4	0.33599999999999997	0.096	2.336
21-09-13 23:40	-4	0.0	0.0	0.0
21-09-13 23:50	-4	0.0	0.0	2.6399999999999997
21-09-14 00:00	-4	0.0	0.0	0.0
21-09-14 00:10	-4	0.0	0.0	0.0
21-09-14 00:20	-4	1.512	0.0	2.592
21-09-14 00:30	-4	2.88	0.0	1.272
21-09-14 00:40	-4	0.0	6.048	3.3120000000000003
21-09-14 00:50	-4	0.0	0.0	2.2079999999999997
21-09-14 01:00	-4	1.8	2.128	4.4399999999999995
21-09-14 01:10	-4	0.0	0.272	0.696
21-09-14 01:20	-4	1.7760000000000002	0.384	4.968
21-09-14 01:30	-4	0.072	0.48	2.04
21-09-14 01:40	-4	0.0	0.576	0.0
21-09-14 01:50	-4	0.21600000000000003	1.272	0.0
21-09-14 02:00	-4	0.0	2.848	0.312
21-09-14 02:10	-4	2.016	2.6	1.704
21-09-14 02:20	-4	0.0	0.792	2.3280000000000003
21-09-14 02:30	-4	0.0	0.24	1.176
21-09-14 02:40	-4	0.0	0.0	0.0
21-09-14 02:50	-4	8.184000000000001	0.0	0.0
21-09-14 03:00	-4	2.2560000000000002	0.0	2.2560000000000002
21-09-14 03:10	-4	0.0	10.168000000000001	0.0
21-09-14 03:20	-4	0.0	10.4	0.0
21-09-14 03:30	-4	0.0	0.0	0.9359999999999999
21-09-14 03:40	-4	0.0	0.0	0.144
21-09-14 03:50	-4	0.0	2.976	0.0
21-09-14 04:00	-4	0.0	0.504	0.0
21-09-14 04:10	-4	0.0	2.4240000000000004	0.0
21-09-14 04:20	-4	0.0	0.0	0.21600000000000003
21-09-14 04:30	-4	0.0	10.104	0.12
21-09-14 04:40	-4	5.952	1.968	0.33599999999999997
21-09-14 04:50	-4	3.4799999999999995	3.9120000000000004	4.872
21-09-14 05:00	-4	5.112	8.296	12.696000000000002
21-09-14 05:10	-4	5.016	23.336000000000002	0.0
21-09-14 05:20	-4	0.8880000000000001	2.472	14.616
21-09-14 05:30	-4	2.352	3.048	0.0
21-09-14 05:40	-4	0.0	0.0	0.0
21-09-14 05:50	-4	2.8560000000000003	0.96	0.664
21-09-14 06:00	-4	3.048	0.21600000000000003	27.752
21-09-14 06:10	-4	1.6320000000000001	0.0	5.68
21-09-14 06:20	-4	0.0	0.0	0.368
21-09-14 06:30	-4	1.344	1.3679999999999999	0.0
21-09-14 06:40	-4	0.0	0.0	0.0
21-09-14 06:50	-4	0.0	0.0	0.0
21-09-14 07:00	-3	0.12	0.0	0.0
21-09-14 07:10	-3	0.0	0.048	0.0
21-09-14 07:20	-3	0.0	0.0	0.0
21-09-14 07:30	-3	0.0	0.12	0.0
21-09-14 07:40	-3	0.0	0.0	0.0
21-09-14 07:50	-3	0.0	0.16799999999999998	0.0
21-09-14 08:00	-3	0.0	0.0	0.0
21-09-14 08:10	-3	0.0	0.0	0.0
21-09-14 08:20	-3	0.0	0.0	0.0
21-09-14 08:30	-3	0.0	0.0	0.0
21-09-14 08:40	-3	0.0	0.0	0.0
21-09-14 08:50	-3	0.0	0.0	0.0
21-09-14 09:00	-3	0.0	0.0	0.0
21-09-14 09:10	-3	0.0	0.0	0.0
21-09-14 09:20	-3	0.0	0.0	0.0
21-09-14 09:30	-3	0.0	0.0	0.0
21-09-14 09:40	-3	0.0	0.0	0.0
21-09-14 09:50	-3	0.0	0.0	0.0
21-09-14 10:00	-3	0.0	0.0	0.0
21-09-14 10:10	-3	0.0	0.0	0.0
21-09-14 10:20	-3	0.0	0.0	0.0
21-09-14 10:30	-3	0.0	0.0	0.0
21-09-14 10:40	-3	0.0	0.0	3.5520000000000005
21-09-14 10:50	-3	0.0	0.192	0.45600000000000007
21-09-14 11:00	-3	0.0	0.0	0.0
21-09-14 11:10	-3	20.904000000000003	3.936	0.0
21-09-14 11:20	-3	9.864	0.768	0.0
21-09-14 11:30	-3	1.3439999999999999	0.552	1.488
21-09-14 11:40	-3	0.6	0.744	1.104
21-09-14 11:50	-3	0.0	0.0	0.0
21-09-14 12:00	-3	0.0	2.496	0.0
21-09-14 12:10	-3	0.0	1.7280000000000002	0.0
21-09-14 12:20	-3	0.0	0.0	0.0
21-09-14 12:30	-3	0.0	0.0	0.0
21-09-14 12:40	-3	0.0	0.0	0.0
21-09-14 12:50	-3	0.0	0.0	0.0
21-09-14 13:00	-3	0.0	0.0	0.0
21-09-14 13:10	-3	0.0	0.0	0.0
21-09-14 13:20	-3	0.0	0.0	0.0
21-09-14 13:30	-3	0.0	0.0	0.0
21-09-14 13:40	-3	0.0	0.0	0.0
21-09-14 13:50	-3	0.0	1.7760000000000002	0.0
21-09-14 14:00	-3	0.0	1.296	0.0
21-09-14 14:10	-3	0.0	0.096	0.0
21-09-14 14:20	-3	0.0	2.016	0.0
21-09-14 14:30	-3	0.0	0.48	0.0
21-09-14 14:40	-3	0.0	0.0	0.0
21-09-14 14:50	-3	0.0	0.0	0.0
21-09-14 15:00	-3	0.0	0.0	0.0
21-09-14 15:10	-3	0.0	0.0	0.0
21-09-14 15:20	-3	0.0	0.0	0.0
21-09-14 15:30	-3	0.0	0.0	0.0
21-09-14 15:40	-3	0.0	0.0	0.0
21-09-14 15:50	-3	0.0	0.0	0.0
21-09-14 16:00	-3	0.8880000000000001	0.0	0.288
21-09-14 16:10	-3	0.0	0.0	0.0
21-09-14 16:20	-3	0.0	0.0	0.0
21-09-14 16:30	-3	0.0	0.0	0.0
21-09-14 16:40	-3	0.0	0.0	0.0
21-09-14 16:50	-3	0.552	0.0	0.0
21-09-14 17:00	-3	0.0	0.0	0.0
21-09-14 17:10	-3	0.0	0.0	0.0
21-09-14 17:20	-3	0.40800000000000003	0.0	0.0
21-09-14 17:30	-3	0.0	0.0	0.0
21-09-14 17:40	-3	0.0	0.0	0.0
21-09-14 17:50	-3	0.0	0.0	0.0
21-09-14 18:00	-3	0.0	0.0	0.45600000000000007
21-09-14 18:10	-3	0.0	0.0	0.0
21-09-14 18:20	-3	0.0	0.0	0.0
21-09-14 18:30	-3	0.0	0.0	0.0
21-09-14 18:40	-3	0.0	0.0	0.0
21-09-14 18:50	-3	0.0	6.448	0.0
21-09-14 19:00	-3	0.0	11.864	0.0
21-09-14 19:10	-3	3.144	0.0	0.0
21-09-14 19:20	-3	2.016	2.7359999999999998	0.0
21-09-14 19:30	-3	0.0	3.5759999999999996	0.24
21-09-14 19:40	-3	0.0	0.0	0.6719999999999999
21-09-14 19:50	-3	4.680000000000001	0.0	0.0
21-09-14 20:00	-3	0.0	0.0	0.0
21-09-14 20:10	-3	0.0	0.0	0.0
21-09-14 20:20	-3	0.0	0.0	0.0
21-09-14 20:30	-3	0.0	1.6800000000000002	0.0
21-09-14 20:40	-3	0.0	0.0	0.0
21-09-14 20:50	-3	0.136	0.0	0.0
21-09-14 21:00	-3	20.312	0.0	0.0
21-09-14 21:10	-3	0.48	0.264	0.9120000000000001
21-09-14 21:20	-3	0.0	2.88	3.9840000000000004
21-09-14 21:30	-3	0.0	3.0	2.4240000000000004
21-09-14 21:40	-3	0.0	2.2560000000000002	0.12
21-09-14 21:50	-3	0.0	0.0	0.0
21-09-14 22:00	-3	0.288	0.0	0.0
21-09-14 22:10	-3	0.0	0.0	0.0
21-09-14 22:20	-3	0.0	0.0	0.24
21-09-14 22:30	-3	0.0	0.192	5.351999999999999
21-09-14 22:40	-3	0.0	0.096	2.088
21-09-14 22:50	-3	5.232000000000001	0.0	0.144
21-09-14 23:00	-3	2.992	0.096	1.8719999999999999
21-09-14 23:10	-3	1.616	0.0	2.304
21-09-14 23:20	-3	0.808	0.0	10.319999999999999
21-09-14 23:30	-3	1.232	0.0	0.0
21-09-14 23:40	-3	0.45600000000000007	0.0	4.032
21-09-14 23:50	-3	0.0	9.264	0.45600000000000007
21-09-15 00:00	-3	0.648	0.21600000000000003	0.024
21-09-15 00:10	-3	0.576	1.536	0.6479999999999999
21-09-15 00:20	-3	3.136	2.8080000000000003	1.1280000000000001
21-09-15 00:30	-3	19.472	0.576	2.568
21-09-15 00:40	-3	0.072	1.2719999999999998	0.16799999999999998
21-09-15 00:50	-3	0.264	0.0	0.0
21-09-15 01:00	-3	0.288	0.21600000000000003	0.0
21-09-15 01:10	-3	0.5279999999999999	5.208	9.72
21-09-15 01:20	-3	2.8560000000000003	0.264	3.0
21-09-15 01:30	-3	0.096	1.608	4.4399999999999995
21-09-15 01:40	-3	7.343999999999999	0.0	3.336
21-09-15 01:50	-3	0.0	2.184	1.008
21-09-15 02:00	-3	17.28	2.136	0.21600000000000003
21-09-15 02:10	-3	10.048	3.3840000000000003	6.192
21-09-15 02:20	-3	17.256	0.552	0.45600000000000007
21-09-15 02:30	-3	4.304	2.064	1.7760000000000002
21-09-15 02:40	-3	0.40800000000000003	0.096	1.6560000000000001
21-09-15 02:50	-3	0.43200000000000005	0.0	2.712
21-09-15 03:00	-3	1.8960000000000001	0.0	7.248
21-09-15 03:10	-3	0.0	0.0	43.176
21-09-15 03:20	-3	0.0	0.0	0.192
21-09-15 03:30	-3	0.0	0.0	0.072
21-09-15 03:40	-3	0.0	1.2	0.0
21-09-15 03:50	-3	0.0	0.768	1.392
21-09-15 04:00	-3	0.768	0.45599999999999996	0.0
21-09-15 04:10	-3	0.0	0.0	0.0
21-09-15 04:20	-3	10.392	0.072	7.32
21-09-15 04:30	-3	18.456	9.432	6.912000000000001
21-09-15 04:40	-3	0.0	1.224	3.1919999999999997
21-09-15 04:50	-3	0.072	5.04	1.8720000000000003
21-09-15 05:00	-3	1.3679999999999999	3.6	9.832
21-09-15 05:10	-3	1.968	7.56	9.992
21-09-15 05:20	-3	2.616	0.504	4.536
21-09-15 05:30	-3	2.232	0.26399999999999996	0.144
21-09-15 05:40	-3	0.0	0.48	0.45600000000000007
21-09-15 05:50	-3	21.696	0.12	9.904
21-09-15 06:00	-3	1.248	4.488	7.76
21-09-15 06:10	-3	0.0	1.488	0.648
21-09-15 06:20	-3	0.0	0.0	0.0
21-09-15 06:30	-3	0.0	0.0	0.0
21-09-15 06:40	-3	2.3760000000000003	0.0	0.0
21-09-15 06:50	-3	0.0	0.0	0.0
21-09-15 07:00	-2	0.0	0.0	0.0
21-09-15 07:10	-2	0.0	0.0	0.0
21-09-15 07:20	-2	0.0	0.0	0.336
21-09-15 07:30	-2	0.0	0.0	0.0
21-09-15 07:40	-2	0.0	0.0	0.0
21-09-15 07:50	-2	0.0	0.16799999999999998	0.0
21-09-15 08:00	-2	0.0	0.0	0.0
21-09-15 08:10	-2	0.0	0.0	0.0
21-09-15 08:20	-2	0.0	0.0	0.0
21-09-15 08:30	-2	0.0	0.0	0.0
21-09-15 08:40	-2	0.0	0.0	0.0
21-09-15 08:50	-2	0.0	0.0	0.0
21-09-15 09:00	-2	0.0	0.0	0.0
21-09-15 09:10	-2	0.0	0.0	0.0
21-09-15 09:20	-2	0.312	0.0	0.0
21-09-15 09:30	-2	0.0	0.0	0.0
21-09-15 09:40	-2	0.0	20.208	0.0
21-09-15 09:50	-2	0.0	3.5760000000000005	0.0
21-09-15 10:00	-2	1.2240000000000002	0.0	0.0
21-09-15 10:10	-2	0.43200000000000005	0.6479999999999999	0.0
21-09-15 10:20	-2	0.0	0.0	4.968
21-09-15 10:30	-2	0.0	0.0	0.0
21-09-15 10:40	-2	0.0	0.0	0.0
21-09-15 10:50	-2	0.0	0.0	0.0
21-09-15 11:00	-2	1.984	0.0	0.0
21-09-15 11:10	-2	33.168	0.0	0.0
21-09-15 11:20	-2	2.528	0.0	2.304
21-09-15 11:30	-2	0.0	0.0	0.624
21-09-15 11:40	-2	0.0	0.0	0.0
21-09-15 11:50	-2	0.0	0.0	0.0
21-09-15 12:00	-2	0.0	0.0	0.0
21-09-15 12:10	-2	0.0	0.0	0.0
21-09-15 12:20	-2	0.0	0.48	0.0
21-09-15 12:30	-2	0.0	0.0	0.0
21-09-15 12:40	-2	0.0	1.2	0.0
21-09-15 12:50	-2	0.0	0.0	0.0
21-09-15 13:00	-2	0.0	0.0	0.0
21-09-15 13:10	-2	0.0	0.0	0.0
21-09-15 13:20	-2	0.0	0.0	0.0
21-09-15 13:30	-2	0.0	0.0	0.0
21-09-15 13:40	-2	0.0	14.424000000000001	0.0
21-09-15 13:50	-2	0.0	9.0	0.0
21-09-15 14:00	-2	0.0	0.0	0.0
21-09-15 14:10	-2	0.0	0.45600000000000007	1.888
21-09-15 14:20	-2	14.808000000000002	0.0	10.495999999999999
21-09-15 14:30	-2	3.7440000000000007	0.0	0.0
21-09-15 14:40	-2	0.024	0.0	0.0
21-09-15 14:50	-2	0.0	0.384	0.0
21-09-15 15:00	-2	0.0	0.0	0.0
21-09-15 15:10	-2	0.0	0.0	0.0
21-09-15 15:20	-2	0.0	0.0	0.0
21-09-15 15:30	-2	0.0	0.0	0.0
21-09-15 15:40	-2	0.0	0.0	0.0
21-09-15 15:50	-2	0.0	0.0	0.0
21-09-15 16:00	-2	0.0	0.0	0.0
21-09-15 16:10	-2	0.0	0.0	0.0
21-09-15 16:20	-2	0.0	0.0	0.0
21-09-15 16:30	-2	0.0	0.0	0.0
21-09-15 16:40	-2	0.0	0.0	0.0
21-09-15 16:50	-2	0.0	6.640000000000001	0.0
21-09-15 17:00	-2	0.0	12.488000000000001	0.0
21-09-15 17:10	-2	0.0	0.0	0.0
21-09-15 17:20	-2	0.0	0.0	0.0
21-09-15 17:30	-2	0.0	0.0	0.0
21-09-15 17:40	-2	0.0	0.0	0.0
21-09-15 17:50	-2	0.0	3.376	0.0
21-09-15 18:00	-2	1.1039999999999999	12.128	0.0
21-09-15 18:10	-2	0.624	0.0	0.576
21-09-15 18:20	-2	0.0	0.8640000000000001	0.0
21-09-15 18:30	-2	0.0	0.0	0.0
21-09-15 18:40	-2	0.0	0.0	0.0
21-09-15 18:50	-2	0.0	0.0	0.0
21-09-15 19:00	-2	2.664	0.072	0.0
21-09-15 19:10	-2	0.0	0.0	0.0
21-09-15 19:20	-2	0.0	31.576	0.0
21-09-15 19:30	-2	0.096	2.648	10.080000000000002
21-09-15 19:40	-2	0.0	0.0	0.0
21-09-15 19:50	-2	0.0	0.0	0.0
21-09-15 20:00	-2	0.0	0.0	0.0
21-09-15 20:10	-2	0.0	0.0	0.0
21-09-15 20:20	-2	0.0	0.0	0.0
21-09-15 20:30	-2	0.16799999999999998	0.0	0.16799999999999998
21-09-15 20:40	-2	0.0	0.0	0.0
21-09-15 20:50	-2	2.6879999999999997	0.0	1.92
21-09-15 21:00	-2	0.0	0.0	11.568000000000001
21-09-15 21:10	-2	0.0	0.0	19.992
21-09-15 21:20	-2	0.0	0.0	0.0
21-09-15 21:30	-2	0.0	0.0	0.0
21-09-15 21:40	-2	0.0	0.16799999999999998	0.0
21-09-15 21:50	-2	0.0	0.0	0.0
21-09-15 22:00	-2	10.776	0.0	0.528
21-09-15 22:10	-2	5.208	10.896	6.720000000000001
21-09-15 22:20	-2	1.7280000000000002	0.096	0.72
21-09-15 22:30	-2	0.0	0.0	0.696
21-09-15 22:40	-2	0.0	0.0	10.752
21-09-15 22:50	-2	0.0	0.0	0.0
21-09-15 23:00	-2	0.0	0.0	9.792
21-09-15 23:10	-2	0.0	0.696	0.0
21-09-15 23:20	-2	8.872	11.760000000000002	2.712
21-09-15 23:30	-2	17.432000000000002	1.464	0.0
21-09-15 23:40	-2	1.7520000000000002	1.56	1.9920000000000002
21-09-15 23:50	-2	0.24	7.343999999999999	13.943999999999999
21-09-16 00:00	-2	0.0	26.008000000000003	0.648
21-09-16 00:10	-2	0.0	1.8080000000000003	0.0
21-09-16 00:20	-2	0.33599999999999997	0.0	0.0
21-09-16 00:30	-2	0.0	8.344	0.144
21-09-16 00:40	-2	0.192	0.368	2.592
21-09-16 00:50	-2	0.024	0.0	2.5919999999999996
21-09-16 01:00	-2	3.6719999999999997	0.0	0.0
21-09-16 01:10	-2	0.8160000000000001	0.0	0.0
21-09-16 01:20	-2	0.0	0.0	0.0
21-09-16 01:30	-2	1.8240000000000003	3.6719999999999997	0.6
21-09-16 01:40	-2	0.0	1.44	2.5919999999999996
21-09-16 01:50	-2	5.5440000000000005	2.9520000000000004	2.952
21-09-16 02:00	-2	4.128	0.264	6.664
21-09-16 02:10	-2	0.12	0.0	2.504
21-09-16 02:20	-2	0.024	0.048	5.76
21-09-16 02:30	-2	0.0	0.552	4.944
21-09-16 02:40	-2	0.648	3.6719999999999997	11.352
21-09-16 02:50	-2	0.0	0.72	0.0
21-09-16 03:00	-2	0.0	0.0	1.9440000000000002
21-09-16 03:10	-2	0.0	0.0	0.504
21-09-16 03:20	-2	0.0	0.0	0.0
21-09-16 03:30	-2	0.0	0.096	0.0
21-09-16 03:40	-2	0.0	3.504	0.0
21-09-16 03:50	-2	0.0	1.7280000000000002	0.36
21-09-16 04:00	-2	0.0	6.072	4.368
21-09-16 04:10	-2	0.0	0.144	8.808000000000002
21-09-16 04:20	-2	0.6960000000000001	10.104	12.16
21-09-16 04:30	-2	16.176000000000002	2.952	4.448
21-09-16 04:40	-2	2.352	0.0	18.312
21-09-16 04:50	-2	22.416000000000004	2.016	6.888
21-09-16 05:00	-2	0.072	0.48	0.8400000000000001
21-09-16 05:10	-2	4.984	0.0	6.984
21-09-16 05:20	-2	27.224	0.42400000000000004	1.032
21-09-16 05:30	-2	0.0	3.3920000000000003	17.424
21-09-16 05:40	-2	0.36	0.16799999999999998	0.0
21-09-16 05:50	-2	3.192	0.8879999999999999	4.68
21-09-16 06:00	-2	0.288	0.144	0.8160000000000001
21-09-16 06:10	-2	0.0	0.36	0.0
21-09-16 06:20	-2	0.0	0.0	0.0
21-09-16 06:30	-2	0.0	0.0	6.792
21-09-16 06:40	-2	0.192	0.144	1.1520000000000001
21-09-16 06:50	-2	0.0	0.0	0.5279999999999999
21-09-16 07:00	-1	0.0	0.096	0.0
21-09-16 07:10	-1	0.0	0.0	0.0
21-09-16 07:20	-1	0.0	0.0	0.312
21-09-16 07:30	-1	0.0	0.0	0.0
21-09-16 07:40	-1	0.0	0.0	0.0
21-09-16 07:50	-1	0.0	0.12	0.0
21-09-16 08:00	-1	0.0	0.384	0.0
21-09-16 08:10	-1	0.16799999999999998	0.0	0.0
21-09-16 08:20	-1	0.0	0.0	0.0
21-09-16 08:30	-1	0.0	0.0	0.0
21-09-16 08:40	-1	0.0	0.0	0.0
21-09-16 08:50	-1	0.144	0.0	0.0
21-09-16 09:00	-1	0.0	0.0	0.0
21-09-16 09:10	-1	0.0	0.0	0.0
21-09-16 09:20	-1	0.0	0.0	0.0
21-09-16 09:30	-1	0.0	0.0	0.0
21-09-16 09:40	-1	0.0	0.0	0.0
21-09-16 09:50	-1	0.0	0.0	0.0
21-09-16 10:00	-1	0.0	0.0	0.0
21-09-16 10:10	-1	0.0	0.0	0.0
21-09-16 10:20	-1	0.0	0.0	0.0
21-09-16 10:30	-1	0.096	0.9120000000000001	0.0
21-09-16 10:40	-1	0.0	3.168	0.0
21-09-16 10:50	-1	2.592	0.0	1.56
21-09-16 11:00	-1	0.40800000000000003	2.04	2.5680000000000005
21-09-16 11:10	-1	4.824	0.192	2.976
21-09-16 11:20	-1	3.024	0.0	2.016
21-09-16 11:30	-1	0.384	0.36	0.0
21-09-16 11:40	-1	9.528	0.0	0.0
21-09-16 11:50	-1	2.4	1.176	0.8400000000000001
21-09-16 12:00	-1	0.0	0.0	0.0
21-09-16 12:10	-1	0.0	0.0	0.0
21-09-16 12:20	-1	0.0	0.0	0.0
21-09-16 12:30	-1	0.0	0.0	0.0
21-09-16 12:40	-1	0.0	0.0	0.0
21-09-16 12:50	-1	0.0	0.0	0.0
21-09-16 13:00	-1	1.752	0.0	0.0
21-09-16 13:10	-1	0.0	0.0	0.0
21-09-16 13:20	-1	0.0	0.0	0.0
21-09-16 13:30	-1	0.0	0.0	0.0
21-09-16 13:40	-1	0.0	0.0	0.0
21-09-16 13:50	-1	0.0	0.0	0.0
21-09-16 14:00	-1	0.0	0.0	0.0
21-09-16 14:10	-1	0.0	0.0	0.0
21-09-16 14:20	-1	0.0	0.0	0.0
21-09-16 14:30	-1	0.0	0.024	0.144
21-09-16 14:40	-1	0.0	0.0	0.0
21-09-16 14:50	-1	0.0	0.0	0.0
21-09-16 15:00	-1	0.0	0.0	0.0
21-09-16 15:10	-1	7.056	0.0	5.5440000000000005
21-09-16 15:20	-1	0.624	0.0	1.296
21-09-16 15:30	-1	5.04	4.872	0.6719999999999999
21-09-16 15:40	-1	0.0	0.0	0.552
21-09-16 15:50	-1	0.0	0.0	1.272
21-09-16 16:00	-1	0.0	0.0	0.8640000000000001
21-09-16 16:10	-1	0.0	0.0	0.0
21-09-16 16:20	-1	0.0	0.0	0.0
21-09-16 16:30	-1	0.0	0.0	0.0
21-09-16 16:40	-1	0.0	0.0	0.0
21-09-16 16:50	-1	0.0	0.0	0.0
21-09-16 17:00	-1	0.0	0.0	0.0
21-09-16 17:10	-1	0.0	0.0	0.0
21-09-16 17:20	-1	0.0	0.0	0.0
21-09-16 17:30	-1	0.0	0.0	0.0
21-09-16 17:40	-1	0.0	0.0	0.0
21-09-16 17:50	-1	0.0	0.0	0.0
21-09-16 18:00	-1	0.0	0.0	0.048
21-09-16 18:10	-1	0.0	0.0	0.0
21-09-16 18:20	-1	0.0	0.0	1.92
21-09-16 18:30	-1	0.0	0.16799999999999998	1.008
21-09-16 18:40	-1	0.0	0.0	7.368
21-09-16 18:50	-1	0.0	0.0	2.304
21-09-16 19:00	-1	0.0	0.0	0.0
21-09-16 19:10	-1	2.112	0.0	0.0
21-09-16 19:20	-1	0.0	0.0	0.0
21-09-16 19:30	-1	1.44	0.48	0.0
21-09-16 19:40	-1	2.616	0.0	0.0
21-09-16 19:50	-1	0.0	0.0	0.0
21-09-16 20:00	-1	0.0	2.472	0.144
21-09-16 20:10	-1	4.4799999999999995	0.0	0.072
21-09-16 20:20	-1	0.4640000000000001	7.215999999999999	3.12
21-09-16 20:30	-1	0.0	21.176	0.0
21-09-16 20:40	-1	0.0	9.096	0.0
21-09-16 20:50	-1	1.3679999999999999	0.0	20.04
21-09-16 21:00	-1	0.0	0.0	0.0
21-09-16 21:10	-1	0.0	0.0	0.0
21-09-16 21:20	-1	0.0	0.0	0.0
21-09-16 21:30	-1	0.0	0.0	0.0
21-09-16 21:40	-1	0.0	0.0	0.0
21-09-16 21:50	-1	0.0	0.0	0.384
21-09-16 22:00	-1	0.0	0.0	4.632
21-09-16 22:10	-1	0.0	0.0	11.367999999999999
21-09-16 22:20	-1	0.0	5.4	0.10400000000000001
21-09-16 22:30	-1	0.0	1.464	0.0
21-09-16 22:40	-1	0.088	6.144	17.856
21-09-16 22:50	-1	4.087999999999999	1.264	0.12000000000000002
21-09-16 23:00	-1	0.0	4.784000000000001	0.0
21-09-16 23:10	-1	1.8240000000000003	0.6	0.792
21-09-16 23:20	-1	5.256	2.3920000000000003	1.0559999999999998
21-09-16 23:30	-1	0.192	19.856	0.12
21-09-16 23:40	-1	0.0	2.136	9.696000000000002
21-09-16 23:50	-1	0.0	0.0	0.43200000000000005
21-09-17 00:00	-1	0.0	0.8160000000000001	0.504
21-09-17 00:10	-1	0.0	0.0	4.44
21-09-17 00:20	-1	0.21600000000000003	0.0	0.048
21-09-17 00:30	-1	0.0	0.0	0.0
21-09-17 00:40	-1	1.968	4.992	2.112
21-09-17 00:50	-1	0.6479999999999999	2.512	0.24
21-09-17 01:00	-1	0.72	3.032	0.40800000000000003
21-09-17 01:10	-1	0.12	7.944	0.21600000000000003
21-09-17 01:20	-1	0.0	0.0	6.5280000000000005
21-09-17 01:30	-1	8.831999999999999	0.0	0.0
21-09-17 01:40	-1	0.0	0.16799999999999998	5.688000000000001
21-09-17 01:50	-1	0.0	0.096	0.0
21-09-17 02:00	-1	3.4799999999999995	3.4560000000000004	0.0
21-09-17 02:10	-1	0.0	0.0	0.0
21-09-17 02:20	-1	2.208	0.0	0.0
21-09-17 02:30	-1	0.0	0.0	3.936
21-09-17 02:40	-1	0.0	0.0	0.0
21-09-17 02:50	-1	0.072	2.7359999999999998	1.6079999999999999
21-09-17 03:00	-1	0.528	0.0	4.248
21-09-17 03:10	-1	0.0	3.6399999999999997	0.192
21-09-17 03:20	-1	0.0	1.544	0.096
21-09-17 03:30	-1	0.0	0.768	1.1280000000000001
21-09-17 03:40	-1	0.552	0.43200000000000005	11.664
21-09-17 03:50	-1	0.0	5.304	5.28
21-09-17 04:00	-1	0.0	1.08	0.0
21-09-17 04:10	-1	15.672	0.16799999999999998	2.3520000000000003
21-09-17 04:20	-1	0.672	3.2640000000000002	20.088
21-09-17 04:30	-1	19.360000000000003	2.784	0.33599999999999997
21-09-17 04:40	-1	1.736	1.92	0.0
21-09-17 04:50	-1	1.176	0.0	5.664
21-09-17 05:00	-1	0.8880000000000001	3.2399999999999998	4.248
21-09-17 05:10	-1	7.392	2.2800000000000002	0.792
21-09-17 05:20	-1	1.92	0.0	1.392
21-09-17 05:30	-1	8.687999999999999	2.016	0.0
21-09-17 05:40	-1	5.112	1.536	0.8880000000000001
21-09-17 05:50	-1	1.3679999999999999	1.7040000000000002	0.12
21-09-17 06:00	-1	0.12	1.128	6.784000000000001
21-09-17 06:10	-1	3.408	0.0	5.168
21-09-17 06:20	-1	1.608	0.552	0.0
21-09-17 06:30	-1	0.0	0.288	0.12
21-09-17 06:40	-1	3.312	0.96	0.0
21-09-17 06:50	-1	0.0	0.0	0.0
21-09-17 07:00	0	0.0	0.0	0.0
21-09-17 07:10	0	0.0	0.0	0.0
21-09-17 07:20	0	0.0	0.0	0.0
21-09-17 07:30	0	0.0	0.0	0.0
21-09-17 07:40	0	0.288	0.0	0.8640000000000001
21-09-17 07:50	0	0.0	0.0	0.0
21-09-17 08:00	0	0.0	0.0	0.0
21-09-17 08:10	0	0.0	0.0	0.0
21-09-17 08:20	0	0.0	0.0	0.0
21-09-17 08:30	0	0.0	0.0	0.0
21-09-17 08:40	0	0.0	0.0	0.0
21-09-17 08:50	0	0.0	0.0	0.0
21-09-17 09:00	0	0.16799999999999998	0.0	0.0
21-09-17 09:10	0	0.0	0.0	0.0
21-09-17 09:20	0	0.33599999999999997	0.0	0.312
21-09-17 09:30	0	0.0	0.0	1.1280000000000001
21-09-17 09:40	0	0.0	0.0	0.0
21-09-17 09:50	0	0.8800000000000001	0.0	0.264
21-09-17 10:00	0	3.464	0.0	0.0
21-09-17 10:10	0	0.33599999999999997	0.096	0.576
21-09-17 10:20	0	1.416	0.6719999999999999	5.544
21-09-17 10:30	0	4.08	2.664	6.336
21-09-17 10:40	0	0.504	3.912	1.6320000000000001
21-09-17 10:50	0	6.888	3.6	0.6719999999999999
21-09-17 11:00	0	5.616	1.44	0.12
21-09-17 11:10	0	0.8880000000000001	2.112	0.0
21-09-17 11:20	0	0.0	0.0	1.512
21-09-17 11:30	0	0.0	0.0	0.0
21-09-17 11:40	0	0.0	0.0	0.0
21-09-17 11:50	0	0.0	0.0	0.0
21-09-17 12:00	0	0.0	0.0	0.0
21-09-17 12:10	0	0.0	0.0	0.0
21-09-17 12:20	0	0.0	0.0	0.0
21-09-17 12:30	0	0.0	0.0	0.0
21-09-17 12:40	0	0.0	0.0	0.0
21-09-17 12:50	0	0.0	0.0	0.0
21-09-17 13:00	0	0.0	0.0	0.0
21-09-17 13:10	0	0.0	0.0	0.0
21-09-17 13:20	0	0.0	0.0	0.0
21-09-17 13:30	0	0.0	0.0	0.0
21-09-17 13:40	0	0.0	0.0	0.0
21-09-17 13:50	0	0.0	0.0	0.0
21-09-17 14:00	0	0.0	0.0	0.40800000000000003
21-09-17 14:10	0	0.384	0.26399999999999996	0.0
21-09-17 14:20	0	1.8960000000000001	0.504	0.6719999999999999
21-09-17 14:30	0	0.0	1.368	0.8880000000000001
21-09-17 14:40	0	12.935999999999998	2.04	0.744
21-09-17 14:50	0	6.888	0.312	0.0
21-09-17 15:00	0	0.0	2.6160000000000005	0.0
21-09-17 15:10	0	0.0	0.0	0.0
21-09-17 15:20	0	0.0	0.0	0.0
21-09-17 15:30	0	0.0	0.0	0.0
21-09-17 15:40	0	0.0	0.0	0.0
21-09-17 15:50	0	0.0	0.0	0.0
21-09-17 16:00	0	0.0	0.0	0.0
21-09-17 16:10	0	0.0	0.0	0.0
21-09-17 16:20	0	0.0	0.0	0.0
21-09-17 16:30	0	0.0	0.0	0.0
21-09-17 16:40	0	0.0	0.0	0.0
21-09-17 16:50	0	0.0	0.0	0.0
21-09-17 17:00	0	0.0	0.0	0.0
21-09-17 17:10	0	0.0	0.0	0.0
21-09-17 17:20	0	0.0	0.0	0.0
21-09-17 17:30	0	0.0	0.0	0.0
21-09-17 17:40	0	0.0	0.0	0.0
21-09-17 17:50	0	0.6	0.0	0.24
21-09-17 18:00	0	0.0	0.0	0.0
21-09-17 18:10	0	0.072	0.43200000000000005	0.0
21-09-17 18:20	0	0.0	0.0	0.0
21-09-17 18:30	0	0.0	0.0	0.0
21-09-17 18:40	0	0.0	0.0	0.0
21-09-17 18:50	0	0.0	0.0	0.0
21-09-17 19:00	0	0.0	0.0	0.0
21-09-17 19:10	0	0.0	0.0	0.0
21-09-17 19:20	0	0.0	0.33599999999999997	0.0
21-09-17 19:30	0	0.0	0.16799999999999998	0.0
21-09-17 19:40	0	0.0	0.0	0.144
21-09-17 19:50	0	0.0	0.0	0.0
21-09-17 20:00	0	0.0	0.0	0.0
21-09-17 20:10	0	3.936	0.0	4.944
21-09-17 20:20	0	6.696000000000001	0.0	3.336
21-09-17 20:30	0	0.0	0.0	0.0
21-09-17 20:40	0	0.0	0.504	0.0
21-09-17 20:50	0	0.0	0.0	0.0
21-09-17 21:00	0	0.0	0.0	0.0
21-09-17 21:10	0	0.0	0.0	4.296
21-09-17 21:20	0	0.0	0.0	0.0
21-09-17 21:30	0	0.0	0.0	0.0
21-09-17 21:40	0	0.0	0.0	1.488
21-09-17 21:50	0	0.0	0.384	6.456
21-09-17 22:00	0	0.24	0.0	0.21600000000000003
21-09-17 22:10	0	0.0	0.0	0.24
21-09-17 22:20	0	0.0	0.0	0.0
21-09-17 22:30	0	0.0	0.0	0.0
21-09-17 22:40	0	0.0	0.0	0.0
21-09-17 22:50	0	0.12	0.0	0.0
21-09-17 23:00	0	0.0	1.008	0.0
21-09-17 23:10	0	0.0	0.096	0.0
21-09-17 23:20	0	0.0	2.8560000000000003	6.096
21-09-17 23:30	0	0.0	0.072	0.12
21-09-17 23:40	0	0.0	0.24	3.8879999999999995
21-09-17 23:50	0	0.0	0.0	1.968
21-09-18 00:00	0	0.0	0.0	0.0
21-09-18 00:10	0	0.16799999999999998	3.6480000000000006	6.648000000000001
21-09-18 00:20	0	0.0	0.0	3.3840000000000003
21-09-18 00:30	0	0.0	0.0	0.024
21-09-18 00:40	0	3.624	0.0	0.0
21-09-18 00:50	0	0.16799999999999998	0.24	0.33599999999999997
21-09-18 01:00	0	0.0	12.120000000000001	5.808
21-09-18 01:10	0	0.384	4.464	1.6320000000000001
21-09-18 01:20	0	0.768	1.104	0.16799999999999998
21-09-18 01:30	0	0.0	0.0	0.0
21-09-18 01:40	0	0.0	0.0	0.8640000000000001
21-09-18 01:50	0	0.0	0.0	5.76
21-09-18 02:00	0	3.912	0.0	9.456
21-09-18 02:10	0	4.248	0.0	4.824
21-09-18 02:20	0	0.0	0.288	0.0
21-09-18 02:30	0	0.0	1.9920000000000002	0.0
21-09-18 02:40	0	0.28800000000000003	0.0	0.0
21-09-18 02:50	0	0.0	0.0	2.4
21-09-18 03:00	0	0.0	0.40800000000000003	0.552
21-09-18 03:10	0	2.112	7.2	11.544
21-09-18 03:20	0	4.151999999999999	1.224	1.176
21-09-18 03:30	0	1.536	0.0	1.8240000000000003
21-09-18 03:40	0	0.21600000000000003	0.096	1.584
21-09-18 03:50	0	0.0	0.0	0.96
21-09-18 04:00	0	2.232	3.168	0.0
21-09-18 04:10	0	2.3280000000000003	3.8160000000000003	4.632
21-09-18 04:20	0	1.968	0.0	2.3040000000000003
21-09-18 04:30	0	10.272	0.0	1.176
21-09-18 04:40	0	5.784	0.0	0.40800000000000003
21-09-18 04:50	0	0.26399999999999996	0.0	2.304
21-09-18 05:00	0	4.464	0.0	0.0
21-09-18 05:10	0	3.864	2.3280000000000003	3.528
21-09-18 05:20	0	6.336	0.0	10.128
21-09-18 05:30	0	0.072	2.184	3.5520000000000005
21-09-18 05:40	0	0.0	0.0	0.0
21-09-18 05:50	0	3.4799999999999995	0.0	5.136
21-09-18 06:00	0	0.0	0.0	13.176000000000002
21-09-18 06:10	0	0.552	0.0	12.360000000000001
21-09-18 06:20	0	0.0	0.192	0.0
21-09-18 06:30	0	1.3679999999999999	0.288	0.8879999999999999
21-09-18 06:40	0	0.0	0.0	7.632
21-09-18 06:50	0	0.0	0.0	0.0
21-09-18 07:00	1	0.0	0.0	0.0
21-09-18 07:10	1	0.0	0.0	0.0
21-09-18 07:20	1	0.0	0.0	0.0
21-09-18 07:30	1	0.0	0.0	0.0
21-09-18 07:40	1	0.0	0.0	0.0
21-09-18 07:50	1	0.0	0.0	0.0
21-09-18 08:00	1	0.0	0.0	0.0
21-09-18 08:10	1	0.0	0.0	0.0
21-09-18 08:20	1	0.0	0.0	0.0
21-09-18 08:30	1	0.0	0.0	0.0
21-09-18 08:40	1	0.0	0.0	0.0
21-09-18 08:50	1	0.0	0.0	0.0
21-09-18 09:00	1	0.0	0.0	0.0
21-09-18 09:10	1	0.0	7.295999999999999	0.0
21-09-18 09:20	1	0.0	0.0	0.0
21-09-18 09:30	1	0.0	5.592	0.0
21-09-18 09:40	1	0.0	0.0	0.0
21-09-18 09:50	1	0.0	0.0	0.312
21-09-18 10:00	1	1.7760000000000002	0.312	2.088
21-09-18 10:10	1	0.0	1.008	0.048
21-09-18 10:20	1	22.752000000000002	2.944	0.288
21-09-18 10:30	1	1.6800000000000002	15.920000000000002	0.0
21-09-18 10:40	1	1.3199999999999998	1.176	1.536
21-09-18 10:50	1	3.3600000000000003	4.728	1.464
21-09-18 11:00	1	3.6480000000000006	0.072	1.104
21-09-18 11:10	1	0.264	0.0	0.0
21-09-18 11:20	1	0.0	0.0	0.0
21-09-18 11:30	1	3.9120000000000004	0.0	0.0
21-09-18 11:40	1	0.0	0.0	0.0
21-09-18 11:50	1	0.0	0.0	0.0
21-09-18 12:00	1	0.0	0.0	0.0
21-09-18 12:10	1	0.0	0.0	0.0
21-09-18 12:20	1	0.0	0.0	0.0
21-09-18 12:30	1	0.0	0.0	0.0
21-09-18 12:40	1	0.0	0.0	1.8240000000000003
21-09-18 12:50	1	0.0	0.0	0.0
21-09-18 13:00	1	0.0	0.0	0.0
21-09-18 13:10	1	0.096	0.0	0.0
21-09-18 13:20	1	0.0	0.0	0.0
21-09-18 13:30	1	0.0	0.0	0.0
21-09-18 13:40	1	0.0	0.0	0.0
21-09-18 13:50	1	0.0	0.0	2.568
21-09-18 14:00	1	0.0	0.0	4.08
21-09-18 14:10	1	0.0	0.0	0.0
21-09-18 14:20	1	0.0	0.0	0.0
21-09-18 14:30	1	0.0	0.0	0.0
21-09-18 14:40	1	0.0	0.0	0.0
21-09-18 14:50	1	0.0	0.0	0.0
21-09-18 15:00	1	0.0	0.0	0.0
21-09-18 15:10	1	0.0	0.0	0.0
21-09-18 15:20	1	0.504	0.0	0.5519999999999999
21-09-18 15:30	1	3.216	0.0	0.0
21-09-18 15:40	1	0.0	0.0	0.0
21-09-18 15:50	1	0.33599999999999997	0.0	0.0
21-09-18 16:00	1	1.008	2.064	0.0
21-09-18 16:10	1	1.8	3.4	1.056
21-09-18 16:20	1	0.744	7.4239999999999995	2.7840000000000003
21-09-18 16:30	1	0.0	0.0	0.0
21-09-18 16:40	1	0.0	0.0	0.0
21-09-18 16:50	1	0.0	0.0	0.0
21-09-18 17:00	1	0.0	0.0	0.0
21-09-18 17:10	1	0.0	0.0	0.0
21-09-18 17:20	1	0.0	0.0	0.0
21-09-18 17:30	1	0.0	0.0	0.0
21-09-18 17:40	1	0.0	0.0	0.0
21-09-18 17:50	1	0.0	1.224	0.0
21-09-18 18:00	1	0.0	0.0	0.0
21-09-18 18:10	1	0.0	0.6	0.0
21-09-18 18:20	1	0.0	0.0	0.0
21-09-18 18:30	1	0.0	0.0	0.0
21-09-18 18:40	1	0.0	0.0	0.0
21-09-18 18:50	1	0.0	0.0	4.936
21-09-18 19:00	1	0.0	0.0	4.232000000000001
21-09-18 19:10	1	0.0	0.0	0.0
21-09-18 19:20	1	1.44	0.144	0.0
21-09-18 19:30	1	0.048	0.096	0.0
21-09-18 19:40	1	0.072	0.0	0.0
21-09-18 19:50	1	5.856	0.0	0.0
21-09-18 20:00	1	0.0	0.312	0.0
21-09-18 20:10	1	0.0	0.288	2.2800000000000002
21-09-18 20:20	1	0.0	0.0	0.0
21-09-18 20:30	1	0.0	0.8400000000000001	0.0
21-09-18 20:40	1	0.0	0.0	0.624
21-09-18 20:50	1	3.12	0.144	3.3840000000000003
21-09-18 21:00	1	0.0	0.0	0.0
21-09-18 21:10	1	0.0	0.0	0.0
21-09-18 21:20	1	0.0	0.0	0.0
21-09-18 21:30	1	0.0	2.064	1.8960000000000001
21-09-18 21:40	1	0.0	0.0	0.0
21-09-18 21:50	1	1.2	0.0	2.184
21-09-18 22:00	1	0.984	6.336	2.592
21-09-18 22:10	1	0.9120000000000001	0.0	0.0
21-09-18 22:20	1	0.0	0.0	0.8879999999999999
21-09-18 22:30	1	0.0	0.0	6.263999999999999
21-09-18 22:40	1	0.0	0.0	0.0
21-09-18 22:50	1	0.0	0.0	0.0
21-09-18 23:00	1	0.0	2.544	0.0
21-09-18 23:10	1	0.576	0.0	0.45600000000000007
21-09-18 23:20	1	0.0	0.0	5.5920000000000005
21-09-18 23:30	1	0.0	0.0	0.192
21-09-18 23:40	1	0.0	0.0	1.176
21-09-18 23:50	1	8.52	0.0	0.096
21-09-19 00:00	1	0.0	5.856	0.096
21-09-19 00:10	1	2.568	0.192	1.176
21-09-19 00:20	1	6.096	0.744	1.7759999999999998
21-09-19 00:30	1	1.9920000000000002	0.984	6.096000000000001
21-09-19 00:40	1	0.0	0.0	6.5280000000000005
21-09-19 00:50	1	0.024	6.984	0.0
21-09-19 01:00	1	0.0	0.5680000000000001	0.6
21-09-19 01:10	1	0.0	2.6719999999999997	0.072
21-09-19 01:20	1	0.312	4.68	0.0
21-09-19 01:30	1	2.448	0.0	0.624
21-09-19 01:40	1	0.792	0.6	0.0
21-09-19 01:50	1	0.0	0.0	6.432
21-09-19 02:00	1	0.0	0.0	0.312
21-09-19 02:10	1	0.0	0.0	1.032
21-09-19 02:20	1	0.288	0.096	0.0
21-09-19 02:30	1	0.45600000000000007	0.0	7.296000000000001
21-09-19 02:40	1	0.0	0.0	0.768
21-09-19 02:50	1	0.0	0.0	0.12
21-09-19 03:00	1	0.0	0.0	0.0
21-09-19 03:10	1	0.36	0.0	0.0
21-09-19 03:20	1	0.0	0.0	0.0
21-09-19 03:30	1	0.0	0.0	0.0
21-09-19 03:40	1	0.16799999999999998	0.024	3.936
21-09-19 03:50	1	4.5120000000000005	0.144	0.6479999999999999
21-09-19 04:00	1	2.016	2.976	6.384
21-09-19 04:10	1	0.0	7.368	0.696
21-09-19 04:20	1	1.152	0.0	6.096
21-09-19 04:30	1	7.32	4.4399999999999995	2.04
21-09-19 04:40	1	0.36	0.384	3.768
21-09-19 04:50	1	0.072	0.0	3.024
21-09-19 05:00	1	2.2800000000000002	7.968000000000001	0.16799999999999998
21-09-19 05:10	1	7.92	0.144	0.6
21-09-19 05:20	1	4.968	9.6	5.640000000000001
21-09-19 05:30	1	5.232	5.688000000000001	0.192
21-09-19 05:40	1	0.21600000000000003	0.0	0.48
21-09-19 05:50	1	4.343999999999999	0.0	0.072
21-09-19 06:00	1	0.12	0.0	2.304
21-09-19 06:10	1	4.223999999999999	0.24	0.648
21-09-19 06:20	1	0.36	0.0	7.056
21-09-19 06:30	1	0.192	0.0	0.0
21-09-19 06:40	1	0.0	2.3040000000000003	0.0
21-09-19 06:50	1	0.0	0.0	0.0
21-09-19 07:00	2	0.0	0.0	0.0
21-09-19 07:10	2	0.0	0.0	0.0
21-09-19 07:20	2	0.0	0.0	0.0
21-09-19 07:30	2	0.0	0.0	0.0
21-09-19 07:40	2	0.0	0.0	0.0
21-09-19 07:50	2	0.0	0.0	0.0
21-09-19 08:00	2	0.0	0.0	0.0
21-09-19 08:10	2	0.0	0.0	0.0
21-09-19 08:20	2	0.0	0.0	0.0
21-09-19 08:30	2	0.0	0.0	0.0
21-09-19 08:40	2	0.0	0.0	0.0
21-09-19 08:50	2	0.0	0.0	0.0
21-09-19 09:00	2	0.0	0.0	0.0
21-09-19 09:10	2	0.0	0.0	0.0
21-09-19 09:20	2	0.0	0.0	0.0
21-09-19 09:30	2	0.0	1.3920000000000001	0.0
21-09-19 09:40	2	0.0	1.6480000000000001	0.0
21-09-19 09:50	2	0.0	3.6079999999999997	0.0
21-09-19 10:00	2	0.0	0.768	0.0
21-09-19 10:10	2	0.0	2.472	0.0
21-09-19 10:20	2	0.0	0.0	0.072
21-09-19 10:30	2	0.0	0.0	3.7439999999999998
21-09-19 10:40	2	0.0	1.608	0.0
21-09-19 10:50	2	4.32	9.48	0.0
21-09-19 11:00	2	0.576	0.5519999999999999	0.0
21-09-19 11:10	2	0.12	0.40800000000000003	0.0
21-09-19 11:20	2	0.0	0.0	7.08
21-09-19 11:30	2	0.0	0.0	0.0
21-09-19 11:40	2	0.0	0.376	0.0
21-09-19 11:50	2	1.6320000000000001	2.2880000000000003	2.016
21-09-19 12:00	2	0.0	4.008	0.0
21-09-19 12:10	2	0.0	0.0	0.0
21-09-19 12:20	2	0.0	0.0	0.0
21-09-19 12:30	2	0.0	0.0	0.0
21-09-19 12:40	2	0.0	0.0	0.0
21-09-19 12:50	2	0.0	0.0	0.0
21-09-19 13:00	2	0.0	0.024	0.0
21-09-19 13:10	2	0.0	0.0	0.0
21-09-19 13:20	2	0.0	0.0	0.0
21-09-19 13:30	2	0.0	0.0	0.0
21-09-19 13:40	2	0.0	0.0	0.0
21-09-19 13:50	2	0.0	0.0	0.0
21-09-19 14:00	2	0.0	0.0	0.0
21-09-19 14:10	2	0.0	0.0	0.0
21-09-19 14:20	2	0.696	0.0	0.0
21-09-19 14:30	2	0.0	0.0	0.0
21-09-19 14:40	2	0.0	0.0	0.0
21-09-19 14:50	2	0.0	0.552	0.0
21-09-19 15:00	2	0.0	0.43200000000000005	0.0
21-09-19 15:10	2	2.688	0.0	0.0
21-09-19 15:20	2	0.0	1.3679999999999999	0.0
21-09-19 15:30	2	0.648	1.7759999999999998	0.0
21-09-19 15:40	2	0.0	0.0	0.0
21-09-19 15:50	2	0.0	0.0	0.0
21-09-19 16:00	2	0.0	0.0	0.0
21-09-19 16:10	2	0.0	0.0	0.43200000000000005
21-09-19 16:20	2	2.136	0.0	2.832
21-09-19 16:30	2	0.0	0.0	0.48
21-09-19 16:40	2	4.680000000000001	0.0	0.048
21-09-19 16:50	2	0.0	0.0	0.0
21-09-19 17:00	2	0.144	0.984	0.0
21-09-19 17:10	2	0.0	0.0	0.0
21-09-19 17:20	2	0.0	1.32	0.0
21-09-19 17:30	2	0.0	0.0	0.0
21-09-19 17:40	2	0.0	0.0	0.0
21-09-19 17:50	2	0.0	0.0	0.0
21-09-19 18:00	2	0.0	0.0	0.0
21-09-19 18:10	2	0.0	0.0	0.0
21-09-19 18:20	2	0.0	0.0	0.0
21-09-19 18:30	2	0.0	0.0	0.0
21-09-19 18:40	2	0.0	0.0	0.0
21-09-19 18:50	2	0.0	0.0	0.0
21-09-19 19:00	2	0.0	0.0	0.0
21-09-19 19:10	2	0.0	0.0	0.0
21-09-19 19:20	2	0.0	0.0	0.0
21-09-19 19:30	2	0.0	0.0	5.16
21-09-19 19:40	2	0.144	3.168	0.696
21-09-19 19:50	2	0.0	7.128	1.2959999999999998
21-09-19 20:00	2	0.0	1.32	8.232
21-09-19 20:10	2	1.248	2.7600000000000002	0.0
21-09-19 20:20	2	0.528	0.0	0.0
21-09-19 20:30	2	1.104	0.0	2.8560000000000003
21-09-19 20:40	2	0.0	0.0	0.0
21-09-19 20:50	2	0.0	0.0	0.0
21-09-19 21:00	2	0.0	0.0	0.0
21-09-19 21:10	2	0.0	0.0	0.648
21-09-19 21:20	2	4.488	0.0	0.648
21-09-19 21:30	2	0.0	0.0	0.0
21-09-19 21:40	2	0.0	0.0	4.032
21-09-19 21:50	2	0.0	0.0	0.0
21-09-19 22:00	2	0.0	0.0	0.0
21-09-19 22:10	2	0.0	0.0	0.0
21-09-19 22:20	2	0.0	0.0	0.0
21-09-19 22:30	2	0.0	0.0	0.0
21-09-19 22:40	2	0.0	2.232	5.688000000000001
21-09-19 22:50	2	0.0	0.0	0.0
21-09-19 23:00	2	0.648	3.8160000000000003	4.2
21-09-19 23:10	2	1.296	2.304	0.12
21-09-19 23:20	2	9.264	0.0	5.304
21-09-19 23:30	2	0.9120000000000001	0.0	3.12
21-09-19 23:40	2	0.0	1.1280000000000001	0.9359999999999999
21-09-19 23:50	2	0.0	1.584	0.8880000000000001
21-09-20 00:00	2	0.4800000000000001	1.56	5.76
21-09-20 00:10	2	1.2719999999999998	0.21600000000000003	2.5200000000000005
21-09-20 00:20	2	0.0	2.304	2.496
21-09-20 00:30	2	0.072	0.0	1.416
21-09-20 00:40	2	0.696	0.0	0.0
21-09-20 00:50	2	0.0	0.0	0.0
21-09-20 01:00	2	0.16799999999999998	0.0	0.192
21-09-20 01:10	2	1.152	0.0	5.064
21-09-20 01:20	2	1.216	0.24	3.192
21-09-20 01:30	2	7.4719999999999995	0.43200000000000005	0.0
21-09-20 01:40	2	1.392	0.0	3.5040000000000004
21-09-20 01:50	2	1.144	1.704	0.0
21-09-20 02:00	2	1.784	0.0	0.144
21-09-20 02:10	2	6.984	0.0	0.0
21-09-20 02:20	2	0.0	0.0	0.0
21-09-20 02:30	2	0.0	1.8240000000000003	0.0
21-09-20 02:40	2	0.0	10.104	0.0
21-09-20 02:50	2	0.8400000000000001	0.72	0.9120000000000001
21-09-20 03:00	2	0.0	0.8880000000000001	1.2
21-09-20 03:10	2	0.64	0.43200000000000005	2.16
21-09-20 03:20	2	2.624	1.288	5.376
21-09-20 03:30	2	0.0	2.6	0.096
21-09-20 03:40	2	0.0	0.288	0.192
21-09-20 03:50	2	0.0	0.072	4.272
21-09-20 04:00	2	0.0	0.0	4.32
21-09-20 04:10	2	0.0	0.16799999999999998	0.792
21-09-20 04:20	2	3.2400000000000007	0.0	0.0
21-09-20 04:30	2	0.0	0.0	0.40800000000000003
21-09-20 04:40	2	0.72	0.0	1.6800000000000002
21-09-20 04:50	2	3.432	0.0	1.6560000000000001
21-09-20 05:00	2	13.296000000000001	0.0	4.128
21-09-20 05:10	2	0.144	0.096	0.192
21-09-20 05:20	2	0.0	4.848000000000001	4.752000000000001
21-09-20 05:30	2	0.576	1.464	9.216
21-09-20 05:40	2	1.9200000000000004	4.656000000000001	0.096
21-09-20 05:50	2	1.8720000000000003	0.0	0.504
21-09-20 06:00	2	1.7760000000000002	2.952	4.464
21-09-20 06:10	2	10.8	0.36	0.42400000000000004
21-09-20 06:20	2	0.264	0.0	0.968
21-09-20 06:30	2	0.0	4.368	3.504
21-09-20 06:40	2	0.0	1.9920000000000002	0.0
21-09-20 06:50	2	0.0	3.624	0.0
21-09-20 07:00	3	0.0	0.0	0.0
21-09-20 07:10	3	0.29333333333333333	1.6800000000000002	0.0
21-09-20 07:20	3	0.0	0.048	0.0
21-09-20 07:30	3	0.0	0.0	0.0
21-09-20 07:40	3	0.0	0.096	0.0
21-09-20 07:50	3	0.0	0.0	0.0
21-09-20 08:00	3	0.0	0.0	0.0
21-09-20 08:10	3	0.0	0.0	0.0
21-09-20 08:20	3	0.0	0.0	0.0
21-09-20 08:30	3	0.0	0.0	0.0
21-09-20 08:40	3	0.0	0.0	0.0
21-09-20 08:50	3	0.0	0.0	0.0
21-09-20 09:00	3	0.0	0.0	0.0
21-09-20 09:10	3	0.0	0.0	0.0
21-09-20 09:20	3	0.0	0.0	0.0
21-09-20 09:30	3	0.0	0.0	0.0
21-09-20 09:40	3	0.0	0.0	0.0
21-09-20 09:50	3	0.16799999999999998	0.264	0.0
21-09-20 10:00	3	0.0	0.0	0.0
21-09-20 10:10	3	3.996	0.45600000000000007	3.4560000000000004
21-09-20 10:20	3	1.9560000000000002	0.0	0.144
21-09-20 10:30	3	0.4800000000000001	3.024	5.328
21-09-20 10:40	3	4.512	5.4719999999999995	0.0
21-09-20 10:50	3	0.12	1.248	1.056
21-09-20 11:00	3	0.43200000000000005	0.0	5.208
21-09-20 11:10	3	0.0	0.0	0.192
21-09-20 11:20	3	0.12	0.0	4.776000000000001
21-09-20 11:30	3	2.376	0.0	0.0
21-09-20 11:40	3	2.064	0.0	0.048
21-09-20 11:50	3	1.968	0.0	0.21600000000000003
21-09-20 12:00	3	0.0	0.0	0.0
21-09-20 12:10	3	0.0	0.0	0.0
21-09-20 12:20	3	0.0	0.0	0.0
21-09-20 12:30	3	0.0	0.0	0.0
21-09-20 12:40	3	0.0	0.0	0.0
21-09-20 12:50	3	0.0	0.0	0.0
21-09-20 13:00	3	0.0	0.0	0.0
21-09-20 13:10	3	0.0	0.0	0.0
21-09-20 13:20	3	0.0	0.0	0.0
21-09-20 13:30	3	0.0	0.0	0.0
21-09-20 13:40	3	0.0	0.0	0.0
21-09-20 13:50	3	0.0	0.0	0.33599999999999997
21-09-20 14:00	3	0.0	0.0	0.0
21-09-20 14:10	3	0.0	0.096	0.072
21-09-20 14:20	3	0.0	0.0	0.0
21-09-20 14:30	3	0.0	0.0	0.0
21-09-20 14:40	3	0.0	6.888	0.984
21-09-20 14:50	3	0.0	0.0	3.7920000000000003
21-09-20 15:00	3	0.0	0.0	2.112
21-09-20 15:10	3	0.0	0.0	0.0
21-09-20 15:20	3	0.0	0.096	0.0
21-09-20 15:30	3	1.6320000000000001	3.528	5.376
21-09-20 15:40	3	0.24	1.416	1.44
21-09-20 15:50	3	3.4560000000000004	1.2	5.087999999999999
21-09-20 16:00	3	0.576	2.208	4.752000000000001
21-09-20 16:10	3	1.704	3.096	5.880000000000001
21-09-20 16:20	3	0.0	0.0	3.024
21-09-20 16:30	3	0.384	0.0	0.096
21-09-20 16:40	3	0.0	0.0	0.0
21-09-20 16:50	3	0.0	0.0	0.0
21-09-20 17:00	3	0.0	0.0	0.0
21-09-20 17:10	3	0.0	0.0	0.0
21-09-20 17:20	3	0.0	0.12	0.0
21-09-20 17:30	3	0.0	0.0	0.0
21-09-20 17:40	3	0.0	0.0	0.0
21-09-20 17:50	3	0.0	0.0	0.0
21-09-20 18:00	3	0.0	0.144	1.3679999999999999
21-09-20 18:10	3	0.0	3.9120000000000004	0.024
21-09-20 18:20	3	0.0	4.08	0.0
21-09-20 18:30	3	0.0	2.112	0.0
21-09-20 18:40	3	0.0	0.0	0.0
21-09-20 18:50	3	0.0	0.0	0.0
21-09-20 19:00	3	0.0	0.0	0.0
21-09-20 19:10	3	0.0	0.0	0.0
21-09-20 19:20	3	0.0	0.0	0.984
21-09-20 19:30	3	0.288	8.952000000000002	0.288
21-09-20 19:40	3	0.0	3.6719999999999997	0.0
21-09-20 19:50	3	13.968	0.0	0.0
21-09-20 20:00	3	5.112	0.0	0.0
21-09-20 20:10	3	1.7280000000000002	3.048	0.0
21-09-20 20:20	3	0.0	0.0	0.0
21-09-20 20:30	3	0.0	0.0	0.0
21-09-20 20:40	3	0.0	0.0	0.0
21-09-20 20:50	3	0.0	0.0	0.0
21-09-20 21:00	3	2.136	0.0	1.248
21-09-20 21:10	3	11.664	0.0	0.0
21-09-20 21:20	3	0.0	0.0	0.0
21-09-20 21:30	3	0.0	0.0	0.0
21-09-20 21:40	3	5.928	0.144	0.0
21-09-20 21:50	3	0.0	0.0	0.0
21-09-20 22:00	3	0.0	0.0	0.0
21-09-20 22:10	3	0.0	0.0	0.0
21-09-20 22:20	3	0.0	0.5279999999999999	27.624000000000002
21-09-20 22:30	3	0.9359999999999999	0.6719999999999999	15.072
21-09-20 22:40	3	0.0	0.768	19.080000000000002
21-09-20 22:50	3	0.0	0.0	0.0
21-09-20 23:00	3	0.0	0.0	0.0
21-09-20 23:10	3	0.0	0.0	0.0
21-09-20 23:20	3	0.0	0.0	0.0
21-09-20 23:30	3	0.0	0.0	29.112000000000002
21-09-20 23:40	3	0.0	6.216	4.6080000000000005
21-09-20 23:50	3	0.0	0.0	0.0
21-09-21 00:00	3	0.0	1.104	0.0
21-09-21 00:10	3	3.96	0.336	11.568000000000001
21-09-21 00:20	3	0.0	6.288	20.352
21-09-21 00:30	3	0.0	0.0	36.096
21-09-21 00:40	3	0.0	0.8160000000000001	2.664
21-09-21 00:50	3	2.016	0.8400000000000001	0.72
21-09-21 01:00	3	0.096	0.0	1.6320000000000001
21-09-21 01:10	3	2.448	4.536	5.088
21-09-21 01:20	3	1.2719999999999998	0.0	0.264
21-09-21 01:30	3	0.0	3.144	0.33599999999999997
21-09-21 01:40	3	0.0	11.976	1.1280000000000001
21-09-21 01:50	3	0.984	3.912	3.6480000000000006
21-09-21 02:00	3	3.1919999999999997	0.048	0.16799999999999998
21-09-21 02:10	3	26.28	0.576	1.44
21-09-21 02:20	3	1.752	1.392	9.288
21-09-21 02:30	3	0.144	2.784	0.0
21-09-21 02:40	3	0.0	0.0	3.624
21-09-21 02:50	3	2.04	0.0	0.0
21-09-21 03:00	3	0.0	0.0	0.384
21-09-21 03:10	3	0.0	0.0	0.0
21-09-21 03:20	3	0.0	0.0	0.0
21-09-21 03:30	3	0.0	0.0	0.0
21-09-21 03:40	3	0.0	2.4	0.0
21-09-21 03:50	3	0.264	2.1119999999999997	0.0
21-09-21 04:00	3	1.152	1.6560000000000001	0.0
21-09-21 04:10	3	0.12	0.21600000000000003	0.0
21-09-21 04:20	3	0.144	0.0	1.392
21-09-21 04:30	3	6.888	1.536	3.696
21-09-21 04:40	3	1.104	0.0	0.0
21-09-21 04:50	3	15.431999999999999	3.624	1.6800000000000002
21-09-21 05:00	3	16.896	0.0	2.736
21-09-21 05:10	3	6.984	1.7280000000000002	7.752000000000001
21-09-21 05:20	3	3.96	0.0	5.208
21-09-21 05:30	3	0.0	0.16799999999999998	1.176
21-09-21 05:40	3	2.568	0.0	7.176
21-09-21 05:50	3	0.6	0.0	3.624
21-09-21 06:00	3	0.12	0.0	6.720000000000001
21-09-21 06:10	3	0.12	6.023999999999999	0.0
21-09-21 06:20	3	0.192	2.832	0.12
21-09-21 06:30	3	0.0	0.9120000000000001	1.392
21-09-21 06:40	3	0.0	0.0	0.33599999999999997
21-09-21 06:50	3	0.0	0.0	0.0
21-09-21 07:00	4	0.0	0.0	0.0
21-09-21 07:10	4	0.0	0.0	0.0
21-09-21 07:20	4	0.0	0.0	0.0
21-09-21 07:30	4	0.0	0.0	0.0
21-09-21 07:40	4	0.0	0.0	0.0
21-09-21 07:50	4	0.0	0.0	0.0
21-09-21 08:00	4	0.0	0.0	0.0
21-09-21 08:10	4	0.0	0.0	0.0
21-09-21 08:20	4	0.0	0.12	0.144
21-09-21 08:30	4	0.0	0.096	0.0
21-09-21 08:40	4	0.0	0.16799999999999998	1.704
21-09-21 08:50	4	0.0	0.0	0.0
21-09-21 09:00	4	0.0	7.392	0.096
21-09-21 09:10	4	0.0	7.392	0.8640000000000001
21-09-21 09:20	4	0.0	3.1439999999999997	1.3439999999999999
21-09-21 09:30	4	0.384	4.728	0.0
21-09-21 09:40	4	0.0	0.048	0.0
21-09-21 09:50	4	0.0	0.0	0.0
21-09-21 10:00	4	0.072	0.16799999999999998	2.9520000000000004
21-09-21 10:10	4	4.032	0.024	2.316
21-09-21 10:20	4	0.288	2.4	11.844
21-09-21 10:30	4	0.096	0.0	17.448
21-09-21 10:40	4	4.008	3.72	0.0
21-09-21 10:50	4	0.288	0.24	5.5920000000000005
21-09-21 11:00	4	0.0	0.0	5.5440000000000005
21-09-21 11:10	4	0.6	0.0	0.9360000000000002
21-09-21 11:20	4	0.744	0.0	1.1039999999999999
21-09-21 11:30	4	0.0	0.0	0.0
21-09-21 11:40	4	0.12	0.0	2.64
21-09-21 11:50	4	0.0	0.0	0.0
21-09-21 12:00	4	0.0	0.0	0.0
21-09-21 12:10	4	0.0	0.0	0.0
21-09-21 12:20	4	0.0	0.0	0.0
21-09-21 12:30	4	0.0	0.0	0.0
21-09-21 12:40	4	0.0	0.0	0.0
21-09-21 12:50	4	0.0	0.0	0.0
21-09-21 13:00	4	0.0	0.0	0.0
21-09-21 13:10	4	0.0	0.0	0.0
21-09-21 13:20	4	0.0	0.0	0.0
21-09-21 13:30	4	0.0	0.0	0.0
21-09-21 13:40	4	0.0	0.0	0.0
21-09-21 13:50	4	0.0	0.0	0.0
21-09-21 14:00	4	0.0	0.0	0.0
21-09-21 14:10	4	0.0	0.0	0.0
21-09-21 14:20	4	0.0	0.0	0.0
21-09-21 14:30	4	0.0	0.192	0.0
21-09-21 14:40	4	0.0	0.144	0.0
21-09-21 14:50	4	0.0	0.0	0.0
21-09-21 15:00	4	0.0	0.0	0.0
21-09-21 15:10	4	0.0	0.0	0.0
21-09-21 15:20	4	0.0	0.072	0.0
21-09-21 15:30	4	0.0	0.0	0.0
21-09-21 15:40	4	0.0	0.0	0.0
21-09-21 15:50	4	0.0	0.144	0.0
21-09-21 16:00	4	0.0	0.0	0.0
21-09-21 16:10	4	0.0	0.0	0.0
21-09-21 16:20	4	0.0	0.0	0.0
21-09-21 16:30	4	0.0	0.0	0.0
21-09-21 16:40	4	0.0	0.0	0.0
21-09-21 16:50	4	7.944	1.764	0.0
21-09-21 17:00	4	0.0	9.732000000000001	0.0
21-09-21 17:10	4	1.512	0.768	5.256
21-09-21 17:20	4	2.5439999999999996	0.8880000000000001	1.464
21-09-21 17:30	4	0.0	0.0	1.1760000000000002
21-09-21 17:40	4	0.0	0.0	1.248
21-09-21 17:50	4	0.0	0.0	0.0
21-09-21 18:00	4	0.0	0.0	0.0
21-09-21 18:10	4	0.0	0.0	0.0
21-09-21 18:20	4	0.0	0.0	0.0
21-09-21 18:30	4	0.0	0.0	0.0
21-09-21 18:40	4	0.0	0.0	0.0
21-09-21 18:50	4	0.0	0.0	0.0
21-09-21 19:00	4	3.8400000000000007	0.0	0.0
21-09-21 19:10	4	0.36	6.287999999999999	4.811999999999999
21-09-21 19:20	4	0.744	0.288	0.10800000000000001
21-09-21 19:30	4	0.0	4.632	0.0
21-09-21 19:40	4	0.0	9.792	0.0
21-09-21 19:50	4	0.0	0.0	0.0
21-09-21 20:00	4	0.0	0.0	0.0
21-09-21 20:10	4	0.0	0.0	0.0
21-09-21 20:20	4	0.0	0.0	0.144
21-09-21 20:30	4	0.0	0.0	2.424
21-09-21 20:40	4	0.0	17.652	8.784
21-09-21 20:50	4	0.0	7.0200000000000005	0.0
21-09-21 21:00	4	0.0	0.024	4.632
21-09-21 21:10	4	0.0	0.0	2.904
21-09-21 21:20	4	0.0	0.0	0.0
21-09-21 21:30	4	0.0	0.0	0.0
21-09-21 21:40	4	0.0	0.0	0.0
21-09-21 21:50	4	0.0	0.0	0.0
21-09-21 22:00	4	0.0	0.8400000000000001	0.0
21-09-21 22:10	4	2.664	0.264	0.0
21-09-21 22:20	4	4.8	0.0	0.144
21-09-21 22:30	4	0.0	0.0	0.0
21-09-21 22:40	4	0.0	0.0	4.14
21-09-21 22:50	4	3.024	0.0	1.4520000000000002
21-09-21 23:00	4	0.144	0.0	0.33599999999999997
21-09-21 23:10	4	0.0	0.0	0.0
21-09-21 23:20	4	0.0	0.21600000000000003	1.7879999999999998
21-09-21 23:30	4	0.0	11.448	14.964000000000002
21-09-21 23:40	4	7.944000000000001	0.0	1.9920000000000002
21-09-21 23:50	4	0.0	0.0	0.744
21-09-22 00:00	4	0.0	1.416	0.6
21-09-22 00:10	4	0.384	0.096	0.72
21-09-22 00:20	4	18.168	1.848	7.9079999999999995
21-09-22 00:30	4	2.4240000000000004	1.7759999999999998	16.631999999999998
21-09-22 00:40	4	0.0	1.8960000000000001	1.068
21-09-22 00:50	4	0.0	0.0	3.72
21-09-22 01:00	4	0.0	1.7280000000000002	0.45600000000000007
21-09-22 01:10	4	0.0	0.624	0.0
21-09-22 01:20	4	10.164	0.96	2.8560000000000003
21-09-22 01:30	4	14.484	0.40800000000000003	3.912
21-09-22 01:40	4	0.024	0.8640000000000001	0.0
21-09-22 01:50	4	0.0	0.0	5.064
21-09-22 02:00	4	0.0	2.6399999999999997	1.1039999999999999
21-09-22 02:10	4	0.0	0.0	0.0
21-09-22 02:20	4	0.072	13.608	0.0
21-09-22 02:30	4	2.016	3.6	0.0
21-09-22 02:40	4	0.0	0.0	2.6399999999999997
21-09-22 02:50	4	0.0	0.16799999999999998	0.0
21-09-22 03:00	4	0.0	1.2	0.0
21-09-22 03:10	4	1.6199999999999999	3.9840000000000004	0.0
21-09-22 03:20	4	9.204	2.136	0.0
21-09-22 03:30	4	0.0	3.0959999999999996	0.528
21-09-22 03:40	4	0.0	0.0	0.0
21-09-22 03:50	4	0.0	0.0	0.576
21-09-22 04:00	4	0.0	0.0	1.56
21-09-22 04:10	4	0.0	0.288	1.92
21-09-22 04:20	4	0.024	0.0	10.128
21-09-22 04:30	4	0.0	0.0	0.0
21-09-22 04:40	4	3.3120000000000003	1.8719999999999999	4.248
21-09-22 04:50	4	2.688	0.0	4.128
21-09-22 05:00	4	2.088	0.9600000000000002	0.8640000000000001
21-09-22 05:10	4	6.6240000000000006	0.0	1.2
21-09-22 05:20	4	3.504	0.0	1.008
21-09-22 05:30	4	2.2560000000000002	0.0	2.496
21-09-22 05:40	4	0.21600000000000003	0.192	8.184000000000001
21-09-22 05:50	4	0.312	1.752	0.0
21-09-22 06:00	4	0.0	0.6	0.0
21-09-22 06:10	4	9.120000000000001	0.0	1.7280000000000002
21-09-22 06:20	4	0.0	0.36	0.0
21-09-22 06:30	4	0.0	4.464	0.8879999999999999
21-09-22 06:40	4	0.0	5.328	2.544
21-09-22 06:50	4	1.8960000000000001	2.664	0.192
21-09-22 07:00	5	0.0	0.0	0.504
21-09-22 07:10	5	0.0	0.0	0.0
21-09-22 07:20	5	3.768	5.688000000000001	0.21600000000000003
21-09-22 07:30	5	0.0	0.0	0.0
21-09-22 07:40	5	0.0	0.0	0.0
21-09-22 07:50	5	0.0	0.0	0.0
21-09-22 08:00	5	0.0	0.0	0.0
21-09-22 08:10	5	0.0	0.0	0.0
21-09-22 08:20	5	0.0	0.0	0.0
21-09-22 08:30	5	0.0	0.0	0.0
21-09-22 08:40	5	0.0	0.0	0.0
21-09-22 08:50	5	0.0	0.0	0.0
21-09-22 09:00	5	0.0	0.0	0.0
21-09-22 09:10	5	0.0	0.0	0.0
21-09-22 09:20	5	0.0	0.0	0.0
21-09-22 09:30	5	0.0	0.0	0.0
21-09-22 09:40	5	0.0	0.0	0.0
21-09-22 09:50	5	0.384	0.192	0.096
21-09-22 10:00	5	0.648	0.0	3.0479999999999996
21-09-22 10:10	5	3.2520000000000002	0.0	0.0
21-09-22 10:20	5	3.0360000000000005	1.3199999999999998	0.0
21-09-22 10:30	5	0.0	1.128	0.0
21-09-22 10:40	5	0.768	0.528	0.0
21-09-22 10:50	5	1.8240000000000003	0.45600000000000007	0.0
21-09-22 11:00	5	2.5200000000000005	0.192	0.0
21-09-22 11:10	5	0.33599999999999997	0.5279999999999999	2.616
21-09-22 11:20	5	0.72	0.024	4.176
21-09-22 11:30	5	3.696	0.0	6.504
21-09-22 11:40	5	0.0	9.372	0.0
21-09-22 11:50	5	0.0	0.6839999999999999	2.664
21-09-22 12:00	5	0.0	2.472	0.0
21-09-22 12:10	5	0.0	0.0	0.0
21-09-22 12:20	5	0.0	0.0	0.0
21-09-22 12:30	5	0.0	0.0	0.0
21-09-22 12:40	5	0.0	0.0	0.0
21-09-22 12:50	5	0.0	0.0	0.0
21-09-22 13:00	5	0.0	0.0	0.0
21-09-22 13:10	5	0.0	0.0	0.0
21-09-22 13:20	5	0.0	0.0	0.0
21-09-22 13:30	5	0.0	0.6719999999999999	0.0
21-09-22 13:40	5	0.0	0.0	0.0
21-09-22 13:50	5	0.0	0.0	0.0
21-09-22 14:00	5	0.0	0.0	0.0
21-09-22 14:10	5	0.0	0.0	0.0
21-09-22 14:20	5	0.0	0.0	0.0
21-09-22 14:30	5	0.0	0.0	0.0
21-09-22 14:40	5	0.0	0.0	0.0
21-09-22 14:50	5	0.0	0.0	0.0
21-09-22 15:00	5	0.0	0.0	0.0
21-09-22 15:10	5	0.0	0.0	0.0
21-09-22 15:20	5	0.0	0.0	0.0
21-09-22 15:30	5	0.0	0.0	0.0
21-09-22 15:40	5	0.0	0.0	0.0
21-09-22 15:50	5	0.0	0.0	0.0
21-09-22 16:00	5	0.0	0.0	0.0
21-09-22 16:10	5	0.0	0.0	0.0
21-09-22 16:20	5	0.0	0.0	0.0
21-09-22 16:30	5	0.0	0.0	0.0
21-09-22 16:40	5	0.144	0.0	1.3439999999999999
21-09-22 16:50	5	0.0	0.0	2.136
21-09-22 17:00	5	0.0	0.0	0.0
21-09-22 17:10	5	6.4799999999999995	0.96	0.144
21-09-22 17:20	5	0.0	0.096	0.12
21-09-22 17:30	5	0.0	0.144	6.072
21-09-22 17:40	5	0.0	0.0	0.0
21-09-22 17:50	5	0.0	0.0	0.0
21-09-22 18:00	5	0.0	0.0	0.0
21-09-22 18:10	5	0.0	0.0	0.0
21-09-22 18:20	5	0.0	0.0	0.0
21-09-22 18:30	5	not_recorded	not_recorded	not_recorded
21-09-22 18:40	5	0.0	0.0	0.0
21-09-22 18:50	5	0.0	0.0	0.0
21-09-22 19:00	5	0.0	0.0	0.0
21-09-22 19:10	5	0.0	0.0	0.0
21-09-22 19:20	5	0.0	0.096	0.0
21-09-22 19:30	5	0.0	0.648	8.544
21-09-22 19:40	5	1.8	0.0	1.248
21-09-22 19:50	5	0.0	0.0	0.0
21-09-22 20:00	5	5.304	0.0	0.0
21-09-22 20:10	5	0.0	0.0	0.0
21-09-22 20:20	5	0.0	0.0	0.0
21-09-22 20:30	5	0.792	0.12	0.0
21-09-22 20:40	5	6.936	0.024	0.0
21-09-22 20:50	5	9.768	2.568	1.248
21-09-22 21:00	5	10.367999999999999	0.0	1.584
21-09-22 21:10	5	4.296	0.9359999999999999	0.0
21-09-22 21:20	5	1.6800000000000002	0.0	1.272
21-09-22 21:30	5	0.0	0.0	4.464
21-09-22 21:40	5	0.0	0.0	0.0
21-09-22 21:50	5	1.008	0.21600000000000003	0.0
21-09-22 22:00	5	0.0	9.216	12.959999999999999
21-09-22 22:10	5	0.0	7.223999999999999	15.040000000000001
21-09-22 22:20	5	0.0	0.384	0.44000000000000006
21-09-22 22:30	5	0.0	0.0	0.0
21-09-22 22:40	5	0.0	0.024	0.0
21-09-22 22:50	5	0.0	0.0	0.0
21-09-22 23:00	5	0.0	0.0	0.0
21-09-22 23:10	5	0.0	0.0	0.0
21-09-22 23:20	5	0.0	0.0	3.528
21-09-22 23:30	5	1.248	3.3120000000000003	2.04
21-09-22 23:40	5	0.768	0.048	0.648
21-09-22 23:50	5	0.288	2.688	5.52
21-09-23 00:00	5	0.8640000000000001	0.264	2.152
21-09-23 00:10	5	0.0	0.136	4.304
21-09-23 00:20	5	0.0	1.568	9.984
21-09-23 00:30	5	0.5519999999999999	0.0	2.68
21-09-23 00:40	5	0.624	0.0	10.736
21-09-23 00:50	5	0.9359999999999999	0.552	0.984
21-09-23 01:00	5	2.9520000000000004	0.0	1.608
21-09-23 01:10	5	1.584	0.0	5.304
21-09-23 01:20	5	0.45600000000000007	4.896	2.7600000000000002
21-09-23 01:30	5	0.0	0.0	0.0
21-09-23 01:40	5	0.12	3.408	0.0
21-09-23 01:50	5	0.0	1.656	0.36
21-09-23 02:00	5	0.192	0.0	4.32
21-09-23 02:10	5	2.7359999999999998	0.0	0.0
21-09-23 02:20	5	0.0	1.8	3.096
21-09-23 02:30	5	0.0	0.0	0.0
21-09-23 02:40	5	0.0	0.0	0.0
21-09-23 02:50	5	1.44	1.08	0.624
21-09-23 03:00	5	2.7840000000000003	1.92	1.488
21-09-23 03:10	5	2.136	0.0	0.0
21-09-23 03:20	5	4.2	0.6719999999999999	0.0
21-09-23 03:30	5	0.0	0.8640000000000001	0.0
21-09-23 03:40	5	0.0	6.048	0.0
21-09-23 03:50	5	0.0	0.12	0.0
21-09-23 04:00	5	0.0	0.0	0.0
21-09-23 04:10	5	0.0	0.0	8.064
21-09-23 04:20	5	0.0	0.0	5.208
21-09-23 04:30	5	6.168	0.0	2.3
21-09-23 04:40	5	2.256	0.0	2.932
21-09-23 04:50	5	1.584	0.0	4.752
21-09-23 05:00	5	9.648	0.72	3.408
21-09-23 05:10	5	0.9359999999999999	2.016	2.712
21-09-23 05:20	5	1.8719999999999999	0.0	6.456
21-09-23 05:30	5	13.032	0.0	3.8879999999999995
21-09-23 05:40	5	0.40800000000000003	2.7600000000000002	0.0
21-09-23 05:50	5	0.504	0.0	0.0
21-09-23 06:00	5	5.808	4.68	11.232
21-09-23 06:10	5	4.008	0.072	1.416
21-09-23 06:20	5	0.0	0.0	4.848000000000001
21-09-23 06:30	5	0.0	0.624	0.792
21-09-23 06:40	5	0.744	0.24	1.2
21-09-23 06:50	5	0.0	0.0	0.0
21-09-23 07:00	6	0.0	0.0	0.0
21-09-23 07:10	6	0.0	0.0	0.0
21-09-23 07:20	6	0.0	2.136	0.768
21-09-23 07:30	6	0.0	0.096	0.0
21-09-23 07:40	6	1.3199999999999998	3.024	0.576
21-09-23 07:50	6	4.224	0.0	0.0
21-09-23 08:00	6	0.0	0.0	0.0
21-09-23 08:10	6	0.0	0.0	0.0
21-09-23 08:20	6	0.0	0.0	0.0
21-09-23 08:30	6	0.0	0.0	0.0
21-09-23 08:40	6	0.0	0.0	0.0
21-09-23 08:50	6	0.0	0.0	0.0
21-09-23 09:00	6	0.0	0.0	0.0
21-09-23 09:10	6	0.0	0.0	0.0
21-09-23 09:20	6	0.0	0.0	0.0
21-09-23 09:30	6	0.0	0.0	0.0
21-09-23 09:40	6	0.0	0.0	0.0
21-09-23 09:50	6	0.0	0.0	0.0
21-09-23 10:00	6	0.0	0.0	0.0
21-09-23 10:10	6	not_recorded	not_recorded	not_recorded
21-09-23 10:20	6	not_recorded	not_recorded	not_recorded
21-09-23 10:30	6	not_recorded	not_recorded	not_recorded
21-09-23 10:40	6	not_recorded	not_recorded	not_recorded
21-09-23 10:50	6	not_recorded	not_recorded	not_recorded
21-09-23 11:00	6	not_recorded	not_recorded	not_recorded
21-09-23 11:10	6	not_recorded	not_recorded	not_recorded
21-09-23 11:20	6	not_recorded	not_recorded	not_recorded
21-09-23 11:30	6	not_recorded	not_recorded	not_recorded
21-09-23 11:40	6	not_recorded	not_recorded	not_recorded
21-09-23 11:50	6	not_recorded	not_recorded	not_recorded
21-09-23 12:00	6	not_recorded	not_recorded	not_recorded
21-09-23 12:10	6	not_recorded	not_recorded	not_recorded
21-09-23 12:20	6	not_recorded	not_recorded	not_recorded
21-09-23 12:30	6	not_recorded	not_recorded	not_recorded
21-09-23 12:40	6	not_recorded	not_recorded	not_recorded
21-09-23 12:50	6	not_recorded	not_recorded	not_recorded
21-09-23 13:00	6	not_recorded	not_recorded	not_recorded
21-09-23 13:10	6	not_recorded	not_recorded	not_recorded
21-09-23 13:20	6	not_recorded	not_recorded	not_recorded
21-09-23 13:30	6	not_recorded	not_recorded	not_recorded
21-09-23 13:40	6	not_recorded	not_recorded	not_recorded
21-09-23 13:50	6	not_recorded	not_recorded	not_recorded
21-09-23 14:00	6	not_recorded	not_recorded	not_recorded
21-09-23 14:10	6	not_recorded	not_recorded	not_recorded
21-09-23 14:20	6	not_recorded	not_recorded	not_recorded
21-09-23 14:30	6	not_recorded	not_recorded	not_recorded
21-09-23 14:40	6	not_recorded	not_recorded	not_recorded
21-09-23 14:50	6	not_recorded	not_recorded	not_recorded
21-09-23 15:00	6	not_recorded	not_recorded	not_recorded
21-09-23 15:10	6	not_recorded	not_recorded	not_recorded
21-09-23 15:20	6	not_recorded	not_recorded	not_recorded
21-09-23 15:30	6	not_recorded	not_recorded	not_recorded
21-09-23 15:40	6	not_recorded	not_recorded	not_recorded
21-09-23 15:50	6	not_recorded	not_recorded	not_recorded
21-09-23 16:00	6	not_recorded	not_recorded	not_recorded
21-09-23 16:10	6	not_recorded	not_recorded	not_recorded
21-09-23 16:20	6	not_recorded	not_recorded	not_recorded
21-09-23 16:30	6	not_recorded	not_recorded	not_recorded
21-09-23 16:40	6	not_recorded	not_recorded	not_recorded
21-09-23 16:50	6	not_recorded	not_recorded	not_recorded
21-09-23 17:00	6	not_recorded	not_recorded	not_recorded
21-09-23 17:10	6	not_recorded	not_recorded	not_recorded
21-09-23 17:20	6	not_recorded	not_recorded	not_recorded
21-09-23 17:30	6	not_recorded	not_recorded	not_recorded
21-09-23 17:40	6	not_recorded	not_recorded	not_recorded
21-09-23 17:50	6	not_recorded	not_recorded	not_recorded
21-09-23 18:00	6	not_recorded	not_recorded	not_recorded
21-09-23 18:10	6	not_recorded	not_recorded	not_recorded
21-09-23 18:20	6	not_recorded	not_recorded	not_recorded
21-09-23 18:30	6	not_recorded	not_recorded	not_recorded
21-09-23 18:40	6	not_recorded	not_recorded	not_recorded
21-09-23 18:50	6	not_recorded	not_recorded	not_recorded
21-09-23 19:00	6	not_recorded	not_recorded	not_recorded
21-09-23 19:10	6	not_recorded	not_recorded	not_recorded
21-09-23 19:20	6	not_recorded	not_recorded	not_recorded
21-09-23 19:30	6	not_recorded	not_recorded	not_recorded
21-09-23 19:40	6	not_recorded	not_recorded	not_recorded
21-09-23 19:50	6	not_recorded	not_recorded	not_recorded
21-09-23 20:00	6	not_recorded	not_recorded	not_recorded
21-09-23 20:10	6	not_recorded	not_recorded	not_recorded
21-09-23 20:20	6	not_recorded	not_recorded	not_recorded
21-09-23 20:30	6	not_recorded	not_recorded	not_recorded
21-09-23 20:40	6	not_recorded	not_recorded	not_recorded
21-09-23 20:50	6	not_recorded	not_recorded	not_recorded
21-09-23 21:00	6	not_recorded	not_recorded	not_recorded
21-09-23 21:10	6	not_recorded	not_recorded	not_recorded
21-09-23 21:20	6	not_recorded	not_recorded	not_recorded
21-09-23 21:30	6	not_recorded	not_recorded	not_recorded
21-09-23 21:40	6	not_recorded	not_recorded	not_recorded
21-09-23 21:50	6	not_recorded	not_recorded	not_recorded
21-09-23 22:00	6	not_recorded	not_recorded	not_recorded
21-09-23 22:10	6	not_recorded	not_recorded	not_recorded
21-09-23 22:20	6	not_recorded	not_recorded	not_recorded
21-09-23 22:30	6	not_recorded	not_recorded	not_recorded
21-09-23 22:40	6	not_recorded	not_recorded	not_recorded
21-09-23 22:50	6	not_recorded	not_recorded	not_recorded
21-09-23 23:00	6	not_recorded	not_recorded	not_recorded
21-09-23 23:10	6	not_recorded	not_recorded	not_recorded
21-09-23 23:20	6	not_recorded	not_recorded	not_recorded
21-09-23 23:30	6	not_recorded	not_recorded	not_recorded
21-09-23 23:40	6	not_recorded	not_recorded	not_recorded
21-09-23 23:50	6	not_recorded	not_recorded	not_recorded
21-09-24 00:00	6	not_recorded	not_recorded	not_recorded
21-09-24 00:10	6	not_recorded	not_recorded	not_recorded
21-09-24 00:20	6	not_recorded	not_recorded	not_recorded
21-09-24 00:30	6	not_recorded	not_recorded	not_recorded
21-09-24 00:40	6	not_recorded	not_recorded	not_recorded
21-09-24 00:50	6	not_recorded	not_recorded	not_recorded
21-09-24 01:00	6	not_recorded	not_recorded	not_recorded
21-09-24 01:10	6	not_recorded	not_recorded	not_recorded
21-09-24 01:20	6	not_recorded	not_recorded	not_recorded
21-09-24 01:30	6	not_recorded	not_recorded	not_recorded
21-09-24 01:40	6	not_recorded	not_recorded	not_recorded
21-09-24 01:50	6	not_recorded	not_recorded	not_recorded
21-09-24 02:00	6	not_recorded	not_recorded	not_recorded
21-09-24 02:10	6	not_recorded	not_recorded	not_recorded
21-09-24 02:20	6	not_recorded	not_recorded	not_recorded
21-09-24 02:30	6	not_recorded	not_recorded	not_recorded
21-09-24 02:40	6	not_recorded	not_recorded	not_recorded
21-09-24 02:50	6	not_recorded	not_recorded	not_recorded
21-09-24 03:00	6	not_recorded	not_recorded	not_recorded
21-09-24 03:10	6	not_recorded	not_recorded	not_recorded
21-09-24 03:20	6	not_recorded	not_recorded	not_recorded
21-09-24 03:30	6	not_recorded	not_recorded	not_recorded
21-09-24 03:40	6	not_recorded	not_recorded	not_recorded
21-09-24 03:50	6	not_recorded	not_recorded	not_recorded
21-09-24 04:00	6	not_recorded	not_recorded	not_recorded
21-09-24 04:10	6	not_recorded	not_recorded	not_recorded
21-09-24 04:20	6	not_recorded	not_recorded	not_recorded
21-09-24 04:30	6	not_recorded	not_recorded	not_recorded
21-09-24 04:40	6	not_recorded	not_recorded	not_recorded
21-09-24 04:50	6	not_recorded	not_recorded	not_recorded
21-09-24 05:00	6	not_recorded	not_recorded	not_recorded
21-09-24 05:10	6	not_recorded	not_recorded	not_recorded
21-09-24 05:20	6	not_recorded	not_recorded	not_recorded
21-09-24 05:30	6	not_recorded	not_recorded	not_recorded
21-09-24 05:40	6	not_recorded	not_recorded	not_recorded
21-09-24 05:50	6	not_recorded	not_recorded	not_recorded
21-09-24 06:00	6	not_recorded	not_recorded	not_recorded
21-09-24 06:10	6	not_recorded	not_recorded	not_recorded
21-09-24 06:20	6	not_recorded	not_recorded	not_recorded
21-09-24 06:30	6	not_recorded	not_recorded	not_recorded
21-09-24 06:40	6	not_recorded	not_recorded	not_recorded
21-09-24 06:50	6	not_recorded	not_recorded	not_recorded
