# Supplementary material for: Rodent home cage monitoring for preclinical safety pharmacology assessment: results of a multi-company validation evaluating nonclinical and clinical data from three compounds
Source: Front Toxicol. 2025 Nov 5;7:1655330. doi: 10.3389/ftox.2025.1655330 (PMC12626872; doi:10.3389/ftox.2025.1655330)
Supplement: Supplementary file 1 [file DataSheet1.zip › GSK/GSK_Drinking_150_Cage-1.csv]

timestamp	day_index	985141003627915	985141003627916	985141003627917
21-09-03 07:00	-4	not_recorded	not_recorded	not_recorded
21-09-03 07:10	-4	not_recorded	not_recorded	not_recorded
21-09-03 07:20	-4	not_recorded	not_recorded	not_recorded
21-09-03 07:30	-4	not_recorded	not_recorded	not_recorded
21-09-03 07:40	-4	not_recorded	not_recorded	not_recorded
21-09-03 07:50	-4	not_recorded	not_recorded	not_recorded
21-09-03 08:00	-4	not_recorded	not_recorded	not_recorded
21-09-03 08:10	-4	not_recorded	not_recorded	not_recorded
21-09-03 08:20	-4	not_recorded	not_recorded	not_recorded
21-09-03 08:30	-4	not_recorded	not_recorded	not_recorded
21-09-03 08:40	-4	not_recorded	not_recorded	not_recorded
21-09-03 08:50	-4	not_recorded	not_recorded	not_recorded
21-09-03 09:00	-4	not_recorded	not_recorded	not_recorded
21-09-03 09:10	-4	not_recorded	not_recorded	not_recorded
21-09-03 09:20	-4	not_recorded	not_recorded	not_recorded
21-09-03 09:30	-4	not_recorded	not_recorded	not_recorded
21-09-03 09:40	-4	not_recorded	not_recorded	not_recorded
21-09-03 09:50	-4	0.0	0.0	0.0
21-09-03 10:00	-4	0.36	0.24	5.328
21-09-03 10:10	-4	0.0	2.904	0.0
21-09-03 10:20	-4	0.0	0.0	0.0
21-09-03 10:30	-4	0.0	0.0	0.0
21-09-03 10:40	-4	0.0	1.104	0.0
21-09-03 10:50	-4	0.0	0.0	0.0
21-09-03 11:00	-4	0.0	5.040000000000001	0.0
21-09-03 11:10	-4	0.0	0.552	0.16799999999999998
21-09-03 11:20	-4	0.0	3.4560000000000004	0.0
21-09-03 11:30	-4	0.0	1.2	0.0
21-09-03 11:40	-4	0.0	0.0	0.0
21-09-03 11:50	-4	0.0	0.0	0.0
21-09-03 12:00	-4	0.0	0.8640000000000001	0.0
21-09-03 12:10	-4	0.0	0.0	0.0
21-09-03 12:20	-4	0.0	0.0	0.0
21-09-03 12:30	-4	0.0	0.0	0.0
21-09-03 12:40	-4	0.0	0.0	0.0
21-09-03 12:50	-4	0.8880000000000001	0.0	1.584
21-09-03 13:00	-4	3.2640000000000002	0.0	2.112
21-09-03 13:10	-4	0.0	0.0	0.0
21-09-03 13:20	-4	0.0	0.0	0.0
21-09-03 13:30	-4	0.0	0.0	0.0
21-09-03 13:40	-4	0.0	0.0	0.0
21-09-03 13:50	-4	0.0	0.0	0.0
21-09-03 14:00	-4	0.0	1.1280000000000001	0.0
21-09-03 14:10	-4	0.0	3.72	0.0
21-09-03 14:20	-4	0.0	0.0	0.0
21-09-03 14:30	-4	1.152	0.792	0.0
21-09-03 14:40	-4	0.0	3.1439999999999997	4.368
21-09-03 14:50	-4	0.0	0.0	0.0
21-09-03 15:00	-4	0.384	0.0	0.0
21-09-03 15:10	-4	0.288	0.0	0.0
21-09-03 15:20	-4	0.0	0.0	0.0
21-09-03 15:30	-4	0.0	0.0	0.0
21-09-03 15:40	-4	0.0	0.0	0.0
21-09-03 15:50	-4	0.0	0.0	0.0
21-09-03 16:00	-4	0.0	0.0	0.0
21-09-03 16:10	-4	0.0	0.0	0.0
21-09-03 16:20	-4	0.0	0.0	0.0
21-09-03 16:30	-4	0.0	0.0	0.0
21-09-03 16:40	-4	0.0	0.0	0.0
21-09-03 16:50	-4	0.0	0.0	0.0
21-09-03 17:00	-4	0.0	0.0	0.0
21-09-03 17:10	-4	0.0	0.0	0.0
21-09-03 17:20	-4	3.624	0.72	0.0
21-09-03 17:30	-4	2.064	2.04	0.0
21-09-03 17:40	-4	0.0	4.536	0.45600000000000007
21-09-03 17:50	-4	0.0	0.696	0.0
21-09-03 18:00	-4	0.0	0.0	0.0
21-09-03 18:10	-4	0.0	0.0	0.0
21-09-03 18:20	-4	0.0	0.0	0.0
21-09-03 18:30	-4	0.0	0.0	0.0
21-09-03 18:40	-4	0.0	0.0	0.0
21-09-03 18:50	-4	0.0	0.0	0.0
21-09-03 19:00	-4	0.0	0.0	0.0
21-09-03 19:10	-4	1.0799999999999998	0.12	7.056
21-09-03 19:20	-4	1.704	0.0	1.584
21-09-03 19:30	-4	3.864	0.0	4.32
21-09-03 19:40	-4	1.296	2.592	6.336
21-09-03 19:50	-4	0.72	0.0	0.384
21-09-03 20:00	-4	0.0	0.0	0.5279999999999999
21-09-03 20:10	-4	0.576	2.52	0.26399999999999996
21-09-03 20:20	-4	0.384	0.144	4.656000000000001
21-09-03 20:30	-4	0.648	0.0	1.3439999999999999
21-09-03 20:40	-4	0.48	0.384	0.0
21-09-03 20:50	-4	0.072	0.384	2.4720000000000004
21-09-03 21:00	-4	0.192	0.0	0.504
21-09-03 21:10	-4	1.536	2.3040000000000003	0.0
21-09-03 21:20	-4	0.8160000000000001	4.968	10.488
21-09-03 21:30	-4	0.096	2.2319999999999998	2.2800000000000002
21-09-03 21:40	-4	5.975999999999999	0.0	5.5200000000000005
21-09-03 21:50	-4	0.12	0.0	3.624
21-09-03 22:00	-4	1.056	0.45600000000000007	0.0
21-09-03 22:10	-4	0.8640000000000001	0.0	1.032
21-09-03 22:20	-4	4.055999999999999	0.264	14.016
21-09-03 22:30	-4	17.928	0.6	0.312
21-09-03 22:40	-4	2.976	0.144	0.8399999999999999
21-09-03 22:50	-4	2.016	0.8160000000000001	0.744
21-09-03 23:00	-4	2.136	0.0	0.0
21-09-03 23:10	-4	2.524	5.328	4.896
21-09-03 23:20	-4	0.932	0.8640000000000001	3.2880000000000003
21-09-03 23:30	-4	2.712	4.176	0.8400000000000001
21-09-03 23:40	-4	0.312	0.0	2.592
21-09-03 23:50	-4	0.648	0.0	0.744
21-09-04 00:00	-4	0.0	1.032	2.2560000000000002
21-09-04 00:10	-4	0.0	4.8	2.592
21-09-04 00:20	-4	0.8879999999999999	0.0	0.0
21-09-04 00:30	-4	0.0	3.6479999999999997	0.0
21-09-04 00:40	-4	0.0	0.0	0.0
21-09-04 00:50	-4	0.624	0.624	0.0
21-09-04 01:00	-4	1.008	2.52	0.0
21-09-04 01:10	-4	0.0	4.776000000000001	0.0
21-09-04 01:20	-4	0.0	0.0	0.0
21-09-04 01:30	-4	0.0	0.0	0.0
21-09-04 01:40	-4	0.0	0.0	0.33599999999999997
21-09-04 01:50	-4	4.728	0.0	1.056
21-09-04 02:00	-4	1.464	5.928	0.024
21-09-04 02:10	-4	3.336	0.024	3.408
21-09-04 02:20	-4	6.506666666666667	0.0	8.053333333333335
21-09-04 02:30	-4	0.0	0.0	1.6320000000000001
21-09-04 02:40	-4	0.0	0.0	0.6
21-09-04 02:50	-4	0.264	0.072	0.0
21-09-04 03:00	-4	0.0	1.6320000000000001	0.0
21-09-04 03:10	-4	0.0	0.0	0.0
21-09-04 03:20	-4	1.7760000000000002	0.072	1.848
21-09-04 03:30	-4	0.0	0.576	5.76
21-09-04 03:40	-4	5.184	5.208	0.0
21-09-04 03:50	-4	0.43200000000000005	4.055999999999999	6.12
21-09-04 04:00	-4	5.16	0.36	1.296
21-09-04 04:10	-4	0.8640000000000001	0.648	4.152
21-09-04 04:20	-4	2.136	0.6479999999999999	2.88
21-09-04 04:30	-4	1.6079999999999999	0.144	0.0
21-09-04 04:40	-4	0.21600000000000003	0.288	4.464
21-09-04 04:50	-4	2.856	0.0	0.6
21-09-04 05:00	-4	0.8640000000000001	0.0	0.43200000000000005
21-09-04 05:10	-4	4.104	0.0	1.7759999999999998
21-09-04 05:20	-4	3.3160000000000003	0.0	2.6399999999999997
21-09-04 05:30	-4	2.012	0.96	1.488
21-09-04 05:40	-4	0.0	10.008	0.33599999999999997
21-09-04 05:50	-4	0.0	0.16799999999999998	9.792
21-09-04 06:00	-4	0.0	4.416	0.5519999999999999
21-09-04 06:10	-4	0.312	2.088	1.752
21-09-04 06:20	-4	0.0	0.0	0.0
21-09-04 06:30	-4	0.648	0.0	0.0
21-09-04 06:40	-4	0.0	0.0	0.0
21-09-04 06:50	-4	2.568	0.0	0.0
21-09-04 07:00	-3	1.008	0.0	3.9840000000000004
21-09-04 07:10	-3	0.0	0.0	0.192
21-09-04 07:20	-3	0.0	0.0	0.0
21-09-04 07:30	-3	0.0	0.16799999999999998	0.33599999999999997
21-09-04 07:40	-3	0.0	0.0	0.0
21-09-04 07:50	-3	0.0	0.0	0.0
21-09-04 08:00	-3	0.0	0.0	0.0
21-09-04 08:10	-3	0.0	0.0	0.0
21-09-04 08:20	-3	0.0	0.0	0.0
21-09-04 08:30	-3	0.0	0.0	0.0
21-09-04 08:40	-3	0.0	0.0	0.0
21-09-04 08:50	-3	0.0	0.0	0.0
21-09-04 09:00	-3	0.0	0.0	0.0
21-09-04 09:10	-3	0.0	0.0	0.0
21-09-04 09:20	-3	0.0	0.0	0.0
21-09-04 09:30	-3	0.36	0.192	0.0
21-09-04 09:40	-3	0.0	2.952	0.0
21-09-04 09:50	-3	3.192	0.12	1.56
21-09-04 10:00	-3	1.224	0.0	2.016
21-09-04 10:10	-3	1.1039999999999999	0.048	3.5759999999999996
21-09-04 10:20	-3	0.192	0.0	0.0
21-09-04 10:30	-3	0.0	0.0	0.0
21-09-04 10:40	-3	0.0	0.0	0.0
21-09-04 10:50	-3	0.0	0.0	0.792
21-09-04 11:00	-3	0.0	0.0	0.0
21-09-04 11:10	-3	0.0	0.0	0.0
21-09-04 11:20	-3	0.0	0.0	0.0
21-09-04 11:30	-3	0.0	0.0	0.0
21-09-04 11:40	-3	0.0	0.0	0.0
21-09-04 11:50	-3	0.0	0.0	0.0
21-09-04 12:00	-3	0.0	0.0	0.0
21-09-04 12:10	-3	0.0	0.0	0.0
21-09-04 12:20	-3	0.0	0.0	0.0
21-09-04 12:30	-3	0.0	0.0	0.0
21-09-04 12:40	-3	4.968	0.33599999999999997	1.1039999999999999
21-09-04 12:50	-3	0.0	0.0	4.368
21-09-04 13:00	-3	0.0	0.0	0.0
21-09-04 13:10	-3	0.0	0.0	0.0
21-09-04 13:20	-3	0.0	0.0	0.0
21-09-04 13:30	-3	0.072	0.0	0.33599999999999997
21-09-04 13:40	-3	0.0	0.0	0.0
21-09-04 13:50	-3	0.192	0.0	0.0
21-09-04 14:00	-3	0.0	0.0	0.0
21-09-04 14:10	-3	0.0	0.0	0.0
21-09-04 14:20	-3	0.0	0.0	0.0
21-09-04 14:30	-3	0.0	0.0	0.0
21-09-04 14:40	-3	0.0	0.0	0.0
21-09-04 14:50	-3	0.0	0.0	0.0
21-09-04 15:00	-3	0.0	2.544	0.0
21-09-04 15:10	-3	1.08	0.0	0.0
21-09-04 15:20	-3	0.72	0.0	1.152
21-09-04 15:30	-3	0.0	0.0	1.3679999999999999
21-09-04 15:40	-3	0.0	0.0	0.0
21-09-04 15:50	-3	0.0	0.0	0.0
21-09-04 16:00	-3	0.0	0.0	0.0
21-09-04 16:10	-3	0.0	0.0	0.0
21-09-04 16:20	-3	0.0	0.0	0.0
21-09-04 16:30	-3	0.0	0.0	0.0
21-09-04 16:40	-3	0.0	0.0	0.0
21-09-04 16:50	-3	0.0	0.0	0.0
21-09-04 17:00	-3	0.0	0.0	0.0
21-09-04 17:10	-3	0.0	0.0	0.0
21-09-04 17:20	-3	0.0	0.0	0.0
21-09-04 17:30	-3	0.0	0.24	0.0
21-09-04 17:40	-3	0.0	0.0	0.0
21-09-04 17:50	-3	2.3280000000000003	0.144	0.40800000000000003
21-09-04 18:00	-3	0.024	0.0	0.72
21-09-04 18:10	-3	0.0	0.0	0.0
21-09-04 18:20	-3	0.0	0.0	0.0
21-09-04 18:30	-3	0.0	0.0	0.0
21-09-04 18:40	-3	0.0	0.0	0.0
21-09-04 18:50	-3	0.0	0.0	1.904
21-09-04 19:00	-3	0.0	1.224	0.04
21-09-04 19:10	-3	0.0	0.0	0.0
21-09-04 19:20	-3	0.0	0.0	0.0
21-09-04 19:30	-3	0.0	0.0	0.192
21-09-04 19:40	-3	0.384	4.32	3.2400000000000007
21-09-04 19:50	-3	7.704000000000001	0.072	1.9200000000000004
21-09-04 20:00	-3	1.584	1.608	0.0
21-09-04 20:10	-3	2.4	10.056000000000001	0.0
21-09-04 20:20	-3	1.176	0.0	2.3760000000000003
21-09-04 20:30	-3	0.0	0.0	1.56
21-09-04 20:40	-3	0.0	0.0	0.144
21-09-04 20:50	-3	0.0	0.0	0.6
21-09-04 21:00	-3	0.0	0.0	2.7359999999999998
21-09-04 21:10	-3	0.12	0.0	2.304
21-09-04 21:20	-3	1.3199999999999998	1.848	1.176
21-09-04 21:30	-3	1.56	8.544	0.0
21-09-04 21:40	-3	1.224	1.2	0.984
21-09-04 21:50	-3	4.056	2.616	3.048
21-09-04 22:00	-3	0.45599999999999996	0.768	0.45600000000000007
21-09-04 22:10	-3	0.192	1.488	0.096
21-09-04 22:20	-3	2.064	3.8640000000000008	1.7760000000000002
21-09-04 22:30	-3	2.352	3.7439999999999998	0.0
21-09-04 22:40	-3	3.528	0.096	0.24
21-09-04 22:50	-3	1.8960000000000001	0.096	0.6719999999999999
21-09-04 23:00	-3	0.0	1.7280000000000002	0.0
21-09-04 23:10	-3	1.056	6.232	0.21600000000000003
21-09-04 23:20	-3	0.0	1.52	2.064
21-09-04 23:30	-3	0.096	4.552	0.576
21-09-04 23:40	-3	3.504	0.728	3.84
21-09-04 23:50	-3	0.0	1.752	1.7760000000000002
21-09-05 00:00	-3	0.0	1.248	1.468
21-09-05 00:10	-3	1.08	6.096	4.7
21-09-05 00:20	-3	0.0	0.0	2.4
21-09-05 00:30	-3	0.0	1.392	6.864
21-09-05 00:40	-3	0.0	0.048	2.184
21-09-05 00:50	-3	0.9120000000000001	0.8640000000000001	2.904
21-09-05 01:00	-3	0.048	0.0	0.0
21-09-05 01:10	-3	0.144	0.0	0.0
21-09-05 01:20	-3	0.0	0.0	0.0
21-09-05 01:30	-3	1.056	0.0	0.12
21-09-05 01:40	-3	0.0	0.0	4.224
21-09-05 01:50	-3	0.312	0.0	5.448
21-09-05 02:00	-3	0.45600000000000007	0.0	0.0
21-09-05 02:10	-3	0.0	0.744	0.0
21-09-05 02:20	-3	0.0	1.584	0.0
21-09-05 02:30	-3	0.096	0.0	0.43200000000000005
21-09-05 02:40	-3	0.744	0.0	0.152
21-09-05 02:50	-3	0.9359999999999999	0.048	1.024
21-09-05 03:00	-3	0.96	0.0	6.432
21-09-05 03:10	-3	4.991999999999999	0.0	3.1919999999999997
21-09-05 03:20	-3	2.2800000000000002	0.0	1.8719999999999999
21-09-05 03:30	-3	0.8640000000000001	1.2959999999999998	1.7280000000000002
21-09-05 03:40	-3	0.0	3.8880000000000003	0.24
21-09-05 03:50	-3	0.0	1.56	3.7919999999999994
21-09-05 04:00	-3	0.0	0.552	4.680000000000001
21-09-05 04:10	-3	0.36	1.8960000000000001	0.0
21-09-05 04:20	-3	4.343999999999999	2.208	0.9359999999999999
21-09-05 04:30	-3	2.496	7.8	2.7600000000000002
21-09-05 04:40	-3	2.9040000000000004	3.816	1.92
21-09-05 04:50	-3	6.480000000000001	0.0	0.624
21-09-05 05:00	-3	0.288	0.43200000000000005	3.072
21-09-05 05:10	-3	0.0	0.0	9.048
21-09-05 05:20	-3	0.8400000000000001	0.504	5.184
21-09-05 05:30	-3	0.5279999999999999	0.264	3.024
21-09-05 05:40	-3	0.144	0.72	1.704
21-09-05 05:50	-3	0.8400000000000001	1.248	0.7200000000000001
21-09-05 06:00	-3	0.24	0.6	3.7119999999999997
21-09-05 06:10	-3	0.0	0.0	0.05600000000000001
21-09-05 06:20	-3	0.0	0.0	0.288
21-09-05 06:30	-3	0.0	0.0	0.0
21-09-05 06:40	-3	0.0	0.0	0.0
21-09-05 06:50	-3	0.0	0.0	0.0
21-09-05 07:00	-2	0.0	0.096	0.0
21-09-05 07:10	-2	0.0	0.0	0.0
21-09-05 07:20	-2	0.0	0.0	0.0
21-09-05 07:30	-2	0.0	0.0	0.0
21-09-05 07:40	-2	0.0	0.0	0.0
21-09-05 07:50	-2	0.0	0.0	0.0
21-09-05 08:00	-2	0.0	0.0	0.0
21-09-05 08:10	-2	0.0	0.0	0.0
21-09-05 08:20	-2	0.0	0.0	0.0
21-09-05 08:30	-2	0.0	0.0	0.0
21-09-05 08:40	-2	0.5279999999999999	0.0	0.0
21-09-05 08:50	-2	0.0	0.0	0.0
21-09-05 09:00	-2	0.0	0.0	0.0
21-09-05 09:10	-2	0.0	0.0	0.0
21-09-05 09:20	-2	0.0	0.072	0.0
21-09-05 09:30	-2	0.0	3.2640000000000002	1.656
21-09-05 09:40	-2	3.2880000000000003	0.0	0.0
21-09-05 09:50	-2	2.7359999999999998	0.0	6.0280000000000005
21-09-05 10:00	-2	0.0	0.0	1.652
21-09-05 10:10	-2	0.0	0.0	0.6719999999999999
21-09-05 10:20	-2	0.0	0.0	0.0
21-09-05 10:30	-2	0.0	0.0	0.744
21-09-05 10:40	-2	0.312	0.144	7.608
21-09-05 10:50	-2	0.0	0.45600000000000007	0.0
21-09-05 11:00	-2	0.0	0.0	0.45600000000000007
21-09-05 11:10	-2	0.0	0.0	0.0
21-09-05 11:20	-2	0.0	0.0	0.0
21-09-05 11:30	-2	0.0	0.0	0.0
21-09-05 11:40	-2	0.0	0.0	0.0
21-09-05 11:50	-2	0.0	0.0	0.0
21-09-05 12:00	-2	0.0	0.0	0.0
21-09-05 12:10	-2	0.0	0.0	0.0
21-09-05 12:20	-2	0.0	0.0	0.0
21-09-05 12:30	-2	0.0	0.0	0.0
21-09-05 12:40	-2	0.0	0.0	0.0
21-09-05 12:50	-2	0.0	0.0	0.0
21-09-05 13:00	-2	0.6	5.159999999999999	1.344
21-09-05 13:10	-2	0.6719999999999999	0.40800000000000003	0.0
21-09-05 13:20	-2	0.0	0.0	0.0
21-09-05 13:30	-2	0.0	0.0	0.0
21-09-05 13:40	-2	0.0	0.0	0.0
21-09-05 13:50	-2	0.0	0.0	0.0
21-09-05 14:00	-2	0.0	0.0	0.0
21-09-05 14:10	-2	0.0	0.0	0.0
21-09-05 14:20	-2	0.0	0.0	0.0
21-09-05 14:30	-2	0.0	0.0	0.0
21-09-05 14:40	-2	0.0	0.0	0.0
21-09-05 14:50	-2	0.072	0.12	0.0
21-09-05 15:00	-2	0.0	0.072	0.0
21-09-05 15:10	-2	0.0	0.0	0.0
21-09-05 15:20	-2	0.0	0.0	0.0
21-09-05 15:30	-2	0.0	0.0	0.0
21-09-05 15:40	-2	0.0	0.0	0.0
21-09-05 15:50	-2	0.0	0.0	0.0
21-09-05 16:00	-2	0.0	0.0	0.0
21-09-05 16:10	-2	0.0	0.0	0.8400000000000001
21-09-05 16:20	-2	0.0	0.0	0.0
21-09-05 16:30	-2	0.0	0.0	0.0
21-09-05 16:40	-2	0.0	0.0	0.0
21-09-05 16:50	-2	0.0	0.0	0.0
21-09-05 17:00	-2	0.0	0.0	0.0
21-09-05 17:10	-2	0.0	0.0	0.0
21-09-05 17:20	-2	0.0	0.0	0.0
21-09-05 17:30	-2	0.0	0.0	0.0
21-09-05 17:40	-2	0.0	0.0	0.0
21-09-05 17:50	-2	0.0	0.0	0.16799999999999998
21-09-05 18:00	-2	4.104	0.504	2.5919999999999996
21-09-05 18:10	-2	3.504	0.0	1.344
21-09-05 18:20	-2	0.0	2.376	0.096
21-09-05 18:30	-2	0.0	0.0	0.0
21-09-05 18:40	-2	0.024	0.0	0.72
21-09-05 18:50	-2	0.0	0.0	0.0
21-09-05 19:00	-2	0.0	0.0	0.0
21-09-05 19:10	-2	0.0	0.0	0.0
21-09-05 19:20	-2	0.0	2.4240000000000004	0.0
21-09-05 19:30	-2	0.0	2.0919999999999996	0.0
21-09-05 19:40	-2	0.16799999999999998	1.964	0.144
21-09-05 19:50	-2	6.048	0.0	2.04
21-09-05 20:00	-2	0.072	0.0	2.5200000000000005
21-09-05 20:10	-2	0.0	0.0	0.0
21-09-05 20:20	-2	0.528	0.0	0.0
21-09-05 20:30	-2	0.0	0.0	0.0
21-09-05 20:40	-2	0.40800000000000003	0.768	0.0
21-09-05 20:50	-2	0.21600000000000003	2.064	1.128
21-09-05 21:00	-2	1.8240000000000003	2.256	0.528
21-09-05 21:10	-2	7.656000000000001	0.0	0.0
21-09-05 21:20	-2	3.216	0.0	1.152
21-09-05 21:30	-2	0.9119999999999999	0.21600000000000003	2.592
21-09-05 21:40	-2	0.0	0.0	1.848
21-09-05 21:50	-2	0.048	2.4240000000000004	0.43200000000000005
21-09-05 22:00	-2	3.5519999999999996	0.36	3.096
21-09-05 22:10	-2	1.272	3.2880000000000003	3.2399999999999998
21-09-05 22:20	-2	0.21600000000000003	6.096	3.024
21-09-05 22:30	-2	7.08	0.072	1.7520000000000002
21-09-05 22:40	-2	0.5519999999999999	2.952	2.04
21-09-05 22:50	-2	2.664	0.0	0.072
21-09-05 23:00	-2	0.696	0.9360000000000002	1.608
21-09-05 23:10	-2	0.9359999999999999	0.264	3.336
21-09-05 23:20	-2	0.0	0.16799999999999998	1.44
21-09-05 23:30	-2	0.264	7.608	4.176
21-09-05 23:40	-2	8.016	1.1520000000000001	0.192
21-09-05 23:50	-2	0.0	1.92	6.936
21-09-06 00:00	-2	0.43200000000000005	1.6079999999999999	0.0
21-09-06 00:10	-2	0.0	0.9359999999999999	1.968
21-09-06 00:20	-2	1.9919999999999998	0.0	1.512
21-09-06 00:30	-2	0.0	0.0	0.0
21-09-06 00:40	-2	0.5519999999999999	0.504	0.5519999999999999
21-09-06 00:50	-2	0.0	0.9359999999999999	0.8879999999999999
21-09-06 01:00	-2	0.0	8.568000000000001	0.0
21-09-06 01:10	-2	0.9359999999999999	1.416	8.088000000000001
21-09-06 01:20	-2	0.48	0.0	2.088
21-09-06 01:30	-2	1.032	0.288	5.183999999999999
21-09-06 01:40	-2	0.984	1.032	2.328
21-09-06 01:50	-2	0.0	0.0	0.0
21-09-06 02:00	-2	0.36	0.8160000000000001	1.3199999999999998
21-09-06 02:10	-2	1.7040000000000002	2.016	1.08
21-09-06 02:20	-2	0.9120000000000001	1.392	3.504
21-09-06 02:30	-2	4.968	0.072	0.0
21-09-06 02:40	-2	1.536	2.788	1.248
21-09-06 02:50	-2	0.0	0.308	8.928
21-09-06 03:00	-2	0.0	0.0	1.1280000000000001
21-09-06 03:10	-2	0.192	0.24000000000000005	0.144
21-09-06 03:20	-2	2.184	0.9120000000000001	0.6960000000000001
21-09-06 03:30	-2	0.0	1.584	1.536
21-09-06 03:40	-2	1.752	1.9919999999999998	2.376
21-09-06 03:50	-2	0.312	0.0	2.448
21-09-06 04:00	-2	0.0	4.2	1.248
21-09-06 04:10	-2	0.552	0.312	6.048
21-09-06 04:20	-2	0.0	0.0	2.496
21-09-06 04:30	-2	0.552	0.48	1.92
21-09-06 04:40	-2	0.0	0.0	8.040000000000001
21-09-06 04:50	-2	0.048	0.0	4.8
21-09-06 05:00	-2	3.528	0.0	2.352
21-09-06 05:10	-2	0.8160000000000001	0.312	6.480000000000001
21-09-06 05:20	-2	0.40800000000000003	0.0	1.152
21-09-06 05:30	-2	2.184	0.0	3.2879999999999994
21-09-06 05:40	-2	0.696	0.072	1.464
21-09-06 05:50	-2	0.0	0.0	2.616
21-09-06 06:00	-2	1.416	0.0	1.008
21-09-06 06:10	-2	1.4400000000000002	2.496	0.0
21-09-06 06:20	-2	0.5519999999999999	0.0	2.6399999999999997
21-09-06 06:30	-2	0.8640000000000001	0.792	3.096
21-09-06 06:40	-2	0.552	1.6320000000000001	0.21600000000000003
21-09-06 06:50	-2	2.568	0.0	0.33599999999999997
21-09-06 07:00	-1	0.0	0.0	0.0
21-09-06 07:10	-1	0.0	1.92	0.0
21-09-06 07:20	-1	0.0	0.0	0.0
21-09-06 07:30	-1	0.0	0.0	0.0
21-09-06 07:40	-1	0.0	0.0	0.0
21-09-06 07:50	-1	0.0	0.0	0.0
21-09-06 08:00	-1	0.5760000000000001	0.0	2.4720000000000004
21-09-06 08:10	-1	0.0	0.0	0.0
21-09-06 08:20	-1	0.0	0.0	0.0
21-09-06 08:30	-1	0.0	0.0	0.0
21-09-06 08:40	-1	0.0	0.0	0.0
21-09-06 08:50	-1	0.0	0.0	0.0
21-09-06 09:00	-1	0.0	0.768	0.0
21-09-06 09:10	-1	0.0	0.0	0.0
21-09-06 09:20	-1	0.0	0.0	0.0
21-09-06 09:30	-1	0.0	0.0	0.0
21-09-06 09:40	-1	0.0	0.0	0.0
21-09-06 09:50	-1	0.0	0.0	0.0
21-09-06 10:00	-1	0.0	0.0	0.0
21-09-06 10:10	-1	0.0	0.0	0.0
21-09-06 10:20	-1	0.0	0.0	0.0
21-09-06 10:30	-1	0.0	0.0	0.0
21-09-06 10:40	-1	0.0	0.0	0.0
21-09-06 10:50	-1	0.0	0.144	0.0
21-09-06 11:00	-1	0.0	0.0	0.0
21-09-06 11:10	-1	0.0	0.0	0.45600000000000007
21-09-06 11:20	-1	0.0	0.0	1.92
21-09-06 11:30	-1	0.0	0.0	0.0
21-09-06 11:40	-1	0.0	0.384	2.736
21-09-06 11:50	-1	0.0	0.0	0.0
21-09-06 12:00	-1	0.0	10.872	0.72
21-09-06 12:10	-1	0.0	0.0	0.0
21-09-06 12:20	-1	0.0	0.0	0.0
21-09-06 12:30	-1	0.72	0.0	0.0
21-09-06 12:40	-1	0.0	0.0	0.0
21-09-06 12:50	-1	0.0	0.0	0.0
21-09-06 13:00	-1	0.0	0.0	0.0
21-09-06 13:10	-1	0.0	0.0	0.0
21-09-06 13:20	-1	0.0	0.288	0.0
21-09-06 13:30	-1	1.128	0.16799999999999998	0.072
21-09-06 13:40	-1	0.40800000000000003	0.0	0.0
21-09-06 13:50	-1	0.144	0.0	0.0
21-09-06 14:00	-1	0.0	0.0	0.0
21-09-06 14:10	-1	0.0	0.0	0.0
21-09-06 14:20	-1	0.552	0.0	0.0
21-09-06 14:30	-1	0.0	0.0	0.0
21-09-06 14:40	-1	0.0	0.0	0.0
21-09-06 14:50	-1	0.0	0.0	0.0
21-09-06 15:00	-1	0.0	0.0	0.0
21-09-06 15:10	-1	0.0	0.0	0.0
21-09-06 15:20	-1	0.0	0.0	0.0
21-09-06 15:30	-1	0.0	0.0	0.0
21-09-06 15:40	-1	0.576	0.0	0.0
21-09-06 15:50	-1	0.0	0.0	0.0
21-09-06 16:00	-1	0.0	0.0	0.0
21-09-06 16:10	-1	0.0	0.0	0.0
21-09-06 16:20	-1	0.0	0.0	0.0
21-09-06 16:30	-1	0.0	0.0	0.0
21-09-06 16:40	-1	0.0	0.0	0.0
21-09-06 16:50	-1	0.0	0.0	0.0
21-09-06 17:00	-1	0.0	0.0	1.56
21-09-06 17:10	-1	0.0	0.0	0.0
21-09-06 17:20	-1	0.0	0.0	0.0
21-09-06 17:30	-1	0.0	0.0	1.608
21-09-06 17:40	-1	0.0	0.0	0.0
21-09-06 17:50	-1	0.0	0.0	0.0
21-09-06 18:00	-1	0.0	0.0	0.0
21-09-06 18:10	-1	0.0	0.0	0.0
21-09-06 18:20	-1	0.0	0.0	0.768
21-09-06 18:30	-1	0.0	0.0	0.0
21-09-06 18:40	-1	0.0	0.0	0.0
21-09-06 18:50	-1	0.0	0.0	6.840000000000001
21-09-06 19:00	-1	0.0	0.0	0.0
21-09-06 19:10	-1	0.0	0.0	0.0
21-09-06 19:20	-1	1.9440000000000002	0.0	2.016
21-09-06 19:30	-1	0.0	0.0	6.364
21-09-06 19:40	-1	0.0	0.0	3.572
21-09-06 19:50	-1	0.0	0.0	0.0
21-09-06 20:00	-1	0.0	0.0	0.0
21-09-06 20:10	-1	0.0	0.0	0.0
21-09-06 20:20	-1	0.16799999999999998	0.0	0.0
21-09-06 20:30	-1	0.0	10.56	0.0
21-09-06 20:40	-1	5.544	0.0	0.0
21-09-06 20:50	-1	0.0	0.0	0.0
21-09-06 21:00	-1	0.0	0.0	0.288
21-09-06 21:10	-1	0.0	6.168000000000001	4.5120000000000005
21-09-06 21:20	-1	0.024	0.0	9.916
21-09-06 21:30	-1	0.0	0.0	2.204
21-09-06 21:40	-1	5.904000000000001	3.2640000000000002	0.36
21-09-06 21:50	-1	4.704	1.272	1.464
21-09-06 22:00	-1	0.0	0.0	3.7920000000000003
21-09-06 22:10	-1	0.16799999999999998	0.0	5.592
21-09-06 22:20	-1	0.9359999999999999	0.288	2.5439999999999996
21-09-06 22:30	-1	0.144	0.9360000000000002	2.712
21-09-06 22:40	-1	0.36	1.176	0.0
21-09-06 22:50	-1	1.464	1.6800000000000002	0.0
21-09-06 23:00	-1	4.92	0.528	0.192
21-09-06 23:10	-1	0.9600000000000002	4.5600000000000005	3.844
21-09-06 23:20	-1	0.0	0.0	6.74
21-09-06 23:30	-1	2.184	0.0	3.2879999999999994
21-09-06 23:40	-1	2.616	0.0	0.868
21-09-06 23:50	-1	2.5680000000000005	1.3439999999999999	0.068
21-09-07 00:00	-1	1.176	0.0	0.8640000000000001
21-09-07 00:10	-1	1.6800000000000002	4.608	1.344
21-09-07 00:20	-1	1.8719999999999999	1.536	2.5200000000000005
21-09-07 00:30	-1	2.7880000000000003	0.192	2.04
21-09-07 00:40	-1	6.596000000000001	4.392	6.12
21-09-07 00:50	-1	0.48	0.0	3.696
21-09-07 01:00	-1	0.0	0.0	1.6079999999999999
21-09-07 01:10	-1	0.0	0.5279999999999999	0.0
21-09-07 01:20	-1	4.128	0.24000000000000005	0.21600000000000003
21-09-07 01:30	-1	0.504	3.96	0.312
21-09-07 01:40	-1	2.6399999999999997	0.0	4.8759999999999994
21-09-07 01:50	-1	0.16799999999999998	0.9359999999999999	7.1240000000000006
21-09-07 02:00	-1	5.4719999999999995	0.0	0.312
21-09-07 02:10	-1	1.56	0.0	4.368
21-09-07 02:20	-1	0.0	0.6719999999999999	1.968
21-09-07 02:30	-1	0.0	0.096	0.0
21-09-07 02:40	-1	0.8640000000000001	2.784	1.704
21-09-07 02:50	-1	0.0	0.0	0.0
21-09-07 03:00	-1	1.6320000000000001	0.552	0.0
21-09-07 03:10	-1	0.12	3.0	0.744
21-09-07 03:20	-1	5.328	0.504	1.972
21-09-07 03:30	-1	2.472	2.4480000000000004	5.276000000000001
21-09-07 03:40	-1	3.3120000000000003	1.32	1.752
21-09-07 03:50	-1	0.096	0.0	2.064
21-09-07 04:00	-1	0.0	4.228	0.0
21-09-07 04:10	-1	0.0	6.548	2.2560000000000002
21-09-07 04:20	-1	0.0	0.096	0.33599999999999997
21-09-07 04:30	-1	0.12	0.0	0.528
21-09-07 04:40	-1	0.0	0.0	0.0
21-09-07 04:50	-1	0.0	0.12	7.008
21-09-07 05:00	-1	0.0	0.0	0.984
21-09-07 05:10	-1	0.45599999999999996	0.0	0.12
21-09-07 05:20	-1	0.624	0.0	2.4959999999999996
21-09-07 05:30	-1	0.24	0.0	3.7960000000000003
21-09-07 05:40	-1	0.504	1.9920000000000002	1.532
21-09-07 05:50	-1	2.4240000000000004	0.288	0.312
21-09-07 06:00	-1	0.12	0.0	0.16799999999999998
21-09-07 06:10	-1	0.0	0.8400000000000001	0.0
21-09-07 06:20	-1	0.16799999999999998	0.33599999999999997	0.48
21-09-07 06:30	-1	0.144	0.07200000000000001	0.072
21-09-07 06:40	-1	0.24	0.0	0.5519999999999999
21-09-07 06:50	-1	0.0	0.0	0.0
21-09-07 07:00	0	0.0	0.0	0.0
21-09-07 07:10	0	0.0	0.0	0.0
21-09-07 07:20	0	0.0	0.0	0.0
21-09-07 07:30	0	0.0	0.312	0.528
21-09-07 07:40	0	0.0	0.0	0.0
21-09-07 07:50	0	0.0	0.0	0.0
21-09-07 08:00	0	0.0	0.0	0.0
21-09-07 08:10	0	0.0	0.0	0.0
21-09-07 08:20	0	0.0	0.0	0.0
21-09-07 08:30	0	0.0	0.0	0.0
21-09-07 08:40	0	0.0	0.0	0.0
21-09-07 08:50	0	0.0	0.0	0.0
21-09-07 09:00	0	0.0	0.0	0.0
21-09-07 09:10	0	0.0	0.0	0.0
21-09-07 09:20	0	0.0	0.0	0.12
21-09-07 09:30	0	0.0	0.16799999999999998	3.2399999999999998
21-09-07 09:40	0	0.0	0.0	0.648
21-09-07 09:50	0	0.0	0.0	1.6079999999999999
21-09-07 10:00	0	4.68	3.6479999999999997	2.52
21-09-07 10:10	0	2.4240000000000004	2.688	6.288
21-09-07 10:20	0	0.8160000000000001	3.9840000000000004	10.200000000000001
21-09-07 10:30	0	21.696	1.2520000000000002	0.45599999999999996
21-09-07 10:40	0	10.584	4.82	2.4
21-09-07 10:50	0	1.2	0.8880000000000001	8.808
21-09-07 11:00	0	4.152	5.232	2.928
21-09-07 11:10	0	1.6079999999999999	1.7040000000000002	3.2159999999999997
21-09-07 11:20	0	0.0	0.0	0.0
21-09-07 11:30	0	0.0	0.0	0.0
21-09-07 11:40	0	0.0	0.0	0.0
21-09-07 11:50	0	0.0	0.0	0.0
21-09-07 12:00	0	0.0	0.0	0.0
21-09-07 12:10	0	0.0	0.0	0.0
21-09-07 12:20	0	0.0	0.0	0.0
21-09-07 12:30	0	0.0	0.0	0.0
21-09-07 12:40	0	4.8	0.0	0.0
21-09-07 12:50	0	0.0	0.0	0.528
21-09-07 13:00	0	0.0	2.976	0.0
21-09-07 13:10	0	0.36	0.36	0.0
21-09-07 13:20	0	0.0	0.0	0.0
21-09-07 13:30	0	0.0	0.0	0.0
21-09-07 13:40	0	0.0	0.0	0.0
21-09-07 13:50	0	0.0	0.0	0.0
21-09-07 14:00	0	0.744	0.0	4.683999999999999
21-09-07 14:10	0	0.312	0.048	4.46
21-09-07 14:20	0	0.24	1.6800000000000002	0.0
21-09-07 14:30	0	0.6	0.384	0.72
21-09-07 14:40	0	0.0	1.752	0.0
21-09-07 14:50	0	0.096	0.21600000000000003	0.096
21-09-07 15:00	0	0.0	0.0	0.12
21-09-07 15:10	0	0.0	0.0	0.0
21-09-07 15:20	0	0.0	0.0	0.0
21-09-07 15:30	0	0.0	0.0	0.0
21-09-07 15:40	0	0.0	0.0	0.0
21-09-07 15:50	0	0.0	0.0	0.0
21-09-07 16:00	0	0.0	0.0	0.0
21-09-07 16:10	0	0.0	0.0	0.0
21-09-07 16:20	0	0.0	0.0	0.0
21-09-07 16:30	0	0.0	0.0	0.0
21-09-07 16:40	0	0.0	0.0	0.0
21-09-07 16:50	0	0.0	0.0	0.0
21-09-07 17:00	0	0.0	0.0	0.0
21-09-07 17:10	0	0.0	0.0	0.0
21-09-07 17:20	0	0.0	0.0	0.0
21-09-07 17:30	0	0.0	0.0	0.0
21-09-07 17:40	0	0.0	0.0	0.0
21-09-07 17:50	0	0.0	0.0	0.0
21-09-07 18:00	0	0.0	0.0	0.0
21-09-07 18:10	0	0.0	0.6	0.0
21-09-07 18:20	0	0.0	3.696	0.0
21-09-07 18:30	0	0.0	0.0	0.0
21-09-07 18:40	0	0.33599999999999997	0.0	0.0
21-09-07 18:50	0	0.0	0.0	0.0
21-09-07 19:00	0	0.0	0.0	0.0
21-09-07 19:10	0	0.0	0.0	0.0
21-09-07 19:20	0	1.2	0.772	0.096
21-09-07 19:30	0	3.3600000000000003	1.7719999999999998	0.504
21-09-07 19:40	0	0.0	0.0	0.576
21-09-07 19:50	0	0.0	0.0	0.0
21-09-07 20:00	0	0.0	0.0	0.0
21-09-07 20:10	0	0.0	0.0	0.0
21-09-07 20:20	0	0.0	0.0	0.0
21-09-07 20:30	0	0.0	0.0	0.0
21-09-07 20:40	0	0.048	2.9040000000000004	0.0
21-09-07 20:50	0	0.0	2.088	0.0
21-09-07 21:00	0	0.0	0.0	4.464
21-09-07 21:10	0	1.2	1.2000000000000002	0.36
21-09-07 21:20	0	2.448	6.336	0.144
21-09-07 21:30	0	1.032	0.312	0.0
21-09-07 21:40	0	5.4479999999999995	6.720000000000001	0.0
21-09-07 21:50	0	9.24	2.3280000000000003	0.0
21-09-07 22:00	0	0.0	0.0	3.96
21-09-07 22:10	0	4.151999999999999	0.0	4.4879999999999995
21-09-07 22:20	0	1.608	0.0	2.664
21-09-07 22:30	0	0.0	6.816	0.0
21-09-07 22:40	0	1.32	10.296	1.128
21-09-07 22:50	0	0.0	0.144	2.496
21-09-07 23:00	0	0.0	0.0	5.4
21-09-07 23:10	0	0.0	1.924	10.752
21-09-07 23:20	0	5.616	1.556	0.12
21-09-07 23:30	0	3.336	4.272	0.8640000000000001
21-09-07 23:40	0	0.16799999999999998	0.072	5.808
21-09-07 23:50	0	3.0959999999999996	0.0	1.7759999999999998
21-09-08 00:00	0	2.016	0.0	0.024
21-09-08 00:10	0	7.272	2.3280000000000003	0.192
21-09-08 00:20	0	0.552	0.192	0.0
21-09-08 00:30	0	0.0	6.168	4.151999999999999
21-09-08 00:40	0	1.2	0.0	10.248000000000001
21-09-08 00:50	0	4.632	0.0	0.45600000000000007
21-09-08 01:00	0	0.0	0.0	0.0
21-09-08 01:10	0	0.0	0.0	0.0
21-09-08 01:20	0	0.16799999999999998	0.0	0.0
21-09-08 01:30	0	1.32	0.0	1.656
21-09-08 01:40	0	7.272	0.0	5.232
21-09-08 01:50	0	1.488	3.072	6.287999999999999
21-09-08 02:00	0	4.656000000000001	0.0	0.0
21-09-08 02:10	0	1.8240000000000003	0.0	0.0
21-09-08 02:20	0	0.0	0.0	0.0
21-09-08 02:30	0	0.0	0.0	0.0
21-09-08 02:40	0	1.224	0.0	0.0
21-09-08 02:50	0	0.0	6.168000000000001	0.984
21-09-08 03:00	0	0.0	0.0	2.568
21-09-08 03:10	0	0.21600000000000003	0.0	0.0
21-09-08 03:20	0	3.2399999999999998	0.0	0.384
21-09-08 03:30	0	0.0	8.232000000000001	0.0
21-09-08 03:40	0	0.0	0.144	2.7600000000000002
21-09-08 03:50	0	2.112	0.12	2.6399999999999997
21-09-08 04:00	0	0.0	0.264	5.304
21-09-08 04:10	0	0.0	0.40800000000000003	0.624
21-09-08 04:20	0	0.0	0.0	4.44
21-09-08 04:30	0	0.0	1.7760000000000002	5.5200000000000005
21-09-08 04:40	0	0.0	0.576	0.096
21-09-08 04:50	0	0.0	2.184	0.0
21-09-08 05:00	0	0.48	0.0	0.0
21-09-08 05:10	0	1.248	0.0	0.0
21-09-08 05:20	0	0.0	0.0	0.40800000000000003
21-09-08 05:30	0	0.0	1.512	6.34
21-09-08 05:40	0	0.0	0.0	2.588
21-09-08 05:50	0	2.88	0.0	0.0
21-09-08 06:00	0	0.0	0.0	2.3280000000000003
21-09-08 06:10	0	0.144	0.192	0.744
21-09-08 06:20	0	0.0	0.0	0.0
21-09-08 06:30	0	0.24000000000000005	3.3840000000000003	3.2880000000000003
21-09-08 06:40	0	0.21600000000000003	7.896000000000001	0.0
21-09-08 06:50	0	3.3600000000000003	0.0	1.9440000000000002
21-09-08 07:00	1	0.0	0.43200000000000005	0.0
21-09-08 07:10	1	0.0	1.704	0.0
21-09-08 07:20	1	0.0	2.088	0.0
21-09-08 07:30	1	0.0	0.0	0.0
21-09-08 07:40	1	2.616	0.096	3.8880000000000003
21-09-08 07:50	1	0.0	0.0	1.1280000000000001
21-09-08 08:00	1	0.0	0.0	0.0
21-09-08 08:10	1	0.0	0.0	0.0
21-09-08 08:20	1	0.0	0.0	0.0
21-09-08 08:30	1	0.0	0.0	0.0
21-09-08 08:40	1	0.0	0.0	0.0
21-09-08 08:50	1	0.0	0.0	0.0
21-09-08 09:00	1	0.0	0.0	0.0
21-09-08 09:10	1	0.0	0.0	0.0
21-09-08 09:20	1	0.0	0.0	0.0
21-09-08 09:30	1	0.0	0.0	0.504
21-09-08 09:40	1	1.968	0.0	0.648
21-09-08 09:50	1	0.0	0.0	0.0
21-09-08 10:00	1	0.0	0.0	0.0
21-09-08 10:10	1	0.0	0.0	0.0
21-09-08 10:20	1	0.0	0.0	0.21600000000000003
21-09-08 10:30	1	0.0	0.0	0.0
21-09-08 10:40	1	0.0	0.0	0.0
21-09-08 10:50	1	0.0	0.048	0.0
21-09-08 11:00	1	0.0	0.336	0.096
21-09-08 11:10	1	0.45600000000000007	1.968	6.24
21-09-08 11:20	1	0.768	0.096	0.0
21-09-08 11:30	1	2.808	3.3600000000000003	0.0
21-09-08 11:40	1	0.0	0.0	0.0
21-09-08 11:50	1	0.0	0.0	0.0
21-09-08 12:00	1	0.0	0.0	0.0
21-09-08 12:10	1	0.0	0.0	0.0
21-09-08 12:20	1	0.0	0.0	0.0
21-09-08 12:30	1	0.312	0.0	0.0
21-09-08 12:40	1	0.528	0.0	0.0
21-09-08 12:50	1	0.0	0.0	1.488
21-09-08 13:00	1	0.0	0.0	0.0
21-09-08 13:10	1	0.0	0.0	0.0
21-09-08 13:20	1	0.0	0.0	0.0
21-09-08 13:30	1	0.0	0.0	0.0
21-09-08 13:40	1	0.0	0.0	2.88
21-09-08 13:50	1	0.0	0.0	6.912000000000001
21-09-08 14:00	1	0.0	0.0	0.0
21-09-08 14:10	1	0.0	0.0	0.0
21-09-08 14:20	1	0.0	0.0	0.0
21-09-08 14:30	1	0.0	0.0	0.0
21-09-08 14:40	1	0.0	0.0	0.0
21-09-08 14:50	1	0.0	0.0	0.0
21-09-08 15:00	1	0.0	4.5600000000000005	0.0
21-09-08 15:10	1	0.0	0.0	0.0
21-09-08 15:20	1	0.0	0.0	0.0
21-09-08 15:30	1	0.0	0.0	0.0
21-09-08 15:40	1	0.0	0.0	0.0
21-09-08 15:50	1	0.0	0.0	0.096
21-09-08 16:00	1	0.0	0.0	0.0
21-09-08 16:10	1	0.0	0.0	0.072
21-09-08 16:20	1	0.0	0.0	0.0
21-09-08 16:30	1	0.096	5.6160000000000005	0.0
21-09-08 16:40	1	0.0	0.12	0.0
21-09-08 16:50	1	0.0	0.0	0.0
21-09-08 17:00	1	0.0	0.0	0.0
21-09-08 17:10	1	0.0	0.0	0.0
21-09-08 17:20	1	0.0	0.0	0.0
21-09-08 17:30	1	0.0	0.0	0.0
21-09-08 17:40	1	0.0	0.0	0.0
21-09-08 17:50	1	0.0	0.0	0.0
21-09-08 18:00	1	0.0	0.33599999999999997	0.0
21-09-08 18:10	1	0.0	0.48	1.248
21-09-08 18:20	1	6.768000000000001	0.0	0.0
21-09-08 18:30	1	0.192	0.0	0.0
21-09-08 18:40	1	0.0	0.16799999999999998	4.5600000000000005
21-09-08 18:50	1	0.0	0.0	0.0
21-09-08 19:00	1	0.0	0.0	4.92
21-09-08 19:10	1	0.9359999999999999	0.0	0.0
21-09-08 19:20	1	8.52	0.0	0.0
21-09-08 19:30	1	0.72	0.0	0.0
21-09-08 19:40	1	0.0	0.0	0.648
21-09-08 19:50	1	0.0	0.0	0.0
21-09-08 20:00	1	0.0	0.0	0.0
21-09-08 20:10	1	0.0	0.0	0.0
21-09-08 20:20	1	0.0	0.0	0.0
21-09-08 20:30	1	0.0	0.072	2.4959999999999996
21-09-08 20:40	1	3.2640000000000002	0.0	7.728
21-09-08 20:50	1	1.92	0.024	0.0
21-09-08 21:00	1	1.3679999999999999	3.2640000000000002	1.8960000000000001
21-09-08 21:10	1	0.0	0.9359999999999999	5.16
21-09-08 21:20	1	0.792	1.9439999999999997	1.296
21-09-08 21:30	1	2.1119999999999997	0.21600000000000003	10.464
21-09-08 21:40	1	0.552	3.8440000000000003	4.968
21-09-08 21:50	1	1.3439999999999999	10.844	0.624
21-09-08 22:00	1	1.152	0.48	1.3679999999999999
21-09-08 22:10	1	5.112	2.112	1.2
21-09-08 22:20	1	1.128	3.3840000000000003	0.0
21-09-08 22:30	1	1.2719999999999998	0.0	2.2079999999999997
21-09-08 22:40	1	2.952	3.3120000000000003	0.6
21-09-08 22:50	1	2.568	1.416	2.2560000000000002
21-09-08 23:00	1	0.0	2.568	1.128
21-09-08 23:10	1	0.9120000000000001	3.024	1.9200000000000004
21-09-08 23:20	1	0.0	1.392	3.048
21-09-08 23:30	1	0.0	0.16799999999999998	4.368
21-09-08 23:40	1	0.0	2.2079999999999997	2.7600000000000002
21-09-08 23:50	1	0.0	3.624	2.3280000000000003
21-09-09 00:00	1	0.0	0.0	2.136
21-09-09 00:10	1	0.0	0.43200000000000005	1.584
21-09-09 00:20	1	0.0	0.0	0.192
21-09-09 00:30	1	0.0	0.0	0.0
21-09-09 00:40	1	0.0	0.0	0.0
21-09-09 00:50	1	0.264	0.26399999999999996	0.8160000000000001
21-09-09 01:00	1	2.808	0.0	1.512
21-09-09 01:10	1	4.296	6.744	12.648
21-09-09 01:20	1	0.21600000000000003	4.176	0.0
21-09-09 01:30	1	0.8640000000000001	6.5280000000000005	0.0
21-09-09 01:40	1	0.0	0.6	3.5759999999999996
21-09-09 01:50	1	2.904	2.6879999999999997	2.2800000000000002
21-09-09 02:00	1	10.200000000000001	0.192	4.704
21-09-09 02:10	1	3.9840000000000004	4.752	3.816
21-09-09 02:20	1	1.7280000000000002	0.528	0.0
21-09-09 02:30	1	2.184	0.0	0.0
21-09-09 02:40	1	0.4800000000000001	0.0	1.0559999999999998
21-09-09 02:50	1	1.488	1.512	0.768
21-09-09 03:00	1	0.0	0.0	0.024
21-09-09 03:10	1	0.33599999999999997	0.0	0.0
21-09-09 03:20	1	0.0	0.0	0.0
21-09-09 03:30	1	0.0	0.0	0.0
21-09-09 03:40	1	0.0	0.0	0.0
21-09-09 03:50	1	0.0	0.0	0.0
21-09-09 04:00	1	0.772	0.0	0.0
21-09-09 04:10	1	1.316	0.33599999999999997	0.40800000000000003
21-09-09 04:20	1	0.0	0.0	7.944000000000001
21-09-09 04:30	1	1.6320000000000001	0.0	0.0
21-09-09 04:40	1	0.504	3.624	0.0
21-09-09 04:50	1	0.024	1.488	0.0
21-09-09 05:00	1	4.176	1.584	3.3840000000000003
21-09-09 05:10	1	7.372	0.552	1.296
21-09-09 05:20	1	8.42	0.984	0.0
21-09-09 05:30	1	4.872	1.272	4.128
21-09-09 05:40	1	8.184000000000001	0.0	6.696
21-09-09 05:50	1	0.0	0.0	4.704
21-09-09 06:00	1	0.0	0.0	0.0
21-09-09 06:10	1	0.0	0.0	0.0
21-09-09 06:20	1	0.0	0.0	0.0
21-09-09 06:30	1	1.3199999999999998	0.0	0.0
21-09-09 06:40	1	0.0	0.0	0.0
21-09-09 06:50	1	0.0	0.0	0.0
21-09-09 07:00	2	0.0	0.0	0.0
21-09-09 07:10	2	0.528	0.0	0.0
21-09-09 07:20	2	0.696	0.0	0.0
21-09-09 07:30	2	0.0	0.0	0.0
21-09-09 07:40	2	0.0	0.0	0.0
21-09-09 07:50	2	0.0	0.0	0.0
21-09-09 08:00	2	0.0	0.0	1.296
21-09-09 08:10	2	0.0	0.0	0.048
21-09-09 08:20	2	0.0	0.024	0.0
21-09-09 08:30	2	0.0	0.0	0.0
21-09-09 08:40	2	0.0	0.0	0.0
21-09-09 08:50	2	0.0	0.0	0.0
21-09-09 09:00	2	0.0	0.0	0.0
21-09-09 09:10	2	0.0	0.0	0.45600000000000007
21-09-09 09:20	2	0.0	0.0	0.0
21-09-09 09:30	2	0.0	0.072	0.0
21-09-09 09:40	2	0.33599999999999997	0.16799999999999998	0.312
21-09-09 09:50	2	0.0	0.0	3.096
21-09-09 10:00	2	0.0	0.72	2.4
21-09-09 10:10	2	0.0	0.0	0.0
21-09-09 10:20	2	0.0	0.0	0.0
21-09-09 10:30	2	0.072	0.0	0.0
21-09-09 10:40	2	0.0	0.0	0.0
21-09-09 10:50	2	0.0	0.0	0.0
21-09-09 11:00	2	0.0	0.0	0.0
21-09-09 11:10	2	0.0	0.0	0.0
21-09-09 11:20	2	0.0	0.0	0.0
21-09-09 11:30	2	0.0	0.0	0.40800000000000003
21-09-09 11:40	2	0.0	0.0	6.767999999999999
21-09-09 11:50	2	0.0	0.0	3.6759999999999997
21-09-09 12:00	2	0.0	0.0	1.004
21-09-09 12:10	2	0.0	0.0	0.0
21-09-09 12:20	2	0.0	0.0	0.12
21-09-09 12:30	2	0.0	2.6399999999999997	0.0
21-09-09 12:40	2	0.0	0.0	0.0
21-09-09 12:50	2	0.0	0.21600000000000003	0.0
21-09-09 13:00	2	0.0	0.0	0.0
21-09-09 13:10	2	0.0	0.0	0.0
21-09-09 13:20	2	0.0	0.0	0.0
21-09-09 13:30	2	0.0	0.0	0.0
21-09-09 13:40	2	0.0	0.0	0.0
21-09-09 13:50	2	0.0	0.0	0.0
21-09-09 14:00	2	0.0	0.0	0.0
21-09-09 14:10	2	0.0	0.0	0.0
21-09-09 14:20	2	1.32	0.0	0.792
21-09-09 14:30	2	1.176	0.0	0.0
21-09-09 14:40	2	0.0	0.0	5.5680000000000005
21-09-09 14:50	2	0.0	0.0	0.0
21-09-09 15:00	2	0.0	0.0	0.0
21-09-09 15:10	2	0.0	0.0	0.0
21-09-09 15:20	2	0.0	0.0	0.0
21-09-09 15:30	2	0.0	0.16799999999999998	0.0
21-09-09 15:40	2	5.088	3.216	0.20400000000000001
21-09-09 15:50	2	0.8879999999999999	0.45200000000000007	2.3880000000000003
21-09-09 16:00	2	0.0	0.844	0.8640000000000001
21-09-09 16:10	2	0.0	0.0	0.336
21-09-09 16:20	2	0.0	0.0	0.33599999999999997
21-09-09 16:30	2	0.0	0.0	3.2880000000000003
21-09-09 16:40	2	0.0	0.0	0.0
21-09-09 16:50	2	0.0	0.0	0.0
21-09-09 17:00	2	0.0	0.0	0.0
21-09-09 17:10	2	0.0	0.0	0.0
21-09-09 17:20	2	0.0	0.0	0.0
21-09-09 17:30	2	0.0	0.0	0.0
21-09-09 17:40	2	0.0	0.0	0.0
21-09-09 17:50	2	0.0	9.024000000000001	0.0
21-09-09 18:00	2	13.056000000000001	2.3760000000000003	0.0
21-09-09 18:10	2	0.0	0.0	0.144
21-09-09 18:20	2	0.0	0.0	2.616
21-09-09 18:30	2	1.7279999999999998	0.16799999999999998	0.0
21-09-09 18:40	2	0.0	1.3199999999999998	0.0
21-09-09 18:50	2	0.0	0.0	0.0
21-09-09 19:00	2	0.0	0.0	0.0
21-09-09 19:10	2	0.0	0.0	0.0
21-09-09 19:20	2	2.5680000000000005	0.5519999999999999	0.0
21-09-09 19:30	2	4.152	0.9119999999999999	0.0
21-09-09 19:40	2	25.128	0.8400000000000001	3.168
21-09-09 19:50	2	0.264	2.568	8.831999999999999
21-09-09 20:00	2	2.4	0.16799999999999998	0.744
21-09-09 20:10	2	0.144	0.16799999999999998	0.0
21-09-09 20:20	2	0.0	0.0	0.0
21-09-09 20:30	2	0.0	0.0	0.0
21-09-09 20:40	2	0.0	0.0	0.0
21-09-09 20:50	2	0.096	0.0	7.464
21-09-09 21:00	2	0.0	0.0	1.656
21-09-09 21:10	2	3.408	0.0	0.024
21-09-09 21:20	2	0.0	0.0	2.736
21-09-09 21:30	2	0.696	5.28	1.9440000000000002
21-09-09 21:40	2	2.568	1.8240000000000003	12.580000000000002
21-09-09 21:50	2	4.4399999999999995	0.0	24.360000000000003
21-09-09 22:00	2	0.8400000000000001	0.0	9.86
21-09-09 22:10	2	0.0	0.72	0.16799999999999998
21-09-09 22:20	2	5.231999999999999	0.16799999999999998	3.12
21-09-09 22:30	2	0.16799999999999998	0.0	1.056
21-09-09 22:40	2	1.2000000000000002	2.496	1.1039999999999999
21-09-09 22:50	2	0.6	2.064	0.0
21-09-09 23:00	2	1.08	2.2800000000000002	4.824
21-09-09 23:10	2	0.0	1.6560000000000001	0.0
21-09-09 23:20	2	6.0	2.5200000000000005	0.8160000000000001
21-09-09 23:30	2	1.8719999999999999	0.4800000000000001	1.488
21-09-09 23:40	2	2.616	1.7280000000000002	3.216
21-09-09 23:50	2	0.0	3.7440000000000007	2.856
21-09-10 00:00	2	0.0	0.0	3.072
21-09-10 00:10	2	0.16799999999999998	1.56	2.328
21-09-10 00:20	2	0.0	2.832	0.0
21-09-10 00:30	2	0.0	0.192	1.9200000000000004
21-09-10 00:40	2	0.0	0.48	1.584
21-09-10 00:50	2	1.32	0.384	0.36
21-09-10 01:00	2	0.12	0.0	4.704000000000001
21-09-10 01:10	2	3.6	0.26399999999999996	3.2399999999999998
21-09-10 01:20	2	3.504	2.136	2.904
21-09-10 01:30	2	2.548	1.464	1.392
21-09-10 01:40	2	0.092	0.0	1.8039999999999998
21-09-10 01:50	2	1.08	0.0	0.86
21-09-10 02:00	2	0.8160000000000001	0.0	0.21600000000000003
21-09-10 02:10	2	2.2800000000000002	0.0	0.0
21-09-10 02:20	2	1.752	0.0	0.0
21-09-10 02:30	2	8.136	0.0	0.0
21-09-10 02:40	2	0.072	0.0	0.192
21-09-10 02:50	2	0.8160000000000001	0.0	0.048
21-09-10 03:00	2	1.176	0.0	0.0
21-09-10 03:10	2	0.048	0.0	0.0
21-09-10 03:20	2	0.0	0.0	3.0000000000000004
21-09-10 03:30	2	0.0	0.0	5.328
21-09-10 03:40	2	0.0	0.0	0.144
21-09-10 03:50	2	0.0	0.21600000000000003	2.4000000000000004
21-09-10 04:00	2	0.744	3.0479999999999996	0.0
21-09-10 04:10	2	0.0	0.0	2.928
21-09-10 04:20	2	0.21600000000000003	0.0	3.96
21-09-10 04:30	2	0.0	0.0	0.096
21-09-10 04:40	2	0.0	0.24	2.592
21-09-10 04:50	2	0.096	1.248	7.104000000000001
21-09-10 05:00	2	0.576	0.048	0.288
21-09-10 05:10	2	8.376000000000001	0.43200000000000005	2.424
21-09-10 05:20	2	0.9120000000000001	0.0	1.6320000000000001
21-09-10 05:30	2	1.296	0.0	7.4879999999999995
21-09-10 05:40	2	2.2800000000000002	0.8879999999999999	1.392
21-09-10 05:50	2	0.0	0.0	0.744
21-09-10 06:00	2	0.0	0.0	0.0
21-09-10 06:10	2	0.0	0.0	1.056
21-09-10 06:20	2	0.0	0.648	0.0
21-09-10 06:30	2	0.024	0.288	0.36
21-09-10 06:40	2	1.392	0.648	2.16
21-09-10 06:50	2	0.0	25.116	0.0
21-09-10 07:00	3	0.12	3.54	0.0
21-09-10 07:10	3	0.0	0.0	0.0
21-09-10 07:20	3	0.0	0.0	0.0
21-09-10 07:30	3	0.072	0.0	0.0
21-09-10 07:40	3	1.752	0.0	0.0
21-09-10 07:50	3	0.0	0.0	0.0
21-09-10 08:00	3	0.0	0.0	0.0
21-09-10 08:10	3	0.0	0.0	0.0
21-09-10 08:20	3	0.0	0.0	0.0
21-09-10 08:30	3	0.0	0.0	0.0
21-09-10 08:40	3	0.0	0.0	0.0
21-09-10 08:50	3	0.0	0.0	0.0
21-09-10 09:00	3	0.0	0.0	0.0
21-09-10 09:10	3	0.0	0.0	0.0
21-09-10 09:20	3	0.0	0.0	0.0
21-09-10 09:30	3	0.0	0.0	0.0
21-09-10 09:40	3	0.0	0.0	0.0
21-09-10 09:50	3	0.0	0.0	0.0
21-09-10 10:00	3	0.0	0.0	0.0
21-09-10 10:10	3	0.0	0.0	3.4800000000000004
21-09-10 10:20	3	0.0	0.0	2.304
21-09-10 10:30	3	0.0	0.0	0.0
21-09-10 10:40	3	0.0	0.0	0.0
21-09-10 10:50	3	0.0	0.0	0.0
21-09-10 11:00	3	0.0	0.0	0.384
21-09-10 11:10	3	0.0	0.0	0.0
21-09-10 11:20	3	0.0	0.0	0.0
21-09-10 11:30	3	0.0	0.0	0.0
21-09-10 11:40	3	0.0	9.72	0.024
21-09-10 11:50	3	0.0	0.0	0.0
21-09-10 12:00	3	0.0	6.216	0.0
21-09-10 12:10	3	1.536	0.264	1.008
21-09-10 12:20	3	0.576	1.08	1.9920000000000002
21-09-10 12:30	3	0.792	0.384	4.872
21-09-10 12:40	3	0.696	0.528	14.687999999999999
21-09-10 12:50	3	2.688	0.48	4.152
21-09-10 13:00	3	1.7760000000000002	0.0	0.0
21-09-10 13:10	3	0.0	0.0	0.0
21-09-10 13:20	3	0.0	0.0	0.0
21-09-10 13:30	3	0.0	0.0	0.0
21-09-10 13:40	3	0.0	0.0	0.0
21-09-10 13:50	3	0.0	0.0	0.0
21-09-10 14:00	3	0.0	0.0	0.0
21-09-10 14:10	3	0.0	0.0	0.0
21-09-10 14:20	3	0.0	0.0	0.0
21-09-10 14:30	3	0.0	0.0	0.0
21-09-10 14:40	3	0.0	0.9120000000000001	0.0
21-09-10 14:50	3	0.0	0.0	0.0
21-09-10 15:00	3	0.0	0.0	0.0
21-09-10 15:10	3	0.0	0.0	0.0
21-09-10 15:20	3	0.0	0.0	0.0
21-09-10 15:30	3	0.0	0.0	0.0
21-09-10 15:40	3	0.0	0.0	0.0
21-09-10 15:50	3	0.0	0.0	0.0
21-09-10 16:00	3	0.5279999999999999	0.0	0.0
21-09-10 16:10	3	0.0	0.0	0.40800000000000003
21-09-10 16:20	3	0.0	0.0	0.0
21-09-10 16:30	3	0.0	0.0	0.12
21-09-10 16:40	3	0.0	0.0	0.0
21-09-10 16:50	3	0.0	0.0	0.264
21-09-10 17:00	3	0.0	0.0	0.0
21-09-10 17:10	3	0.0	0.0	0.0
21-09-10 17:20	3	0.0	0.0	0.0
21-09-10 17:30	3	0.0	0.0	0.0
21-09-10 17:40	3	0.0	0.0	0.0
21-09-10 17:50	3	0.0	0.0	0.0
21-09-10 18:00	3	0.0	0.0	0.0
21-09-10 18:10	3	0.0	0.0	0.0
21-09-10 18:20	3	1.608	1.1280000000000001	0.0
21-09-10 18:30	3	0.0	0.0	0.0
21-09-10 18:40	3	0.0	0.0	0.0
21-09-10 18:50	3	0.0	0.0	0.0
21-09-10 19:00	3	1.7759999999999998	0.0	1.8960000000000001
21-09-10 19:10	3	3.9599999999999995	0.0	6.42
21-09-10 19:20	3	1.572	1.656	1.212
21-09-10 19:30	3	0.46799999999999997	0.0	0.0
21-09-10 19:40	3	0.0	0.072	0.264
21-09-10 19:50	3	0.0	0.0	0.0
21-09-10 20:00	3	0.0	0.096	0.96
21-09-10 20:10	3	0.0	2.184	0.0
21-09-10 20:20	3	0.0	3.228	0.0
21-09-10 20:30	3	0.0	0.66	0.0
21-09-10 20:40	3	0.0	0.0	0.0
21-09-10 20:50	3	0.0	0.072	0.072
21-09-10 21:00	3	0.0	0.0	0.0
21-09-10 21:10	3	0.0	0.024	0.0
21-09-10 21:20	3	0.096	2.352	1.1280000000000001
21-09-10 21:30	3	0.576	2.544	3.3600000000000003
21-09-10 21:40	3	4.08	0.0	4.128
21-09-10 21:50	3	0.0	2.136	0.0
21-09-10 22:00	3	0.40800000000000003	0.144	0.48
21-09-10 22:10	3	0.0	0.0	1.0559999999999998
21-09-10 22:20	3	0.33599999999999997	0.0	0.9120000000000001
21-09-10 22:30	3	0.0	0.0	0.624
21-09-10 22:40	3	0.0	0.0	0.45600000000000007
21-09-10 22:50	3	0.21600000000000003	0.0	0.45600000000000007
21-09-10 23:00	3	0.504	0.792	0.4800000000000001
21-09-10 23:10	3	1.8	0.36	3.144
21-09-10 23:20	3	1.968	0.264	4.176
21-09-10 23:30	3	0.0	3.9120000000000004	0.4800000000000001
21-09-10 23:40	3	0.192	7.848000000000001	1.6440000000000001
21-09-10 23:50	3	0.0	0.276	4.332
21-09-11 00:00	3	0.40800000000000003	3.036	2.6399999999999997
21-09-11 00:10	3	0.0	0.744	0.0
21-09-11 00:20	3	0.0	0.0	0.0
21-09-11 00:30	3	0.0	0.0	0.0
21-09-11 00:40	3	0.0	0.12	0.0
21-09-11 00:50	3	3.432	0.0	0.0
21-09-11 01:00	3	1.104	0.12	0.0
21-09-11 01:10	3	0.0	0.0	0.0
21-09-11 01:20	3	0.0	0.0	0.0
21-09-11 01:30	3	5.5920000000000005	0.0	0.0
21-09-11 01:40	3	0.16799999999999998	0.0	2.2800000000000002
21-09-11 01:50	3	0.648	0.21600000000000003	0.0
21-09-11 02:00	3	0.0	0.0	0.33599999999999997
21-09-11 02:10	3	0.0	0.0	1.8239999999999998
21-09-11 02:20	3	0.576	0.0	0.8160000000000001
21-09-11 02:30	3	0.048	0.8400000000000001	0.312
21-09-11 02:40	3	0.0	0.576	0.0
21-09-11 02:50	3	0.024	2.016	0.624
21-09-11 03:00	3	3.7920000000000003	0.504	0.0
21-09-11 03:10	3	0.33599999999999997	0.0	0.0
21-09-11 03:20	3	1.176	0.12	0.264
21-09-11 03:30	3	0.336	0.0	1.4280000000000002
21-09-11 03:40	3	0.048	0.0	0.6599999999999999
21-09-11 03:50	3	0.16799999999999998	7.176	0.48
21-09-11 04:00	3	1.8	0.0	0.0
21-09-11 04:10	3	0.0	0.0	0.0
21-09-11 04:20	3	0.0	0.0	0.0
21-09-11 04:30	3	0.0	0.0	0.0
21-09-11 04:40	3	0.0	0.552	0.0
21-09-11 04:50	3	0.0	0.0	0.0
21-09-11 05:00	3	0.0	0.0	0.0
21-09-11 05:10	3	1.176	0.0	0.8640000000000001
21-09-11 05:20	3	0.0	0.0	4.5840000000000005
21-09-11 05:30	3	0.12	0.36	3.6719999999999997
21-09-11 05:40	3	0.0	0.144	3.564
21-09-11 05:50	3	3.216	0.0	3.732
21-09-11 06:00	3	0.21600000000000003	0.0	0.144
21-09-11 06:10	3	0.36	0.0	0.504
21-09-11 06:20	3	0.0	0.0	0.16799999999999998
21-09-11 06:30	3	0.0	0.144	0.288
21-09-11 06:40	3	0.024	0.0	0.12
21-09-11 06:50	3	0.0	0.0	0.0
21-09-11 07:00	4	0.0	0.0	0.0
21-09-11 07:10	4	0.0	0.0	0.0
21-09-11 07:20	4	0.768	0.0	0.0
21-09-11 07:30	4	0.0	0.0	0.0
21-09-11 07:40	4	0.0	0.0	0.0
21-09-11 07:50	4	0.0	0.0	0.0
21-09-11 08:00	4	0.0	0.0	0.0
21-09-11 08:10	4	0.0	0.0	0.0
21-09-11 08:20	4	0.0	0.0	0.0
21-09-11 08:30	4	0.0	0.0	0.0
21-09-11 08:40	4	0.0	0.0	0.0
21-09-11 08:50	4	0.0	0.0	0.0
21-09-11 09:00	4	0.0	0.0	0.0
21-09-11 09:10	4	0.0	0.0	0.0
21-09-11 09:20	4	0.0	0.0	0.0
21-09-11 09:30	4	0.0	0.0	0.0
21-09-11 09:40	4	0.0	0.0	0.0
21-09-11 09:50	4	0.0	0.0	0.0
21-09-11 10:00	4	0.0	0.0	0.0
21-09-11 10:10	4	0.0	0.0	0.0
21-09-11 10:20	4	0.0	0.0	0.0
21-09-11 10:30	4	0.0	0.0	0.0
21-09-11 10:40	4	0.0	0.0	0.0
21-09-11 10:50	4	0.0	0.0	0.0
21-09-11 11:00	4	0.0	0.0	0.24
21-09-11 11:10	4	0.0	0.0	0.0
21-09-11 11:20	4	0.0	0.0	0.0
21-09-11 11:30	4	0.0	0.0	0.0
21-09-11 11:40	4	0.0	0.0	0.0
21-09-11 11:50	4	0.0	0.36	0.0
21-09-11 12:00	4	0.0	0.12	5.5440000000000005
21-09-11 12:10	4	1.1280000000000001	0.264	1.056
21-09-11 12:20	4	0.0	3.072	0.0
21-09-11 12:30	4	2.256	1.3439999999999999	0.0
21-09-11 12:40	4	0.0	0.0	0.0
21-09-11 12:50	4	0.0	0.0	0.0
21-09-11 13:00	4	0.0	0.0	0.0
21-09-11 13:10	4	0.0	0.0	0.0
21-09-11 13:20	4	0.0	0.0	0.0
21-09-11 13:30	4	0.0	0.0	0.0
21-09-11 13:40	4	0.0	0.0	0.0
21-09-11 13:50	4	0.0	0.0	0.0
21-09-11 14:00	4	0.0	0.0	0.0
21-09-11 14:10	4	0.144	0.0	0.0
21-09-11 14:20	4	0.0	0.0	0.0
21-09-11 14:30	4	5.112	0.0	0.0
21-09-11 14:40	4	0.8879999999999999	0.0	0.0
21-09-11 14:50	4	0.0	0.0	0.0
21-09-11 15:00	4	0.0	0.0	0.0
21-09-11 15:10	4	0.144	0.0	0.0
21-09-11 15:20	4	0.12	0.0	0.0
21-09-11 15:30	4	0.0	0.0	0.0
21-09-11 15:40	4	0.0	0.0	0.0
21-09-11 15:50	4	0.0	0.0	0.0
21-09-11 16:00	4	0.0	0.024	0.0
21-09-11 16:10	4	0.0	0.0	0.0
21-09-11 16:20	4	0.0	0.0	0.0
21-09-11 16:30	4	0.0	0.0	0.0
21-09-11 16:40	4	0.0	2.304	0.0
21-09-11 16:50	4	0.0	0.0	0.0
21-09-11 17:00	4	0.0	0.0	0.0
21-09-11 17:10	4	0.0	0.0	0.16799999999999998
21-09-11 17:20	4	0.0	0.0	0.0
21-09-11 17:30	4	0.0	0.0	0.6960000000000001
21-09-11 17:40	4	0.0	0.0	5.208
21-09-11 17:50	4	0.0	0.0	0.0
21-09-11 18:00	4	0.0	0.0	0.0
21-09-11 18:10	4	0.0	0.0	0.24
21-09-11 18:20	4	0.0	0.0	1.488
21-09-11 18:30	4	0.0	0.72	0.192
21-09-11 18:40	4	1.152	0.0	0.0
21-09-11 18:50	4	0.0	0.0	0.0
21-09-11 19:00	4	0.0	0.0	0.0
21-09-11 19:10	4	0.0	0.0	3.336
21-09-11 19:20	4	0.048	2.688	2.568
21-09-11 19:30	4	0.576	0.0	2.448
21-09-11 19:40	4	0.0	0.264	7.632
21-09-11 19:50	4	0.0	1.3679999999999999	0.0
21-09-11 20:00	4	0.0	2.184	0.0
21-09-11 20:10	4	0.33599999999999997	0.096	0.0
21-09-11 20:20	4	0.0	0.0	0.096
21-09-11 20:30	4	0.0	0.0	0.0
21-09-11 20:40	4	1.32	0.0	1.6800000000000002
21-09-11 20:50	4	0.144	0.0	0.336
21-09-11 21:00	4	0.0	0.0	10.032
21-09-11 21:10	4	0.0	1.152	1.2719999999999998
21-09-11 21:20	4	0.0	0.0	0.6
21-09-11 21:30	4	0.0	0.0	2.3760000000000003
21-09-11 21:40	4	0.048	1.6320000000000001	0.0
21-09-11 21:50	4	0.144	1.152	0.0
21-09-11 22:00	4	0.0	0.288	0.0
21-09-11 22:10	4	1.344	0.264	0.48
21-09-11 22:20	4	1.3679999999999999	5.244	2.712
21-09-11 22:30	4	1.1039999999999999	0.6359999999999999	0.0
21-09-11 22:40	4	2.712	2.3760000000000003	1.104
21-09-11 22:50	4	0.48	0.0	5.508
21-09-11 23:00	4	0.0	0.252	15.396
21-09-11 23:10	4	0.0	3.9480000000000004	0.0
21-09-11 23:20	4	1.0079999999999998	1.392	0.5519999999999999
21-09-11 23:30	4	1.32	1.128	0.528
21-09-11 23:40	4	0.0	3.7439999999999998	1.392
21-09-11 23:50	4	0.0	3.2039999999999997	5.832
21-09-12 00:00	4	1.416	10.428	2.688
21-09-12 00:10	4	4.296	0.0	0.528
21-09-12 00:20	4	0.504	0.552	1.7760000000000002
21-09-12 00:30	4	1.56	0.0	1.224
21-09-12 00:40	4	0.0	0.0	0.0
21-09-12 00:50	4	0.0	0.0	0.21600000000000003
21-09-12 01:00	4	0.0	0.0	0.26399999999999996
21-09-12 01:10	4	0.624	0.0	0.192
21-09-12 01:20	4	0.0	0.0	2.6879999999999997
21-09-12 01:30	4	0.0	0.0	4.319999999999999
21-09-12 01:40	4	0.0	0.0	0.0
21-09-12 01:50	4	0.0	0.0	0.0
21-09-12 02:00	4	0.0	0.0	0.48
21-09-12 02:10	4	0.0	0.0	0.8160000000000001
21-09-12 02:20	4	2.016	0.0	1.3679999999999999
21-09-12 02:30	4	0.0	0.21600000000000003	0.21600000000000003
21-09-12 02:40	4	0.192	0.8400000000000001	0.0
21-09-12 02:50	4	0.0	2.496	0.0
21-09-12 03:00	4	0.0	0.0	0.0
21-09-12 03:10	4	7.08	2.856	0.0
21-09-12 03:20	4	0.0	6.072	0.0
21-09-12 03:30	4	2.8560000000000003	0.96	0.648
21-09-12 03:40	4	0.0	0.0	1.3920000000000001
21-09-12 03:50	4	0.0	0.0	0.16799999999999998
21-09-12 04:00	4	0.0	0.0	0.072
21-09-12 04:10	4	0.0	0.0	0.0
21-09-12 04:20	4	1.6079999999999999	0.24	3.2399999999999998
21-09-12 04:30	4	0.0	1.3679999999999999	0.288
21-09-12 04:40	4	5.6160000000000005	1.008	0.288
21-09-12 04:50	4	0.45600000000000007	0.0	0.33599999999999997
21-09-12 05:00	4	11.040000000000001	0.8400000000000001	1.032
21-09-12 05:10	4	0.24	0.0	0.0
21-09-12 05:20	4	0.0	0.0	0.45599999999999996
21-09-12 05:30	4	0.0	0.0	0.0
21-09-12 05:40	4	0.0	0.0	1.2959999999999998
21-09-12 05:50	4	0.0	0.72	0.0
21-09-12 06:00	4	0.0	16.056	1.128
21-09-12 06:10	4	0.0	0.576	0.0
21-09-12 06:20	4	0.0	0.0	0.0
21-09-12 06:30	4	0.024	0.0	0.0
21-09-12 06:40	4	0.096	0.0	0.096
21-09-12 06:50	4	0.0	0.0	0.072
21-09-12 07:00	5	0.0	0.0	0.16799999999999998
21-09-12 07:10	5	0.0	0.0	0.0
21-09-12 07:20	5	2.448	0.8400000000000001	0.0
21-09-12 07:30	5	0.0	0.0	0.264
21-09-12 07:40	5	0.0	0.0	0.0
21-09-12 07:50	5	0.0	0.0	0.0
21-09-12 08:00	5	0.0	0.0	0.0
21-09-12 08:10	5	0.0	0.0	0.0
21-09-12 08:20	5	0.0	0.0	0.0
21-09-12 08:30	5	0.0	0.0	0.096
21-09-12 08:40	5	0.0	0.0	0.0
21-09-12 08:50	5	0.0	0.0	0.0
21-09-12 09:00	5	0.0	0.0	0.0
21-09-12 09:10	5	0.0	0.0	0.0
21-09-12 09:20	5	0.0	0.0	0.0
21-09-12 09:30	5	0.0	0.0	0.0
21-09-12 09:40	5	0.0	0.0	0.0
21-09-12 09:50	5	0.0	0.12	0.0
21-09-12 10:00	5	0.0	0.0	0.0
21-09-12 10:10	5	0.0	0.0	2.592
21-09-12 10:20	5	0.0	0.0	2.268
21-09-12 10:30	5	0.0	0.0	0.54
21-09-12 10:40	5	0.0	0.0	0.0
21-09-12 10:50	5	0.0	0.0	0.0
21-09-12 11:00	5	0.0	0.0	0.0
21-09-12 11:10	5	0.0	0.0	0.0
21-09-12 11:20	5	0.0	0.0	0.0
21-09-12 11:30	5	0.0	0.5279999999999999	0.0
21-09-12 11:40	5	0.48	0.624	0.0
21-09-12 11:50	5	0.528	0.0	1.8719999999999999
21-09-12 12:00	5	0.8640000000000001	0.264	3.024
21-09-12 12:10	5	0.0	0.0	0.0
21-09-12 12:20	5	0.0	0.0	0.0
21-09-12 12:30	5	0.0	0.0	0.288
21-09-12 12:40	5	0.0	0.0	0.0
21-09-12 12:50	5	0.0	0.0	0.0
21-09-12 13:00	5	0.0	0.0	0.0
21-09-12 13:10	5	0.0	0.0	0.0
21-09-12 13:20	5	0.0	0.0	0.0
21-09-12 13:30	5	0.0	0.0	0.0
21-09-12 13:40	5	0.0	0.0	0.0
21-09-12 13:50	5	0.0	0.0	0.0
21-09-12 14:00	5	0.0	0.0	0.0
21-09-12 14:10	5	0.0	0.0	0.0
21-09-12 14:20	5	0.0	0.0	0.0
21-09-12 14:30	5	0.0	0.0	0.0
21-09-12 14:40	5	0.0	0.0	0.0
21-09-12 14:50	5	0.0	0.0	0.0
21-09-12 15:00	5	0.0	0.096	0.0
21-09-12 15:10	5	0.0	0.16799999999999998	0.0
21-09-12 15:20	5	0.0	0.16799999999999998	0.0
21-09-12 15:30	5	0.0	0.0	0.0
21-09-12 15:40	5	0.0	0.0	0.0
21-09-12 15:50	5	0.0	0.48	0.0
21-09-12 16:00	5	0.288	0.0	0.0
21-09-12 16:10	5	1.7760000000000002	0.0	0.0
21-09-12 16:20	5	0.0	0.0	0.0
21-09-12 16:30	5	0.0	0.0	0.0
21-09-12 16:40	5	0.0	0.0	0.0
21-09-12 16:50	5	0.0	0.0	0.0
21-09-12 17:00	5	0.0	0.0	0.0
21-09-12 17:10	5	0.0	0.0	0.0
21-09-12 17:20	5	0.0	0.0	0.0
21-09-12 17:30	5	0.0	0.0	0.624
21-09-12 17:40	5	0.0	0.0	1.416
21-09-12 17:50	5	0.0	2.9520000000000004	0.0
21-09-12 18:00	5	0.0	0.0	0.0
21-09-12 18:10	5	0.0	0.0	0.0
21-09-12 18:20	5	0.0	0.0	0.0
21-09-12 18:30	5	0.0	0.0	0.0
21-09-12 18:40	5	0.0	0.0	0.0
21-09-12 18:50	5	0.0	0.0	0.0
21-09-12 19:00	5	0.0	0.0	0.0
21-09-12 19:10	5	0.0	2.2800000000000002	0.0
21-09-12 19:20	5	0.21600000000000003	0.36	0.528
21-09-12 19:30	5	2.064	0.0	1.7760000000000002
21-09-12 19:40	5	13.164000000000001	0.0	15.552000000000001
21-09-12 19:50	5	5.484	0.0	0.288
21-09-12 20:00	5	0.0	0.0	0.12
21-09-12 20:10	5	0.0	0.0	0.0
21-09-12 20:20	5	0.0	0.0	0.0
21-09-12 20:30	5	0.0	0.0	0.0
21-09-12 20:40	5	0.708	0.0	0.0
21-09-12 20:50	5	4.476000000000001	0.0	0.0
21-09-12 21:00	5	1.32	0.0	0.0
21-09-12 21:10	5	0.0	0.0	0.096
21-09-12 21:20	5	0.8880000000000001	0.16799999999999998	3.312
21-09-12 21:30	5	7.536	2.304	0.792
21-09-12 21:40	5	6.4799999999999995	0.24	1.464
21-09-12 21:50	5	0.8400000000000001	0.528	3.96
21-09-12 22:00	5	0.0	0.648	2.544
21-09-12 22:10	5	0.0	0.0	0.8880000000000001
21-09-12 22:20	5	2.6399999999999997	1.8240000000000003	6.587999999999999
21-09-12 22:30	5	0.8640000000000001	0.43200000000000005	3.444
21-09-12 22:40	5	0.5519999999999999	0.0	2.6399999999999997
21-09-12 22:50	5	2.232	1.584	0.0
21-09-12 23:00	5	0.0	0.7200000000000001	0.288
21-09-12 23:10	5	0.24	0.192	4.968
21-09-12 23:20	5	1.416	0.6	3.7920000000000003
21-09-12 23:30	5	1.56	0.768	4.392
21-09-12 23:40	5	0.8879999999999999	4.008	0.072
21-09-12 23:50	5	0.192	0.0	9.192
21-09-13 00:00	5	0.16799999999999998	0.024	4.176
21-09-13 00:10	5	10.668000000000001	0.0	2.6879999999999997
21-09-13 00:20	5	3.276	1.224	3.048
21-09-13 00:30	5	0.0	6.311999999999999	0.576
21-09-13 00:40	5	0.0	0.0	0.0
21-09-13 00:50	5	0.0	0.0	0.072
21-09-13 01:00	5	1.104	0.0	0.0
21-09-13 01:10	5	1.248	0.0	1.1280000000000001
21-09-13 01:20	5	1.1760000000000002	1.008	0.312
21-09-13 01:30	5	0.0	1.008	8.808
21-09-13 01:40	5	0.0	0.0	0.0
21-09-13 01:50	5	0.0	0.0	2.04
21-09-13 02:00	5	0.9120000000000001	0.0	0.16799999999999998
21-09-13 02:10	5	0.0	5.304	1.224
21-09-13 02:20	5	4.368	0.0	0.0
21-09-13 02:30	5	2.616	0.0	0.0
21-09-13 02:40	5	3.408	0.0	0.048
21-09-13 02:50	5	5.16	0.0	1.704
21-09-13 03:00	5	0.0	0.0	2.928
21-09-13 03:10	5	0.0	0.0	0.43200000000000005
21-09-13 03:20	5	0.0	0.0	3.9840000000000004
21-09-13 03:30	5	1.32	0.0	1.416
21-09-13 03:40	5	0.0	0.0	0.0
21-09-13 03:50	5	0.0	0.0	0.0
21-09-13 04:00	5	0.9359999999999999	5.3759999999999994	0.43200000000000005
21-09-13 04:10	5	0.0	2.5439999999999996	0.0
21-09-13 04:20	5	0.0	0.0	5.808
21-09-13 04:30	5	0.0	0.0	0.24
21-09-13 04:40	5	0.16799999999999998	0.384	0.552
21-09-13 04:50	5	0.0	6.672	6.564
21-09-13 05:00	5	0.96	0.6	8.459999999999999
21-09-13 05:10	5	0.192	0.144	3.12
21-09-13 05:20	5	3.0	0.0	6.959999999999999
21-09-13 05:30	5	4.596	0.0	0.16799999999999998
21-09-13 05:40	5	5.712000000000001	3.3600000000000003	0.048
21-09-13 05:50	5	0.852	1.104	0.48
21-09-13 06:00	5	0.384	0.0	0.528
21-09-13 06:10	5	2.88	0.0	2.088
21-09-13 06:20	5	0.0	0.0	1.2
21-09-13 06:30	5	0.0	0.0	1.6800000000000002
21-09-13 06:40	5	0.0	0.0	0.312
21-09-13 06:50	5	0.0	0.0	0.0
21-09-13 07:00	6	0.0	0.0	0.0
21-09-13 07:10	6	0.0	0.0	0.0
21-09-13 07:20	6	0.0	0.0	0.0
21-09-13 07:30	6	0.0	0.0	0.0
21-09-13 07:40	6	0.0	0.0	0.0
21-09-13 07:50	6	0.0	0.0	0.0
21-09-13 08:00	6	0.0	0.0	0.0
21-09-13 08:10	6	0.0	0.0	0.0
21-09-13 08:20	6	0.0	0.0	0.0
21-09-13 08:30	6	0.0	0.0	0.0
21-09-13 08:40	6	0.0	0.0	0.0
21-09-13 08:50	6	0.0	0.0	0.0
21-09-13 09:00	6	0.384	0.0	0.0
21-09-13 09:10	6	0.0	0.40800000000000003	0.0
21-09-13 09:20	6	0.0	0.0	1.3679999999999999
21-09-13 09:30	6	2.4	0.0	0.0
21-09-13 09:40	6	1.488	1.152	3.6719999999999997
21-09-13 09:50	6	1.176	1.9439999999999997	0.40800000000000003
21-09-13 10:00	6	not_recorded	not_recorded	not_recorded
21-09-13 10:10	6	not_recorded	not_recorded	not_recorded
21-09-13 10:20	6	not_recorded	not_recorded	not_recorded
21-09-13 10:30	6	not_recorded	not_recorded	not_recorded
21-09-13 10:40	6	not_recorded	not_recorded	not_recorded
21-09-13 10:50	6	not_recorded	not_recorded	not_recorded
21-09-13 11:00	6	not_recorded	not_recorded	not_recorded
21-09-13 11:10	6	not_recorded	not_recorded	not_recorded
21-09-13 11:20	6	not_recorded	not_recorded	not_recorded
21-09-13 11:30	6	not_recorded	not_recorded	not_recorded
21-09-13 11:40	6	not_recorded	not_recorded	not_recorded
21-09-13 11:50	6	not_recorded	not_recorded	not_recorded
21-09-13 12:00	6	not_recorded	not_recorded	not_recorded
21-09-13 12:10	6	not_recorded	not_recorded	not_recorded
21-09-13 12:20	6	not_recorded	not_recorded	not_recorded
21-09-13 12:30	6	not_recorded	not_recorded	not_recorded
21-09-13 12:40	6	not_recorded	not_recorded	not_recorded
21-09-13 12:50	6	not_recorded	not_recorded	not_recorded
21-09-13 13:00	6	not_recorded	not_recorded	not_recorded
21-09-13 13:10	6	not_recorded	not_recorded	not_recorded
21-09-13 13:20	6	not_recorded	not_recorded	not_recorded
21-09-13 13:30	6	not_recorded	not_recorded	not_recorded
21-09-13 13:40	6	not_recorded	not_recorded	not_recorded
21-09-13 13:50	6	not_recorded	not_recorded	not_recorded
21-09-13 14:00	6	not_recorded	not_recorded	not_recorded
21-09-13 14:10	6	not_recorded	not_recorded	not_recorded
21-09-13 14:20	6	not_recorded	not_recorded	not_recorded
21-09-13 14:30	6	not_recorded	not_recorded	not_recorded
21-09-13 14:40	6	not_recorded	not_recorded	not_recorded
21-09-13 14:50	6	not_recorded	not_recorded	not_recorded
21-09-13 15:00	6	not_recorded	not_recorded	not_recorded
21-09-13 15:10	6	not_recorded	not_recorded	not_recorded
21-09-13 15:20	6	not_recorded	not_recorded	not_recorded
21-09-13 15:30	6	not_recorded	not_recorded	not_recorded
21-09-13 15:40	6	not_recorded	not_recorded	not_recorded
21-09-13 15:50	6	not_recorded	not_recorded	not_recorded
21-09-13 16:00	6	not_recorded	not_recorded	not_recorded
21-09-13 16:10	6	not_recorded	not_recorded	not_recorded
21-09-13 16:20	6	not_recorded	not_recorded	not_recorded
21-09-13 16:30	6	not_recorded	not_recorded	not_recorded
21-09-13 16:40	6	not_recorded	not_recorded	not_recorded
21-09-13 16:50	6	not_recorded	not_recorded	not_recorded
21-09-13 17:00	6	not_recorded	not_recorded	not_recorded
21-09-13 17:10	6	not_recorded	not_recorded	not_recorded
21-09-13 17:20	6	not_recorded	not_recorded	not_recorded
21-09-13 17:30	6	not_recorded	not_recorded	not_recorded
21-09-13 17:40	6	not_recorded	not_recorded	not_recorded
21-09-13 17:50	6	not_recorded	not_recorded	not_recorded
21-09-13 18:00	6	not_recorded	not_recorded	not_recorded
21-09-13 18:10	6	not_recorded	not_recorded	not_recorded
21-09-13 18:20	6	not_recorded	not_recorded	not_recorded
21-09-13 18:30	6	not_recorded	not_recorded	not_recorded
21-09-13 18:40	6	not_recorded	not_recorded	not_recorded
21-09-13 18:50	6	not_recorded	not_recorded	not_recorded
21-09-13 19:00	6	not_recorded	not_recorded	not_recorded
21-09-13 19:10	6	not_recorded	not_recorded	not_recorded
21-09-13 19:20	6	not_recorded	not_recorded	not_recorded
21-09-13 19:30	6	not_recorded	not_recorded	not_recorded
21-09-13 19:40	6	not_recorded	not_recorded	not_recorded
21-09-13 19:50	6	not_recorded	not_recorded	not_recorded
21-09-13 20:00	6	not_recorded	not_recorded	not_recorded
21-09-13 20:10	6	not_recorded	not_recorded	not_recorded
21-09-13 20:20	6	not_recorded	not_recorded	not_recorded
21-09-13 20:30	6	not_recorded	not_recorded	not_recorded
21-09-13 20:40	6	not_recorded	not_recorded	not_recorded
21-09-13 20:50	6	not_recorded	not_recorded	not_recorded
21-09-13 21:00	6	not_recorded	not_recorded	not_recorded
21-09-13 21:10	6	not_recorded	not_recorded	not_recorded
21-09-13 21:20	6	not_recorded	not_recorded	not_recorded
21-09-13 21:30	6	not_recorded	not_recorded	not_recorded
21-09-13 21:40	6	not_recorded	not_recorded	not_recorded
21-09-13 21:50	6	not_recorded	not_recorded	not_recorded
21-09-13 22:00	6	not_recorded	not_recorded	not_recorded
21-09-13 22:10	6	not_recorded	not_recorded	not_recorded
21-09-13 22:20	6	not_recorded	not_recorded	not_recorded
21-09-13 22:30	6	not_recorded	not_recorded	not_recorded
21-09-13 22:40	6	not_recorded	not_recorded	not_recorded
21-09-13 22:50	6	not_recorded	not_recorded	not_recorded
21-09-13 23:00	6	not_recorded	not_recorded	not_recorded
21-09-13 23:10	6	not_recorded	not_recorded	not_recorded
21-09-13 23:20	6	not_recorded	not_recorded	not_recorded
21-09-13 23:30	6	not_recorded	not_recorded	not_recorded
21-09-13 23:40	6	not_recorded	not_recorded	not_recorded
21-09-13 23:50	6	not_recorded	not_recorded	not_recorded
21-09-14 00:00	6	not_recorded	not_recorded	not_recorded
21-09-14 00:10	6	not_recorded	not_recorded	not_recorded
21-09-14 00:20	6	not_recorded	not_recorded	not_recorded
21-09-14 00:30	6	not_recorded	not_recorded	not_recorded
21-09-14 00:40	6	not_recorded	not_recorded	not_recorded
21-09-14 00:50	6	not_recorded	not_recorded	not_recorded
21-09-14 01:00	6	not_recorded	not_recorded	not_recorded
21-09-14 01:10	6	not_recorded	not_recorded	not_recorded
21-09-14 01:20	6	not_recorded	not_recorded	not_recorded
21-09-14 01:30	6	not_recorded	not_recorded	not_recorded
21-09-14 01:40	6	not_recorded	not_recorded	not_recorded
21-09-14 01:50	6	not_recorded	not_recorded	not_recorded
21-09-14 02:00	6	not_recorded	not_recorded	not_recorded
21-09-14 02:10	6	not_recorded	not_recorded	not_recorded
21-09-14 02:20	6	not_recorded	not_recorded	not_recorded
21-09-14 02:30	6	not_recorded	not_recorded	not_recorded
21-09-14 02:40	6	not_recorded	not_recorded	not_recorded
21-09-14 02:50	6	not_recorded	not_recorded	not_recorded
21-09-14 03:00	6	not_recorded	not_recorded	not_recorded
21-09-14 03:10	6	not_recorded	not_recorded	not_recorded
21-09-14 03:20	6	not_recorded	not_recorded	not_recorded
21-09-14 03:30	6	not_recorded	not_recorded	not_recorded
21-09-14 03:40	6	not_recorded	not_recorded	not_recorded
21-09-14 03:50	6	not_recorded	not_recorded	not_recorded
21-09-14 04:00	6	not_recorded	not_recorded	not_recorded
21-09-14 04:10	6	not_recorded	not_recorded	not_recorded
21-09-14 04:20	6	not_recorded	not_recorded	not_recorded
21-09-14 04:30	6	not_recorded	not_recorded	not_recorded
21-09-14 04:40	6	not_recorded	not_recorded	not_recorded
21-09-14 04:50	6	not_recorded	not_recorded	not_recorded
21-09-14 05:00	6	not_recorded	not_recorded	not_recorded
21-09-14 05:10	6	not_recorded	not_recorded	not_recorded
21-09-14 05:20	6	not_recorded	not_recorded	not_recorded
21-09-14 05:30	6	not_recorded	not_recorded	not_recorded
21-09-14 05:40	6	not_recorded	not_recorded	not_recorded
21-09-14 05:50	6	not_recorded	not_recorded	not_recorded
21-09-14 06:00	6	not_recorded	not_recorded	not_recorded
21-09-14 06:10	6	not_recorded	not_recorded	not_recorded
21-09-14 06:20	6	not_recorded	not_recorded	not_recorded
21-09-14 06:30	6	not_recorded	not_recorded	not_recorded
21-09-14 06:40	6	not_recorded	not_recorded	not_recorded
21-09-14 06:50	6	not_recorded	not_recorded	not_recorded
