# Supplementary material for: Rodent home cage monitoring for preclinical safety pharmacology assessment: results of a multi-company validation evaluating nonclinical and clinical data from three compounds
Source: Front Toxicol. 2025 Nov 5;7:1655330. doi: 10.3389/ftox.2025.1655330 (PMC12626872; doi:10.3389/ftox.2025.1655330)
Supplement: Supplementary file 1 [file DataSheet1.zip › GSK/GSK_Rearing_010_Cage-1.csv]

timestamp	day_index	985141003627843	985141003627844	985141003627845
21-09-03 07:00	-4	not_recorded	not_recorded	not_recorded
21-09-03 07:10	-4	not_recorded	not_recorded	not_recorded
21-09-03 07:20	-4	not_recorded	not_recorded	not_recorded
21-09-03 07:30	-4	not_recorded	not_recorded	not_recorded
21-09-03 07:40	-4	not_recorded	not_recorded	not_recorded
21-09-03 07:50	-4	not_recorded	not_recorded	not_recorded
21-09-03 08:00	-4	not_recorded	not_recorded	not_recorded
21-09-03 08:10	-4	not_recorded	not_recorded	not_recorded
21-09-03 08:20	-4	not_recorded	not_recorded	not_recorded
21-09-03 08:30	-4	not_recorded	not_recorded	not_recorded
21-09-03 08:40	-4	not_recorded	not_recorded	not_recorded
21-09-03 08:50	-4	not_recorded	not_recorded	not_recorded
21-09-03 09:00	-4	not_recorded	not_recorded	not_recorded
21-09-03 09:10	-4	not_recorded	not_recorded	not_recorded
21-09-03 09:20	-4	not_recorded	not_recorded	not_recorded
21-09-03 09:30	-4	not_recorded	not_recorded	not_recorded
21-09-03 09:40	-4	not_recorded	not_recorded	not_recorded
21-09-03 09:50	-4	0.0	0.0	0.0
21-09-03 10:00	-4	0.0	0.0	0.0
21-09-03 10:10	-4	0.0	0.0	0.0
21-09-03 10:20	-4	0.0	0.0	0.0
21-09-03 10:30	-4	0.524	0.0	0.288
21-09-03 10:40	-4	0.496	3.9880000000000004	1.2040000000000002
21-09-03 10:50	-4	0.0	1.3800000000000001	0.0
21-09-03 11:00	-4	0.0	1.044	0.008
21-09-03 11:10	-4	0.0	0.0	0.0
21-09-03 11:20	-4	0.0	0.0	0.0
21-09-03 11:30	-4	0.088	0.044	2.056
21-09-03 11:40	-4	0.0	0.0	0.23199999999999998
21-09-03 11:50	-4	0.0	0.0	0.0
21-09-03 12:00	-4	0.0	0.0	0.0
21-09-03 12:10	-4	0.0	0.0	0.0
21-09-03 12:20	-4	0.0	0.0	0.0
21-09-03 12:30	-4	0.0	0.0	0.0
21-09-03 12:40	-4	0.0	0.0	0.0
21-09-03 12:50	-4	0.0	0.0	0.0
21-09-03 13:00	-4	0.0	0.02	0.0
21-09-03 13:10	-4	0.0	0.0	0.0
21-09-03 13:20	-4	0.11599999999999999	0.0	0.004
21-09-03 13:30	-4	0.0	0.0	0.0
21-09-03 13:40	-4	0.0	0.0	0.0
21-09-03 13:50	-4	0.0	0.092	0.024
21-09-03 14:00	-4	0.0	0.0	0.0
21-09-03 14:10	-4	0.0	1.636	0.76
21-09-03 14:20	-4	0.0	0.1	0.04
21-09-03 14:30	-4	0.032	3.972	1.352
21-09-03 14:40	-4	0.0	0.0	0.008
21-09-03 14:50	-4	0.9040000000000001	0.636	0.0
21-09-03 15:00	-4	0.0	0.0	0.0
21-09-03 15:10	-4	0.04	0.20400000000000001	0.0
21-09-03 15:20	-4	0.0	0.0	0.0
21-09-03 15:30	-4	0.0	0.048	0.0
21-09-03 15:40	-4	0.0	0.0	0.0
21-09-03 15:50	-4	0.08399999999999999	0.0	0.028000000000000004
21-09-03 16:00	-4	0.184	0.004	2.428
21-09-03 16:10	-4	0.0	0.0	0.0
21-09-03 16:20	-4	0.0	0.0	0.0
21-09-03 16:30	-4	0.0	0.0	0.0
21-09-03 16:40	-4	0.0	0.0	0.0
21-09-03 16:50	-4	0.0	0.0	0.0
21-09-03 17:00	-4	0.308	0.0	0.0
21-09-03 17:10	-4	0.032	0.0	0.2
21-09-03 17:20	-4	0.7	4.412000000000001	0.6759999999999999
21-09-03 17:30	-4	0.0	0.0	0.036
21-09-03 17:40	-4	0.876	1.4	0.45600000000000007
21-09-03 17:50	-4	1.5479999999999998	0.0	0.0
21-09-03 18:00	-4	0.0	0.0	0.0
21-09-03 18:10	-4	0.0	0.0	0.0
21-09-03 18:20	-4	0.0	0.0	0.0
21-09-03 18:30	-4	0.004	0.0	0.20800000000000002
21-09-03 18:40	-4	0.0	0.0	0.048
21-09-03 18:50	-4	1.428	4.9399999999999995	5.228
21-09-03 19:00	-4	3.62	2.496	0.02
21-09-03 19:10	-4	3.5520000000000005	2.452	1.2040000000000002
21-09-03 19:20	-4	3.556	1.1640000000000001	0.884
21-09-03 19:30	-4	1.668	0.1	6.364
21-09-03 19:40	-4	2.2800000000000002	1.184	0.8559999999999999
21-09-03 19:50	-4	0.20800000000000002	0.0	0.4840000000000001
21-09-03 20:00	-4	0.11200000000000002	0.308	0.38
21-09-03 20:10	-4	1.616	1.312	0.08399999999999999
21-09-03 20:20	-4	0.0	0.02	0.0
21-09-03 20:30	-4	0.088	5.964	0.268
21-09-03 20:40	-4	0.0	0.6599999999999999	0.0
21-09-03 20:50	-4	3.7800000000000002	0.44000000000000006	0.1
21-09-03 21:00	-4	2.7359999999999998	2.608	3.572
21-09-03 21:10	-4	3.1080000000000005	0.332	2.128
21-09-03 21:20	-4	2.008	0.024	0.148
21-09-03 21:30	-4	5.988	5.944	0.076
21-09-03 21:40	-4	0.004	2.276	0.688
21-09-03 21:50	-4	0.8320000000000001	0.027999999999999997	0.0
21-09-03 22:00	-4	1.8240000000000003	3.128	0.656
21-09-03 22:10	-4	0.4720000000000001	0.6679999999999999	0.008
21-09-03 22:20	-4	9.884	8.0	5.024
21-09-03 22:30	-4	6.5120000000000005	11.372	4.148000000000001
21-09-03 22:40	-4	1.8240000000000003	3.344	5.144
21-09-03 22:50	-4	1.1880000000000002	5.348000000000001	6.444
21-09-03 23:00	-4	4.04	4.388	5.432
21-09-03 23:10	-4	12.040000000000001	4.568	5.396
21-09-03 23:20	-4	0.524	0.012	2.016
21-09-03 23:30	-4	2.3840000000000003	1.26	12.5
21-09-03 23:40	-4	0.532	5.74	4.568
21-09-03 23:50	-4	0.9280000000000002	6.5920000000000005	4.544
21-09-04 00:00	-4	0.0	1.5	3.12
21-09-04 00:10	-4	0.02	0.304	0.22800000000000004
21-09-04 00:20	-4	0.74	1.084	4.26
21-09-04 00:30	-4	0.368	1.416	1.7080000000000002
21-09-04 00:40	-4	3.668	2.196	1.468
21-09-04 00:50	-4	5.4799999999999995	1.1880000000000002	0.776
21-09-04 01:00	-4	0.0	0.0	0.0
21-09-04 01:10	-4	1.8760000000000001	5.0	0.38
21-09-04 01:20	-4	0.0	0.0	0.0
21-09-04 01:30	-4	0.0	2.124	0.4
21-09-04 01:40	-4	0.0	0.036	0.28800000000000003
21-09-04 01:50	-4	1.848	8.203999999999999	3.332
21-09-04 02:00	-4	0.38	5.6160000000000005	3.772
21-09-04 02:10	-4	0.0	2.388	1.232
21-09-04 02:20	-4	1.02	0.184	12.132
21-09-04 02:30	-4	0.5519999999999999	0.032	1.068
21-09-04 02:40	-4	2.496	0.136	6.2
21-09-04 02:50	-4	0.0	0.04	0.08399999999999999
21-09-04 03:00	-4	0.032	1.748	2.012
21-09-04 03:10	-4	0.5559999999999999	0.664	0.088
21-09-04 03:20	-4	0.024	2.36	0.188
21-09-04 03:30	-4	0.0	4.6240000000000006	0.776
21-09-04 03:40	-4	1.552	1.716	0.43200000000000005
21-09-04 03:50	-4	7.0760000000000005	15.996	9.26
21-09-04 04:00	-4	1.6239999999999999	2.8040000000000003	6.708
21-09-04 04:10	-4	11.336	5.696000000000001	0.364
21-09-04 04:20	-4	14.219999999999999	6.572	1.176
21-09-04 04:30	-4	4.652	1.6960000000000002	0.0
21-09-04 04:40	-4	3.2920000000000003	7.5200000000000005	1.26
21-09-04 04:50	-4	0.844	10.64	10.568000000000001
21-09-04 05:00	-4	4.656000000000001	1.136	0.9279999999999999
21-09-04 05:10	-4	4.404	1.52	0.016
21-09-04 05:20	-4	0.852	1.1480000000000001	1.6960000000000002
21-09-04 05:30	-4	1.936	0.5519999999999999	0.748
21-09-04 05:40	-4	14.268	4.343999999999999	6.932
21-09-04 05:50	-4	5.94	3.776	3.8920000000000003
21-09-04 06:00	-4	3.904000000000001	0.0	1.1119999999999999
21-09-04 06:10	-4	0.0	0.0	0.0
21-09-04 06:20	-4	0.0	0.0	0.0
21-09-04 06:30	-4	0.0	4.48	0.0
21-09-04 06:40	-4	0.648	12.616000000000001	0.43999999999999995
21-09-04 06:50	-4	0.22400000000000003	13.552000000000001	0.036000000000000004
21-09-04 07:00	-3	0.0	0.0	0.0
21-09-04 07:10	-3	0.0	0.0	0.0
21-09-04 07:20	-3	0.0	0.0	0.0
21-09-04 07:30	-3	0.0	0.0	0.016
21-09-04 07:40	-3	0.0	0.0	0.0
21-09-04 07:50	-3	0.0	0.0	0.0
21-09-04 08:00	-3	0.132	0.008	0.0
21-09-04 08:10	-3	0.0	0.0	0.0
21-09-04 08:20	-3	0.0	0.0	0.0
21-09-04 08:30	-3	0.0	0.0	0.0
21-09-04 08:40	-3	0.736	0.0	0.0
21-09-04 08:50	-3	0.0	0.0	0.0
21-09-04 09:00	-3	0.0	0.0	0.0
21-09-04 09:10	-3	0.0	0.0	0.0
21-09-04 09:20	-3	0.0	0.0	0.0
21-09-04 09:30	-3	0.0	0.0	0.0
21-09-04 09:40	-3	0.0	0.0	0.0
21-09-04 09:50	-3	0.0	0.0	0.0
21-09-04 10:00	-3	0.0	0.0	0.0
21-09-04 10:10	-3	0.0	0.0	0.0
21-09-04 10:20	-3	0.0	0.0	0.0
21-09-04 10:30	-3	0.0	0.0	0.0
21-09-04 10:40	-3	0.0	0.0	0.0
21-09-04 10:50	-3	0.0	0.0	0.0
21-09-04 11:00	-3	0.136	0.0	1.716
21-09-04 11:10	-3	0.556	2.1439999999999997	0.9560000000000001
21-09-04 11:20	-3	0.9880000000000001	1.828	1.596
21-09-04 11:30	-3	5.236	4.212000000000001	2.636
21-09-04 11:40	-3	3.72	2.7079999999999997	2.288
21-09-04 11:50	-3	1.32	0.344	2.136
21-09-04 12:00	-3	0.10400000000000001	3.912	0.6880000000000001
21-09-04 12:10	-3	1.932	0.5640000000000001	0.048
21-09-04 12:20	-3	1.236	0.128	0.0
21-09-04 12:30	-3	0.0	0.0	0.0
21-09-04 12:40	-3	0.0	0.0	0.0
21-09-04 12:50	-3	0.0	0.0	0.0
21-09-04 13:00	-3	0.0	0.0	0.0
21-09-04 13:10	-3	0.0	0.0	0.0
21-09-04 13:20	-3	0.0	0.0	0.0
21-09-04 13:30	-3	0.0	0.0	0.0
21-09-04 13:40	-3	0.0	0.0	0.0
21-09-04 13:50	-3	0.86	0.636	0.052000000000000005
21-09-04 14:00	-3	0.0	0.0	0.0
21-09-04 14:10	-3	0.0	0.0	0.0
21-09-04 14:20	-3	0.0	0.0	0.0
21-09-04 14:30	-3	0.0	0.0	0.0
21-09-04 14:40	-3	0.0	0.0	0.0
21-09-04 14:50	-3	0.0	0.0	0.0
21-09-04 15:00	-3	0.0	0.0	0.0
21-09-04 15:10	-3	0.0	0.0	0.0
21-09-04 15:20	-3	0.0	0.0	0.0
21-09-04 15:30	-3	0.0	0.0	0.0
21-09-04 15:40	-3	0.0	0.0	0.0
21-09-04 15:50	-3	0.0	0.0	0.0
21-09-04 16:00	-3	0.0	0.0	0.0
21-09-04 16:10	-3	0.0	0.0	0.0
21-09-04 16:20	-3	0.0	0.0	0.0
21-09-04 16:30	-3	0.0	0.052000000000000005	0.164
21-09-04 16:40	-3	0.012	0.12	0.908
21-09-04 16:50	-3	0.0	0.0	0.0
21-09-04 17:00	-3	0.0	0.0	0.0
21-09-04 17:10	-3	0.0	0.0	0.0
21-09-04 17:20	-3	0.0	0.0	0.0
21-09-04 17:30	-3	0.0	0.0	0.0
21-09-04 17:40	-3	0.0	0.0	0.0
21-09-04 17:50	-3	0.0	0.0	0.02
21-09-04 18:00	-3	0.0	0.6719999999999999	0.42000000000000004
21-09-04 18:10	-3	0.196	1.54	0.488
21-09-04 18:20	-3	0.712	0.044	1.04
21-09-04 18:30	-3	0.0	0.0	0.0
21-09-04 18:40	-3	0.0	0.0	0.0
21-09-04 18:50	-3	0.028000000000000004	0.11600000000000002	0.028000000000000004
21-09-04 19:00	-3	0.0	0.0	0.0
21-09-04 19:10	-3	0.012	0.0	0.0
21-09-04 19:20	-3	0.284	1.9	0.356
21-09-04 19:30	-3	2.116	0.9559999999999998	2.024
21-09-04 19:40	-3	1.78	6.168	1.528
21-09-04 19:50	-3	6.4079999999999995	5.556	3.104
21-09-04 20:00	-3	1.484	0.8799999999999999	0.052000000000000005
21-09-04 20:10	-3	0.068	1.296	0.0
21-09-04 20:20	-3	2.304	0.27599999999999997	0.06
21-09-04 20:30	-3	1.6800000000000002	2.976	0.028000000000000004
21-09-04 20:40	-3	0.0	0.792	0.636
21-09-04 20:50	-3	0.0	0.068	0.0
21-09-04 21:00	-3	0.8200000000000001	0.6120000000000001	0.256
21-09-04 21:10	-3	0.4760000000000001	0.22000000000000003	1.008
21-09-04 21:20	-3	2.316	0.22800000000000004	0.044000000000000004
21-09-04 21:30	-3	0.292	2.3240000000000003	0.168
21-09-04 21:40	-3	0.548	1.208	0.016
21-09-04 21:50	-3	0.32799999999999996	3.2920000000000003	2.3600000000000003
21-09-04 22:00	-3	0.0	3.7359999999999998	3.44
21-09-04 22:10	-3	0.0	5.992	3.036
21-09-04 22:20	-3	2.624	1.5959999999999999	0.152
21-09-04 22:30	-3	3.9480000000000004	6.651999999999999	4.608
21-09-04 22:40	-3	3.08	6.4	3.8920000000000003
21-09-04 22:50	-3	5.556	3.176	9.672
21-09-04 23:00	-3	1.472	3.116	0.088
21-09-04 23:10	-3	1.704	0.016	0.9
21-09-04 23:20	-3	0.064	2.868	5.324
21-09-04 23:30	-3	1.844	7.996	6.74
21-09-04 23:40	-3	4.9159999999999995	6.08	4.204
21-09-04 23:50	-3	9.208000000000002	0.5800000000000001	5.992
21-09-05 00:00	-3	2.012	1.936	1.168
21-09-05 00:10	-3	0.068	0.66	0.764
21-09-05 00:20	-3	4.604	2.348	0.144
21-09-05 00:30	-3	3.1759999999999997	0.272	5.723999999999999
21-09-05 00:40	-3	3.4840000000000004	4.036	4.332
21-09-05 00:50	-3	5.268	5.912000000000001	5.652
21-09-05 01:00	-3	6.032	5.9	9.0
21-09-05 01:10	-3	0.072	0.536	1.8719999999999999
21-09-05 01:20	-3	4.42	4.312	4.564
21-09-05 01:30	-3	5.42	4.32	6.692
21-09-05 01:40	-3	2.6759999999999997	4.076	4.4719999999999995
21-09-05 01:50	-3	10.16	1.3239999999999998	2.716
21-09-05 02:00	-3	0.012	1.2	0.0
21-09-05 02:10	-3	0.9239999999999998	5.0	0.088
21-09-05 02:20	-3	2.728	1.612	0.24
21-09-05 02:30	-3	0.0	0.0	0.0
21-09-05 02:40	-3	0.004	0.0	0.0
21-09-05 02:50	-3	0.0	0.0	0.0
21-09-05 03:00	-3	0.0	0.0	0.0
21-09-05 03:10	-3	0.024	6.24	1.228
21-09-05 03:20	-3	0.0	0.72	3.9120000000000004
21-09-05 03:30	-3	0.0	0.144	2.788
21-09-05 03:40	-3	1.556	0.5280000000000001	11.5
21-09-05 03:50	-3	0.032	0.11600000000000002	0.0
21-09-05 04:00	-3	0.032	0.128	0.524
21-09-05 04:10	-3	1.02	0.492	3.536
21-09-05 04:20	-3	3.2440000000000007	3.404000000000001	5.58
21-09-05 04:30	-3	0.17600000000000002	1.036	10.344
21-09-05 04:40	-3	2.732	3.0479999999999996	1.5399999999999998
21-09-05 04:50	-3	9.184000000000001	15.14	9.620000000000001
21-09-05 05:00	-3	1.6759999999999997	2.396	0.28800000000000003
21-09-05 05:10	-3	5.5440000000000005	2.512	2.272
21-09-05 05:20	-3	5.016	3.5480000000000005	5.24
21-09-05 05:30	-3	5.44	3.3560000000000003	2.02
21-09-05 05:40	-3	7.12	4.6240000000000006	0.45999999999999996
21-09-05 05:50	-3	6.192	13.372	3.4160000000000004
21-09-05 06:00	-3	4.424	2.072	11.276
21-09-05 06:10	-3	3.4240000000000004	10.476	20.032
21-09-05 06:20	-3	3.968	5.644	3.6440000000000006
21-09-05 06:30	-3	5.052	5.692	0.8240000000000001
21-09-05 06:40	-3	4.684	10.312000000000001	0.044
21-09-05 06:50	-3	0.0	0.128	0.0
21-09-05 07:00	-2	0.0	0.0	0.0
21-09-05 07:10	-2	0.0	0.0	0.0
21-09-05 07:20	-2	0.0	0.0	0.0
21-09-05 07:30	-2	0.0	0.0	0.0
21-09-05 07:40	-2	0.0	0.0	0.0
21-09-05 07:50	-2	0.0	0.0	0.0
21-09-05 08:00	-2	0.0	0.664	0.0
21-09-05 08:10	-2	0.0	0.0	0.0
21-09-05 08:20	-2	0.0	0.0	0.0
21-09-05 08:30	-2	0.0	0.0	0.0
21-09-05 08:40	-2	1.2600000000000002	1.732	1.308
21-09-05 08:50	-2	0.0	0.0	0.0
21-09-05 09:00	-2	0.0	0.0	0.0
21-09-05 09:10	-2	0.0	0.0	0.0
21-09-05 09:20	-2	0.0	0.0	0.0
21-09-05 09:30	-2	0.0	0.0	0.0
21-09-05 09:40	-2	0.0	0.0	0.0
21-09-05 09:50	-2	0.0	0.0	0.0
21-09-05 10:00	-2	0.0	0.0	0.0
21-09-05 10:10	-2	0.0	0.0	0.0
21-09-05 10:20	-2	0.04	0.0	0.0
21-09-05 10:30	-2	0.5519999999999999	1.02	5.58
21-09-05 10:40	-2	1.908	0.624	0.44400000000000006
21-09-05 10:50	-2	7.4079999999999995	5.336	4.964
21-09-05 11:00	-2	4.928	7.632000000000001	4.812
21-09-05 11:10	-2	2.308	2.044	1.16
21-09-05 11:20	-2	0.132	8.356	0.0
21-09-05 11:30	-2	0.156	1.2200000000000002	0.34400000000000003
21-09-05 11:40	-2	0.0	0.0	0.0
21-09-05 11:50	-2	0.016	0.012	0.044
21-09-05 12:00	-2	1.304	0.0	0.0
21-09-05 12:10	-2	0.0	0.0	0.0
21-09-05 12:20	-2	0.0	0.0	0.0
21-09-05 12:30	-2	0.0	0.0	0.0
21-09-05 12:40	-2	0.0	0.0	0.0
21-09-05 12:50	-2	0.0	0.0	0.0
21-09-05 13:00	-2	0.076	7.575999999999999	1.056
21-09-05 13:10	-2	0.844	0.0	0.0
21-09-05 13:20	-2	0.0	0.0	0.0
21-09-05 13:30	-2	0.0	0.0	0.0
21-09-05 13:40	-2	0.0	0.0	0.0
21-09-05 13:50	-2	0.0	0.0	0.0
21-09-05 14:00	-2	0.0	0.0	0.0
21-09-05 14:10	-2	0.0	0.0	0.0
21-09-05 14:20	-2	0.0	0.0	0.0
21-09-05 14:30	-2	0.0	0.0	0.0
21-09-05 14:40	-2	0.0	0.0	0.0
21-09-05 14:50	-2	0.0	0.0	0.0
21-09-05 15:00	-2	0.0	0.0	0.0
21-09-05 15:10	-2	0.0	0.0	0.0
21-09-05 15:20	-2	0.0	0.0	0.0
21-09-05 15:30	-2	0.0	0.0	0.0
21-09-05 15:40	-2	0.0	0.0	0.0
21-09-05 15:50	-2	0.0	0.0	0.0
21-09-05 16:00	-2	0.0	0.0	0.0
21-09-05 16:10	-2	0.0	0.004	0.0
21-09-05 16:20	-2	0.0	0.0	0.016
21-09-05 16:30	-2	0.0	0.0	0.0
21-09-05 16:40	-2	0.036	0.128	1.2760000000000002
21-09-05 16:50	-2	0.0	0.0	0.0
21-09-05 17:00	-2	0.0	0.0	0.0
21-09-05 17:10	-2	0.0	0.0	0.0
21-09-05 17:20	-2	0.0	0.0	0.0
21-09-05 17:30	-2	0.0	0.0	0.0
21-09-05 17:40	-2	0.0	0.0	0.0
21-09-05 17:50	-2	0.0	0.0	0.0
21-09-05 18:00	-2	0.86	0.0	0.0
21-09-05 18:10	-2	0.028000000000000004	0.25200000000000006	0.0
21-09-05 18:20	-2	0.0	0.0	0.0
21-09-05 18:30	-2	0.0	0.0	0.0
21-09-05 18:40	-2	0.0	0.0	0.0
21-09-05 18:50	-2	0.0	0.0	0.0
21-09-05 19:00	-2	0.0	0.0	0.0
21-09-05 19:10	-2	0.5800000000000001	0.688	5.564
21-09-05 19:20	-2	2.1399999999999997	0.0	2.48
21-09-05 19:30	-2	4.32	0.76	3.656
21-09-05 19:40	-2	1.8399999999999999	4.4799999999999995	1.64
21-09-05 19:50	-2	10.916	1.9440000000000002	0.26
21-09-05 20:00	-2	0.18	0.008	0.0
21-09-05 20:10	-2	2.164	0.908	0.0
21-09-05 20:20	-2	0.04	3.5439999999999996	0.20400000000000001
21-09-05 20:30	-2	0.0	0.016	0.12
21-09-05 20:40	-2	0.876	1.348	2.9520000000000004
21-09-05 20:50	-2	0.264	0.008	0.028000000000000004
21-09-05 21:00	-2	4.068	0.04	0.22000000000000003
21-09-05 21:10	-2	0.0	0.0	0.0
21-09-05 21:20	-2	1.636	0.0	0.0
21-09-05 21:30	-2	5.236	3.9840000000000004	3.6119999999999997
21-09-05 21:40	-2	1.768	3.188	2.7039999999999997
21-09-05 21:50	-2	7.876	7.580000000000001	0.512
21-09-05 22:00	-2	6.216	3.864	0.9760000000000002
21-09-05 22:10	-2	10.24	3.016	1.48
21-09-05 22:20	-2	3.152	5.372000000000001	3.2640000000000002
21-09-05 22:30	-2	6.236	1.7280000000000002	0.7040000000000001
21-09-05 22:40	-2	0.044	3.8760000000000003	1.2920000000000003
21-09-05 22:50	-2	1.968	12.408000000000001	2.568
21-09-05 23:00	-2	1.44	3.78	4.636
21-09-05 23:10	-2	8.988	13.276	2.2960000000000003
21-09-05 23:20	-2	4.096	1.3679999999999999	4.58
21-09-05 23:30	-2	10.315999999999999	5.172	2.6160000000000005
21-09-05 23:40	-2	7.728	2.064	4.5920000000000005
21-09-05 23:50	-2	7.172	0.72	9.584
21-09-06 00:00	-2	4.628000000000001	3.168	4.892
21-09-06 00:10	-2	5.664	8.548	0.312
21-09-06 00:20	-2	7.552000000000001	2.336	3.6799999999999997
21-09-06 00:30	-2	0.032	1.216	3.0480000000000005
21-09-06 00:40	-2	0.0	2.848	2.7920000000000003
21-09-06 00:50	-2	0.42400000000000004	6.88	1.184
21-09-06 01:00	-2	0.22000000000000003	3.3800000000000003	8.58
21-09-06 01:10	-2	2.144	3.144	10.648
21-09-06 01:20	-2	0.10400000000000001	6.2	4.984
21-09-06 01:30	-2	1.016	15.252	27.3
21-09-06 01:40	-2	0.0	1.516	0.356
21-09-06 01:50	-2	3.228	1.6760000000000002	0.10800000000000001
21-09-06 02:00	-2	0.648	1.404	0.16799999999999998
21-09-06 02:10	-2	0.052000000000000005	3.052	0.884
21-09-06 02:20	-2	2.256	0.024	0.0
21-09-06 02:30	-2	9.32	5.468	1.72
21-09-06 02:40	-2	2.9160000000000004	9.084	0.876
21-09-06 02:50	-2	0.304	8.735999999999999	0.028000000000000004
21-09-06 03:00	-2	0.0	0.752	4.484
21-09-06 03:10	-2	0.13999999999999999	1.8679999999999999	12.98
21-09-06 03:20	-2	2.364	8.796	9.332
21-09-06 03:30	-2	9.132	0.984	4.248
21-09-06 03:40	-2	9.22	0.648	10.684000000000001
21-09-06 03:50	-2	1.4	0.004	3.3520000000000003
21-09-06 04:00	-2	6.272	3.084	5.832
21-09-06 04:10	-2	14.288	1.5	3.2119999999999997
21-09-06 04:20	-2	1.9920000000000002	1.316	9.792
21-09-06 04:30	-2	2.8560000000000003	4.215999999999999	9.468
21-09-06 04:40	-2	0.076	0.844	5.448
21-09-06 04:50	-2	0.8480000000000001	5.236	5.4159999999999995
21-09-06 05:00	-2	1.6760000000000002	5.672	3.72
21-09-06 05:10	-2	9.876000000000001	2.8920000000000003	2.228
21-09-06 05:20	-2	6.048	2.7560000000000002	0.352
21-09-06 05:30	-2	8.24	1.0719999999999998	1.8960000000000001
21-09-06 05:40	-2	7.76	7.868	4.0200000000000005
21-09-06 05:50	-2	4.468	7.572	1.816
21-09-06 06:00	-2	6.94	6.0120000000000005	3.176
21-09-06 06:10	-2	1.108	0.02	5.124
21-09-06 06:20	-2	6.864	0.8800000000000001	14.4
21-09-06 06:30	-2	0.064	2.196	1.812
21-09-06 06:40	-2	0.33599999999999997	0.0	0.0
21-09-06 06:50	-2	0.196	8.588000000000001	0.016
21-09-06 07:00	-1	0.148	7.516	1.6840000000000004
21-09-06 07:10	-1	0.0	0.0	0.0
21-09-06 07:20	-1	2.548	0.0	1.016
21-09-06 07:30	-1	0.54	0.02	0.0
21-09-06 07:40	-1	0.0	0.0	0.0
21-09-06 07:50	-1	0.0	0.0	0.0
21-09-06 08:00	-1	1.58	6.496	0.0
21-09-06 08:10	-1	0.0	0.0	0.0
21-09-06 08:20	-1	0.0	0.0	0.0
21-09-06 08:30	-1	1.476	0.0	0.0
21-09-06 08:40	-1	0.2	0.0	0.0
21-09-06 08:50	-1	0.0	0.0	0.0
21-09-06 09:00	-1	0.0	0.0	0.0
21-09-06 09:10	-1	0.06799999999999999	4.608	0.0
21-09-06 09:20	-1	2.7119999999999997	6.944	0.10400000000000001
21-09-06 09:30	-1	1.436	4.816	1.52
21-09-06 09:40	-1	7.0680000000000005	5.12	0.476
21-09-06 09:50	-1	8.52	4.276	0.584
21-09-06 10:00	-1	2.656	0.016	0.572
21-09-06 10:10	-1	1.596	7.268000000000001	2.908
21-09-06 10:20	-1	0.22000000000000003	0.0	0.0
21-09-06 10:30	-1	0.0	0.0	0.0
21-09-06 10:40	-1	0.0	0.02	1.036
21-09-06 10:50	-1	0.0	0.004	0.0
21-09-06 11:00	-1	0.0	0.0	0.0
21-09-06 11:10	-1	0.0	0.0	0.244
21-09-06 11:20	-1	0.672	0.18	1.8
21-09-06 11:30	-1	0.024	0.0	1.752
21-09-06 11:40	-1	0.48	0.184	1.568
21-09-06 11:50	-1	4.7	0.0	3.8880000000000003
21-09-06 12:00	-1	0.0	0.0	0.0
21-09-06 12:10	-1	0.0	0.0	0.0
21-09-06 12:20	-1	0.0	0.0	0.0
21-09-06 12:30	-1	0.0	1.32	0.0
21-09-06 12:40	-1	0.0	0.0	0.0
21-09-06 12:50	-1	0.0	0.0	0.0
21-09-06 13:00	-1	0.0	0.0	0.0
21-09-06 13:10	-1	0.0	0.0	0.0
21-09-06 13:20	-1	0.0	0.0	0.0
21-09-06 13:30	-1	0.0	0.248	0.0
21-09-06 13:40	-1	0.0	0.0	0.0
21-09-06 13:50	-1	0.0	0.0	0.0
21-09-06 14:00	-1	0.0	0.0	0.0
21-09-06 14:10	-1	0.852	0.0	0.0
21-09-06 14:20	-1	0.0	0.0	0.0
21-09-06 14:30	-1	0.244	0.0	0.0
21-09-06 14:40	-1	0.0	0.0	0.0
21-09-06 14:50	-1	0.0	0.0	0.0
21-09-06 15:00	-1	0.0	0.0	0.0
21-09-06 15:10	-1	0.0	0.0	0.0
21-09-06 15:20	-1	0.0	0.0	0.0
21-09-06 15:30	-1	0.0	0.0	0.0
21-09-06 15:40	-1	0.0	0.0	0.0
21-09-06 15:50	-1	0.0	0.0	0.0
21-09-06 16:00	-1	0.0	0.0	0.0
21-09-06 16:10	-1	0.0	0.0	0.0
21-09-06 16:20	-1	9.364	8.784	2.004
21-09-06 16:30	-1	5.604	1.372	0.9800000000000001
21-09-06 16:40	-1	0.04	0.0	0.0
21-09-06 16:50	-1	0.0	0.0	0.0
21-09-06 17:00	-1	0.0	0.008	0.0
21-09-06 17:10	-1	0.0	0.0	0.0
21-09-06 17:20	-1	1.1400000000000001	0.0	0.0
21-09-06 17:30	-1	0.0	0.0	0.0
21-09-06 17:40	-1	0.352	0.024	0.0
21-09-06 17:50	-1	0.188	0.0	0.0
21-09-06 18:00	-1	0.0	0.0	0.0
21-09-06 18:10	-1	0.0	0.0	0.0
21-09-06 18:20	-1	0.0	0.0	0.0
21-09-06 18:30	-1	0.0	0.0	0.0
21-09-06 18:40	-1	0.0	0.252	0.012
21-09-06 18:50	-1	3.6	0.784	1.408
21-09-06 19:00	-1	0.664	0.556	2.6960000000000006
21-09-06 19:10	-1	0.052000000000000005	0.148	2.2640000000000002
21-09-06 19:20	-1	0.516	0.16799999999999998	2.116
21-09-06 19:30	-1	5.372	1.2120000000000002	0.1
21-09-06 19:40	-1	0.11599999999999999	0.0	0.088
21-09-06 19:50	-1	0.144	1.6400000000000001	0.039999999999999994
21-09-06 20:00	-1	0.0	0.012	0.0
21-09-06 20:10	-1	0.984	1.752	0.27199999999999996
21-09-06 20:20	-1	0.004	0.992	2.284
21-09-06 20:30	-1	0.052000000000000005	0.608	2.228
21-09-06 20:40	-1	1.6600000000000001	4.736	0.764
21-09-06 20:50	-1	3.6159999999999997	2.616	0.0
21-09-06 21:00	-1	0.46399999999999997	0.0	0.0
21-09-06 21:10	-1	0.96	0.06000000000000001	0.0
21-09-06 21:20	-1	0.08399999999999999	1.068	0.0
21-09-06 21:30	-1	8.204	0.56	2.516
21-09-06 21:40	-1	1.2120000000000002	0.0	0.0
21-09-06 21:50	-1	0.76	4.848000000000001	2.332
21-09-06 22:00	-1	0.332	7.720000000000001	0.488
21-09-06 22:10	-1	1.308	0.012	0.384
21-09-06 22:20	-1	3.0	1.7559999999999998	0.524
21-09-06 22:30	-1	0.884	5.576	2.8920000000000003
21-09-06 22:40	-1	2.708	4.2	0.9240000000000002
21-09-06 22:50	-1	4.256	8.772	3.04
21-09-06 23:00	-1	6.456	7.176	7.952
21-09-06 23:10	-1	0.23600000000000004	1.004	3.624
21-09-06 23:20	-1	0.488	2.3280000000000003	2.46
21-09-06 23:30	-1	7.456	2.968	3.116
21-09-06 23:40	-1	6.464	0.052000000000000005	2.744
21-09-06 23:50	-1	0.004	0.0	10.8
21-09-07 00:00	-1	6.288	2.048	3.9
21-09-07 00:10	-1	1.9920000000000002	1.044	5.464
21-09-07 00:20	-1	2.9	3.2840000000000003	1.816
21-09-07 00:30	-1	0.768	4.052	2.5759999999999996
21-09-07 00:40	-1	0.272	3.036	6.492
21-09-07 00:50	-1	4.832	14.34	5.516
21-09-07 01:00	-1	5.576	3.404	6.816
21-09-07 01:10	-1	10.536	2.3560000000000003	9.016
21-09-07 01:20	-1	6.0840000000000005	0.2	10.192
21-09-07 01:30	-1	0.728	2.476	0.048
21-09-07 01:40	-1	1.516	6.843999999999999	3.3240000000000003
21-09-07 01:50	-1	7.792	0.6479999999999999	6.208
21-09-07 02:00	-1	0.86	0.27999999999999997	2.888
21-09-07 02:10	-1	4.736	0.0	2.516
21-09-07 02:20	-1	14.276	4.64	9.412
21-09-07 02:30	-1	0.812	2.268	0.536
21-09-07 02:40	-1	0.64	4.716	1.5479999999999998
21-09-07 02:50	-1	0.0	1.252	0.0
21-09-07 03:00	-1	0.0	5.068	0.172
21-09-07 03:10	-1	0.0	7.904000000000001	1.344
21-09-07 03:20	-1	0.9120000000000001	5.612	3.3200000000000003
21-09-07 03:30	-1	1.6920000000000002	14.884	10.084
21-09-07 03:40	-1	0.016	1.748	7.764
21-09-07 03:50	-1	0.32399999999999995	6.536	7.540000000000001
21-09-07 04:00	-1	3.656	14.844	8.696
21-09-07 04:10	-1	0.5640000000000001	11.484	4.34
21-09-07 04:20	-1	3.564	0.27599999999999997	0.68
21-09-07 04:30	-1	9.144	8.6	6.228
21-09-07 04:40	-1	1.004	0.8480000000000001	5.816000000000001
21-09-07 04:50	-1	8.252	6.5840000000000005	8.7
21-09-07 05:00	-1	8.836	2.3440000000000003	6.959999999999999
21-09-07 05:10	-1	3.6079999999999997	5.372	10.808
21-09-07 05:20	-1	5.184	1.356	0.008
21-09-07 05:30	-1	6.92	0.02	2.528
21-09-07 05:40	-1	8.112	3.636	6.812
21-09-07 05:50	-1	3.048	2.9320000000000004	1.6640000000000001
21-09-07 06:00	-1	0.6	3.7879999999999994	11.696000000000002
21-09-07 06:10	-1	0.0	0.0	0.0
21-09-07 06:20	-1	0.0	0.0	0.0
21-09-07 06:30	-1	2.432	1.7599999999999998	3.7560000000000002
21-09-07 06:40	-1	7.336	1.5240000000000002	1.272
21-09-07 06:50	-1	1.8399999999999999	0.0	0.0
21-09-07 07:00	0	0.0	0.0	0.0
21-09-07 07:10	0	0.0	1.52	0.0
21-09-07 07:20	0	0.0	1.076	0.54
21-09-07 07:30	0	1.46	5.696	1.5959999999999999
21-09-07 07:40	0	0.0	0.0	0.0
21-09-07 07:50	0	0.0	0.0	0.0
21-09-07 08:00	0	0.0	0.0	0.0
21-09-07 08:10	0	0.0	0.0	0.984
21-09-07 08:20	0	0.0	0.0	0.0
21-09-07 08:30	0	0.0	0.316	0.0
21-09-07 08:40	0	0.0	0.0	0.0
21-09-07 08:50	0	0.0	0.0	0.0
21-09-07 09:00	0	0.0	0.0	0.0
21-09-07 09:10	0	0.0	0.0	0.0
21-09-07 09:20	0	0.0	0.0	0.0
21-09-07 09:30	0	5.392	3.3200000000000003	6.08
21-09-07 09:40	0	7.436	0.532	6.228
21-09-07 09:50	0	15.364	10.36	6.004
21-09-07 10:00	0	24.924	13.572	25.404
21-09-07 10:10	0	6.356	10.044	8.384
21-09-07 10:20	0	11.52	12.288	12.120000000000001
21-09-07 10:30	0	9.376000000000001	11.708	13.664000000000001
21-09-07 10:40	0	13.296000000000001	14.524000000000001	14.208000000000002
21-09-07 10:50	0	7.888	6.212	15.668000000000001
21-09-07 11:00	0	2.9200000000000004	3.168	11.748000000000001
21-09-07 11:10	0	1.424	8.044	6.88
21-09-07 11:20	0	0.6519999999999999	0.316	3.9159999999999995
21-09-07 11:30	0	7.208	3.2079999999999997	15.284
21-09-07 11:40	0	1.336	0.572	0.76
21-09-07 11:50	0	0.0	0.0	0.0
21-09-07 12:00	0	0.664	0.41600000000000004	0.796
21-09-07 12:10	0	0.0	1.532	2.748
21-09-07 12:20	0	0.0	0.0	0.608
21-09-07 12:30	0	0.0	0.0	2.104
21-09-07 12:40	0	0.0	0.0	0.0
21-09-07 12:50	0	0.0	0.876	0.0
21-09-07 13:00	0	0.0	0.0	0.33599999999999997
21-09-07 13:10	0	0.0	0.0	0.26
21-09-07 13:20	0	1.1320000000000001	0.044	0.0
21-09-07 13:30	0	1.188	13.436000000000002	3.476
21-09-07 13:40	0	0.168	7.5040000000000004	0.0
21-09-07 13:50	0	6.775999999999999	18.932	5.588
21-09-07 14:00	0	15.588	30.572000000000003	5.268000000000001
21-09-07 14:10	0	7.496	38.5	14.172
21-09-07 14:20	0	5.308	4.808	7.9719999999999995
21-09-07 14:30	0	5.804	4.476	6.5920000000000005
21-09-07 14:40	0	2.728	5.0	1.012
21-09-07 14:50	0	2.48	0.704	0.0
21-09-07 15:00	0	0.376	1.78	0.0
21-09-07 15:10	0	0.0	2.092	0.0
21-09-07 15:20	0	0.0	0.0	0.0
21-09-07 15:30	0	0.04	0.1	0.0
21-09-07 15:40	0	0.0	0.0	0.0
21-09-07 15:50	0	0.0	0.0	0.0
21-09-07 16:00	0	0.0	0.344	0.0
21-09-07 16:10	0	0.0	0.0	0.0
21-09-07 16:20	0	0.0	0.0	0.0
21-09-07 16:30	0	0.0	0.0	0.0
21-09-07 16:40	0	0.02	0.11600000000000002	0.332
21-09-07 16:50	0	0.0	0.5	0.0
21-09-07 17:00	0	0.0	0.0	0.0
21-09-07 17:10	0	0.0	0.0	0.0
21-09-07 17:20	0	0.0	0.0	0.0
21-09-07 17:30	0	0.0	0.0	0.0
21-09-07 17:40	0	0.012	0.0	0.0
21-09-07 17:50	0	0.0	0.0	0.0
21-09-07 18:00	0	0.0	0.0	0.0
21-09-07 18:10	0	0.0	0.0	0.0
21-09-07 18:20	0	0.0	0.0	0.0
21-09-07 18:30	0	0.0	0.0	0.0
21-09-07 18:40	0	0.0	0.0	0.0
21-09-07 18:50	0	0.64	0.676	0.184
21-09-07 19:00	0	0.2	4.040000000000001	3.152
21-09-07 19:10	0	1.4320000000000002	0.10400000000000001	0.24
21-09-07 19:20	0	0.9720000000000001	0.348	1.116
21-09-07 19:30	0	0.0	0.0	0.0
21-09-07 19:40	0	0.128	0.688	0.40800000000000003
21-09-07 19:50	0	0.0	0.0	0.0
21-09-07 20:00	0	0.0	0.0	0.0
21-09-07 20:10	0	0.10400000000000001	0.024	3.084
21-09-07 20:20	0	0.172	3.004	0.23199999999999998
21-09-07 20:30	0	0.40800000000000003	4.4479999999999995	1.4
21-09-07 20:40	0	1.324	1.9120000000000001	0.528
21-09-07 20:50	0	5.92	0.38	0.004
21-09-07 21:00	0	0.0	0.0	0.0
21-09-07 21:10	0	0.044	1.2920000000000003	0.4
21-09-07 21:20	0	0.1	3.2880000000000003	1.044
21-09-07 21:30	0	2.088	1.1800000000000002	0.2
21-09-07 21:40	0	3.752	0.704	0.192
21-09-07 21:50	0	10.696000000000002	7.964	2.108
21-09-07 22:00	0	2.668	5.888	0.82
21-09-07 22:10	0	3.3480000000000003	0.044	0.1
21-09-07 22:20	0	0.41200000000000003	0.0	0.0
21-09-07 22:30	0	15.024000000000001	9.208	1.8039999999999998
21-09-07 22:40	0	3.724	1.2280000000000002	2.888
21-09-07 22:50	0	0.0	0.24	0.0
21-09-07 23:00	0	0.192	0.768	1.092
21-09-07 23:10	0	4.816	3.44	0.144
21-09-07 23:20	0	4.772	2.104	0.252
21-09-07 23:30	0	9.672	1.7	6.652000000000001
21-09-07 23:40	0	2.016	0.788	3.508
21-09-07 23:50	0	7.772	7.432	5.04
21-09-08 00:00	0	2.1	5.596	0.528
21-09-08 00:10	0	3.7600000000000002	0.768	2.928
21-09-08 00:20	0	6.056	0.288	6.151999999999999
21-09-08 00:30	0	7.056	2.996	7.9079999999999995
21-09-08 00:40	0	1.8359999999999999	2.2079999999999997	11.416
21-09-08 00:50	0	0.12000000000000002	0.08	11.648
21-09-08 01:00	0	2.484	5.564	4.4
21-09-08 01:10	0	8.216	8.496	6.164
21-09-08 01:20	0	1.844	8.696000000000002	5.244000000000001
21-09-08 01:30	0	0.0	1.9799999999999998	5.552
21-09-08 01:40	0	1.304	8.728	9.052000000000001
21-09-08 01:50	0	0.248	6.6800000000000015	12.864
21-09-08 02:00	0	1.7280000000000002	4.48	3.176
21-09-08 02:10	0	1.412	0.504	2.6799999999999997
21-09-08 02:20	0	0.9640000000000001	0.352	6.316000000000001
21-09-08 02:30	0	0.8640000000000001	1.344	5.136
21-09-08 02:40	0	1.784	7.359999999999999	11.968
21-09-08 02:50	0	1.6200000000000003	8.636	0.664
21-09-08 03:00	0	0.0	1.2639999999999998	0.5
21-09-08 03:10	0	0.808	8.9	0.06799999999999999
21-09-08 03:20	0	0.796	1.6760000000000002	0.4600000000000001
21-09-08 03:30	0	1.544	10.392	0.544
21-09-08 03:40	0	2.624	7.843999999999999	6.5840000000000005
21-09-08 03:50	0	5.4479999999999995	5.843999999999999	1.6759999999999997
21-09-08 04:00	0	1.108	1.964	0.808
21-09-08 04:10	0	6.868	4.936	0.9639999999999999
21-09-08 04:20	0	0.0	0.0	0.0
21-09-08 04:30	0	11.644	0.592	0.532
21-09-08 04:40	0	13.096	0.8	1.58
21-09-08 04:50	0	8.656	0.196	1.02
21-09-08 05:00	0	6.24	0.716	1.4560000000000002
21-09-08 05:10	0	6.984	0.0	2.184
21-09-08 05:20	0	2.372	1.04	0.9640000000000001
21-09-08 05:30	0	0.012	0.604	8.9
21-09-08 05:40	0	9.724	0.76	4.344
21-09-08 05:50	0	3.496	0.6519999999999999	3.636
21-09-08 06:00	0	4.524	0.356	0.696
21-09-08 06:10	0	1.7760000000000002	4.180000000000001	12.456
21-09-08 06:20	0	0.004	2.696	3.2880000000000003
21-09-08 06:30	0	0.756	7.24	1.2440000000000002
21-09-08 06:40	0	0.248	10.12	1.3199999999999998
21-09-08 06:50	0	0.20400000000000001	3.2	0.8640000000000001
21-09-08 07:00	1	1.412	1.396	0.26
21-09-08 07:10	1	0.0	0.0	0.0
21-09-08 07:20	1	0.0	1.1640000000000001	0.0
21-09-08 07:30	1	0.0	0.588	0.0
21-09-08 07:40	1	1.484	3.3200000000000003	0.704
21-09-08 07:50	1	25.824	12.784	1.7280000000000002
21-09-08 08:00	1	5.308	3.844	1.484
21-09-08 08:10	1	6.388	8.831999999999999	0.532
21-09-08 08:20	1	4.704	1.292	2.7159999999999997
21-09-08 08:30	1	0.0	0.0	0.0
21-09-08 08:40	1	0.0	0.0	0.0
21-09-08 08:50	1	0.096	0.43200000000000005	0.176
21-09-08 09:00	1	1.044	0.43200000000000005	0.096
21-09-08 09:10	1	0.0	0.0	0.0
21-09-08 09:20	1	0.0	0.0	0.0
21-09-08 09:30	1	0.008	0.0	0.012
21-09-08 09:40	1	0.0	0.0	0.0
21-09-08 09:50	1	0.0	0.0	0.0
21-09-08 10:00	1	0.0	0.396	0.016
21-09-08 10:10	1	0.0	0.9960000000000001	0.0
21-09-08 10:20	1	0.148	0.044	0.008
21-09-08 10:30	1	0.0	0.0	0.0
21-09-08 10:40	1	0.0	0.528	0.0
21-09-08 10:50	1	0.0	0.0	0.0
21-09-08 11:00	1	0.0	0.0	0.0
21-09-08 11:10	1	0.0	0.0	0.0
21-09-08 11:20	1	0.0	0.624	0.0
21-09-08 11:30	1	0.0	0.0	0.0
21-09-08 11:40	1	0.012	1.152	1.1039999999999999
21-09-08 11:50	1	5.536	18.316	0.288
21-09-08 12:00	1	9.175999999999998	9.984	2.7359999999999998
21-09-08 12:10	1	7.816000000000001	6.492	6.644
21-09-08 12:20	1	3.592	1.436	5.1
21-09-08 12:30	1	2.4240000000000004	3.3520000000000003	2.636
21-09-08 12:40	1	2.48	6.244000000000001	3.2120000000000006
21-09-08 12:50	1	0.0	0.784	0.148
21-09-08 13:00	1	0.0	0.576	0.06
21-09-08 13:10	1	1.8	0.9879999999999999	0.6880000000000001
21-09-08 13:20	1	0.0	0.0	0.0
21-09-08 13:30	1	0.0	0.0	0.0
21-09-08 13:40	1	0.13999999999999999	9.260000000000002	3.2399999999999998
21-09-08 13:50	1	0.0	0.476	0.08
21-09-08 14:00	1	0.0	0.0	0.0
21-09-08 14:10	1	0.0	0.0	0.0
21-09-08 14:20	1	1.576	0.0	0.032
21-09-08 14:30	1	1.972	2.056	1.384
21-09-08 14:40	1	0.0	0.0	0.0
21-09-08 14:50	1	0.0	0.0	0.0
21-09-08 15:00	1	0.0	0.0	0.0
21-09-08 15:10	1	0.0	0.0	0.0
21-09-08 15:20	1	0.0	1.4120000000000001	0.036
21-09-08 15:30	1	0.0	0.0	0.0
21-09-08 15:40	1	0.0	0.0	0.0
21-09-08 15:50	1	0.0	0.0	0.0
21-09-08 16:00	1	0.0	0.0	0.0
21-09-08 16:10	1	0.0	0.012	0.032
21-09-08 16:20	1	0.0	0.0	0.0
21-09-08 16:30	1	0.0	0.0	0.0
21-09-08 16:40	1	5.3759999999999994	5.952	3.2039999999999997
21-09-08 16:50	1	0.0	0.0	0.0
21-09-08 17:00	1	0.0	0.0	0.0
21-09-08 17:10	1	0.0	0.036	0.0
21-09-08 17:20	1	0.0	0.0	0.0
21-09-08 17:30	1	0.0	0.0	0.0
21-09-08 17:40	1	0.652	0.0	0.008
21-09-08 17:50	1	0.0	0.0	0.0
21-09-08 18:00	1	0.0	0.0	0.0
21-09-08 18:10	1	0.0	0.0	0.42800000000000005
21-09-08 18:20	1	0.0	0.0	0.0
21-09-08 18:30	1	0.9800000000000001	1.7120000000000002	3.588
21-09-08 18:40	1	2.928	0.064	0.43200000000000005
21-09-08 18:50	1	0.096	0.012	3.02
21-09-08 19:00	1	1.528	0.516	0.0
21-09-08 19:10	1	0.0	1.584	0.0
21-09-08 19:20	1	0.43600000000000005	0.268	0.0
21-09-08 19:30	1	0.0	0.0	0.0
21-09-08 19:40	1	0.0	0.0	0.0
21-09-08 19:50	1	0.0	0.0	0.0
21-09-08 20:00	1	0.12	0.0	0.0
21-09-08 20:10	1	3.632	0.312	0.4720000000000001
21-09-08 20:20	1	7.0040000000000004	2.1719999999999997	3.2
21-09-08 20:30	1	5.1000000000000005	4.1240000000000006	2.372
21-09-08 20:40	1	0.0	0.096	0.0
21-09-08 20:50	1	0.0	0.8560000000000001	0.028000000000000004
21-09-08 21:00	1	0.0	0.0	0.0
21-09-08 21:10	1	0.016	0.0	0.008
21-09-08 21:20	1	0.028000000000000004	1.06	0.588
21-09-08 21:30	1	3.088	0.528	0.5640000000000001
21-09-08 21:40	1	1.9080000000000001	1.672	0.0
21-09-08 21:50	1	2.3	0.3	0.284
21-09-08 22:00	1	3.9880000000000004	1.948	1.8039999999999998
21-09-08 22:10	1	7.188000000000001	10.916	4.148000000000001
21-09-08 22:20	1	1.6039999999999999	2.716	1.268
21-09-08 22:30	1	4.776000000000001	6.4079999999999995	0.4640000000000001
21-09-08 22:40	1	2.228	8.244	3.228
21-09-08 22:50	1	6.748	4.636	2.708
21-09-08 23:00	1	16.528	10.716	3.928
21-09-08 23:10	1	7.5	6.8	1.34
21-09-08 23:20	1	0.38	0.13599999999999998	0.0
21-09-08 23:30	1	1.264	1.948	6.967999999999999
21-09-08 23:40	1	6.696000000000001	4.684	4.932
21-09-08 23:50	1	0.032	4.136	2.272
21-09-09 00:00	1	3.7119999999999997	2.568	4.988
21-09-09 00:10	1	3.012	1.7879999999999998	6.744
21-09-09 00:20	1	7.42	3.2079999999999997	13.024000000000001
21-09-09 00:30	1	9.528	0.852	3.3480000000000003
21-09-09 00:40	1	4.792	2.8440000000000003	7.464
21-09-09 00:50	1	15.608	2.932	11.540000000000001
21-09-09 01:00	1	5.296	2.712	7.0200000000000005
21-09-09 01:10	1	4.720000000000001	0.968	5.864
21-09-09 01:20	1	5.048	2.832	4.516
21-09-09 01:30	1	1.136	1.544	6.452
21-09-09 01:40	1	2.644	9.943999999999999	6.132000000000001
21-09-09 01:50	1	5.0840000000000005	5.724	3.964
21-09-09 02:00	1	6.708	11.572	8.228
21-09-09 02:10	1	4.936	6.288	4.1240000000000006
21-09-09 02:20	1	0.0	0.08800000000000001	1.86
21-09-09 02:30	1	0.13599999999999998	0.008	0.016
21-09-09 02:40	1	0.584	10.776	0.592
21-09-09 02:50	1	0.0	1.716	0.04
21-09-09 03:00	1	0.17200000000000001	10.360000000000001	2.16
21-09-09 03:10	1	0.0	1.3	0.0
21-09-09 03:20	1	0.9319999999999998	9.356	2.0840000000000005
21-09-09 03:30	1	0.18	4.26	0.012
21-09-09 03:40	1	0.06000000000000001	2.232	0.664
21-09-09 03:50	1	1.24	6.324	1.424
21-09-09 04:00	1	0.44800000000000006	2.6959999999999997	8.772
21-09-09 04:10	1	0.356	1.452	4.0600000000000005
21-09-09 04:20	1	0.43200000000000005	0.372	5.496
21-09-09 04:30	1	1.636	0.308	11.080000000000002
21-09-09 04:40	1	0.096	1.736	8.352
21-09-09 04:50	1	1.812	0.516	14.256
21-09-09 05:00	1	1.4200000000000002	1.136	12.936000000000002
21-09-09 05:10	1	7.888	3.568	4.452
21-09-09 05:20	1	6.728	0.276	3.136
21-09-09 05:30	1	4.436	0.396	3.06
21-09-09 05:40	1	4.548	1.58	7.748
21-09-09 05:50	1	7.428	1.968	6.992
21-09-09 06:00	1	2.444	1.9600000000000002	9.268
21-09-09 06:10	1	7.952000000000001	3.024	7.172
21-09-09 06:20	1	3.5799999999999996	0.4800000000000001	5.612
21-09-09 06:30	1	6.6	15.319999999999999	7.224000000000001
21-09-09 06:40	1	10.772	7.087999999999999	10.844
21-09-09 06:50	1	5.668000000000001	0.584	0.144
21-09-09 07:00	2	6.748	2.3720000000000003	1.1400000000000001
21-09-09 07:10	2	8.28	2.524	0.004
21-09-09 07:20	2	0.05600000000000001	0.0	0.0
21-09-09 07:30	2	0.068	0.132	1.076
21-09-09 07:40	2	0.0	0.0	0.0
21-09-09 07:50	2	0.0	0.0	0.0
21-09-09 08:00	2	0.6679999999999999	6.4159999999999995	1.452
21-09-09 08:10	2	0.0	0.0	0.0
21-09-09 08:20	2	0.0	0.0	0.0
21-09-09 08:30	2	0.0	0.0	0.0
21-09-09 08:40	2	0.0	0.0	0.0
21-09-09 08:50	2	0.0	0.0	0.0
21-09-09 09:00	2	4.072	4.42	4.856
21-09-09 09:10	2	0.9880000000000001	4.276	4.648000000000001
21-09-09 09:20	2	0.0	0.0	1.12
21-09-09 09:30	2	0.4920000000000001	2.68	1.576
21-09-09 09:40	2	1.1920000000000002	0.692	1.064
21-09-09 09:50	2	0.0	8.684000000000001	3.2960000000000007
21-09-09 10:00	2	6.776000000000001	9.136	0.916
21-09-09 10:10	2	3.22	1.4120000000000001	0.11599999999999999
21-09-09 10:20	2	0.10800000000000001	5.5	5.788
21-09-09 10:30	2	0.0	5.28	2.3280000000000003
21-09-09 10:40	2	0.568	1.004	2.3080000000000003
21-09-09 10:50	2	2.352	1.924	11.432
21-09-09 11:00	2	0.004	0.016	1.2040000000000002
21-09-09 11:10	2	0.008	0.0	0.592
21-09-09 11:20	2	0.0	0.0	0.0
21-09-09 11:30	2	1.028	0.9960000000000001	2.2640000000000002
21-09-09 11:40	2	0.0	0.0	0.11599999999999999
21-09-09 11:50	2	0.0	0.0	0.0
21-09-09 12:00	2	0.0	0.0	0.0
21-09-09 12:10	2	0.0	0.0	0.0
21-09-09 12:20	2	0.0	0.072	0.04
21-09-09 12:30	2	0.0	0.0	0.0
21-09-09 12:40	2	0.0	0.0	0.0
21-09-09 12:50	2	0.0	0.0	0.0
21-09-09 13:00	2	0.0	0.0	0.0
21-09-09 13:10	2	0.0	0.0	0.0
21-09-09 13:20	2	0.0	0.0	0.0
21-09-09 13:30	2	0.0	0.0	0.0
21-09-09 13:40	2	0.0	0.012	0.0
21-09-09 13:50	2	0.0	0.0	0.0
21-09-09 14:00	2	0.0	0.0	0.0
21-09-09 14:10	2	0.0	0.188	0.276
21-09-09 14:20	2	0.0	0.0	0.0
21-09-09 14:30	2	0.0	0.0	0.0
21-09-09 14:40	2	0.0	0.0	0.0
21-09-09 14:50	2	0.04	0.0	0.0
21-09-09 15:00	2	1.704	0.024	0.584
21-09-09 15:10	2	2.872	0.028000000000000004	2.372
21-09-09 15:20	2	0.248	0.0	0.008
21-09-09 15:30	2	0.0	0.0	0.0
21-09-09 15:40	2	8.368	5.428	4.715999999999999
21-09-09 15:50	2	3.2520000000000002	4.0760000000000005	2.5919999999999996
21-09-09 16:00	2	1.244	0.0	0.0
21-09-09 16:10	2	3.036	4.248	0.64
21-09-09 16:20	2	0.14	2.8240000000000003	0.36
21-09-09 16:30	2	0.0	0.0	0.0
21-09-09 16:40	2	0.0	0.0	0.0
21-09-09 16:50	2	0.0	0.0	0.0
21-09-09 17:00	2	0.088	0.0	0.024
21-09-09 17:10	2	0.0	0.0	0.0
21-09-09 17:20	2	0.0	0.0	0.0
21-09-09 17:30	2	0.0	0.0	0.0
21-09-09 17:40	2	0.0	0.0	0.0
21-09-09 17:50	2	0.0	0.0	0.0
21-09-09 18:00	2	0.0	0.0	0.0
21-09-09 18:10	2	0.0	0.0	0.0
21-09-09 18:20	2	0.124	0.064	0.028000000000000004
21-09-09 18:30	2	0.0	0.0	0.0
21-09-09 18:40	2	0.0	0.0	0.124
21-09-09 18:50	2	0.0	0.288	0.0
21-09-09 19:00	2	0.0	0.0	0.0
21-09-09 19:10	2	0.384	2.628	0.008
21-09-09 19:20	2	1.184	3.076	1.332
21-09-09 19:30	2	1.652	1.8559999999999999	1.4400000000000002
21-09-09 19:40	2	1.536	0.032	2.724
21-09-09 19:50	2	2.312	1.7799999999999998	1.268
21-09-09 20:00	2	5.5200000000000005	5.44	0.192
21-09-09 20:10	2	0.0	0.42000000000000004	0.0
21-09-09 20:20	2	0.004	0.04	0.0
21-09-09 20:30	2	0.308	0.0	1.8920000000000001
21-09-09 20:40	2	0.0	0.044	0.0
21-09-09 20:50	2	1.6400000000000001	0.8039999999999999	0.088
21-09-09 21:00	2	4.116	3.9840000000000004	1.532
21-09-09 21:10	2	1.9240000000000002	1.7079999999999997	4.612
21-09-09 21:20	2	5.956	5.732	0.20400000000000001
21-09-09 21:30	2	3.368	1.388	0.0
21-09-09 21:40	2	0.252	0.46799999999999997	1.748
21-09-09 21:50	2	0.004	0.13599999999999998	0.02
21-09-09 22:00	2	0.0	0.32	0.0
21-09-09 22:10	2	1.492	0.74	1.58
21-09-09 22:20	2	0.18	12.572	0.0
21-09-09 22:30	2	2.184	4.856	0.12799999999999997
21-09-09 22:40	2	0.132	0.42400000000000004	0.5960000000000001
21-09-09 22:50	2	4.343999999999999	6.94	3.9560000000000004
21-09-09 23:00	2	4.5840000000000005	0.488	2.3080000000000003
21-09-09 23:10	2	2.856	1.52	0.796
21-09-09 23:20	2	3.932	11.164	2.152
21-09-09 23:30	2	5.836	1.4	2.2600000000000002
21-09-09 23:40	2	3.9200000000000004	4.0760000000000005	0.868
21-09-09 23:50	2	0.34800000000000003	0.968	0.12
21-09-10 00:00	2	0.9	2.084	2.2359999999999998
21-09-10 00:10	2	4.236	0.012	1.456
21-09-10 00:20	2	8.244	2.3440000000000003	4.256
21-09-10 00:30	2	2.032	0.23600000000000004	5.632
21-09-10 00:40	2	5.004	0.376	5.892
21-09-10 00:50	2	10.64	4.016	3.036
21-09-10 01:00	2	8.424000000000001	8.052	6.536
21-09-10 01:10	2	1.224	17.204	6.140000000000001
21-09-10 01:20	2	13.088	7.164	8.032
21-09-10 01:30	2	8.112	5.068	3.6080000000000005
21-09-10 01:40	2	2.6	2.944	3.092
21-09-10 01:50	2	1.28	3.532	2.164
21-09-10 02:00	2	0.296	0.9480000000000001	2.304
21-09-10 02:10	2	18.04	14.26	5.324
21-09-10 02:20	2	2.292	7.772	1.508
21-09-10 02:30	2	0.0	0.26799999999999996	0.0
21-09-10 02:40	2	4.712	6.4079999999999995	1.116
21-09-10 02:50	2	0.0	2.572	2.228
21-09-10 03:00	2	0.0	2.9720000000000004	0.41200000000000003
21-09-10 03:10	2	1.7240000000000002	5.3	2.632
21-09-10 03:20	2	0.492	3.94	0.76
21-09-10 03:30	2	0.128	6.4079999999999995	2.368
21-09-10 03:40	2	0.528	3.932	0.092
21-09-10 03:50	2	0.032	8.708000000000002	1.812
21-09-10 04:00	2	1.2	4.452	2.7
21-09-10 04:10	2	4.728	8.620000000000001	1.8599999999999999
21-09-10 04:20	2	10.36	1.564	4.12
21-09-10 04:30	2	2.228	3.12	5.204
21-09-10 04:40	2	2.284	0.07999999999999999	4.876
21-09-10 04:50	2	3.896	0.088	3.064
21-09-10 05:00	2	4.8759999999999994	0.004	1.2120000000000002
21-09-10 05:10	2	3.232	0.264	2.024
21-09-10 05:20	2	6.508	1.16	1.212
21-09-10 05:30	2	8.828	0.312	1.248
21-09-10 05:40	2	5.232	1.492	3.272
21-09-10 05:50	2	9.052000000000001	0.372	2.916
21-09-10 06:00	2	5.3759999999999994	1.108	1.276
21-09-10 06:10	2	5.819999999999999	0.092	1.6079999999999999
21-09-10 06:20	2	0.916	0.12	1.492
21-09-10 06:30	2	3.336	0.016	8.443999999999999
21-09-10 06:40	2	0.716	0.088	5.6160000000000005
21-09-10 06:50	2	0.124	0.188	2.324
21-09-10 07:00	3	0.0	0.0	0.0
21-09-10 07:10	3	0.0	0.0	0.0
21-09-10 07:20	3	0.0	0.96	1.092
21-09-10 07:30	3	0.36	1.496	0.528
21-09-10 07:40	3	0.0	0.0	0.0
21-09-10 07:50	3	0.0	0.0	0.0
21-09-10 08:00	3	0.0	0.0	0.0
21-09-10 08:10	3	0.0	0.0	0.0
21-09-10 08:20	3	0.0	0.0	0.0
21-09-10 08:30	3	0.0	0.0	0.0
21-09-10 08:40	3	0.004	0.0	0.0
21-09-10 08:50	3	0.0	0.0	0.0
21-09-10 09:00	3	0.0	0.0	0.4600000000000001
21-09-10 09:10	3	0.0	0.0	0.0
21-09-10 09:20	3	0.0	0.0	0.0
21-09-10 09:30	3	0.0	0.0	0.0
21-09-10 09:40	3	1.184	6.108	0.568
21-09-10 09:50	3	0.636	5.64	0.6759999999999999
21-09-10 10:00	3	4.4159999999999995	3.972	0.388
21-09-10 10:10	3	0.0	0.0	0.0
21-09-10 10:20	3	0.0	0.028000000000000004	0.0
21-09-10 10:30	3	0.0	0.0	0.0
21-09-10 10:40	3	0.0	0.0	0.0
21-09-10 10:50	3	0.0	0.0	0.0
21-09-10 11:00	3	1.016	0.11600000000000002	0.0
21-09-10 11:10	3	2.7199999999999998	4.348	1.932
21-09-10 11:20	3	1.088	0.11200000000000002	3.46
21-09-10 11:30	3	3.7560000000000002	1.36	4.8
21-09-10 11:40	3	4.4719999999999995	0.0	0.7
21-09-10 11:50	3	0.248	0.012	3.656
21-09-10 12:00	3	5.508000000000001	1.8199999999999998	10.572
21-09-10 12:10	3	20.256	28.356	15.663999999999998
21-09-10 12:20	3	12.392	14.34	15.208000000000002
21-09-10 12:30	3	7.936000000000002	7.44	12.208000000000002
21-09-10 12:40	3	11.624	13.612	6.9
21-09-10 12:50	3	9.536	5.132	8.028
21-09-10 13:00	3	8.464	11.056000000000001	5.768
21-09-10 13:10	3	2.144	3.2520000000000002	3.9760000000000004
21-09-10 13:20	3	1.828	3.34	0.812
21-09-10 13:30	3	0.4680000000000001	8.056000000000001	0.42800000000000005
21-09-10 13:40	3	4.1080000000000005	5.784000000000001	2.524
21-09-10 13:50	3	0.536	1.332	0.05600000000000001
21-09-10 14:00	3	0.0	0.0	0.0
21-09-10 14:10	3	0.0	0.0	0.0
21-09-10 14:20	3	0.0	0.0	0.0
21-09-10 14:30	3	0.0	0.0	0.0
21-09-10 14:40	3	0.004	0.0	0.0
21-09-10 14:50	3	0.0	0.0	0.0
21-09-10 15:00	3	0.0	0.0	0.0
21-09-10 15:10	3	0.472	0.0	0.12
21-09-10 15:20	3	0.0	0.0	0.0
21-09-10 15:30	3	0.0	0.0	0.0
21-09-10 15:40	3	not_recorded	0.0	0.0
21-09-10 15:50	3	0.0	0.0	0.0
21-09-10 16:00	3	0.0	0.0	0.0
21-09-10 16:10	3	0.0	0.0	0.0
21-09-10 16:20	3	0.0	0.0	0.0
21-09-10 16:30	3	0.0	0.0	0.0
21-09-10 16:40	3	0.0	0.0	0.0
21-09-10 16:50	3	0.0	0.0	0.0
21-09-10 17:00	3	0.984	0.0	0.0
21-09-10 17:10	3	0.0	0.0	0.0
21-09-10 17:20	3	0.0	0.0	0.0
21-09-10 17:30	3	0.512	0.492	2.428
21-09-10 17:40	3	0.22000000000000003	1.6320000000000001	0.024
21-09-10 17:50	3	0.0	0.0	0.0
21-09-10 18:00	3	0.0	0.36	0.0
21-09-10 18:10	3	0.8560000000000001	0.976	0.44400000000000006
21-09-10 18:20	3	0.344	0.032	0.0
21-09-10 18:30	3	0.0	0.0	0.0
21-09-10 18:40	3	0.0	0.0	0.0
21-09-10 18:50	3	0.0	0.0	0.068
21-09-10 19:00	3	0.41200000000000003	0.0	0.0
21-09-10 19:10	3	0.0	0.0	0.0
21-09-10 19:20	3	0.324	0.56	0.08
21-09-10 19:30	3	8.796000000000001	8.352	6.888000000000001
21-09-10 19:40	3	6.6	4.668	7.151999999999999
21-09-10 19:50	3	4.723999999999999	0.836	1.044
21-09-10 20:00	3	2.896	7.192	0.44400000000000006
21-09-10 20:10	3	0.592	0.036	0.064
21-09-10 20:20	3	0.0	0.0	0.0
21-09-10 20:30	3	0.0	0.004	0.0
21-09-10 20:40	3	0.152	1.076	0.0
21-09-10 20:50	3	0.4	2.136	0.024
21-09-10 21:00	3	7.728	2.3920000000000003	6.24
21-09-10 21:10	3	1.424	2.368	0.06000000000000001
21-09-10 21:20	3	0.02	2.4080000000000004	0.008
21-09-10 21:30	3	0.016	0.0	0.0
21-09-10 21:40	3	0.6	9.168000000000001	2.4040000000000004
21-09-10 21:50	3	0.8240000000000001	2.532	0.11599999999999999
21-09-10 22:00	3	0.0	2.372	0.0
21-09-10 22:10	3	0.472	3.18	0.26
21-09-10 22:20	3	0.22000000000000003	4.088	2.2079999999999997
21-09-10 22:30	3	8.828	12.312000000000001	1.92
21-09-10 22:40	3	5.212	4.880000000000001	1.8199999999999998
21-09-10 22:50	3	7.236	1.004	4.772
21-09-10 23:00	3	1.6880000000000002	4.128	2.62
21-09-10 23:10	3	5.148000000000001	3.132	0.064
21-09-10 23:20	3	0.052000000000000005	1.1680000000000001	0.544
21-09-10 23:30	3	0.128	5.592	7.26
21-09-10 23:40	3	0.0	4.104	0.008
21-09-10 23:50	3	0.0	0.024	0.348
21-09-11 00:00	3	1.1640000000000001	2.568	1.2920000000000003
21-09-11 00:10	3	2.4200000000000004	0.376	2.132
21-09-11 00:20	3	4.824	1.508	3.032
21-09-11 00:30	3	1.4	0.696	3.332
21-09-11 00:40	3	4.46	2.7800000000000002	1.6480000000000001
21-09-11 00:50	3	1.2440000000000002	0.152	16.631999999999998
21-09-11 01:00	3	9.912	0.08	0.08
21-09-11 01:10	3	0.264	0.664	2.044
21-09-11 01:20	3	3.3879999999999995	3.156	5.04
21-09-11 01:30	3	6.004	0.9280000000000002	1.116
21-09-11 01:40	3	6.1240000000000006	1.004	3.164
21-09-11 01:50	3	7.144	1.8359999999999999	1.716
21-09-11 02:00	3	6.6	11.08	0.5
21-09-11 02:10	3	0.0	0.38	0.04
21-09-11 02:20	3	0.156	5.288	0.12
21-09-11 02:30	3	0.064	0.0	0.0
21-09-11 02:40	3	0.168	3.592	1.228
21-09-11 02:50	3	0.236	0.0	0.0
21-09-11 03:00	3	0.308	2.6439999999999997	0.092
21-09-11 03:10	3	0.008	2.08	0.484
21-09-11 03:20	3	0.012	5.136	0.24
21-09-11 03:30	3	0.096	0.24000000000000005	0.0
21-09-11 03:40	3	0.0	0.0	0.0
21-09-11 03:50	3	0.008	0.0	0.0
21-09-11 04:00	3	1.448	0.74	3.5799999999999996
21-09-11 04:10	3	1.984	0.17200000000000001	7.0
21-09-11 04:20	3	0.11600000000000002	0.32	0.236
21-09-11 04:30	3	6.300000000000001	0.008	4.068
21-09-11 04:40	3	3.4520000000000004	0.21200000000000002	3.348
21-09-11 04:50	3	6.475999999999999	0.21600000000000003	4.572
21-09-11 05:00	3	13.675999999999998	4.752000000000001	9.356
21-09-11 05:10	3	4.736	3.148	4.692
21-09-11 05:20	3	4.336	7.203999999999999	4.904
21-09-11 05:30	3	4.432	0.552	1.9999999999999996
21-09-11 05:40	3	6.803999999999999	4.343999999999999	4.684
21-09-11 05:50	3	9.536	8.02	10.124
21-09-11 06:00	3	5.6240000000000006	3.6839999999999997	3.368
21-09-11 06:10	3	2.508	1.1039999999999999	0.784
21-09-11 06:20	3	11.744000000000002	4.16	3.772
21-09-11 06:30	3	8.684000000000001	5.156	9.032
21-09-11 06:40	3	1.172	0.5720000000000001	0.044
21-09-11 06:50	3	0.588	7.484	0.0
21-09-11 07:00	4	0.44399999999999995	9.504	4.1160000000000005
21-09-11 07:10	4	0.0	0.0	0.0
21-09-11 07:20	4	4.18	3.868	0.364
21-09-11 07:30	4	0.0	0.0	0.0
21-09-11 07:40	4	0.0	0.0	0.0
21-09-11 07:50	4	0.0	0.0	0.0
21-09-11 08:00	4	0.0	0.0	0.0
21-09-11 08:10	4	0.0	0.0	0.0
21-09-11 08:20	4	0.0	0.22000000000000003	0.0
21-09-11 08:30	4	0.0	0.0	0.0
21-09-11 08:40	4	0.0	0.0	0.0
21-09-11 08:50	4	0.0	0.0	0.0
21-09-11 09:00	4	0.0	0.0	0.0
21-09-11 09:10	4	0.0	0.0	0.0
21-09-11 09:20	4	0.0	0.0	0.0
21-09-11 09:30	4	0.0	0.0	0.0
21-09-11 09:40	4	0.0	0.0	0.0
21-09-11 09:50	4	0.0	0.032	0.0
21-09-11 10:00	4	0.0	0.0	0.0
21-09-11 10:10	4	0.0	0.0	0.0
21-09-11 10:20	4	0.0	0.0	0.0
21-09-11 10:30	4	0.0	0.0	0.0
21-09-11 10:40	4	3.624	0.332	2.1559999999999997
21-09-11 10:50	4	3.628	0.4	3.624
21-09-11 11:00	4	0.636	1.6280000000000001	2.1559999999999997
21-09-11 11:10	4	3.248	0.008	2.7520000000000002
21-09-11 11:20	4	0.9039999999999999	0.292	2.556
21-09-11 11:30	4	0.0	0.0	0.0
21-09-11 11:40	4	0.0	0.0	0.0
21-09-11 11:50	4	0.56	0.0	0.0
21-09-11 12:00	4	0.0	0.0	0.0
21-09-11 12:10	4	1.02	2.368	0.44400000000000006
21-09-11 12:20	4	0.0	0.0	0.0
21-09-11 12:30	4	0.0	0.0	0.0
21-09-11 12:40	4	0.008	0.0	0.0
21-09-11 12:50	4	0.264	0.192	0.264
21-09-11 13:00	4	0.008	0.33599999999999997	0.0
21-09-11 13:10	4	0.0	0.0	0.0
21-09-11 13:20	4	0.8880000000000001	0.004	1.116
21-09-11 13:30	4	0.0	0.0	0.0
21-09-11 13:40	4	0.0	0.0	0.0
21-09-11 13:50	4	0.0	0.0	0.0
21-09-11 14:00	4	0.0	0.0	0.0
21-09-11 14:10	4	0.028000000000000004	0.0	0.0
21-09-11 14:20	4	0.0	0.0	0.0
21-09-11 14:30	4	0.0	0.0	0.0
21-09-11 14:40	4	0.0	0.0	0.0
21-09-11 14:50	4	0.0	0.0	0.0
21-09-11 15:00	4	0.0	0.0	0.0
21-09-11 15:10	4	0.0	0.0	0.0
21-09-11 15:20	4	0.0	0.0	0.0
21-09-11 15:30	4	0.0	0.008	0.308
21-09-11 15:40	4	0.3	0.0	0.344
21-09-11 15:50	4	0.0	0.0	0.0
21-09-11 16:00	4	0.0	0.0	0.0
21-09-11 16:10	4	0.0	0.0	0.0
21-09-11 16:20	4	0.0	0.0	0.0
21-09-11 16:30	4	0.0	0.0	0.0
21-09-11 16:40	4	0.0	0.0	0.0
21-09-11 16:50	4	0.0	0.0	0.0
21-09-11 17:00	4	1.012	1.328	0.0
21-09-11 17:10	4	2.976	0.024	0.252
21-09-11 17:20	4	6.704000000000001	1.508	0.384
21-09-11 17:30	4	0.0	0.0	0.0
21-09-11 17:40	4	0.0	0.0	0.0
21-09-11 17:50	4	0.0	0.0	0.0
21-09-11 18:00	4	0.08	0.0	0.6599999999999999
21-09-11 18:10	4	0.0	0.0	0.0
21-09-11 18:20	4	0.148	0.096	0.692
21-09-11 18:30	4	0.036	0.012	0.012
21-09-11 18:40	4	0.0	0.0	0.0
21-09-11 18:50	4	0.0	0.0	0.0
21-09-11 19:00	4	0.0	0.0	0.0
21-09-11 19:10	4	5.292	1.2120000000000002	0.028000000000000004
21-09-11 19:20	4	4.292	3.7640000000000002	0.196
21-09-11 19:30	4	3.732	4.484	0.796
21-09-11 19:40	4	0.316	0.22000000000000003	1.2479999999999998
21-09-11 19:50	4	0.024	0.6679999999999999	2.164
21-09-11 20:00	4	0.124	0.027999999999999997	0.568
21-09-11 20:10	4	0.0	1.02	0.10400000000000001
21-09-11 20:20	4	0.05600000000000001	0.164	0.264
21-09-11 20:30	4	0.012	3.536	0.6799999999999999
21-09-11 20:40	4	0.732	2.7800000000000002	0.6
21-09-11 20:50	4	0.092	0.028000000000000004	0.0
21-09-11 21:00	4	0.076	0.08	0.0
21-09-11 21:10	4	0.0	0.328	0.0
21-09-11 21:20	4	0.0	0.544	0.0
21-09-11 21:30	4	0.008	6.36	0.012
21-09-11 21:40	4	0.38	0.08	0.388
21-09-11 21:50	4	0.372	0.27999999999999997	2.676
21-09-11 22:00	4	0.33999999999999997	8.612	1.524
21-09-11 22:10	4	2.3600000000000003	8.148	0.364
21-09-11 22:20	4	0.64	0.732	0.576
21-09-11 22:30	4	2.612	10.612	3.18
21-09-11 22:40	4	0.4	1.112	0.42000000000000004
21-09-11 22:50	4	0.004	1.748	0.0
21-09-11 23:00	4	0.032	1.888	0.004
21-09-11 23:10	4	0.384	0.08800000000000001	0.0
21-09-11 23:20	4	0.14	1.348	0.156
21-09-11 23:30	4	0.128	0.004	1.508
21-09-11 23:40	4	0.724	0.6039999999999999	3.3879999999999995
21-09-11 23:50	4	2.032	0.8240000000000001	2.192
21-09-12 00:00	4	1.512	0.008	0.9640000000000001
21-09-12 00:10	4	12.040000000000001	2.224	2.8120000000000003
21-09-12 00:20	4	7.556	12.124	4.424
21-09-12 00:30	4	1.292	11.076	4.772
21-09-12 00:40	4	5.540000000000001	1.512	2.1759999999999997
21-09-12 00:50	4	6.124	0.2	3.048
21-09-12 01:00	4	9.984	0.6719999999999999	1.9600000000000002
21-09-12 01:10	4	4.152	7.044	4.292
21-09-12 01:20	4	10.164	5.5840000000000005	3.84
21-09-12 01:30	4	2.452	3.1879999999999997	5.572000000000001
21-09-12 01:40	4	0.052000000000000005	2.508	2.6559999999999997
21-09-12 01:50	4	9.704	10.644	9.348
21-09-12 02:00	4	1.784	1.58	7.072
21-09-12 02:10	4	3.9	3.044	3.156
21-09-12 02:20	4	2.556	6.156000000000001	4.052
21-09-12 02:30	4	0.0	0.40800000000000003	5.08
21-09-12 02:40	4	0.088	0.004	0.0
21-09-12 02:50	4	0.1	2.272	0.0
21-09-12 03:00	4	0.0	0.0	0.0
21-09-12 03:10	4	0.0	0.0	0.0
21-09-12 03:20	4	0.0	0.0	0.0
21-09-12 03:30	4	0.0	0.44800000000000006	0.0
21-09-12 03:40	4	0.0	0.0	1.036
21-09-12 03:50	4	0.0	0.0	0.9200000000000002
21-09-12 04:00	4	1.7399999999999998	0.016	0.536
21-09-12 04:10	4	0.144	0.636	0.256
21-09-12 04:20	4	0.6359999999999999	0.0	1.6919999999999997
21-09-12 04:30	4	8.008	6.448	5.9799999999999995
21-09-12 04:40	4	8.416	4.872	0.168
21-09-12 04:50	4	3.4880000000000004	1.1400000000000001	2.784
21-09-12 05:00	4	4.184	2.34	2.1439999999999997
21-09-12 05:10	4	6.444	8.692	4.016
21-09-12 05:20	4	1.908	5.048	1.2479999999999998
21-09-12 05:30	4	7.2	2.284	3.84
21-09-12 05:40	4	5.3	0.8879999999999999	6.328
21-09-12 05:50	4	2.864	4.008	5.328
21-09-12 06:00	4	0.016	1.416	1.6
21-09-12 06:10	4	1.7	2.8200000000000003	0.0
21-09-12 06:20	4	0.45600000000000007	0.512	4.9879999999999995
21-09-12 06:30	4	2.2600000000000002	7.184	7.876
21-09-12 06:40	4	0.076	10.687999999999999	1.864
21-09-12 06:50	4	0.128	1.084	0.0
21-09-12 07:00	5	11.268	10.443999999999999	2.036
21-09-12 07:10	5	0.176	0.02	0.032
21-09-12 07:20	5	13.828	0.496	3.5
21-09-12 07:30	5	0.0	0.0	0.0
21-09-12 07:40	5	0.0	0.0	0.0
21-09-12 07:50	5	0.0	0.0	0.0
21-09-12 08:00	5	0.0	0.0	0.0
21-09-12 08:10	5	0.0	0.0	0.0
21-09-12 08:20	5	0.0	0.0	0.0
21-09-12 08:30	5	0.0	0.0	0.0
21-09-12 08:40	5	0.0	0.0	0.0
21-09-12 08:50	5	0.0	0.0	0.0
21-09-12 09:00	5	0.0	0.0	0.0
21-09-12 09:10	5	0.0	0.0	0.0
21-09-12 09:20	5	0.0	0.0	0.0
21-09-12 09:30	5	0.0	0.0	0.0
21-09-12 09:40	5	0.0	0.0	0.0
21-09-12 09:50	5	1.596	1.832	0.10400000000000001
21-09-12 10:00	5	0.0	0.0	0.0
21-09-12 10:10	5	0.0	0.004	2.7880000000000003
21-09-12 10:20	5	0.128	0.08	3.3560000000000003
21-09-12 10:30	5	0.008	0.0	0.0
21-09-12 10:40	5	0.0	0.004	0.0
21-09-12 10:50	5	0.0	0.0	0.0
21-09-12 11:00	5	0.0	0.0	0.0
21-09-12 11:10	5	0.0	0.0	0.0
21-09-12 11:20	5	0.0	0.0	0.0
21-09-12 11:30	5	0.024	0.0	0.0
21-09-12 11:40	5	7.892	6.428	10.412
21-09-12 11:50	5	8.544	9.212	7.944
21-09-12 12:00	5	5.023999999999999	2.332	0.836
21-09-12 12:10	5	2.3880000000000003	1.5799999999999998	0.0
21-09-12 12:20	5	3.9240000000000004	0.6799999999999999	0.012
21-09-12 12:30	5	3.148	0.23199999999999998	0.0
21-09-12 12:40	5	0.0	3.688	0.048
21-09-12 12:50	5	0.0	0.0	0.0
21-09-12 13:00	5	0.0	0.0	0.06
21-09-12 13:10	5	0.0	0.0	0.0
21-09-12 13:20	5	0.0	0.0	0.0
21-09-12 13:30	5	0.0	0.0	0.0
21-09-12 13:40	5	0.0	0.0	0.0
21-09-12 13:50	5	0.0	0.0	0.0
21-09-12 14:00	5	0.0	0.0	0.0
21-09-12 14:10	5	0.0	0.0	0.0
21-09-12 14:20	5	0.0	0.0	0.0
21-09-12 14:30	5	0.0	0.0	0.0
21-09-12 14:40	5	0.0	0.0	0.0
21-09-12 14:50	5	0.0	0.0	0.0
21-09-12 15:00	5	0.0	0.0	0.0
21-09-12 15:10	5	0.0	0.0	1.3359999999999999
21-09-12 15:20	5	0.032	0.0	0.0
21-09-12 15:30	5	0.0	0.0	0.0
21-09-12 15:40	5	0.0	0.0	0.0
21-09-12 15:50	5	0.0	0.0	0.0
21-09-12 16:00	5	0.0	0.0	0.0
21-09-12 16:10	5	0.696	0.0	0.4920000000000001
21-09-12 16:20	5	0.604	0.0	0.8960000000000001
21-09-12 16:30	5	0.0	0.0	0.0
21-09-12 16:40	5	0.0	0.0	0.0
21-09-12 16:50	5	0.0	0.0	0.0
21-09-12 17:00	5	0.0	0.0	0.0
21-09-12 17:10	5	0.0	0.0	0.0
21-09-12 17:20	5	0.0	0.0	0.0
21-09-12 17:30	5	0.0	0.0	0.0
21-09-12 17:40	5	0.004	0.42400000000000004	0.0
21-09-12 17:50	5	0.0	0.0	0.0
21-09-12 18:00	5	0.0	0.0	0.0
21-09-12 18:10	5	0.0	0.0	0.0
21-09-12 18:20	5	0.0	0.0	0.0
21-09-12 18:30	5	0.0	0.0	0.0
21-09-12 18:40	5	0.0	0.0	0.64
21-09-12 18:50	5	0.06799999999999999	1.3279999999999998	0.32
21-09-12 19:00	5	0.0	0.0	0.0
21-09-12 19:10	5	1.3359999999999999	3.048	0.8240000000000001
21-09-12 19:20	5	3.3880000000000003	3.3280000000000003	0.552
21-09-12 19:30	5	3.4799999999999995	0.4720000000000001	0.14400000000000002
21-09-12 19:40	5	1.184	0.028000000000000004	0.516
21-09-12 19:50	5	0.256	0.38	0.23199999999999998
21-09-12 20:00	5	0.11600000000000002	0.0	0.0
21-09-12 20:10	5	2.116	0.42400000000000004	0.016
21-09-12 20:20	5	0.028000000000000004	0.328	0.0
21-09-12 20:30	5	0.06	5.532000000000001	0.008
21-09-12 20:40	5	0.0	0.0	0.0
21-09-12 20:50	5	1.192	0.0	0.0
21-09-12 21:00	5	0.06799999999999999	0.0	0.0
21-09-12 21:10	5	3.932	0.0	0.004
21-09-12 21:20	5	1.7879999999999998	0.036	0.0
21-09-12 21:30	5	1.192	3.7640000000000002	0.11200000000000002
21-09-12 21:40	5	2.8120000000000003	1.376	1.152
21-09-12 21:50	5	0.552	3.7560000000000002	0.312
21-09-12 22:00	5	1.3519999999999999	4.816	1.204
21-09-12 22:10	5	0.568	0.35200000000000004	0.20400000000000001
21-09-12 22:20	5	0.696	11.468	0.6359999999999999
21-09-12 22:30	5	0.396	6.696000000000001	0.12800000000000003
21-09-12 22:40	5	0.072	2.8120000000000003	0.076
21-09-12 22:50	5	1.2440000000000002	3.06	2.436
21-09-12 23:00	5	3.696	7.82	2.192
21-09-12 23:10	5	3.592	3.2640000000000002	0.08
21-09-12 23:20	5	0.356	2.3280000000000003	0.2
21-09-12 23:30	5	0.08	0.0	0.0
21-09-12 23:40	5	0.8880000000000001	0.296	2.7039999999999997
21-09-12 23:50	5	0.0	1.1880000000000002	0.0
21-09-13 00:00	5	2.4400000000000004	2.2960000000000003	0.512
21-09-13 00:10	5	3.5	2.048	1.12
21-09-13 00:20	5	0.18	0.06	0.672
21-09-13 00:30	5	3.224	2.668	0.11599999999999999
21-09-13 00:40	5	4.12	4.664	0.9279999999999999
21-09-13 00:50	5	3.184	3.2640000000000002	4.544
21-09-13 01:00	5	3.528	1.216	2.2239999999999998
21-09-13 01:10	5	0.608	3.0	2.428
21-09-13 01:20	5	5.176	2.8280000000000003	0.652
21-09-13 01:30	5	7.946666666666668	7.3133333333333335	1.2066666666666668
21-09-13 01:40	5	not_recorded	not_recorded	not_recorded
21-09-13 01:50	5	not_recorded	not_recorded	not_recorded
21-09-13 02:00	5	not_recorded	not_recorded	not_recorded
21-09-13 02:10	5	not_recorded	not_recorded	not_recorded
21-09-13 02:20	5	not_recorded	not_recorded	not_recorded
21-09-13 02:30	5	not_recorded	not_recorded	not_recorded
21-09-13 02:40	5	not_recorded	not_recorded	not_recorded
21-09-13 02:50	5	not_recorded	not_recorded	not_recorded
21-09-13 03:00	5	not_recorded	not_recorded	not_recorded
21-09-13 03:10	5	not_recorded	not_recorded	not_recorded
21-09-13 03:20	5	not_recorded	not_recorded	not_recorded
21-09-13 03:30	5	not_recorded	not_recorded	not_recorded
21-09-13 03:40	5	not_recorded	not_recorded	not_recorded
21-09-13 03:50	5	not_recorded	not_recorded	not_recorded
21-09-13 04:00	5	not_recorded	not_recorded	not_recorded
21-09-13 04:10	5	not_recorded	not_recorded	not_recorded
21-09-13 04:20	5	not_recorded	not_recorded	not_recorded
21-09-13 04:30	5	not_recorded	not_recorded	not_recorded
21-09-13 04:40	5	not_recorded	not_recorded	not_recorded
21-09-13 04:50	5	not_recorded	not_recorded	not_recorded
21-09-13 05:00	5	not_recorded	not_recorded	not_recorded
21-09-13 05:10	5	not_recorded	not_recorded	not_recorded
21-09-13 05:20	5	not_recorded	not_recorded	not_recorded
21-09-13 05:30	5	not_recorded	not_recorded	not_recorded
21-09-13 05:40	5	not_recorded	not_recorded	not_recorded
21-09-13 05:50	5	not_recorded	not_recorded	not_recorded
21-09-13 06:00	5	not_recorded	not_recorded	not_recorded
21-09-13 06:10	5	not_recorded	not_recorded	not_recorded
21-09-13 06:20	5	not_recorded	not_recorded	not_recorded
21-09-13 06:30	5	not_recorded	not_recorded	not_recorded
21-09-13 06:40	5	not_recorded	not_recorded	not_recorded
21-09-13 06:50	5	not_recorded	not_recorded	not_recorded
