# Supplementary material for: Rodent home cage monitoring for preclinical safety pharmacology assessment: results of a multi-company validation evaluating nonclinical and clinical data from three compounds
Source: Front Toxicol. 2025 Nov 5;7:1655330. doi: 10.3389/ftox.2025.1655330 (PMC12626872; doi:10.3389/ftox.2025.1655330)
Supplement: Supplementary file 1 [file DataSheet1.zip › GSK/GSK_Rearing_010_Cage-2.csv]

timestamp	day_index	985141003627846	985141003627847	985141003627848
21-09-13 07:00	-4	not_recorded	not_recorded	not_recorded
21-09-13 07:10	-4	not_recorded	not_recorded	not_recorded
21-09-13 07:20	-4	not_recorded	not_recorded	not_recorded
21-09-13 07:30	-4	not_recorded	not_recorded	not_recorded
21-09-13 07:40	-4	not_recorded	not_recorded	not_recorded
21-09-13 07:50	-4	not_recorded	not_recorded	not_recorded
21-09-13 08:00	-4	not_recorded	not_recorded	not_recorded
21-09-13 08:10	-4	not_recorded	not_recorded	not_recorded
21-09-13 08:20	-4	not_recorded	not_recorded	not_recorded
21-09-13 08:30	-4	not_recorded	not_recorded	not_recorded
21-09-13 08:40	-4	not_recorded	not_recorded	not_recorded
21-09-13 08:50	-4	not_recorded	not_recorded	not_recorded
21-09-13 09:00	-4	not_recorded	not_recorded	not_recorded
21-09-13 09:10	-4	not_recorded	not_recorded	not_recorded
21-09-13 09:20	-4	not_recorded	not_recorded	not_recorded
21-09-13 09:30	-4	not_recorded	not_recorded	not_recorded
21-09-13 09:40	-4	not_recorded	not_recorded	not_recorded
21-09-13 09:50	-4	not_recorded	not_recorded	not_recorded
21-09-13 10:00	-4	19.62666666666667	11.96	8.373333333333333
21-09-13 10:10	-4	12.224	12.144000000000002	21.616000000000003
21-09-13 10:20	-4	7.836	9.216000000000001	15.492
21-09-13 10:30	-4	16.364	10.084	18.736
21-09-13 10:40	-4	4.856	8.756	15.216
21-09-13 10:50	-4	1.7239999999999998	4.976	6.992
21-09-13 11:00	-4	1.2079999999999997	5.14	4.612
21-09-13 11:10	-4	1.2200000000000002	0.0	0.44800000000000006
21-09-13 11:20	-4	1.932	0.088	0.0
21-09-13 11:30	-4	0.016	0.11200000000000002	0.04
21-09-13 11:40	-4	0.0	0.0	0.0
21-09-13 11:50	-4	0.0	0.0	0.0
21-09-13 12:00	-4	0.0	0.0	3.3400000000000007
21-09-13 12:10	-4	0.0	0.0	0.0
21-09-13 12:20	-4	0.0	0.0	0.0
21-09-13 12:30	-4	0.0	0.0	0.0
21-09-13 12:40	-4	0.0	0.732	0.0
21-09-13 12:50	-4	0.0	0.004	0.0
21-09-13 13:00	-4	0.0	0.016	0.0
21-09-13 13:10	-4	0.0	0.0	0.0
21-09-13 13:20	-4	0.0	0.0	0.0
21-09-13 13:30	-4	0.0	0.0	0.0
21-09-13 13:40	-4	0.0	0.02	0.5599999999999999
21-09-13 13:50	-4	0.41200000000000003	1.492	4.468
21-09-13 14:00	-4	0.0	0.12	0.916
21-09-13 14:10	-4	0.004	0.388	2.084
21-09-13 14:20	-4	0.0	0.032	0.132
21-09-13 14:30	-4	0.7	1.192	0.96
21-09-13 14:40	-4	0.0	0.11599999999999999	0.0
21-09-13 14:50	-4	0.0	0.164	0.052000000000000005
21-09-13 15:00	-4	0.0	0.20800000000000002	0.012
21-09-13 15:10	-4	0.0	0.484	0.176
21-09-13 15:20	-4	0.0	0.0	0.0
21-09-13 15:30	-4	0.0	0.0	0.0
21-09-13 15:40	-4	0.0	0.08	0.0
21-09-13 15:50	-4	0.0	0.0	0.0
21-09-13 16:00	-4	0.0	0.0	0.0
21-09-13 16:10	-4	0.0	0.0	0.0
21-09-13 16:20	-4	0.944	0.0	0.0
21-09-13 16:30	-4	0.0	0.0	0.0
21-09-13 16:40	-4	2.404	0.012	0.0
21-09-13 16:50	-4	0.0	0.0	0.0
21-09-13 17:00	-4	0.0	0.0	0.0
21-09-13 17:10	-4	0.20400000000000001	0.028000000000000004	0.0
21-09-13 17:20	-4	0.78	0.05600000000000001	0.772
21-09-13 17:30	-4	1.392	1.272	0.196
21-09-13 17:40	-4	0.0	0.0	0.0
21-09-13 17:50	-4	0.992	0.004	0.192
21-09-13 18:00	-4	0.0	0.0	0.0
21-09-13 18:10	-4	0.0	0.0	0.0
21-09-13 18:20	-4	0.0	0.0	0.0
21-09-13 18:30	-4	0.0	0.0	0.0
21-09-13 18:40	-4	0.0	0.0	0.0
21-09-13 18:50	-4	0.0	0.0	0.0
21-09-13 19:00	-4	5.1240000000000006	0.8039999999999999	0.21600000000000003
21-09-13 19:10	-4	4.86	0.248	0.032
21-09-13 19:20	-4	0.0	0.0	0.0
21-09-13 19:30	-4	3.6759999999999997	4.204000000000001	7.264
21-09-13 19:40	-4	0.0	0.8720000000000001	0.328
21-09-13 19:50	-4	1.46	6.244000000000001	0.692
21-09-13 20:00	-4	0.0	1.2120000000000002	0.032
21-09-13 20:10	-4	2.444	0.0	0.908
21-09-13 20:20	-4	0.048	0.0	0.0
21-09-13 20:30	-4	0.0	0.0	0.0
21-09-13 20:40	-4	3.228	5.42	1.224
21-09-13 20:50	-4	4.311999999999999	3.6079999999999997	3.3480000000000003
21-09-13 21:00	-4	1.8679999999999999	1.48	0.41200000000000003
21-09-13 21:10	-4	0.0	0.0	0.0
21-09-13 21:20	-4	0.0	0.176	0.004
21-09-13 21:30	-4	0.192	0.0	0.16
21-09-13 21:40	-4	0.004	0.0	0.0
21-09-13 21:50	-4	0.0	0.0	0.0
21-09-13 22:00	-4	0.272	1.8960000000000001	1.36
21-09-13 22:10	-4	5.824	6.024	0.40800000000000003
21-09-13 22:20	-4	2.516	1.308	0.096
21-09-13 22:30	-4	3.3959999999999995	2.928	0.6599999999999999
21-09-13 22:40	-4	3.2960000000000003	8.02	0.5640000000000001
21-09-13 22:50	-4	1.112	4.184	3.9480000000000004
21-09-13 23:00	-4	0.08399999999999999	1.08	6.392
21-09-13 23:10	-4	3.6440000000000006	0.10400000000000001	0.004
21-09-13 23:20	-4	0.0	0.0	0.0
21-09-13 23:30	-4	5.616	4.928	0.596
21-09-13 23:40	-4	7.156000000000001	6.292	0.54
21-09-13 23:50	-4	5.076	4.58	0.6839999999999999
21-09-14 00:00	-4	7.896000000000001	2.992	0.808
21-09-14 00:10	-4	1.492	12.304	1.236
21-09-14 00:20	-4	3.8800000000000003	3.2079999999999997	0.0
21-09-14 00:30	-4	5.86	1.316	0.404
21-09-14 00:40	-4	10.6	3.164	4.392
21-09-14 00:50	-4	2.428	5.188000000000001	4.516
21-09-14 01:00	-4	4.032	7.144	0.024
21-09-14 01:10	-4	8.748000000000001	7.108	9.164
21-09-14 01:20	-4	11.528	2.8560000000000003	3.436
21-09-14 01:30	-4	1.268	7.508	2.7039999999999997
21-09-14 01:40	-4	3.06	6.779999999999999	0.27199999999999996
21-09-14 01:50	-4	0.11200000000000002	7.731999999999999	3.6439999999999997
21-09-14 02:00	-4	0.148	6.540000000000001	5.756
21-09-14 02:10	-4	0.0	10.052	0.07200000000000001
21-09-14 02:20	-4	2.2	3.22	0.0
21-09-14 02:30	-4	0.028000000000000004	1.376	0.45600000000000007
21-09-14 02:40	-4	1.464	2.78	1.996
21-09-14 02:50	-4	0.0	0.8239999999999998	5.476
21-09-14 03:00	-4	0.0	1.012	1.7120000000000002
21-09-14 03:10	-4	1.476	0.068	2.4880000000000004
21-09-14 03:20	-4	0.41600000000000004	4.0280000000000005	8.628
21-09-14 03:30	-4	2.2640000000000002	8.74	1.1640000000000001
21-09-14 03:40	-4	0.008	0.12	2.536
21-09-14 03:50	-4	0.0	0.1	0.096
21-09-14 04:00	-4	7.172	0.076	0.11200000000000002
21-09-14 04:10	-4	7.284000000000001	2.1479999999999997	0.248
21-09-14 04:20	-4	1.984	0.632	0.0
21-09-14 04:30	-4	0.04	0.9	0.0
21-09-14 04:40	-4	3.436	9.144	0.20800000000000002
21-09-14 04:50	-4	6.044	4.748	2.104
21-09-14 05:00	-4	3.4120000000000004	8.868	9.132
21-09-14 05:10	-4	5.752000000000001	7.5920000000000005	4.088
21-09-14 05:20	-4	6.368	10.804	4.144
21-09-14 05:30	-4	5.872000000000001	1.424	3.492
21-09-14 05:40	-4	8.312000000000001	8.804	9.623999999999999
21-09-14 05:50	-4	2.008	6.664	2.096
21-09-14 06:00	-4	8.624	12.824000000000002	3.62
21-09-14 06:10	-4	3.5159999999999996	12.288	3.148
21-09-14 06:20	-4	2.364	5.976	8.092
21-09-14 06:30	-4	2.732	10.204	4.984
21-09-14 06:40	-4	3.0799999999999996	4.328	5.772
21-09-14 06:50	-4	0.0	2.2560000000000002	0.052000000000000005
21-09-14 07:00	-3	0.0	3.2039999999999997	0.012
21-09-14 07:10	-3	0.0	1.452	1.0559999999999998
21-09-14 07:20	-3	0.012	0.0	2.184
21-09-14 07:30	-3	0.604	2.108	3.116
21-09-14 07:40	-3	0.0	0.0	0.0
21-09-14 07:50	-3	0.0	0.0	0.0
21-09-14 08:00	-3	0.0	0.0	0.0
21-09-14 08:10	-3	0.0	0.0	0.0
21-09-14 08:20	-3	0.0	0.0	0.0
21-09-14 08:30	-3	0.0	0.548	0.008
21-09-14 08:40	-3	0.0	0.0	0.0
21-09-14 08:50	-3	0.0	0.0	0.0
21-09-14 09:00	-3	0.828	0.0	0.0
21-09-14 09:10	-3	0.0	0.0	0.0
21-09-14 09:20	-3	0.0	0.0	0.0
21-09-14 09:30	-3	0.0	0.0	0.0
21-09-14 09:40	-3	0.0	0.392	3.308
21-09-14 09:50	-3	0.0	0.0	0.0
21-09-14 10:00	-3	0.284	0.0	0.0
21-09-14 10:10	-3	1.004	0.0	0.0
21-09-14 10:20	-3	1.356	6.9879999999999995	1.472
21-09-14 10:30	-3	1.58	0.8280000000000001	0.0
21-09-14 10:40	-3	0.08399999999999999	2.548	0.0
21-09-14 10:50	-3	0.008	0.0	0.0
21-09-14 11:00	-3	0.0	0.0	0.0
21-09-14 11:10	-3	1.8239999999999998	0.0	0.612
21-09-14 11:20	-3	3.316	0.4880000000000001	1.98
21-09-14 11:30	-3	2.336	0.8280000000000001	2.036
21-09-14 11:40	-3	2.648	1.528	2.068
21-09-14 11:50	-3	0.0	0.0	0.0
21-09-14 12:00	-3	0.0	0.156	0.44800000000000006
21-09-14 12:10	-3	0.0	0.0	0.0
21-09-14 12:20	-3	0.288	0.312	0.9960000000000001
21-09-14 12:30	-3	0.0	0.0	0.0
21-09-14 12:40	-3	0.0	0.0	0.0
21-09-14 12:50	-3	0.0	0.0	0.02
21-09-14 13:00	-3	0.0	0.0	0.0
21-09-14 13:10	-3	0.828	2.2079999999999997	0.42000000000000004
21-09-14 13:20	-3	7.4159999999999995	3.092	3.408
21-09-14 13:30	-3	5.948	2.8600000000000003	5.312
21-09-14 13:40	-3	4.0200000000000005	1.1	1.024
21-09-14 13:50	-3	2.2079999999999997	6.792	7.42
21-09-14 14:00	-3	0.0	0.0	0.0
21-09-14 14:10	-3	0.0	0.0	0.20800000000000002
21-09-14 14:20	-3	0.0	0.0	0.0
21-09-14 14:30	-3	0.088	0.06	0.132
21-09-14 14:40	-3	0.0	0.0	0.0
21-09-14 14:50	-3	0.0	0.0	0.0
21-09-14 15:00	-3	0.0	0.0	0.036
21-09-14 15:10	-3	0.0	0.0	0.0
21-09-14 15:20	-3	0.0	0.0	0.0
21-09-14 15:30	-3	0.248	0.0	0.0
21-09-14 15:40	-3	5.904000000000001	0.74	0.252
21-09-14 15:50	-3	0.0	0.0	0.0
21-09-14 16:00	-3	0.0	0.0	0.0
21-09-14 16:10	-3	1.328	0.0	0.0
21-09-14 16:20	-3	0.0	0.0	0.0
21-09-14 16:30	-3	0.9480000000000001	0.04	0.24000000000000005
21-09-14 16:40	-3	0.0	0.0	0.0
21-09-14 16:50	-3	0.0	0.0	0.0
21-09-14 17:00	-3	0.0	0.0	0.0
21-09-14 17:10	-3	0.6719999999999999	0.0	0.08399999999999999
21-09-14 17:20	-3	0.016	0.356	3.336
21-09-14 17:30	-3	0.0	0.0	0.0
21-09-14 17:40	-3	0.0	0.0	0.0
21-09-14 17:50	-3	0.0	0.004	0.0
21-09-14 18:00	-3	1.112	0.276	4.5280000000000005
21-09-14 18:10	-3	0.0	0.0	0.0
21-09-14 18:20	-3	0.0	0.0	0.0
21-09-14 18:30	-3	0.05600000000000001	0.556	0.132
21-09-14 18:40	-3	0.0	0.0	0.0
21-09-14 18:50	-3	0.0	0.0	0.0
21-09-14 19:00	-3	0.0	0.0	0.0
21-09-14 19:10	-3	1.116	0.036	0.54
21-09-14 19:20	-3	1.948	0.0	0.684
21-09-14 19:30	-3	2.816	1.9280000000000002	0.892
21-09-14 19:40	-3	0.43599999999999994	1.544	0.8760000000000001
21-09-14 19:50	-3	1.528	6.5920000000000005	1.8359999999999999
21-09-14 20:00	-3	0.13199999999999998	1.8039999999999998	0.6439999999999999
21-09-14 20:10	-3	1.004	0.78	0.0
21-09-14 20:20	-3	0.6880000000000001	0.756	0.028000000000000004
21-09-14 20:30	-3	0.0	0.0	0.0
21-09-14 20:40	-3	0.0	0.0	0.0
21-09-14 20:50	-3	0.0	0.0	0.368
21-09-14 21:00	-3	0.0	0.0	0.0
21-09-14 21:10	-3	4.180000000000001	0.004	0.22800000000000004
21-09-14 21:20	-3	0.42800000000000005	0.11599999999999999	0.164
21-09-14 21:30	-3	0.23199999999999998	2.648	0.0
21-09-14 21:40	-3	1.052	11.432	0.9960000000000001
21-09-14 21:50	-3	0.724	2.96	1.748
21-09-14 22:00	-3	2.8	6.624	0.176
21-09-14 22:10	-3	0.41200000000000003	0.9279999999999999	0.132
21-09-14 22:20	-3	0.148	0.11200000000000002	0.0
21-09-14 22:30	-3	0.532	2.604	0.16
21-09-14 22:40	-3	0.184	1.52	0.0
21-09-14 22:50	-3	2.944	0.148	3.436
21-09-14 23:00	-3	4.204	1.932	7.356
21-09-14 23:10	-3	0.712	3.2520000000000002	3.404
21-09-14 23:20	-3	0.496	6.640000000000001	2.588
21-09-14 23:30	-3	1.328	4.5840000000000005	0.772
21-09-14 23:40	-3	7.052000000000001	5.984	0.8400000000000001
21-09-14 23:50	-3	11.564	4.5840000000000005	2.6000000000000005
21-09-15 00:00	-3	4.256	4.352	4.032
21-09-15 00:10	-3	2.972	4.272	1.8800000000000001
21-09-15 00:20	-3	3.8520000000000003	7.587999999999999	0.704
21-09-15 00:30	-3	6.180000000000001	4.032	1.472
21-09-15 00:40	-3	2.7960000000000003	5.764	1.552
21-09-15 00:50	-3	4.9079999999999995	3.3240000000000003	3.232
21-09-15 01:00	-3	11.315999999999999	7.392	0.41600000000000004
21-09-15 01:10	-3	2.632	13.992	1.356
21-09-15 01:20	-3	6.9079999999999995	10.416	1.8559999999999999
21-09-15 01:30	-3	4.9079999999999995	9.84	3.148
21-09-15 01:40	-3	2.488	8.356	2.528
21-09-15 01:50	-3	0.724	2.508	2.3200000000000003
21-09-15 02:00	-3	2.508	4.62	1.24
21-09-15 02:10	-3	2.22	1.3880000000000001	0.364
21-09-15 02:20	-3	3.036	5.568	1.4600000000000002
21-09-15 02:30	-3	3.0840000000000005	3.664	3.4200000000000004
21-09-15 02:40	-3	0.244	0.776	0.916
21-09-15 02:50	-3	4.9079999999999995	2.012	3.14
21-09-15 03:00	-3	4.316000000000001	5.664	10.948
21-09-15 03:10	-3	8.1	5.5440000000000005	5.84
21-09-15 03:20	-3	0.068	0.9400000000000001	0.096
21-09-15 03:30	-3	2.232	1.3359999999999999	6.26
21-09-15 03:40	-3	6.204	0.43200000000000005	4.0600000000000005
21-09-15 03:50	-3	3.152	1.6960000000000002	1.064
21-09-15 04:00	-3	7.044	3.5239999999999996	4.824
21-09-15 04:10	-3	10.92	9.36	0.22800000000000004
21-09-15 04:20	-3	3.572	15.815999999999999	1.324
21-09-15 04:30	-3	8.251999999999999	9.443999999999999	2.476
21-09-15 04:40	-3	3.6759999999999997	5.436	7.5760000000000005
21-09-15 04:50	-3	2.44	8.648	6.188000000000001
21-09-15 05:00	-3	0.8879999999999999	5.880000000000001	1.6039999999999999
21-09-15 05:10	-3	1.5239999999999998	8.66	0.128
21-09-15 05:20	-3	1.16	1.9	0.672
21-09-15 05:30	-3	0.028000000000000004	9.348	1.1280000000000001
21-09-15 05:40	-3	3.3920000000000003	9.744	2.816
21-09-15 05:50	-3	13.62	3.344	4.64
21-09-15 06:00	-3	5.988	6.684	6.964
21-09-15 06:10	-3	4.204	4.76	6.723999999999999
21-09-15 06:20	-3	4.46	7.712000000000001	6.752000000000001
21-09-15 06:30	-3	13.152000000000001	7.5760000000000005	6.459999999999999
21-09-15 06:40	-3	2.476	4.82	6.568
21-09-15 06:50	-3	0.0	3.62	0.136
21-09-15 07:00	-2	3.156	0.644	1.344
21-09-15 07:10	-2	0.0	0.0	0.42800000000000005
21-09-15 07:20	-2	3.592	1.796	4.048
21-09-15 07:30	-2	0.008	0.608	1.16
21-09-15 07:40	-2	0.0	0.0	0.0
21-09-15 07:50	-2	0.0	0.0	0.0
21-09-15 08:00	-2	0.0	0.0	0.0
21-09-15 08:10	-2	0.0	0.0	0.0
21-09-15 08:20	-2	0.0	0.0	0.0
21-09-15 08:30	-2	0.0	0.28	0.0
21-09-15 08:40	-2	0.0	0.0	0.0
21-09-15 08:50	-2	0.0	0.0	0.0
21-09-15 09:00	-2	0.0	0.0	0.0
21-09-15 09:10	-2	0.0	0.0	0.0
21-09-15 09:20	-2	0.652	0.0	0.044
21-09-15 09:30	-2	0.0	0.0	0.0
21-09-15 09:40	-2	0.0	0.0	0.0
21-09-15 09:50	-2	0.0	0.0	0.0
21-09-15 10:00	-2	0.0	0.0	0.0
21-09-15 10:10	-2	2.176	3.228	4.784
21-09-15 10:20	-2	5.096	1.384	0.044
21-09-15 10:30	-2	6.840000000000001	5.104	0.124
21-09-15 10:40	-2	1.688	3.8840000000000003	4.0920000000000005
21-09-15 10:50	-2	0.496	0.8720000000000001	8.404
21-09-15 11:00	-2	0.21200000000000002	0.22800000000000004	4.676
21-09-15 11:10	-2	0.0	3.6399999999999997	3.3240000000000003
21-09-15 11:20	-2	0.0	0.0	0.0
21-09-15 11:30	-2	0.0	0.508	0.28
21-09-15 11:40	-2	0.064	1.1400000000000001	0.508
21-09-15 11:50	-2	0.0	0.0	0.0
21-09-15 12:00	-2	1.1480000000000001	0.016	0.0
21-09-15 12:10	-2	0.08	0.9400000000000001	0.0
21-09-15 12:20	-2	0.012	0.10800000000000001	0.46399999999999997
21-09-15 12:30	-2	0.0	0.02	0.0
21-09-15 12:40	-2	0.0	0.0	0.0
21-09-15 12:50	-2	0.172	0.0	2.08
21-09-15 13:00	-2	0.02	0.21600000000000003	0.0
21-09-15 13:10	-2	0.0	0.0	0.0
21-09-15 13:20	-2	0.0	0.0	0.0
21-09-15 13:30	-2	0.0	0.0	0.0
21-09-15 13:40	-2	0.572	0.484	0.0
21-09-15 13:50	-2	0.0	0.772	0.7120000000000001
21-09-15 14:00	-2	0.0	0.0	0.26399999999999996
21-09-15 14:10	-2	0.0	0.384	1.8
21-09-15 14:20	-2	0.0	0.0	0.0
21-09-15 14:30	-2	0.0	0.0	0.0
21-09-15 14:40	-2	2.416	0.768	0.0
21-09-15 14:50	-2	0.18	3.9159999999999995	0.0
21-09-15 15:00	-2	0.0	0.0	0.0
21-09-15 15:10	-2	0.0	0.0	0.0
21-09-15 15:20	-2	0.0	0.0	0.0
21-09-15 15:30	-2	0.0	0.0	0.0
21-09-15 15:40	-2	0.0	0.0	0.0
21-09-15 15:50	-2	0.0	0.0	0.0
21-09-15 16:00	-2	0.0	0.0	0.20400000000000001
21-09-15 16:10	-2	0.0	0.0	0.0
21-09-15 16:20	-2	0.0	0.0	0.0
21-09-15 16:30	-2	0.42000000000000004	0.0	0.196
21-09-15 16:40	-2	0.43200000000000005	0.504	0.012
21-09-15 16:50	-2	0.8320000000000001	0.004	1.6039999999999999
21-09-15 17:00	-2	0.0	1.048	0.11599999999999999
21-09-15 17:10	-2	0.0	0.0	2.288
21-09-15 17:20	-2	0.0	0.276	0.02
21-09-15 17:30	-2	0.0	0.21600000000000003	0.0
21-09-15 17:40	-2	0.0	0.0	0.0
21-09-15 17:50	-2	0.0	0.0	0.0
21-09-15 18:00	-2	0.0	0.0	0.0
21-09-15 18:10	-2	0.0	0.0	0.0
21-09-15 18:20	-2	0.0	0.0	0.0
21-09-15 18:30	-2	0.012	0.008	0.0
21-09-15 18:40	-2	0.0	0.0	0.0
21-09-15 18:50	-2	0.692	0.156	0.04
21-09-15 19:00	-2	0.0	0.0	0.0
21-09-15 19:10	-2	0.632	0.9400000000000001	0.9199999999999999
21-09-15 19:20	-2	1.6360000000000003	1.472	2.536
21-09-15 19:30	-2	0.9640000000000001	12.208000000000002	3.5
21-09-15 19:40	-2	0.0	0.8640000000000001	0.0
21-09-15 19:50	-2	0.652	6.348000000000001	0.0
21-09-15 20:00	-2	1.296	0.392	0.0
21-09-15 20:10	-2	0.0	0.0	0.0
21-09-15 20:20	-2	0.06	0.0	0.076
21-09-15 20:30	-2	0.0	0.0	0.0
21-09-15 20:40	-2	0.68	0.0	0.012
21-09-15 20:50	-2	0.0	0.0	0.0
21-09-15 21:00	-2	0.0	0.128	0.0
21-09-15 21:10	-2	0.0	0.10400000000000001	0.512
21-09-15 21:20	-2	0.6	1.1800000000000002	0.0
21-09-15 21:30	-2	0.0	0.396	0.0
21-09-15 21:40	-2	0.0	0.08399999999999999	0.028000000000000004
21-09-15 21:50	-2	0.0	0.0	0.0
21-09-15 22:00	-2	0.0	0.0	0.0
21-09-15 22:10	-2	2.684	0.004	0.124
21-09-15 22:20	-2	4.392	2.432	0.26399999999999996
21-09-15 22:30	-2	1.28	3.5800000000000005	0.23600000000000004
21-09-15 22:40	-2	4.720000000000001	7.604000000000001	6.164
21-09-15 22:50	-2	0.188	2.628	2.848
21-09-15 23:00	-2	0.20800000000000002	1.1480000000000001	1.192
21-09-15 23:10	-2	0.368	0.4	0.0
21-09-15 23:20	-2	0.41200000000000003	0.728	0.0
21-09-15 23:30	-2	1.02	0.05600000000000001	0.0
21-09-15 23:40	-2	5.968000000000001	3.836	0.048
21-09-15 23:50	-2	7.632000000000001	4.612	0.9359999999999999
21-09-16 00:00	-2	5.072000000000001	8.459999999999999	2.14
21-09-16 00:10	-2	3.188	12.124	1.8240000000000003
21-09-16 00:20	-2	5.912000000000001	0.744	5.276
21-09-16 00:30	-2	6.196	11.552	1.888
21-09-16 00:40	-2	6.3839999999999995	6.692	1.544
21-09-16 00:50	-2	4.6160000000000005	5.04	5.104
21-09-16 01:00	-2	10.9	5.052	7.388000000000001
21-09-16 01:10	-2	3.8480000000000003	4.215999999999999	0.276
21-09-16 01:20	-2	1.28	4.244000000000001	0.764
21-09-16 01:30	-2	3.3560000000000003	8.42	1.6320000000000001
21-09-16 01:40	-2	4.064	7.936	2.368
21-09-16 01:50	-2	3.268	10.82	3.2479999999999998
21-09-16 02:00	-2	4.304	15.219999999999999	0.932
21-09-16 02:10	-2	0.9719999999999999	1.476	4.152
21-09-16 02:20	-2	0.11200000000000002	0.0	5.256
21-09-16 02:30	-2	0.0	0.0	0.068
21-09-16 02:40	-2	0.628	2.612	0.11200000000000002
21-09-16 02:50	-2	0.0	0.0	0.0
21-09-16 03:00	-2	0.664	0.0	0.52
21-09-16 03:10	-2	0.388	0.8600000000000001	0.016
21-09-16 03:20	-2	0.43200000000000005	1.964	0.008
21-09-16 03:30	-2	1.6600000000000001	13.668000000000001	4.08
21-09-16 03:40	-2	0.9400000000000001	8.072	3.564
21-09-16 03:50	-2	1.276	5.604	11.792
21-09-16 04:00	-2	1.6800000000000002	11.016	2.9
21-09-16 04:10	-2	1.044	2.4880000000000004	1.092
21-09-16 04:20	-2	4.864	10.02	7.74
21-09-16 04:30	-2	11.496	10.251999999999999	8.168000000000001
21-09-16 04:40	-2	1.44	7.724000000000001	4.936
21-09-16 04:50	-2	2.636	10.687999999999999	2.676
21-09-16 05:00	-2	9.456	12.224	12.004000000000001
21-09-16 05:10	-2	0.9800000000000001	5.764	4.0040000000000004
21-09-16 05:20	-2	3.928	12.708	0.968
21-09-16 05:30	-2	8.084	9.124	4.504
21-09-16 05:40	-2	14.652000000000001	7.212000000000001	7.087999999999999
21-09-16 05:50	-2	2.2359999999999998	1.524	6.724000000000001
21-09-16 06:00	-2	9.016000000000002	6.0120000000000005	4.996
21-09-16 06:10	-2	3.5759999999999996	4.68	9.396
21-09-16 06:20	-2	0.128	1.64	0.908
21-09-16 06:30	-2	8.396	3.6439999999999997	3.9159999999999995
21-09-16 06:40	-2	10.303999999999998	8.152	12.088
21-09-16 06:50	-2	0.0	0.0	0.016
21-09-16 07:00	-1	0.708	0.072	0.028000000000000004
21-09-16 07:10	-1	0.0	0.044	2.12
21-09-16 07:20	-1	1.732	3.4519999999999995	7.087999999999999
21-09-16 07:30	-1	0.0	0.0	0.0
21-09-16 07:40	-1	0.0	0.0	0.0
21-09-16 07:50	-1	0.0	0.0	2.428
21-09-16 08:00	-1	0.0	0.12	0.0
21-09-16 08:10	-1	0.0	0.768	0.0
21-09-16 08:20	-1	0.0	0.0	0.0
21-09-16 08:30	-1	0.0	0.524	0.06
21-09-16 08:40	-1	1.624	0.0	0.044
21-09-16 08:50	-1	0.0	0.0	0.0
21-09-16 09:00	-1	0.0	0.0	0.0
21-09-16 09:10	-1	0.0	0.0	0.0
21-09-16 09:20	-1	0.0	0.0	0.0
21-09-16 09:30	-1	0.0	0.0	0.0
21-09-16 09:40	-1	0.0	0.172	0.02
21-09-16 09:50	-1	2.468	1.6600000000000001	1.828
21-09-16 10:00	-1	4.46	1.576	2.6719999999999997
21-09-16 10:10	-1	0.0	0.28	0.0
21-09-16 10:20	-1	0.0	0.0	0.028000000000000004
21-09-16 10:30	-1	0.0	0.496	0.744
21-09-16 10:40	-1	0.0	0.0	0.0
21-09-16 10:50	-1	0.16	0.02	0.0
21-09-16 11:00	-1	0.984	0.836	6.44
21-09-16 11:10	-1	0.8	2.992	11.556000000000001
21-09-16 11:20	-1	3.076	0.492	1.6880000000000002
21-09-16 11:30	-1	10.716	3.632	13.756
21-09-16 11:40	-1	0.11599999999999999	0.42400000000000004	13.148
21-09-16 11:50	-1	0.008	0.0	5.4399999999999995
21-09-16 12:00	-1	0.10400000000000001	0.0	0.008
21-09-16 12:10	-1	0.0	0.0	0.0
21-09-16 12:20	-1	0.0	0.08399999999999999	0.0
21-09-16 12:30	-1	0.0	0.0	0.0
21-09-16 12:40	-1	0.0	0.38	0.8640000000000001
21-09-16 12:50	-1	0.0	0.0	0.0
21-09-16 13:00	-1	0.0	0.0	0.0
21-09-16 13:10	-1	0.0	0.0	0.0
21-09-16 13:20	-1	0.0	2.1719999999999997	0.0
21-09-16 13:30	-1	0.636	3.816	0.308
21-09-16 13:40	-1	0.0	0.6239999999999999	0.0
21-09-16 13:50	-1	0.0	1.6320000000000001	0.0
21-09-16 14:00	-1	0.008	0.808	2.16
21-09-16 14:10	-1	0.0	1.064	1.444
21-09-16 14:20	-1	0.0	0.0	0.0
21-09-16 14:30	-1	3.06	5.18	1.6800000000000002
21-09-16 14:40	-1	0.0	0.632	0.0
21-09-16 14:50	-1	0.0	0.088	0.0
21-09-16 15:00	-1	0.0	0.0	0.0
21-09-16 15:10	-1	0.0	0.0	0.0
21-09-16 15:20	-1	0.0	0.024	7.384
21-09-16 15:30	-1	6.9	8.532	8.528
21-09-16 15:40	-1	1.168	0.8720000000000001	2.576
21-09-16 15:50	-1	0.0	0.0	0.136
21-09-16 16:00	-1	0.0	0.0	0.0
21-09-16 16:10	-1	0.0	0.0	0.0
21-09-16 16:20	-1	0.0	0.0	0.0
21-09-16 16:30	-1	0.0	0.524	0.0
21-09-16 16:40	-1	0.0	0.032	0.0
21-09-16 16:50	-1	0.0	0.0	0.0
21-09-16 17:00	-1	0.0	0.0	0.0
21-09-16 17:10	-1	0.0	0.0	0.0
21-09-16 17:20	-1	0.0	0.0	0.0
21-09-16 17:30	-1	0.0	0.0	0.0
21-09-16 17:40	-1	0.0	0.0	0.0
21-09-16 17:50	-1	0.0	0.0	0.0
21-09-16 18:00	-1	1.332	0.404	0.356
21-09-16 18:10	-1	0.0	0.292	0.0
21-09-16 18:20	-1	0.10400000000000001	1.528	0.28800000000000003
21-09-16 18:30	-1	0.0	0.0	0.0
21-09-16 18:40	-1	0.0	0.0	0.0
21-09-16 18:50	-1	0.0	0.0	0.0
21-09-16 19:00	-1	0.0	0.0	0.0
21-09-16 19:10	-1	0.04	0.0	0.0
21-09-16 19:20	-1	1.376	1.2120000000000002	0.276
21-09-16 19:30	-1	0.06	1.3439999999999999	0.36
21-09-16 19:40	-1	0.7120000000000001	0.016	0.704
21-09-16 19:50	-1	0.0	0.3	0.0
21-09-16 20:00	-1	0.0	0.0	0.0
21-09-16 20:10	-1	0.016	2.16	0.068
21-09-16 20:20	-1	0.004	0.028000000000000004	0.752
21-09-16 20:30	-1	0.072	0.672	0.404
21-09-16 20:40	-1	1.7120000000000002	2.304	2.064
21-09-16 20:50	-1	0.8	2.832	0.276
21-09-16 21:00	-1	0.26399999999999996	3.6079999999999997	0.072
21-09-16 21:10	-1	0.12	0.0	0.20800000000000002
21-09-16 21:20	-1	0.14400000000000002	0.0	1.7440000000000002
21-09-16 21:30	-1	0.0	0.0	0.0
21-09-16 21:40	-1	0.484	1.124	6.464
21-09-16 21:50	-1	0.084	0.784	11.552
21-09-16 22:00	-1	0.0	0.0	0.56
21-09-16 22:10	-1	1.124	0.136	1.06
21-09-16 22:20	-1	0.43200000000000005	1.44	0.024
21-09-16 22:30	-1	0.016	0.0	0.0
21-09-16 22:40	-1	2.3200000000000003	0.172	0.392
21-09-16 22:50	-1	0.26	0.356	0.68
21-09-16 23:00	-1	0.41600000000000004	3.492	0.54
21-09-16 23:10	-1	0.696	3.9880000000000004	0.156
21-09-16 23:20	-1	0.132	1.472	0.0
21-09-16 23:30	-1	0.0	0.0	0.0
21-09-16 23:40	-1	1.3800000000000001	0.284	0.02
21-09-16 23:50	-1	3.1079999999999997	2.352	0.21200000000000002
21-09-17 00:00	-1	6.416000000000001	3.104	1.3
21-09-17 00:10	-1	5.6240000000000006	0.42400000000000004	0.10800000000000001
21-09-17 00:20	-1	4.976000000000001	4.648000000000001	0.968
21-09-17 00:30	-1	8.584	1.14	0.13599999999999998
21-09-17 00:40	-1	3.8519999999999994	1.6800000000000002	1.072
21-09-17 00:50	-1	2.7800000000000002	0.4	2.776
21-09-17 01:00	-1	12.383999999999999	3.908	2.496
21-09-17 01:10	-1	2.6480000000000006	7.032000000000001	2.132
21-09-17 01:20	-1	12.068000000000001	5.5920000000000005	0.72
21-09-17 01:30	-1	4.112	9.86	0.1
21-09-17 01:40	-1	1.672	5.196	1.8519999999999999
21-09-17 01:50	-1	1.3519999999999999	7.5760000000000005	2.632
21-09-17 02:00	-1	5.884	3.504	2.3120000000000003
21-09-17 02:10	-1	7.62	9.656	9.64
21-09-17 02:20	-1	7.087999999999999	9.76	12.803999999999998
21-09-17 02:30	-1	0.05600000000000001	1.156	0.24
21-09-17 02:40	-1	0.176	0.16	0.272
21-09-17 02:50	-1	1.096	3.7600000000000002	0.25600000000000006
21-09-17 03:00	-1	0.304	5.436	7.428
21-09-17 03:10	-1	0.012	0.1	5.24
21-09-17 03:20	-1	0.0	0.152	0.916
21-09-17 03:30	-1	1.2	2.532	1.732
21-09-17 03:40	-1	0.0	0.0	1.9
21-09-17 03:50	-1	1.5	3.08	1.2399999999999998
21-09-17 04:00	-1	0.064	0.8959999999999999	0.9440000000000002
21-09-17 04:10	-1	0.268	0.0	5.216
21-09-17 04:20	-1	3.024	5.384	3.3440000000000003
21-09-17 04:30	-1	3.2079999999999997	2.492	5.112
21-09-17 04:40	-1	6.648000000000001	1.3960000000000001	10.476
21-09-17 04:50	-1	4.368	7.676	7.892
21-09-17 05:00	-1	9.892	3.604	6.308
21-09-17 05:10	-1	3.9240000000000004	4.692	1.068
21-09-17 05:20	-1	7.596000000000001	9.864	0.6399999999999999
21-09-17 05:30	-1	5.168	6.5200000000000005	1.288
21-09-17 05:40	-1	0.992	3.0840000000000005	1.26
21-09-17 05:50	-1	5.816	8.464	2.32
21-09-17 06:00	-1	0.012	10.8	1.6600000000000001
21-09-17 06:10	-1	0.7080000000000001	7.596000000000001	0.9039999999999999
21-09-17 06:20	-1	1.9280000000000002	3.8520000000000003	1.2120000000000002
21-09-17 06:30	-1	2.7760000000000002	9.888	3.1079999999999997
21-09-17 06:40	-1	4.16	2.036	1.5
21-09-17 06:50	-1	2.664	2.664	3.964
21-09-17 07:00	0	0.0	0.0	0.0
21-09-17 07:10	0	0.764	0.20800000000000002	2.8920000000000003
21-09-17 07:20	0	0.0	0.0	0.0
21-09-17 07:30	0	0.132	0.58	0.0
21-09-17 07:40	0	0.024	2.332	4.368
21-09-17 07:50	0	0.0	0.0	0.0
21-09-17 08:00	0	0.0	0.0	0.0
21-09-17 08:10	0	0.0	0.0	0.0
21-09-17 08:20	0	0.0	0.0	0.0
21-09-17 08:30	0	0.0	0.0	0.6679999999999999
21-09-17 08:40	0	0.42000000000000004	0.028000000000000004	2.624
21-09-17 08:50	0	0.0	0.0	0.42400000000000004
21-09-17 09:00	0	0.0	0.0	0.0
21-09-17 09:10	0	0.0	0.0	0.0
21-09-17 09:20	0	4.720000000000001	1.1	2.432
21-09-17 09:30	0	19.14	2.216	4.564
21-09-17 09:40	0	7.364	3.9	0.624
21-09-17 09:50	0	10.06	2.372	1.584
21-09-17 10:00	0	14.352	30.728	6.628
21-09-17 10:10	0	15.180000000000001	13.372	16.144
21-09-17 10:20	0	15.572	12.564	15.992
21-09-17 10:30	0	13.652000000000001	10.120000000000001	14.836000000000002
21-09-17 10:40	0	1.1280000000000001	3.9519999999999995	6.056
21-09-17 10:50	0	4.86	5.272	13.192000000000002
21-09-17 11:00	0	0.624	3.332	6.072
21-09-17 11:10	0	0.21200000000000002	1.12	3.4840000000000004
21-09-17 11:20	0	2.2199999999999998	3.596	6.356
21-09-17 11:30	0	1.404	5.5920000000000005	4.832
21-09-17 11:40	0	0.0	0.0	1.8719999999999999
21-09-17 11:50	0	0.048	0.024	1.064
21-09-17 12:00	0	0.1	0.24	5.196
21-09-17 12:10	0	0.0	0.0	0.0
21-09-17 12:20	0	0.0	0.0	0.0
21-09-17 12:30	0	0.0	0.0	0.0
21-09-17 12:40	0	0.0	0.0	0.0
21-09-17 12:50	0	0.0	0.0	0.0
21-09-17 13:00	0	0.0	0.0	0.0
21-09-17 13:10	0	0.0	0.0	0.0
21-09-17 13:20	0	0.0	0.0	0.0
21-09-17 13:30	0	0.0	0.0	0.0
21-09-17 13:40	0	0.0	0.0	0.0
21-09-17 13:50	0	0.072	0.0	0.532
21-09-17 14:00	0	5.308	0.0	3.1479999999999997
21-09-17 14:10	0	6.5	16.544	9.64
21-09-17 14:20	0	12.068000000000001	9.62	14.152000000000001
21-09-17 14:30	0	9.464	10.244	12.532
21-09-17 14:40	0	4.252	4.308	4.5200000000000005
21-09-17 14:50	0	1.192	0.45200000000000007	2.18
21-09-17 15:00	0	0.04	0.4720000000000001	1.612
21-09-17 15:10	0	0.172	0.11600000000000002	3.596
21-09-17 15:20	0	0.008	0.0	0.336
21-09-17 15:30	0	0.0	0.0	0.0
21-09-17 15:40	0	0.0	0.0	0.0
21-09-17 15:50	0	0.0	0.0	0.0
21-09-17 16:00	0	0.0	0.0	0.0
21-09-17 16:10	0	0.0	0.0	0.0
21-09-17 16:20	0	0.0	0.04	0.0
21-09-17 16:30	0	0.0	0.0	0.0
21-09-17 16:40	0	0.0	0.0	0.0
21-09-17 16:50	0	0.0	0.0	0.0
21-09-17 17:00	0	0.0	0.0	0.0
21-09-17 17:10	0	0.0	0.0	0.0
21-09-17 17:20	0	0.0	0.0	0.0
21-09-17 17:30	0	0.0	0.0	0.016
21-09-17 17:40	0	0.0	0.0	0.0
21-09-17 17:50	0	0.0	0.0	0.0
21-09-17 18:00	0	0.0	0.0	0.0
21-09-17 18:10	0	0.0	0.052000000000000005	0.0
21-09-17 18:20	0	0.0	0.0	0.0
21-09-17 18:30	0	0.0	0.0	0.0
21-09-17 18:40	0	0.0	0.0	0.0
21-09-17 18:50	0	0.0	0.0	0.0
21-09-17 19:00	0	0.0	0.0	0.0
21-09-17 19:10	0	0.0	0.0	0.0
21-09-17 19:20	0	0.016	0.12	0.0
21-09-17 19:30	0	3.808	3.2920000000000003	0.884
21-09-17 19:40	0	1.364	2.4640000000000004	0.22800000000000004
21-09-17 19:50	0	0.0	0.044	0.628
21-09-17 20:00	0	0.8639999999999999	0.08	0.0
21-09-17 20:10	0	0.0	0.0	0.0
21-09-17 20:20	0	0.14	0.024	3.052
21-09-17 20:30	0	0.012	0.02	1.52
21-09-17 20:40	0	0.8720000000000001	0.06	2.66
21-09-17 20:50	0	0.0	0.008	0.21600000000000003
21-09-17 21:00	0	0.0	0.0	0.0
21-09-17 21:10	0	0.0	0.0	0.0
21-09-17 21:20	0	0.26	0.012	0.0
21-09-17 21:30	0	4.928	1.5959999999999999	0.8640000000000001
21-09-17 21:40	0	0.0	0.9480000000000001	0.0
21-09-17 21:50	0	0.788	1.04	0.0
21-09-17 22:00	0	0.0	0.0	0.0
21-09-17 22:10	0	0.0	0.0	0.0
21-09-17 22:20	0	0.016	0.0	0.0
21-09-17 22:30	0	0.0	0.0	0.0
21-09-17 22:40	0	0.78	0.0	0.05600000000000001
21-09-17 22:50	0	0.14	0.0	0.0
21-09-17 23:00	0	0.6719999999999999	1.7759999999999998	0.0
21-09-17 23:10	0	0.02	0.296	0.0
21-09-17 23:20	0	0.0	2.152	0.156
21-09-17 23:30	0	0.292	1.652	1.5
21-09-17 23:40	0	0.06400000000000002	1.456	0.064
21-09-17 23:50	0	0.0	0.0	0.0
21-09-18 00:00	0	0.8160000000000001	0.196	0.8800000000000001
21-09-18 00:10	0	2.592	5.0840000000000005	0.027999999999999997
21-09-18 00:20	0	1.0	0.64	1.008
21-09-18 00:30	0	4.128	5.796	0.21600000000000003
21-09-18 00:40	0	0.23199999999999998	2.768	0.0
21-09-18 00:50	0	3.624	2.0200000000000005	0.336
21-09-18 01:00	0	0.024	0.932	0.0
21-09-18 01:10	0	0.5200000000000001	5.792	0.05600000000000001
21-09-18 01:20	0	1.8559999999999999	3.024	0.496
21-09-18 01:30	0	2.2800000000000002	5.556	3.9560000000000004
21-09-18 01:40	0	4.5840000000000005	5.076	1.7719999999999998
21-09-18 01:50	0	2.152	0.004	1.668
21-09-18 02:00	0	0.46799999999999997	11.9	1.4
21-09-18 02:10	0	1.7440000000000002	5.672	0.9480000000000001
21-09-18 02:20	0	1.816	9.52	0.592
21-09-18 02:30	0	0.908	2.068	0.0
21-09-18 02:40	0	0.036	2.952	0.0
21-09-18 02:50	0	0.012	1.8760000000000001	0.0
21-09-18 03:00	0	0.296	5.936	1.112
21-09-18 03:10	0	0.0	0.0	1.412
21-09-18 03:20	0	0.0	0.0	0.176
21-09-18 03:30	0	0.0	0.0	0.012
21-09-18 03:40	0	0.56	0.372	0.916
21-09-18 03:50	0	1.596	0.23199999999999998	5.572
21-09-18 04:00	0	6.0200000000000005	0.27999999999999997	4.064
21-09-18 04:10	0	1.2600000000000002	1.416	3.7600000000000002
21-09-18 04:20	0	0.068	0.05600000000000001	0.784
21-09-18 04:30	0	0.02	0.256	1.364
21-09-18 04:40	0	0.908	0.10800000000000001	0.0
21-09-18 04:50	0	4.824	1.432	2.132
21-09-18 05:00	0	1.844	4.720000000000001	1.7719999999999998
21-09-18 05:10	0	4.136	5.488	6.9719999999999995
21-09-18 05:20	0	3.724	8.792	6.5120000000000005
21-09-18 05:30	0	5.54	6.5280000000000005	4.184
21-09-18 05:40	0	1.8239999999999998	3.308	1.1400000000000001
21-09-18 05:50	0	3.94	0.12	0.13599999999999998
21-09-18 06:00	0	6.112	3.7559999999999993	1.3
21-09-18 06:10	0	1.048	8.28	2.5799999999999996
21-09-18 06:20	0	1.244	6.088	0.0
21-09-18 06:30	0	12.68	8.604000000000001	0.24400000000000005
21-09-18 06:40	0	0.196	0.276	0.0
21-09-18 06:50	0	0.0	0.288	0.0
21-09-18 07:00	1	1.8079999999999998	1.244	0.016
21-09-18 07:10	1	0.0	0.0	0.0
21-09-18 07:20	1	0.11599999999999999	0.0	0.0
21-09-18 07:30	1	0.16799999999999998	0.0	0.1
21-09-18 07:40	1	0.0	0.0	0.0
21-09-18 07:50	1	0.0	0.0	0.0
21-09-18 08:00	1	0.0	0.0	0.1
21-09-18 08:10	1	0.004	2.252	0.0
21-09-18 08:20	1	0.0	0.088	0.0
21-09-18 08:30	1	0.0	0.0	0.0
21-09-18 08:40	1	0.012	0.484	0.0
21-09-18 08:50	1	0.476	0.08	0.0
21-09-18 09:00	1	0.0	0.044	0.0
21-09-18 09:10	1	0.0	0.0	0.0
21-09-18 09:20	1	0.0	0.0	0.0
21-09-18 09:30	1	0.0	0.0	0.0
21-09-18 09:40	1	1.496	0.0	0.13199999999999998
21-09-18 09:50	1	5.984	0.14	0.11600000000000002
21-09-18 10:00	1	0.0	0.0	0.136
21-09-18 10:10	1	0.004	0.256	0.0
21-09-18 10:20	1	1.264	1.1400000000000001	1.2799999999999998
21-09-18 10:30	1	1.9599999999999997	2.024	0.052000000000000005
21-09-18 10:40	1	7.936	12.048	8.324
21-09-18 10:50	1	3.748	3.3839999999999995	3.056
21-09-18 11:00	1	0.0	0.028000000000000004	0.0
21-09-18 11:10	1	0.532	1.8960000000000001	0.008
21-09-18 11:20	1	0.344	1.932	1.748
21-09-18 11:30	1	0.604	3.7920000000000003	4.752000000000001
21-09-18 11:40	1	1.184	2.7920000000000003	1.032
21-09-18 11:50	1	2.676	2.6559999999999997	3.992
21-09-18 12:00	1	0.0	0.0	0.764
21-09-18 12:10	1	0.0	0.072	2.384
21-09-18 12:20	1	0.0	0.0	0.0
21-09-18 12:30	1	0.0	0.0	0.0
21-09-18 12:40	1	5.627999999999999	3.404	5.872
21-09-18 12:50	1	0.072	0.044	2.3
21-09-18 13:00	1	0.0	0.0	0.132
21-09-18 13:10	1	0.372	4.488	3.2359999999999998
21-09-18 13:20	1	0.0	0.0	0.0
21-09-18 13:30	1	0.544	0.128	0.528
21-09-18 13:40	1	1.748	0.528	0.0
21-09-18 13:50	1	0.0	0.0	0.0
21-09-18 14:00	1	0.08	0.0	0.0
21-09-18 14:10	1	0.0	0.0	0.0
21-09-18 14:20	1	0.0	0.0	0.0
21-09-18 14:30	1	0.004	0.0	0.0
21-09-18 14:40	1	0.0	0.0	0.0
21-09-18 14:50	1	0.0	0.0	0.0
21-09-18 15:00	1	0.0	0.0	0.0
21-09-18 15:10	1	0.0	0.0	0.0
21-09-18 15:20	1	0.0	0.0	0.0
21-09-18 15:30	1	0.0	0.0	0.0
21-09-18 15:40	1	0.0	0.0	0.04
21-09-18 15:50	1	0.02	0.0	0.008
21-09-18 16:00	1	0.0	0.0	0.0
21-09-18 16:10	1	0.0	0.012	0.0
21-09-18 16:20	1	0.0	0.0	0.0
21-09-18 16:30	1	0.0	0.0	0.0
21-09-18 16:40	1	0.0	0.45999999999999996	0.0
21-09-18 16:50	1	0.0	0.0	0.0
21-09-18 17:00	1	0.0	0.0	0.0
21-09-18 17:10	1	0.0	0.0	0.0
21-09-18 17:20	1	0.0	0.0	0.0
21-09-18 17:30	1	0.0	0.036	0.08
21-09-18 17:40	1	0.392	0.0	0.0
21-09-18 17:50	1	0.0	0.0	0.0
21-09-18 18:00	1	0.08399999999999999	0.0	0.0
21-09-18 18:10	1	0.0	0.0	0.0
21-09-18 18:20	1	0.0	0.0	0.0
21-09-18 18:30	1	0.0	0.0	0.0
21-09-18 18:40	1	0.11599999999999999	0.0	0.008
21-09-18 18:50	1	0.0	0.0	0.0
21-09-18 19:00	1	0.0	0.032	0.264
21-09-18 19:10	1	1.4520000000000002	1.56	1.9600000000000002
21-09-18 19:20	1	4.716	1.304	2.472
21-09-18 19:30	1	0.612	0.0	0.324
21-09-18 19:40	1	1.584	1.5959999999999999	0.52
21-09-18 19:50	1	0.8	2.08	0.33599999999999997
21-09-18 20:00	1	0.0	0.32	0.0
21-09-18 20:10	1	0.0	0.0	0.0
21-09-18 20:20	1	0.0	0.0	0.0
21-09-18 20:30	1	0.008	0.068	0.0
21-09-18 20:40	1	0.016	0.0	0.0
21-09-18 20:50	1	0.736	0.004	0.0
21-09-18 21:00	1	0.0	0.0	0.0
21-09-18 21:10	1	0.0	0.0	0.0
21-09-18 21:20	1	0.292	0.0	0.0
21-09-18 21:30	1	0.148	0.0	0.02
21-09-18 21:40	1	0.0	0.45999999999999996	0.0
21-09-18 21:50	1	0.06	0.772	0.8480000000000001
21-09-18 22:00	1	0.256	0.608	0.8879999999999999
21-09-18 22:10	1	0.0	0.0	0.0
21-09-18 22:20	1	0.808	0.04	0.0
21-09-18 22:30	1	0.0	0.16	0.0
21-09-18 22:40	1	0.17200000000000001	4.0840000000000005	0.196
21-09-18 22:50	1	0.188	0.876	2.552
21-09-18 23:00	1	0.372	0.0	0.0
21-09-18 23:10	1	1.504	3.7960000000000003	0.0
21-09-18 23:20	1	3.588	0.0	0.4680000000000001
21-09-18 23:30	1	0.7	0.10400000000000001	0.20400000000000001
21-09-18 23:40	1	1.528	1.668	1.4680000000000002
21-09-18 23:50	1	1.252	1.9	0.21200000000000002
21-09-19 00:00	1	3.66	4.68	5.496
21-09-19 00:10	1	2.168	1.336	2.576
21-09-19 00:20	1	2.9560000000000004	4.672	0.692
21-09-19 00:30	1	4.26	3.46	5.42
21-09-19 00:40	1	1.7080000000000002	0.0	1.488
21-09-19 00:50	1	0.0	0.0	0.0
21-09-19 01:00	1	7.328	0.9440000000000002	0.192
21-09-19 01:10	1	13.404	2.384	0.132
21-09-19 01:20	1	8.48	5.892	0.04
21-09-19 01:30	1	8.828	9.883999999999999	1.44
21-09-19 01:40	1	5.824	0.828	0.0
21-09-19 01:50	1	2.3920000000000003	6.0520000000000005	0.22000000000000003
21-09-19 02:00	1	6.852000000000001	6.2	2.48
21-09-19 02:10	1	3.368	1.94	1.3279999999999998
21-09-19 02:20	1	0.9120000000000001	4.4719999999999995	0.196
21-09-19 02:30	1	2.696	7.264	1.548
21-09-19 02:40	1	0.0	8.416	0.192
21-09-19 02:50	1	1.652	2.12	0.004
21-09-19 03:00	1	0.72	13.836000000000002	0.032
21-09-19 03:10	1	0.004	0.0	0.17200000000000001
21-09-19 03:20	1	0.0	0.076	0.78
21-09-19 03:30	1	0.9	4.704	3.38
21-09-19 03:40	1	0.084	6.252	3.232
21-09-19 03:50	1	1.8199999999999998	3.5519999999999996	1.332
21-09-19 04:00	1	0.884	1.316	3.9560000000000004
21-09-19 04:10	1	2.1879999999999997	2.612	9.5
21-09-19 04:20	1	3.2359999999999998	0.8320000000000001	1.4680000000000002
21-09-19 04:30	1	3.8400000000000007	0.008	0.532
21-09-19 04:40	1	4.0520000000000005	0.8160000000000001	2.364
21-09-19 04:50	1	12.568000000000001	3.5759999999999996	1.8679999999999999
21-09-19 05:00	1	10.32	6.640000000000001	9.924
21-09-19 05:10	1	7.996	11.3	4.704000000000001
21-09-19 05:20	1	4.616	2.012	2.384
21-09-19 05:30	1	3.5480000000000005	5.484	8.08
21-09-19 05:40	1	11.348	0.568	3.068
21-09-19 05:50	1	1.044	11.168000000000001	1.9280000000000002
21-09-19 06:00	1	2.996	6.952	1.784
21-09-19 06:10	1	7.0	9.392	1.592
21-09-19 06:20	1	0.0	7.32	0.0
21-09-19 06:30	1	1.1320000000000001	2.216	0.004
21-09-19 06:40	1	3.7879999999999994	5.664	0.9
21-09-19 06:50	1	0.3	1.328	0.004
21-09-19 07:00	2	0.0	0.0	0.0
21-09-19 07:10	2	0.096	0.0	3.464
21-09-19 07:20	2	0.0	0.0	0.0
21-09-19 07:30	2	0.016	3.896	0.0
21-09-19 07:40	2	0.0	0.0	0.0
21-09-19 07:50	2	0.0	0.0	0.0
21-09-19 08:00	2	0.0	0.0	0.0
21-09-19 08:10	2	0.0	0.0	0.0
21-09-19 08:20	2	0.004	1.7120000000000002	0.0
21-09-19 08:30	2	0.0	0.11200000000000002	0.0
21-09-19 08:40	2	0.0	0.0	0.0
21-09-19 08:50	2	1.576	0.23199999999999998	0.404
21-09-19 09:00	2	0.06	0.004	0.908
21-09-19 09:10	2	2.0520000000000005	0.16	1.876
21-09-19 09:20	2	1.248	0.04	1.1199999999999999
21-09-19 09:30	2	6.332	3.344	3.992
21-09-19 09:40	2	0.0	0.0	0.0
21-09-19 09:50	2	0.0	0.0	0.0
21-09-19 10:00	2	0.296	0.348	2.352
21-09-19 10:10	2	0.176	0.004	1.448
21-09-19 10:20	2	0.196	0.0	4.296
21-09-19 10:30	2	0.0	0.156	5.024
21-09-19 10:40	2	0.0	0.20400000000000001	1.224
21-09-19 10:50	2	0.0	0.0	0.624
21-09-19 11:00	2	0.0	0.21200000000000002	0.0
21-09-19 11:10	2	0.72	3.064	1.512
21-09-19 11:20	2	0.08399999999999999	3.5599999999999996	3.62
21-09-19 11:30	2	0.7	2.268	0.024
21-09-19 11:40	2	1.988	7.608	5.332000000000001
21-09-19 11:50	2	5.888	4.38	8.940000000000001
21-09-19 12:00	2	1.636	6.0200000000000005	0.356
21-09-19 12:10	2	0.788	1.424	1.94
21-09-19 12:20	2	0.604	0.012	1.556
21-09-19 12:30	2	0.0	0.0	0.0
21-09-19 12:40	2	0.0	0.0	0.0
21-09-19 12:50	2	2.752	0.0	0.0
21-09-19 13:00	2	0.44800000000000006	0.0	0.5439999999999999
21-09-19 13:10	2	1.104	0.42800000000000005	0.11600000000000002
21-09-19 13:20	2	0.0	0.0	0.0
21-09-19 13:30	2	0.0	0.0	0.004
21-09-19 13:40	2	0.0	0.016	0.0
21-09-19 13:50	2	0.0	0.0	1.224
21-09-19 14:00	2	0.0	0.0	0.0
21-09-19 14:10	2	0.0	0.0	0.004
21-09-19 14:20	2	0.0	0.0	0.0
21-09-19 14:30	2	0.0	0.0	0.0
21-09-19 14:40	2	0.0	0.0	0.0
21-09-19 14:50	2	0.0	0.0	0.0
21-09-19 15:00	2	0.0	0.0	0.0
21-09-19 15:10	2	0.0	0.08	0.0
21-09-19 15:20	2	0.0	0.0	0.0
21-09-19 15:30	2	1.324	0.012	0.588
21-09-19 15:40	2	0.0	0.0	0.0
21-09-19 15:50	2	0.0	0.0	0.0
21-09-19 16:00	2	0.0	0.0	0.0
21-09-19 16:10	2	0.0	0.0	0.0
21-09-19 16:20	2	0.0	0.0	0.0
21-09-19 16:30	2	0.0	0.0	0.0
21-09-19 16:40	2	0.04	0.0	0.052000000000000005
21-09-19 16:50	2	0.0	0.0	0.0
21-09-19 17:00	2	0.0	0.0	0.0
21-09-19 17:10	2	0.0	0.42000000000000004	2.1919999999999997
21-09-19 17:20	2	0.0	0.0	0.0
21-09-19 17:30	2	0.004	0.14	0.968
21-09-19 17:40	2	0.0	0.44000000000000006	0.184
21-09-19 17:50	2	0.496	0.0	0.45200000000000007
21-09-19 18:00	2	0.44400000000000006	0.0	0.0
21-09-19 18:10	2	0.0	0.0	0.0
21-09-19 18:20	2	0.0	0.0	0.0
21-09-19 18:30	2	0.0	0.0	0.0
21-09-19 18:40	2	0.0	0.0	0.0
21-09-19 18:50	2	0.0	0.028000000000000004	0.0
21-09-19 19:00	2	0.192	0.072	0.328
21-09-19 19:10	2	0.196	0.004	0.868
21-09-19 19:20	2	0.016	0.016	0.0
21-09-19 19:30	2	0.0	0.0	0.02
21-09-19 19:40	2	0.0	0.0	0.0
21-09-19 19:50	2	0.0	0.0	0.0
21-09-19 20:00	2	0.64	0.024	0.404
21-09-19 20:10	2	0.152	0.0	0.0
21-09-19 20:20	2	1.04	0.46399999999999997	0.004
21-09-19 20:30	2	2.728	2.3520000000000003	0.08399999999999999
21-09-19 20:40	2	0.016	1.424	0.044
21-09-19 20:50	2	0.068	0.304	0.524
21-09-19 21:00	2	1.7719999999999998	1.424	1.764
21-09-19 21:10	2	0.10400000000000001	0.804	6.548
21-09-19 21:20	2	0.21200000000000002	0.06	0.20800000000000002
21-09-19 21:30	2	0.07200000000000001	2.044	7.044
21-09-19 21:40	2	0.124	1.1480000000000001	0.23600000000000004
21-09-19 21:50	2	0.472	0.752	0.0
21-09-19 22:00	2	0.0	0.02	0.0
21-09-19 22:10	2	0.05600000000000001	1.652	0.0
21-09-19 22:20	2	0.0	2.9240000000000004	0.028000000000000004
21-09-19 22:30	2	0.096	5.332	0.376
21-09-19 22:40	2	0.312	5.996	0.572
21-09-19 22:50	2	0.004	0.02	0.012
21-09-19 23:00	2	0.248	0.12	0.728
21-09-19 23:10	2	0.14	1.6920000000000002	0.188
21-09-19 23:20	2	0.9399999999999998	5.247999999999999	0.0
21-09-19 23:30	2	3.332	2.036	7.648000000000001
21-09-19 23:40	2	0.932	0.012	1.076
21-09-19 23:50	2	0.16	3.572	2.644
21-09-20 00:00	2	1.236	2.656	0.072
21-09-20 00:10	2	1.556	5.66	4.9399999999999995
21-09-20 00:20	2	2.048	7.256	0.772
21-09-20 00:30	2	4.784	6.876	0.42799999999999994
21-09-20 00:40	2	2.5840000000000005	4.14	0.032
21-09-20 00:50	2	0.8280000000000001	0.0	0.156
21-09-20 01:00	2	6.424000000000001	0.0	0.052000000000000005
21-09-20 01:10	2	5.796	0.796	0.6839999999999999
21-09-20 01:20	2	2.276	5.396	0.248
21-09-20 01:30	2	7.744	0.096	0.0
21-09-20 01:40	2	5.364	8.524000000000001	2.932
21-09-20 01:50	2	14.320000000000002	20.54	4.208
21-09-20 02:00	2	3.1559999999999997	9.456	0.22400000000000003
21-09-20 02:10	2	5.056	12.128	5.779999999999999
21-09-20 02:20	2	5.6	5.016	9.012
21-09-20 02:30	2	5.728	15.104	9.443999999999999
21-09-20 02:40	2	2.132	5.108	1.104
21-09-20 02:50	2	2.816	11.588	12.408
21-09-20 03:00	2	0.324	1.412	0.572
21-09-20 03:10	2	0.148	2.112	3.9840000000000004
21-09-20 03:20	2	5.648000000000001	7.916000000000001	2.268
21-09-20 03:30	2	1.424	2.2600000000000002	0.028000000000000004
21-09-20 03:40	2	0.0	0.16	0.0
21-09-20 03:50	2	0.0	0.0	0.0
21-09-20 04:00	2	0.21200000000000002	4.0200000000000005	0.42400000000000004
21-09-20 04:10	2	0.092	9.504	0.0
21-09-20 04:20	2	0.0	0.05600000000000001	0.06
21-09-20 04:30	2	0.012	0.036	0.008
21-09-20 04:40	2	0.41600000000000004	0.044	2.18
21-09-20 04:50	2	3.196	3.216	1.1400000000000001
21-09-20 05:00	2	6.284000000000001	9.356	4.232
21-09-20 05:10	2	1.524	2.2399999999999998	2.66
21-09-20 05:20	2	9.628	2.672	8.192
21-09-20 05:30	2	6.392	0.512	0.524
21-09-20 05:40	2	11.4	14.36	3.1399999999999997
21-09-20 05:50	2	2.62	1.384	0.032
21-09-20 06:00	2	2.132	10.388	0.192
21-09-20 06:10	2	5.304	12.844	5.0680000000000005
21-09-20 06:20	2	3.076	1.6280000000000001	1.4400000000000002
21-09-20 06:30	2	6.388	6.119999999999999	13.180000000000001
21-09-20 06:40	2	1.9360000000000004	0.008	2.944
21-09-20 06:50	2	0.23199999999999998	0.284	0.6799999999999999
21-09-20 07:00	3	0.0	0.32799999999999996	0.43200000000000005
21-09-20 07:10	3	0.0	0.024	3.128
21-09-20 07:20	3	0.0	0.0	0.152
21-09-20 07:30	3	3.404000000000001	1.1560000000000001	0.42800000000000005
21-09-20 07:40	3	1.2440000000000002	1.8399999999999999	1.18
21-09-20 07:50	3	0.0	0.0	0.0
21-09-20 08:00	3	0.0	0.0	0.0
21-09-20 08:10	3	0.0	0.0	0.0
21-09-20 08:20	3	0.0	0.0	0.0
21-09-20 08:30	3	0.0	0.0	0.0
21-09-20 08:40	3	0.0	0.136	0.0
21-09-20 08:50	3	0.0	0.0	0.0
21-09-20 09:00	3	0.0	0.0	0.0
21-09-20 09:10	3	0.0	0.0	0.0
21-09-20 09:20	3	0.0	0.0	0.04
21-09-20 09:30	3	0.0	0.0	0.0
21-09-20 09:40	3	1.448	0.0	0.0
21-09-20 09:50	3	7.6240000000000006	0.188	4.852
21-09-20 10:00	3	0.068	1.016	0.0
21-09-20 10:10	3	1.492	0.08399999999999999	0.08399999999999999
21-09-20 10:20	3	2.564	0.036	0.0
21-09-20 10:30	3	0.0	0.0	2.7920000000000003
21-09-20 10:40	3	0.0	0.088	0.488
21-09-20 10:50	3	0.0	0.0	0.0
21-09-20 11:00	3	0.296	2.504	0.024
21-09-20 11:10	3	1.092	0.868	0.16799999999999998
21-09-20 11:20	3	0.0	0.0	0.0
21-09-20 11:30	3	0.0	0.08	0.524
21-09-20 11:40	3	1.192	1.3760000000000001	0.9560000000000001
21-09-20 11:50	3	2.664	1.3519999999999999	3.464
21-09-20 12:00	3	1.48	5.988	1.796
21-09-20 12:10	3	0.384	3.964	1.444
21-09-20 12:20	3	0.0	0.0	0.0
21-09-20 12:30	3	0.24	3.1919999999999997	3.092
21-09-20 12:40	3	0.012	0.024	9.187999999999999
21-09-20 12:50	3	0.088	0.084	2.608
21-09-20 13:00	3	0.0	0.196	0.38
21-09-20 13:10	3	0.0	0.0	0.004
21-09-20 13:20	3	0.0	0.0	0.0
21-09-20 13:30	3	0.0	0.0	0.064
21-09-20 13:40	3	0.0	0.0	0.0
21-09-20 13:50	3	0.0	0.02	0.184
21-09-20 14:00	3	0.0	0.0	0.0
21-09-20 14:10	3	0.072	0.012	2.624
21-09-20 14:20	3	0.0	0.0	0.0
21-09-20 14:30	3	0.0	0.0	0.0
21-09-20 14:40	3	0.0	0.0	0.0
21-09-20 14:50	3	0.0	0.0	0.0
21-09-20 15:00	3	0.0	0.0	0.0
21-09-20 15:10	3	0.0	0.0	0.0
21-09-20 15:20	3	0.704	0.21600000000000003	2.212
21-09-20 15:30	3	8.424	12.248	13.292000000000002
21-09-20 15:40	3	14.268	17.7	15.828
21-09-20 15:50	3	11.78	10.852	18.052
21-09-20 16:00	3	8.148	7.864	6.459999999999999
21-09-20 16:10	3	2.9680000000000004	3.22	5.904000000000001
21-09-20 16:20	3	2.968	0.308	4.680000000000001
21-09-20 16:30	3	0.004	0.0	0.092
21-09-20 16:40	3	0.0	0.0	0.0
21-09-20 16:50	3	0.0	0.0	0.0
21-09-20 17:00	3	0.0	0.0	0.0
21-09-20 17:10	3	0.0	0.0	0.0
21-09-20 17:20	3	0.132	0.048	0.0
21-09-20 17:30	3	0.0	0.0	0.0
21-09-20 17:40	3	0.0	0.0	0.0
21-09-20 17:50	3	0.0	0.0	0.0
21-09-20 18:00	3	0.0	0.0	0.0
21-09-20 18:10	3	0.148	1.1520000000000001	3.5200000000000005
21-09-20 18:20	3	0.0	0.368	0.388
21-09-20 18:30	3	0.0	0.0	0.0
21-09-20 18:40	3	0.0	0.0	0.0
21-09-20 18:50	3	0.0	0.0	0.0
21-09-20 19:00	3	0.024	0.036	0.0
21-09-20 19:10	3	0.512	1.476	0.0
21-09-20 19:20	3	5.944000000000001	4.5520000000000005	0.44399999999999995
21-09-20 19:30	3	0.0	0.388	1.356
21-09-20 19:40	3	0.0	0.024	0.0
21-09-20 19:50	3	1.0879999999999999	0.0	0.04
21-09-20 20:00	3	0.0	0.0	0.0
21-09-20 20:10	3	0.62	0.528	8.784
21-09-20 20:20	3	0.9359999999999999	0.0	11.048
21-09-20 20:30	3	0.0	0.0	0.0
21-09-20 20:40	3	0.492	3.568	4.388
21-09-20 20:50	3	0.0	4.880000000000001	1.1039999999999999
21-09-20 21:00	3	0.0	1.6640000000000001	0.032
21-09-20 21:10	3	0.0	0.028000000000000004	0.0
21-09-20 21:20	3	0.0	0.0	0.0
21-09-20 21:30	3	0.0	0.044	0.0
21-09-20 21:40	3	0.0	0.0	0.0
21-09-20 21:50	3	0.0	0.0	0.0
21-09-20 22:00	3	0.0	0.0	0.0
21-09-20 22:10	3	0.036	1.508	0.11200000000000002
21-09-20 22:20	3	0.012	2.244	0.0
21-09-20 22:30	3	0.52	0.0	0.13999999999999999
21-09-20 22:40	3	0.076	0.0	0.096
21-09-20 22:50	3	0.055999999999999994	0.724	2.2800000000000002
21-09-20 23:00	3	0.0	0.0	0.0
21-09-20 23:10	3	1.4360000000000002	1.26	2.7119999999999997
21-09-20 23:20	3	0.6	0.5199999999999999	0.0
21-09-20 23:30	3	0.9039999999999999	5.08	0.0
21-09-20 23:40	3	0.332	0.052000000000000005	0.0
21-09-20 23:50	3	0.0	3.832	0.512
21-09-21 00:00	3	0.576	0.372	1.764
21-09-21 00:10	3	0.352	0.192	1.4280000000000002
21-09-21 00:20	3	0.0	0.148	0.336
21-09-21 00:30	3	1.468	1.068	0.244
21-09-21 00:40	3	2.6719999999999997	3.7600000000000002	0.504
21-09-21 00:50	3	5.779999999999999	1.716	0.36
21-09-21 01:00	3	3.076	0.33599999999999997	0.04
21-09-21 01:10	3	0.908	5.036	0.932
21-09-21 01:20	3	0.008	0.032	0.0
21-09-21 01:30	3	5.136	1.888	0.004
21-09-21 01:40	3	3.2079999999999997	0.096	0.0
21-09-21 01:50	3	0.13999999999999999	10.824000000000002	0.8039999999999999
21-09-21 02:00	3	3.7560000000000002	1.996	1.7440000000000002
21-09-21 02:10	3	8.112	8.636	5.964
21-09-21 02:20	3	3.268	8.032	3.808
21-09-21 02:30	3	11.876	6.536	5.032
21-09-21 02:40	3	1.088	2.632	5.6240000000000006
21-09-21 02:50	3	2.3920000000000003	4.224	3.6799999999999997
21-09-21 03:00	3	4.808	12.24	3.316
21-09-21 03:10	3	4.9	7.056	5.0200000000000005
21-09-21 03:20	3	0.52	4.4799999999999995	2.716
21-09-21 03:30	3	1.176	0.5519999999999999	2.54
21-09-21 03:40	3	0.0	4.248	0.0
21-09-21 03:50	3	0.8600000000000001	6.064	1.9240000000000002
21-09-21 04:00	3	0.0	2.316	0.0
21-09-21 04:10	3	0.18	1.864	0.564
21-09-21 04:20	3	0.41200000000000003	11.9	4.692
21-09-21 04:30	3	0.976	2.6000000000000005	0.016
21-09-21 04:40	3	0.588	6.36	0.656
21-09-21 04:50	3	0.028000000000000004	0.632	1.9520000000000004
21-09-21 05:00	3	2.636	10.124	3.9560000000000004
21-09-21 05:10	3	2.412	1.936	0.23199999999999998
21-09-21 05:20	3	1.124	3.3400000000000007	0.18
21-09-21 05:30	3	1.984	0.0	0.0
21-09-21 05:40	3	0.0	0.0	0.028000000000000004
21-09-21 05:50	3	4.68	0.796	0.712
21-09-21 06:00	3	11.3	2.04	3.304
21-09-21 06:10	3	0.0	0.0	0.11600000000000002
21-09-21 06:20	3	0.0	0.0	0.0
21-09-21 06:30	3	1.348	3.464	0.032
21-09-21 06:40	3	0.336	0.288	0.0
21-09-21 06:50	3	0.0	0.0	0.0
21-09-21 07:00	4	0.0	0.0	0.0
21-09-21 07:10	4	0.0	0.0	0.0
21-09-21 07:20	4	0.004	0.02	0.308
21-09-21 07:30	4	0.38	0.0	0.0
21-09-21 07:40	4	0.0	0.0	1.536
21-09-21 07:50	4	0.388	0.0	0.032
21-09-21 08:00	4	0.0	0.0	0.0
21-09-21 08:10	4	0.0	0.45600000000000007	0.06
21-09-21 08:20	4	2.96	5.212000000000001	7.460000000000001
21-09-21 08:30	4	4.072	4.332	3.2960000000000003
21-09-21 08:40	4	1.7920000000000003	7.7	4.704
21-09-21 08:50	4	3.7039999999999997	0.06	0.0
21-09-21 09:00	4	4.956	3.7000000000000006	6.748
21-09-21 09:10	4	0.0	0.4720000000000001	0.0
21-09-21 09:20	4	0.0	0.0	0.0
21-09-21 09:30	4	0.0	0.0	0.0
21-09-21 09:40	4	0.0	0.0	0.0
21-09-21 09:50	4	0.0	0.13999999999999999	0.0
21-09-21 10:00	4	14.416	13.815999999999999	13.128
21-09-21 10:10	4	9.048	12.076000000000002	9.944
21-09-21 10:20	4	7.108	9.744	7.715999999999999
21-09-21 10:30	4	4.46	10.844	5.16
21-09-21 10:40	4	0.152	3.3520000000000003	7.364
21-09-21 10:50	4	1.2	3.7120000000000006	4.308000000000001
21-09-21 11:00	4	0.6	0.076	0.5640000000000001
21-09-21 11:10	4	1.256	0.0	0.0
21-09-21 11:20	4	1.672	0.0	0.092
21-09-21 11:30	4	0.488	0.004	0.0
21-09-21 11:40	4	0.0	0.0	0.004
21-09-21 11:50	4	0.0	0.0	0.0
21-09-21 12:00	4	0.0	0.0	0.0
21-09-21 12:10	4	0.0	0.0	0.0
21-09-21 12:20	4	0.0	0.0	0.0
21-09-21 12:30	4	0.0	0.0	0.0
21-09-21 12:40	4	0.0	0.0	0.0
21-09-21 12:50	4	0.0	0.0	0.0
21-09-21 13:00	4	1.1760000000000002	0.22000000000000003	3.7600000000000002
21-09-21 13:10	4	0.0	0.0	0.0
21-09-21 13:20	4	0.0	0.0	0.0
21-09-21 13:30	4	0.0	0.0	0.0
21-09-21 13:40	4	0.0	0.0	0.0
21-09-21 13:50	4	0.016	0.0	0.004
21-09-21 14:00	4	0.0	0.0	0.0
21-09-21 14:10	4	0.0	0.0	0.0
21-09-21 14:20	4	0.0	0.0	0.0
21-09-21 14:30	4	0.828	1.324	8.940000000000001
21-09-21 14:40	4	0.048	0.036	6.667999999999999
21-09-21 14:50	4	0.0	0.0	0.0
21-09-21 15:00	4	0.0	0.0	0.0
21-09-21 15:10	4	0.0	0.008	0.0
21-09-21 15:20	4	0.024	0.272	1.432
21-09-21 15:30	4	0.0	0.0	0.0
21-09-21 15:40	4	0.0	0.3	0.0
21-09-21 15:50	4	0.028000000000000004	0.196	0.008
21-09-21 16:00	4	0.308	0.21600000000000003	0.0
21-09-21 16:10	4	0.0	0.0	0.0
21-09-21 16:20	4	0.0	0.0	0.0
21-09-21 16:30	4	0.0	0.0	0.616
21-09-21 16:40	4	1.068	1.608	1.3039999999999998
21-09-21 16:50	4	0.05600000000000001	0.088	0.14
21-09-21 17:00	4	0.0	0.0	0.0
21-09-21 17:10	4	0.0	0.0	0.136
21-09-21 17:20	4	0.656	0.148	0.0
21-09-21 17:30	4	0.0	0.0	0.0
21-09-21 17:40	4	0.0	0.0	0.0
21-09-21 17:50	4	0.0	0.0	0.0
21-09-21 18:00	4	0.0	0.0	0.0
21-09-21 18:10	4	0.0	0.0	0.0
21-09-21 18:20	4	0.0	0.0	0.0
21-09-21 18:30	4	0.0	0.0	0.0
21-09-21 18:40	4	0.0	0.0	0.0
21-09-21 18:50	4	0.028000000000000004	0.188	0.20400000000000001
21-09-21 19:00	4	0.296	0.4640000000000001	4.428
21-09-21 19:10	4	2.496	3.4200000000000004	1.9560000000000002
21-09-21 19:20	4	7.276000000000001	13.208000000000002	9.02
21-09-21 19:30	4	4.432	10.495999999999999	9.164
21-09-21 19:40	4	0.016	2.7880000000000003	0.0
21-09-21 19:50	4	0.74	0.0	1.6199999999999999
21-09-21 20:00	4	0.048	0.0	0.0
21-09-21 20:10	4	0.0	0.0	0.0
21-09-21 20:20	4	0.0	0.024	0.08
21-09-21 20:30	4	0.0	0.0	0.0
21-09-21 20:40	4	0.0	0.4600000000000001	0.0
21-09-21 20:50	4	0.0	2.096	0.516
21-09-21 21:00	4	0.0	2.4080000000000004	0.316
21-09-21 21:10	4	0.0	0.0	0.0
21-09-21 21:20	4	0.0	0.0	0.02
21-09-21 21:30	4	0.0	0.0	0.0
21-09-21 21:40	4	0.0	0.0	0.0
21-09-21 21:50	4	1.956	0.0	0.128
21-09-21 22:00	4	0.008	0.0	0.296
21-09-21 22:10	4	0.41200000000000003	0.0	0.10800000000000001
21-09-21 22:20	4	0.932	0.0	0.008
21-09-21 22:30	4	0.23600000000000004	0.016	0.512
21-09-21 22:40	4	0.024	0.516	0.0
21-09-21 22:50	4	1.2040000000000002	1.108	0.008
21-09-21 23:00	4	2.004	0.808	2.004
21-09-21 23:10	4	0.016	0.02	1.784
21-09-21 23:20	4	1.552	0.9279999999999999	1.7280000000000002
21-09-21 23:30	4	0.968	1.588	2.3920000000000003
21-09-21 23:40	4	0.0	1.004	6.831999999999999
21-09-21 23:50	4	0.27999999999999997	0.44400000000000006	0.18
21-09-22 00:00	4	0.488	0.404	8.388
21-09-22 00:10	4	1.168	2.0	4.372
21-09-22 00:20	4	0.636	0.036	0.0
21-09-22 00:30	4	0.23200000000000004	2.396	0.06
21-09-22 00:40	4	2.804	3.2520000000000002	0.8559999999999999
21-09-22 00:50	4	6.292	2.372	0.352
21-09-22 01:00	4	4.48	7.26	0.068
21-09-22 01:10	4	0.576	0.0	0.8
21-09-22 01:20	4	0.41200000000000003	0.148	0.2
21-09-22 01:30	4	6.252000000000001	0.6	0.0
21-09-22 01:40	4	1.8240000000000003	2.74	0.004
21-09-22 01:50	4	4.736	4.608	0.488
21-09-22 02:00	4	2.6799999999999997	6.0600000000000005	0.9719999999999999
21-09-22 02:10	4	6.9719999999999995	17.14	0.1
21-09-22 02:20	4	0.024	0.664	0.11200000000000002
21-09-22 02:30	4	6.1240000000000006	5.048	1.168
21-09-22 02:40	4	3.368	10.452000000000002	0.776
21-09-22 02:50	4	0.8880000000000001	2.3000000000000003	0.708
21-09-22 03:00	4	0.004	6.88	0.152
21-09-22 03:10	4	0.048	0.27999999999999997	0.42000000000000004
21-09-22 03:20	4	0.768	8.128	3.248
21-09-22 03:30	4	0.20400000000000001	5.324	2.836
21-09-22 03:40	4	0.08399999999999999	8.024	2.388
21-09-22 03:50	4	0.0	0.808	0.0
21-09-22 04:00	4	0.328	8.404	1.576
21-09-22 04:10	4	1.44	7.864	5.424
21-09-22 04:20	4	0.0	0.0	0.0
21-09-22 04:30	4	1.064	0.016	1.3599999999999999
21-09-22 04:40	4	0.344	0.45600000000000007	1.2
21-09-22 04:50	4	5.488	0.064	0.15999999999999998
21-09-22 05:00	4	3.9839999999999995	0.048	1.9920000000000002
21-09-22 05:10	4	2.156	0.28400000000000003	4.936000000000001
21-09-22 05:20	4	0.388	0.036	0.28800000000000003
21-09-22 05:30	4	2.8	0.476	0.0
21-09-22 05:40	4	1.016	0.004	0.43600000000000005
21-09-22 05:50	4	1.3599999999999999	2.484	1.4360000000000002
21-09-22 06:00	4	6.376	3.3	0.188
21-09-22 06:10	4	3.06	6.196	2.02
21-09-22 06:20	4	3.9560000000000004	5.0	1.704
21-09-22 06:30	4	6.204	7.4879999999999995	2.8440000000000003
21-09-22 06:40	4	0.736	1.3599999999999999	0.508
21-09-22 06:50	4	0.0	0.0	0.0
21-09-22 07:00	5	1.088	0.028000000000000004	0.0
21-09-22 07:10	5	0.124	3.7920000000000003	0.05600000000000001
21-09-22 07:20	5	12.66	10.272	16.6
21-09-22 07:30	5	0.0	0.0	0.0
21-09-22 07:40	5	0.0	0.0	0.32399999999999995
21-09-22 07:50	5	0.0	0.0	0.0
21-09-22 08:00	5	1.8679999999999999	0.0	0.0
21-09-22 08:10	5	0.0	0.0	0.0
21-09-22 08:20	5	0.0	0.0	0.0
21-09-22 08:30	5	0.0	0.0	0.0
21-09-22 08:40	5	0.0	0.0	0.02
21-09-22 08:50	5	0.012	0.0	0.6839999999999999
21-09-22 09:00	5	0.016	0.0	0.028000000000000004
21-09-22 09:10	5	0.0	0.0	0.0
21-09-22 09:20	5	0.0	0.0	0.024
21-09-22 09:30	5	0.45600000000000007	0.0	0.0
21-09-22 09:40	5	0.0	1.8080000000000003	0.052000000000000005
21-09-22 09:50	5	1.6239999999999999	2.648	1.8599999999999999
21-09-22 10:00	5	0.9560000000000001	0.24000000000000005	0.032
21-09-22 10:10	5	2.652	2.3880000000000003	0.0
21-09-22 10:20	5	0.0	0.46799999999999997	0.016
21-09-22 10:30	5	0.0	0.0	0.0
21-09-22 10:40	5	0.0	0.0	0.0
21-09-22 10:50	5	0.016	0.0	0.0
21-09-22 11:00	5	2.9240000000000004	3.308	3.024
21-09-22 11:10	5	0.0	0.012	0.11599999999999999
21-09-22 11:20	5	0.0	0.0	0.0
21-09-22 11:30	5	0.0	0.0	0.0
21-09-22 11:40	5	2.152	1.716	0.5559999999999999
21-09-22 11:50	5	1.236	1.008	4.5280000000000005
21-09-22 12:00	5	0.596	0.30000000000000004	3.696
21-09-22 12:10	5	0.0	0.156	0.35200000000000004
21-09-22 12:20	5	0.756	0.43200000000000005	0.0
21-09-22 12:30	5	0.008	0.372	0.188
21-09-22 12:40	5	0.0	0.0	0.0
21-09-22 12:50	5	0.008	0.072	0.504
21-09-22 13:00	5	0.732	0.0	0.024
21-09-22 13:10	5	0.0	0.0	0.0
21-09-22 13:20	5	0.0	0.0	0.0
21-09-22 13:30	5	10.428	0.924	9.556000000000001
21-09-22 13:40	5	0.20400000000000001	0.11599999999999999	0.0
21-09-22 13:50	5	0.0	0.0	0.0
21-09-22 14:00	5	0.636	0.02	2.476
21-09-22 14:10	5	0.0	0.0	0.472
21-09-22 14:20	5	0.0	0.0	0.0
21-09-22 14:30	5	0.0	0.0	0.0
21-09-22 14:40	5	0.0	0.0	0.0
21-09-22 14:50	5	0.012	0.0	0.332
21-09-22 15:00	5	0.26	0.0	0.9640000000000001
21-09-22 15:10	5	0.0	0.0	0.744
21-09-22 15:20	5	0.0	0.0	0.0
21-09-22 15:30	5	0.0	0.0	0.0
21-09-22 15:40	5	0.0	0.0	0.0
21-09-22 15:50	5	0.0	0.0	0.0
21-09-22 16:00	5	0.0	0.0	0.0
21-09-22 16:10	5	0.0	0.0	0.0
21-09-22 16:20	5	0.044	0.6679999999999999	0.024
21-09-22 16:30	5	0.0	0.0	0.0
21-09-22 16:40	5	0.048	0.492	1.1119999999999999
21-09-22 16:50	5	0.004	0.0	0.008
21-09-22 17:00	5	0.0	0.0	0.0
21-09-22 17:10	5	0.0	0.0	0.0
21-09-22 17:20	5	0.0	0.004	0.004
21-09-22 17:30	5	0.0	0.008	0.0
21-09-22 17:40	5	0.0	0.0	0.0
21-09-22 17:50	5	0.0	0.0	0.0
21-09-22 18:00	5	0.0	0.0	0.0
21-09-22 18:10	5	0.3	0.0	0.04
21-09-22 18:20	5	0.0	0.0	0.0
21-09-22 18:30	5	0.0	0.0	0.012
21-09-22 18:40	5	0.0	0.0	0.088
21-09-22 18:50	5	0.032	0.14	0.004
21-09-22 19:00	5	0.496	1.348	2.0
21-09-22 19:10	5	2.496	1.1800000000000002	0.272
21-09-22 19:20	5	2.064	0.11600000000000002	1.972
21-09-22 19:30	5	2.936	0.096	1.028
21-09-22 19:40	5	0.72	3.992	0.012
21-09-22 19:50	5	0.6639999999999999	4.4	0.08
21-09-22 20:00	5	0.0	0.0	0.0
21-09-22 20:10	5	0.268	0.0	0.004
21-09-22 20:20	5	1.752	0.044	1.04
21-09-22 20:30	5	0.0	0.0	1.5719999999999998
21-09-22 20:40	5	0.608	0.9879999999999999	3.2159999999999997
21-09-22 20:50	5	2.484	2.068	6.268000000000001
21-09-22 21:00	5	0.6960000000000001	3.268	0.244
21-09-22 21:10	5	0.8160000000000001	1.512	11.368
21-09-22 21:20	5	2.056	0.696	9.452000000000002
21-09-22 21:30	5	1.004	0.44399999999999995	11.164
21-09-22 21:40	5	0.188	0.0	4.3
21-09-22 21:50	5	0.0	0.0	0.008
21-09-22 22:00	5	0.028000000000000004	0.0	0.0
21-09-22 22:10	5	3.032	1.332	1.86
21-09-22 22:20	5	0.712	3.9440000000000004	5.348000000000001
21-09-22 22:30	5	2.46	6.0520000000000005	4.024
21-09-22 22:40	5	0.516	0.0	0.016
21-09-22 22:50	5	0.8960000000000001	0.9559999999999998	0.0
21-09-22 23:00	5	0.808	0.0	0.0
21-09-22 23:10	5	0.1	0.0	0.036
21-09-22 23:20	5	0.324	1.536	0.528
21-09-22 23:30	5	0.9800000000000001	5.008	0.044
21-09-22 23:40	5	0.04	0.14	0.0
21-09-22 23:50	5	0.0	0.0	0.0
21-09-23 00:00	5	0.0	0.284	0.0
21-09-23 00:10	5	0.06799999999999999	0.44800000000000006	0.0
21-09-23 00:20	5	1.848	0.844	0.152
21-09-23 00:30	5	4.856	1.248	0.22799999999999998
21-09-23 00:40	5	3.7119999999999997	8.184000000000001	0.45199999999999996
21-09-23 00:50	5	4.264	8.096	0.264
21-09-23 01:00	5	4.4	3.7600000000000002	5.62
21-09-23 01:10	5	6.276000000000001	10.244	14.956
21-09-23 01:20	5	10.192	3.1599999999999997	4.544
21-09-23 01:30	5	3.9160000000000004	0.9040000000000001	3.44
21-09-23 01:40	5	9.576	3.7120000000000006	3.7159999999999997
21-09-23 01:50	5	13.312000000000001	4.016	2.7640000000000002
21-09-23 02:00	5	4.728000000000001	9.58	9.26
21-09-23 02:10	5	3.8	0.44400000000000006	5.604000000000001
21-09-23 02:20	5	3.2840000000000003	1.72	11.664
21-09-23 02:30	5	2.2920000000000003	12.652	0.64
21-09-23 02:40	5	11.107999999999999	4.652	6.036
21-09-23 02:50	5	12.02	17.912	5.132
21-09-23 03:00	5	2.644	9.616000000000001	11.024000000000001
21-09-23 03:10	5	0.9279999999999999	12.288	2.516
21-09-23 03:20	5	2.0639999999999996	18.56	6.324
21-09-23 03:30	5	0.776	6.5	11.008
21-09-23 03:40	5	0.248	4.824	4.724
21-09-23 03:50	5	0.10800000000000001	11.303999999999998	1.056
21-09-23 04:00	5	0.124	10.112	0.0
21-09-23 04:10	5	0.0	13.064000000000002	0.244
21-09-23 04:20	5	0.0	5.176	0.0
21-09-23 04:30	5	4.228	6.896000000000001	0.45600000000000007
21-09-23 04:40	5	0.0	1.328	0.0
21-09-23 04:50	5	4.548	10.947999999999999	0.41200000000000003
21-09-23 05:00	5	0.22800000000000004	1.2120000000000002	0.0
21-09-23 05:10	5	5.228	0.62	0.4760000000000001
21-09-23 05:20	5	10.468	0.23600000000000004	0.532
21-09-23 05:30	5	12.744	0.0	0.128
21-09-23 05:40	5	2.9080000000000004	0.152	0.332
21-09-23 05:50	5	4.516	0.0	1.104
21-09-23 06:00	5	14.924000000000001	1.916	1.1760000000000002
21-09-23 06:10	5	2.356	3.012	0.076
21-09-23 06:20	5	5.508000000000001	1.7919999999999998	0.528
21-09-23 06:30	5	17.692	11.728	0.15599999999999997
21-09-23 06:40	5	4.208	0.15599999999999997	0.4119999999999999
21-09-23 06:50	5	1.048	0.0	0.192
21-09-23 07:00	6	0.5760000000000001	0.0	0.0
21-09-23 07:10	6	0.0	0.0	0.788
21-09-23 07:20	6	5.76	4.252	5.840000000000001
21-09-23 07:30	6	0.916	0.728	0.76
21-09-23 07:40	6	0.0	0.304	0.0
21-09-23 07:50	6	0.0	0.0	0.0
21-09-23 08:00	6	0.008	0.016	0.624
21-09-23 08:10	6	0.0	0.0	0.0
21-09-23 08:20	6	0.0	0.0	0.0
21-09-23 08:30	6	0.0	0.0	0.0
21-09-23 08:40	6	0.0	0.012	0.176
21-09-23 08:50	6	0.0	0.0	0.0
21-09-23 09:00	6	0.0	0.0	0.0
21-09-23 09:10	6	0.0	0.0	0.0
21-09-23 09:20	6	0.0	0.0	0.0
21-09-23 09:30	6	0.0	0.0	0.0
21-09-23 09:40	6	0.016	0.0	0.0
21-09-23 09:50	6	0.0	0.404	0.0
21-09-23 10:00	6	3.2359999999999998	5.888	8.028
21-09-23 10:10	6	not_recorded	not_recorded	not_recorded
21-09-23 10:20	6	not_recorded	not_recorded	not_recorded
21-09-23 10:30	6	not_recorded	not_recorded	not_recorded
21-09-23 10:40	6	not_recorded	not_recorded	not_recorded
21-09-23 10:50	6	not_recorded	not_recorded	not_recorded
21-09-23 11:00	6	not_recorded	not_recorded	not_recorded
21-09-23 11:10	6	not_recorded	not_recorded	not_recorded
21-09-23 11:20	6	not_recorded	not_recorded	not_recorded
21-09-23 11:30	6	not_recorded	not_recorded	not_recorded
21-09-23 11:40	6	not_recorded	not_recorded	not_recorded
21-09-23 11:50	6	not_recorded	not_recorded	not_recorded
21-09-23 12:00	6	not_recorded	not_recorded	not_recorded
21-09-23 12:10	6	not_recorded	not_recorded	not_recorded
21-09-23 12:20	6	not_recorded	not_recorded	not_recorded
21-09-23 12:30	6	not_recorded	not_recorded	not_recorded
21-09-23 12:40	6	not_recorded	not_recorded	not_recorded
21-09-23 12:50	6	not_recorded	not_recorded	not_recorded
21-09-23 13:00	6	not_recorded	not_recorded	not_recorded
21-09-23 13:10	6	not_recorded	not_recorded	not_recorded
21-09-23 13:20	6	not_recorded	not_recorded	not_recorded
21-09-23 13:30	6	not_recorded	not_recorded	not_recorded
21-09-23 13:40	6	not_recorded	not_recorded	not_recorded
21-09-23 13:50	6	not_recorded	not_recorded	not_recorded
21-09-23 14:00	6	not_recorded	not_recorded	not_recorded
21-09-23 14:10	6	not_recorded	not_recorded	not_recorded
21-09-23 14:20	6	not_recorded	not_recorded	not_recorded
21-09-23 14:30	6	not_recorded	not_recorded	not_recorded
21-09-23 14:40	6	not_recorded	not_recorded	not_recorded
21-09-23 14:50	6	not_recorded	not_recorded	not_recorded
21-09-23 15:00	6	not_recorded	not_recorded	not_recorded
21-09-23 15:10	6	not_recorded	not_recorded	not_recorded
21-09-23 15:20	6	not_recorded	not_recorded	not_recorded
21-09-23 15:30	6	not_recorded	not_recorded	not_recorded
21-09-23 15:40	6	not_recorded	not_recorded	not_recorded
21-09-23 15:50	6	not_recorded	not_recorded	not_recorded
21-09-23 16:00	6	not_recorded	not_recorded	not_recorded
21-09-23 16:10	6	not_recorded	not_recorded	not_recorded
21-09-23 16:20	6	not_recorded	not_recorded	not_recorded
21-09-23 16:30	6	not_recorded	not_recorded	not_recorded
21-09-23 16:40	6	not_recorded	not_recorded	not_recorded
21-09-23 16:50	6	not_recorded	not_recorded	not_recorded
21-09-23 17:00	6	not_recorded	not_recorded	not_recorded
21-09-23 17:10	6	not_recorded	not_recorded	not_recorded
21-09-23 17:20	6	not_recorded	not_recorded	not_recorded
21-09-23 17:30	6	not_recorded	not_recorded	not_recorded
21-09-23 17:40	6	not_recorded	not_recorded	not_recorded
21-09-23 17:50	6	not_recorded	not_recorded	not_recorded
21-09-23 18:00	6	not_recorded	not_recorded	not_recorded
21-09-23 18:10	6	not_recorded	not_recorded	not_recorded
21-09-23 18:20	6	not_recorded	not_recorded	not_recorded
21-09-23 18:30	6	not_recorded	not_recorded	not_recorded
21-09-23 18:40	6	not_recorded	not_recorded	not_recorded
21-09-23 18:50	6	not_recorded	not_recorded	not_recorded
21-09-23 19:00	6	not_recorded	not_recorded	not_recorded
21-09-23 19:10	6	not_recorded	not_recorded	not_recorded
21-09-23 19:20	6	not_recorded	not_recorded	not_recorded
21-09-23 19:30	6	not_recorded	not_recorded	not_recorded
21-09-23 19:40	6	not_recorded	not_recorded	not_recorded
21-09-23 19:50	6	not_recorded	not_recorded	not_recorded
21-09-23 20:00	6	not_recorded	not_recorded	not_recorded
21-09-23 20:10	6	not_recorded	not_recorded	not_recorded
21-09-23 20:20	6	not_recorded	not_recorded	not_recorded
21-09-23 20:30	6	not_recorded	not_recorded	not_recorded
21-09-23 20:40	6	not_recorded	not_recorded	not_recorded
21-09-23 20:50	6	not_recorded	not_recorded	not_recorded
21-09-23 21:00	6	not_recorded	not_recorded	not_recorded
21-09-23 21:10	6	not_recorded	not_recorded	not_recorded
21-09-23 21:20	6	not_recorded	not_recorded	not_recorded
21-09-23 21:30	6	not_recorded	not_recorded	not_recorded
21-09-23 21:40	6	not_recorded	not_recorded	not_recorded
21-09-23 21:50	6	not_recorded	not_recorded	not_recorded
21-09-23 22:00	6	not_recorded	not_recorded	not_recorded
21-09-23 22:10	6	not_recorded	not_recorded	not_recorded
21-09-23 22:20	6	not_recorded	not_recorded	not_recorded
21-09-23 22:30	6	not_recorded	not_recorded	not_recorded
21-09-23 22:40	6	not_recorded	not_recorded	not_recorded
21-09-23 22:50	6	not_recorded	not_recorded	not_recorded
21-09-23 23:00	6	not_recorded	not_recorded	not_recorded
21-09-23 23:10	6	not_recorded	not_recorded	not_recorded
21-09-23 23:20	6	not_recorded	not_recorded	not_recorded
21-09-23 23:30	6	not_recorded	not_recorded	not_recorded
21-09-23 23:40	6	not_recorded	not_recorded	not_recorded
21-09-23 23:50	6	not_recorded	not_recorded	not_recorded
21-09-24 00:00	6	not_recorded	not_recorded	not_recorded
21-09-24 00:10	6	not_recorded	not_recorded	not_recorded
21-09-24 00:20	6	not_recorded	not_recorded	not_recorded
21-09-24 00:30	6	not_recorded	not_recorded	not_recorded
21-09-24 00:40	6	not_recorded	not_recorded	not_recorded
21-09-24 00:50	6	not_recorded	not_recorded	not_recorded
21-09-24 01:00	6	not_recorded	not_recorded	not_recorded
21-09-24 01:10	6	not_recorded	not_recorded	not_recorded
21-09-24 01:20	6	not_recorded	not_recorded	not_recorded
21-09-24 01:30	6	not_recorded	not_recorded	not_recorded
21-09-24 01:40	6	not_recorded	not_recorded	not_recorded
21-09-24 01:50	6	not_recorded	not_recorded	not_recorded
21-09-24 02:00	6	not_recorded	not_recorded	not_recorded
21-09-24 02:10	6	not_recorded	not_recorded	not_recorded
21-09-24 02:20	6	not_recorded	not_recorded	not_recorded
21-09-24 02:30	6	not_recorded	not_recorded	not_recorded
21-09-24 02:40	6	not_recorded	not_recorded	not_recorded
21-09-24 02:50	6	not_recorded	not_recorded	not_recorded
21-09-24 03:00	6	not_recorded	not_recorded	not_recorded
21-09-24 03:10	6	not_recorded	not_recorded	not_recorded
21-09-24 03:20	6	not_recorded	not_recorded	not_recorded
21-09-24 03:30	6	not_recorded	not_recorded	not_recorded
21-09-24 03:40	6	not_recorded	not_recorded	not_recorded
21-09-24 03:50	6	not_recorded	not_recorded	not_recorded
21-09-24 04:00	6	not_recorded	not_recorded	not_recorded
21-09-24 04:10	6	not_recorded	not_recorded	not_recorded
21-09-24 04:20	6	not_recorded	not_recorded	not_recorded
21-09-24 04:30	6	not_recorded	not_recorded	not_recorded
21-09-24 04:40	6	not_recorded	not_recorded	not_recorded
21-09-24 04:50	6	not_recorded	not_recorded	not_recorded
21-09-24 05:00	6	not_recorded	not_recorded	not_recorded
21-09-24 05:10	6	not_recorded	not_recorded	not_recorded
21-09-24 05:20	6	not_recorded	not_recorded	not_recorded
21-09-24 05:30	6	not_recorded	not_recorded	not_recorded
21-09-24 05:40	6	not_recorded	not_recorded	not_recorded
21-09-24 05:50	6	not_recorded	not_recorded	not_recorded
21-09-24 06:00	6	not_recorded	not_recorded	not_recorded
21-09-24 06:10	6	not_recorded	not_recorded	not_recorded
21-09-24 06:20	6	not_recorded	not_recorded	not_recorded
21-09-24 06:30	6	not_recorded	not_recorded	not_recorded
21-09-24 06:40	6	not_recorded	not_recorded	not_recorded
21-09-24 06:50	6	not_recorded	not_recorded	not_recorded
