# Supplementary material for: Rodent home cage monitoring for preclinical safety pharmacology assessment: results of a multi-company validation evaluating nonclinical and clinical data from three compounds
Source: Front Toxicol. 2025 Nov 5;7:1655330. doi: 10.3389/ftox.2025.1655330 (PMC12626872; doi:10.3389/ftox.2025.1655330)
Supplement: Supplementary file 1 [file DataSheet1.zip › GSK/GSK_Rearing_050_Cage-1.csv]

timestamp	day_index	985141003627849	985141003627850	985141003627851
21-09-03 07:00	-4	not_recorded	not_recorded	not_recorded
21-09-03 07:10	-4	not_recorded	not_recorded	not_recorded
21-09-03 07:20	-4	not_recorded	not_recorded	not_recorded
21-09-03 07:30	-4	not_recorded	not_recorded	not_recorded
21-09-03 07:40	-4	not_recorded	not_recorded	not_recorded
21-09-03 07:50	-4	not_recorded	not_recorded	not_recorded
21-09-03 08:00	-4	not_recorded	not_recorded	not_recorded
21-09-03 08:10	-4	not_recorded	not_recorded	not_recorded
21-09-03 08:20	-4	not_recorded	not_recorded	not_recorded
21-09-03 08:30	-4	not_recorded	not_recorded	not_recorded
21-09-03 08:40	-4	not_recorded	not_recorded	not_recorded
21-09-03 08:50	-4	not_recorded	not_recorded	not_recorded
21-09-03 09:00	-4	not_recorded	not_recorded	not_recorded
21-09-03 09:10	-4	not_recorded	not_recorded	not_recorded
21-09-03 09:20	-4	not_recorded	not_recorded	not_recorded
21-09-03 09:30	-4	not_recorded	not_recorded	not_recorded
21-09-03 09:40	-4	not_recorded	not_recorded	not_recorded
21-09-03 09:50	-4	0.0	0.0	0.0
21-09-03 10:00	-4	0.0	0.0	0.0
21-09-03 10:10	-4	3.016	0.148	1.8199999999999998
21-09-03 10:20	-4	0.712	0.07600000000000001	2.228
21-09-03 10:30	-4	2.32	6.008	1.136
21-09-03 10:40	-4	1.876	3.96	0.8
21-09-03 10:50	-4	0.052000000000000005	0.944	0.0
21-09-03 11:00	-4	0.0	0.0	0.0
21-09-03 11:10	-4	0.0	0.0	0.0
21-09-03 11:20	-4	0.008	0.028000000000000004	0.0
21-09-03 11:30	-4	0.0	0.0	0.0
21-09-03 11:40	-4	0.0	3.344	0.4720000000000001
21-09-03 11:50	-4	0.0	0.0	0.0
21-09-03 12:00	-4	0.0	0.0	0.0
21-09-03 12:10	-4	0.0	0.0	0.0
21-09-03 12:20	-4	0.0	0.0	0.0
21-09-03 12:30	-4	0.0	0.0	0.0
21-09-03 12:40	-4	0.0	0.0	0.0
21-09-03 12:50	-4	0.0	0.0	0.0
21-09-03 13:00	-4	0.0	0.0	0.02
21-09-03 13:10	-4	0.088	0.0	0.0
21-09-03 13:20	-4	0.0	0.0	0.0
21-09-03 13:30	-4	0.0	0.0	0.0
21-09-03 13:40	-4	0.016	0.0	0.0
21-09-03 13:50	-4	0.0	0.0	0.0
21-09-03 14:00	-4	0.0	0.0	0.0
21-09-03 14:10	-4	0.0	0.0	0.0
21-09-03 14:20	-4	0.024	0.0	0.0
21-09-03 14:30	-4	4.747999999999999	9.152	2.04
21-09-03 14:40	-4	0.188	1.052	1.292
21-09-03 14:50	-4	0.0	0.0	0.0
21-09-03 15:00	-4	0.0	0.0	0.0
21-09-03 15:10	-4	0.0	0.076	0.05600000000000001
21-09-03 15:20	-4	0.0	0.0	0.0
21-09-03 15:30	-4	0.0	0.0	0.0
21-09-03 15:40	-4	0.0	0.20800000000000002	0.08
21-09-03 15:50	-4	0.0	0.0	0.0
21-09-03 16:00	-4	0.0	0.0	0.0
21-09-03 16:10	-4	0.0	0.0	0.02
21-09-03 16:20	-4	2.008	0.032	0.0
21-09-03 16:30	-4	0.536	4.664	0.052000000000000005
21-09-03 16:40	-4	0.4720000000000001	0.012	1.3960000000000001
21-09-03 16:50	-4	0.0	0.0	0.048
21-09-03 17:00	-4	0.0	0.0	1.452
21-09-03 17:10	-4	1.064	0.1	0.0
21-09-03 17:20	-4	0.156	0.76	0.38
21-09-03 17:30	-4	0.324	0.9360000000000002	2.2960000000000003
21-09-03 17:40	-4	0.0	0.8560000000000001	0.0
21-09-03 17:50	-4	1.3559999999999999	0.6759999999999999	0.0
21-09-03 18:00	-4	0.0	0.0	0.0
21-09-03 18:10	-4	0.0	0.0	0.0
21-09-03 18:20	-4	0.0	0.0	0.0
21-09-03 18:30	-4	0.0	0.0	0.0
21-09-03 18:40	-4	0.0	0.0	0.0
21-09-03 18:50	-4	0.0	0.0	0.572
21-09-03 19:00	-4	0.0	0.0	0.0
21-09-03 19:10	-4	0.0	0.0	0.008
21-09-03 19:20	-4	1.5719999999999998	3.5119999999999996	2.944
21-09-03 19:30	-4	0.0	2.3440000000000003	0.484
21-09-03 19:40	-4	0.312	1.9560000000000002	0.028000000000000004
21-09-03 19:50	-4	0.0	0.0	0.0
21-09-03 20:00	-4	0.05600000000000001	0.0	0.1
21-09-03 20:10	-4	0.0	0.0	0.268
21-09-03 20:20	-4	0.10800000000000001	0.012	1.096
21-09-03 20:30	-4	1.6920000000000002	1.816	0.45200000000000007
21-09-03 20:40	-4	0.22800000000000004	4.08	0.704
21-09-03 20:50	-4	0.092	0.0	0.192
21-09-03 21:00	-4	0.148	0.584	0.5
21-09-03 21:10	-4	0.41200000000000003	0.036	0.22800000000000004
21-09-03 21:20	-4	1.924	6.124	0.648
21-09-03 21:30	-4	2.832	10.312000000000001	4.9
21-09-03 21:40	-4	0.048	1.48	0.048
21-09-03 21:50	-4	0.0	0.0	0.0
21-09-03 22:00	-4	0.0	0.024	0.036
21-09-03 22:10	-4	0.26	4.32	0.04
21-09-03 22:20	-4	0.02	6.5280000000000005	3.6719999999999997
21-09-03 22:30	-4	3.076	7.536	5.248
21-09-03 22:40	-4	0.268	16.284	7.832000000000001
21-09-03 22:50	-4	2.316	3.476	8.272
21-09-03 23:00	-4	3.5	3.968	3.588
21-09-03 23:10	-4	1.3639999999999999	5.08	4.4
21-09-03 23:20	-4	0.23600000000000004	2.7920000000000003	2.136
21-09-03 23:30	-4	0.11600000000000002	9.124	2.348
21-09-03 23:40	-4	0.036	0.128	10.824
21-09-03 23:50	-4	2.856	2.352	2.668
21-09-04 00:00	-4	0.04	0.6599999999999999	0.732
21-09-04 00:10	-4	3.9479999999999995	10.556000000000001	4.596
21-09-04 00:20	-4	1.1	8.032	8.692
21-09-04 00:30	-4	2.2399999999999998	3.88	12.172
21-09-04 00:40	-4	0.0	0.0	0.048
21-09-04 00:50	-4	1.2920000000000003	0.016	0.0
21-09-04 01:00	-4	5.832	0.8280000000000001	2.056
21-09-04 01:10	-4	12.540000000000001	0.0	1.8040000000000003
21-09-04 01:20	-4	4.788	5.112	0.048
21-09-04 01:30	-4	5.856	1.176	2.092
21-09-04 01:40	-4	13.548000000000002	5.0	5.988
21-09-04 01:50	-4	6.5920000000000005	6.872	2.7640000000000002
21-09-04 02:00	-4	13.568000000000001	1.612	1.032
21-09-04 02:10	-4	12.556000000000001	0.028000000000000004	3.688
21-09-04 02:20	-4	12.74	8.867999999999999	1.5959999999999999
21-09-04 02:30	-4	4.928	1.0239999999999998	3.216
21-09-04 02:40	-4	10.556000000000001	1.304	3.38
21-09-04 02:50	-4	11.748000000000001	4.148	6.364
21-09-04 03:00	-4	9.704	0.0	5.748
21-09-04 03:10	-4	0.6799999999999999	2.116	0.836
21-09-04 03:20	-4	0.196	0.0	0.0
21-09-04 03:30	-4	0.592	1.108	1.324
21-09-04 03:40	-4	1.752	3.8840000000000003	1.136
21-09-04 03:50	-4	1.6280000000000001	10.74	3.344
21-09-04 04:00	-4	3.5	4.42	1.1
21-09-04 04:10	-4	3.932	4.732	8.576
21-09-04 04:20	-4	6.5120000000000005	9.080000000000002	6.160000000000001
21-09-04 04:30	-4	7.792	5.9079999999999995	1.832
21-09-04 04:40	-4	1.34	5.9879999999999995	3.868
21-09-04 04:50	-4	11.032	1.544	4.428
21-09-04 05:00	-4	10.164	1.7079999999999997	6.484
21-09-04 05:10	-4	3.4800000000000004	7.76	4.272
21-09-04 05:20	-4	9.136	1.764	0.9359999999999999
21-09-04 05:30	-4	9.204	14.996	0.536
21-09-04 05:40	-4	19.032	15.308000000000002	0.21200000000000002
21-09-04 05:50	-4	5.792	3.4880000000000004	0.0
21-09-04 06:00	-4	4.064	6.068	2.8960000000000004
21-09-04 06:10	-4	5.088	7.44	4.932
21-09-04 06:20	-4	1.036	6.232	1.8720000000000003
21-09-04 06:30	-4	15.388	8.72	5.86
21-09-04 06:40	-4	4.94	10.112	13.815999999999999
21-09-04 06:50	-4	9.552000000000001	0.636	4.804
21-09-04 07:00	-3	6.1240000000000006	0.192	0.0
21-09-04 07:10	-3	9.032	2.62	2.4360000000000004
21-09-04 07:20	-3	0.16799999999999998	0.0	0.0
21-09-04 07:30	-3	2.652	0.22400000000000003	3.376
21-09-04 07:40	-3	0.0	0.0	0.0
21-09-04 07:50	-3	0.0	0.0	0.0
21-09-04 08:00	-3	0.0	0.036	0.176
21-09-04 08:10	-3	0.0	0.0	0.0
21-09-04 08:20	-3	0.0	0.0	0.0
21-09-04 08:30	-3	0.0	0.0	0.0
21-09-04 08:40	-3	0.0	0.0	0.0
21-09-04 08:50	-3	0.0	0.0	0.0
21-09-04 09:00	-3	0.0	0.0	0.0
21-09-04 09:10	-3	0.0	0.0	0.0
21-09-04 09:20	-3	0.0	0.0	0.0
21-09-04 09:30	-3	0.0	0.0	0.0
21-09-04 09:40	-3	0.0	0.0	0.0
21-09-04 09:50	-3	0.0	0.528	0.0
21-09-04 10:00	-3	0.0	0.0	0.0
21-09-04 10:10	-3	0.45200000000000007	1.2200000000000002	0.572
21-09-04 10:20	-3	0.632	0.016	0.0
21-09-04 10:30	-3	7.06	0.76	1.44
21-09-04 10:40	-3	3.032	0.572	0.476
21-09-04 10:50	-3	0.64	1.536	1.8039999999999998
21-09-04 11:00	-3	1.9280000000000002	0.74	0.0
21-09-04 11:10	-3	12.027999999999999	5.056	2.416
21-09-04 11:20	-3	1.02	1.3359999999999999	2.2
21-09-04 11:30	-3	2.484	0.376	0.16399999999999998
21-09-04 11:40	-3	0.0	0.0	0.0
21-09-04 11:50	-3	0.0	0.0	0.0
21-09-04 12:00	-3	0.0	0.0	0.0
21-09-04 12:10	-3	0.0	0.0	0.0
21-09-04 12:20	-3	0.0	0.0	0.0
21-09-04 12:30	-3	0.0	0.0	0.0
21-09-04 12:40	-3	0.0	0.0	0.0
21-09-04 12:50	-3	0.0	0.0	0.0
21-09-04 13:00	-3	0.0	0.0	0.0
21-09-04 13:10	-3	0.0	0.0	0.0
21-09-04 13:20	-3	0.0	0.10800000000000001	0.0
21-09-04 13:30	-3	0.0	0.0	0.0
21-09-04 13:40	-3	0.0	0.0	0.012
21-09-04 13:50	-3	3.052	0.12	4.164
21-09-04 14:00	-3	0.0	0.0	0.0
21-09-04 14:10	-3	0.0	0.0	0.0
21-09-04 14:20	-3	0.0	0.0	0.0
21-09-04 14:30	-3	0.0	0.0	0.0
21-09-04 14:40	-3	0.0	0.0	0.0
21-09-04 14:50	-3	0.0	0.0	0.0
21-09-04 15:00	-3	0.844	0.508	0.0
21-09-04 15:10	-3	0.0	0.0	0.0
21-09-04 15:20	-3	0.0	0.0	0.0
21-09-04 15:30	-3	0.0	0.0	0.0
21-09-04 15:40	-3	0.0	2.06	0.0
21-09-04 15:50	-3	0.0	0.0	0.0
21-09-04 16:00	-3	0.0	0.0	0.0
21-09-04 16:10	-3	0.0	0.0	0.016
21-09-04 16:20	-3	0.024	0.0	0.088
21-09-04 16:30	-3	0.092	0.05600000000000001	0.696
21-09-04 16:40	-3	0.0	0.0	0.0
21-09-04 16:50	-3	0.0	0.6599999999999999	0.1
21-09-04 17:00	-3	0.0	0.0	0.0
21-09-04 17:10	-3	0.0	0.0	0.0
21-09-04 17:20	-3	0.0	0.0	0.0
21-09-04 17:30	-3	0.0	0.0	0.0
21-09-04 17:40	-3	0.0	0.0	0.0
21-09-04 17:50	-3	0.0	0.0	0.0
21-09-04 18:00	-3	0.012	0.0	0.0
21-09-04 18:10	-3	1.496	0.06000000000000001	1.1480000000000001
21-09-04 18:20	-3	0.58	0.0	0.0
21-09-04 18:30	-3	0.11200000000000002	0.064	0.0
21-09-04 18:40	-3	0.596	0.044	0.0
21-09-04 18:50	-3	0.0	0.0	0.0
21-09-04 19:00	-3	0.0	0.0	0.0
21-09-04 19:10	-3	0.0	0.004	0.0
21-09-04 19:20	-3	2.5	1.128	1.46
21-09-04 19:30	-3	2.544	11.575999999999999	5.792
21-09-04 19:40	-3	1.488	1.276	0.524
21-09-04 19:50	-3	0.0	0.0	0.0
21-09-04 20:00	-3	0.0	0.256	0.0
21-09-04 20:10	-3	0.0	1.6079999999999999	0.4720000000000001
21-09-04 20:20	-3	0.24	3.772	0.0
21-09-04 20:30	-3	0.0	1.0	0.0
21-09-04 20:40	-3	0.0	0.0	0.0
21-09-04 20:50	-3	0.02	0.0	0.032
21-09-04 21:00	-3	0.048	0.5760000000000001	1.6919999999999997
21-09-04 21:10	-3	0.22000000000000003	0.052000000000000005	0.4800000000000001
21-09-04 21:20	-3	1.42	1.48	0.016
21-09-04 21:30	-3	1.864	2.4520000000000004	0.608
21-09-04 21:40	-3	3.7760000000000007	6.984	1.424
21-09-04 21:50	-3	0.36	0.688	2.212
21-09-04 22:00	-3	0.0	0.0	0.0
21-09-04 22:10	-3	0.192	0.352	0.41600000000000004
21-09-04 22:20	-3	0.016	1.6320000000000001	2.812
21-09-04 22:30	-3	1.504	2.1399999999999997	0.024
21-09-04 22:40	-3	0.5640000000000001	3.816	2.908
21-09-04 22:50	-3	1.384	2.864	6.868
21-09-04 23:00	-3	3.188	11.168	3.684
21-09-04 23:10	-3	4.852	4.244	3.696
21-09-04 23:20	-3	1.8960000000000001	8.452	6.008000000000001
21-09-04 23:30	-3	0.6679999999999999	4.087999999999999	0.8880000000000001
21-09-04 23:40	-3	1.3920000000000001	6.284	9.251999999999999
21-09-04 23:50	-3	2.6719999999999997	3.1759999999999997	6.848000000000001
21-09-05 00:00	-3	7.428	9.1	6.8
21-09-05 00:10	-3	9.888	8.895999999999999	9.856
21-09-05 00:20	-3	8.024000000000001	2.2359999999999998	1.8920000000000001
21-09-05 00:30	-3	0.176	3.8600000000000003	4.536
21-09-05 00:40	-3	1.704	5.036	5.916
21-09-05 00:50	-3	0.364	5.188000000000001	2.728
21-09-05 01:00	-3	0.0	1.116	0.236
21-09-05 01:10	-3	0.0	0.0	0.0
21-09-05 01:20	-3	0.4600000000000001	0.0	0.0
21-09-05 01:30	-3	3.4	0.45200000000000007	0.10400000000000001
21-09-05 01:40	-3	19.364	4.5200000000000005	1.004
21-09-05 01:50	-3	15.959999999999999	3.076	0.8039999999999999
21-09-05 02:00	-3	14.952000000000002	1.488	0.556
21-09-05 02:10	-3	10.856	0.596	0.192
21-09-05 02:20	-3	13.163999999999998	2.004	0.3
21-09-05 02:30	-3	6.952000000000001	1.072	1.9120000000000001
21-09-05 02:40	-3	1.1960000000000002	1.8800000000000001	0.0
21-09-05 02:50	-3	8.552000000000001	4.46	2.316
21-09-05 03:00	-3	8.876000000000001	8.244	1.584
21-09-05 03:10	-3	8.584	9.036000000000001	1.052
21-09-05 03:20	-3	9.924000000000001	15.856	1.564
21-09-05 03:30	-3	12.6	7.0120000000000005	2.48
21-09-05 03:40	-3	0.016	0.4800000000000001	2.7399999999999998
21-09-05 03:50	-3	0.612	5.58	0.072
21-09-05 04:00	-3	0.624	7.5120000000000005	1.3080000000000003
21-09-05 04:10	-3	0.364	3.024	0.032
21-09-05 04:20	-3	1.636	4.5760000000000005	5.444
21-09-05 04:30	-3	7.7440000000000015	13.644	6.348000000000001
21-09-05 04:40	-3	2.368	8.052000000000001	6.492
21-09-05 04:50	-3	3.0	1.6640000000000001	0.26
21-09-05 05:00	-3	0.0	0.0	1.884
21-09-05 05:10	-3	0.492	0.008	4.36
21-09-05 05:20	-3	0.012	0.0	0.032
21-09-05 05:30	-3	4.215999999999999	0.868	2.996
21-09-05 05:40	-3	4.6240000000000006	0.22800000000000004	3.364
21-09-05 05:50	-3	7.6240000000000006	0.668	6.072
21-09-05 06:00	-3	9.836	5.0600000000000005	7.668000000000001
21-09-05 06:10	-3	6.824000000000001	9.632	0.984
21-09-05 06:20	-3	11.116	0.5399999999999999	0.808
21-09-05 06:30	-3	2.528	5.712000000000001	2.16
21-09-05 06:40	-3	10.504	8.548	0.488
21-09-05 06:50	-3	7.851999999999999	6.840000000000001	0.288
21-09-05 07:00	-2	0.164	0.0	2.516
21-09-05 07:10	-2	0.8720000000000001	0.0	0.9560000000000001
21-09-05 07:20	-2	0.0	0.0	0.0
21-09-05 07:30	-2	0.0	0.0	0.0
21-09-05 07:40	-2	0.0	0.0	0.0
21-09-05 07:50	-2	0.0	0.0	0.0
21-09-05 08:00	-2	0.0	2.176	0.0
21-09-05 08:10	-2	0.044	1.224	0.0
21-09-05 08:20	-2	0.0	0.0	0.0
21-09-05 08:30	-2	0.0	0.0	0.0
21-09-05 08:40	-2	0.8480000000000001	3.188	3.7880000000000003
21-09-05 08:50	-2	0.0	0.0	0.0
21-09-05 09:00	-2	0.0	0.0	0.0
21-09-05 09:10	-2	0.0	0.0	0.0
21-09-05 09:20	-2	0.0	0.0	0.0
21-09-05 09:30	-2	0.0	0.0	0.0
21-09-05 09:40	-2	0.0	0.0	0.0
21-09-05 09:50	-2	0.04	0.0	0.0
21-09-05 10:00	-2	0.0	0.0	0.0
21-09-05 10:10	-2	0.0	0.0	0.0
21-09-05 10:20	-2	0.576	0.9480000000000001	0.0
21-09-05 10:30	-2	0.384	1.56	0.42400000000000004
21-09-05 10:40	-2	1.588	0.0	0.764
21-09-05 10:50	-2	0.0	0.0	0.02
21-09-05 11:00	-2	0.152	0.0	0.08399999999999999
21-09-05 11:10	-2	0.072	0.0	0.0
21-09-05 11:20	-2	6.456	0.5840000000000001	3.196
21-09-05 11:30	-2	7.279999999999999	4.74	4.0920000000000005
21-09-05 11:40	-2	18.996000000000002	3.0159999999999996	0.696
21-09-05 11:50	-2	1.7920000000000003	0.08399999999999999	5.416
21-09-05 12:00	-2	0.0	0.0	0.0
21-09-05 12:10	-2	0.0	0.0	0.0
21-09-05 12:20	-2	0.0	0.0	0.0
21-09-05 12:30	-2	0.0	0.0	0.0
21-09-05 12:40	-2	0.0	0.0	0.0
21-09-05 12:50	-2	0.0	0.0	0.0
21-09-05 13:00	-2	10.288	8.432	6.688000000000001
21-09-05 13:10	-2	0.512	0.764	0.42800000000000005
21-09-05 13:20	-2	2.2039999999999997	0.0	0.132
21-09-05 13:30	-2	0.0	0.0	0.0
21-09-05 13:40	-2	0.548	0.0	0.356
21-09-05 13:50	-2	0.0	0.0	0.0
21-09-05 14:00	-2	0.0	0.0	0.0
21-09-05 14:10	-2	0.0	0.0	0.0
21-09-05 14:20	-2	0.0	0.152	0.004
21-09-05 14:30	-2	0.0	0.0	0.0
21-09-05 14:40	-2	0.0	0.0	0.0
21-09-05 14:50	-2	0.0	0.0	0.0
21-09-05 15:00	-2	0.0	0.0	0.0
21-09-05 15:10	-2	0.0	0.0	0.0
21-09-05 15:20	-2	0.18	1.8039999999999998	0.0
21-09-05 15:30	-2	0.0	0.42800000000000005	0.0
21-09-05 15:40	-2	0.0	0.0	0.0
21-09-05 15:50	-2	0.0	0.0	0.0
21-09-05 16:00	-2	0.0	0.0	0.0
21-09-05 16:10	-2	0.0	0.0	0.0
21-09-05 16:20	-2	0.0	0.82	0.0
21-09-05 16:30	-2	0.0	0.0	0.0
21-09-05 16:40	-2	0.0	0.0	0.0
21-09-05 16:50	-2	0.012	0.0	0.0
21-09-05 17:00	-2	9.992	0.43600000000000005	2.3600000000000003
21-09-05 17:10	-2	7.5120000000000005	2.144	0.9800000000000001
21-09-05 17:20	-2	0.868	4.0	0.124
21-09-05 17:30	-2	1.032	10.14	0.38
21-09-05 17:40	-2	0.132	3.536	0.348
21-09-05 17:50	-2	0.0	0.0	0.0
21-09-05 18:00	-2	0.0	0.0	0.0
21-09-05 18:10	-2	0.0	0.0	0.26
21-09-05 18:20	-2	0.0	0.0	0.0
21-09-05 18:30	-2	0.0	0.0	0.0
21-09-05 18:40	-2	0.0	0.0	0.0
21-09-05 18:50	-2	0.0	0.048	0.0
21-09-05 19:00	-2	0.0	0.0	0.0
21-09-05 19:10	-2	1.9240000000000002	0.276	1.7439999999999998
21-09-05 19:20	-2	0.844	3.268	4.1240000000000006
21-09-05 19:30	-2	1.256	6.58	2.064
21-09-05 19:40	-2	1.6320000000000001	5.784	0.08
21-09-05 19:50	-2	3.308	3.876	3.7079999999999997
21-09-05 20:00	-2	3.34	2.592	1.6720000000000002
21-09-05 20:10	-2	0.316	2.6719999999999997	1.3599999999999999
21-09-05 20:20	-2	0.176	0.184	0.0
21-09-05 20:30	-2	0.0	0.0	0.0
21-09-05 20:40	-2	0.0	1.6960000000000002	0.0
21-09-05 20:50	-2	0.13599999999999998	0.288	0.0
21-09-05 21:00	-2	0.352	7.628	0.32
21-09-05 21:10	-2	1.472	4.484	0.0
21-09-05 21:20	-2	0.0	0.932	0.0
21-09-05 21:30	-2	2.2399999999999998	10.267999999999999	1.964
21-09-05 21:40	-2	1.784	0.05600000000000001	0.04
21-09-05 21:50	-2	6.164	15.943999999999999	3.928
21-09-05 22:00	-2	9.78	10.623999999999999	5.6160000000000005
21-09-05 22:10	-2	13.064000000000002	23.708000000000002	11.596
21-09-05 22:20	-2	4.612	16.836000000000002	6.088
21-09-05 22:30	-2	5.624	9.172	1.9600000000000002
21-09-05 22:40	-2	2.984	2.2720000000000002	3.968
21-09-05 22:50	-2	0.24000000000000005	20.528	1.432
21-09-05 23:00	-2	7.312	20.084	7.656000000000001
21-09-05 23:10	-2	11.876000000000001	2.476	10.612
21-09-05 23:20	-2	5.404	12.320000000000002	4.676
21-09-05 23:30	-2	12.452	17.764000000000003	9.484
21-09-05 23:40	-2	5.42	8.004	6.704000000000001
21-09-05 23:50	-2	3.1719999999999997	4.84	6.88
21-09-06 00:00	-2	3.404	3.092	12.86
21-09-06 00:10	-2	6.996	9.448	5.072
21-09-06 00:20	-2	5.392	8.808	7.176
21-09-06 00:30	-2	7.912000000000001	7.5120000000000005	12.072
21-09-06 00:40	-2	4.26	6.224	5.292
21-09-06 00:50	-2	4.696	4.12	2.7039999999999997
21-09-06 01:00	-2	6.5200000000000005	5.384	5.92
21-09-06 01:10	-2	5.004	11.860000000000001	6.368
21-09-06 01:20	-2	6.94	3.8880000000000003	2.8
21-09-06 01:30	-2	31.612000000000002	10.128	21.084
21-09-06 01:40	-2	11.416	12.052	13.428
21-09-06 01:50	-2	3.536	3.304	3.2
21-09-06 02:00	-2	9.931999999999999	6.332	0.352
21-09-06 02:10	-2	16.856	3.476	2.2199999999999998
21-09-06 02:20	-2	21.556	3.136	2.0520000000000005
21-09-06 02:30	-2	13.996	7.892	2.04
21-09-06 02:40	-2	22.04	7.68	2.6919999999999997
21-09-06 02:50	-2	4.416	1.208	0.532
21-09-06 03:00	-2	9.532	2.396	0.56
21-09-06 03:10	-2	3.7399999999999998	0.952	0.024
21-09-06 03:20	-2	9.532	4.068	0.6439999999999999
21-09-06 03:30	-2	5.956	2.072	2.6879999999999997
21-09-06 03:40	-2	9.536000000000001	3.748	0.012
21-09-06 03:50	-2	0.0	0.0	0.0
21-09-06 04:00	-2	1.1	0.0	0.0
21-09-06 04:10	-2	4.852	5.24	1.232
21-09-06 04:20	-2	0.0	0.0	0.0
21-09-06 04:30	-2	1.1800000000000002	2.468	0.0
21-09-06 04:40	-2	3.7239999999999993	6.132000000000001	2.364
21-09-06 04:50	-2	5.796000000000001	7.324000000000001	8.888
21-09-06 05:00	-2	10.072	13.624	9.288
21-09-06 05:10	-2	9.315999999999999	6.5	11.108
21-09-06 05:20	-2	6.540000000000001	3.6480000000000006	2.412
21-09-06 05:30	-2	16.512	8.516	3.904
21-09-06 05:40	-2	5.456	0.544	2.7600000000000002
21-09-06 05:50	-2	4.228	1.512	5.644
21-09-06 06:00	-2	5.212	8.040000000000001	1.8399999999999999
21-09-06 06:10	-2	14.052000000000001	10.760000000000002	8.384
21-09-06 06:20	-2	21.732000000000003	13.407999999999998	3.8560000000000003
21-09-06 06:30	-2	21.759999999999998	13.431999999999999	5.5280000000000005
21-09-06 06:40	-2	14.792000000000002	8.431999999999999	5.348
21-09-06 06:50	-2	1.86	1.456	5.248
21-09-06 07:00	-1	4.172	1.3880000000000001	0.028000000000000004
21-09-06 07:10	-1	0.0	0.0	0.0
21-09-06 07:20	-1	0.604	0.0	0.0
21-09-06 07:30	-1	0.0	0.0	0.0
21-09-06 07:40	-1	0.0	0.0	0.0
21-09-06 07:50	-1	0.0	0.0	0.0
21-09-06 08:00	-1	2.6	1.272	0.0
21-09-06 08:10	-1	0.0	0.0	0.0
21-09-06 08:20	-1	0.0	0.0	0.0
21-09-06 08:30	-1	0.0	0.0	0.0
21-09-06 08:40	-1	0.0	0.0	0.0
21-09-06 08:50	-1	0.0	0.0	0.0
21-09-06 09:00	-1	0.0	0.0	0.0
21-09-06 09:10	-1	5.192	0.8880000000000001	5.176
21-09-06 09:20	-1	15.808000000000002	6.732000000000001	6.1
21-09-06 09:30	-1	3.8160000000000003	0.0	0.048
21-09-06 09:40	-1	0.0	0.0	0.0
21-09-06 09:50	-1	0.0	0.508	0.0
21-09-06 10:00	-1	0.0	0.0	0.0
21-09-06 10:10	-1	0.0	0.0	0.0
21-09-06 10:20	-1	0.0	0.0	0.0
21-09-06 10:30	-1	0.0	0.072	0.9600000000000002
21-09-06 10:40	-1	0.0	0.0	0.0
21-09-06 10:50	-1	0.9880000000000001	0.016	1.244
21-09-06 11:00	-1	0.932	1.2520000000000002	1.232
21-09-06 11:10	-1	7.880000000000001	4.5840000000000005	2.3120000000000003
21-09-06 11:20	-1	3.472	1.084	0.144
21-09-06 11:30	-1	2.6919999999999997	4.512	0.5840000000000001
21-09-06 11:40	-1	4.864	1.488	0.0
21-09-06 11:50	-1	9.204	0.9400000000000001	0.0
21-09-06 12:00	-1	0.0	0.0	0.0
21-09-06 12:10	-1	0.0	0.0	0.0
21-09-06 12:20	-1	0.0	0.0	0.0
21-09-06 12:30	-1	0.0	0.0	0.004
21-09-06 12:40	-1	0.0	0.0	0.0
21-09-06 12:50	-1	0.0	0.0	0.0
21-09-06 13:00	-1	0.0	0.0	0.0
21-09-06 13:10	-1	0.0	0.0	0.0
21-09-06 13:20	-1	0.0	0.0	0.0
21-09-06 13:30	-1	0.516	6.104	0.512
21-09-06 13:40	-1	0.0	0.0	0.0
21-09-06 13:50	-1	0.0	0.0	0.0
21-09-06 14:00	-1	0.0	0.0	0.0
21-09-06 14:10	-1	0.0	0.0	0.0
21-09-06 14:20	-1	0.0	0.0	0.0
21-09-06 14:30	-1	0.0	0.0	0.0
21-09-06 14:40	-1	0.0	0.0	0.0
21-09-06 14:50	-1	0.0	0.0	0.0
21-09-06 15:00	-1	0.0	0.0	0.0
21-09-06 15:10	-1	0.0	0.0	0.0
21-09-06 15:20	-1	0.0	1.58	0.10400000000000001
21-09-06 15:30	-1	0.024	0.344	0.0
21-09-06 15:40	-1	0.0	0.0	0.0
21-09-06 15:50	-1	0.028000000000000004	0.0	0.06799999999999999
21-09-06 16:00	-1	0.64	0.072	0.34
21-09-06 16:10	-1	0.0	0.05600000000000001	0.028000000000000004
21-09-06 16:20	-1	12.379999999999999	4.3759999999999994	6.6240000000000006
21-09-06 16:30	-1	1.7240000000000002	0.22800000000000004	0.184
21-09-06 16:40	-1	0.0	0.0	0.0
21-09-06 16:50	-1	0.0	0.08399999999999999	0.9359999999999999
21-09-06 17:00	-1	0.0	1.08	0.0
21-09-06 17:10	-1	0.0	0.0	0.0
21-09-06 17:20	-1	0.0	3.036	0.132
21-09-06 17:30	-1	0.0	0.0	0.0
21-09-06 17:40	-1	0.0	0.0	0.0
21-09-06 17:50	-1	0.0	0.0	0.0
21-09-06 18:00	-1	0.288	0.0	0.0
21-09-06 18:10	-1	0.0	0.0	0.0
21-09-06 18:20	-1	0.196	1.6600000000000001	0.028000000000000004
21-09-06 18:30	-1	4.04	2.5680000000000005	0.732
21-09-06 18:40	-1	0.004	0.0	0.0
21-09-06 18:50	-1	0.0	1.008	0.052000000000000005
21-09-06 19:00	-1	0.016	0.0	0.0
21-09-06 19:10	-1	0.28	0.0	1.124
21-09-06 19:20	-1	1.6800000000000002	0.392	1.256
21-09-06 19:30	-1	0.0	0.0	0.148
21-09-06 19:40	-1	0.0	0.0	0.0
21-09-06 19:50	-1	0.0	0.0	0.0
21-09-06 20:00	-1	0.0	0.0	0.0
21-09-06 20:10	-1	0.0	0.21200000000000002	0.124
21-09-06 20:20	-1	0.812	3.268	0.10400000000000001
21-09-06 20:30	-1	0.252	0.0	0.04
21-09-06 20:40	-1	0.0	0.0	0.052000000000000005
21-09-06 20:50	-1	0.0	0.084	0.184
21-09-06 21:00	-1	2.844	9.9	0.336
21-09-06 21:10	-1	0.40800000000000003	2.692	0.624
21-09-06 21:20	-1	0.8320000000000001	0.372	0.68
21-09-06 21:30	-1	2.068	0.0	0.17200000000000001
21-09-06 21:40	-1	1.58	0.176	0.308
21-09-06 21:50	-1	0.372	1.936	6.94
21-09-06 22:00	-1	0.144	9.059999999999999	0.092
21-09-06 22:10	-1	0.10400000000000001	0.64	0.496
21-09-06 22:20	-1	0.0	1.1960000000000002	0.10400000000000001
21-09-06 22:30	-1	1.7120000000000002	5.752000000000001	1.564
21-09-06 22:40	-1	1.7399999999999998	0.332	1.736
21-09-06 22:50	-1	0.256	1.8399999999999999	1.8
21-09-06 23:00	-1	2.432	6.144	1.116
21-09-06 23:10	-1	8.656	6.884	9.112
21-09-06 23:20	-1	0.352	6.340000000000001	4.224
21-09-06 23:30	-1	4.46	8.184000000000001	14.995999999999999
21-09-06 23:40	-1	1.372	2.94	7.044
21-09-06 23:50	-1	4.104	1.92	5.304
21-09-07 00:00	-1	3.2079999999999997	3.8560000000000003	4.868
21-09-07 00:10	-1	2.032	9.744	5.264
21-09-07 00:20	-1	2.464	3.032	7.132
21-09-07 00:30	-1	2.088	4.256	1.716
21-09-07 00:40	-1	4.764	7.684	2.004
21-09-07 00:50	-1	0.20400000000000001	8.46	8.940000000000001
21-09-07 01:00	-1	1.048	14.896	1.6919999999999997
21-09-07 01:10	-1	3.2920000000000003	5.691999999999999	8.764
21-09-07 01:20	-1	3.572	0.0	0.192
21-09-07 01:30	-1	2.404	0.11200000000000002	6.1080000000000005
21-09-07 01:40	-1	5.104000000000001	2.7760000000000002	1.34
21-09-07 01:50	-1	1.796	3.528	1.9119999999999997
21-09-07 02:00	-1	1.048	1.844	0.0
21-09-07 02:10	-1	4.44	4.180000000000001	0.14
21-09-07 02:20	-1	0.0	2.52	0.0
21-09-07 02:30	-1	0.0	2.9840000000000004	0.0
21-09-07 02:40	-1	2.364	1.956	0.556
21-09-07 02:50	-1	8.044	3.088	0.084
21-09-07 03:00	-1	5.304	5.156000000000001	0.9480000000000001
21-09-07 03:10	-1	11.968	9.98	1.1320000000000001
21-09-07 03:20	-1	10.648	4.36	1.092
21-09-07 03:30	-1	11.592	12.668000000000001	1.7079999999999997
21-09-07 03:40	-1	7.044	3.496	0.384
21-09-07 03:50	-1	7.5920000000000005	14.540000000000001	0.612
21-09-07 04:00	-1	1.6039999999999999	7.932	0.064
21-09-07 04:10	-1	2.72	5.668	9.204
21-09-07 04:20	-1	10.972	6.556	5.32
21-09-07 04:30	-1	1.3880000000000001	9.348	2.836
21-09-07 04:40	-1	9.276	4.6240000000000006	10.680000000000001
21-09-07 04:50	-1	9.511999999999999	7.856	5.5040000000000004
21-09-07 05:00	-1	6.304	4.151999999999999	0.808
21-09-07 05:10	-1	8.32	2.164	9.144
21-09-07 05:20	-1	4.036	4.996	2.452
21-09-07 05:30	-1	7.532000000000001	4.704000000000001	3.9639999999999995
21-09-07 05:40	-1	8.072	0.42000000000000004	8.264
21-09-07 05:50	-1	4.0600000000000005	0.14400000000000002	1.208
21-09-07 06:00	-1	17.32	4.044	2.416
21-09-07 06:10	-1	10.940000000000001	0.26	0.528
21-09-07 06:20	-1	8.336	1.996	3.7680000000000007
21-09-07 06:30	-1	8.616	11.38	0.8720000000000001
21-09-07 06:40	-1	11.464000000000002	9.64	1.472
21-09-07 06:50	-1	0.916	5.784000000000001	2.664
21-09-07 07:00	0	0.0	0.0	0.0
21-09-07 07:10	0	0.0	0.0	0.0
21-09-07 07:20	0	1.028	2.852	0.172
21-09-07 07:30	0	5.5920000000000005	3.276	2.8880000000000003
21-09-07 07:40	0	0.004	0.096	1.356
21-09-07 07:50	0	0.23199999999999998	0.6679999999999999	0.0
21-09-07 08:00	0	0.704	0.052000000000000005	0.728
21-09-07 08:10	0	0.0	0.0	0.0
21-09-07 08:20	0	0.184	4.324	0.188
21-09-07 08:30	0	0.0	1.2	0.0
21-09-07 08:40	0	0.0	0.0	0.0
21-09-07 08:50	0	0.0	0.0	0.0
21-09-07 09:00	0	0.0	0.0	0.0
21-09-07 09:10	0	0.0	0.0	0.0
21-09-07 09:20	0	0.0	0.0	0.0
21-09-07 09:30	0	4.0200000000000005	0.8679999999999998	0.384
21-09-07 09:40	0	13.228	1.324	7.4079999999999995
21-09-07 09:50	0	17.204	8.472	17.504
21-09-07 10:00	0	13.228	10.448	13.604000000000003
21-09-07 10:10	0	15.036000000000001	16.368000000000002	12.908000000000001
21-09-07 10:20	0	20.592000000000002	12.344000000000001	11.268
21-09-07 10:30	0	11.724	7.06	5.3759999999999994
21-09-07 10:40	0	25.112000000000002	11.716000000000001	11.540000000000001
21-09-07 10:50	0	18.204	8.192	2.028
21-09-07 11:00	0	7.912000000000001	8.544	3.5520000000000005
21-09-07 11:10	0	18.904	0.072	2.544
21-09-07 11:20	0	0.696	0.016	0.76
21-09-07 11:30	0	9.876000000000001	1.34	9.544
21-09-07 11:40	0	0.124	0.004	1.392
21-09-07 11:50	0	0.0	0.0	0.0
21-09-07 12:00	0	0.0	0.0	0.0
21-09-07 12:10	0	5.264	1.9280000000000002	1.316
21-09-07 12:20	0	3.404	0.9359999999999999	1.6280000000000001
21-09-07 12:30	0	9.379999999999999	0.16	0.164
21-09-07 12:40	0	1.952	0.05600000000000001	0.0
21-09-07 12:50	0	0.0	0.0	0.0
21-09-07 13:00	0	0.0	0.0	0.0
21-09-07 13:10	0	0.0	0.0	0.0
21-09-07 13:20	0	0.0	0.0	0.0
21-09-07 13:30	0	0.0	0.0	0.0
21-09-07 13:40	0	0.9640000000000001	0.368	0.28800000000000003
21-09-07 13:50	0	10.432	1.48	6.1240000000000006
21-09-07 14:00	0	7.9159999999999995	4.824	11.532
21-09-07 14:10	0	14.928	11.248000000000001	10.272
21-09-07 14:20	0	3.224	4.968	1.56
21-09-07 14:30	0	2.9080000000000004	3.364	2.88
21-09-07 14:40	0	0.064	1.9920000000000002	0.236
21-09-07 14:50	0	0.008	0.052000000000000005	0.0
21-09-07 15:00	0	0.08399999999999999	0.0	0.032
21-09-07 15:10	0	0.348	1.4280000000000002	0.704
21-09-07 15:20	0	0.0	0.0	0.0
21-09-07 15:30	0	0.0	0.0	0.0
21-09-07 15:40	0	0.0	0.0	0.0
21-09-07 15:50	0	0.0	0.0	0.0
21-09-07 16:00	0	0.0	0.0	0.0
21-09-07 16:10	0	0.0	0.0	0.0
21-09-07 16:20	0	0.0	0.20400000000000001	0.0
21-09-07 16:30	0	0.0	0.0	0.0
21-09-07 16:40	0	1.6079999999999999	0.744	1.6039999999999999
21-09-07 16:50	0	0.276	0.032	0.0
21-09-07 17:00	0	0.0	0.0	0.0
21-09-07 17:10	0	0.0	0.0	0.0
21-09-07 17:20	0	0.0	0.0	0.0
21-09-07 17:30	0	0.0	0.0	0.0
21-09-07 17:40	0	0.0	0.0	0.0
21-09-07 17:50	0	0.008	0.012	0.32
21-09-07 18:00	0	0.18	1.332	0.0
21-09-07 18:10	0	0.604	0.0	0.0
21-09-07 18:20	0	0.0	0.0	0.0
21-09-07 18:30	0	0.0	0.0	0.0
21-09-07 18:40	0	0.0	0.028000000000000004	0.6799999999999999
21-09-07 18:50	0	0.0	0.0	0.0
21-09-07 19:00	0	0.0	0.032	0.0
21-09-07 19:10	0	0.0	0.0	0.0
21-09-07 19:20	0	0.6439999999999999	6.492	0.276
21-09-07 19:30	0	6.580000000000001	7.688	0.78
21-09-07 19:40	0	1.1320000000000001	7.864	0.784
21-09-07 19:50	0	0.0	3.46	0.0
21-09-07 20:00	0	0.0	0.0	0.0
21-09-07 20:10	0	0.0	0.0	0.0
21-09-07 20:20	0	5.5200000000000005	1.516	5.956
21-09-07 20:30	0	3.3560000000000003	0.752	0.8800000000000001
21-09-07 20:40	0	1.184	1.3599999999999999	0.044
21-09-07 20:50	0	0.308	2.54	0.02
21-09-07 21:00	0	0.0	0.0	0.0
21-09-07 21:10	0	0.0	0.0	0.0
21-09-07 21:20	0	0.0	0.76	0.08399999999999999
21-09-07 21:30	0	0.092	0.0	0.144
21-09-07 21:40	0	1.8240000000000003	3.1079999999999997	0.16799999999999998
21-09-07 21:50	0	0.0	0.0	0.0
21-09-07 22:00	0	0.836	5.156000000000001	0.172
21-09-07 22:10	0	0.0	0.376	0.0
21-09-07 22:20	0	0.0	0.0	0.0
21-09-07 22:30	0	0.5	1.6320000000000001	0.156
21-09-07 22:40	0	0.036	4.2	0.332
21-09-07 22:50	0	0.0	1.332	0.5599999999999999
21-09-07 23:00	0	0.008	4.12	1.392
21-09-07 23:10	0	0.556	6.184	1.068
21-09-07 23:20	0	0.0	0.0	0.0
21-09-07 23:30	0	0.0	1.456	0.0
21-09-07 23:40	0	0.632	4.0	1.464
21-09-07 23:50	0	1.268	6.564	4.016
21-09-08 00:00	0	0.2	8.992	6.824000000000001
21-09-08 00:10	0	0.08399999999999999	2.7	1.752
21-09-08 00:20	0	0.0	0.43600000000000005	0.5599999999999999
21-09-08 00:30	0	8.120000000000001	12.315999999999999	4.6
21-09-08 00:40	0	5.328	5.432	7.668000000000001
21-09-08 00:50	0	0.0	1.42	0.884
21-09-08 01:00	0	0.21600000000000003	8.668000000000001	1.42
21-09-08 01:10	0	0.38	2.7640000000000002	3.2920000000000003
21-09-08 01:20	0	0.164	3.368	0.924
21-09-08 01:30	0	0.41200000000000003	6.604000000000001	2.2560000000000002
21-09-08 01:40	0	0.18	3.276	0.12000000000000002
21-09-08 01:50	0	0.716	0.0	0.0
21-09-08 02:00	0	0.1	0.032	0.0
21-09-08 02:10	0	0.0	0.0	0.0
21-09-08 02:20	0	0.0	0.12	0.0
21-09-08 02:30	0	0.9040000000000001	5.6	0.44000000000000006
21-09-08 02:40	0	5.843999999999999	2.64	0.916
21-09-08 02:50	0	0.788	2.428	0.0
21-09-08 03:00	0	1.3719999999999999	1.948	0.136
21-09-08 03:10	0	0.0	0.0	0.0
21-09-08 03:20	0	0.0	0.288	0.0
21-09-08 03:30	0	1.936	0.0	0.0
21-09-08 03:40	0	0.0	0.0	0.0
21-09-08 03:50	0	1.9760000000000002	7.232000000000001	1.472
21-09-08 04:00	0	3.596	6.5040000000000004	0.68
21-09-08 04:10	0	9.056000000000001	3.724	1.2120000000000002
21-09-08 04:20	0	5.356	10.616	3.056
21-09-08 04:30	0	8.204	1.488	5.604
21-09-08 04:40	0	8.436	4.796	4.636
21-09-08 04:50	0	10.696000000000002	5.208	8.988000000000001
21-09-08 05:00	0	11.716	6.544	6.104
21-09-08 05:10	0	0.708	5.036	4.404000000000001
21-09-08 05:20	0	6.252000000000001	4.18	1.8359999999999999
21-09-08 05:30	0	20.824	1.3	1.492
21-09-08 05:40	0	2.052	0.1	0.08
21-09-08 05:50	0	13.452000000000002	1.784	2.616
21-09-08 06:00	0	2.828	0.908	5.568
21-09-08 06:10	0	17.948	4.212	12.963999999999999
21-09-08 06:20	0	2.616	0.284	6.396
21-09-08 06:30	0	11.120000000000001	1.4200000000000002	0.688
21-09-08 06:40	0	5.928	3.2960000000000003	0.27999999999999997
21-09-08 06:50	0	9.331999999999999	1.932	0.44000000000000006
21-09-08 07:00	1	2.7920000000000003	1.3199999999999998	0.10400000000000001
21-09-08 07:10	1	4.0200000000000005	0.45600000000000007	0.11599999999999999
21-09-08 07:20	1	1.112	2.024	0.9880000000000001
21-09-08 07:30	1	0.0	0.0	0.0
21-09-08 07:40	1	7.276000000000001	4.9399999999999995	5.104
21-09-08 07:50	1	28.895999999999997	0.076	3.2
21-09-08 08:00	1	2.6559999999999997	0.0	0.016
21-09-08 08:10	1	0.0	0.0	0.0
21-09-08 08:20	1	2.644	0.24	0.0
21-09-08 08:30	1	0.0	0.0	0.0
21-09-08 08:40	1	0.0	0.0	0.0
21-09-08 08:50	1	0.0	0.0	0.0
21-09-08 09:00	1	2.248	0.6960000000000001	0.656
21-09-08 09:10	1	0.0	0.0	0.0
21-09-08 09:20	1	2.4400000000000004	0.012	0.536
21-09-08 09:30	1	7.324000000000001	1.0	0.776
21-09-08 09:40	1	0.43200000000000005	0.052000000000000005	0.0
21-09-08 09:50	1	0.0	0.0	0.0
21-09-08 10:00	1	0.02	0.96	0.11200000000000002
21-09-08 10:10	1	0.0	0.0	0.0
21-09-08 10:20	1	0.0	0.604	1.284
21-09-08 10:30	1	0.324	6.148000000000001	0.0
21-09-08 10:40	1	0.9600000000000002	3.908	1.6640000000000001
21-09-08 10:50	1	6.0760000000000005	6.864	3.992
21-09-08 11:00	1	8.408	3.7560000000000002	5.984
21-09-08 11:10	1	11.14	10.332	4.728
21-09-08 11:20	1	0.0	0.008	0.852
21-09-08 11:30	1	0.404	0.008	1.704
21-09-08 11:40	1	5.9719999999999995	0.0	2.816
21-09-08 11:50	1	7.132000000000001	0.0	0.384
21-09-08 12:00	1	0.36	0.0	0.0
21-09-08 12:10	1	1.58	0.0	0.10800000000000001
21-09-08 12:20	1	0.008	0.0	0.012
21-09-08 12:30	1	0.012	0.0	0.384
21-09-08 12:40	1	0.0	0.0	0.0
21-09-08 12:50	1	0.0	0.0	0.0
21-09-08 13:00	1	0.0	0.0	0.0
21-09-08 13:10	1	0.0	0.0	0.0
21-09-08 13:20	1	0.0	0.0	0.0
21-09-08 13:30	1	0.0	0.0	0.0
21-09-08 13:40	1	2.024	0.0	0.264
21-09-08 13:50	1	0.092	3.524	0.0
21-09-08 14:00	1	0.0	0.22400000000000003	0.0
21-09-08 14:10	1	0.0	0.476	0.552
21-09-08 14:20	1	0.092	0.0	0.644
21-09-08 14:30	1	2.32	5.556	5.548
21-09-08 14:40	1	0.0	0.0	0.0
21-09-08 14:50	1	0.0	0.0	0.0
21-09-08 15:00	1	0.004	0.0	0.264
21-09-08 15:10	1	0.02	0.0	1.22
21-09-08 15:20	1	0.34800000000000003	1.6199999999999999	2.072
21-09-08 15:30	1	0.0	0.0	0.0
21-09-08 15:40	1	0.0	0.0	0.0
21-09-08 15:50	1	0.012	0.0	0.0
21-09-08 16:00	1	0.0	0.0	0.0
21-09-08 16:10	1	0.0	0.0	0.0
21-09-08 16:20	1	0.012	0.0	0.0
21-09-08 16:30	1	0.0	0.0	0.0
21-09-08 16:40	1	2.3120000000000003	3.2039999999999997	0.21200000000000002
21-09-08 16:50	1	0.0	0.032	0.0
21-09-08 17:00	1	0.0	0.036	0.0
21-09-08 17:10	1	0.0	0.0	0.0
21-09-08 17:20	1	0.0	0.024	0.012
21-09-08 17:30	1	0.0	0.0	0.0
21-09-08 17:40	1	0.0	0.0	0.0
21-09-08 17:50	1	0.0	0.0	0.0
21-09-08 18:00	1	0.0	0.028000000000000004	0.0
21-09-08 18:10	1	0.0	0.0	0.128
21-09-08 18:20	1	0.0	0.0	0.0
21-09-08 18:30	1	0.012	0.0	0.0
21-09-08 18:40	1	0.02	4.156000000000001	0.06799999999999999
21-09-08 18:50	1	2.576	3.728	0.004
21-09-08 19:00	1	0.028000000000000004	0.0	0.0
21-09-08 19:10	1	0.2	4.752000000000001	3.024
21-09-08 19:20	1	2.544	0.004	0.836
21-09-08 19:30	1	0.0	0.0	0.0
21-09-08 19:40	1	0.0	0.0	0.0
21-09-08 19:50	1	0.0	4.808	0.2
21-09-08 20:00	1	0.088	5.82	0.33999999999999997
21-09-08 20:10	1	0.0	0.016	0.0
21-09-08 20:20	1	0.0	0.52	0.048
21-09-08 20:30	1	0.336	7.12	0.344
21-09-08 20:40	1	1.548	0.724	1.416
21-09-08 20:50	1	0.0	0.0	0.548
21-09-08 21:00	1	0.052000000000000005	0.976	2.024
21-09-08 21:10	1	0.0	0.748	0.72
21-09-08 21:20	1	0.08399999999999999	2.064	3.604
21-09-08 21:30	1	0.0	0.0	0.08399999999999999
21-09-08 21:40	1	0.20400000000000001	1.1720000000000002	1.16
21-09-08 21:50	1	5.568	1.088	1.48
21-09-08 22:00	1	4.88	8.904	2.948
21-09-08 22:10	1	12.168000000000001	10.784	3.524
21-09-08 22:20	1	0.0	5.712000000000001	0.276
21-09-08 22:30	1	1.8719999999999999	8.308000000000002	1.8199999999999998
21-09-08 22:40	1	0.0	2.0479999999999996	3.44
21-09-08 22:50	1	0.08	15.764000000000001	2.628
21-09-08 23:00	1	0.632	17.244	3.9799999999999995
21-09-08 23:10	1	0.8119999999999999	4.012	2.304
21-09-08 23:20	1	0.148	3.684	1.1400000000000001
21-09-08 23:30	1	0.012	11.3	3.46
21-09-08 23:40	1	3.3200000000000003	7.7	2.112
21-09-08 23:50	1	4.156000000000001	14.236	5.628
21-09-09 00:00	1	2.46	7.648000000000001	8.904
21-09-09 00:10	1	0.512	6.072	5.952
21-09-09 00:20	1	0.772	5.816	8.620000000000001
21-09-09 00:30	1	1.096	7.956	3.868
21-09-09 00:40	1	1.216	8.075999999999999	5.056
21-09-09 00:50	1	2.732	10.124	9.388000000000002
21-09-09 01:00	1	7.848000000000001	11.139999999999999	1.916
21-09-09 01:10	1	1.7080000000000002	4.976	1.192
21-09-09 01:20	1	0.14	5.843999999999999	0.072
21-09-09 01:30	1	0.004	4.231999999999999	0.188
21-09-09 01:40	1	0.0	0.068	0.0
21-09-09 01:50	1	1.828	2.6759999999999997	0.008
21-09-09 02:00	1	2.32	4.036	0.0
21-09-09 02:10	1	0.012	4.288	0.24
21-09-09 02:20	1	0.0	0.0	0.0
21-09-09 02:30	1	0.0	0.0	0.0
21-09-09 02:40	1	0.04	1.556	0.0
21-09-09 02:50	1	1.6199999999999999	0.0	0.0
21-09-09 03:00	1	15.38	4.224	0.58
21-09-09 03:10	1	7.18	4.312	0.5479999999999999
21-09-09 03:20	1	2.8080000000000003	4.856	1.816
21-09-09 03:30	1	0.46399999999999997	0.164	1.672
21-09-09 03:40	1	0.0	0.0	0.0
21-09-09 03:50	1	4.0520000000000005	4.319999999999999	2.5759999999999996
21-09-09 04:00	1	4.9079999999999995	12.552000000000001	3.9200000000000004
21-09-09 04:10	1	8.216	10.228	7.42
21-09-09 04:20	1	15.876	11.356	2.068
21-09-09 04:30	1	14.352	14.748	12.059999999999999
21-09-09 04:40	1	7.031999999999999	7.376	2.4720000000000004
21-09-09 04:50	1	9.028	8.004000000000001	10.248000000000001
21-09-09 05:00	1	18.716	14.068000000000001	3.6519999999999997
21-09-09 05:10	1	10.508	12.56	3.3760000000000003
21-09-09 05:20	1	16.44	5.959999999999999	5.208
21-09-09 05:30	1	7.172	4.948	1.78
21-09-09 05:40	1	13.14	2.9240000000000004	2.6
21-09-09 05:50	1	5.0520000000000005	8.416	4.488
21-09-09 06:00	1	1.672	3.7600000000000002	2.688
21-09-09 06:10	1	9.268	10.596	0.48
21-09-09 06:20	1	9.328	8.876	2.876
21-09-09 06:30	1	2.7800000000000002	5.82	3.132
21-09-09 06:40	1	6.704000000000001	9.076	3.88
21-09-09 06:50	1	10.628	3.748	2.224
21-09-09 07:00	2	1.436	1.568	0.348
21-09-09 07:10	2	0.552	0.016	0.568
21-09-09 07:20	2	0.704	0.11599999999999999	0.0
21-09-09 07:30	2	0.016	2.268	0.0
21-09-09 07:40	2	0.0	0.0	0.0
21-09-09 07:50	2	0.0	0.0	0.0
21-09-09 08:00	2	6.704000000000001	1.8039999999999998	1.968
21-09-09 08:10	2	0.0	0.0	0.0
21-09-09 08:20	2	0.0	0.0	0.0
21-09-09 08:30	2	0.0	0.0	0.0
21-09-09 08:40	2	0.0	0.0	0.0
21-09-09 08:50	2	1.316	2.54	0.22800000000000004
21-09-09 09:00	2	9.596	1.3960000000000001	3.22
21-09-09 09:10	2	9.868	6.464	1.7
21-09-09 09:20	2	0.0	0.0	0.0
21-09-09 09:30	2	2.844	0.44000000000000006	1.768
21-09-09 09:40	2	5.8759999999999994	2.152	3.9560000000000004
21-09-09 09:50	2	1.9400000000000002	0.048	0.012
21-09-09 10:00	2	13.284	2.412	1.376
21-09-09 10:10	2	2.688	2.432	0.556
21-09-09 10:20	2	6.228	0.04	1.2120000000000002
21-09-09 10:30	2	6.300000000000001	1.8400000000000003	1.7080000000000002
21-09-09 10:40	2	0.0	0.0	0.0
21-09-09 10:50	2	1.192	0.0	0.0
21-09-09 11:00	2	0.032	0.064	2.216
21-09-09 11:10	2	0.384	1.116	0.276
21-09-09 11:20	2	0.0	0.0	0.008
21-09-09 11:30	2	0.0	0.0	0.0
21-09-09 11:40	2	0.0	0.0	0.008
21-09-09 11:50	2	0.0	0.0	0.0
21-09-09 12:00	2	0.0	0.488	0.0
21-09-09 12:10	2	0.0	0.0	0.0
21-09-09 12:20	2	0.0	0.0	0.0
21-09-09 12:30	2	0.0	0.0	0.0
21-09-09 12:40	2	0.0	0.10800000000000001	0.0
21-09-09 12:50	2	0.0	0.0	0.0
21-09-09 13:00	2	0.008	0.0	0.072
21-09-09 13:10	2	0.0	0.0	0.0
21-09-09 13:20	2	2.872	1.372	1.004
21-09-09 13:30	2	3.3240000000000003	1.9	0.6799999999999999
21-09-09 13:40	2	0.0	0.0	0.0
21-09-09 13:50	2	2.476	0.72	0.0
21-09-09 14:00	2	0.0	0.0	0.0
21-09-09 14:10	2	1.384	0.624	3.396
21-09-09 14:20	2	18.752000000000002	10.952	7.984
21-09-09 14:30	2	2.536	0.05600000000000001	6.428
21-09-09 14:40	2	0.11200000000000002	0.4	0.0
21-09-09 14:50	2	0.0	0.0	0.0
21-09-09 15:00	2	0.0	0.0	0.0
21-09-09 15:10	2	0.0	0.0	0.0
21-09-09 15:20	2	0.0	0.0	0.0
21-09-09 15:30	2	0.0	0.41200000000000003	0.0
21-09-09 15:40	2	3.8760000000000003	8.028	2.3080000000000003
21-09-09 15:50	2	0.096	0.236	0.6759999999999999
21-09-09 16:00	2	0.0	0.368	0.376
21-09-09 16:10	2	0.6759999999999999	0.45600000000000007	0.352
21-09-09 16:20	2	0.0	0.0	0.0
21-09-09 16:30	2	0.0	0.0	0.0
21-09-09 16:40	2	0.0	0.0	0.0
21-09-09 16:50	2	0.0	0.0	0.0
21-09-09 17:00	2	0.0	0.0	0.0
21-09-09 17:10	2	0.0	0.0	0.0
21-09-09 17:20	2	0.0	0.284	0.0
21-09-09 17:30	2	0.0	0.0	0.0
21-09-09 17:40	2	0.0	0.012	0.0
21-09-09 17:50	2	0.46799999999999997	1.124	0.096
21-09-09 18:00	2	0.172	3.072	1.308
21-09-09 18:10	2	0.0	0.312	0.0
21-09-09 18:20	2	0.0	0.0	0.0
21-09-09 18:30	2	0.0	0.0	0.0
21-09-09 18:40	2	0.0	0.0	not_recorded
21-09-09 18:50	2	0.0	0.0	0.0
21-09-09 19:00	2	1.028	1.376	0.124
21-09-09 19:10	2	0.236	0.21200000000000002	0.0
21-09-09 19:20	2	2.688	0.076	0.012
21-09-09 19:30	2	5.4159999999999995	2.54	4.828
21-09-09 19:40	2	3.908	6.356	2.528
21-09-09 19:50	2	0.528	2.428	2.58
21-09-09 20:00	2	0.8480000000000001	3.06	2.404
21-09-09 20:10	2	0.0	6.0280000000000005	0.8720000000000001
21-09-09 20:20	2	0.0	0.0	0.0
21-09-09 20:30	2	0.0	0.0	0.0
21-09-09 20:40	2	0.0	0.0	0.068
21-09-09 20:50	2	1.672	0.268	0.11200000000000002
21-09-09 21:00	2	0.172	5.248	3.2560000000000002
21-09-09 21:10	2	0.032	2.86	0.8280000000000001
21-09-09 21:20	2	0.0	0.0	0.0
21-09-09 21:30	2	0.0	0.0	0.0
21-09-09 21:40	2	0.0	0.236	0.176
21-09-09 21:50	2	0.0	0.0	0.0
21-09-09 22:00	2	0.0	3.436	0.004
21-09-09 22:10	2	0.3	0.368	0.0
21-09-09 22:20	2	0.10400000000000001	1.424	0.5040000000000001
21-09-09 22:30	2	0.032	0.124	0.032
21-09-09 22:40	2	0.40800000000000003	0.52	0.932
21-09-09 22:50	2	0.17200000000000001	1.508	0.45999999999999996
21-09-09 23:00	2	0.016	6.152	3.1440000000000006
21-09-09 23:10	2	0.588	3.568	3.152
21-09-09 23:20	2	0.884	3.732	2.68
21-09-09 23:30	2	0.788	2.732	3.72
21-09-09 23:40	2	1.784	7.787999999999999	1.528
21-09-09 23:50	2	0.376	5.072	4.172
21-09-10 00:00	2	3.8480000000000003	5.452	3.8
21-09-10 00:10	2	0.3	6.328	4.9079999999999995
21-09-10 00:20	2	0.12000000000000002	5.78	8.168000000000001
21-09-10 00:30	2	2.2600000000000002	7.756	9.604
21-09-10 00:40	2	1.016	3.092	4.532
21-09-10 00:50	2	0.144	4.708	8.776
21-09-10 01:00	2	2.3600000000000003	10.488	9.376000000000001
21-09-10 01:10	2	1.8079999999999998	13.848000000000003	9.108
21-09-10 01:20	2	1.12	19.424	14.26
21-09-10 01:30	2	3.404	18.468	5.804
21-09-10 01:40	2	2.38	9.952000000000002	1.6760000000000002
21-09-10 01:50	2	0.376	3.12	3.3959999999999995
21-09-10 02:00	2	0.4640000000000001	7.984	2.764
21-09-10 02:10	2	9.728	9.512	12.164
21-09-10 02:20	2	0.44399999999999995	8.228	1.084
21-09-10 02:30	2	0.40800000000000003	0.04	2.272
21-09-10 02:40	2	0.52	0.0	0.0
21-09-10 02:50	2	0.0	0.0	0.0
21-09-10 03:00	2	0.0	0.0	0.0
21-09-10 03:10	2	0.248	0.0	0.0
21-09-10 03:20	2	2.58	1.996	0.072
21-09-10 03:30	2	0.0	1.2040000000000002	0.0
21-09-10 03:40	2	0.0	0.036	0.0
21-09-10 03:50	2	0.02	0.0	0.0
21-09-10 04:00	2	1.4280000000000002	0.0	0.192
21-09-10 04:10	2	0.0	0.484	0.10800000000000001
21-09-10 04:20	2	4.58	0.012	0.044000000000000004
21-09-10 04:30	2	0.0	0.0	0.0
21-09-10 04:40	2	1.7919999999999998	3.8200000000000003	1.904
21-09-10 04:50	2	10.16	7.164	4.268
21-09-10 05:00	2	3.5759999999999996	7.632000000000001	2.444
21-09-10 05:10	2	8.88	4.82	7.9239999999999995
21-09-10 05:20	2	3.3520000000000003	7.024000000000001	5.4719999999999995
21-09-10 05:30	2	10.1	3.2760000000000007	7.524000000000001
21-09-10 05:40	2	7.94	6.868	7.8
21-09-10 05:50	2	11.760000000000002	2.24	1.78
21-09-10 06:00	2	10.1	0.024	1.06
21-09-10 06:10	2	3.068	0.028000000000000004	3.3320000000000007
21-09-10 06:20	2	5.464	0.012	1.092
21-09-10 06:30	2	14.692000000000002	2.7399999999999998	4.6
21-09-10 06:40	2	3.8600000000000003	0.6120000000000001	6.0
21-09-10 06:50	2	10.072	6.992	0.6679999999999999
21-09-10 07:00	3	4.776	9.244	1.524
21-09-10 07:10	3	0.0	0.0	0.0
21-09-10 07:20	3	2.784	3.656	2.104
21-09-10 07:30	3	0.23199999999999998	0.008	0.584
21-09-10 07:40	3	0.0	0.0	0.0
21-09-10 07:50	3	0.0	0.0	0.0
21-09-10 08:00	3	0.0	0.0	0.0
21-09-10 08:10	3	0.0	0.0	0.0
21-09-10 08:20	3	0.0	0.0	0.0
21-09-10 08:30	3	0.0	0.0	0.0
21-09-10 08:40	3	0.0	0.0	0.0
21-09-10 08:50	3	0.0	0.0	0.0
21-09-10 09:00	3	0.0	0.0	0.0
21-09-10 09:10	3	0.0	0.244	0.012
21-09-10 09:20	3	0.0	0.10800000000000001	0.43200000000000005
21-09-10 09:30	3	0.0	0.0	0.08399999999999999
21-09-10 09:40	3	0.0	0.3	0.0
21-09-10 09:50	3	0.0	0.0	0.0
21-09-10 10:00	3	0.0	0.0	0.0
21-09-10 10:10	3	0.0	0.0	0.0
21-09-10 10:20	3	0.9040000000000001	0.0	0.032
21-09-10 10:30	3	0.068	0.348	0.0
21-09-10 10:40	3	2.848	0.012	0.0
21-09-10 10:50	3	1.704	4.784	0.532
21-09-10 11:00	3	12.364	5.524	0.21600000000000003
21-09-10 11:10	3	4.168	4.996	0.136
21-09-10 11:20	3	1.7080000000000002	0.396	0.0
21-09-10 11:30	3	2.16	0.0	0.0
21-09-10 11:40	3	1.8040000000000003	0.024	0.356
21-09-10 11:50	3	0.0	0.0	0.0
21-09-10 12:00	3	11.856	6.016	0.0
21-09-10 12:10	3	28.368000000000002	14.831999999999999	8.864
21-09-10 12:20	3	13.836000000000002	15.624	12.848000000000003
21-09-10 12:30	3	15.947999999999999	15.472	9.4
21-09-10 12:40	3	16.332	13.916	5.176
21-09-10 12:50	3	7.004	4.684	0.512
21-09-10 13:00	3	4.32	3.5200000000000005	0.68
21-09-10 13:10	3	6.58	4.244000000000001	3.572
21-09-10 13:20	3	0.0	0.0	0.0
21-09-10 13:30	3	0.0	0.0	0.0
21-09-10 13:40	3	0.0	0.0	0.0
21-09-10 13:50	3	0.0	0.0	0.0
21-09-10 14:00	3	0.13999999999999999	5.644	0.048
21-09-10 14:10	3	0.0	0.0	0.0
21-09-10 14:20	3	0.0	0.236	0.0
21-09-10 14:30	3	0.0	0.0	0.0
21-09-10 14:40	3	0.0	0.0	0.0
21-09-10 14:50	3	0.9280000000000002	0.0	0.0
21-09-10 15:00	3	0.0	0.0	0.0
21-09-10 15:10	3	0.0	0.0	0.0
21-09-10 15:20	3	0.0	0.0	0.0
21-09-10 15:30	3	0.0	0.0	0.0
21-09-10 15:40	3	0.0	0.0	0.0
21-09-10 15:50	3	0.0	0.0	0.0
21-09-10 16:00	3	0.0	0.012	0.0
21-09-10 16:10	3	0.0	0.0	0.0
21-09-10 16:20	3	0.0	0.0	0.0
21-09-10 16:30	3	0.0	0.0	0.0
21-09-10 16:40	3	0.0	0.0	0.0
21-09-10 16:50	3	0.132	0.0	0.028000000000000004
21-09-10 17:00	3	0.776	0.188	0.776
21-09-10 17:10	3	0.0	0.0	0.0
21-09-10 17:20	3	0.0	0.0	0.0
21-09-10 17:30	3	0.0	0.0	0.0
21-09-10 17:40	3	0.0	0.0	0.0
21-09-10 17:50	3	2.4560000000000004	0.0	0.028000000000000004
21-09-10 18:00	3	1.592	0.836	1.008
21-09-10 18:10	3	0.5720000000000001	4.112	0.124
21-09-10 18:20	3	0.0	0.0	1.256
21-09-10 18:30	3	0.0	0.0	0.0
21-09-10 18:40	3	0.0	0.0	0.0
21-09-10 18:50	3	0.008	0.0	0.10400000000000001
21-09-10 19:00	3	0.0	0.0	0.144
21-09-10 19:10	3	1.636	0.0	0.0
21-09-10 19:20	3	6.08	0.268	0.42000000000000004
21-09-10 19:30	3	2.084	5.688000000000001	2.588
21-09-10 19:40	3	2.228	9.904	3.284
21-09-10 19:50	3	2.556	0.0	0.024
21-09-10 20:00	3	1.532	2.74	0.0
21-09-10 20:10	3	0.0	0.0	0.0
21-09-10 20:20	3	0.0	0.0	0.0
21-09-10 20:30	3	0.0	0.0	0.0
21-09-10 20:40	3	0.008	0.0	0.024
21-09-10 20:50	3	0.356	0.0	1.2280000000000002
21-09-10 21:00	3	0.0	0.43599999999999994	0.86
21-09-10 21:10	3	0.5	3.684	0.12
21-09-10 21:20	3	0.364	1.152	0.0
21-09-10 21:30	3	2.0	0.772	0.036
21-09-10 21:40	3	6.492	9.156	0.636
21-09-10 21:50	3	2.28	2.8520000000000003	1.2879999999999998
21-09-10 22:00	3	0.20400000000000001	1.492	1.524
21-09-10 22:10	3	0.064	0.004	0.132
21-09-10 22:20	3	0.0	0.0	0.0
21-09-10 22:30	3	0.0	0.0	0.0
21-09-10 22:40	3	0.0	0.0	0.152
21-09-10 22:50	3	0.0	1.196	2.152
21-09-10 23:00	3	0.0	0.332	0.21600000000000003
21-09-10 23:10	3	0.764	2.8120000000000003	0.036
21-09-10 23:20	3	2.2079999999999997	4.348	3.728
21-09-10 23:30	3	0.0	0.11200000000000002	3.464
21-09-10 23:40	3	2.192	3.4240000000000004	5.032
21-09-10 23:50	3	2.672	5.264	6.8
21-09-11 00:00	3	0.884	10.879999999999999	3.044
21-09-11 00:10	3	0.08	1.612	7.475999999999999
21-09-11 00:20	3	0.364	0.12000000000000002	6.384
21-09-11 00:30	3	0.576	3.8920000000000003	0.5599999999999999
21-09-11 00:40	3	0.40800000000000003	6.787999999999999	0.5720000000000001
21-09-11 00:50	3	0.06	8.424000000000001	0.45999999999999996
21-09-11 01:00	3	0.028000000000000004	0.044	0.28
21-09-11 01:10	3	0.8719999999999999	3.04	0.376
21-09-11 01:20	3	2.216	0.152	4.94
21-09-11 01:30	3	1.092	0.9560000000000001	19.816
21-09-11 01:40	3	0.052000000000000005	1.904	7.595999999999999
21-09-11 01:50	3	0.16	0.268	4.144
21-09-11 02:00	3	0.932	0.0	0.52
21-09-11 02:10	3	0.26	0.0	1.1280000000000001
21-09-11 02:20	3	0.0	0.0	1.636
21-09-11 02:30	3	0.0	0.0	0.0
21-09-11 02:40	3	0.82	6.895999999999999	0.016
21-09-11 02:50	3	0.18	5.712000000000001	0.32399999999999995
21-09-11 03:00	3	2.272	10.628	0.836
21-09-11 03:10	3	0.156	10.0	0.0
21-09-11 03:20	3	0.0	0.0	0.004
21-09-11 03:30	3	0.0	0.6	0.0
21-09-11 03:40	3	0.41600000000000004	5.048	0.756
21-09-11 03:50	3	2.4240000000000004	14.608	1.08
21-09-11 04:00	3	0.396	0.9199999999999999	0.11599999999999999
21-09-11 04:10	3	1.8040000000000003	4.772	1.4120000000000001
21-09-11 04:20	3	7.42	11.048	1.284
21-09-11 04:30	3	0.10800000000000001	0.04	0.0
21-09-11 04:40	3	0.0	0.0	3.348
21-09-11 04:50	3	1.024	0.168	4.8
21-09-11 05:00	3	6.0920000000000005	4.176	5.332
21-09-11 05:10	3	3.1	0.288	8.3
21-09-11 05:20	3	11.624	2.1	9.288
21-09-11 05:30	3	3.592	1.8560000000000003	2.2359999999999998
21-09-11 05:40	3	2.812	1.052	1.336
21-09-11 05:50	3	1.452	3.1599999999999997	1.3519999999999999
21-09-11 06:00	3	2.7039999999999997	2.1399999999999997	5.0600000000000005
21-09-11 06:10	3	9.72	0.05600000000000001	6.368
21-09-11 06:20	3	11.596	1.08	5.032
21-09-11 06:30	3	7.304	8.14	4.468
21-09-11 06:40	3	7.864	5.4239999999999995	4.452
21-09-11 06:50	3	1.152	2.588	1.4
21-09-11 07:00	4	8.924000000000001	11.943999999999999	9.152
21-09-11 07:10	4	0.0	1.028	0.0
21-09-11 07:20	4	2.9720000000000004	2.8040000000000003	0.21600000000000003
21-09-11 07:30	4	0.0	0.0	0.0
21-09-11 07:40	4	0.0	0.0	0.0
21-09-11 07:50	4	0.0	0.0	0.0
21-09-11 08:00	4	0.0	0.0	0.0
21-09-11 08:10	4	0.0	0.0	0.0
21-09-11 08:20	4	0.0	0.0	0.0
21-09-11 08:30	4	0.0	0.0	0.0
21-09-11 08:40	4	0.0	0.0	0.0
21-09-11 08:50	4	0.0	0.0	0.0
21-09-11 09:00	4	0.0	0.0	0.0
21-09-11 09:10	4	0.0	0.0	0.0
21-09-11 09:20	4	0.0	0.0	0.0
21-09-11 09:30	4	0.0	0.0	0.0
21-09-11 09:40	4	0.0	0.0	0.0
21-09-11 09:50	4	1.016	0.012	0.0
21-09-11 10:00	4	4.464	1.1640000000000001	2.4
21-09-11 10:10	4	2.228	3.6	1.968
21-09-11 10:20	4	4.544	1.32	3.692
21-09-11 10:30	4	0.352	0.0	0.62
21-09-11 10:40	4	3.168	0.628	1.46
21-09-11 10:50	4	0.5720000000000001	0.0	0.2
21-09-11 11:00	4	0.016	0.0	0.0
21-09-11 11:10	4	0.0	0.0	0.0
21-09-11 11:20	4	0.0	4.392	0.008
21-09-11 11:30	4	0.0	0.16	0.0
21-09-11 11:40	4	0.05600000000000001	4.112	0.184
21-09-11 11:50	4	0.0	3.4240000000000004	0.0
21-09-11 12:00	4	0.0	0.0	0.0
21-09-11 12:10	4	1.5239999999999998	0.268	0.652
21-09-11 12:20	4	0.0	0.0	0.0
21-09-11 12:30	4	0.0	0.0	0.0
21-09-11 12:40	4	0.0	0.0	0.0
21-09-11 12:50	4	0.0	0.0	0.0
21-09-11 13:00	4	0.0	0.0	0.0
21-09-11 13:10	4	0.0	0.0	0.0
21-09-11 13:20	4	0.0	0.0	0.0
21-09-11 13:30	4	1.1400000000000001	0.08	0.0
21-09-11 13:40	4	0.0	0.0	0.0
21-09-11 13:50	4	0.0	0.0	0.0
21-09-11 14:00	4	0.0	0.0	0.0
21-09-11 14:10	4	0.0	0.0	0.0
21-09-11 14:20	4	0.0	0.0	0.0
21-09-11 14:30	4	0.0	0.08399999999999999	0.0
21-09-11 14:40	4	0.0	0.0	0.0
21-09-11 14:50	4	0.0	0.0	0.0
21-09-11 15:00	4	0.0	0.0	0.0
21-09-11 15:10	4	0.0	0.0	0.0
21-09-11 15:20	4	0.0	0.0	0.0
21-09-11 15:30	4	0.0	0.0	0.0
21-09-11 15:40	4	0.0	0.644	0.0
21-09-11 15:50	4	0.664	1.1039999999999999	0.284
21-09-11 16:00	4	1.236	2.5	0.844
21-09-11 16:10	4	0.016	0.392	0.0
21-09-11 16:20	4	0.1	1.384	0.0
21-09-11 16:30	4	0.032	0.0	0.0
21-09-11 16:40	4	1.384	0.176	0.652
21-09-11 16:50	4	0.0	0.0	0.0
21-09-11 17:00	4	0.0	0.0	0.0
21-09-11 17:10	4	0.0	0.0	0.0
21-09-11 17:20	4	0.0	0.0	0.0
21-09-11 17:30	4	0.0	0.0	0.0
21-09-11 17:40	4	0.0	0.0	0.0
21-09-11 17:50	4	0.0	0.0	0.0
21-09-11 18:00	4	0.0	0.0	0.0
21-09-11 18:10	4	0.0	0.0	0.0
21-09-11 18:20	4	0.0	0.0	0.0
21-09-11 18:30	4	0.0	0.012	0.076
21-09-11 18:40	4	0.0	0.0	0.0
21-09-11 18:50	4	0.0	0.0	0.0
21-09-11 19:00	4	0.0	0.0	0.0
21-09-11 19:10	4	0.62	0.0	0.004
21-09-11 19:20	4	2.4360000000000004	4.888	1.388
21-09-11 19:30	4	2.08	8.4	0.6719999999999999
21-09-11 19:40	4	1.2639999999999998	5.904000000000001	2.988
21-09-11 19:50	4	0.0	1.704	0.064
21-09-11 20:00	4	0.0	0.0	0.0
21-09-11 20:10	4	0.0	0.0	0.0
21-09-11 20:20	4	8.992	1.332	0.9360000000000002
21-09-11 20:30	4	5.576	0.004	0.0
21-09-11 20:40	4	0.012	0.0	0.124
21-09-11 20:50	4	0.0	0.028000000000000004	0.004
21-09-11 21:00	4	0.0	0.0	0.0
21-09-11 21:10	4	0.0	0.0	0.0
21-09-11 21:20	4	0.44000000000000006	5.216	0.148
21-09-11 21:30	4	0.0	0.16799999999999998	0.0
21-09-11 21:40	4	0.0	0.0	0.0
21-09-11 21:50	4	0.0	1.28	0.076
21-09-11 22:00	4	0.21200000000000002	1.8399999999999999	2.04
21-09-11 22:10	4	0.612	1.348	0.20400000000000001
21-09-11 22:20	4	0.0	0.0	0.27199999999999996
21-09-11 22:30	4	0.032	0.088	0.0
21-09-11 22:40	4	0.0	0.592	0.072
21-09-11 22:50	4	0.0	0.05600000000000001	0.13199999999999998
21-09-11 23:00	4	1.108	3.7400000000000007	0.908
21-09-11 23:10	4	0.02	1.7240000000000002	0.33599999999999997
21-09-11 23:20	4	0.004	2.7800000000000002	0.0
21-09-11 23:30	4	1.5799999999999998	4.4799999999999995	2.432
21-09-11 23:40	4	0.732	1.4200000000000002	0.8760000000000001
21-09-11 23:50	4	2.992	10.276	1.292
21-09-12 00:00	4	1.596	4.664	0.02
21-09-12 00:10	4	1.8079999999999998	8.059999999999999	0.11200000000000002
21-09-12 00:20	4	0.0	7.840000000000001	1.652
21-09-12 00:30	4	1.424	1.936	4.6160000000000005
21-09-12 00:40	4	1.8920000000000001	5.928	2.8520000000000003
21-09-12 00:50	4	1.392	0.27599999999999997	1.456
21-09-12 01:00	4	9.404	2.308	1.7760000000000002
21-09-12 01:10	4	2.04	0.0	6.744
21-09-12 01:20	4	0.296	3.336	2.016
21-09-12 01:30	4	0.21600000000000003	2.084	8.392
21-09-12 01:40	4	0.02	0.0	0.024
21-09-12 01:50	4	0.008	0.0	0.356
21-09-12 02:00	4	0.016	2.12	0.13999999999999999
21-09-12 02:10	4	4.788	5.616	3.2440000000000007
21-09-12 02:20	4	6.944	14.303999999999998	3.94
21-09-12 02:30	4	2.896	2.668	3.432
21-09-12 02:40	4	2.344	1.3240000000000003	1.9119999999999997
21-09-12 02:50	4	0.0	0.0	0.0
21-09-12 03:00	4	0.74	0.18	0.244
21-09-12 03:10	4	0.032	0.32	0.0
21-09-12 03:20	4	0.392	3.4880000000000004	0.368
21-09-12 03:30	4	0.0	0.9879999999999999	0.0
21-09-12 03:40	4	0.244	10.024000000000001	0.08399999999999999
21-09-12 03:50	4	0.0	0.0	0.0
21-09-12 04:00	4	0.07999999999999999	0.0	0.06799999999999999
21-09-12 04:10	4	0.0	0.11200000000000002	0.0
21-09-12 04:20	4	0.0	0.268	0.0
21-09-12 04:30	4	4.224	1.8960000000000001	0.36
21-09-12 04:40	4	0.38	8.548	0.0
21-09-12 04:50	4	1.364	8.8	0.0
21-09-12 05:00	4	1.668	7.612	0.144
21-09-12 05:10	4	6.5120000000000005	8.112	1.7079999999999997
21-09-12 05:20	4	3.6439999999999997	4.272	3.7600000000000002
21-09-12 05:30	4	1.8400000000000003	1.8080000000000003	10.320000000000002
21-09-12 05:40	4	9.288	1.184	2.724
21-09-12 05:50	4	4.828	10.008	3.436
21-09-12 06:00	4	0.0	0.0	3.1879999999999997
21-09-12 06:10	4	2.6559999999999997	0.392	0.752
21-09-12 06:20	4	1.408	0.396	1.6960000000000002
21-09-12 06:30	4	18.084	5.756	7.816000000000001
21-09-12 06:40	4	5.184	0.256	3.572
21-09-12 06:50	4	4.5200000000000005	2.084	0.18
21-09-12 07:00	5	12.08	3.9159999999999995	8.656
21-09-12 07:10	5	2.2199999999999998	0.0	1.528
21-09-12 07:20	5	12.500000000000002	3.508	8.844
21-09-12 07:30	5	12.952000000000002	4.296	3.5480000000000005
21-09-12 07:40	5	3.076	0.0	0.24
21-09-12 07:50	5	0.74	0.0	0.0
21-09-12 08:00	5	4.344	0.0	1.084
21-09-12 08:10	5	0.0	0.0	0.0
21-09-12 08:20	5	0.0	0.0	0.0
21-09-12 08:30	5	0.0	0.0	0.0
21-09-12 08:40	5	0.0	0.0	0.0
21-09-12 08:50	5	0.0	0.0	0.0
21-09-12 09:00	5	0.0	0.0	0.0
21-09-12 09:10	5	0.0	0.0	0.0
21-09-12 09:20	5	0.0	0.0	0.0
21-09-12 09:30	5	0.0	0.0	0.0
21-09-12 09:40	5	0.0	0.0	0.0
21-09-12 09:50	5	1.504	6.888000000000001	2.8760000000000003
21-09-12 10:00	5	0.0	1.3679999999999999	0.092
21-09-12 10:10	5	0.068	4.992	3.0520000000000005
21-09-12 10:20	5	0.0	1.1720000000000002	0.0
21-09-12 10:30	5	0.296	0.016	0.0
21-09-12 10:40	5	0.02	0.0	0.0
21-09-12 10:50	5	6.616	0.8080000000000002	0.22400000000000003
21-09-12 11:00	5	5.5920000000000005	3.2880000000000003	0.552
21-09-12 11:10	5	3.12	0.404	0.052000000000000005
21-09-12 11:20	5	2.224	3.092	0.20800000000000002
21-09-12 11:30	5	3.972	0.1	2.476
21-09-12 11:40	5	6.0280000000000005	1.088	13.864
21-09-12 11:50	5	8.2	1.2600000000000002	12.456
21-09-12 12:00	5	0.0	0.42000000000000004	0.0
21-09-12 12:10	5	0.0	0.0	0.0
21-09-12 12:20	5	2.416	0.076	0.736
21-09-12 12:30	5	0.0	1.7440000000000002	0.48
21-09-12 12:40	5	0.0	0.0	0.05600000000000001
21-09-12 12:50	5	0.148	0.9279999999999999	0.0
21-09-12 13:00	5	0.0	0.0	0.0
21-09-12 13:10	5	0.696	0.008	0.0
21-09-12 13:20	5	0.0	0.984	0.0
21-09-12 13:30	5	2.348	0.0	0.908
21-09-12 13:40	5	0.0	0.21200000000000002	0.0
21-09-12 13:50	5	0.0	0.0	0.0
21-09-12 14:00	5	0.43200000000000005	0.0	0.388
21-09-12 14:10	5	3.7359999999999998	0.36	0.20800000000000002
21-09-12 14:20	5	0.0	0.0	0.0
21-09-12 14:30	5	0.0	0.0	0.0
21-09-12 14:40	5	0.0	0.0	0.0
21-09-12 14:50	5	0.0	0.0	0.0
21-09-12 15:00	5	0.0	1.5719999999999998	0.0
21-09-12 15:10	5	0.0	0.0	0.0
21-09-12 15:20	5	0.0	0.0	0.0
21-09-12 15:30	5	0.0	0.0	0.0
21-09-12 15:40	5	0.0	0.0	0.0
21-09-12 15:50	5	0.0	0.0	0.0
21-09-12 16:00	5	0.0	0.0	0.0
21-09-12 16:10	5	0.0	0.0	0.0
21-09-12 16:20	5	0.0	1.052	0.0
21-09-12 16:30	5	0.0	0.0	0.0
21-09-12 16:40	5	0.012	0.14	0.6639999999999999
21-09-12 16:50	5	0.0	0.0	0.0
21-09-12 17:00	5	0.0	0.0	0.0
21-09-12 17:10	5	0.0	0.0	0.0
21-09-12 17:20	5	0.0	0.0	0.0
21-09-12 17:30	5	0.0	0.0	0.0
21-09-12 17:40	5	0.0	0.0	0.0
21-09-12 17:50	5	0.236	0.0	0.0
21-09-12 18:00	5	2.8	0.876	0.876
21-09-12 18:10	5	0.2	0.096	0.44400000000000006
21-09-12 18:20	5	0.14	0.11200000000000002	0.0
21-09-12 18:30	5	0.156	0.0	0.0
21-09-12 18:40	5	0.0	0.0	0.0
21-09-12 18:50	5	0.0	0.0	0.0
21-09-12 19:00	5	0.0	0.0	0.0
21-09-12 19:10	5	0.0	0.0	1.124
21-09-12 19:20	5	1.1560000000000001	0.892	0.8960000000000001
21-09-12 19:30	5	0.156	5.772	0.0
21-09-12 19:40	5	0.488	8.244	0.0
21-09-12 19:50	5	0.0	0.976	0.0
21-09-12 20:00	5	0.356	0.052000000000000005	0.0
21-09-12 20:10	5	0.184	1.456	0.0
21-09-12 20:20	5	0.0	0.0	0.0
21-09-12 20:30	5	0.704	0.0	0.0
21-09-12 20:40	5	0.088	0.0	0.0
21-09-12 20:50	5	0.11200000000000002	0.0	0.0
21-09-12 21:00	5	0.0	0.0	0.08
21-09-12 21:10	5	0.9800000000000001	2.168	0.024
21-09-12 21:20	5	1.096	2.628	0.908
21-09-12 21:30	5	4.040000000000001	4.5600000000000005	2.0
21-09-12 21:40	5	12.552	4.4559999999999995	4.536
21-09-12 21:50	5	5.779999999999999	0.0	0.06
21-09-12 22:00	5	7.884	0.472	3.3280000000000003
21-09-12 22:10	5	3.928	0.004	2.268
21-09-12 22:20	5	6.688	0.0	3.432
21-09-12 22:30	5	0.0	0.256	0.23200000000000004
21-09-12 22:40	5	0.736	5.404000000000001	0.004
21-09-12 22:50	5	0.028000000000000004	3.2560000000000002	0.0
21-09-12 23:00	5	0.0	0.404	0.0
21-09-12 23:10	5	0.0	0.0	0.0
21-09-12 23:20	5	0.0	0.992	0.0
21-09-12 23:30	5	0.0	6.112	0.276
21-09-12 23:40	5	1.568	7.508	0.38
21-09-12 23:50	5	0.05600000000000001	8.156	0.11200000000000002
21-09-13 00:00	5	0.44800000000000006	8.148	4.596
21-09-13 00:10	5	0.26799999999999996	10.488	1.528
21-09-13 00:20	5	2.524	5.4479999999999995	2.1
21-09-13 00:30	5	0.256	9.896	4.192
21-09-13 00:40	5	0.14800000000000002	9.336	0.016
21-09-13 00:50	5	1.6200000000000003	0.43200000000000005	0.23200000000000004
21-09-13 01:00	5	5.688	3.072	6.324
21-09-13 01:10	5	0.236	3.184	0.332
21-09-13 01:20	5	5.992	8.24	4.288
21-09-13 01:30	5	0.168	10.576	2.18
21-09-13 01:40	5	0.484	4.228	3.2359999999999998
21-09-13 01:50	5	2.4560000000000004	0.664	0.42799999999999994
21-09-13 02:00	5	0.21600000000000003	0.25200000000000006	1.6039999999999999
21-09-13 02:10	5	0.044000000000000004	0.0	2.852
21-09-13 02:20	5	0.008	0.0	1.068
21-09-13 02:30	5	0.0	0.2	2.3280000000000003
21-09-13 02:40	5	0.012	1.3719999999999999	2.488
21-09-13 02:50	5	7.496	1.504	7.648000000000001
21-09-13 03:00	5	7.4319999999999995	1.812	0.8600000000000001
21-09-13 03:10	5	2.608	1.572	7.184
21-09-13 03:20	5	3.7920000000000003	5.98	0.3
21-09-13 03:30	5	5.924	7.159999999999999	0.124
21-09-13 03:40	5	3.3800000000000003	3.376	0.08
21-09-13 03:50	5	0.44400000000000006	12.24	0.528
21-09-13 04:00	5	0.016	6.968000000000001	0.8320000000000001
21-09-13 04:10	5	1.8	10.976	1.8079999999999998
21-09-13 04:20	5	1.9280000000000002	7.0760000000000005	0.088
21-09-13 04:30	5	0.0	0.0	0.0
21-09-13 04:40	5	1.288	3.188	1.38
21-09-13 04:50	5	0.844	1.532	0.0
21-09-13 05:00	5	3.6759999999999997	13.256	0.4880000000000001
21-09-13 05:10	5	0.42800000000000005	10.296000000000001	0.792
21-09-13 05:20	5	1.028	4.816	2.884
21-09-13 05:30	5	8.068000000000001	12.148	3.464
21-09-13 05:40	5	1.192	4.316000000000001	3.8280000000000003
21-09-13 05:50	5	0.368	14.232	2.004
21-09-13 06:00	5	7.5280000000000005	6.703999999999999	5.372000000000001
21-09-13 06:10	5	9.384	1.784	2.748
21-09-13 06:20	5	6.779999999999999	1.284	1.052
21-09-13 06:30	5	17.036	7.715999999999999	4.164
21-09-13 06:40	5	0.22000000000000003	2.284	0.284
21-09-13 06:50	5	7.74	2.3400000000000003	1.056
21-09-13 07:00	6	9.116	5.516	4.236000000000001
21-09-13 07:10	6	13.616	1.56	7.356
21-09-13 07:20	6	5.248	0.45200000000000007	0.11200000000000002
21-09-13 07:30	6	0.0	0.0	0.0
21-09-13 07:40	6	0.8160000000000001	0.0	0.0
21-09-13 07:50	6	0.0	3.864	0.0
21-09-13 08:00	6	0.0	0.0	0.0
21-09-13 08:10	6	0.0	0.0	0.0
21-09-13 08:20	6	0.0	0.0	0.0
21-09-13 08:30	6	0.0	0.0	0.0
21-09-13 08:40	6	0.0	0.0	0.0
21-09-13 08:50	6	4.356	5.632	5.748
21-09-13 09:00	6	0.0	0.0	0.0
21-09-13 09:10	6	5.144	7.288000000000001	0.5680000000000001
21-09-13 09:20	6	0.0	0.02	0.0
21-09-13 09:30	6	2.3760000000000003	5.456	0.876
21-09-13 09:40	6	10.959999999999999	20.148	7.9239999999999995
21-09-13 09:50	6	16.665	22.405	10.295
21-09-13 10:00	6	not_recorded	not_recorded	not_recorded
21-09-13 10:10	6	not_recorded	not_recorded	not_recorded
21-09-13 10:20	6	not_recorded	not_recorded	not_recorded
21-09-13 10:30	6	not_recorded	not_recorded	not_recorded
21-09-13 10:40	6	not_recorded	not_recorded	not_recorded
21-09-13 10:50	6	not_recorded	not_recorded	not_recorded
21-09-13 11:00	6	not_recorded	not_recorded	not_recorded
21-09-13 11:10	6	not_recorded	not_recorded	not_recorded
21-09-13 11:20	6	not_recorded	not_recorded	not_recorded
21-09-13 11:30	6	not_recorded	not_recorded	not_recorded
21-09-13 11:40	6	not_recorded	not_recorded	not_recorded
21-09-13 11:50	6	not_recorded	not_recorded	not_recorded
21-09-13 12:00	6	not_recorded	not_recorded	not_recorded
21-09-13 12:10	6	not_recorded	not_recorded	not_recorded
21-09-13 12:20	6	not_recorded	not_recorded	not_recorded
21-09-13 12:30	6	not_recorded	not_recorded	not_recorded
21-09-13 12:40	6	not_recorded	not_recorded	not_recorded
21-09-13 12:50	6	not_recorded	not_recorded	not_recorded
21-09-13 13:00	6	not_recorded	not_recorded	not_recorded
21-09-13 13:10	6	not_recorded	not_recorded	not_recorded
21-09-13 13:20	6	not_recorded	not_recorded	not_recorded
21-09-13 13:30	6	not_recorded	not_recorded	not_recorded
21-09-13 13:40	6	not_recorded	not_recorded	not_recorded
21-09-13 13:50	6	not_recorded	not_recorded	not_recorded
21-09-13 14:00	6	not_recorded	not_recorded	not_recorded
21-09-13 14:10	6	not_recorded	not_recorded	not_recorded
21-09-13 14:20	6	not_recorded	not_recorded	not_recorded
21-09-13 14:30	6	not_recorded	not_recorded	not_recorded
21-09-13 14:40	6	not_recorded	not_recorded	not_recorded
21-09-13 14:50	6	not_recorded	not_recorded	not_recorded
21-09-13 15:00	6	not_recorded	not_recorded	not_recorded
21-09-13 15:10	6	not_recorded	not_recorded	not_recorded
21-09-13 15:20	6	not_recorded	not_recorded	not_recorded
21-09-13 15:30	6	not_recorded	not_recorded	not_recorded
21-09-13 15:40	6	not_recorded	not_recorded	not_recorded
21-09-13 15:50	6	not_recorded	not_recorded	not_recorded
21-09-13 16:00	6	not_recorded	not_recorded	not_recorded
21-09-13 16:10	6	not_recorded	not_recorded	not_recorded
21-09-13 16:20	6	not_recorded	not_recorded	not_recorded
21-09-13 16:30	6	not_recorded	not_recorded	not_recorded
21-09-13 16:40	6	not_recorded	not_recorded	not_recorded
21-09-13 16:50	6	not_recorded	not_recorded	not_recorded
21-09-13 17:00	6	not_recorded	not_recorded	not_recorded
21-09-13 17:10	6	not_recorded	not_recorded	not_recorded
21-09-13 17:20	6	not_recorded	not_recorded	not_recorded
21-09-13 17:30	6	not_recorded	not_recorded	not_recorded
21-09-13 17:40	6	not_recorded	not_recorded	not_recorded
21-09-13 17:50	6	not_recorded	not_recorded	not_recorded
21-09-13 18:00	6	not_recorded	not_recorded	not_recorded
21-09-13 18:10	6	not_recorded	not_recorded	not_recorded
21-09-13 18:20	6	not_recorded	not_recorded	not_recorded
21-09-13 18:30	6	not_recorded	not_recorded	not_recorded
21-09-13 18:40	6	not_recorded	not_recorded	not_recorded
21-09-13 18:50	6	not_recorded	not_recorded	not_recorded
21-09-13 19:00	6	not_recorded	not_recorded	not_recorded
21-09-13 19:10	6	not_recorded	not_recorded	not_recorded
21-09-13 19:20	6	not_recorded	not_recorded	not_recorded
21-09-13 19:30	6	not_recorded	not_recorded	not_recorded
21-09-13 19:40	6	not_recorded	not_recorded	not_recorded
21-09-13 19:50	6	not_recorded	not_recorded	not_recorded
21-09-13 20:00	6	not_recorded	not_recorded	not_recorded
21-09-13 20:10	6	not_recorded	not_recorded	not_recorded
21-09-13 20:20	6	not_recorded	not_recorded	not_recorded
21-09-13 20:30	6	not_recorded	not_recorded	not_recorded
21-09-13 20:40	6	not_recorded	not_recorded	not_recorded
21-09-13 20:50	6	not_recorded	not_recorded	not_recorded
21-09-13 21:00	6	not_recorded	not_recorded	not_recorded
21-09-13 21:10	6	not_recorded	not_recorded	not_recorded
21-09-13 21:20	6	not_recorded	not_recorded	not_recorded
21-09-13 21:30	6	not_recorded	not_recorded	not_recorded
21-09-13 21:40	6	not_recorded	not_recorded	not_recorded
21-09-13 21:50	6	not_recorded	not_recorded	not_recorded
21-09-13 22:00	6	not_recorded	not_recorded	not_recorded
21-09-13 22:10	6	not_recorded	not_recorded	not_recorded
21-09-13 22:20	6	not_recorded	not_recorded	not_recorded
21-09-13 22:30	6	not_recorded	not_recorded	not_recorded
21-09-13 22:40	6	not_recorded	not_recorded	not_recorded
21-09-13 22:50	6	not_recorded	not_recorded	not_recorded
21-09-13 23:00	6	not_recorded	not_recorded	not_recorded
21-09-13 23:10	6	not_recorded	not_recorded	not_recorded
21-09-13 23:20	6	not_recorded	not_recorded	not_recorded
21-09-13 23:30	6	not_recorded	not_recorded	not_recorded
21-09-13 23:40	6	not_recorded	not_recorded	not_recorded
21-09-13 23:50	6	not_recorded	not_recorded	not_recorded
21-09-14 00:00	6	not_recorded	not_recorded	not_recorded
21-09-14 00:10	6	not_recorded	not_recorded	not_recorded
21-09-14 00:20	6	not_recorded	not_recorded	not_recorded
21-09-14 00:30	6	not_recorded	not_recorded	not_recorded
21-09-14 00:40	6	not_recorded	not_recorded	not_recorded
21-09-14 00:50	6	not_recorded	not_recorded	not_recorded
21-09-14 01:00	6	not_recorded	not_recorded	not_recorded
21-09-14 01:10	6	not_recorded	not_recorded	not_recorded
21-09-14 01:20	6	not_recorded	not_recorded	not_recorded
21-09-14 01:30	6	not_recorded	not_recorded	not_recorded
21-09-14 01:40	6	not_recorded	not_recorded	not_recorded
21-09-14 01:50	6	not_recorded	not_recorded	not_recorded
21-09-14 02:00	6	not_recorded	not_recorded	not_recorded
21-09-14 02:10	6	not_recorded	not_recorded	not_recorded
21-09-14 02:20	6	not_recorded	not_recorded	not_recorded
21-09-14 02:30	6	not_recorded	not_recorded	not_recorded
21-09-14 02:40	6	not_recorded	not_recorded	not_recorded
21-09-14 02:50	6	not_recorded	not_recorded	not_recorded
21-09-14 03:00	6	not_recorded	not_recorded	not_recorded
21-09-14 03:10	6	not_recorded	not_recorded	not_recorded
21-09-14 03:20	6	not_recorded	not_recorded	not_recorded
21-09-14 03:30	6	not_recorded	not_recorded	not_recorded
21-09-14 03:40	6	not_recorded	not_recorded	not_recorded
21-09-14 03:50	6	not_recorded	not_recorded	not_recorded
21-09-14 04:00	6	not_recorded	not_recorded	not_recorded
21-09-14 04:10	6	not_recorded	not_recorded	not_recorded
21-09-14 04:20	6	not_recorded	not_recorded	not_recorded
21-09-14 04:30	6	not_recorded	not_recorded	not_recorded
21-09-14 04:40	6	not_recorded	not_recorded	not_recorded
21-09-14 04:50	6	not_recorded	not_recorded	not_recorded
21-09-14 05:00	6	not_recorded	not_recorded	not_recorded
21-09-14 05:10	6	not_recorded	not_recorded	not_recorded
21-09-14 05:20	6	not_recorded	not_recorded	not_recorded
21-09-14 05:30	6	not_recorded	not_recorded	not_recorded
21-09-14 05:40	6	not_recorded	not_recorded	not_recorded
21-09-14 05:50	6	not_recorded	not_recorded	not_recorded
21-09-14 06:00	6	not_recorded	not_recorded	not_recorded
21-09-14 06:10	6	not_recorded	not_recorded	not_recorded
21-09-14 06:20	6	not_recorded	not_recorded	not_recorded
21-09-14 06:30	6	not_recorded	not_recorded	not_recorded
21-09-14 06:40	6	not_recorded	not_recorded	not_recorded
21-09-14 06:50	6	not_recorded	not_recorded	not_recorded
