# Supplementary material for: Rodent home cage monitoring for preclinical safety pharmacology assessment: results of a multi-company validation evaluating nonclinical and clinical data from three compounds
Source: Front Toxicol. 2025 Nov 5;7:1655330. doi: 10.3389/ftox.2025.1655330 (PMC12626872; doi:10.3389/ftox.2025.1655330)
Supplement: Supplementary file 1 [file DataSheet1.zip › GSK/GSK_Rearing_050_Cage-2.csv]

timestamp	day_index	985141003627852	985141003627913	985141003627914
21-09-13 07:00	-4	not_recorded	not_recorded	not_recorded
21-09-13 07:10	-4	not_recorded	not_recorded	not_recorded
21-09-13 07:20	-4	not_recorded	not_recorded	not_recorded
21-09-13 07:30	-4	not_recorded	not_recorded	not_recorded
21-09-13 07:40	-4	not_recorded	not_recorded	not_recorded
21-09-13 07:50	-4	not_recorded	not_recorded	not_recorded
21-09-13 08:00	-4	not_recorded	not_recorded	not_recorded
21-09-13 08:10	-4	not_recorded	not_recorded	not_recorded
21-09-13 08:20	-4	not_recorded	not_recorded	not_recorded
21-09-13 08:30	-4	not_recorded	not_recorded	not_recorded
21-09-13 08:40	-4	not_recorded	not_recorded	not_recorded
21-09-13 08:50	-4	not_recorded	not_recorded	not_recorded
21-09-13 09:00	-4	not_recorded	not_recorded	not_recorded
21-09-13 09:10	-4	not_recorded	not_recorded	not_recorded
21-09-13 09:20	-4	not_recorded	not_recorded	not_recorded
21-09-13 09:30	-4	not_recorded	not_recorded	not_recorded
21-09-13 09:40	-4	not_recorded	not_recorded	not_recorded
21-09-13 09:50	-4	not_recorded	not_recorded	not_recorded
21-09-13 10:00	-4	17.17	15.38	19.25
21-09-13 10:10	-4	22.28	17.024	13.791999999999998
21-09-13 10:20	-4	9.464	7.748	9.879999999999999
21-09-13 10:30	-4	14.936000000000002	22.344	15.148000000000001
21-09-13 10:40	-4	10.552000000000001	8.968	11.264
21-09-13 10:50	-4	6.392	5.684	4.48
21-09-13 11:00	-4	5.412	7.676	3.8880000000000003
21-09-13 11:10	-4	4.068	3.804	5.272
21-09-13 11:20	-4	7.536	8.156	3.5119999999999996
21-09-13 11:30	-4	0.7	2.316	0.41600000000000004
21-09-13 11:40	-4	0.052000000000000005	0.0	0.0
21-09-13 11:50	-4	0.008	3.2680000000000007	0.132
21-09-13 12:00	-4	0.0	0.0	0.0
21-09-13 12:10	-4	0.0	0.0	0.0
21-09-13 12:20	-4	0.0	0.0	0.0
21-09-13 12:30	-4	0.0	0.0	0.0
21-09-13 12:40	-4	0.0	0.0	0.0
21-09-13 12:50	-4	0.62	0.688	0.28
21-09-13 13:00	-4	0.352	0.0	0.0
21-09-13 13:10	-4	0.0	0.052000000000000005	0.612
21-09-13 13:20	-4	0.0	0.0	0.20400000000000001
21-09-13 13:30	-4	0.0	0.0	0.0
21-09-13 13:40	-4	0.0	0.0	0.0
21-09-13 13:50	-4	1.876	0.052000000000000005	0.752
21-09-13 14:00	-4	0.0	0.0	0.0
21-09-13 14:10	-4	0.008	1.46	0.032
21-09-13 14:20	-4	0.0	0.0	0.0
21-09-13 14:30	-4	2.036	0.144	3.2920000000000003
21-09-13 14:40	-4	0.0	0.0	0.788
21-09-13 14:50	-4	14.059999999999999	0.256	1.212
21-09-13 15:00	-4	10.032	2.456	5.856
21-09-13 15:10	-4	0.0	0.0	0.0
21-09-13 15:20	-4	0.0	0.396	0.0
21-09-13 15:30	-4	0.0	0.0	0.0
21-09-13 15:40	-4	0.8400000000000001	1.26	0.0
21-09-13 15:50	-4	0.0	0.0	0.0
21-09-13 16:00	-4	0.0	0.0	0.0
21-09-13 16:10	-4	0.0	0.0	0.0
21-09-13 16:20	-4	0.0	0.0	0.0
21-09-13 16:30	-4	0.0	0.0	0.252
21-09-13 16:40	-4	0.532	0.0	0.0
21-09-13 16:50	-4	0.368	0.0	0.0
21-09-13 17:00	-4	0.0	0.0	0.0
21-09-13 17:10	-4	0.0	0.004	0.0
21-09-13 17:20	-4	1.02	2.732	0.812
21-09-13 17:30	-4	0.032	2.2760000000000002	0.068
21-09-13 17:40	-4	0.0	0.0	0.0
21-09-13 17:50	-4	0.0	0.0	0.0
21-09-13 18:00	-4	0.0	0.0	0.0
21-09-13 18:10	-4	0.0	0.0	0.0
21-09-13 18:20	-4	0.0	0.0	0.0
21-09-13 18:30	-4	0.0	0.0	0.0
21-09-13 18:40	-4	0.0	0.0	0.0
21-09-13 18:50	-4	0.004	0.6759999999999999	0.592
21-09-13 19:00	-4	0.43200000000000005	1.424	2.268
21-09-13 19:10	-4	0.0	0.0	0.0
21-09-13 19:20	-4	3.3200000000000003	0.12	2.04
21-09-13 19:30	-4	21.004	7.384	8.4
21-09-13 19:40	-4	10.512	11.228	4.168
21-09-13 19:50	-4	0.6200000000000001	8.36	0.812
21-09-13 20:00	-4	0.076	5.676	0.476
21-09-13 20:10	-4	0.0	2.692	0.004
21-09-13 20:20	-4	0.0	0.0	0.136
21-09-13 20:30	-4	0.0	0.0	0.088
21-09-13 20:40	-4	0.0	0.0	0.136
21-09-13 20:50	-4	0.14	0.0	0.26399999999999996
21-09-13 21:00	-4	1.492	0.0	0.0
21-09-13 21:10	-4	1.316	0.012	3.2560000000000002
21-09-13 21:20	-4	0.68	1.028	0.44000000000000006
21-09-13 21:30	-4	3.6159999999999997	3.6079999999999997	2.3080000000000003
21-09-13 21:40	-4	1.2200000000000002	5.1240000000000006	0.744
21-09-13 21:50	-4	0.0	4.128	0.0
21-09-13 22:00	-4	0.0	0.0	0.0
21-09-13 22:10	-4	0.02	0.0	0.324
21-09-13 22:20	-4	0.0	0.0	0.10800000000000001
21-09-13 22:30	-4	0.272	0.10400000000000001	0.096
21-09-13 22:40	-4	0.008	0.0	5.432
21-09-13 22:50	-4	5.6	0.41200000000000003	10.276
21-09-13 23:00	-4	1.568	2.344	12.676
21-09-13 23:10	-4	1.904	7.24	4.388
21-09-13 23:20	-4	7.0760000000000005	5.744000000000001	2.12
21-09-13 23:30	-4	1.5	0.64	10.032
21-09-13 23:40	-4	0.0	0.0	0.04
21-09-13 23:50	-4	0.048	0.0	3.62
21-09-14 00:00	-4	0.0	0.0	0.0
21-09-14 00:10	-4	0.368	0.0	0.0
21-09-14 00:20	-4	2.96	1.056	1.248
21-09-14 00:30	-4	4.224	1.556	1.8
21-09-14 00:40	-4	2.9360000000000004	2.5959999999999996	5.768
21-09-14 00:50	-4	3.016	6.708000000000001	1.6560000000000001
21-09-14 01:00	-4	4.54	9.28	5.072000000000001
21-09-14 01:10	-4	1.3679999999999999	0.0	5.412
21-09-14 01:20	-4	7.248	0.33999999999999997	5.772
21-09-14 01:30	-4	13.168000000000001	2.916	0.516
21-09-14 01:40	-4	2.412	0.44000000000000006	0.0
21-09-14 01:50	-4	1.2	0.736	0.532
21-09-14 02:00	-4	4.496	7.572	2.004
21-09-14 02:10	-4	21.472	21.624000000000002	10.360000000000001
21-09-14 02:20	-4	8.315999999999999	0.20800000000000002	6.843999999999999
21-09-14 02:30	-4	0.812	0.0	1.276
21-09-14 02:40	-4	0.808	2.04	0.0
21-09-14 02:50	-4	1.1640000000000001	2.108	2.676
21-09-14 03:00	-4	8.056000000000001	1.016	2.188
21-09-14 03:10	-4	10.728	3.7039999999999997	7.184
21-09-14 03:20	-4	1.12	4.668	0.32799999999999996
21-09-14 03:30	-4	0.5279999999999999	7.784000000000001	5.68
21-09-14 03:40	-4	4.5280000000000005	1.9280000000000002	0.508
21-09-14 03:50	-4	1.968	6.9719999999999995	0.13199999999999998
21-09-14 04:00	-4	0.552	7.872	0.348
21-09-14 04:10	-4	0.6759999999999999	6.364	0.012
21-09-14 04:20	-4	0.556	3.3760000000000003	5.132
21-09-14 04:30	-4	1.44	10.592000000000002	0.716
21-09-14 04:40	-4	18.14	20.904000000000003	13.412
21-09-14 04:50	-4	19.284	8.484	16.804
21-09-14 05:00	-4	13.028	12.940000000000001	13.84
21-09-14 05:10	-4	6.556	9.164	13.092000000000002
21-09-14 05:20	-4	13.052000000000001	12.488000000000001	10.416
21-09-14 05:30	-4	6.715999999999999	10.684000000000001	8.260000000000002
21-09-14 05:40	-4	5.664	2.556	4.172
21-09-14 05:50	-4	11.784	8.528	9.028
21-09-14 06:00	-4	9.616	3.268	9.948
21-09-14 06:10	-4	5.856	0.8080000000000002	11.028
21-09-14 06:20	-4	5.484	0.356	2.44
21-09-14 06:30	-4	1.908	0.692	0.41200000000000003
21-09-14 06:40	-4	0.0	0.0	0.0
21-09-14 06:50	-4	0.0	0.0	0.0
21-09-14 07:00	-3	0.092	0.10400000000000001	1.1640000000000001
21-09-14 07:10	-3	0.0	0.236	0.0
21-09-14 07:20	-3	0.484	0.0	0.0
21-09-14 07:30	-3	3.496	5.715999999999999	2.66
21-09-14 07:40	-3	0.0	0.248	0.0
21-09-14 07:50	-3	0.0	2.308	0.004
21-09-14 08:00	-3	0.0	0.0	0.0
21-09-14 08:10	-3	0.0	0.0	0.0
21-09-14 08:20	-3	0.0	0.0	0.0
21-09-14 08:30	-3	0.0	0.0	0.0
21-09-14 08:40	-3	0.0	0.0	0.0
21-09-14 08:50	-3	0.0	0.0	0.0
21-09-14 09:00	-3	0.0	0.0	0.0
21-09-14 09:10	-3	0.0	0.0	0.0
21-09-14 09:20	-3	0.0	0.288	0.40800000000000003
21-09-14 09:30	-3	0.0	0.0	0.0
21-09-14 09:40	-3	0.0	0.0	0.0
21-09-14 09:50	-3	0.0	0.0	0.0
21-09-14 10:00	-3	0.0	0.0	0.0
21-09-14 10:10	-3	0.0	0.0	0.0
21-09-14 10:20	-3	0.008	0.0	0.21200000000000002
21-09-14 10:30	-3	0.0	0.0	0.0
21-09-14 10:40	-3	0.0	1.192	0.56
21-09-14 10:50	-3	0.004	4.5280000000000005	2.876
21-09-14 11:00	-3	2.232	0.028000000000000004	0.0
21-09-14 11:10	-3	9.868	1.576	0.004
21-09-14 11:20	-3	5.044	8.712	0.9120000000000001
21-09-14 11:30	-3	10.64	7.779999999999999	5.840000000000001
21-09-14 11:40	-3	14.680000000000001	8.392	9.308000000000002
21-09-14 11:50	-3	7.843999999999999	0.0	0.0
21-09-14 12:00	-3	1.3760000000000001	0.0	0.0
21-09-14 12:10	-3	0.016	0.0	0.0
21-09-14 12:20	-3	0.0	0.0	0.45600000000000007
21-09-14 12:30	-3	0.0	0.0	0.0
21-09-14 12:40	-3	0.0	0.0	0.0
21-09-14 12:50	-3	0.0	0.0	0.0
21-09-14 13:00	-3	0.0	0.0	0.0
21-09-14 13:10	-3	0.0	0.284	0.44400000000000006
21-09-14 13:20	-3	0.0	0.0	0.0
21-09-14 13:30	-3	0.0	0.0	0.0
21-09-14 13:40	-3	1.012	0.0	0.0
21-09-14 13:50	-3	1.1960000000000002	3.1719999999999997	0.44399999999999995
21-09-14 14:00	-3	0.0	0.892	0.0
21-09-14 14:10	-3	0.396	0.0	0.368
21-09-14 14:20	-3	5.116	1.4760000000000002	5.696
21-09-14 14:30	-3	0.548	1.924	0.192
21-09-14 14:40	-3	0.0	1.7719999999999998	0.0
21-09-14 14:50	-3	0.0	0.0	0.0
21-09-14 15:00	-3	0.0	0.0	0.0
21-09-14 15:10	-3	0.0	0.0	0.0
21-09-14 15:20	-3	0.0	0.0	0.0
21-09-14 15:30	-3	0.0	0.0	0.0
21-09-14 15:40	-3	0.288	0.2	0.26
21-09-14 15:50	-3	0.0	0.0	0.0
21-09-14 16:00	-3	0.588	0.08399999999999999	0.0
21-09-14 16:10	-3	0.0	0.0	0.188
21-09-14 16:20	-3	0.40800000000000003	0.0	0.0
21-09-14 16:30	-3	0.0	0.0	0.0
21-09-14 16:40	-3	0.0	0.0	0.0
21-09-14 16:50	-3	0.0	0.0	0.0
21-09-14 17:00	-3	0.0	0.0	0.0
21-09-14 17:10	-3	0.0	0.0	0.0
21-09-14 17:20	-3	0.252	0.396	0.66
21-09-14 17:30	-3	0.0	0.0	0.0
21-09-14 17:40	-3	0.0	0.0	0.0
21-09-14 17:50	-3	0.0	0.736	0.0
21-09-14 18:00	-3	0.0	0.0	0.27199999999999996
21-09-14 18:10	-3	0.0	0.0	0.0
21-09-14 18:20	-3	0.0	0.0	0.05600000000000001
21-09-14 18:30	-3	0.0	0.0	0.0
21-09-14 18:40	-3	0.0	0.0	0.0
21-09-14 18:50	-3	0.0	0.0	0.0
21-09-14 19:00	-3	0.0	0.0	0.0
21-09-14 19:10	-3	1.64	5.208	1.7760000000000002
21-09-14 19:20	-3	13.788	8.036	5.332
21-09-14 19:30	-3	1.864	3.5480000000000005	2.464
21-09-14 19:40	-3	0.0	0.0	0.0
21-09-14 19:50	-3	0.052000000000000005	0.068	3.196
21-09-14 20:00	-3	0.0	0.0	0.0
21-09-14 20:10	-3	0.0	0.0	0.0
21-09-14 20:20	-3	0.0	0.0	0.0
21-09-14 20:30	-3	0.0	0.0	0.0
21-09-14 20:40	-3	0.052000000000000005	0.0	0.764
21-09-14 20:50	-3	0.0	0.0	0.092
21-09-14 21:00	-3	0.644	0.0	1.08
21-09-14 21:10	-3	4.976	0.02	10.895999999999999
21-09-14 21:20	-3	0.616	1.86	0.64
21-09-14 21:30	-3	0.064	2.152	0.488
21-09-14 21:40	-3	0.5	4.356	0.36
21-09-14 21:50	-3	0.11200000000000002	0.5519999999999999	1.2040000000000002
21-09-14 22:00	-3	0.564	0.128	1.44
21-09-14 22:10	-3	0.0	0.0	0.0
21-09-14 22:20	-3	0.544	1.1400000000000001	2.896
21-09-14 22:30	-3	3.9560000000000004	1.1800000000000002	10.928
21-09-14 22:40	-3	4.648000000000001	2.6	20.516000000000002
21-09-14 22:50	-3	9.504000000000001	4.328	11.392
21-09-14 23:00	-3	2.656	7.456	7.968000000000001
21-09-14 23:10	-3	5.88	2.076	9.187999999999999
21-09-14 23:20	-3	3.284	7.872	7.372
21-09-14 23:30	-3	0.312	0.0	0.004
21-09-14 23:40	-3	7.752	2.0479999999999996	9.724
21-09-14 23:50	-3	1.576	12.476	6.1
21-09-15 00:00	-3	4.264	0.8560000000000001	5.984
21-09-15 00:10	-3	2.232	5.42	8.044
21-09-15 00:20	-3	16.324	4.596	14.76
21-09-15 00:30	-3	13.028	3.2359999999999998	11.596
21-09-15 00:40	-3	19.076	12.26	16.024
21-09-15 00:50	-3	3.344	10.28	7.296000000000001
21-09-15 01:00	-3	2.452	7.616	6.603999999999999
21-09-15 01:10	-3	7.215999999999999	21.812	22.192
21-09-15 01:20	-3	7.0120000000000005	8.575999999999999	11.664
21-09-15 01:30	-3	11.540000000000001	9.244	2.74
21-09-15 01:40	-3	9.56	8.592	5.7
21-09-15 01:50	-3	9.559999999999999	0.688	2.288
21-09-15 02:00	-3	8.8	1.6439999999999997	2.2800000000000002
21-09-15 02:10	-3	11.344	2.42	5.292
21-09-15 02:20	-3	3.7760000000000007	1.996	10.476
21-09-15 02:30	-3	10.768	5.288	12.024000000000001
21-09-15 02:40	-3	19.128	7.604000000000001	15.528
21-09-15 02:50	-3	7.672	8.24	7.832000000000001
21-09-15 03:00	-3	7.516	1.0719999999999998	11.18
21-09-15 03:10	-3	0.0	0.0	3.528
21-09-15 03:20	-3	5.1240000000000006	1.192	3.464
21-09-15 03:30	-3	0.184	0.0	0.02
21-09-15 03:40	-3	0.592	1.448	0.064
21-09-15 03:50	-3	5.284	10.464	2.636
21-09-15 04:00	-3	5.215999999999999	4.9799999999999995	0.8800000000000001
21-09-15 04:10	-3	0.22800000000000004	0.396	0.044
21-09-15 04:20	-3	11.42	8.395999999999999	14.196000000000002
21-09-15 04:30	-3	18.372	16.076	7.204000000000001
21-09-15 04:40	-3	5.256	14.812000000000001	7.828
21-09-15 04:50	-3	3.536	8.664	0.9279999999999999
21-09-15 05:00	-3	14.368	5.616	9.188
21-09-15 05:10	-3	11.972	10.208	10.936
21-09-15 05:20	-3	8.208	8.516	9.74
21-09-15 05:30	-3	9.048	17.54	6.38
21-09-15 05:40	-3	12.232000000000001	6.26	4.264
21-09-15 05:50	-3	9.28	4.128	13.784
21-09-15 06:00	-3	13.808000000000002	9.512	13.851999999999999
21-09-15 06:10	-3	1.3519999999999999	3.572	4.536
21-09-15 06:20	-3	1.796	2.252	1.1720000000000002
21-09-15 06:30	-3	5.5200000000000005	9.612	2.3280000000000003
21-09-15 06:40	-3	10.6	0.24000000000000005	0.876
21-09-15 06:50	-3	0.0	0.0	0.0
21-09-15 07:00	-2	0.0	0.08	0.712
21-09-15 07:10	-2	0.0	0.0	0.0
21-09-15 07:20	-2	6.384	5.8	1.444
21-09-15 07:30	-2	0.0	0.004	0.0
21-09-15 07:40	-2	0.0	0.0	0.0
21-09-15 07:50	-2	0.012	0.052000000000000005	0.0
21-09-15 08:00	-2	0.0	0.0	0.0
21-09-15 08:10	-2	0.0	0.0	0.0
21-09-15 08:20	-2	0.0	0.0	0.0
21-09-15 08:30	-2	0.05600000000000001	0.0	0.0
21-09-15 08:40	-2	0.248	0.0	0.552
21-09-15 08:50	-2	0.0	0.0	0.0
21-09-15 09:00	-2	0.0	0.0	0.0
21-09-15 09:10	-2	0.0	0.0	0.0
21-09-15 09:20	-2	1.52	0.304	0.384
21-09-15 09:30	-2	0.188	0.088	0.0
21-09-15 09:40	-2	0.008	3.9	0.1
21-09-15 09:50	-2	1.044	1.8760000000000001	0.012
21-09-15 10:00	-2	0.304	0.508	0.184
21-09-15 10:10	-2	7.764	7.647999999999999	2.9080000000000004
21-09-15 10:20	-2	0.632	2.996	3.224
21-09-15 10:30	-2	0.0	0.0	0.0
21-09-15 10:40	-2	0.0	0.0	0.0
21-09-15 10:50	-2	1.264	0.7	0.20400000000000001
21-09-15 11:00	-2	9.112	0.16399999999999998	1.916
21-09-15 11:10	-2	7.536	0.0	0.004
21-09-15 11:20	-2	4.62	0.40800000000000003	4.108
21-09-15 11:30	-2	1.556	0.0	0.068
21-09-15 11:40	-2	0.0	0.0	0.0
21-09-15 11:50	-2	0.0	0.0	0.0
21-09-15 12:00	-2	0.012	0.012	0.0
21-09-15 12:10	-2	0.0	0.0	0.0
21-09-15 12:20	-2	0.0	0.0	0.0
21-09-15 12:30	-2	0.0	0.0	0.0
21-09-15 12:40	-2	0.0	0.0	0.0
21-09-15 12:50	-2	0.0	0.0	0.0
21-09-15 13:00	-2	0.0	0.0	0.0
21-09-15 13:10	-2	0.0	0.0	0.0
21-09-15 13:20	-2	0.0	0.0	0.0
21-09-15 13:30	-2	0.0	0.036	0.0
21-09-15 13:40	-2	3.4	1.6199999999999999	2.8120000000000003
21-09-15 13:50	-2	0.516	8.96	0.6759999999999999
21-09-15 14:00	-2	0.0	0.0	0.024
21-09-15 14:10	-2	2.592	2.928	0.536
21-09-15 14:20	-2	0.008	0.3	0.16
21-09-15 14:30	-2	2.464	0.812	0.0
21-09-15 14:40	-2	7.944	0.9600000000000002	0.0
21-09-15 14:50	-2	0.0	0.584	0.6599999999999999
21-09-15 15:00	-2	0.0	0.052000000000000005	0.192
21-09-15 15:10	-2	0.0	0.0	0.0
21-09-15 15:20	-2	0.0	0.0	0.0
21-09-15 15:30	-2	0.0	0.0	0.0
21-09-15 15:40	-2	0.0	0.0	0.0
21-09-15 15:50	-2	0.0	0.0	0.0
21-09-15 16:00	-2	0.0	0.0	0.0
21-09-15 16:10	-2	0.0	0.0	0.0
21-09-15 16:20	-2	0.0	0.0	0.0
21-09-15 16:30	-2	0.0	0.0	0.0
21-09-15 16:40	-2	0.0	0.0	0.0
21-09-15 16:50	-2	0.0	0.0	0.0
21-09-15 17:00	-2	0.0	0.0	0.8400000000000001
21-09-15 17:10	-2	0.0	0.0	0.0
21-09-15 17:20	-2	0.0	0.0	0.0
21-09-15 17:30	-2	0.0	0.0	0.0
21-09-15 17:40	-2	0.0	0.0	0.0
21-09-15 17:50	-2	0.0	0.0	0.0
21-09-15 18:00	-2	0.36400000000000005	1.208	0.048
21-09-15 18:10	-2	0.8560000000000001	0.41600000000000004	0.20400000000000001
21-09-15 18:20	-2	0.22800000000000004	0.0	0.0
21-09-15 18:30	-2	0.0	0.0	0.0
21-09-15 18:40	-2	0.0	0.0	0.0
21-09-15 18:50	-2	0.004	0.0	0.044
21-09-15 19:00	-2	1.092	1.1	0.376
21-09-15 19:10	-2	0.0	0.8240000000000001	1.496
21-09-15 19:20	-2	0.096	0.27599999999999997	0.712
21-09-15 19:30	-2	0.312	7.0200000000000005	5.236
21-09-15 19:40	-2	0.0	3.368	0.9
21-09-15 19:50	-2	0.0	0.04	0.0
21-09-15 20:00	-2	0.0	0.0	0.0
21-09-15 20:10	-2	0.0	0.0	0.0
21-09-15 20:20	-2	0.0	0.0	0.0
21-09-15 20:30	-2	3.96	0.78	1.7600000000000002
21-09-15 20:40	-2	2.888	0.46399999999999997	0.308
21-09-15 20:50	-2	0.096	0.0	0.0
21-09-15 21:00	-2	0.0	0.0	0.0
21-09-15 21:10	-2	0.064	1.2479999999999998	0.312
21-09-15 21:20	-2	0.0	0.0	0.0
21-09-15 21:30	-2	0.0	0.0	0.0
21-09-15 21:40	-2	0.516	0.268	0.13599999999999998
21-09-15 21:50	-2	0.0	0.0	0.244
21-09-15 22:00	-2	2.66	2.268	0.43200000000000005
21-09-15 22:10	-2	4.811999999999999	4.004	8.564
21-09-15 22:20	-2	5.932	11.356	3.112
21-09-15 22:30	-2	0.0	0.068	0.0
21-09-15 22:40	-2	0.0	0.0	0.2
21-09-15 22:50	-2	0.0	0.0	0.0
21-09-15 23:00	-2	0.0	0.0	1.1800000000000002
21-09-15 23:10	-2	0.348	0.40800000000000003	1.8960000000000001
21-09-15 23:20	-2	2.332	4.368	9.652000000000001
21-09-15 23:30	-2	5.824	2.3760000000000003	7.9
21-09-15 23:40	-2	7.9079999999999995	5.892	2.8840000000000003
21-09-15 23:50	-2	2.824	3.996	4.572
21-09-16 00:00	-2	0.2	0.0	3.476
21-09-16 00:10	-2	0.027999999999999997	1.408	2.8200000000000003
21-09-16 00:20	-2	0.22400000000000003	0.356	14.572
21-09-16 00:30	-2	0.10800000000000001	1.028	0.004
21-09-16 00:40	-2	1.3039999999999998	4.24	3.076
21-09-16 00:50	-2	1.4600000000000002	0.0	4.86
21-09-16 01:00	-2	0.656	0.0	0.02
21-09-16 01:10	-2	7.252	0.028000000000000004	0.736
21-09-16 01:20	-2	2.092	0.012	0.3
21-09-16 01:30	-2	5.0	8.712	1.8080000000000003
21-09-16 01:40	-2	0.716	1.9240000000000002	1.428
21-09-16 01:50	-2	1.984	7.008	9.436
21-09-16 02:00	-2	12.219999999999999	7.5120000000000005	1.276
21-09-16 02:10	-2	17.240000000000002	7.828	13.392
21-09-16 02:20	-2	7.272	4.14	7.12
21-09-16 02:30	-2	18.48	2.332	5.324
21-09-16 02:40	-2	6.376	6.644	5.116
21-09-16 02:50	-2	4.932	6.236	5.608
21-09-16 03:00	-2	4.916	0.0	2.68
21-09-16 03:10	-2	8.468	0.096	0.004
21-09-16 03:20	-2	0.548	0.0	0.0
21-09-16 03:30	-2	0.0	0.728	0.0
21-09-16 03:40	-2	0.23199999999999998	6.840000000000001	1.32
21-09-16 03:50	-2	2.7039999999999997	1.544	6.767999999999999
21-09-16 04:00	-2	1.36	3.628	5.872
21-09-16 04:10	-2	0.236	2.8800000000000003	3.2439999999999998
21-09-16 04:20	-2	2.2199999999999998	8.2	5.212
21-09-16 04:30	-2	7.816	14.124	8.28
21-09-16 04:40	-2	4.536	7.104000000000001	2.5
21-09-16 04:50	-2	16.104	11.040000000000001	10.728
21-09-16 05:00	-2	17.387999999999998	10.436	4.196
21-09-16 05:10	-2	2.1	4.856	6.5120000000000005
21-09-16 05:20	-2	9.072	5.532	8.732
21-09-16 05:30	-2	14.492	10.648	3.008
21-09-16 05:40	-2	11.984	5.268	2.524
21-09-16 05:50	-2	16.588	10.508	3.7079999999999997
21-09-16 06:00	-2	7.604000000000001	10.484	2.8120000000000003
21-09-16 06:10	-2	0.604	1.6760000000000002	7.444
21-09-16 06:20	-2	1.096	6.0440000000000005	0.012
21-09-16 06:30	-2	22.236	0.11599999999999999	15.62
21-09-16 06:40	-2	11.24	0.58	3.156
21-09-16 06:50	-2	0.0	0.0	0.02
21-09-16 07:00	-1	0.0	0.072	0.0
21-09-16 07:10	-1	0.0	0.028000000000000004	0.024
21-09-16 07:20	-1	2.908	1.32	2.084
21-09-16 07:30	-1	0.596	0.9359999999999999	0.004
21-09-16 07:40	-1	0.0	0.0	0.0
21-09-16 07:50	-1	0.38	5.024	0.8440000000000001
21-09-16 08:00	-1	1.272	1.044	0.0
21-09-16 08:10	-1	0.0	0.0	0.0
21-09-16 08:20	-1	0.0	0.0	0.0
21-09-16 08:30	-1	0.0	0.0	0.0
21-09-16 08:40	-1	0.0	0.004	0.0
21-09-16 08:50	-1	0.8640000000000001	4.328	0.664
21-09-16 09:00	-1	0.908	0.0	0.0
21-09-16 09:10	-1	0.0	0.0	0.0
21-09-16 09:20	-1	0.0	0.0	0.0
21-09-16 09:30	-1	0.0	0.376	1.476
21-09-16 09:40	-1	0.0	0.0	0.0
21-09-16 09:50	-1	0.0	0.0	0.0
21-09-16 10:00	-1	0.264	0.0	0.952
21-09-16 10:10	-1	0.0	0.0	0.0
21-09-16 10:20	-1	0.10400000000000001	0.0	0.732
21-09-16 10:30	-1	1.1720000000000002	0.0	0.17200000000000001
21-09-16 10:40	-1	0.16799999999999998	4.732	0.44000000000000006
21-09-16 10:50	-1	1.6640000000000001	6.4159999999999995	0.9560000000000001
21-09-16 11:00	-1	10.24	9.559999999999999	10.78
21-09-16 11:10	-1	13.604	12.476	5.8
21-09-16 11:20	-1	5.932	3.228	4.608
21-09-16 11:30	-1	11.092	6.196	8.524000000000001
21-09-16 11:40	-1	3.6440000000000006	1.124	1.284
21-09-16 11:50	-1	2.7479999999999998	0.42400000000000004	1.504
21-09-16 12:00	-1	0.008	0.0	0.024
21-09-16 12:10	-1	0.0	0.0	0.0
21-09-16 12:20	-1	0.0	0.0	0.0
21-09-16 12:30	-1	0.0	0.0	0.0
21-09-16 12:40	-1	0.0	0.0	0.0
21-09-16 12:50	-1	0.0	0.032	0.0
21-09-16 13:00	-1	2.664	0.772	0.0
21-09-16 13:10	-1	0.0	0.0	0.0
21-09-16 13:20	-1	0.0	0.0	0.0
21-09-16 13:30	-1	0.0	0.0	0.0
21-09-16 13:40	-1	0.548	0.0	0.0
21-09-16 13:50	-1	0.0	0.0	0.0
21-09-16 14:00	-1	0.0	0.0	0.0
21-09-16 14:10	-1	0.0	0.0	0.0
21-09-16 14:20	-1	0.0	0.0	0.0
21-09-16 14:30	-1	2.032	1.16	3.016
21-09-16 14:40	-1	0.0	0.0	0.0
21-09-16 14:50	-1	0.0	0.0	0.0
21-09-16 15:00	-1	0.892	0.0	0.0
21-09-16 15:10	-1	0.156	0.0	0.10800000000000001
21-09-16 15:20	-1	2.9720000000000004	3.3160000000000003	3.8480000000000003
21-09-16 15:30	-1	11.932	13.468	6.468000000000001
21-09-16 15:40	-1	0.0	0.41200000000000003	0.0
21-09-16 15:50	-1	1.392	0.11599999999999999	1.028
21-09-16 16:00	-1	0.0	0.0	0.008
21-09-16 16:10	-1	0.0	0.0	0.0
21-09-16 16:20	-1	0.0	0.0	0.0
21-09-16 16:30	-1	0.0	0.0	0.0
21-09-16 16:40	-1	0.0	0.0	0.0
21-09-16 16:50	-1	0.0	0.0	0.0
21-09-16 17:00	-1	0.0	0.0	0.0
21-09-16 17:10	-1	0.0	0.0	0.0
21-09-16 17:20	-1	0.0	0.0	0.0
21-09-16 17:30	-1	0.0	0.0	0.0
21-09-16 17:40	-1	0.0	0.0	0.0
21-09-16 17:50	-1	0.0	0.0	0.0
21-09-16 18:00	-1	0.0	0.0	0.12
21-09-16 18:10	-1	0.0	0.0	0.0
21-09-16 18:20	-1	0.0	0.43200000000000005	0.552
21-09-16 18:30	-1	0.0	0.016	0.368
21-09-16 18:40	-1	0.168	0.188	0.336
21-09-16 18:50	-1	0.0	0.0	0.0
21-09-16 19:00	-1	0.0	0.0	0.0
21-09-16 19:10	-1	0.12	0.0	0.0
21-09-16 19:20	-1	0.0	0.0	0.0
21-09-16 19:30	-1	0.032	0.0	0.0
21-09-16 19:40	-1	0.02	0.0	0.0
21-09-16 19:50	-1	0.12	0.0	0.0
21-09-16 20:00	-1	0.028000000000000004	0.0	1.3279999999999998
21-09-16 20:10	-1	0.068	0.188	3.66
21-09-16 20:20	-1	0.036	3.1879999999999997	1.264
21-09-16 20:30	-1	3.688	0.092	0.0
21-09-16 20:40	-1	0.588	7.236	0.004
21-09-16 20:50	-1	1.588	0.44400000000000006	0.44000000000000006
21-09-16 21:00	-1	0.0	0.0	0.736
21-09-16 21:10	-1	0.0	0.0	0.0
21-09-16 21:20	-1	0.0	0.0	0.0
21-09-16 21:30	-1	0.0	0.0	0.0
21-09-16 21:40	-1	0.0	0.0	0.0
21-09-16 21:50	-1	0.0	0.0	0.196
21-09-16 22:00	-1	0.044	0.556	0.9279999999999999
21-09-16 22:10	-1	0.0	0.0	0.196
21-09-16 22:20	-1	0.0	0.5519999999999999	4.992
21-09-16 22:30	-1	2.2560000000000002	0.476	0.092
21-09-16 22:40	-1	0.7	1.588	1.192
21-09-16 22:50	-1	0.048	2.912	0.41600000000000004
21-09-16 23:00	-1	0.20400000000000001	3.7960000000000003	0.9
21-09-16 23:10	-1	0.74	2.032	4.352
21-09-16 23:20	-1	0.44800000000000006	7.9	3.6
21-09-16 23:30	-1	3.3200000000000003	2.384	3.9840000000000004
21-09-16 23:40	-1	10.256	5.5920000000000005	4.244
21-09-16 23:50	-1	0.17600000000000002	0.0	9.716
21-09-17 00:00	-1	0.644	1.26	4.968000000000001
21-09-17 00:10	-1	0.028000000000000004	4.4	5.224
21-09-17 00:20	-1	0.004	0.23200000000000004	3.768
21-09-17 00:30	-1	0.0	0.004	0.0
21-09-17 00:40	-1	0.16799999999999998	0.0	0.148
21-09-17 00:50	-1	6.212	4.956	2.4200000000000004
21-09-17 01:00	-1	7.444	1.688	4.5
21-09-17 01:10	-1	14.412	8.052	5.040000000000001
21-09-17 01:20	-1	6.088	6.112	3.156
21-09-17 01:30	-1	0.476	0.04	7.331999999999999
21-09-17 01:40	-1	11.404	0.952	1.3359999999999999
21-09-17 01:50	-1	14.219999999999999	1.3679999999999999	1.636
21-09-17 02:00	-1	10.075999999999999	3.116	1.528
21-09-17 02:10	-1	6.228	3.768	1.7559999999999998
21-09-17 02:20	-1	19.928	2.572	0.316
21-09-17 02:30	-1	2.592	0.984	0.132
21-09-17 02:40	-1	6.316	0.8560000000000001	0.18
21-09-17 02:50	-1	10.216	1.3760000000000001	2.72
21-09-17 03:00	-1	2.224	0.032	5.424
21-09-17 03:10	-1	13.535999999999998	0.184	6.467999999999999
21-09-17 03:20	-1	2.348	0.33599999999999997	6.004
21-09-17 03:30	-1	0.8240000000000001	0.096	6.096
21-09-17 03:40	-1	1.1480000000000001	6.268	3.532
21-09-17 03:50	-1	0.344	6.055999999999999	9.576
21-09-17 04:00	-1	0.68	5.76	1.372
21-09-17 04:10	-1	4.023999999999999	3.092	7.248
21-09-17 04:20	-1	10.0	2.864	12.232
21-09-17 04:30	-1	8.708	4.556	5.872
21-09-17 04:40	-1	14.428	2.528	10.496
21-09-17 04:50	-1	1.844	0.128	1.48
21-09-17 05:00	-1	10.931999999999999	5.6160000000000005	8.72
21-09-17 05:10	-1	17.78	8.292	9.064
21-09-17 05:20	-1	5.676	2.8560000000000003	7.876
21-09-17 05:30	-1	4.856	7.92	9.788
21-09-17 05:40	-1	6.136	7.904000000000001	2.56
21-09-17 05:50	-1	7.376	2.3120000000000003	3.992
21-09-17 06:00	-1	0.96	6.264	7.236
21-09-17 06:10	-1	13.344	9.704	8.632
21-09-17 06:20	-1	1.5639999999999998	1.276	0.196
21-09-17 06:30	-1	9.6	14.584	0.028000000000000004
21-09-17 06:40	-1	14.172	1.24	1.012
21-09-17 06:50	-1	2.2600000000000002	0.0	0.0
21-09-17 07:00	0	0.0	0.0	0.0
21-09-17 07:10	0	0.0	0.0	0.0
21-09-17 07:20	0	0.0	0.0	0.0
21-09-17 07:30	0	0.0	0.0	0.0
21-09-17 07:40	0	1.328	1.0879999999999999	2.912
21-09-17 07:50	0	0.0	0.0	0.0
21-09-17 08:00	0	0.0	0.008	0.0
21-09-17 08:10	0	0.0	0.0	0.0
21-09-17 08:20	0	0.0	0.0	0.0
21-09-17 08:30	0	0.0	0.0	0.0
21-09-17 08:40	0	0.0	0.0	0.0
21-09-17 08:50	0	0.0	0.0	0.0
21-09-17 09:00	0	0.5	0.036	0.0
21-09-17 09:10	0	0.0	0.0	0.0
21-09-17 09:20	0	1.492	2.452	1.552
21-09-17 09:30	0	1.092	0.46799999999999997	1.524
21-09-17 09:40	0	1.032	0.5519999999999999	0.0
21-09-17 09:50	0	1.732	0.62	0.02
21-09-17 10:00	0	3.4760000000000004	3.144	1.34
21-09-17 10:10	0	12.472000000000001	12.7	11.16
21-09-17 10:20	0	11.360000000000001	17.652	6.74
21-09-17 10:30	0	17.252000000000002	23.892000000000003	14.724
21-09-17 10:40	0	3.9520000000000004	12.352	4.843999999999999
21-09-17 10:50	0	15.856	5.0280000000000005	5.819999999999999
21-09-17 11:00	0	8.292	3.896	4.9
21-09-17 11:10	0	2.8120000000000003	1.996	6.08
21-09-17 11:20	0	14.228	3.444	1.024
21-09-17 11:30	0	0.0	0.0	0.0
21-09-17 11:40	0	0.0	0.0	0.0
21-09-17 11:50	0	0.612	0.38	0.0
21-09-17 12:00	0	0.0	0.0	0.0
21-09-17 12:10	0	0.0	0.0	0.0
21-09-17 12:20	0	0.0	0.0	0.0
21-09-17 12:30	0	0.08	0.0	0.0
21-09-17 12:40	0	0.0	0.0	0.0
21-09-17 12:50	0	0.0	0.0	0.0
21-09-17 13:00	0	0.0	0.0	0.0
21-09-17 13:10	0	0.0	0.0	0.0
21-09-17 13:20	0	0.0	0.0	0.0
21-09-17 13:30	0	0.0	0.0	0.0
21-09-17 13:40	0	0.0	0.0	0.0
21-09-17 13:50	0	0.0	0.0	0.0
21-09-17 14:00	0	5.0200000000000005	0.0	0.0
21-09-17 14:10	0	20.22	9.148	4.692
21-09-17 14:20	0	11.304	13.612	10.836
21-09-17 14:30	0	14.992	12.752	3.044
21-09-17 14:40	0	4.172	3.7960000000000003	3.344
21-09-17 14:50	0	2.8440000000000003	5.159999999999999	1.4200000000000002
21-09-17 15:00	0	0.696	0.876	1.304
21-09-17 15:10	0	0.0	0.328	0.004
21-09-17 15:20	0	0.0	0.0	0.0
21-09-17 15:30	0	0.0	0.0	0.0
21-09-17 15:40	0	0.0	0.0	0.0
21-09-17 15:50	0	0.0	0.0	0.0
21-09-17 16:00	0	0.752	0.0	0.356
21-09-17 16:10	0	0.4	0.0	0.04
21-09-17 16:20	0	0.0	0.0	0.0
21-09-17 16:30	0	0.0	0.0	0.0
21-09-17 16:40	0	0.0	0.0	0.0
21-09-17 16:50	0	0.0	0.0	0.0
21-09-17 17:00	0	0.0	0.0	0.0
21-09-17 17:10	0	0.0	0.0	0.0
21-09-17 17:20	0	0.0	0.0	0.0
21-09-17 17:30	0	0.0	0.0	0.0
21-09-17 17:40	0	0.0	0.0	0.0
21-09-17 17:50	0	0.0	0.0	0.0
21-09-17 18:00	0	0.0	0.23600000000000004	0.11599999999999999
21-09-17 18:10	0	0.504	0.096	0.0
21-09-17 18:20	0	0.0	0.008	0.0
21-09-17 18:30	0	0.0	0.0	0.0
21-09-17 18:40	0	0.0	0.0	0.0
21-09-17 18:50	0	0.0	0.0	0.0
21-09-17 19:00	0	0.0	0.0	0.0
21-09-17 19:10	0	0.024	0.42799999999999994	0.0
21-09-17 19:20	0	0.0	0.0	0.0
21-09-17 19:30	0	2.528	2.412	0.74
21-09-17 19:40	0	2.148	1.968	0.304
21-09-17 19:50	0	0.0	0.0	0.0
21-09-17 20:00	0	0.0	0.0	0.0
21-09-17 20:10	0	0.0	0.024	0.288
21-09-17 20:20	0	2.064	0.884	0.676
21-09-17 20:30	0	0.23200000000000004	0.196	0.20400000000000001
21-09-17 20:40	0	0.0	0.0	0.0
21-09-17 20:50	0	0.008	0.0	0.0
21-09-17 21:00	0	0.0	0.0	0.0
21-09-17 21:10	0	0.7	0.0	1.1560000000000001
21-09-17 21:20	0	0.0	0.0	0.0
21-09-17 21:30	0	0.0	0.0	0.0
21-09-17 21:40	0	0.008	0.0	0.0
21-09-17 21:50	0	0.22000000000000003	0.4960000000000001	4.176
21-09-17 22:00	0	0.332	0.42400000000000004	6.56
21-09-17 22:10	0	0.004	0.032	2.7239999999999998
21-09-17 22:20	0	0.004	0.0	0.02
21-09-17 22:30	0	0.0	0.0	0.26
21-09-17 22:40	0	0.0	0.0	0.0
21-09-17 22:50	0	0.23199999999999998	0.0	0.0
21-09-17 23:00	0	0.588	0.0	0.0
21-09-17 23:10	0	0.08	0.952	1.06
21-09-17 23:20	0	1.1880000000000002	3.116	2.444
21-09-17 23:30	0	0.044	1.068	3.44
21-09-17 23:40	0	0.0	0.328	0.0
21-09-17 23:50	0	0.02	0.10800000000000001	4.247999999999999
21-09-18 00:00	0	0.26	0.27199999999999996	0.596
21-09-18 00:10	0	0.808	1.18	4.432
21-09-18 00:20	0	0.6679999999999999	0.7240000000000001	5.844
21-09-18 00:30	0	0.664	0.668	4.16
21-09-18 00:40	0	1.052	7.6800000000000015	1.152
21-09-18 00:50	0	6.672	4.476000000000001	3.896
21-09-18 01:00	0	2.496	9.42	2.848
21-09-18 01:10	0	1.8079999999999998	3.664	2.228
21-09-18 01:20	0	0.352	7.136	5.344
21-09-18 01:30	0	0.324	0.096	1.6039999999999999
21-09-18 01:40	0	3.8240000000000003	0.916	0.152
21-09-18 01:50	0	9.184000000000001	0.44000000000000006	2.248
21-09-18 02:00	0	1.116	0.0	0.0
21-09-18 02:10	0	9.272	4.088	1.816
21-09-18 02:20	0	3.2800000000000002	0.21200000000000002	0.36400000000000005
21-09-18 02:30	0	0.9200000000000002	0.04	0.012
21-09-18 02:40	0	1.484	0.616	0.0
21-09-18 02:50	0	1.6880000000000002	0.0	0.4
21-09-18 03:00	0	5.4399999999999995	0.05600000000000001	0.0
21-09-18 03:10	0	1.488	3.928	0.02
21-09-18 03:20	0	7.5120000000000005	5.684	0.44800000000000006
21-09-18 03:30	0	2.684	1.8240000000000003	0.332
21-09-18 03:40	0	5.3	1.8519999999999999	0.756
21-09-18 03:50	0	0.256	0.45600000000000007	0.288
21-09-18 04:00	0	0.744	1.332	0.9959999999999999
21-09-18 04:10	0	2.3760000000000003	6.968000000000001	6.824000000000001
21-09-18 04:20	0	3.2880000000000003	3.268	1.6440000000000001
21-09-18 04:30	0	1.028	0.032	2.248
21-09-18 04:40	0	2.62	0.536	0.528
21-09-18 04:50	0	14.720000000000002	2.2359999999999998	5.108
21-09-18 05:00	0	4.156000000000001	1.584	5.4479999999999995
21-09-18 05:10	0	7.812	1.1480000000000001	8.152
21-09-18 05:20	0	13.331999999999999	7.4079999999999995	3.14
21-09-18 05:30	0	10.42	2.428	0.8720000000000001
21-09-18 05:40	0	2.9240000000000004	4.368	0.9120000000000001
21-09-18 05:50	0	7.324000000000001	0.304	5.628
21-09-18 06:00	0	2.9240000000000004	3.308	11.932
21-09-18 06:10	0	4.288	0.28	2.7800000000000002
21-09-18 06:20	0	5.536	1.488	2.728
21-09-18 06:30	0	15.620000000000001	4.0200000000000005	7.992
21-09-18 06:40	0	3.2800000000000002	4.292	2.38
21-09-18 06:50	0	0.0	0.46799999999999997	0.0
21-09-18 07:00	1	0.0	1.36	0.0
21-09-18 07:10	1	0.0	0.0	0.0
21-09-18 07:20	1	0.0	0.0	0.0
21-09-18 07:30	1	0.0	0.0	0.0
21-09-18 07:40	1	0.0	0.0	0.0
21-09-18 07:50	1	0.0	0.0	0.0
21-09-18 08:00	1	0.0	0.0	0.0
21-09-18 08:10	1	0.0	0.0	0.0
21-09-18 08:20	1	0.0	0.0	0.0
21-09-18 08:30	1	0.0	0.148	1.48
21-09-18 08:40	1	0.0	0.0	0.0
21-09-18 08:50	1	0.0	0.0	0.0
21-09-18 09:00	1	0.184	1.316	0.0
21-09-18 09:10	1	0.012	0.776	0.43200000000000005
21-09-18 09:20	1	0.0	0.0	0.0
21-09-18 09:30	1	0.0	1.3039999999999998	0.0
21-09-18 09:40	1	0.0	2.98	0.0
21-09-18 09:50	1	0.06	0.036	0.952
21-09-18 10:00	1	1.316	1.224	1.18
21-09-18 10:10	1	1.704	5.856	1.9040000000000004
21-09-18 10:20	1	8.08	1.7200000000000002	0.184
21-09-18 10:30	1	8.472	9.48	0.312
21-09-18 10:40	1	7.9239999999999995	11.22	2.604
21-09-18 10:50	1	2.8	6.040000000000001	3.7120000000000006
21-09-18 11:00	1	0.764	2.064	1.568
21-09-18 11:10	1	1.356	0.292	0.02
21-09-18 11:20	1	0.0	0.0	0.0
21-09-18 11:30	1	3.232	0.11600000000000002	1.584
21-09-18 11:40	1	0.0	0.0	0.0
21-09-18 11:50	1	0.0	0.0	0.0
21-09-18 12:00	1	1.948	1.252	0.188
21-09-18 12:10	1	0.0	0.0	0.0
21-09-18 12:20	1	0.0	0.0	0.0
21-09-18 12:30	1	0.0	0.0	0.0
21-09-18 12:40	1	2.516	0.0	0.076
21-09-18 12:50	1	0.332	0.0	0.0
21-09-18 13:00	1	0.0	0.0	0.0
21-09-18 13:10	1	1.672	0.0	0.0
21-09-18 13:20	1	0.0	0.0	0.0
21-09-18 13:30	1	0.0	0.0	0.0
21-09-18 13:40	1	0.0	0.0	0.148
21-09-18 13:50	1	0.6799999999999999	3.4560000000000004	0.004
21-09-18 14:00	1	0.0	0.0	0.296
21-09-18 14:10	1	2.088	0.196	0.0
21-09-18 14:20	1	0.0	0.0	0.0
21-09-18 14:30	1	0.096	0.0	0.0
21-09-18 14:40	1	0.0	0.0	0.43600000000000005
21-09-18 14:50	1	0.0	0.184	0.0
21-09-18 15:00	1	0.0	0.152	0.0
21-09-18 15:10	1	0.0	0.024	0.0
21-09-18 15:20	1	0.0	0.0	0.0
21-09-18 15:30	1	0.14	0.0	0.292
21-09-18 15:40	1	0.0	0.0	0.0
21-09-18 15:50	1	0.604	0.0	0.028000000000000004
21-09-18 16:00	1	1.228	0.33599999999999997	0.42000000000000004
21-09-18 16:10	1	0.9440000000000002	2.6119999999999997	0.8640000000000001
21-09-18 16:20	1	0.72	1.4	2.508
21-09-18 16:30	1	0.0	0.0	0.0
21-09-18 16:40	1	0.0	0.136	0.004
21-09-18 16:50	1	0.0	0.0	0.0
21-09-18 17:00	1	0.0	0.0	0.0
21-09-18 17:10	1	0.0	0.0	0.0
21-09-18 17:20	1	0.0	0.0	0.0
21-09-18 17:30	1	0.0	0.0	0.0
21-09-18 17:40	1	0.0	0.0	0.0
21-09-18 17:50	1	0.0	0.0	0.0
21-09-18 18:00	1	0.0	0.0	0.0
21-09-18 18:10	1	0.0	0.724	0.268
21-09-18 18:20	1	0.0	0.0	0.048
21-09-18 18:30	1	0.0	0.0	0.0
21-09-18 18:40	1	0.0	0.0	0.0
21-09-18 18:50	1	0.0	0.0	0.016
21-09-18 19:00	1	0.0	0.0	1.7759999999999998
21-09-18 19:10	1	0.0	0.372	0.9359999999999999
21-09-18 19:20	1	0.44800000000000006	1.6960000000000002	0.188
21-09-18 19:30	1	0.252	0.968	0.44800000000000006
21-09-18 19:40	1	2.2800000000000002	0.4600000000000001	0.764
21-09-18 19:50	1	2.116	3.8760000000000003	0.6880000000000001
21-09-18 20:00	1	0.044	1.548	0.58
21-09-18 20:10	1	0.068	0.124	0.0
21-09-18 20:20	1	0.0	4.731999999999999	0.612
21-09-18 20:30	1	0.272	6.056	0.008
21-09-18 20:40	1	0.0	0.5599999999999999	0.0
21-09-18 20:50	1	0.052000000000000005	0.4800000000000001	1.452
21-09-18 21:00	1	0.0	0.0	0.0
21-09-18 21:10	1	0.0	0.0	0.0
21-09-18 21:20	1	0.0	0.0	0.0
21-09-18 21:30	1	0.06	0.044	0.064
21-09-18 21:40	1	1.144	0.244	0.0
21-09-18 21:50	1	0.0	0.0	0.14
21-09-18 22:00	1	0.9960000000000001	0.0	0.552
21-09-18 22:10	1	0.356	4.0360000000000005	0.0
21-09-18 22:20	1	0.148	0.10400000000000001	0.4840000000000001
21-09-18 22:30	1	0.0	0.016	0.0
21-09-18 22:40	1	0.296	0.0	0.0
21-09-18 22:50	1	0.30000000000000004	0.076	0.004
21-09-18 23:00	1	3.8240000000000003	5.0920000000000005	0.78
21-09-18 23:10	1	12.152000000000001	19.688	5.92
21-09-18 23:20	1	1.152	10.416	6.0
21-09-18 23:30	1	3.2439999999999998	4.208	6.5
21-09-18 23:40	1	0.16799999999999998	1.6960000000000002	0.712
21-09-18 23:50	1	5.0	3.1920000000000006	4.1160000000000005
21-09-19 00:00	1	4.0840000000000005	1.964	8.784
21-09-19 00:10	1	1.088	10.448	9.56
21-09-19 00:20	1	11.792	4.4079999999999995	5.540000000000001
21-09-19 00:30	1	1.7760000000000002	5.548	15.452000000000002
21-09-19 00:40	1	0.164	0.156	13.475999999999999
21-09-19 00:50	1	0.10400000000000001	4.072	2.236
21-09-19 01:00	1	1.6199999999999999	2.1879999999999997	5.968000000000001
21-09-19 01:10	1	4.628	0.648	12.756
21-09-19 01:20	1	9.216	1.2879999999999998	10.492
21-09-19 01:30	1	7.580000000000001	6.164	4.4
21-09-19 01:40	1	4.676	4.048	0.7
21-09-19 01:50	1	0.0	0.0	0.0
21-09-19 02:00	1	9.296000000000001	0.9560000000000001	0.32
21-09-19 02:10	1	3.376	2.42	0.0
21-09-19 02:20	1	6.1080000000000005	0.044	1.224
21-09-19 02:30	1	8.576	9.472	4.796
21-09-19 02:40	1	4.9479999999999995	4.56	0.42800000000000005
21-09-19 02:50	1	12.847999999999999	5.06	0.24
21-09-19 03:00	1	0.0	0.0	0.0
21-09-19 03:10	1	4.296	0.0	2.132
21-09-19 03:20	1	0.0	0.0	0.0
21-09-19 03:30	1	0.0	0.0	0.0
21-09-19 03:40	1	6.736	3.6480000000000006	7.428
21-09-19 03:50	1	6.68	5.416	6.724000000000001
21-09-19 04:00	1	3.592	6.364000000000001	3.9560000000000004
21-09-19 04:10	1	1.7520000000000002	1.488	1.272
21-09-19 04:20	1	0.836	7.484	7.572
21-09-19 04:30	1	6.840000000000001	8.28	12.012
21-09-19 04:40	1	8.672	4.936	3.7399999999999998
21-09-19 04:50	1	18.34	14.280000000000001	10.648
21-09-19 05:00	1	19.544	12.236	16.312
21-09-19 05:10	1	8.544	4.404	14.092000000000002
21-09-19 05:20	1	14.0	5.744	11.656
21-09-19 05:30	1	7.704000000000001	13.592000000000002	12.132
21-09-19 05:40	1	10.016	6.404000000000001	6.58
21-09-19 05:50	1	5.724	3.9120000000000004	1.312
21-09-19 06:00	1	3.8560000000000003	6.220000000000001	4.904000000000001
21-09-19 06:10	1	10.892	5.368	9.856
21-09-19 06:20	1	0.58	5.668	1.352
21-09-19 06:30	1	5.680000000000001	7.279999999999999	7.064
21-09-19 06:40	1	0.0	0.008	0.04
21-09-19 06:50	1	0.0	0.004	0.0
21-09-19 07:00	2	5.332	0.028000000000000004	0.0
21-09-19 07:10	2	4.544	0.0	0.0
21-09-19 07:20	2	0.0	0.0	0.0
21-09-19 07:30	2	0.028000000000000004	0.008	0.0
21-09-19 07:40	2	0.0	0.14	0.0
21-09-19 07:50	2	0.0	0.0	0.0
21-09-19 08:00	2	0.0	0.0	0.0
21-09-19 08:10	2	0.0	0.0	0.0
21-09-19 08:20	2	0.0	0.0	0.0
21-09-19 08:30	2	0.0	0.484	0.0
21-09-19 08:40	2	0.0	0.0	0.0
21-09-19 08:50	2	0.0	0.0	0.0
21-09-19 09:00	2	0.0	0.0	0.0
21-09-19 09:10	2	0.0	0.0	0.0
21-09-19 09:20	2	0.0	0.0	0.0
21-09-19 09:30	2	2.8240000000000003	2.556	0.784
21-09-19 09:40	2	0.064	0.984	0.008
21-09-19 09:50	2	0.40800000000000003	2.928	0.312
21-09-19 10:00	2	3.8839999999999995	1.3760000000000001	2.8040000000000003
21-09-19 10:10	2	7.587999999999999	0.696	4.824
21-09-19 10:20	2	2.5639999999999996	1.468	0.5880000000000001
21-09-19 10:30	2	0.244	0.06	1.288
21-09-19 10:40	2	14.116	2.8760000000000003	1.1119999999999999
21-09-19 10:50	2	9.248000000000001	2.072	2.364
21-09-19 11:00	2	17.468	5.26	1.748
21-09-19 11:10	2	11.788	12.544	3.04
21-09-19 11:20	2	0.332	0.0	0.18000000000000002
21-09-19 11:30	2	0.14	0.0	0.0
21-09-19 11:40	2	1.9600000000000002	1.8800000000000001	0.3
21-09-19 11:50	2	16.568	7.159999999999999	7.772
21-09-19 12:00	2	0.0	1.964	0.304
21-09-19 12:10	2	0.0	0.0	0.0
21-09-19 12:20	2	0.0	0.0	0.0
21-09-19 12:30	2	0.0	0.0	0.0
21-09-19 12:40	2	0.0	0.0	0.0
21-09-19 12:50	2	0.0	0.0	0.0
21-09-19 13:00	2	3.004	0.616	0.884
21-09-19 13:10	2	0.0	0.0	0.0
21-09-19 13:20	2	0.0	0.0	0.0
21-09-19 13:30	2	0.0	0.0	0.0
21-09-19 13:40	2	0.0	0.0	0.0
21-09-19 13:50	2	0.0	0.0	0.0
21-09-19 14:00	2	0.0	0.0	0.0
21-09-19 14:10	2	0.0	0.0	0.0
21-09-19 14:20	2	0.828	0.0	0.0
21-09-19 14:30	2	0.0	0.0	0.0
21-09-19 14:40	2	0.0	0.0	0.0
21-09-19 14:50	2	0.0	0.0	0.0
21-09-19 15:00	2	0.0	0.008	0.0
21-09-19 15:10	2	0.004	2.196	0.156
21-09-19 15:20	2	0.0	1.1480000000000001	0.44000000000000006
21-09-19 15:30	2	0.196	1.22	0.032
21-09-19 15:40	2	0.0	0.0	0.0
21-09-19 15:50	2	0.0	0.0	0.0
21-09-19 16:00	2	0.0	0.0	0.0
21-09-19 16:10	2	0.0	0.008	0.0
21-09-19 16:20	2	0.8280000000000001	0.008	1.7600000000000002
21-09-19 16:30	2	0.716	0.308	0.04
21-09-19 16:40	2	2.3080000000000003	0.092	1.136
21-09-19 16:50	2	4.192	0.0	0.612
21-09-19 17:00	2	5.6160000000000005	0.10400000000000001	0.40800000000000003
21-09-19 17:10	2	0.0	0.0	0.0
21-09-19 17:20	2	0.11599999999999999	0.04	0.0
21-09-19 17:30	2	0.0	0.0	0.0
21-09-19 17:40	2	0.0	0.0	0.0
21-09-19 17:50	2	0.0	0.0	0.0
21-09-19 18:00	2	0.0	0.0	0.0
21-09-19 18:10	2	0.0	0.0	0.0
21-09-19 18:20	2	0.0	0.0	0.0
21-09-19 18:30	2	0.0	0.0	0.028000000000000004
21-09-19 18:40	2	0.0	0.0	0.0
21-09-19 18:50	2	0.0	0.0	0.0
21-09-19 19:00	2	0.28	0.0	0.0
21-09-19 19:10	2	0.0	0.0	0.0
21-09-19 19:20	2	0.0	0.0	0.0
21-09-19 19:30	2	0.17600000000000002	2.732	0.44000000000000006
21-09-19 19:40	2	0.6799999999999999	1.7559999999999998	1.0639999999999998
21-09-19 19:50	2	1.964	1.492	0.31999999999999995
21-09-19 20:00	2	0.6960000000000001	7.884	0.664
21-09-19 20:10	2	1.2760000000000002	2.608	0.048
21-09-19 20:20	2	6.731999999999999	4.684	0.328
21-09-19 20:30	2	0.976	0.0	0.356
21-09-19 20:40	2	0.0	0.0	0.0
21-09-19 20:50	2	0.0	0.0	0.0
21-09-19 21:00	2	0.0	0.0	0.0
21-09-19 21:10	2	1.252	0.16399999999999998	0.8800000000000001
21-09-19 21:20	2	0.028000000000000004	0.004	3.088
21-09-19 21:30	2	0.0	0.0	0.0
21-09-19 21:40	2	0.0	0.0	0.252
21-09-19 21:50	2	0.0	0.0	0.06
21-09-19 22:00	2	0.0	0.0	0.0
21-09-19 22:10	2	0.0	0.0	0.0
21-09-19 22:20	2	0.0	0.0	0.0
21-09-19 22:30	2	3.54	0.724	0.21600000000000003
21-09-19 22:40	2	0.0	0.728	1.2280000000000002
21-09-19 22:50	2	0.048	0.0	1.4760000000000002
21-09-19 23:00	2	0.44000000000000006	2.8400000000000003	4.612
21-09-19 23:10	2	4.456	7.872	2.568
21-09-19 23:20	2	3.224	3.2120000000000006	1.3840000000000001
21-09-19 23:30	2	2.248	6.9	0.9560000000000001
21-09-19 23:40	2	3.964	4.811999999999999	0.44800000000000006
21-09-19 23:50	2	0.76	5.76	4.032
21-09-20 00:00	2	0.10400000000000001	0.4640000000000001	2.132
21-09-20 00:10	2	2.432	5.296	6.016
21-09-20 00:20	2	2.184	5.032	9.196
21-09-20 00:30	2	0.004	0.548	3.012
21-09-20 00:40	2	2.076	1.6880000000000002	6.5840000000000005
21-09-20 00:50	2	0.0	1.8359999999999999	0.0
21-09-20 01:00	2	2.1239999999999997	0.08	4.0600000000000005
21-09-20 01:10	2	5.868	0.572	0.86
21-09-20 01:20	2	3.5760000000000005	0.38	3.5799999999999996
21-09-20 01:30	2	1.252	2.4200000000000004	1.112
21-09-20 01:40	2	12.544	4.996	2.812
21-09-20 01:50	2	15.728	1.996	0.11600000000000002
21-09-20 02:00	2	12.984	0.476	0.312
21-09-20 02:10	2	8.264	0.508	0.032
21-09-20 02:20	2	16.740000000000002	0.328	0.0
21-09-20 02:30	2	15.656	0.092	4.656000000000001
21-09-20 02:40	2	0.0	1.416	0.02
21-09-20 02:50	2	1.088	2.624	1.7440000000000002
21-09-20 03:00	2	1.9440000000000002	9.216	0.732
21-09-20 03:10	2	1.044	6.868	1.9280000000000002
21-09-20 03:20	2	5.64	4.8	2.972
21-09-20 03:30	2	0.21200000000000002	2.784	2.432
21-09-20 03:40	2	0.0	0.0	1.256
21-09-20 03:50	2	0.648	0.12	9.132000000000001
21-09-20 04:00	2	3.068	1.384	17.387999999999998
21-09-20 04:10	2	3.8160000000000003	1.56	34.29600000000001
21-09-20 04:20	2	1.516	0.268	10.592
21-09-20 04:30	2	0.02	0.0	3.46
21-09-20 04:40	2	2.38	1.4480000000000002	2.348
21-09-20 04:50	2	11.256	2.4200000000000004	2.064
21-09-20 05:00	2	7.036	0.472	5.684
21-09-20 05:10	2	19.348	4.0200000000000005	9.668
21-09-20 05:20	2	14.280000000000001	3.684	7.632000000000001
21-09-20 05:30	2	14.196000000000002	4.536	3.124
21-09-20 05:40	2	16.172	7.767999999999999	13.712
21-09-20 05:50	2	19.012	6.312	5.868
21-09-20 06:00	2	9.672	8.24	7.26
21-09-20 06:10	2	3.8680000000000008	12.496	19.66
21-09-20 06:20	2	16.86	4.632	7.452
21-09-20 06:30	2	13.88	6.0680000000000005	11.508
21-09-20 06:40	2	4.0280000000000005	8.436	2.7
21-09-20 06:50	2	0.08399999999999999	2.768	0.008
21-09-20 07:00	3	0.6857142857142857	1.6342857142857146	0.17714285714285713
21-09-20 07:10	3	0.0	1.1555555555555557	0.5111111111111112
21-09-20 07:20	3	0.004	0.0	0.0
21-09-20 07:30	3	0.0	0.0	0.0
21-09-20 07:40	3	0.0	0.004	0.0
21-09-20 07:50	3	0.0	0.0	0.0
21-09-20 08:00	3	0.0	0.0	0.0
21-09-20 08:10	3	0.0	0.0	0.0
21-09-20 08:20	3	0.0	0.0	0.0
21-09-20 08:30	3	0.0	0.0	0.0
21-09-20 08:40	3	0.0	0.0	0.0
21-09-20 08:50	3	0.0	0.0	0.0
21-09-20 09:00	3	0.0	0.0	0.0
21-09-20 09:10	3	0.0	0.0	0.0
21-09-20 09:20	3	0.0	0.0	0.0
21-09-20 09:30	3	0.0	0.0	0.0
21-09-20 09:40	3	0.0	0.0	0.0
21-09-20 09:50	3	2.692	0.236	0.44400000000000006
21-09-20 10:00	3	0.1	1.008	0.8039999999999999
21-09-20 10:10	3	2.6559999999999997	2.188	1.592
21-09-20 10:20	3	2.7239999999999998	3.176	9.120000000000001
21-09-20 10:30	3	8.068000000000001	2.632	12.732000000000001
21-09-20 10:40	3	3.068	3.44	2.752
21-09-20 10:50	3	11.448	2.284	0.16
21-09-20 11:00	3	5.504	8.588	0.42000000000000004
21-09-20 11:10	3	0.992	2.5	0.10400000000000001
21-09-20 11:20	3	7.715999999999999	2.42	1.208
21-09-20 11:30	3	18.696	1.068	4.452
21-09-20 11:40	3	3.1879999999999997	0.0	1.2360000000000002
21-09-20 11:50	3	7.94	0.124	3.176
21-09-20 12:00	3	5.12	0.0	0.0
21-09-20 12:10	3	0.136	0.0	0.0
21-09-20 12:20	3	0.008	0.0	0.0
21-09-20 12:30	3	2.748	0.0	0.0
21-09-20 12:40	3	5.0	0.0	0.0
21-09-20 12:50	3	0.0	0.0	0.0
21-09-20 13:00	3	0.0	0.0	0.0
21-09-20 13:10	3	0.0	0.0	0.0
21-09-20 13:20	3	0.0	0.0	0.0
21-09-20 13:30	3	0.0	0.0	0.0
21-09-20 13:40	3	0.0	0.0	0.0
21-09-20 13:50	3	0.364	0.45600000000000007	0.016
21-09-20 14:00	3	0.0	0.0	0.0
21-09-20 14:10	3	0.044	0.0	2.184
21-09-20 14:20	3	0.284	0.0	0.0
21-09-20 14:30	3	0.44800000000000006	1.1960000000000002	0.052000000000000005
21-09-20 14:40	3	0.248	6.484	3.18
21-09-20 14:50	3	0.0	0.308	0.924
21-09-20 15:00	3	2.036	2.8880000000000003	2.432
21-09-20 15:10	3	0.0	0.0	0.0
21-09-20 15:20	3	1.1600000000000001	5.632	0.4800000000000001
21-09-20 15:30	3	8.28	17.156	5.5760000000000005
21-09-20 15:40	3	22.292	19.228	17.484
21-09-20 15:50	3	21.724	21.14	7.284000000000001
21-09-20 16:00	3	8.424000000000001	7.5760000000000005	4.66
21-09-20 16:10	3	8.656	5.724	5.5600000000000005
21-09-20 16:20	3	6.2	3.9240000000000004	0.784
21-09-20 16:30	3	3.4239999999999995	0.024	0.828
21-09-20 16:40	3	0.0	0.0	0.0
21-09-20 16:50	3	0.0	0.0	0.0
21-09-20 17:00	3	0.0	0.0	0.0
21-09-20 17:10	3	0.0	0.0	0.0
21-09-20 17:20	3	0.0	0.1	0.0
21-09-20 17:30	3	0.0	0.0	0.0
21-09-20 17:40	3	0.0	0.0	0.0
21-09-20 17:50	3	0.0	0.0	0.0
21-09-20 18:00	3	0.308	0.248	0.692
21-09-20 18:10	3	3.064	1.716	8.5
21-09-20 18:20	3	0.0	0.0	0.0
21-09-20 18:30	3	0.0	0.0	0.0
21-09-20 18:40	3	0.0	0.0	0.0
21-09-20 18:50	3	0.0	0.0	0.0
21-09-20 19:00	3	0.0	0.0	0.0
21-09-20 19:10	3	0.0	0.0	0.0
21-09-20 19:20	3	0.6	4.46	0.06000000000000001
21-09-20 19:30	3	0.9800000000000001	6.32	0.9960000000000001
21-09-20 19:40	3	0.46799999999999997	1.6200000000000003	0.8160000000000001
21-09-20 19:50	3	3.056	3.248	1.7520000000000002
21-09-20 20:00	3	1.984	0.45999999999999996	0.0
21-09-20 20:10	3	1.832	8.144	0.06
21-09-20 20:20	3	0.0	0.0	0.0
21-09-20 20:30	3	0.0	0.0	0.0
21-09-20 20:40	3	0.0	0.0	0.0
21-09-20 20:50	3	0.0	0.22400000000000003	0.0
21-09-20 21:00	3	4.976000000000001	0.984	3.472
21-09-20 21:10	3	0.6519999999999999	0.12400000000000003	0.9280000000000002
21-09-20 21:20	3	0.0	0.0	0.0
21-09-20 21:30	3	0.0	0.292	0.0
21-09-20 21:40	3	0.156	3.1	0.04
21-09-20 21:50	3	0.0	0.012	0.0
21-09-20 22:00	3	0.0	0.0	0.0
21-09-20 22:10	3	0.5760000000000001	2.1439999999999997	0.12400000000000003
21-09-20 22:20	3	0.05600000000000001	4.204	7.68
21-09-20 22:30	3	2.636	5.452	2.62
21-09-20 22:40	3	2.7960000000000003	3.1719999999999997	2.524
21-09-20 22:50	3	0.0	0.524	0.0
21-09-20 23:00	3	0.0	0.048	0.0
21-09-20 23:10	3	0.0	0.0	0.0
21-09-20 23:20	3	0.0	0.0	0.0
21-09-20 23:30	3	0.016	0.22000000000000003	13.352
21-09-20 23:40	3	0.752	0.368	2.048
21-09-20 23:50	3	0.048	0.20800000000000002	0.628
21-09-21 00:00	3	0.044	1.2440000000000002	2.448
21-09-21 00:10	3	4.892	5.98	7.312
21-09-21 00:20	3	1.06	8.616	8.672
21-09-21 00:30	3	0.264	2.8600000000000003	3.156
21-09-21 00:40	3	2.16	3.444	7.287999999999999
21-09-21 00:50	3	7.804	9.292	4.376
21-09-21 01:00	3	1.7719999999999998	8.932	0.048
21-09-21 01:10	3	7.608	3.38	2.2
21-09-21 01:20	3	2.536	7.803999999999999	2.6719999999999997
21-09-21 01:30	3	1.1400000000000001	4.884	12.116
21-09-21 01:40	3	2.9	5.228	1.6960000000000002
21-09-21 01:50	3	3.8	10.559999999999999	7.787999999999999
21-09-21 02:00	3	4.112	1.9	2.7239999999999998
21-09-21 02:10	3	11.1	4.616	1.8760000000000001
21-09-21 02:20	3	13.98	12.012	15.196000000000002
21-09-21 02:30	3	8.344	11.948	1.716
21-09-21 02:40	3	5.508000000000001	1.024	0.072
21-09-21 02:50	3	1.8800000000000001	1.1640000000000001	0.0
21-09-21 03:00	3	13.748000000000001	0.068	0.68
21-09-21 03:10	3	0.0	0.0	0.0
21-09-21 03:20	3	0.0	0.0	0.0
21-09-21 03:30	3	0.0	0.0	0.0
21-09-21 03:40	3	0.0	0.172	0.0
21-09-21 03:50	3	0.6599999999999999	0.516	0.044
21-09-21 04:00	3	1.7879999999999998	4.16	0.244
21-09-21 04:10	3	0.792	3.872	0.0
21-09-21 04:20	3	3.5120000000000005	6.852000000000001	2.7680000000000002
21-09-21 04:30	3	4.3	4.324	3.5840000000000005
21-09-21 04:40	3	1.3519999999999999	0.076	0.56
21-09-21 04:50	3	0.508	1.2360000000000002	6.4319999999999995
21-09-21 05:00	3	14.192000000000002	2.8840000000000003	8.072
21-09-21 05:10	3	12.568000000000001	1.1640000000000001	11.548
21-09-21 05:20	3	12.66	1.784	5.34
21-09-21 05:30	3	4.304	3.056	0.9600000000000002
21-09-21 05:40	3	5.6240000000000006	0.768	0.9440000000000002
21-09-21 05:50	3	11.475999999999999	0.644	4.104
21-09-21 06:00	3	8.080000000000002	4.58	6.336
21-09-21 06:10	3	1.4	0.26	6.44
21-09-21 06:20	3	1.4	6.252000000000001	5.312
21-09-21 06:30	3	8.636	3.2960000000000003	5.736
21-09-21 06:40	3	1.08	15.675999999999998	0.664
21-09-21 06:50	3	0.0	0.0	0.0
21-09-21 07:00	4	0.0	0.0	0.0
21-09-21 07:10	4	0.004	0.008	0.0
21-09-21 07:20	4	0.0	0.0	0.0
21-09-21 07:30	4	0.0	0.0	0.0
21-09-21 07:40	4	0.0	0.0	0.0
21-09-21 07:50	4	0.0	0.0	0.0
21-09-21 08:00	4	0.0	0.0	0.0
21-09-21 08:10	4	0.0	0.0	0.0
21-09-21 08:20	4	0.82	4.544	5.524
21-09-21 08:30	4	0.45599999999999996	0.692	6.232
21-09-21 08:40	4	0.536	3.348	2.62
21-09-21 08:50	4	0.0	0.0	0.0
21-09-21 09:00	4	2.8080000000000003	5.176	1.8079999999999998
21-09-21 09:10	4	1.064	2.66	0.0
21-09-21 09:20	4	0.696	2.9720000000000004	0.032
21-09-21 09:30	4	0.0	10.232000000000001	0.284
21-09-21 09:40	4	0.08399999999999999	3.396	2.3360000000000003
21-09-21 09:50	4	0.0	0.0	0.0
21-09-21 10:00	4	7.5280000000000005	20.268	15.744
21-09-21 10:10	4	15.596	13.3	25.308
21-09-21 10:20	4	11.9	12.34	16.856
21-09-21 10:30	4	2.18	5.616	5.04
21-09-21 10:40	4	3.564	2.476	2.088
21-09-21 10:50	4	8.42	4.352	3.072
21-09-21 11:00	4	3.8600000000000003	0.06	2.016
21-09-21 11:10	4	10.388	0.8039999999999999	0.04
21-09-21 11:20	4	6.4799999999999995	0.592	2.184
21-09-21 11:30	4	0.0	0.0	0.0
21-09-21 11:40	4	1.432	0.0	2.996
21-09-21 11:50	4	0.0	0.0	0.0
21-09-21 12:00	4	0.0	0.0	0.0
21-09-21 12:10	4	0.0	0.0	0.0
21-09-21 12:20	4	0.0	0.0	0.0
21-09-21 12:30	4	0.0	0.0	0.0
21-09-21 12:40	4	0.0	0.0	0.0
21-09-21 12:50	4	0.0	0.0	0.0
21-09-21 13:00	4	0.0	0.0	0.0
21-09-21 13:10	4	0.0	0.0	0.0
21-09-21 13:20	4	0.0	0.0	0.0
21-09-21 13:30	4	0.0	0.0	0.0
21-09-21 13:40	4	0.0	0.0	0.0
21-09-21 13:50	4	0.0	0.0	0.0
21-09-21 14:00	4	0.0	0.0	0.0
21-09-21 14:10	4	0.0	0.0	0.0
21-09-21 14:20	4	0.0	0.0	0.0
21-09-21 14:30	4	0.22400000000000003	0.016	0.0
21-09-21 14:40	4	0.16	0.568	0.0
21-09-21 14:50	4	0.0	0.0	0.0
21-09-21 15:00	4	0.0	0.0	0.0
21-09-21 15:10	4	1.316	0.852	0.28800000000000003
21-09-21 15:20	4	0.22800000000000004	1.7600000000000002	0.304
21-09-21 15:30	4	0.0	0.0	0.0
21-09-21 15:40	4	0.0	0.0	0.0
21-09-21 15:50	4	0.21200000000000002	0.276	0.0
21-09-21 16:00	4	0.20400000000000001	1.1199999999999999	1.028
21-09-21 16:10	4	0.0	0.0	0.0
21-09-21 16:20	4	0.0	0.0	0.0
21-09-21 16:30	4	0.0	0.0	0.0
21-09-21 16:40	4	0.0	0.0	0.0
21-09-21 16:50	4	1.732	1.86	0.0
21-09-21 17:00	4	0.352	1.6640000000000001	0.22400000000000003
21-09-21 17:10	4	1.528	1.924	1.4280000000000002
21-09-21 17:20	4	2.0439999999999996	0.516	0.08399999999999999
21-09-21 17:30	4	2.7840000000000003	0.004	0.05600000000000001
21-09-21 17:40	4	0.496	0.0	0.0
21-09-21 17:50	4	0.0	0.0	0.0
21-09-21 18:00	4	0.0	0.0	0.0
21-09-21 18:10	4	0.0	0.0	0.0
21-09-21 18:20	4	0.0	0.524	0.06799999999999999
21-09-21 18:30	4	0.0	0.0	0.0
21-09-21 18:40	4	0.0	0.0	0.0
21-09-21 18:50	4	0.0	0.0	0.0
21-09-21 19:00	4	4.456	0.10800000000000001	0.0
21-09-21 19:10	4	2.896	2.752	0.8280000000000001
21-09-21 19:20	4	3.112	4.811999999999999	1.364
21-09-21 19:30	4	0.388	2.884	0.41200000000000003
21-09-21 19:40	4	1.036	5.192	1.6599999999999997
21-09-21 19:50	4	0.41200000000000003	1.536	0.0
21-09-21 20:00	4	0.0	0.0	0.0
21-09-21 20:10	4	0.0	0.0	0.0
21-09-21 20:20	4	0.0	0.048	0.0
21-09-21 20:30	4	0.164	0.0	0.036
21-09-21 20:40	4	0.596	1.208	9.292
21-09-21 20:50	4	0.196	8.28	0.688
21-09-21 21:00	4	0.43200000000000005	3.864	0.768
21-09-21 21:10	4	0.0	0.52	0.0
21-09-21 21:20	4	0.0	0.0	0.0
21-09-21 21:30	4	0.8640000000000001	0.02	0.0
21-09-21 21:40	4	0.0	0.0	0.0
21-09-21 21:50	4	0.0	0.028000000000000004	0.0
21-09-21 22:00	4	1.072	2.528	0.0
21-09-21 22:10	4	0.56	1.26	0.004
21-09-21 22:20	4	2.004	7.68	0.11599999999999999
21-09-21 22:30	4	0.0	1.216	0.0
21-09-21 22:40	4	0.0	0.004	0.016
21-09-21 22:50	4	0.04	1.352	2.2920000000000003
21-09-21 23:00	4	0.916	0.1	0.284
21-09-21 23:10	4	0.752	0.0	0.0
21-09-21 23:20	4	0.33599999999999997	0.04	0.45200000000000007
21-09-21 23:30	4	0.40800000000000003	2.6079999999999997	0.20800000000000002
21-09-21 23:40	4	0.0	1.552	1.916
21-09-21 23:50	4	0.016	0.384	3.224
21-09-22 00:00	4	0.16399999999999998	0.8880000000000001	0.524
21-09-22 00:10	4	1.348	2.4	1.392
21-09-22 00:20	4	3.6079999999999997	9.732000000000001	4.12
21-09-22 00:30	4	1.8400000000000003	4.008	0.74
21-09-22 00:40	4	7.112	3.2960000000000003	9.236
21-09-22 00:50	4	0.008	0.0	1.6800000000000002
21-09-22 01:00	4	3.2640000000000002	0.536	6.928
21-09-22 01:10	4	0.0	0.0	0.44000000000000006
21-09-22 01:20	4	8.328	2.468	6.107999999999999
21-09-22 01:30	4	5.524	0.604	4.5200000000000005
21-09-22 01:40	4	11.132000000000001	1.092	5.524
21-09-22 01:50	4	0.952	0.072	4.444000000000001
21-09-22 02:00	4	0.0	0.0	1.348
21-09-22 02:10	4	2.816	2.96	0.588
21-09-22 02:20	4	0.36	1.8880000000000003	0.088
21-09-22 02:30	4	5.380000000000001	7.203999999999999	0.7040000000000001
21-09-22 02:40	4	1.4759999999999998	3.7560000000000002	0.068
21-09-22 02:50	4	0.8119999999999999	0.128	0.0
21-09-22 03:00	4	6.712000000000001	4.404	1.2440000000000002
21-09-22 03:10	4	2.284	12.16	1.6480000000000001
21-09-22 03:20	4	4.316000000000001	8.504	0.556
21-09-22 03:30	4	16.108	7.196	0.28400000000000003
21-09-22 03:40	4	7.536	0.45199999999999996	0.0
21-09-22 03:50	4	0.3	0.0	0.0
21-09-22 04:00	4	0.156	0.008	1.528
21-09-22 04:10	4	0.004	1.064	2.256
21-09-22 04:20	4	0.6839999999999999	0.20800000000000002	1.252
21-09-22 04:30	4	0.0	0.0	2.272
21-09-22 04:40	4	3.1239999999999997	1.392	0.596
21-09-22 04:50	4	4.424	0.368	5.892
21-09-22 05:00	4	8.804	0.46399999999999997	5.748
21-09-22 05:10	4	3.7	0.05600000000000001	2.608
21-09-22 05:20	4	10.196	0.38	2.348
21-09-22 05:30	4	8.6	0.8640000000000001	8.244
21-09-22 05:40	4	13.392000000000001	0.8800000000000001	4.704000000000001
21-09-22 05:50	4	13.256	2.012	1.9120000000000001
21-09-22 06:00	4	12.416	0.292	6.4719999999999995
21-09-22 06:10	4	2.948	0.236	5.6240000000000006
21-09-22 06:20	4	10.656	0.556	5.268000000000001
21-09-22 06:30	4	2.928	5.928	5.5360000000000005
21-09-22 06:40	4	1.512	4.232	2.348
21-09-22 06:50	4	2.356	7.587999999999999	2.68
21-09-22 07:00	5	0.22000000000000003	8.988000000000001	3.4520000000000004
21-09-22 07:10	5	0.0	0.0	0.0
21-09-22 07:20	5	3.6759999999999997	7.587999999999999	3.656
21-09-22 07:30	5	0.0	0.0	0.0
21-09-22 07:40	5	0.0	0.0	0.0
21-09-22 07:50	5	0.0	0.0	0.0
21-09-22 08:00	5	0.0	0.0	0.0
21-09-22 08:10	5	0.0	0.0	0.0
21-09-22 08:20	5	0.0	0.0	0.0
21-09-22 08:30	5	0.0	0.0	0.0
21-09-22 08:40	5	0.0	0.0	0.0
21-09-22 08:50	5	0.0	0.0	0.0
21-09-22 09:00	5	0.0	0.0	0.0
21-09-22 09:10	5	0.0	0.0	0.0
21-09-22 09:20	5	0.9280000000000002	0.0	0.0
21-09-22 09:30	5	0.0	0.0	0.0
21-09-22 09:40	5	1.224	2.464	1.2440000000000002
21-09-22 09:50	5	9.368	4.096	5.16
21-09-22 10:00	5	2.532	5.327999999999999	7.040000000000001
21-09-22 10:10	5	0.44400000000000006	0.0	0.024
21-09-22 10:20	5	3.6719999999999997	2.716	0.296
21-09-22 10:30	5	0.56	3.4480000000000004	3.064
21-09-22 10:40	5	2.588	0.136	0.43200000000000005
21-09-22 10:50	5	2.728	0.172	0.036000000000000004
21-09-22 11:00	5	9.208	2.9240000000000004	10.06
21-09-22 11:10	5	1.4120000000000001	2.38	4.672
21-09-22 11:20	5	4.632	2.996	2.464
21-09-22 11:30	5	3.096	4.292	0.092
21-09-22 11:40	5	8.548	2.288	2.872
21-09-22 11:50	5	3.06	0.5800000000000001	4.328
21-09-22 12:00	5	1.7240000000000002	1.7919999999999998	2.488
21-09-22 12:10	5	0.0	0.0	0.0
21-09-22 12:20	5	0.0	0.0	0.0
21-09-22 12:30	5	0.0	0.0	0.0
21-09-22 12:40	5	0.0	0.0	0.0
21-09-22 12:50	5	0.0	0.0	0.0
21-09-22 13:00	5	0.0	0.0	0.0
21-09-22 13:10	5	0.0	0.0	0.0
21-09-22 13:20	5	0.0	0.0	0.0
21-09-22 13:30	5	3.012	1.4600000000000002	1.392
21-09-22 13:40	5	0.0	0.0	0.0
21-09-22 13:50	5	0.0	0.0	0.0
21-09-22 14:00	5	1.328	0.348	0.028000000000000004
21-09-22 14:10	5	0.0	0.0	0.0
21-09-22 14:20	5	0.0	0.0	0.0
21-09-22 14:30	5	0.0	0.0	0.0
21-09-22 14:40	5	0.0	0.0	0.0
21-09-22 14:50	5	0.0	0.0	0.0
21-09-22 15:00	5	0.0	0.0	0.0
21-09-22 15:10	5	0.0	0.0	0.0
21-09-22 15:20	5	0.0	0.136	0.0
21-09-22 15:30	5	0.0	0.0	0.0
21-09-22 15:40	5	0.0	0.0	0.0
21-09-22 15:50	5	0.0	0.0	0.0
21-09-22 16:00	5	0.0	0.0	0.0
21-09-22 16:10	5	0.0	0.0	0.0
21-09-22 16:20	5	0.0	0.0	0.0
21-09-22 16:30	5	0.0	0.0	0.0
21-09-22 16:40	5	3.336	2.148	1.28
21-09-22 16:50	5	0.0	0.0	0.0
21-09-22 17:00	5	0.0	0.0	0.0
21-09-22 17:10	5	4.96	0.556	0.4720000000000001
21-09-22 17:20	5	0.21600000000000003	0.9600000000000002	0.192
21-09-22 17:30	5	2.348	3.5760000000000005	2.368
21-09-22 17:40	5	0.14	0.4600000000000001	0.0
21-09-22 17:50	5	0.0	0.0	0.0
21-09-22 18:00	5	0.0	0.0	0.0
21-09-22 18:10	5	0.0	0.0	0.0
21-09-22 18:20	5	0.0	0.0	0.0
21-09-22 18:30	5	not_recorded	not_recorded	not_recorded
21-09-22 18:40	5	0.0	3.1911111111111112	26.44
21-09-22 18:50	5	0.0	0.0	0.0
21-09-22 19:00	5	0.32	0.0	0.0
21-09-22 19:10	5	0.0	0.0	0.088
21-09-22 19:20	5	1.2200000000000002	1.7240000000000002	0.256
21-09-22 19:30	5	0.08	6.212000000000001	1.0719999999999998
21-09-22 19:40	5	0.036	4.268	0.332
21-09-22 19:50	5	0.0	0.748	0.0
21-09-22 20:00	5	0.0	0.0	0.0
21-09-22 20:10	5	0.0	0.0	0.0
21-09-22 20:20	5	2.928	0.22000000000000003	0.024
21-09-22 20:30	5	0.04	15.940000000000001	0.06
21-09-22 20:40	5	1.124	13.407999999999998	0.4600000000000001
21-09-22 20:50	5	5.416	16.688	11.456
21-09-22 21:00	5	4.5760000000000005	0.596	0.8320000000000001
21-09-22 21:10	5	7.295999999999999	8.436	9.044
21-09-22 21:20	5	6.16	7.840000000000001	3.7560000000000002
21-09-22 21:30	5	0.016	7.252	2.852
21-09-22 21:40	5	0.052000000000000005	6.388	0.4760000000000001
21-09-22 21:50	5	0.068	0.22000000000000003	0.0
21-09-22 22:00	5	1.076	7.404000000000001	2.148
21-09-22 22:10	5	1.084	3.808	5.555999999999999
21-09-22 22:20	5	0.9280000000000002	3.336	2.932
21-09-22 22:30	5	0.0	0.0	0.0
21-09-22 22:40	5	0.0	0.0	0.0
21-09-22 22:50	5	0.0	0.0	0.0
21-09-22 23:00	5	0.004	0.0	0.0
21-09-22 23:10	5	0.0	0.0	0.0
21-09-22 23:20	5	0.152	1.048	0.196
21-09-22 23:30	5	2.604	3.7920000000000003	5.44
21-09-22 23:40	5	0.6639999999999999	2.8	3.864
21-09-22 23:50	5	3.3480000000000003	7.204000000000001	8.148
21-09-23 00:00	5	0.43999999999999995	0.272	1.6800000000000002
21-09-23 00:10	5	2.828	2.7079999999999997	1.308
21-09-23 00:20	5	0.41600000000000004	2.3200000000000003	1.4600000000000002
21-09-23 00:30	5	0.392	2.068	7.672
21-09-23 00:40	5	1.8400000000000003	10.511999999999999	4.524
21-09-23 00:50	5	1.54	8.052000000000001	13.728
21-09-23 01:00	5	0.852	1.796	3.012
21-09-23 01:10	5	3.404	1.964	2.088
21-09-23 01:20	5	5.784000000000001	1.7560000000000002	3.068
21-09-23 01:30	5	2.252	0.004	6.775999999999999
21-09-23 01:40	5	6.836	0.16	2.7920000000000003
21-09-23 01:50	5	12.108	0.328	3.064
21-09-23 02:00	5	4.284000000000001	0.0	0.572
21-09-23 02:10	5	11.784	0.56	5.276
21-09-23 02:20	5	2.256	0.256	9.424000000000001
21-09-23 02:30	5	0.23600000000000004	2.124	0.0
21-09-23 02:40	5	0.764	1.8240000000000003	1.8400000000000003
21-09-23 02:50	5	6.796000000000001	3.5759999999999996	8.052
21-09-23 03:00	5	2.8280000000000003	8.356	1.608
21-09-23 03:10	5	15.032000000000002	10.992	0.308
21-09-23 03:20	5	2.612	5.164	0.27999999999999997
21-09-23 03:30	5	0.0	0.032	0.0
21-09-23 03:40	5	0.592	3.7920000000000003	0.004
21-09-23 03:50	5	0.256	6.1240000000000006	0.0
21-09-23 04:00	5	0.0	0.0	0.0
21-09-23 04:10	5	0.076	0.8640000000000001	4.188000000000001
21-09-23 04:20	5	0.64	0.66	4.215999999999999
21-09-23 04:30	5	7.196000000000001	0.8960000000000001	4.008
21-09-23 04:40	5	0.744	0.068	5.988
21-09-23 04:50	5	0.9359999999999999	0.072	6.336
21-09-23 05:00	5	0.5359999999999999	0.1	0.188
21-09-23 05:10	5	12.172	0.608	11.576
21-09-23 05:20	5	12.048	2.8920000000000003	8.104000000000001
21-09-23 05:30	5	10.1	2.468	17.728
21-09-23 05:40	5	8.808	1.7759999999999998	2.584
21-09-23 05:50	5	1.9440000000000002	1.828	6.884
21-09-23 06:00	5	11.968	4.424	7.82
21-09-23 06:10	5	13.280000000000001	3.508	7.048
21-09-23 06:20	5	4.924	0.504	0.692
21-09-23 06:30	5	19.236	1.568	15.436000000000002
21-09-23 06:40	5	5.984	0.16799999999999998	5.376
21-09-23 06:50	5	0.0	0.0	0.82
21-09-23 07:00	6	0.0	0.0	0.0
21-09-23 07:10	6	0.0	0.0	0.0
21-09-23 07:20	6	7.4079999999999995	4.772	1.6600000000000001
21-09-23 07:30	6	0.368	1.964	1.28
21-09-23 07:40	6	0.11200000000000002	0.0	0.0
21-09-23 07:50	6	0.328	1.376	0.596
21-09-23 08:00	6	0.0	0.0	0.0
21-09-23 08:10	6	0.0	0.0	0.0
21-09-23 08:20	6	0.0	0.0	0.0
21-09-23 08:30	6	0.0	0.0	0.0
21-09-23 08:40	6	0.0	0.0	0.0
21-09-23 08:50	6	0.0	0.0	0.0
21-09-23 09:00	6	0.0	0.0	0.0
21-09-23 09:10	6	0.0	0.0	0.0
21-09-23 09:20	6	0.0	0.0	0.0
21-09-23 09:30	6	0.0	0.0	0.0
21-09-23 09:40	6	0.0	0.0	0.0
21-09-23 09:50	6	0.0	0.0	0.0
21-09-23 10:00	6	1.1960000000000002	0.028000000000000004	0.352
21-09-23 10:10	6	not_recorded	not_recorded	not_recorded
21-09-23 10:20	6	not_recorded	not_recorded	not_recorded
21-09-23 10:30	6	not_recorded	not_recorded	not_recorded
21-09-23 10:40	6	not_recorded	not_recorded	not_recorded
21-09-23 10:50	6	not_recorded	not_recorded	not_recorded
21-09-23 11:00	6	not_recorded	not_recorded	not_recorded
21-09-23 11:10	6	not_recorded	not_recorded	not_recorded
21-09-23 11:20	6	not_recorded	not_recorded	not_recorded
21-09-23 11:30	6	not_recorded	not_recorded	not_recorded
21-09-23 11:40	6	not_recorded	not_recorded	not_recorded
21-09-23 11:50	6	not_recorded	not_recorded	not_recorded
21-09-23 12:00	6	not_recorded	not_recorded	not_recorded
21-09-23 12:10	6	not_recorded	not_recorded	not_recorded
21-09-23 12:20	6	not_recorded	not_recorded	not_recorded
21-09-23 12:30	6	not_recorded	not_recorded	not_recorded
21-09-23 12:40	6	not_recorded	not_recorded	not_recorded
21-09-23 12:50	6	not_recorded	not_recorded	not_recorded
21-09-23 13:00	6	not_recorded	not_recorded	not_recorded
21-09-23 13:10	6	not_recorded	not_recorded	not_recorded
21-09-23 13:20	6	not_recorded	not_recorded	not_recorded
21-09-23 13:30	6	not_recorded	not_recorded	not_recorded
21-09-23 13:40	6	not_recorded	not_recorded	not_recorded
21-09-23 13:50	6	not_recorded	not_recorded	not_recorded
21-09-23 14:00	6	not_recorded	not_recorded	not_recorded
21-09-23 14:10	6	not_recorded	not_recorded	not_recorded
21-09-23 14:20	6	not_recorded	not_recorded	not_recorded
21-09-23 14:30	6	not_recorded	not_recorded	not_recorded
21-09-23 14:40	6	not_recorded	not_recorded	not_recorded
21-09-23 14:50	6	not_recorded	not_recorded	not_recorded
21-09-23 15:00	6	not_recorded	not_recorded	not_recorded
21-09-23 15:10	6	not_recorded	not_recorded	not_recorded
21-09-23 15:20	6	not_recorded	not_recorded	not_recorded
21-09-23 15:30	6	not_recorded	not_recorded	not_recorded
21-09-23 15:40	6	not_recorded	not_recorded	not_recorded
21-09-23 15:50	6	not_recorded	not_recorded	not_recorded
21-09-23 16:00	6	not_recorded	not_recorded	not_recorded
21-09-23 16:10	6	not_recorded	not_recorded	not_recorded
21-09-23 16:20	6	not_recorded	not_recorded	not_recorded
21-09-23 16:30	6	not_recorded	not_recorded	not_recorded
21-09-23 16:40	6	not_recorded	not_recorded	not_recorded
21-09-23 16:50	6	not_recorded	not_recorded	not_recorded
21-09-23 17:00	6	not_recorded	not_recorded	not_recorded
21-09-23 17:10	6	not_recorded	not_recorded	not_recorded
21-09-23 17:20	6	not_recorded	not_recorded	not_recorded
21-09-23 17:30	6	not_recorded	not_recorded	not_recorded
21-09-23 17:40	6	not_recorded	not_recorded	not_recorded
21-09-23 17:50	6	not_recorded	not_recorded	not_recorded
21-09-23 18:00	6	not_recorded	not_recorded	not_recorded
21-09-23 18:10	6	not_recorded	not_recorded	not_recorded
21-09-23 18:20	6	not_recorded	not_recorded	not_recorded
21-09-23 18:30	6	not_recorded	not_recorded	not_recorded
21-09-23 18:40	6	not_recorded	not_recorded	not_recorded
21-09-23 18:50	6	not_recorded	not_recorded	not_recorded
21-09-23 19:00	6	not_recorded	not_recorded	not_recorded
21-09-23 19:10	6	not_recorded	not_recorded	not_recorded
21-09-23 19:20	6	not_recorded	not_recorded	not_recorded
21-09-23 19:30	6	not_recorded	not_recorded	not_recorded
21-09-23 19:40	6	not_recorded	not_recorded	not_recorded
21-09-23 19:50	6	not_recorded	not_recorded	not_recorded
21-09-23 20:00	6	not_recorded	not_recorded	not_recorded
21-09-23 20:10	6	not_recorded	not_recorded	not_recorded
21-09-23 20:20	6	not_recorded	not_recorded	not_recorded
21-09-23 20:30	6	not_recorded	not_recorded	not_recorded
21-09-23 20:40	6	not_recorded	not_recorded	not_recorded
21-09-23 20:50	6	not_recorded	not_recorded	not_recorded
21-09-23 21:00	6	not_recorded	not_recorded	not_recorded
21-09-23 21:10	6	not_recorded	not_recorded	not_recorded
21-09-23 21:20	6	not_recorded	not_recorded	not_recorded
21-09-23 21:30	6	not_recorded	not_recorded	not_recorded
21-09-23 21:40	6	not_recorded	not_recorded	not_recorded
21-09-23 21:50	6	not_recorded	not_recorded	not_recorded
21-09-23 22:00	6	not_recorded	not_recorded	not_recorded
21-09-23 22:10	6	not_recorded	not_recorded	not_recorded
21-09-23 22:20	6	not_recorded	not_recorded	not_recorded
21-09-23 22:30	6	not_recorded	not_recorded	not_recorded
21-09-23 22:40	6	not_recorded	not_recorded	not_recorded
21-09-23 22:50	6	not_recorded	not_recorded	not_recorded
21-09-23 23:00	6	not_recorded	not_recorded	not_recorded
21-09-23 23:10	6	not_recorded	not_recorded	not_recorded
21-09-23 23:20	6	not_recorded	not_recorded	not_recorded
21-09-23 23:30	6	not_recorded	not_recorded	not_recorded
21-09-23 23:40	6	not_recorded	not_recorded	not_recorded
21-09-23 23:50	6	not_recorded	not_recorded	not_recorded
21-09-24 00:00	6	not_recorded	not_recorded	not_recorded
21-09-24 00:10	6	not_recorded	not_recorded	not_recorded
21-09-24 00:20	6	not_recorded	not_recorded	not_recorded
21-09-24 00:30	6	not_recorded	not_recorded	not_recorded
21-09-24 00:40	6	not_recorded	not_recorded	not_recorded
21-09-24 00:50	6	not_recorded	not_recorded	not_recorded
21-09-24 01:00	6	not_recorded	not_recorded	not_recorded
21-09-24 01:10	6	not_recorded	not_recorded	not_recorded
21-09-24 01:20	6	not_recorded	not_recorded	not_recorded
21-09-24 01:30	6	not_recorded	not_recorded	not_recorded
21-09-24 01:40	6	not_recorded	not_recorded	not_recorded
21-09-24 01:50	6	not_recorded	not_recorded	not_recorded
21-09-24 02:00	6	not_recorded	not_recorded	not_recorded
21-09-24 02:10	6	not_recorded	not_recorded	not_recorded
21-09-24 02:20	6	not_recorded	not_recorded	not_recorded
21-09-24 02:30	6	not_recorded	not_recorded	not_recorded
21-09-24 02:40	6	not_recorded	not_recorded	not_recorded
21-09-24 02:50	6	not_recorded	not_recorded	not_recorded
21-09-24 03:00	6	not_recorded	not_recorded	not_recorded
21-09-24 03:10	6	not_recorded	not_recorded	not_recorded
21-09-24 03:20	6	not_recorded	not_recorded	not_recorded
21-09-24 03:30	6	not_recorded	not_recorded	not_recorded
21-09-24 03:40	6	not_recorded	not_recorded	not_recorded
21-09-24 03:50	6	not_recorded	not_recorded	not_recorded
21-09-24 04:00	6	not_recorded	not_recorded	not_recorded
21-09-24 04:10	6	not_recorded	not_recorded	not_recorded
21-09-24 04:20	6	not_recorded	not_recorded	not_recorded
21-09-24 04:30	6	not_recorded	not_recorded	not_recorded
21-09-24 04:40	6	not_recorded	not_recorded	not_recorded
21-09-24 04:50	6	not_recorded	not_recorded	not_recorded
21-09-24 05:00	6	not_recorded	not_recorded	not_recorded
21-09-24 05:10	6	not_recorded	not_recorded	not_recorded
21-09-24 05:20	6	not_recorded	not_recorded	not_recorded
21-09-24 05:30	6	not_recorded	not_recorded	not_recorded
21-09-24 05:40	6	not_recorded	not_recorded	not_recorded
21-09-24 05:50	6	not_recorded	not_recorded	not_recorded
21-09-24 06:00	6	not_recorded	not_recorded	not_recorded
21-09-24 06:10	6	not_recorded	not_recorded	not_recorded
21-09-24 06:20	6	not_recorded	not_recorded	not_recorded
21-09-24 06:30	6	not_recorded	not_recorded	not_recorded
21-09-24 06:40	6	not_recorded	not_recorded	not_recorded
21-09-24 06:50	6	not_recorded	not_recorded	not_recorded
