# Supplementary material for: Rodent home cage monitoring for preclinical safety pharmacology assessment: results of a multi-company validation evaluating nonclinical and clinical data from three compounds
Source: Front Toxicol. 2025 Nov 5;7:1655330. doi: 10.3389/ftox.2025.1655330 (PMC12626872; doi:10.3389/ftox.2025.1655330)
Supplement: Supplementary file 1 [file DataSheet1.zip › GSK/GSK_Rearing_150_Cage-1.csv]

timestamp	day_index	985141003627915	985141003627916	985141003627917
21-09-03 07:00	-4	not_recorded	not_recorded	not_recorded
21-09-03 07:10	-4	not_recorded	not_recorded	not_recorded
21-09-03 07:20	-4	not_recorded	not_recorded	not_recorded
21-09-03 07:30	-4	not_recorded	not_recorded	not_recorded
21-09-03 07:40	-4	not_recorded	not_recorded	not_recorded
21-09-03 07:50	-4	not_recorded	not_recorded	not_recorded
21-09-03 08:00	-4	not_recorded	not_recorded	not_recorded
21-09-03 08:10	-4	not_recorded	not_recorded	not_recorded
21-09-03 08:20	-4	not_recorded	not_recorded	not_recorded
21-09-03 08:30	-4	not_recorded	not_recorded	not_recorded
21-09-03 08:40	-4	not_recorded	not_recorded	not_recorded
21-09-03 08:50	-4	not_recorded	not_recorded	not_recorded
21-09-03 09:00	-4	not_recorded	not_recorded	not_recorded
21-09-03 09:10	-4	not_recorded	not_recorded	not_recorded
21-09-03 09:20	-4	not_recorded	not_recorded	not_recorded
21-09-03 09:30	-4	not_recorded	not_recorded	not_recorded
21-09-03 09:40	-4	not_recorded	not_recorded	not_recorded
21-09-03 09:50	-4	0.0	0.0	0.0
21-09-03 10:00	-4	0.532	0.0	0.632
21-09-03 10:10	-4	2.4	0.039999999999999994	0.048
21-09-03 10:20	-4	0.0	0.0	0.0
21-09-03 10:30	-4	0.0	0.0	0.0
21-09-03 10:40	-4	0.0	0.0	0.0
21-09-03 10:50	-4	0.0	0.0	0.0
21-09-03 11:00	-4	0.0	0.0	0.0
21-09-03 11:10	-4	0.004	0.724	0.42400000000000004
21-09-03 11:20	-4	0.0	0.34400000000000003	0.052000000000000005
21-09-03 11:30	-4	0.0	0.16799999999999998	0.0
21-09-03 11:40	-4	0.0	0.0	0.0
21-09-03 11:50	-4	0.0	0.0	0.0
21-09-03 12:00	-4	0.0	0.0	0.0
21-09-03 12:10	-4	0.0	0.0	0.0
21-09-03 12:20	-4	0.0	0.0	0.0
21-09-03 12:30	-4	0.0	0.0	0.0
21-09-03 12:40	-4	0.0	0.0	0.0
21-09-03 12:50	-4	1.276	0.016	1.8840000000000003
21-09-03 13:00	-4	1.7240000000000002	0.2	0.9760000000000002
21-09-03 13:10	-4	0.0	0.0	0.0
21-09-03 13:20	-4	0.0	0.0	0.0
21-09-03 13:30	-4	0.0	0.0	0.0
21-09-03 13:40	-4	0.0	0.0	0.0
21-09-03 13:50	-4	1.3279999999999998	0.032	0.0
21-09-03 14:00	-4	0.0	0.012	0.0
21-09-03 14:10	-4	0.17600000000000002	1.532	0.0
21-09-03 14:20	-4	0.0	0.0	0.0
21-09-03 14:30	-4	1.06	2.976	1.484
21-09-03 14:40	-4	0.052000000000000005	0.668	0.5840000000000001
21-09-03 14:50	-4	0.0	0.0	0.0
21-09-03 15:00	-4	0.064	0.064	1.176
21-09-03 15:10	-4	0.132	0.016	0.0
21-09-03 15:20	-4	0.0	0.0	0.0
21-09-03 15:30	-4	0.0	0.0	0.0
21-09-03 15:40	-4	0.0	0.0	0.0
21-09-03 15:50	-4	0.0	0.0	0.0
21-09-03 16:00	-4	0.0	0.0	0.0
21-09-03 16:10	-4	0.0	0.0	0.0
21-09-03 16:20	-4	0.0	0.0	0.0
21-09-03 16:30	-4	0.0	0.0	0.0
21-09-03 16:40	-4	0.0	0.0	0.0
21-09-03 16:50	-4	0.0	0.0	0.0
21-09-03 17:00	-4	0.0	0.0	0.0
21-09-03 17:10	-4	0.0	0.0	0.0
21-09-03 17:20	-4	0.13599999999999998	2.708	0.0
21-09-03 17:30	-4	4.456	9.620000000000001	2.2439999999999998
21-09-03 17:40	-4	1.5	0.23600000000000004	2.016
21-09-03 17:50	-4	0.508	0.0	0.0
21-09-03 18:00	-4	0.0	0.0	0.0
21-09-03 18:10	-4	0.0	0.0	0.0
21-09-03 18:20	-4	0.0	0.0	0.0
21-09-03 18:30	-4	0.0	0.0	0.0
21-09-03 18:40	-4	0.0	0.0	0.0
21-09-03 18:50	-4	0.0	0.0	0.0
21-09-03 19:00	-4	0.008	0.0	0.004
21-09-03 19:10	-4	1.6880000000000002	1.108	0.812
21-09-03 19:20	-4	3.0360000000000005	5.64	4.456
21-09-03 19:30	-4	0.708	8.164	4.476000000000001
21-09-03 19:40	-4	8.612	3.996	0.82
21-09-03 19:50	-4	0.6	0.0	0.012
21-09-03 20:00	-4	3.6759999999999997	0.012	0.0
21-09-03 20:10	-4	1.524	0.308	0.756
21-09-03 20:20	-4	10.732000000000001	1.34	1.8880000000000003
21-09-03 20:30	-4	0.06	2.304	1.816
21-09-03 20:40	-4	6.272	0.44399999999999995	0.576
21-09-03 20:50	-4	11.192	1.72	0.568
21-09-03 21:00	-4	8.184000000000001	0.152	1.8080000000000003
21-09-03 21:10	-4	3.56	2.2039999999999997	1.6640000000000001
21-09-03 21:20	-4	8.024000000000001	3.076	4.368
21-09-03 21:30	-4	5.064	3.3280000000000003	3.464
21-09-03 21:40	-4	8.84	6.856	0.12000000000000002
21-09-03 21:50	-4	11.376	0.9800000000000001	1.9520000000000004
21-09-03 22:00	-4	9.724	1.416	3.696
21-09-03 22:10	-4	8.431999999999999	0.24	4.168
21-09-03 22:20	-4	2.96	0.78	1.42
21-09-03 22:30	-4	5.9079999999999995	0.5960000000000001	1.216
21-09-03 22:40	-4	11.904	5.016	6.252000000000001
21-09-03 22:50	-4	2.8240000000000003	3.6080000000000005	8.144
21-09-03 23:00	-4	4.08	6.040000000000001	6.703999999999999
21-09-03 23:10	-4	11.879999999999999	7.688	6.475999999999999
21-09-03 23:20	-4	2.108	3.7920000000000003	5.564
21-09-03 23:30	-4	3.5120000000000005	8.3	5.336
21-09-03 23:40	-4	1.0	0.496	2.488
21-09-03 23:50	-4	1.4360000000000002	1.544	5.208
21-09-04 00:00	-4	0.284	3.7119999999999997	6.348
21-09-04 00:10	-4	4.5280000000000005	6.808	4.256
21-09-04 00:20	-4	0.052000000000000005	4.404000000000001	3.564
21-09-04 00:30	-4	0.29200000000000004	4.204	0.0
21-09-04 00:40	-4	0.192	1.144	0.004
21-09-04 00:50	-4	2.984	1.236	1.1880000000000002
21-09-04 01:00	-4	6.548	0.27599999999999997	1.044
21-09-04 01:10	-4	4.792	10.123999999999999	0.23200000000000004
21-09-04 01:20	-4	0.0	1.272	0.0
21-09-04 01:30	-4	0.0	0.0	0.0
21-09-04 01:40	-4	0.776	0.256	3.3600000000000003
21-09-04 01:50	-4	2.036	0.628	3.496
21-09-04 02:00	-4	1.8800000000000001	2.2920000000000003	1.904
21-09-04 02:10	-4	1.048	1.204	2.076
21-09-04 02:20	-4	10.084444444444443	4.844444444444444	5.6
21-09-04 02:30	-4	2.58	0.028000000000000004	3.432
21-09-04 02:40	-4	0.516	0.3	0.0
21-09-04 02:50	-4	3.54	0.45600000000000007	0.24399999999999994
21-09-04 03:00	-4	5.052	0.0	0.9480000000000001
21-09-04 03:10	-4	0.0	0.0	0.0
21-09-04 03:20	-4	0.644	3.96	0.40800000000000003
21-09-04 03:30	-4	0.14	1.256	0.32
21-09-04 03:40	-4	0.02	3.1959999999999997	4.612
21-09-04 03:50	-4	7.316	8.772	4.696
21-09-04 04:00	-4	5.144	6.864	3.784
21-09-04 04:10	-4	2.908	5.476	2.48
21-09-04 04:20	-4	0.32	3.9560000000000004	5.0
21-09-04 04:30	-4	0.34	9.872	6.128
21-09-04 04:40	-4	6.164	4.144	1.8359999999999999
21-09-04 04:50	-4	7.356	3.0759999999999996	3.184
21-09-04 05:00	-4	0.632	1.4040000000000001	2.468
21-09-04 05:10	-4	11.344	3.072	8.464
21-09-04 05:20	-4	10.144	2.636	3.332
21-09-04 05:30	-4	7.452	1.2959999999999998	6.964
21-09-04 05:40	-4	3.696	2.5200000000000005	6.848000000000001
21-09-04 05:50	-4	7.884	3.66	2.072
21-09-04 06:00	-4	1.7240000000000002	1.964	3.568
21-09-04 06:10	-4	2.3080000000000003	5.732	6.932
21-09-04 06:20	-4	0.004	4.004	0.08399999999999999
21-09-04 06:30	-4	0.012	0.0	0.0
21-09-04 06:40	-4	2.832	0.032	0.356
21-09-04 06:50	-4	2.1759999999999997	0.012	0.0
21-09-04 07:00	-3	5.9719999999999995	0.064	1.468
21-09-04 07:10	-3	2.3240000000000003	0.164	0.136
21-09-04 07:20	-3	0.0	0.0	0.0
21-09-04 07:30	-3	0.328	2.0	4.4719999999999995
21-09-04 07:40	-3	0.0	0.0	0.0
21-09-04 07:50	-3	0.0	0.0	0.0
21-09-04 08:00	-3	0.0	0.0	0.0
21-09-04 08:10	-3	0.0	0.0	0.0
21-09-04 08:20	-3	0.0	0.0	0.0
21-09-04 08:30	-3	0.0	0.0	0.0
21-09-04 08:40	-3	0.0	0.0	0.0
21-09-04 08:50	-3	0.0	0.0	0.0
21-09-04 09:00	-3	0.0	0.0	0.0
21-09-04 09:10	-3	0.0	0.0	0.0
21-09-04 09:20	-3	0.0	0.0	0.0
21-09-04 09:30	-3	0.344	1.1800000000000002	0.096
21-09-04 09:40	-3	0.124	0.356	0.608
21-09-04 09:50	-3	1.6199999999999999	3.496	3.832
21-09-04 10:00	-3	0.544	0.44400000000000006	1.004
21-09-04 10:10	-3	0.336	2.64	1.812
21-09-04 10:20	-3	0.0	0.41200000000000003	0.23600000000000004
21-09-04 10:30	-3	0.02	2.8920000000000003	0.0
21-09-04 10:40	-3	0.0	0.0	0.0
21-09-04 10:50	-3	0.0	0.0	0.0
21-09-04 11:00	-3	0.0	0.024	0.0
21-09-04 11:10	-3	0.0	0.0	0.0
21-09-04 11:20	-3	0.0	0.0	0.0
21-09-04 11:30	-3	0.0	0.0	0.0
21-09-04 11:40	-3	0.0	0.0	0.0
21-09-04 11:50	-3	0.0	0.0	0.0
21-09-04 12:00	-3	0.0	0.0	0.0
21-09-04 12:10	-3	0.0	0.0	0.0
21-09-04 12:20	-3	0.11599999999999999	0.0	0.0
21-09-04 12:30	-3	0.0	0.0	0.0
21-09-04 12:40	-3	11.120000000000001	2.4200000000000004	0.792
21-09-04 12:50	-3	7.5040000000000004	2.036	0.9040000000000001
21-09-04 13:00	-3	0.0	0.0	0.0
21-09-04 13:10	-3	0.0	0.096	0.0
21-09-04 13:20	-3	0.192	0.22400000000000003	0.0
21-09-04 13:30	-3	0.0	0.0	0.02
21-09-04 13:40	-3	0.0	0.076	0.0
21-09-04 13:50	-3	0.692	0.16	0.124
21-09-04 14:00	-3	0.0	0.0	0.0
21-09-04 14:10	-3	0.0	0.0	0.0
21-09-04 14:20	-3	0.0	0.0	0.0
21-09-04 14:30	-3	0.0	0.0	0.0
21-09-04 14:40	-3	0.0	0.0	0.0
21-09-04 14:50	-3	0.0	0.0	0.0
21-09-04 15:00	-3	0.012	0.6839999999999999	0.06
21-09-04 15:10	-3	0.044	0.516	0.164
21-09-04 15:20	-3	0.004	0.048	0.512
21-09-04 15:30	-3	3.364	0.608	0.11200000000000002
21-09-04 15:40	-3	0.0	0.0	0.0
21-09-04 15:50	-3	0.0	0.0	0.0
21-09-04 16:00	-3	0.0	0.0	0.0
21-09-04 16:10	-3	0.0	0.0	0.0
21-09-04 16:20	-3	0.0	0.0	0.0
21-09-04 16:30	-3	0.0	0.0	0.0
21-09-04 16:40	-3	0.0	0.0	0.0
21-09-04 16:50	-3	0.0	0.0	0.0
21-09-04 17:00	-3	0.0	0.0	0.0
21-09-04 17:10	-3	0.0	0.0	0.0
21-09-04 17:20	-3	0.0	0.0	0.0
21-09-04 17:30	-3	0.0	0.0	0.0
21-09-04 17:40	-3	0.0	0.156	0.004
21-09-04 17:50	-3	1.092	3.632	1.592
21-09-04 18:00	-3	0.0	0.20800000000000002	1.064
21-09-04 18:10	-3	0.0	0.0	0.0
21-09-04 18:20	-3	0.0	0.192	0.0
21-09-04 18:30	-3	0.0	0.0	0.0
21-09-04 18:40	-3	0.0	0.0	0.0
21-09-04 18:50	-3	0.792	1.24	0.0
21-09-04 19:00	-3	3.164	1.552	0.028000000000000004
21-09-04 19:10	-3	2.252	0.0	0.092
21-09-04 19:20	-3	0.0	0.0	0.0
21-09-04 19:30	-3	1.8079999999999998	0.088	0.016
21-09-04 19:40	-3	2.3360000000000003	0.052000000000000005	3.692
21-09-04 19:50	-3	0.636	7.112	2.252
21-09-04 20:00	-3	5.5600000000000005	1.86	0.18
21-09-04 20:10	-3	7.404000000000001	2.216	1.364
21-09-04 20:20	-3	9.924000000000001	2.2600000000000002	0.1
21-09-04 20:30	-3	5.176	0.5279999999999999	1.384
21-09-04 20:40	-3	0.0	0.0	0.0
21-09-04 20:50	-3	6.476000000000001	0.23600000000000004	1.596
21-09-04 21:00	-3	7.26	0.16	0.268
21-09-04 21:10	-3	8.696000000000002	0.44000000000000006	0.916
21-09-04 21:20	-3	5.0600000000000005	1.448	2.484
21-09-04 21:30	-3	7.0920000000000005	6.831999999999999	0.472
21-09-04 21:40	-3	5.992	2.168	0.044
21-09-04 21:50	-3	12.680000000000001	4.712000000000001	5.904
21-09-04 22:00	-3	8.276	4.6240000000000006	3.748
21-09-04 22:10	-3	8.28	1.7720000000000002	0.076
21-09-04 22:20	-3	10.232000000000001	5.008	1.028
21-09-04 22:30	-3	13.36	1.7559999999999998	4.104
21-09-04 22:40	-3	1.0639999999999998	2.024	8.284
21-09-04 22:50	-3	0.128	4.5040000000000004	6.26
21-09-04 23:00	-3	0.292	0.256	0.748
21-09-04 23:10	-3	6.596000000000001	9.836	0.68
21-09-04 23:20	-3	4.068	4.348000000000001	4.84
21-09-04 23:30	-3	4.1240000000000006	4.076	7.436
21-09-04 23:40	-3	13.024000000000001	5.984	11.404
21-09-04 23:50	-3	0.9440000000000002	3.3240000000000003	12.792
21-09-05 00:00	-3	0.596	0.076	2.176
21-09-05 00:10	-3	10.792	13.919999999999998	13.184000000000001
21-09-05 00:20	-3	3.024	4.1	6.651999999999999
21-09-05 00:30	-3	0.288	4.508	0.544
21-09-05 00:40	-3	0.6960000000000001	1.54	6.220000000000001
21-09-05 00:50	-3	1.1880000000000002	5.064	6.692
21-09-05 01:00	-3	0.0	0.008	0.8240000000000001
21-09-05 01:10	-3	0.076	0.0	0.028000000000000004
21-09-05 01:20	-3	2.484	0.008	0.0
21-09-05 01:30	-3	5.42	0.576	0.008
21-09-05 01:40	-3	2.012	0.768	0.0
21-09-05 01:50	-3	6.851999999999999	1.904	0.43600000000000005
21-09-05 02:00	-3	6.032	0.084	0.092
21-09-05 02:10	-3	4.936000000000001	0.0	0.012
21-09-05 02:20	-3	0.16	2.408	1.6800000000000002
21-09-05 02:30	-3	0.032	4.704	0.088
21-09-05 02:40	-3	2.628	0.0	1.084
21-09-05 02:50	-3	5.956	0.45600000000000007	4.44
21-09-05 03:00	-3	6.14	2.02	5.1240000000000006
21-09-05 03:10	-3	7.08	0.072	5.668000000000001
21-09-05 03:20	-3	2.9199999999999995	3.4200000000000004	5.696
21-09-05 03:30	-3	6.08	2.7359999999999998	6.8
21-09-05 03:40	-3	7.848000000000001	2.564	3.556
21-09-05 03:50	-3	17.119999999999997	5.64	5.960000000000001
21-09-05 04:00	-3	12.847999999999999	4.536	3.556
21-09-05 04:10	-3	2.724	6.764	0.488
21-09-05 04:20	-3	4.732	7.188	4.728
21-09-05 04:30	-3	10.16	7.688000000000001	7.18
21-09-05 04:40	-3	7.548	0.9359999999999999	0.9719999999999999
21-09-05 04:50	-3	4.976000000000001	7.956	8.464
21-09-05 05:00	-3	3.908	2.424	4.2
21-09-05 05:10	-3	0.40800000000000003	0.764	2.504
21-09-05 05:20	-3	3.9799999999999995	6.0	5.448
21-09-05 05:30	-3	7.6240000000000006	3.88	5.992
21-09-05 05:40	-3	4.748	2.06	7.6800000000000015
21-09-05 05:50	-3	5.932	3.2399999999999998	1.94
21-09-05 06:00	-3	0.8240000000000001	0.264	5.704
21-09-05 06:10	-3	0.0	0.0	0.0
21-09-05 06:20	-3	0.128	0.0	2.3760000000000003
21-09-05 06:30	-3	0.0	0.032	0.14
21-09-05 06:40	-3	0.0	0.0	0.0
21-09-05 06:50	-3	0.008	0.0	0.0
21-09-05 07:00	-2	0.008	0.0	0.02
21-09-05 07:10	-2	0.0	0.0	0.0
21-09-05 07:20	-2	0.0	0.0	0.0
21-09-05 07:30	-2	0.0	0.0	0.0
21-09-05 07:40	-2	0.0	0.0	0.0
21-09-05 07:50	-2	0.0	0.0	0.0
21-09-05 08:00	-2	0.036	0.0	0.0
21-09-05 08:10	-2	0.0	0.0	0.0
21-09-05 08:20	-2	0.0	0.0	0.0
21-09-05 08:30	-2	0.0	0.0	0.0
21-09-05 08:40	-2	0.8880000000000001	1.2080000000000002	0.736
21-09-05 08:50	-2	0.052000000000000005	0.0	0.0
21-09-05 09:00	-2	0.0	0.0	0.0
21-09-05 09:10	-2	0.0	0.0	0.0
21-09-05 09:20	-2	0.06	2.7600000000000002	0.08
21-09-05 09:30	-2	3.1399999999999997	4.932	0.376
21-09-05 09:40	-2	3.1000000000000005	1.8360000000000003	1.236
21-09-05 09:50	-2	5.28	6.644	2.2039999999999997
21-09-05 10:00	-2	6.984	1.6400000000000001	1.084
21-09-05 10:10	-2	1.032	0.008	0.696
21-09-05 10:20	-2	0.0	0.0	0.0
21-09-05 10:30	-2	0.6599999999999999	0.008	0.43200000000000005
21-09-05 10:40	-2	0.384	0.932	4.752000000000001
21-09-05 10:50	-2	0.0	0.136	4.4399999999999995
21-09-05 11:00	-2	0.45600000000000007	0.0	0.0
21-09-05 11:10	-2	0.0	0.0	0.0
21-09-05 11:20	-2	0.0	0.0	0.0
21-09-05 11:30	-2	0.0	0.0	0.0
21-09-05 11:40	-2	0.0	0.0	0.0
21-09-05 11:50	-2	0.0	0.0	0.0
21-09-05 12:00	-2	0.7120000000000001	0.004	0.0
21-09-05 12:10	-2	0.0	0.0	0.0
21-09-05 12:20	-2	0.0	0.0	0.0
21-09-05 12:30	-2	0.0	0.0	0.0
21-09-05 12:40	-2	0.0	0.0	0.036
21-09-05 12:50	-2	0.0	0.0	0.0
21-09-05 13:00	-2	5.58	5.176	13.508000000000001
21-09-05 13:10	-2	0.004	0.124	0.004
21-09-05 13:20	-2	0.0	0.0	0.0
21-09-05 13:30	-2	0.0	0.0	0.0
21-09-05 13:40	-2	0.0	0.0	0.0
21-09-05 13:50	-2	0.0	0.0	0.0
21-09-05 14:00	-2	0.0	0.0	0.0
21-09-05 14:10	-2	0.0	0.0	0.0
21-09-05 14:20	-2	0.0	0.0	0.0
21-09-05 14:30	-2	0.0	0.0	0.0
21-09-05 14:40	-2	0.4800000000000001	0.0	0.264
21-09-05 14:50	-2	0.8240000000000001	2.252	0.048
21-09-05 15:00	-2	0.0	0.0	0.0
21-09-05 15:10	-2	0.0	0.0	0.0
21-09-05 15:20	-2	0.0	0.0	0.0
21-09-05 15:30	-2	0.0	0.0	0.0
21-09-05 15:40	-2	0.0	0.0	0.0
21-09-05 15:50	-2	0.33599999999999997	0.4039999999999999	0.0
21-09-05 16:00	-2	0.0	0.0	0.0
21-09-05 16:10	-2	0.0	0.0	0.06
21-09-05 16:20	-2	0.0	0.0	0.0
21-09-05 16:30	-2	0.0	0.0	0.0
21-09-05 16:40	-2	0.0	0.0	0.0
21-09-05 16:50	-2	0.0	0.0	0.0
21-09-05 17:00	-2	0.0	0.0	0.0
21-09-05 17:10	-2	0.0	0.0	0.0
21-09-05 17:20	-2	0.0	0.0	0.0
21-09-05 17:30	-2	0.0	0.0	0.0
21-09-05 17:40	-2	0.0	0.544	0.0
21-09-05 17:50	-2	0.16	0.04	1.024
21-09-05 18:00	-2	1.464	1.9400000000000002	2.644
21-09-05 18:10	-2	0.5040000000000001	0.82	1.2760000000000002
21-09-05 18:20	-2	1.1960000000000002	2.0439999999999996	0.528
21-09-05 18:30	-2	0.076	0.4600000000000001	0.0
21-09-05 18:40	-2	0.528	0.0	0.048
21-09-05 18:50	-2	0.0	0.0	0.0
21-09-05 19:00	-2	0.0	0.0	0.0
21-09-05 19:10	-2	0.0	0.0	0.0
21-09-05 19:20	-2	2.2920000000000003	0.624	1.064
21-09-05 19:30	-2	1.384	0.02	0.624
21-09-05 19:40	-2	1.168	0.43600000000000005	0.02
21-09-05 19:50	-2	0.9880000000000001	4.588	0.616
21-09-05 20:00	-2	4.304	3.5160000000000005	0.02
21-09-05 20:10	-2	0.35600000000000004	0.02	0.1
21-09-05 20:20	-2	7.484	0.04	0.748
21-09-05 20:30	-2	3.3560000000000003	0.0	0.288
21-09-05 20:40	-2	0.5	0.0	0.11599999999999999
21-09-05 20:50	-2	2.5040000000000004	2.868	1.58
21-09-05 21:00	-2	1.784	1.364	2.656
21-09-05 21:10	-2	1.8720000000000003	0.908	5.76
21-09-05 21:20	-2	5.864	0.876	5.932
21-09-05 21:30	-2	12.931999999999999	4.04	10.636
21-09-05 21:40	-2	8.144	1.636	1.1440000000000001
21-09-05 21:50	-2	6.672	0.6880000000000001	6.096
21-09-05 22:00	-2	10.691999999999998	1.86	8.148
21-09-05 22:10	-2	8.395999999999999	6.0	15.636000000000001
21-09-05 22:20	-2	13.8	5.596	16.544
21-09-05 22:30	-2	9.104000000000001	3.832	8.064
21-09-05 22:40	-2	11.896	5.9079999999999995	13.712
21-09-05 22:50	-2	3.3840000000000003	0.0	7.92
21-09-05 23:00	-2	23.32	11.26	3.84
21-09-05 23:10	-2	12.3	10.84	8.540000000000001
21-09-05 23:20	-2	13.943999999999999	5.508	1.9240000000000002
21-09-05 23:30	-2	6.328	2.612	14.312000000000001
21-09-05 23:40	-2	8.788	12.024000000000001	9.096
21-09-05 23:50	-2	1.1119999999999999	1.136	3.7840000000000003
21-09-06 00:00	-2	0.21600000000000003	3.4840000000000004	8.68
21-09-06 00:10	-2	0.136	1.532	0.0
21-09-06 00:20	-2	1.8880000000000003	4.956	0.368
21-09-06 00:30	-2	2.388	0.1	0.0
21-09-06 00:40	-2	3.716	1.2360000000000002	4.808000000000001
21-09-06 00:50	-2	7.648000000000001	3.936	12.948000000000002
21-09-06 01:00	-2	7.036	4.196	13.892
21-09-06 01:10	-2	7.036	1.252	7.064
21-09-06 01:20	-2	13.516	0.404	0.712
21-09-06 01:30	-2	17.46	4.5600000000000005	15.376
21-09-06 01:40	-2	11.264	0.4	10.452000000000002
21-09-06 01:50	-2	21.748	0.272	0.876
21-09-06 02:00	-2	9.672	1.104	0.6839999999999999
21-09-06 02:10	-2	8.815999999999999	13.844	8.716
21-09-06 02:20	-2	13.372	13.180000000000001	12.664000000000001
21-09-06 02:30	-2	8.776	8.623999999999999	5.464
21-09-06 02:40	-2	13.484	13.884	10.056000000000001
21-09-06 02:50	-2	7.840000000000001	9.528	2.824
21-09-06 03:00	-2	0.612	1.732	0.05600000000000001
21-09-06 03:10	-2	0.23200000000000004	2.4560000000000004	5.832
21-09-06 03:20	-2	0.24	3.216	6.0040000000000004
21-09-06 03:30	-2	5.252000000000001	4.156000000000001	4.12
21-09-06 03:40	-2	3.4159999999999995	7.236	3.38
21-09-06 03:50	-2	0.4600000000000001	5.1160000000000005	2.8560000000000003
21-09-06 04:00	-2	3.2039999999999997	7.016	18.003999999999998
21-09-06 04:10	-2	0.584	8.443999999999999	1.732
21-09-06 04:20	-2	8.888	4.732	0.9480000000000001
21-09-06 04:30	-2	6.82	1.7600000000000002	8.120000000000001
21-09-06 04:40	-2	11.628	0.004	1.104
21-09-06 04:50	-2	11.872	2.8	18.108
21-09-06 05:00	-2	8.336	5.652	2.928
21-09-06 05:10	-2	14.308000000000002	5.024	0.66
21-09-06 05:20	-2	1.3	0.8960000000000001	0.772
21-09-06 05:30	-2	14.187999999999999	2.432	11.608
21-09-06 05:40	-2	13.144	2.528	8.592
21-09-06 05:50	-2	8.232000000000001	4.428	5.568
21-09-06 06:00	-2	6.611999999999999	2.368	2.572
21-09-06 06:10	-2	9.28	0.192	11.52
21-09-06 06:20	-2	8.764	7.604000000000001	3.6719999999999997
21-09-06 06:30	-2	6.343999999999999	12.836000000000002	14.608
21-09-06 06:40	-2	6.228	1.52	7.672
21-09-06 06:50	-2	3.992	3.7760000000000007	2.128
21-09-06 07:00	-1	0.13599999999999998	7.444	1.244
21-09-06 07:10	-1	0.22400000000000003	8.644	0.712
21-09-06 07:20	-1	0.372	0.764	0.0
21-09-06 07:30	-1	0.0	0.0	0.0
21-09-06 07:40	-1	0.0	0.0	0.0
21-09-06 07:50	-1	0.0	0.0	0.0
21-09-06 08:00	-1	3.632	2.524	4.048
21-09-06 08:10	-1	0.0	0.0	0.0
21-09-06 08:20	-1	0.0	0.0	0.0
21-09-06 08:30	-1	0.0	0.0	0.0
21-09-06 08:40	-1	0.0	0.06	0.0
21-09-06 08:50	-1	0.0	0.0	0.0
21-09-06 09:00	-1	0.0	0.0	0.10800000000000001
21-09-06 09:10	-1	0.0	0.004	0.10400000000000001
21-09-06 09:20	-1	0.184	0.744	0.0
21-09-06 09:30	-1	0.0	0.0	0.0
21-09-06 09:40	-1	0.0	0.0	0.0
21-09-06 09:50	-1	0.012	0.0	0.0
21-09-06 10:00	-1	0.0	0.0	0.0
21-09-06 10:10	-1	0.0	0.0	0.0
21-09-06 10:20	-1	0.0	0.0	0.0
21-09-06 10:30	-1	0.0	0.0	0.0
21-09-06 10:40	-1	0.0	0.0	0.0
21-09-06 10:50	-1	0.11200000000000002	0.1	0.0
21-09-06 11:00	-1	0.05600000000000001	0.08399999999999999	0.0
21-09-06 11:10	-1	1.9120000000000001	0.0	0.0
21-09-06 11:20	-1	0.804	0.0	0.42400000000000004
21-09-06 11:30	-1	2.2600000000000002	0.128	0.0
21-09-06 11:40	-1	0.284	1.3199999999999998	1.8719999999999999
21-09-06 11:50	-1	1.8199999999999998	0.004	5.0440000000000005
21-09-06 12:00	-1	0.192	0.984	0.04
21-09-06 12:10	-1	0.0	0.0	0.0
21-09-06 12:20	-1	0.0	0.0	0.0
21-09-06 12:30	-1	0.292	0.016	0.0
21-09-06 12:40	-1	0.0	0.0	0.0
21-09-06 12:50	-1	0.0	0.0	0.0
21-09-06 13:00	-1	0.032	0.0	0.0
21-09-06 13:10	-1	0.556	0.0	0.0
21-09-06 13:20	-1	0.0	0.0	0.0
21-09-06 13:30	-1	1.528	4.256	1.94
21-09-06 13:40	-1	0.41200000000000003	2.08	1.036
21-09-06 13:50	-1	0.0	0.9279999999999999	0.1
21-09-06 14:00	-1	0.0	0.10800000000000001	0.0
21-09-06 14:10	-1	0.0	0.0	0.0
21-09-06 14:20	-1	0.008	0.004	0.076
21-09-06 14:30	-1	0.0	0.0	0.0
21-09-06 14:40	-1	0.312	0.076	0.072
21-09-06 14:50	-1	0.42800000000000005	0.036	0.0
21-09-06 15:00	-1	0.0	0.0	0.0
21-09-06 15:10	-1	0.008	0.12	0.0
21-09-06 15:20	-1	0.0	0.0	0.0
21-09-06 15:30	-1	0.0	0.0	0.0
21-09-06 15:40	-1	0.0	0.0	0.0
21-09-06 15:50	-1	0.0	0.0	0.0
21-09-06 16:00	-1	0.0	0.0	0.0
21-09-06 16:10	-1	0.0	0.0	0.0
21-09-06 16:20	-1	0.0	2.384	6.5280000000000005
21-09-06 16:30	-1	0.0	10.416	0.0
21-09-06 16:40	-1	0.028000000000000004	8.348	0.0
21-09-06 16:50	-1	0.0	0.012	0.0
21-09-06 17:00	-1	0.05600000000000001	1.48	0.0
21-09-06 17:10	-1	0.0	0.0	0.0
21-09-06 17:20	-1	0.42400000000000004	0.236	0.8240000000000001
21-09-06 17:30	-1	0.0	0.344	0.244
21-09-06 17:40	-1	0.0	0.0	0.0
21-09-06 17:50	-1	0.0	0.128	0.0
21-09-06 18:00	-1	0.0	0.0	0.0
21-09-06 18:10	-1	0.0	0.0	0.0
21-09-06 18:20	-1	0.156	0.12	0.44800000000000006
21-09-06 18:30	-1	0.0	0.0	0.0
21-09-06 18:40	-1	0.0	0.0	0.392
21-09-06 18:50	-1	9.548	0.9120000000000001	0.12
21-09-06 19:00	-1	2.2039999999999997	0.039999999999999994	0.0
21-09-06 19:10	-1	0.0	0.0	0.0
21-09-06 19:20	-1	1.128	2.8240000000000003	1.0559999999999998
21-09-06 19:30	-1	0.9960000000000001	8.704	1.096
21-09-06 19:40	-1	0.46399999999999997	3.468	0.027999999999999997
21-09-06 19:50	-1	0.0	0.0	0.0
21-09-06 20:00	-1	0.0	0.0	0.0
21-09-06 20:10	-1	0.20800000000000002	0.06	0.156
21-09-06 20:20	-1	0.772	0.968	0.008
21-09-06 20:30	-1	3.248	2.832	1.6960000000000002
21-09-06 20:40	-1	0.284	1.056	0.068
21-09-06 20:50	-1	0.0	0.0	0.0
21-09-06 21:00	-1	0.316	0.02	0.64
21-09-06 21:10	-1	8.264	1.012	4.784000000000001
21-09-06 21:20	-1	4.168	2.7399999999999998	0.504
21-09-06 21:30	-1	1.244	0.064	0.024
21-09-06 21:40	-1	7.412000000000001	3.7640000000000002	0.804
21-09-06 21:50	-1	12.668	10.367999999999999	1.124
21-09-06 22:00	-1	18.503999999999998	1.4520000000000002	0.08
21-09-06 22:10	-1	13.719999999999999	2.096	0.12
21-09-06 22:20	-1	5.92	4.148	8.424
21-09-06 22:30	-1	16.008000000000003	1.544	6.164
21-09-06 22:40	-1	8.040000000000001	1.3800000000000001	0.21200000000000002
21-09-06 22:50	-1	5.636	0.648	0.376
21-09-06 23:00	-1	7.764	0.684	0.9200000000000002
21-09-06 23:10	-1	7.792	7.492	4.272
21-09-06 23:20	-1	5.132	0.21600000000000003	1.656
21-09-06 23:30	-1	1.1320000000000001	3.732	6.856
21-09-06 23:40	-1	0.248	9.836	6.348000000000001
21-09-06 23:50	-1	0.9520000000000002	8.580000000000002	4.6080000000000005
21-09-07 00:00	-1	1.08	0.744	4.5920000000000005
21-09-07 00:10	-1	2.58	5.868	7.492
21-09-07 00:20	-1	0.6679999999999999	4.572	10.804
21-09-07 00:30	-1	0.72	2.2199999999999998	0.16
21-09-07 00:40	-1	12.604	14.219999999999999	5.676
21-09-07 00:50	-1	1.4600000000000002	4.136	2.836
21-09-07 01:00	-1	7.480000000000001	0.0	0.016
21-09-07 01:10	-1	5.432	0.10800000000000001	0.008
21-09-07 01:20	-1	3.692	16.360000000000003	9.196000000000002
21-09-07 01:30	-1	2.7880000000000003	3.3520000000000003	3.2399999999999998
21-09-07 01:40	-1	7.372	0.788	6.787999999999999
21-09-07 01:50	-1	3.8600000000000003	2.2800000000000002	5.843999999999999
21-09-07 02:00	-1	6.82	16.78	4.292
21-09-07 02:10	-1	14.315999999999999	0.8160000000000001	2.012
21-09-07 02:20	-1	5.784000000000001	1.6920000000000002	0.008
21-09-07 02:30	-1	0.044	2.124	0.9119999999999999
21-09-07 02:40	-1	3.56	3.348	1.116
21-09-07 02:50	-1	6.587999999999999	1.3279999999999998	0.008
21-09-07 03:00	-1	2.2439999999999998	0.984	0.0
21-09-07 03:10	-1	7.496	6.628	4.912000000000001
21-09-07 03:20	-1	1.816	8.364	6.504
21-09-07 03:30	-1	4.892	5.036	6.484
21-09-07 03:40	-1	18.328	8.368	3.2079999999999997
21-09-07 03:50	-1	11.331999999999999	3.8280000000000003	4.5600000000000005
21-09-07 04:00	-1	2.352	4.284	7.632000000000001
21-09-07 04:10	-1	0.144	2.508	3.3840000000000003
21-09-07 04:20	-1	0.52	5.5200000000000005	8.059999999999999
21-09-07 04:30	-1	1.552	0.008	1.8679999999999999
21-09-07 04:40	-1	0.096	0.0	0.0
21-09-07 04:50	-1	0.044	0.16	1.004
21-09-07 05:00	-1	0.088	0.04	1.504
21-09-07 05:10	-1	1.9760000000000002	0.3	5.064
21-09-07 05:20	-1	7.9239999999999995	0.708	12.168000000000001
21-09-07 05:30	-1	4.736	14.204000000000002	0.44800000000000006
21-09-07 05:40	-1	7.796000000000001	1.9600000000000002	6.392
21-09-07 05:50	-1	5.208	10.943999999999999	7.272
21-09-07 06:00	-1	2.74	1.22	0.4680000000000001
21-09-07 06:10	-1	7.864	0.012	0.024
21-09-07 06:20	-1	3.088	8.176	0.676
21-09-07 06:30	-1	7.936	4.0120000000000005	0.54
21-09-07 06:40	-1	0.08	0.004	1.988
21-09-07 06:50	-1	0.0	0.0	0.0
21-09-07 07:00	0	0.0	0.0	0.0
21-09-07 07:10	0	1.3800000000000001	0.0	0.0
21-09-07 07:20	0	0.0	0.0	0.0
21-09-07 07:30	0	2.032	2.056	0.764
21-09-07 07:40	0	0.0	0.0	0.0
21-09-07 07:50	0	0.0	0.0	0.0
21-09-07 08:00	0	0.0	0.0	0.0
21-09-07 08:10	0	0.0	0.0	0.0
21-09-07 08:20	0	0.0	0.0	0.0
21-09-07 08:30	0	0.0	0.0	0.0
21-09-07 08:40	0	0.044	0.016	0.0
21-09-07 08:50	0	0.0	0.0	0.0
21-09-07 09:00	0	0.0	0.0	0.0
21-09-07 09:10	0	0.0	0.0	0.0
21-09-07 09:20	0	0.0	0.0	0.072
21-09-07 09:30	0	0.42000000000000004	1.3960000000000001	16.092000000000002
21-09-07 09:40	0	0.34400000000000003	0.124	4.676
21-09-07 09:50	0	0.11600000000000002	2.4400000000000004	10.964
21-09-07 10:00	0	19.224	12.924000000000001	21.003999999999998
21-09-07 10:10	0	18.94	13.075999999999999	14.64
21-09-07 10:20	0	6.264	12.14	12.592
21-09-07 10:30	0	6.08	1.828	1.932
21-09-07 10:40	0	7.032000000000001	7.224000000000001	3.62
21-09-07 10:50	0	4.215999999999999	4.268	2.316
21-09-07 11:00	0	6.5600000000000005	3.0919999999999996	3.932
21-09-07 11:10	0	1.46	2.3120000000000003	0.9200000000000002
21-09-07 11:20	0	0.0	0.0	0.0
21-09-07 11:30	0	0.0	0.0	0.0
21-09-07 11:40	0	0.0	0.0	0.0
21-09-07 11:50	0	0.0	0.0	0.0
21-09-07 12:00	0	0.0	0.0	0.0
21-09-07 12:10	0	2.4080000000000004	2.056	0.0
21-09-07 12:20	0	0.0	0.0	0.0
21-09-07 12:30	0	0.0	0.0	0.0
21-09-07 12:40	0	1.324	0.16	0.008
21-09-07 12:50	0	2.112	0.256	1.4040000000000001
21-09-07 13:00	0	0.0	0.9880000000000001	0.0
21-09-07 13:10	0	1.224	0.24	0.0
21-09-07 13:20	0	0.0	0.0	0.0
21-09-07 13:30	0	0.0	0.0	0.0
21-09-07 13:40	0	0.0	0.0	0.0
21-09-07 13:50	0	0.0	0.0	0.0
21-09-07 14:00	0	11.784	4.42	3.368
21-09-07 14:10	0	22.756	22.424	12.112
21-09-07 14:20	0	6.348000000000001	5.608	26.695999999999998
21-09-07 14:30	0	1.276	0.08399999999999999	4.0200000000000005
21-09-07 14:40	0	0.0	0.05600000000000001	0.504
21-09-07 14:50	0	1.144	2.3760000000000003	0.62
21-09-07 15:00	0	0.9119999999999999	1.052	0.012
21-09-07 15:10	0	0.0	0.0	0.0
21-09-07 15:20	0	0.084	0.008	0.0
21-09-07 15:30	0	0.0	0.0	0.0
21-09-07 15:40	0	0.0	0.0	0.0
21-09-07 15:50	0	0.0	0.0	0.0
21-09-07 16:00	0	0.0	0.004	0.0
21-09-07 16:10	0	0.0	0.0	0.0
21-09-07 16:20	0	0.0	0.0	0.0
21-09-07 16:30	0	0.0	0.016	0.0
21-09-07 16:40	0	0.0	0.0	0.0
21-09-07 16:50	0	0.0	0.0	0.0
21-09-07 17:00	0	0.0	0.0	0.0
21-09-07 17:10	0	0.0	0.0	0.0
21-09-07 17:20	0	0.0	0.0	0.0
21-09-07 17:30	0	0.0	0.0	0.0
21-09-07 17:40	0	0.0	0.0	0.0
21-09-07 17:50	0	0.0	0.0	0.0
21-09-07 18:00	0	0.18	0.0	0.0
21-09-07 18:10	0	0.0	0.024	0.0
21-09-07 18:20	0	0.0	0.136	0.0
21-09-07 18:30	0	0.016	0.9039999999999999	0.11200000000000002
21-09-07 18:40	0	1.272	0.31600000000000006	0.44000000000000006
21-09-07 18:50	0	0.028000000000000004	0.0	0.0
21-09-07 19:00	0	0.0	0.0	0.0
21-09-07 19:10	0	2.9360000000000004	1.252	0.032
21-09-07 19:20	0	3.688	0.704	1.58
21-09-07 19:30	0	1.736	1.384	4.284000000000001
21-09-07 19:40	0	0.7040000000000001	5.548	2.388
21-09-07 19:50	0	0.027999999999999997	0.0	0.008
21-09-07 20:00	0	0.0	0.0	0.0
21-09-07 20:10	0	0.0	0.0	0.0
21-09-07 20:20	0	0.0	0.0	0.0
21-09-07 20:30	0	0.0	0.0	0.0
21-09-07 20:40	0	0.752	2.032	0.024
21-09-07 20:50	0	1.8359999999999999	1.456	0.132
21-09-07 21:00	0	0.632	0.548	0.032
21-09-07 21:10	0	1.6960000000000002	0.512	0.644
21-09-07 21:20	0	3.932	0.016	1.812
21-09-07 21:30	0	2.672	0.9199999999999999	1.9080000000000001
21-09-07 21:40	0	4.3759999999999994	8.5	5.144
21-09-07 21:50	0	1.94	1.716	2.228
21-09-07 22:00	0	3.996	0.06	3.1079999999999997
21-09-07 22:10	0	4.012	0.796	2.4159999999999995
21-09-07 22:20	0	7.728	0.508	2.8440000000000003
21-09-07 22:30	0	10.440000000000001	4.508	5.232
21-09-07 22:40	0	10.896	2.4	13.504
21-09-07 22:50	0	3.8560000000000003	1.9080000000000001	3.184
21-09-07 23:00	0	0.0	1.78	0.38
21-09-07 23:10	0	0.188	0.38	5.664
21-09-07 23:20	0	2.176	2.8120000000000003	3.112
21-09-07 23:30	0	9.072	3.38	3.768
21-09-07 23:40	0	4.9	3.496	0.024
21-09-07 23:50	0	1.704	1.024	2.5
21-09-08 00:00	0	0.8160000000000001	0.492	2.5
21-09-08 00:10	0	4.2	2.088	2.372
21-09-08 00:20	0	3.8120000000000003	1.7399999999999998	5.656000000000001
21-09-08 00:30	0	0.696	4.92	1.9280000000000002
21-09-08 00:40	0	0.532	0.188	8.984
21-09-08 00:50	0	0.096	0.0	2.836
21-09-08 01:00	0	0.0	0.0	0.0
21-09-08 01:10	0	0.0	0.012	0.0
21-09-08 01:20	0	2.12	0.56	2.504
21-09-08 01:30	0	0.0	0.8	0.036
21-09-08 01:40	0	7.26	1.7600000000000002	6.5280000000000005
21-09-08 01:50	0	6.44	1.3599999999999999	4.856
21-09-08 02:00	0	3.844	0.172	7.5680000000000005
21-09-08 02:10	0	0.0	0.004	0.0
21-09-08 02:20	0	0.0	0.0	0.0
21-09-08 02:30	0	0.004	0.0	0.008
21-09-08 02:40	0	0.16799999999999998	0.548	0.0
21-09-08 02:50	0	4.476	0.8960000000000001	0.0
21-09-08 03:00	0	4.248	2.7800000000000002	0.032
21-09-08 03:10	0	0.0	3.8360000000000007	0.016
21-09-08 03:20	0	2.3520000000000003	0.524	0.6799999999999999
21-09-08 03:30	0	0.42400000000000004	0.17200000000000001	1.144
21-09-08 03:40	0	2.2560000000000002	3.5439999999999996	1.1480000000000001
21-09-08 03:50	0	2.88	4.92	7.0280000000000005
21-09-08 04:00	0	4.284000000000001	1.6840000000000004	2.056
21-09-08 04:10	0	0.45199999999999996	5.436000000000001	3.308
21-09-08 04:20	0	0.008	2.468	0.924
21-09-08 04:30	0	0.044	0.348	1.7399999999999998
21-09-08 04:40	0	0.0	0.032	0.0
21-09-08 04:50	0	0.44800000000000006	2.8120000000000003	0.12
21-09-08 05:00	0	0.04	1.468	1.1
21-09-08 05:10	0	0.048	0.0	0.636
21-09-08 05:20	0	0.0	0.324	0.0
21-09-08 05:30	0	0.044	0.012	4.5600000000000005
21-09-08 05:40	0	0.024	0.9720000000000001	2.4240000000000004
21-09-08 05:50	0	1.2959999999999998	0.772	2.092
21-09-08 06:00	0	1.104	0.0	2.988
21-09-08 06:10	0	5.116	0.312	1.4080000000000001
21-09-08 06:20	0	0.368	0.0	0.4680000000000001
21-09-08 06:30	0	3.496	0.784	3.596
21-09-08 06:40	0	5.504	3.9159999999999995	5.912000000000001
21-09-08 06:50	0	0.932	0.552	0.016
21-09-08 07:00	1	0.008	0.0	0.0
21-09-08 07:10	1	0.0	0.0	0.0
21-09-08 07:20	1	0.612	3.6079999999999997	0.38
21-09-08 07:30	1	0.148	0.876	0.5
21-09-08 07:40	1	6.104	2.484	3.804
21-09-08 07:50	1	7.5280000000000005	4.6240000000000006	0.46399999999999997
21-09-08 08:00	1	0.0	0.0	0.0
21-09-08 08:10	1	0.0	0.12	0.0
21-09-08 08:20	1	0.0	0.0	0.0
21-09-08 08:30	1	0.0	0.0	0.0
21-09-08 08:40	1	0.0	0.0	0.0
21-09-08 08:50	1	0.0	0.0	0.0
21-09-08 09:00	1	0.0	0.0	0.0
21-09-08 09:10	1	0.0	0.0	0.0
21-09-08 09:20	1	0.0	0.0	0.0
21-09-08 09:30	1	0.06	0.0	0.0
21-09-08 09:40	1	0.256	0.0	0.16
21-09-08 09:50	1	0.0	0.0	0.0
21-09-08 10:00	1	0.0	0.0	0.0
21-09-08 10:10	1	0.024	0.016	0.0
21-09-08 10:20	1	0.0	0.0	0.0
21-09-08 10:30	1	0.0	0.0	0.0
21-09-08 10:40	1	0.0	0.0	0.0
21-09-08 10:50	1	0.008	0.396	0.252
21-09-08 11:00	1	0.012	0.048	0.016
21-09-08 11:10	1	4.5	3.624	3.7800000000000002
21-09-08 11:20	1	1.024	0.9560000000000001	1.484
21-09-08 11:30	1	0.42400000000000004	1.612	0.0
21-09-08 11:40	1	2.2439999999999998	0.052000000000000005	0.6839999999999999
21-09-08 11:50	1	0.0	0.0	0.38
21-09-08 12:00	1	0.0	0.0	0.0
21-09-08 12:10	1	0.0	0.0	0.0
21-09-08 12:20	1	0.0	0.0	0.0
21-09-08 12:30	1	0.312	0.0	0.0
21-09-08 12:40	1	1.216	0.0	0.0
21-09-08 12:50	1	0.0	0.0	0.0
21-09-08 13:00	1	0.0	0.0	0.0
21-09-08 13:10	1	0.0	0.0	0.0
21-09-08 13:20	1	0.0	0.0	0.0
21-09-08 13:30	1	0.0	0.0	0.0
21-09-08 13:40	1	4.224	0.184	8.136
21-09-08 13:50	1	9.064	2.448	9.008
21-09-08 14:00	1	0.984	0.96	1.136
21-09-08 14:10	1	0.0	0.0	0.0
21-09-08 14:20	1	0.0	0.0	0.0
21-09-08 14:30	1	0.164	0.0	0.33599999999999997
21-09-08 14:40	1	0.0	0.012	0.0
21-09-08 14:50	1	0.0	0.0	0.0
21-09-08 15:00	1	0.0	0.308	0.048
21-09-08 15:10	1	0.0	0.0	0.0
21-09-08 15:20	1	0.0	0.0	0.0
21-09-08 15:30	1	0.0	0.0	0.0
21-09-08 15:40	1	0.0	0.0	0.0
21-09-08 15:50	1	0.0	0.0	0.028000000000000004
21-09-08 16:00	1	0.0	0.0	0.0
21-09-08 16:10	1	0.0	0.184	0.008
21-09-08 16:20	1	0.0	0.0	0.0
21-09-08 16:30	1	0.32	0.032	0.22799999999999998
21-09-08 16:40	1	9.556000000000001	0.272	0.392
21-09-08 16:50	1	0.0	0.0	0.0
21-09-08 17:00	1	0.0	0.0	0.0
21-09-08 17:10	1	0.0	0.0	0.0
21-09-08 17:20	1	0.0	0.0	0.0
21-09-08 17:30	1	0.0	0.0	0.0
21-09-08 17:40	1	0.0	0.0	0.0
21-09-08 17:50	1	0.0	0.0	0.0
21-09-08 18:00	1	0.076	0.08	0.552
21-09-08 18:10	1	0.636	0.548	0.7
21-09-08 18:20	1	0.616	2.176	0.584
21-09-08 18:30	1	0.14400000000000002	1.348	0.10800000000000001
21-09-08 18:40	1	0.06	0.6	0.076
21-09-08 18:50	1	0.0	0.0	0.0
21-09-08 19:00	1	0.8560000000000001	1.6520000000000004	0.0
21-09-08 19:10	1	0.092	0.82	0.0
21-09-08 19:20	1	1.8359999999999999	3.056	0.624
21-09-08 19:30	1	1.1320000000000001	0.016	0.076
21-09-08 19:40	1	3.472	0.52	0.23199999999999998
21-09-08 19:50	1	0.0	0.0	0.0
21-09-08 20:00	1	0.0	0.0	0.0
21-09-08 20:10	1	0.0	0.0	0.0
21-09-08 20:20	1	0.624	0.0	0.288
21-09-08 20:30	1	5.364	0.4	2.896
21-09-08 20:40	1	1.936	0.788	4.319999999999999
21-09-08 20:50	1	1.9119999999999997	0.036	0.804
21-09-08 21:00	1	5.784000000000001	2.736	1.1640000000000001
21-09-08 21:10	1	3.508	1.8080000000000003	3.504
21-09-08 21:20	1	1.036	5.896	2.7399999999999998
21-09-08 21:30	1	0.9040000000000001	2.7960000000000003	1.02
21-09-08 21:40	1	6.672	1.6	1.86
21-09-08 21:50	1	3.048	8.712	0.11599999999999999
21-09-08 22:00	1	5.696	4.944000000000001	1.208
21-09-08 22:10	1	12.548	13.692000000000002	16.712
21-09-08 22:20	1	13.86	0.328	4.756
21-09-08 22:30	1	11.572	1.816	6.24
21-09-08 22:40	1	11.592	10.288	12.084
21-09-08 22:50	1	7.840000000000001	8.8	3.656
21-09-08 23:00	1	5.128	4.952	5.176
21-09-08 23:10	1	4.564	0.9480000000000001	0.152
21-09-08 23:20	1	10.924000000000001	3.4840000000000004	4.208
21-09-08 23:30	1	1.1039999999999999	0.028000000000000004	6.264
21-09-08 23:40	1	0.30400000000000005	0.976	1.2840000000000003
21-09-08 23:50	1	0.12400000000000003	2.5520000000000005	9.052
21-09-09 00:00	1	0.4880000000000001	2.84	4.856
21-09-09 00:10	1	0.0	0.27999999999999997	4.7
21-09-09 00:20	1	0.128	0.0	0.0
21-09-09 00:30	1	0.0	0.0	0.0
21-09-09 00:40	1	0.0	0.0	0.304
21-09-09 00:50	1	0.9800000000000001	3.368	7.252000000000001
21-09-09 01:00	1	3.28	3.2119999999999997	8.168000000000001
21-09-09 01:10	1	6.316	5.036	2.652
21-09-09 01:20	1	9.66	0.68	2.5759999999999996
21-09-09 01:30	1	11.012	5.064	1.1320000000000001
21-09-09 01:40	1	6.992	1.9760000000000002	3.396
21-09-09 01:50	1	1.7400000000000002	1.3800000000000001	7.4
21-09-09 02:00	1	10.132000000000001	3.3600000000000003	14.468
21-09-09 02:10	1	4.564	14.824000000000002	5.764
21-09-09 02:20	1	4.256	5.056	0.332
21-09-09 02:30	1	0.62	0.388	2.744
21-09-09 02:40	1	4.952	2.024	6.848000000000001
21-09-09 02:50	1	4.664	0.012	2.5759999999999996
21-09-09 03:00	1	5.840000000000001	0.304	1.9799999999999998
21-09-09 03:10	1	4.247999999999999	0.736	0.4
21-09-09 03:20	1	0.0	0.0	0.0
21-09-09 03:30	1	0.0	0.0	0.0
21-09-09 03:40	1	0.008	0.0	0.0
21-09-09 03:50	1	0.0	0.0	0.0
21-09-09 04:00	1	1.428	0.0	0.16399999999999998
21-09-09 04:10	1	0.9480000000000001	3.628	8.952
21-09-09 04:20	1	3.536	0.38	3.268
21-09-09 04:30	1	2.4	0.536	0.9039999999999999
21-09-09 04:40	1	4.096	0.9	1.276
21-09-09 04:50	1	0.004	0.05600000000000001	0.392
21-09-09 05:00	1	7.996	6.787999999999999	4.116
21-09-09 05:10	1	7.44	11.376000000000001	6.5
21-09-09 05:20	1	9.26	5.432	0.5760000000000001
21-09-09 05:30	1	3.3920000000000003	4.16	7.208
21-09-09 05:40	1	0.42400000000000004	5.0600000000000005	5.58
21-09-09 05:50	1	2.096	0.6399999999999999	3.22
21-09-09 06:00	1	0.6040000000000001	0.532	4.832000000000001
21-09-09 06:10	1	1.556	2.32	2.932
21-09-09 06:20	1	0.8640000000000001	1.432	1.012
21-09-09 06:30	1	0.124	1.844	1.336
21-09-09 06:40	1	0.02	0.132	0.0
21-09-09 06:50	1	0.0	0.0	0.0
21-09-09 07:00	2	0.0	0.004	0.0
21-09-09 07:10	2	1.008	0.0	0.012
21-09-09 07:20	2	2.7560000000000002	0.06	0.788
21-09-09 07:30	2	1.9759999999999998	0.0	0.004
21-09-09 07:40	2	0.0	0.0	0.0
21-09-09 07:50	2	0.0	0.0	0.0
21-09-09 08:00	2	1.572	0.256	1.6320000000000001
21-09-09 08:10	2	0.0	0.0	0.144
21-09-09 08:20	2	0.0	0.084	1.504
21-09-09 08:30	2	0.0	0.0	0.0
21-09-09 08:40	2	0.0	0.0	0.0
21-09-09 08:50	2	0.0	0.0	0.0
21-09-09 09:00	2	0.0	0.0	0.0
21-09-09 09:10	2	1.7559999999999998	1.7280000000000002	1.656
21-09-09 09:20	2	0.0	0.0	0.0
21-09-09 09:30	2	0.0	0.0	0.0
21-09-09 09:40	2	1.9	3.0360000000000005	1.7559999999999998
21-09-09 09:50	2	0.376	0.22000000000000003	0.32399999999999995
21-09-09 10:00	2	0.004	1.8359999999999999	1.392
21-09-09 10:10	2	0.0	0.0	0.0
21-09-09 10:20	2	0.0	0.0	0.0
21-09-09 10:30	2	0.012	0.14	0.06
21-09-09 10:40	2	0.0	0.0	0.0
21-09-09 10:50	2	0.0	0.0	0.0
21-09-09 11:00	2	0.0	0.0	0.0
21-09-09 11:10	2	0.0	0.0	0.0
21-09-09 11:20	2	0.312	0.0	0.512
21-09-09 11:30	2	0.0	0.0	1.116
21-09-09 11:40	2	8.548	2.2800000000000002	1.416
21-09-09 11:50	2	3.5120000000000005	0.016	0.272
21-09-09 12:00	2	0.0	0.012	0.0
21-09-09 12:10	2	0.0	0.0	0.0
21-09-09 12:20	2	0.0	0.0	0.0
21-09-09 12:30	2	0.0	0.0	0.552
21-09-09 12:40	2	0.08399999999999999	0.0	0.27999999999999997
21-09-09 12:50	2	0.0	0.5279999999999999	0.0
21-09-09 13:00	2	0.0	0.0	0.0
21-09-09 13:10	2	0.0	0.0	0.0
21-09-09 13:20	2	0.0	0.0	0.0
21-09-09 13:30	2	0.0	0.0	0.0
21-09-09 13:40	2	0.0	0.0	0.0
21-09-09 13:50	2	0.0	0.0	0.0
21-09-09 14:00	2	0.0	0.0	0.0
21-09-09 14:10	2	0.0	0.0	0.0
21-09-09 14:20	2	1.576	0.0	0.12799999999999997
21-09-09 14:30	2	1.984	0.704	0.868
21-09-09 14:40	2	1.884	0.064	2.9880000000000004
21-09-09 14:50	2	0.0	0.0	0.0
21-09-09 15:00	2	0.0	0.0	0.0
21-09-09 15:10	2	0.0	0.0	0.0
21-09-09 15:20	2	0.0	0.0	0.0
21-09-09 15:30	2	0.0	0.0	0.0
21-09-09 15:40	2	6.992	5.904	1.468
21-09-09 15:50	2	0.852	1.996	1.428
21-09-09 16:00	2	0.032	0.152	0.0
21-09-09 16:10	2	1.54	0.052000000000000005	0.11599999999999999
21-09-09 16:20	2	0.0	0.0	0.0
21-09-09 16:30	2	0.0	0.06799999999999999	0.10800000000000001
21-09-09 16:40	2	0.0	0.0	0.0
21-09-09 16:50	2	0.0	0.0	0.0
21-09-09 17:00	2	0.0	0.0	0.0
21-09-09 17:10	2	0.0	0.0	0.0
21-09-09 17:20	2	0.0	0.0	0.0
21-09-09 17:30	2	0.0	0.0	0.0
21-09-09 17:40	2	0.0	0.0	0.0
21-09-09 17:50	2	0.0	0.048	0.0
21-09-09 18:00	2	0.532	0.8880000000000001	0.488
21-09-09 18:10	2	0.02	0.10800000000000001	0.0
21-09-09 18:20	2	0.024	0.6839999999999999	1.484
21-09-09 18:30	2	0.0	0.124	0.808
21-09-09 18:40	2	0.45999999999999996	0.012	0.04
21-09-09 18:50	2	0.0	0.0	0.0
21-09-09 19:00	2	0.0	0.0	0.0
21-09-09 19:10	2	0.0	0.0	0.0
21-09-09 19:20	2	3.2600000000000002	5.952	0.024
21-09-09 19:30	2	2.984	3.688	2.7800000000000002
21-09-09 19:40	2	2.2960000000000003	0.9480000000000001	6.0
21-09-09 19:50	2	5.268	5.868	0.6439999999999999
21-09-09 20:00	2	3.7039999999999997	1.1400000000000001	2.56
21-09-09 20:10	2	0.0	0.0	0.0
21-09-09 20:20	2	0.0	0.0	0.0
21-09-09 20:30	2	0.41200000000000003	0.0	0.0
21-09-09 20:40	2	0.032	0.0	0.036000000000000004
21-09-09 20:50	2	0.876	0.0	1.256
21-09-09 21:00	2	3.472	0.0	0.4840000000000001
21-09-09 21:10	2	2.0439999999999996	3.22	2.592
21-09-09 21:20	2	2.2760000000000002	1.068	0.364
21-09-09 21:30	2	1.7239999999999998	1.208	2.152
21-09-09 21:40	2	5.223999999999999	2.56	8.532
21-09-09 21:50	2	5.728	1.568	3.364
21-09-09 22:00	2	1.988	1.376	1.54
21-09-09 22:10	2	10.988	4.66	0.644
21-09-09 22:20	2	9.716	1.04	3.468
21-09-09 22:30	2	14.148	0.02	1.488
21-09-09 22:40	2	5.304	5.1	10.528
21-09-09 22:50	2	0.4600000000000001	4.156000000000001	4.536
21-09-09 23:00	2	0.4	3.688	5.848000000000001
21-09-09 23:10	2	0.384	0.776	4.279999999999999
21-09-09 23:20	2	3.2640000000000002	5.4159999999999995	1.9120000000000001
21-09-09 23:30	2	8.492	9.48	3.2840000000000003
21-09-09 23:40	2	5.808	9.504000000000001	5.1160000000000005
21-09-09 23:50	2	8.696	7.0280000000000005	2.888
21-09-10 00:00	2	2.024	2.668	5.364
21-09-10 00:10	2	4.972	6.388	1.8
21-09-10 00:20	2	0.20800000000000002	5.256	3.136
21-09-10 00:30	2	0.0	4.34	3.4440000000000004
21-09-10 00:40	2	0.676	5.188000000000001	5.764
21-09-10 00:50	2	1.044	0.039999999999999994	8.084
21-09-10 01:00	2	7.1	2.784	5.868
21-09-10 01:10	2	2.056	5.3	2.592
21-09-10 01:20	2	7.0280000000000005	4.768	6.459999999999999
21-09-10 01:30	2	11.132	3.1399999999999997	15.108
21-09-10 01:40	2	9.692	0.9120000000000001	0.028000000000000004
21-09-10 01:50	2	26.188	0.072	0.172
21-09-10 02:00	2	0.828	0.496	0.044
21-09-10 02:10	2	9.952	0.6519999999999999	0.8720000000000001
21-09-10 02:20	2	10.388000000000002	1.416	3.076
21-09-10 02:30	2	4.704	0.9279999999999999	1.8960000000000001
21-09-10 02:40	2	6.587999999999999	0.136	0.5680000000000001
21-09-10 02:50	2	5.9159999999999995	0.5	0.128
21-09-10 03:00	2	0.044	2.744	0.0
21-09-10 03:10	2	0.024	1.3359999999999999	0.132
21-09-10 03:20	2	3.2399999999999998	5.08	0.292
21-09-10 03:30	2	0.26	0.8400000000000001	0.296
21-09-10 03:40	2	0.0	1.208	0.18
21-09-10 03:50	2	0.388	5.872	1.9279999999999997
21-09-10 04:00	2	0.076	3.248	1.096
21-09-10 04:10	2	0.0	0.72	1.3719999999999999
21-09-10 04:20	2	0.0	0.82	3.964
21-09-10 04:30	2	0.256	0.404	4.016
21-09-10 04:40	2	1.6760000000000002	0.5120000000000001	0.9400000000000001
21-09-10 04:50	2	1.28	3.632	1.576
21-09-10 05:00	2	1.8	0.26	2.976
21-09-10 05:10	2	5.888	0.768	5.668000000000001
21-09-10 05:20	2	1.404	1.008	1.424
21-09-10 05:30	2	3.84	0.4800000000000001	12.344
21-09-10 05:40	2	3.116	0.44399999999999995	5.9079999999999995
21-09-10 05:50	2	0.0	0.004	1.236
21-09-10 06:00	2	0.036	0.008	2.58
21-09-10 06:10	2	0.292	1.1640000000000001	1.092
21-09-10 06:20	2	1.504	1.9120000000000001	0.028000000000000004
21-09-10 06:30	2	8.24	1.22	1.148
21-09-10 06:40	2	3.7359999999999998	7.136	3.7399999999999998
21-09-10 06:50	2	3.7039999999999997	1.98	0.62
21-09-10 07:00	3	2.032	0.492	0.196
21-09-10 07:10	3	0.016	0.024	0.0
21-09-10 07:20	3	0.0	0.0	0.0
21-09-10 07:30	3	2.9799999999999995	1.332	0.788
21-09-10 07:40	3	0.776	0.02	0.296
21-09-10 07:50	3	0.0	0.0	0.0
21-09-10 08:00	3	0.0	0.0	0.0
21-09-10 08:10	3	0.0	0.0	0.0
21-09-10 08:20	3	0.0	0.0	0.0
21-09-10 08:30	3	0.0	0.0	0.0
21-09-10 08:40	3	0.0	0.0	0.0
21-09-10 08:50	3	0.0	0.0	0.0
21-09-10 09:00	3	0.0	0.0	0.0
21-09-10 09:10	3	0.0	0.0	0.0
21-09-10 09:20	3	0.0	0.0	0.0
21-09-10 09:30	3	0.0	0.0	0.0
21-09-10 09:40	3	0.0	0.0	0.0
21-09-10 09:50	3	0.0	0.012	0.0
21-09-10 10:00	3	0.0	0.0	0.0
21-09-10 10:10	3	0.0	0.0	0.0
21-09-10 10:20	3	1.364	0.172	3.34
21-09-10 10:30	3	0.36	0.0	0.484
21-09-10 10:40	3	0.0	0.0	0.0
21-09-10 10:50	3	0.0	0.0	0.0
21-09-10 11:00	3	0.0	0.0	0.0
21-09-10 11:10	3	0.016	0.0	0.004
21-09-10 11:20	3	0.0	0.0	0.0
21-09-10 11:30	3	0.044	0.136	0.0
21-09-10 11:40	3	3.0360000000000005	0.288	0.42000000000000004
21-09-10 11:50	3	1.268	0.43200000000000005	0.0
21-09-10 12:00	3	6.952	3.34	10.384
21-09-10 12:10	3	20.292	7.992	7.5760000000000005
21-09-10 12:20	3	13.696000000000002	14.016	9.532
21-09-10 12:30	3	3.5200000000000005	4.436	7.072
21-09-10 12:40	3	2.588	5.459999999999999	6.308
21-09-10 12:50	3	3.18	4.272	4.188
21-09-10 13:00	3	1.532	0.4640000000000001	2.048
21-09-10 13:10	3	0.0	0.0	0.0
21-09-10 13:20	3	0.0	0.0	0.0
21-09-10 13:30	3	0.0	0.0	0.0
21-09-10 13:40	3	0.0	0.0	0.0
21-09-10 13:50	3	0.0	0.0	0.0
21-09-10 14:00	3	0.008	0.0	0.04
21-09-10 14:10	3	0.0	0.0	0.0
21-09-10 14:20	3	0.0	0.0	0.0
21-09-10 14:30	3	0.0	0.392	0.0
21-09-10 14:40	3	0.0	0.192	0.008
21-09-10 14:50	3	0.0	0.0	0.0
21-09-10 15:00	3	0.0	0.0	0.0
21-09-10 15:10	3	0.0	0.0	0.0
21-09-10 15:20	3	0.0	0.0	0.0
21-09-10 15:30	3	0.0	0.0	0.0
21-09-10 15:40	3	0.0	0.0	0.0
21-09-10 15:50	3	0.0	0.0	0.0
21-09-10 16:00	3	3.492	0.696	2.052
21-09-10 16:10	3	2.664	0.22400000000000003	0.256
21-09-10 16:20	3	0.032	0.016	0.0
21-09-10 16:30	3	0.0	0.0	0.0
21-09-10 16:40	3	0.0	0.0	0.0
21-09-10 16:50	3	0.0	0.0	0.0
21-09-10 17:00	3	0.0	0.0	0.0
21-09-10 17:10	3	0.0	0.0	0.0
21-09-10 17:20	3	0.0	0.0	0.0
21-09-10 17:30	3	0.0	0.0	0.0
21-09-10 17:40	3	0.0	0.0	0.0
21-09-10 17:50	3	0.0	0.0	0.0
21-09-10 18:00	3	0.0	0.0	0.0
21-09-10 18:10	3	0.0	0.0	0.0
21-09-10 18:20	3	0.628	6.376	0.752
21-09-10 18:30	3	0.0	0.22800000000000004	0.0
21-09-10 18:40	3	0.0	0.0	0.0
21-09-10 18:50	3	0.0	0.0	0.0
21-09-10 19:00	3	0.43200000000000005	3.2760000000000007	4.016
21-09-10 19:10	3	4.208	3.4	3.932
21-09-10 19:20	3	2.652	2.4560000000000004	5.896
21-09-10 19:30	3	0.172	1.272	2.036
21-09-10 19:40	3	1.848	1.9560000000000002	0.8799999999999999
21-09-10 19:50	3	0.0	0.0	0.0
21-09-10 20:00	3	1.536	1.572	1.716
21-09-10 20:10	3	1.548	1.572	0.028000000000000004
21-09-10 20:20	3	1.056	4.192	3.336
21-09-10 20:30	3	1.064	4.024	0.488
21-09-10 20:40	3	0.0	0.0	0.0
21-09-10 20:50	3	0.0	0.0	0.2
21-09-10 21:00	3	0.512	0.0	0.264
21-09-10 21:10	3	0.016	0.0	0.012
21-09-10 21:20	3	0.768	2.868	0.012
21-09-10 21:30	3	2.9560000000000004	1.832	0.192
21-09-10 21:40	3	9.74	1.092	3.276
21-09-10 21:50	3	5.672	0.052000000000000005	0.492
21-09-10 22:00	3	1.524	1.636	0.036
21-09-10 22:10	3	4.564	4.776	0.13199999999999998
21-09-10 22:20	3	9.444	1.028	1.4760000000000002
21-09-10 22:30	3	6.776000000000001	1.384	0.45199999999999996
21-09-10 22:40	3	1.2	0.4640000000000001	0.08
21-09-10 22:50	3	2.364	2.216	0.068
21-09-10 23:00	3	0.7040000000000001	1.004	0.44800000000000006
21-09-10 23:10	3	1.892	8.612	5.36
21-09-10 23:20	3	10.06	5.656000000000001	5.524
21-09-10 23:30	3	7.876	6.247999999999999	0.9039999999999999
21-09-10 23:40	3	3.636	3.524	2.568
21-09-10 23:50	3	4.924	6.184	0.82
21-09-11 00:00	3	0.9400000000000001	4.072	8.664
21-09-11 00:10	3	0.276	5.9799999999999995	8.268
21-09-11 00:20	3	0.0	0.02	0.0
21-09-11 00:30	3	0.0	0.0	0.024
21-09-11 00:40	3	0.0	0.0	0.0
21-09-11 00:50	3	0.264	0.612	0.712
21-09-11 01:00	3	6.12	0.0	0.0
21-09-11 01:10	3	3.024	0.028000000000000004	0.0
21-09-11 01:20	3	0.012	0.0	0.0
21-09-11 01:30	3	4.336	0.0	1.2959999999999998
21-09-11 01:40	3	8.74	0.472	5.044
21-09-11 01:50	3	4.98	1.616	1.54
21-09-11 02:00	3	8.456	1.4	13.652000000000001
21-09-11 02:10	3	1.024	2.064	1.748
21-09-11 02:20	3	0.20400000000000001	1.032	0.132
21-09-11 02:30	3	0.564	1.324	0.32
21-09-11 02:40	3	2.308	0.82	0.076
21-09-11 02:50	3	1.652	3.8160000000000003	10.848
21-09-11 03:00	3	0.156	3.9839999999999995	16.232
21-09-11 03:10	3	0.188	0.44000000000000006	4.619999999999999
21-09-11 03:20	3	0.908	2.6079999999999997	0.22399999999999998
21-09-11 03:30	3	2.436	0.06000000000000001	0.004
21-09-11 03:40	3	11.563999999999998	1.372	7.603999999999999
21-09-11 03:50	3	5.136	10.732000000000001	2.5279999999999996
21-09-11 04:00	3	2.472	1.116	0.0
21-09-11 04:10	3	0.0	0.0	0.0
21-09-11 04:20	3	4.784000000000001	0.0	0.0
21-09-11 04:30	3	2.444	0.0	0.0
21-09-11 04:40	3	0.10400000000000001	1.7240000000000002	0.148
21-09-11 04:50	3	0.0	0.0	0.0
21-09-11 05:00	3	0.0	0.0	0.0
21-09-11 05:10	3	0.22800000000000004	0.21600000000000003	2.232
21-09-11 05:20	3	0.0	0.164	2.432
21-09-11 05:30	3	0.52	2.496	1.864
21-09-11 05:40	3	2.48	0.032	2.3560000000000003
21-09-11 05:50	3	4.4	7.484	6.380000000000001
21-09-11 06:00	3	0.23200000000000004	2.74	7.82
21-09-11 06:10	3	0.0	2.46	3.6
21-09-11 06:20	3	2.376	0.0	1.56
21-09-11 06:30	3	6.1240000000000006	1.096	3.844
21-09-11 06:40	3	0.0	0.0	0.0
21-09-11 06:50	3	0.0	0.0	0.0
21-09-11 07:00	4	0.12	0.22400000000000003	0.004
21-09-11 07:10	4	0.0	0.0	0.0
21-09-11 07:20	4	4.272	3.116	5.612
21-09-11 07:30	4	0.0	0.11599999999999999	0.008
21-09-11 07:40	4	0.0	0.248	0.9280000000000002
21-09-11 07:50	4	0.0	0.0	0.0
21-09-11 08:00	4	0.0	0.0	0.0
21-09-11 08:10	4	0.0	0.0	0.0
21-09-11 08:20	4	0.0	0.0	0.0
21-09-11 08:30	4	0.0	0.0	0.0
21-09-11 08:40	4	0.0	0.0	0.0
21-09-11 08:50	4	0.0	0.0	0.0
21-09-11 09:00	4	0.0	0.0	0.0
21-09-11 09:10	4	0.0	0.0	0.0
21-09-11 09:20	4	0.0	0.0	0.0
21-09-11 09:30	4	0.0	0.0	0.0
21-09-11 09:40	4	0.0	0.0	0.0
21-09-11 09:50	4	0.0	0.0	0.0
21-09-11 10:00	4	0.0	0.0	0.0
21-09-11 10:10	4	0.0	0.0	0.0
21-09-11 10:20	4	0.0	0.0	0.0
21-09-11 10:30	4	0.0	0.0	0.0
21-09-11 10:40	4	0.0	0.0	0.0
21-09-11 10:50	4	0.0	0.0	0.0
21-09-11 11:00	4	0.0	0.0	0.10800000000000001
21-09-11 11:10	4	0.0	0.0	0.0
21-09-11 11:20	4	0.0	0.0	0.0
21-09-11 11:30	4	0.0	0.0	0.0
21-09-11 11:40	4	0.0	0.0	0.0
21-09-11 11:50	4	0.0	0.0	0.0
21-09-11 12:00	4	0.548	3.304	0.2
21-09-11 12:10	4	1.408	1.348	3.168
21-09-11 12:20	4	1.8359999999999999	1.704	1.436
21-09-11 12:30	4	0.5960000000000001	0.404	1.144
21-09-11 12:40	4	1.068	0.004	0.124
21-09-11 12:50	4	0.0	0.0	0.0
21-09-11 13:00	4	0.0	0.0	0.0
21-09-11 13:10	4	0.0	0.0	0.0
21-09-11 13:20	4	0.0	0.0	0.0
21-09-11 13:30	4	0.0	0.0	0.0
21-09-11 13:40	4	0.0	0.0	0.0
21-09-11 13:50	4	0.0	0.0	0.0
21-09-11 14:00	4	0.0	0.0	0.0
21-09-11 14:10	4	0.0	0.0	0.0
21-09-11 14:20	4	0.0	0.0	0.0
21-09-11 14:30	4	1.108	0.0	0.0
21-09-11 14:40	4	0.0	0.2	0.6880000000000001
21-09-11 14:50	4	0.0	0.0	0.0
21-09-11 15:00	4	0.0	0.0	0.0
21-09-11 15:10	4	0.0	0.0	0.0
21-09-11 15:20	4	0.392	0.44800000000000006	0.0
21-09-11 15:30	4	0.0	0.0	0.0
21-09-11 15:40	4	0.0	0.0	0.0
21-09-11 15:50	4	0.284	0.024	0.0
21-09-11 16:00	4	0.0	0.6679999999999999	0.0
21-09-11 16:10	4	0.0	0.0	0.0
21-09-11 16:20	4	0.0	0.0	0.0
21-09-11 16:30	4	0.0	0.0	0.0
21-09-11 16:40	4	0.0	0.18	0.0
21-09-11 16:50	4	0.0	0.0	0.0
21-09-11 17:00	4	0.0	0.0	0.0
21-09-11 17:10	4	0.012	0.0	0.04
21-09-11 17:20	4	0.0	0.0	0.0
21-09-11 17:30	4	0.05600000000000001	0.0	0.0
21-09-11 17:40	4	0.8879999999999999	0.0	0.0
21-09-11 17:50	4	0.332	0.0	0.0
21-09-11 18:00	4	0.0	0.0	0.0
21-09-11 18:10	4	0.0	0.0	0.0
21-09-11 18:20	4	0.0	0.064	0.0
21-09-11 18:30	4	0.152	0.284	1.764
21-09-11 18:40	4	0.0	0.24	0.72
21-09-11 18:50	4	1.28	0.0	0.004
21-09-11 19:00	4	0.0	0.0	0.0
21-09-11 19:10	4	4.279999999999999	0.35200000000000004	0.1
21-09-11 19:20	4	5.244000000000001	5.188000000000001	2.444
21-09-11 19:30	4	2.0	1.3119999999999998	2.02
21-09-11 19:40	4	6.308	1.064	0.944
21-09-11 19:50	4	0.0	0.244	0.0
21-09-11 20:00	4	0.004	0.304	0.884
21-09-11 20:10	4	2.7560000000000002	1.576	1.524
21-09-11 20:20	4	3.5159999999999996	0.0	0.0
21-09-11 20:30	4	0.0	0.004	0.0
21-09-11 20:40	4	7.508	0.25999999999999995	0.9
21-09-11 20:50	4	0.0	0.0	0.036
21-09-11 21:00	4	5.087999999999999	0.012	0.9120000000000001
21-09-11 21:10	4	4.076	3.052	0.388
21-09-11 21:20	4	2.548	1.112	0.008
21-09-11 21:30	4	10.66	0.772	0.296
21-09-11 21:40	4	0.58	0.9359999999999999	0.1
21-09-11 21:50	4	0.6920000000000001	0.43600000000000005	0.004
21-09-11 22:00	4	0.25200000000000006	0.08	0.0
21-09-11 22:10	4	0.124	1.112	4.368
21-09-11 22:20	4	8.86	1.7280000000000002	3.7560000000000002
21-09-11 22:30	4	2.552	3.632	2.548
21-09-11 22:40	4	15.863999999999999	5.336	3.468
21-09-11 22:50	4	6.192	3.536	4.016
21-09-11 23:00	4	2.7359999999999998	1.8239999999999998	1.1
21-09-11 23:10	4	0.932	2.4959999999999996	6.960000000000001
21-09-11 23:20	4	3.3920000000000003	7.5120000000000005	0.27999999999999997
21-09-11 23:30	4	3.732	4.952	3.088
21-09-11 23:40	4	13.852	3.592	1.3240000000000003
21-09-11 23:50	4	5.604	12.2	7.56
21-09-12 00:00	4	0.796	10.672	0.788
21-09-12 00:10	4	0.76	0.608	2.788
21-09-12 00:20	4	8.032	5.0920000000000005	10.264
21-09-12 00:30	4	9.756	9.78	3.472
21-09-12 00:40	4	0.012	2.892	0.0
21-09-12 00:50	4	0.02	0.8280000000000001	0.21200000000000002
21-09-12 01:00	4	0.04	0.236	3.728
21-09-12 01:10	4	0.41200000000000003	2.448	9.540000000000001
21-09-12 01:20	4	3.168	0.264	17.364
21-09-12 01:30	4	0.284	0.176	10.768
21-09-12 01:40	4	0.008	0.0	0.0
21-09-12 01:50	4	0.0	0.06	0.0
21-09-12 02:00	4	0.724	0.21200000000000002	2.164
21-09-12 02:10	4	0.048	0.11200000000000002	13.372
21-09-12 02:20	4	0.0	0.556	2.136
21-09-12 02:30	4	1.8039999999999998	0.4800000000000001	14.852
21-09-12 02:40	4	1.524	0.9880000000000001	0.008
21-09-12 02:50	4	0.6120000000000001	2.604	0.12
21-09-12 03:00	4	2.7960000000000003	0.76	0.008
21-09-12 03:10	4	5.348000000000001	4.5760000000000005	0.516
21-09-12 03:20	4	4.996	0.33599999999999997	0.0
21-09-12 03:30	4	6.004	4.096	0.592
21-09-12 03:40	4	11.9	2.588	0.472
21-09-12 03:50	4	13.1	0.9879999999999999	0.3
21-09-12 04:00	4	23.395999999999997	1.3920000000000001	0.344
21-09-12 04:10	4	11.236	0.616	0.0
21-09-12 04:20	4	12.008	3.276	1.7600000000000002
21-09-12 04:30	4	1.092	4.136	0.43600000000000005
21-09-12 04:40	4	4.996	5.516	4.895999999999999
21-09-12 04:50	4	5.436	4.256	5.720000000000001
21-09-12 05:00	4	11.916	3.7640000000000002	6.936
21-09-12 05:10	4	5.9159999999999995	0.0	0.152
21-09-12 05:20	4	2.436	0.6880000000000001	5.0200000000000005
21-09-12 05:30	4	0.0	0.0	0.0
21-09-12 05:40	4	0.0	0.496	0.0
21-09-12 05:50	4	0.05600000000000001	0.8480000000000001	2.168
21-09-12 06:00	4	0.148	0.6479999999999999	4.64
21-09-12 06:10	4	0.372	6.516	0.27199999999999996
21-09-12 06:20	4	0.0	1.32	0.016
21-09-12 06:30	4	0.148	3.9120000000000004	2.872
21-09-12 06:40	4	0.404	1.0879999999999999	5.788
21-09-12 06:50	4	0.004	0.0	1.732
21-09-12 07:00	5	0.08399999999999999	0.3	0.0
21-09-12 07:10	5	0.0	0.656	0.0
21-09-12 07:20	5	3.72	1.888	2.976
21-09-12 07:30	5	0.0	0.076	0.0
21-09-12 07:40	5	0.0	0.0	0.0
21-09-12 07:50	5	0.0	0.0	0.0
21-09-12 08:00	5	0.0	0.0	0.0
21-09-12 08:10	5	0.0	0.0	0.0
21-09-12 08:20	5	0.0	0.0	0.0
21-09-12 08:30	5	0.0	0.0	0.9359999999999999
21-09-12 08:40	5	0.0	0.0	0.0
21-09-12 08:50	5	0.0	0.0	0.0
21-09-12 09:00	5	0.0	0.0	0.0
21-09-12 09:10	5	0.0	0.0	0.0
21-09-12 09:20	5	0.0	0.0	0.0
21-09-12 09:30	5	0.0	0.0	0.0
21-09-12 09:40	5	0.0	0.0	0.0
21-09-12 09:50	5	0.0	0.0	0.0
21-09-12 10:00	5	0.0	2.476	0.0
21-09-12 10:10	5	1.3	1.44	1.544
21-09-12 10:20	5	0.096	0.012	0.376
21-09-12 10:30	5	0.08	0.0	0.152
21-09-12 10:40	5	0.0	0.0	0.0
21-09-12 10:50	5	0.0	0.0	0.0
21-09-12 11:00	5	0.0	0.0	0.0
21-09-12 11:10	5	0.0	0.0	0.0
21-09-12 11:20	5	0.0	0.0	0.0
21-09-12 11:30	5	0.0	0.0	0.0
21-09-12 11:40	5	7.544	4.576	2.084
21-09-12 11:50	5	4.74	11.916	0.532
21-09-12 12:00	5	0.952	1.0719999999999998	0.0
21-09-12 12:10	5	0.27999999999999997	1.6600000000000001	0.304
21-09-12 12:20	5	0.0	0.0	0.0
21-09-12 12:30	5	0.0	0.0	0.5
21-09-12 12:40	5	0.0	0.0	0.0
21-09-12 12:50	5	0.0	0.0	0.0
21-09-12 13:00	5	0.0	0.0	0.0
21-09-12 13:10	5	0.0	0.0	0.0
21-09-12 13:20	5	0.0	0.0	0.0
21-09-12 13:30	5	0.0	0.0	0.0
21-09-12 13:40	5	0.0	0.0	0.0
21-09-12 13:50	5	0.0	0.0	0.0
21-09-12 14:00	5	0.0	0.0	0.0
21-09-12 14:10	5	0.0	0.0	0.0
21-09-12 14:20	5	0.0	0.0	0.0
21-09-12 14:30	5	0.0	0.0	0.0
21-09-12 14:40	5	0.0	0.0	0.0
21-09-12 14:50	5	0.0	0.0	0.0
21-09-12 15:00	5	0.0	0.0	0.024
21-09-12 15:10	5	0.0	0.0	0.0
21-09-12 15:20	5	0.0	0.0	0.0
21-09-12 15:30	5	0.0	0.0	0.0
21-09-12 15:40	5	0.0	0.0	0.012
21-09-12 15:50	5	0.0	0.096	0.0
21-09-12 16:00	5	0.0	0.0	0.0
21-09-12 16:10	5	0.312	0.0	0.0
21-09-12 16:20	5	0.344	0.12	0.004
21-09-12 16:30	5	0.0	0.0	0.0
21-09-12 16:40	5	0.0	0.0	0.0
21-09-12 16:50	5	0.0	0.0	0.0
21-09-12 17:00	5	0.02	0.08399999999999999	0.0
21-09-12 17:10	5	0.0	0.0	0.0
21-09-12 17:20	5	0.0	0.0	0.0
21-09-12 17:30	5	0.0	0.052000000000000005	0.008
21-09-12 17:40	5	0.012	0.0	0.11200000000000002
21-09-12 17:50	5	0.027999999999999997	0.10400000000000001	0.556
21-09-12 18:00	5	0.0	0.0	0.0
21-09-12 18:10	5	0.0	0.0	0.0
21-09-12 18:20	5	0.0	0.0	0.0
21-09-12 18:30	5	0.0	0.0	0.0
21-09-12 18:40	5	0.0	0.0	0.0
21-09-12 18:50	5	0.0	0.0	0.0
21-09-12 19:00	5	0.20800000000000002	0.0	0.0
21-09-12 19:10	5	0.008	0.0	0.0
21-09-12 19:20	5	0.148	2.184	0.16799999999999998
21-09-12 19:30	5	0.344	1.468	1.372
21-09-12 19:40	5	0.576	5.088	2.232
21-09-12 19:50	5	6.232000000000001	0.22800000000000004	1.6560000000000001
21-09-12 20:00	5	0.692	0.0	0.0
21-09-12 20:10	5	0.0	0.0	0.0
21-09-12 20:20	5	2.992	0.0	0.172
21-09-12 20:30	5	0.0	0.0	0.0
21-09-12 20:40	5	0.0	0.21200000000000002	0.004
21-09-12 20:50	5	0.008	2.632	0.032
21-09-12 21:00	5	0.06	0.268	0.924
21-09-12 21:10	5	0.0	0.0	0.0
21-09-12 21:20	5	1.6800000000000002	0.808	3.012
21-09-12 21:30	5	2.7920000000000003	0.012	0.9559999999999998
21-09-12 21:40	5	3.556	0.148	0.1
21-09-12 21:50	5	7.804	0.028000000000000004	0.44000000000000006
21-09-12 22:00	5	5.156000000000001	1.012	0.10800000000000001
21-09-12 22:10	5	0.892	0.356	0.792
21-09-12 22:20	5	8.64	3.336	2.032
21-09-12 22:30	5	10.080000000000002	2.4080000000000004	4.404000000000001
21-09-12 22:40	5	7.720000000000001	4.108	0.472
21-09-12 22:50	5	13.86	2.248	5.184
21-09-12 23:00	5	3.968	0.10800000000000001	1.596
21-09-12 23:10	5	2.2920000000000003	4.968	2.284
21-09-12 23:20	5	5.136	0.696	5.792
21-09-12 23:30	5	7.140000000000001	3.6800000000000006	2.992
21-09-12 23:40	5	1.36	6.28	0.676
21-09-12 23:50	5	11.764	6.936	5.452
21-09-13 00:00	5	3.7	2.3440000000000003	6.048
21-09-13 00:10	5	0.048	5.476	4.096
21-09-13 00:20	5	5.4719999999999995	4.848	7.492
21-09-13 00:30	5	0.6439999999999999	5.0840000000000005	2.708
21-09-13 00:40	5	0.0	0.032	0.0
21-09-13 00:50	5	0.0	0.368	0.0
21-09-13 01:00	5	0.364	0.02	9.108
21-09-13 01:10	5	0.036	0.316	8.648
21-09-13 01:20	5	0.008	2.2920000000000003	2.852
21-09-13 01:30	5	0.044	4.512	4.288
21-09-13 01:40	5	0.20800000000000002	0.492	0.0
21-09-13 01:50	5	2.084	8.072	1.7239999999999998
21-09-13 02:00	5	1.492	3.8	0.852
21-09-13 02:10	5	6.42	1.184	9.08
21-09-13 02:20	5	5.16	1.452	0.0
21-09-13 02:30	5	2.708	1.36	6.932
21-09-13 02:40	5	1.904	0.496	4.0440000000000005
21-09-13 02:50	5	3.28	1.584	4.848
21-09-13 03:00	5	10.576	0.236	4.9719999999999995
21-09-13 03:10	5	4.8	0.788	0.076
21-09-13 03:20	5	12.38	1.084	6.668000000000001
21-09-13 03:30	5	1.864	0.1	0.004
21-09-13 03:40	5	0.8960000000000001	0.0	0.0
21-09-13 03:50	5	2.432	1.3039999999999998	0.156
21-09-13 04:00	5	2.784	3.376	3.024
21-09-13 04:10	5	1.8760000000000001	6.956	0.41600000000000004
21-09-13 04:20	5	0.0	1.332	0.45600000000000007
21-09-13 04:30	5	0.132	2.088	0.5439999999999999
21-09-13 04:40	5	0.048	0.012	2.564
21-09-13 04:50	5	0.22800000000000004	2.8240000000000003	11.656
21-09-13 05:00	5	1.1600000000000001	1.8679999999999999	7.0680000000000005
21-09-13 05:10	5	3.5799999999999996	0.6559999999999999	8.260000000000002
21-09-13 05:20	5	14.616	0.9640000000000001	6.936
21-09-13 05:30	5	0.368	0.592	0.13199999999999998
21-09-13 05:40	5	8.815999999999999	3.728	8.608
21-09-13 05:50	5	1.472	3.412	4.912000000000001
21-09-13 06:00	5	6.772	6.456	4.504
21-09-13 06:10	5	3.152	0.0	4.072
21-09-13 06:20	5	0.4640000000000001	0.04	6.256
21-09-13 06:30	5	0.352	0.42400000000000004	8.076
21-09-13 06:40	5	0.0	0.2	0.0
21-09-13 06:50	5	0.0	0.0	0.0
21-09-13 07:00	6	0.0	0.0	0.0
21-09-13 07:10	6	0.0	0.0	0.0
21-09-13 07:20	6	0.0	0.0	0.0
21-09-13 07:30	6	0.016	0.0	0.0
21-09-13 07:40	6	0.0	0.0	0.0
21-09-13 07:50	6	0.0	0.0	0.0
21-09-13 08:00	6	0.0	0.0	0.0
21-09-13 08:10	6	0.0	0.08399999999999999	0.0
21-09-13 08:20	6	0.0	0.0	0.0
21-09-13 08:30	6	0.0	0.0	0.132
21-09-13 08:40	6	0.0	0.0	0.0
21-09-13 08:50	6	0.0	0.0	0.0
21-09-13 09:00	6	0.0	0.0	0.0
21-09-13 09:10	6	0.0	4.715999999999999	0.364
21-09-13 09:20	6	0.664	1.2240000000000002	0.0
21-09-13 09:30	6	0.264	1.1440000000000001	0.072
21-09-13 09:40	6	5.532	14.264	5.672
21-09-13 09:50	6	10.379999999999999	7.0840000000000005	16.36
21-09-13 10:00	6	not_recorded	not_recorded	not_recorded
21-09-13 10:10	6	not_recorded	not_recorded	not_recorded
21-09-13 10:20	6	not_recorded	not_recorded	not_recorded
21-09-13 10:30	6	not_recorded	not_recorded	not_recorded
21-09-13 10:40	6	not_recorded	not_recorded	not_recorded
21-09-13 10:50	6	not_recorded	not_recorded	not_recorded
21-09-13 11:00	6	not_recorded	not_recorded	not_recorded
21-09-13 11:10	6	not_recorded	not_recorded	not_recorded
21-09-13 11:20	6	not_recorded	not_recorded	not_recorded
21-09-13 11:30	6	not_recorded	not_recorded	not_recorded
21-09-13 11:40	6	not_recorded	not_recorded	not_recorded
21-09-13 11:50	6	not_recorded	not_recorded	not_recorded
21-09-13 12:00	6	not_recorded	not_recorded	not_recorded
21-09-13 12:10	6	not_recorded	not_recorded	not_recorded
21-09-13 12:20	6	not_recorded	not_recorded	not_recorded
21-09-13 12:30	6	not_recorded	not_recorded	not_recorded
21-09-13 12:40	6	not_recorded	not_recorded	not_recorded
21-09-13 12:50	6	not_recorded	not_recorded	not_recorded
21-09-13 13:00	6	not_recorded	not_recorded	not_recorded
21-09-13 13:10	6	not_recorded	not_recorded	not_recorded
21-09-13 13:20	6	not_recorded	not_recorded	not_recorded
21-09-13 13:30	6	not_recorded	not_recorded	not_recorded
21-09-13 13:40	6	not_recorded	not_recorded	not_recorded
21-09-13 13:50	6	not_recorded	not_recorded	not_recorded
21-09-13 14:00	6	not_recorded	not_recorded	not_recorded
21-09-13 14:10	6	not_recorded	not_recorded	not_recorded
21-09-13 14:20	6	not_recorded	not_recorded	not_recorded
21-09-13 14:30	6	not_recorded	not_recorded	not_recorded
21-09-13 14:40	6	not_recorded	not_recorded	not_recorded
21-09-13 14:50	6	not_recorded	not_recorded	not_recorded
21-09-13 15:00	6	not_recorded	not_recorded	not_recorded
21-09-13 15:10	6	not_recorded	not_recorded	not_recorded
21-09-13 15:20	6	not_recorded	not_recorded	not_recorded
21-09-13 15:30	6	not_recorded	not_recorded	not_recorded
21-09-13 15:40	6	not_recorded	not_recorded	not_recorded
21-09-13 15:50	6	not_recorded	not_recorded	not_recorded
21-09-13 16:00	6	not_recorded	not_recorded	not_recorded
21-09-13 16:10	6	not_recorded	not_recorded	not_recorded
21-09-13 16:20	6	not_recorded	not_recorded	not_recorded
21-09-13 16:30	6	not_recorded	not_recorded	not_recorded
21-09-13 16:40	6	not_recorded	not_recorded	not_recorded
21-09-13 16:50	6	not_recorded	not_recorded	not_recorded
21-09-13 17:00	6	not_recorded	not_recorded	not_recorded
21-09-13 17:10	6	not_recorded	not_recorded	not_recorded
21-09-13 17:20	6	not_recorded	not_recorded	not_recorded
21-09-13 17:30	6	not_recorded	not_recorded	not_recorded
21-09-13 17:40	6	not_recorded	not_recorded	not_recorded
21-09-13 17:50	6	not_recorded	not_recorded	not_recorded
21-09-13 18:00	6	not_recorded	not_recorded	not_recorded
21-09-13 18:10	6	not_recorded	not_recorded	not_recorded
21-09-13 18:20	6	not_recorded	not_recorded	not_recorded
21-09-13 18:30	6	not_recorded	not_recorded	not_recorded
21-09-13 18:40	6	not_recorded	not_recorded	not_recorded
21-09-13 18:50	6	not_recorded	not_recorded	not_recorded
21-09-13 19:00	6	not_recorded	not_recorded	not_recorded
21-09-13 19:10	6	not_recorded	not_recorded	not_recorded
21-09-13 19:20	6	not_recorded	not_recorded	not_recorded
21-09-13 19:30	6	not_recorded	not_recorded	not_recorded
21-09-13 19:40	6	not_recorded	not_recorded	not_recorded
21-09-13 19:50	6	not_recorded	not_recorded	not_recorded
21-09-13 20:00	6	not_recorded	not_recorded	not_recorded
21-09-13 20:10	6	not_recorded	not_recorded	not_recorded
21-09-13 20:20	6	not_recorded	not_recorded	not_recorded
21-09-13 20:30	6	not_recorded	not_recorded	not_recorded
21-09-13 20:40	6	not_recorded	not_recorded	not_recorded
21-09-13 20:50	6	not_recorded	not_recorded	not_recorded
21-09-13 21:00	6	not_recorded	not_recorded	not_recorded
21-09-13 21:10	6	not_recorded	not_recorded	not_recorded
21-09-13 21:20	6	not_recorded	not_recorded	not_recorded
21-09-13 21:30	6	not_recorded	not_recorded	not_recorded
21-09-13 21:40	6	not_recorded	not_recorded	not_recorded
21-09-13 21:50	6	not_recorded	not_recorded	not_recorded
21-09-13 22:00	6	not_recorded	not_recorded	not_recorded
21-09-13 22:10	6	not_recorded	not_recorded	not_recorded
21-09-13 22:20	6	not_recorded	not_recorded	not_recorded
21-09-13 22:30	6	not_recorded	not_recorded	not_recorded
21-09-13 22:40	6	not_recorded	not_recorded	not_recorded
21-09-13 22:50	6	not_recorded	not_recorded	not_recorded
21-09-13 23:00	6	not_recorded	not_recorded	not_recorded
21-09-13 23:10	6	not_recorded	not_recorded	not_recorded
21-09-13 23:20	6	not_recorded	not_recorded	not_recorded
21-09-13 23:30	6	not_recorded	not_recorded	not_recorded
21-09-13 23:40	6	not_recorded	not_recorded	not_recorded
21-09-13 23:50	6	not_recorded	not_recorded	not_recorded
21-09-14 00:00	6	not_recorded	not_recorded	not_recorded
21-09-14 00:10	6	not_recorded	not_recorded	not_recorded
21-09-14 00:20	6	not_recorded	not_recorded	not_recorded
21-09-14 00:30	6	not_recorded	not_recorded	not_recorded
21-09-14 00:40	6	not_recorded	not_recorded	not_recorded
21-09-14 00:50	6	not_recorded	not_recorded	not_recorded
21-09-14 01:00	6	not_recorded	not_recorded	not_recorded
21-09-14 01:10	6	not_recorded	not_recorded	not_recorded
21-09-14 01:20	6	not_recorded	not_recorded	not_recorded
21-09-14 01:30	6	not_recorded	not_recorded	not_recorded
21-09-14 01:40	6	not_recorded	not_recorded	not_recorded
21-09-14 01:50	6	not_recorded	not_recorded	not_recorded
21-09-14 02:00	6	not_recorded	not_recorded	not_recorded
21-09-14 02:10	6	not_recorded	not_recorded	not_recorded
21-09-14 02:20	6	not_recorded	not_recorded	not_recorded
21-09-14 02:30	6	not_recorded	not_recorded	not_recorded
21-09-14 02:40	6	not_recorded	not_recorded	not_recorded
21-09-14 02:50	6	not_recorded	not_recorded	not_recorded
21-09-14 03:00	6	not_recorded	not_recorded	not_recorded
21-09-14 03:10	6	not_recorded	not_recorded	not_recorded
21-09-14 03:20	6	not_recorded	not_recorded	not_recorded
21-09-14 03:30	6	not_recorded	not_recorded	not_recorded
21-09-14 03:40	6	not_recorded	not_recorded	not_recorded
21-09-14 03:50	6	not_recorded	not_recorded	not_recorded
21-09-14 04:00	6	not_recorded	not_recorded	not_recorded
21-09-14 04:10	6	not_recorded	not_recorded	not_recorded
21-09-14 04:20	6	not_recorded	not_recorded	not_recorded
21-09-14 04:30	6	not_recorded	not_recorded	not_recorded
21-09-14 04:40	6	not_recorded	not_recorded	not_recorded
21-09-14 04:50	6	not_recorded	not_recorded	not_recorded
21-09-14 05:00	6	not_recorded	not_recorded	not_recorded
21-09-14 05:10	6	not_recorded	not_recorded	not_recorded
21-09-14 05:20	6	not_recorded	not_recorded	not_recorded
21-09-14 05:30	6	not_recorded	not_recorded	not_recorded
21-09-14 05:40	6	not_recorded	not_recorded	not_recorded
21-09-14 05:50	6	not_recorded	not_recorded	not_recorded
21-09-14 06:00	6	not_recorded	not_recorded	not_recorded
21-09-14 06:10	6	not_recorded	not_recorded	not_recorded
21-09-14 06:20	6	not_recorded	not_recorded	not_recorded
21-09-14 06:30	6	not_recorded	not_recorded	not_recorded
21-09-14 06:40	6	not_recorded	not_recorded	not_recorded
21-09-14 06:50	6	not_recorded	not_recorded	not_recorded
