# Supplementary material for: Rodent home cage monitoring for preclinical safety pharmacology assessment: results of a multi-company validation evaluating nonclinical and clinical data from three compounds
Source: Front Toxicol. 2025 Nov 5;7:1655330. doi: 10.3389/ftox.2025.1655330 (PMC12626872; doi:10.3389/ftox.2025.1655330)
Supplement: Supplementary file 1 [file DataSheet1.zip › GSK/GSK_Rearing_150_Cage-2.csv]

timestamp	day_index	985141003627918	985141003627919	985141003627920
21-09-13 07:00	-4	not_recorded	not_recorded	not_recorded
21-09-13 07:10	-4	not_recorded	not_recorded	not_recorded
21-09-13 07:20	-4	not_recorded	not_recorded	not_recorded
21-09-13 07:30	-4	not_recorded	not_recorded	not_recorded
21-09-13 07:40	-4	not_recorded	not_recorded	not_recorded
21-09-13 07:50	-4	not_recorded	not_recorded	not_recorded
21-09-13 08:00	-4	not_recorded	not_recorded	not_recorded
21-09-13 08:10	-4	not_recorded	not_recorded	not_recorded
21-09-13 08:20	-4	not_recorded	not_recorded	not_recorded
21-09-13 08:30	-4	not_recorded	not_recorded	not_recorded
21-09-13 08:40	-4	not_recorded	not_recorded	not_recorded
21-09-13 08:50	-4	not_recorded	not_recorded	not_recorded
21-09-13 09:00	-4	not_recorded	not_recorded	not_recorded
21-09-13 09:10	-4	not_recorded	not_recorded	not_recorded
21-09-13 09:20	-4	not_recorded	not_recorded	not_recorded
21-09-13 09:30	-4	not_recorded	not_recorded	not_recorded
21-09-13 09:40	-4	not_recorded	not_recorded	not_recorded
21-09-13 09:50	-4	not_recorded	not_recorded	not_recorded
21-09-13 10:00	-4	16.173333333333336	13.12	15.853333333333333
21-09-13 10:10	-4	16.312	13.452000000000002	18.94
21-09-13 10:20	-4	12.228	11.292000000000002	12.864
21-09-13 10:30	-4	15.187999999999999	5.964	12.440000000000001
21-09-13 10:40	-4	7.095999999999999	3.572	12.475999999999999
21-09-13 10:50	-4	12.436	8.244	8.996
21-09-13 11:00	-4	5.608	3.6	8.272
21-09-13 11:10	-4	8.188	1.984	0.08
21-09-13 11:20	-4	12.684000000000001	2.192	1.476
21-09-13 11:30	-4	2.816	0.008	0.0
21-09-13 11:40	-4	0.6679999999999999	0.26	0.22400000000000003
21-09-13 11:50	-4	0.252	0.356	0.0
21-09-13 12:00	-4	0.02	8.716000000000001	0.016
21-09-13 12:10	-4	0.0	0.0	0.0
21-09-13 12:20	-4	0.0	0.0	0.0
21-09-13 12:30	-4	0.45200000000000007	0.0	0.032
21-09-13 12:40	-4	11.356	4.372	3.2640000000000007
21-09-13 12:50	-4	6.276	2.528	1.036
21-09-13 13:00	-4	0.0	0.0	0.0
21-09-13 13:10	-4	0.0	0.0	0.0
21-09-13 13:20	-4	0.0	0.0	0.0
21-09-13 13:30	-4	0.0	0.0	0.0
21-09-13 13:40	-4	0.0	0.0	0.0
21-09-13 13:50	-4	0.0	0.0	0.004
21-09-13 14:00	-4	0.0	0.0	0.0
21-09-13 14:10	-4	0.0	0.0	0.0
21-09-13 14:20	-4	0.0	0.0	0.0
21-09-13 14:30	-4	0.0	0.0	0.0
21-09-13 14:40	-4	0.0	0.0	0.0
21-09-13 14:50	-4	0.0	0.0	0.0
21-09-13 15:00	-4	0.0	0.0	0.0
21-09-13 15:10	-4	0.0	0.0	0.0
21-09-13 15:20	-4	0.0	0.0	0.0
21-09-13 15:30	-4	0.0	0.0	0.0
21-09-13 15:40	-4	0.088	0.0	0.264
21-09-13 15:50	-4	0.0	0.0	0.6679999999999999
21-09-13 16:00	-4	0.636	0.44400000000000006	2.168
21-09-13 16:10	-4	2.136	0.54	2.324
21-09-13 16:20	-4	0.0	0.316	0.044
21-09-13 16:30	-4	0.0	0.0	0.0
21-09-13 16:40	-4	0.8480000000000001	0.0	0.292
21-09-13 16:50	-4	0.0	0.0	0.0
21-09-13 17:00	-4	0.0	0.0	0.0
21-09-13 17:10	-4	0.0	0.0	0.0
21-09-13 17:20	-4	0.0	0.0	0.0
21-09-13 17:30	-4	0.0	0.0	0.0
21-09-13 17:40	-4	0.032	0.0	0.0
21-09-13 17:50	-4	0.0	0.0	0.0
21-09-13 18:00	-4	0.0	0.0	0.0
21-09-13 18:10	-4	0.0	0.0	0.0
21-09-13 18:20	-4	0.0	0.0	0.0
21-09-13 18:30	-4	0.58	0.0	0.308
21-09-13 18:40	-4	0.6599999999999999	0.296	0.264
21-09-13 18:50	-4	0.036	0.0	0.0
21-09-13 19:00	-4	0.308	0.0	0.536
21-09-13 19:10	-4	0.0	0.0	0.0
21-09-13 19:20	-4	2.272	0.43200000000000005	2.572
21-09-13 19:30	-4	6.664	8.868	6.08
21-09-13 19:40	-4	10.836	7.168000000000001	4.904
21-09-13 19:50	-4	3.364	0.368	1.004
21-09-13 20:00	-4	0.0	0.12	3.46
21-09-13 20:10	-4	0.0	0.0	0.0
21-09-13 20:20	-4	0.0	0.0	0.0
21-09-13 20:30	-4	0.0	0.0	0.0
21-09-13 20:40	-4	0.792	1.532	0.012
21-09-13 20:50	-4	3.4799999999999995	5.444	0.028000000000000004
21-09-13 21:00	-4	0.008	0.388	0.184
21-09-13 21:10	-4	0.16	1.0559999999999998	3.3160000000000003
21-09-13 21:20	-4	0.20400000000000001	0.504	0.32
21-09-13 21:30	-4	0.0	0.0	0.0
21-09-13 21:40	-4	0.0	0.41200000000000003	0.13599999999999998
21-09-13 21:50	-4	0.024	0.516	2.38
21-09-13 22:00	-4	1.528	0.0	0.368
21-09-13 22:10	-4	4.036	1.6440000000000001	1.456
21-09-13 22:20	-4	2.912	1.352	0.704
21-09-13 22:30	-4	0.404	1.1840000000000002	10.416
21-09-13 22:40	-4	2.448	2.8400000000000003	3.2600000000000002
21-09-13 22:50	-4	3.224	1.8	4.812
21-09-13 23:00	-4	9.379999999999999	0.892	11.892
21-09-13 23:10	-4	9.812000000000001	0.328	5.816
21-09-13 23:20	-4	2.444	1.916	10.744
21-09-13 23:30	-4	0.11600000000000002	2.724	1.6960000000000002
21-09-13 23:40	-4	0.0	0.0	0.0
21-09-13 23:50	-4	0.027999999999999997	0.0	0.036
21-09-14 00:00	-4	10.312000000000001	1.1600000000000001	0.8560000000000001
21-09-14 00:10	-4	2.5639999999999996	2.7960000000000003	8.008
21-09-14 00:20	-4	1.108	3.04	8.943999999999999
21-09-14 00:30	-4	1.7280000000000002	0.476	0.0
21-09-14 00:40	-4	1.116	0.064	0.148
21-09-14 00:50	-4	2.8720000000000003	0.152	1.6280000000000001
21-09-14 01:00	-4	9.940000000000001	4.816	5.136000000000001
21-09-14 01:10	-4	13.828	9.680000000000001	12.592
21-09-14 01:20	-4	5.096	2.652	7.38
21-09-14 01:30	-4	7.116	4.128	6.6240000000000006
21-09-14 01:40	-4	8.604000000000001	3.8	3.5
21-09-14 01:50	-4	11.912	1.088	0.752
21-09-14 02:00	-4	5.184	3.668	13.032
21-09-14 02:10	-4	7.5280000000000005	2.2239999999999998	2.096
21-09-14 02:20	-4	1.088	2.62	0.32
21-09-14 02:30	-4	2.812	2.0200000000000005	0.5
21-09-14 02:40	-4	0.22799999999999998	1.3760000000000001	0.524
21-09-14 02:50	-4	0.792	2.632	0.036000000000000004
21-09-14 03:00	-4	0.0	0.0	0.0
21-09-14 03:10	-4	0.0	0.052000000000000005	0.0
21-09-14 03:20	-4	0.0	0.0	0.0
21-09-14 03:30	-4	0.0	0.0	0.0
21-09-14 03:40	-4	0.0	0.004	0.0
21-09-14 03:50	-4	1.8200000000000003	0.0	0.028000000000000004
21-09-14 04:00	-4	2.4160000000000004	0.272	0.46799999999999997
21-09-14 04:10	-4	13.26	3.78	0.1
21-09-14 04:20	-4	3.9240000000000004	1.8920000000000001	0.356
21-09-14 04:30	-4	6.608	5.584	0.22400000000000003
21-09-14 04:40	-4	12.044	6.348000000000001	1.1480000000000001
21-09-14 04:50	-4	2.32	1.16	0.10400000000000001
21-09-14 05:00	-4	0.8200000000000001	2.2880000000000003	3.168
21-09-14 05:10	-4	5.988	2.136	2.584
21-09-14 05:20	-4	2.7960000000000003	4.364	4.380000000000001
21-09-14 05:30	-4	3.216	2.9840000000000004	2.2720000000000002
21-09-14 05:40	-4	9.708000000000002	4.696	0.86
21-09-14 05:50	-4	3.2439999999999998	5.4719999999999995	2.404
21-09-14 06:00	-4	10.016	7.256	2.044
21-09-14 06:10	-4	1.1	3.476	0.672
21-09-14 06:20	-4	4.92	6.188000000000001	2.976
21-09-14 06:30	-4	10.292	5.9239999999999995	12.628
21-09-14 06:40	-4	2.584	1.92	2.064
21-09-14 06:50	-4	0.484	5.98	4.072
21-09-14 07:00	-3	0.2	0.0	3.9840000000000004
21-09-14 07:10	-3	0.0	0.0	0.0
21-09-14 07:20	-3	0.0	0.0	0.172
21-09-14 07:30	-3	2.436	1.936	0.184
21-09-14 07:40	-3	0.008	0.0	0.0
21-09-14 07:50	-3	0.0	0.0	0.0
21-09-14 08:00	-3	0.0	0.0	0.0
21-09-14 08:10	-3	0.0	0.0	0.0
21-09-14 08:20	-3	0.0	0.0	0.0
21-09-14 08:30	-3	0.0	0.0	0.0
21-09-14 08:40	-3	0.0	0.0	0.0
21-09-14 08:50	-3	0.0	0.0	0.0
21-09-14 09:00	-3	0.0	0.692	0.0
21-09-14 09:10	-3	0.0	0.0	0.0
21-09-14 09:20	-3	0.004	0.0	0.0
21-09-14 09:30	-3	0.0	1.3960000000000001	0.0
21-09-14 09:40	-3	0.18	3.6120000000000005	0.124
21-09-14 09:50	-3	0.0	0.0	0.0
21-09-14 10:00	-3	0.0	0.0	0.0
21-09-14 10:10	-3	0.0	0.0	0.0
21-09-14 10:20	-3	1.8	0.0	0.17600000000000002
21-09-14 10:30	-3	2.648	0.008	0.11599999999999999
21-09-14 10:40	-3	5.500000000000001	0.364	1.032
21-09-14 10:50	-3	5.432	0.692	0.384
21-09-14 11:00	-3	1.8399999999999999	0.52	0.0
21-09-14 11:10	-3	0.0	0.0	0.24400000000000005
21-09-14 11:20	-3	7.928	0.9200000000000002	2.428
21-09-14 11:30	-3	11.772	0.06	0.8
21-09-14 11:40	-3	3.0000000000000004	0.156	0.055999999999999994
21-09-14 11:50	-3	0.42800000000000005	0.0	1.168
21-09-14 12:00	-3	0.088	0.0	0.0
21-09-14 12:10	-3	0.0	0.0	0.0
21-09-14 12:20	-3	0.0	0.0	0.0
21-09-14 12:30	-3	0.0	0.0	0.0
21-09-14 12:40	-3	0.0	0.0	0.0
21-09-14 12:50	-3	0.0	0.0	0.0
21-09-14 13:00	-3	0.0	0.0	0.0
21-09-14 13:10	-3	0.0	0.46799999999999997	0.004
21-09-14 13:20	-3	6.132	7.5920000000000005	2.776
21-09-14 13:30	-3	6.356	0.6519999999999999	0.9639999999999999
21-09-14 13:40	-3	1.332	1.256	2.216
21-09-14 13:50	-3	0.192	0.488	0.02
21-09-14 14:00	-3	0.004	0.0	0.348
21-09-14 14:10	-3	0.064	0.0	0.0
21-09-14 14:20	-3	0.0	1.416	0.13199999999999998
21-09-14 14:30	-3	0.236	3.056	1.492
21-09-14 14:40	-3	0.0	2.548	0.0
21-09-14 14:50	-3	0.0	0.8	0.016
21-09-14 15:00	-3	0.0	0.0	0.0
21-09-14 15:10	-3	0.0	0.06	0.22000000000000003
21-09-14 15:20	-3	0.0	0.0	0.0
21-09-14 15:30	-3	0.0	0.0	0.0
21-09-14 15:40	-3	2.852	0.4680000000000001	1.44
21-09-14 15:50	-3	0.0	0.0	0.0
21-09-14 16:00	-3	0.0	0.0	0.0
21-09-14 16:10	-3	0.0	0.0	0.0
21-09-14 16:20	-3	0.0	0.0	0.02
21-09-14 16:30	-3	2.624	1.2360000000000002	2.1079999999999997
21-09-14 16:40	-3	0.0	0.0	0.0
21-09-14 16:50	-3	0.332	0.008	0.0
21-09-14 17:00	-3	0.0	0.0	0.0
21-09-14 17:10	-3	0.304	0.068	0.0
21-09-14 17:20	-3	6.3839999999999995	0.43200000000000005	0.036
21-09-14 17:30	-3	1.256	0.156	0.23600000000000004
21-09-14 17:40	-3	0.704	0.008	0.304
21-09-14 17:50	-3	0.0	0.0	0.0
21-09-14 18:00	-3	3.7279999999999993	0.26	4.372
21-09-14 18:10	-3	0.0	0.0	0.8440000000000001
21-09-14 18:20	-3	0.0	0.0	0.0
21-09-14 18:30	-3	0.0	0.0	0.0
21-09-14 18:40	-3	0.06	0.0	0.16799999999999998
21-09-14 18:50	-3	0.0	0.0	0.0
21-09-14 19:00	-3	0.0	0.0	0.0
21-09-14 19:10	-3	0.0	0.768	0.0
21-09-14 19:20	-3	1.1199999999999999	0.276	1.92
21-09-14 19:30	-3	6.812	2.2800000000000002	4.808
21-09-14 19:40	-3	2.324	3.9839999999999995	3.8920000000000003
21-09-14 19:50	-3	0.072	0.86	5.952
21-09-14 20:00	-3	0.0	0.0	0.0
21-09-14 20:10	-3	0.0	0.0	0.0
21-09-14 20:20	-3	0.0	0.004	0.376
21-09-14 20:30	-3	0.0	0.068	1.4440000000000002
21-09-14 20:40	-3	not_recorded	0.0	0.0
21-09-14 20:50	-3	0.0	0.0	0.0
21-09-14 21:00	-3	0.044	0.588	0.9800000000000001
21-09-14 21:10	-3	0.376	0.712	8.024
21-09-14 21:20	-3	0.0	0.0	0.0
21-09-14 21:30	-3	3.196	4.32	0.42400000000000004
21-09-14 21:40	-3	11.604000000000001	5.208	2.16
21-09-14 21:50	-3	2.9880000000000004	6.952000000000001	2.768
21-09-14 22:00	-3	8.22	4.424	7.264
21-09-14 22:10	-3	0.11600000000000002	4.3	5.500000000000001
21-09-14 22:20	-3	0.0	0.0	2.0599999999999996
21-09-14 22:30	-3	0.6519999999999999	6.928	16.552
21-09-14 22:40	-3	7.892	8.164	15.276
21-09-14 22:50	-3	6.832000000000001	3.7120000000000006	12.332
21-09-14 23:00	-3	7.367999999999999	4.576	18.456
21-09-14 23:10	-3	3.3520000000000003	2.944	3.032
21-09-14 23:20	-3	3.192	2.048	11.104
21-09-14 23:30	-3	3.136	2.6279999999999997	5.284000000000001
21-09-14 23:40	-3	3.8280000000000003	1.192	0.0
21-09-14 23:50	-3	4.196	8.495999999999999	1.484
21-09-15 00:00	-3	0.48	3.1000000000000005	8.556000000000001
21-09-15 00:10	-3	2.996	0.44800000000000006	11.443999999999999
21-09-15 00:20	-3	0.0	0.0	0.43200000000000005
21-09-15 00:30	-3	3.556	3.656	2.596
21-09-15 00:40	-3	4.192	11.38	0.8440000000000001
21-09-15 00:50	-3	9.392	11.496	4.248
21-09-15 01:00	-3	7.384	7.368	1.92
21-09-15 01:10	-3	13.888	12.904	4.444
21-09-15 01:20	-3	5.332	5.492	7.903999999999999
21-09-15 01:30	-3	9.664	2.6119999999999997	6.612
21-09-15 01:40	-3	6.4719999999999995	0.256	1.652
21-09-15 01:50	-3	13.547999999999998	3.6159999999999997	2.232
21-09-15 02:00	-3	13.128	6.692	6.372
21-09-15 02:10	-3	9.623999999999999	10.468	16.887999999999998
21-09-15 02:20	-3	5.628	3.3280000000000003	7.295999999999999
21-09-15 02:30	-3	3.972	5.044	5.08
21-09-15 02:40	-3	7.231999999999999	9.628	4.656000000000001
21-09-15 02:50	-3	14.540000000000001	12.044	13.848000000000003
21-09-15 03:00	-3	9.604000000000001	4.396	0.292
21-09-15 03:10	-3	7.048	1.124	5.952
21-09-15 03:20	-3	0.06	0.0	0.8799999999999999
21-09-15 03:30	-3	4.652	1.1400000000000001	2.5200000000000005
21-09-15 03:40	-3	16.164	1.52	4.64
21-09-15 03:50	-3	2.52	5.396	4.9319999999999995
21-09-15 04:00	-3	1.7840000000000003	2.52	8.2
21-09-15 04:10	-3	1.088	4.716	12.676
21-09-15 04:20	-3	0.628	12.088000000000001	6.5680000000000005
21-09-15 04:30	-3	1.104	0.2	11.696000000000002
21-09-15 04:40	-3	8.092	3.0200000000000005	16.592000000000002
21-09-15 04:50	-3	1.316	1.26	0.0
21-09-15 05:00	-3	15.328	7.404000000000001	6.256
21-09-15 05:10	-3	13.652000000000001	7.4079999999999995	0.21200000000000002
21-09-15 05:20	-3	8.620000000000001	11.388	5.5520000000000005
21-09-15 05:30	-3	9.46	6.696000000000001	2.184
21-09-15 05:40	-3	14.068000000000001	15.1	16.0
21-09-15 05:50	-3	20.512	13.752	5.279999999999999
21-09-15 06:00	-3	12.736	7.816	10.736
21-09-15 06:10	-3	7.496	6.860000000000001	0.23600000000000004
21-09-15 06:20	-3	7.228	3.036	0.308
21-09-15 06:30	-3	17.392	7.032000000000001	2.696
21-09-15 06:40	-3	16.035999999999998	15.668000000000001	3.196
21-09-15 06:50	-3	0.039999999999999994	1.4120000000000001	0.0
21-09-15 07:00	-2	0.712	3.14	0.62
21-09-15 07:10	-2	0.0	0.0	0.0
21-09-15 07:20	-2	0.024	0.38	4.3759999999999994
21-09-15 07:30	-2	4.6240000000000006	3.2520000000000002	1.532
21-09-15 07:40	-2	0.0	0.0	0.0
21-09-15 07:50	-2	0.0	0.0	0.004
21-09-15 08:00	-2	0.0	0.0	0.0
21-09-15 08:10	-2	0.0	0.0	0.0
21-09-15 08:20	-2	0.0	0.0	0.0
21-09-15 08:30	-2	0.0	0.0	0.0
21-09-15 08:40	-2	0.0	0.0	0.22800000000000004
21-09-15 08:50	-2	0.0	0.0	0.05600000000000001
21-09-15 09:00	-2	1.452	1.216	1.716
21-09-15 09:10	-2	0.0	0.004	0.016
21-09-15 09:20	-2	0.0	2.952	0.26799999999999996
21-09-15 09:30	-2	0.0	0.944	0.012
21-09-15 09:40	-2	0.0	0.192	0.0
21-09-15 09:50	-2	0.0	0.0	0.0
21-09-15 10:00	-2	0.624	0.10800000000000001	0.0
21-09-15 10:10	-2	18.256	2.7880000000000003	7.384
21-09-15 10:20	-2	9.416	3.408	1.0
21-09-15 10:30	-2	3.4879999999999995	0.0	0.692
21-09-15 10:40	-2	5.5840000000000005	0.372	8.868
21-09-15 10:50	-2	5.24	1.364	2.396
21-09-15 11:00	-2	11.372	0.148	0.13599999999999998
21-09-15 11:10	-2	2.88	0.176	0.296
21-09-15 11:20	-2	0.0	0.0	0.0
21-09-15 11:30	-2	0.0	0.0	0.0
21-09-15 11:40	-2	0.0	0.0	0.0
21-09-15 11:50	-2	0.0	0.0	0.0
21-09-15 12:00	-2	0.0	0.0	0.0
21-09-15 12:10	-2	0.0	0.0	0.0
21-09-15 12:20	-2	1.1640000000000001	0.024	0.016
21-09-15 12:30	-2	0.0	0.0	0.0
21-09-15 12:40	-2	0.0	0.0	0.0
21-09-15 12:50	-2	0.0	0.0	0.0
21-09-15 13:00	-2	0.0	0.0	0.0
21-09-15 13:10	-2	0.0	0.0	0.0
21-09-15 13:20	-2	0.0	0.0	0.0
21-09-15 13:30	-2	0.004	1.376	0.184
21-09-15 13:40	-2	3.1	4.916	0.3
21-09-15 13:50	-2	1.7280000000000002	10.476	0.21200000000000002
21-09-15 14:00	-2	1.3800000000000001	0.11200000000000002	0.016
21-09-15 14:10	-2	0.012	0.0	0.0
21-09-15 14:20	-2	2.8680000000000003	1.508	0.14400000000000002
21-09-15 14:30	-2	0.0	0.0	0.048
21-09-15 14:40	-2	0.0	0.0	0.036
21-09-15 14:50	-2	10.1	0.5	2.196
21-09-15 15:00	-2	0.756	0.364	0.532
21-09-15 15:10	-2	7.611999999999999	8.836	5.168
21-09-15 15:20	-2	0.0	0.4600000000000001	0.952
21-09-15 15:30	-2	0.0	0.0	0.0
21-09-15 15:40	-2	0.0	0.0	0.0
21-09-15 15:50	-2	0.0	0.0	0.0
21-09-15 16:00	-2	0.0	0.0	0.0
21-09-15 16:10	-2	0.0	0.0	0.0
21-09-15 16:20	-2	0.0	0.0	0.0
21-09-15 16:30	-2	0.0	0.0	0.012
21-09-15 16:40	-2	0.552	0.004	2.428
21-09-15 16:50	-2	0.176	0.0	0.008
21-09-15 17:00	-2	0.0	0.0	0.0
21-09-15 17:10	-2	0.0	0.0	0.0
21-09-15 17:20	-2	0.0	0.0	0.0
21-09-15 17:30	-2	0.0	0.0	0.0
21-09-15 17:40	-2	0.0	0.0	0.0
21-09-15 17:50	-2	0.0	0.0	0.0
21-09-15 18:00	-2	0.0	0.0	0.0
21-09-15 18:10	-2	0.0	0.0	0.0
21-09-15 18:20	-2	0.0	0.0	0.0
21-09-15 18:30	-2	0.0	0.0	0.0
21-09-15 18:40	-2	0.052000000000000005	0.0	0.0
21-09-15 18:50	-2	0.22000000000000003	0.0	0.20400000000000001
21-09-15 19:00	-2	0.0	0.08399999999999999	0.0
21-09-15 19:10	-2	0.196	0.0	0.05600000000000001
21-09-15 19:20	-2	0.0	0.0	0.0
21-09-15 19:30	-2	1.552	0.288	0.9279999999999999
21-09-15 19:40	-2	5.0920000000000005	0.068	0.508
21-09-15 19:50	-2	1.564	0.012	1.276
21-09-15 20:00	-2	0.0	0.0	0.0
21-09-15 20:10	-2	0.0	0.0	0.0
21-09-15 20:20	-2	0.0	0.0	0.0
21-09-15 20:30	-2	1.1640000000000001	0.532	0.0
21-09-15 20:40	-2	0.836	0.35600000000000004	1.572
21-09-15 20:50	-2	6.752	3.6399999999999997	7.956
21-09-15 21:00	-2	1.8200000000000003	0.168	0.876
21-09-15 21:10	-2	1.24	1.032	3.588
21-09-15 21:20	-2	0.092	0.132	0.292
21-09-15 21:30	-2	0.0	0.0	0.0
21-09-15 21:40	-2	0.0	0.0	0.828
21-09-15 21:50	-2	0.0	0.508	4.38
21-09-15 22:00	-2	0.05600000000000001	3.7960000000000003	1.08
21-09-15 22:10	-2	0.04	5.468	0.716
21-09-15 22:20	-2	0.508	0.024	3.5760000000000005
21-09-15 22:30	-2	0.26	0.0	2.24
21-09-15 22:40	-2	1.988	1.02	5.472
21-09-15 22:50	-2	0.592	0.3	7.812
21-09-15 23:00	-2	9.404	4.096	1.1640000000000001
21-09-15 23:10	-2	3.804	3.128	8.412
21-09-15 23:20	-2	2.016	2.7399999999999998	8.024000000000001
21-09-15 23:30	-2	1.7880000000000003	0.304	6.228
21-09-15 23:40	-2	7.176	0.968	1.12
21-09-15 23:50	-2	7.396000000000001	1.7439999999999998	1.848
21-09-16 00:00	-2	0.828	3.224	7.42
21-09-16 00:10	-2	0.08399999999999999	0.008	0.0
21-09-16 00:20	-2	0.08	0.0	0.9600000000000002
21-09-16 00:30	-2	4.180000000000001	3.968	9.912
21-09-16 00:40	-2	1.56	4.744	6.752000000000001
21-09-16 00:50	-2	3.868	4.024	8.508
21-09-16 01:00	-2	1.084	1.8240000000000003	1.968
21-09-16 01:10	-2	5.76	5.9559999999999995	0.076
21-09-16 01:20	-2	9.052000000000001	4.1	0.768
21-09-16 01:30	-2	12.120000000000001	2.928	1.248
21-09-16 01:40	-2	2.46	1.4760000000000002	0.8560000000000001
21-09-16 01:50	-2	2.976	6.9879999999999995	5.0920000000000005
21-09-16 02:00	-2	8.696000000000002	0.868	0.36
21-09-16 02:10	-2	3.5800000000000005	0.388	1.8960000000000001
21-09-16 02:20	-2	4.112	0.004	0.064
21-09-16 02:30	-2	7.956	0.23200000000000004	1.012
21-09-16 02:40	-2	13.76	6.712000000000001	9.256
21-09-16 02:50	-2	11.724	3.8120000000000003	6.096
21-09-16 03:00	-2	4.204	12.376	9.724
21-09-16 03:10	-2	1.7760000000000002	1.004	0.3
21-09-16 03:20	-2	0.02	0.624	0.0
21-09-16 03:30	-2	1.1320000000000001	1.592	2.996
21-09-16 03:40	-2	3.66	0.096	2.132
21-09-16 03:50	-2	5.124	6.524000000000001	4.76
21-09-16 04:00	-2	0.9440000000000002	9.856	3.5759999999999996
21-09-16 04:10	-2	0.26800000000000007	3.476	3.7960000000000003
21-09-16 04:20	-2	0.4760000000000001	6.836	15.288
21-09-16 04:30	-2	1.048	0.14	1.364
21-09-16 04:40	-2	5.456	6.164	5.715999999999999
21-09-16 04:50	-2	6.948	7.976000000000001	3.6760000000000006
21-09-16 05:00	-2	6.192	10.812000000000001	6.912000000000001
21-09-16 05:10	-2	3.832	11.892	4.9
21-09-16 05:20	-2	7.232000000000001	3.692	0.45999999999999996
21-09-16 05:30	-2	9.804	7.648000000000001	1.9760000000000002
21-09-16 05:40	-2	5.412000000000001	4.884	0.052000000000000005
21-09-16 05:50	-2	0.6679999999999999	11.431999999999999	0.652
21-09-16 06:00	-2	7.640000000000001	3.012	1.552
21-09-16 06:10	-2	3.2079999999999997	13.168000000000001	1.8359999999999999
21-09-16 06:20	-2	8.064	13.2	3.9840000000000004
21-09-16 06:30	-2	8.212	10.184000000000001	4.343999999999999
21-09-16 06:40	-2	2.712	11.972000000000001	11.816
21-09-16 06:50	-2	0.0	0.676	0.0
21-09-16 07:00	-1	1.2520000000000002	5.432	9.144
21-09-16 07:10	-1	1.084	1.3039999999999998	1.684
21-09-16 07:20	-1	7.4719999999999995	5.952	7.052
21-09-16 07:30	-1	2.38	0.556	6.308
21-09-16 07:40	-1	0.0	0.0	0.0
21-09-16 07:50	-1	0.0	0.0	0.0
21-09-16 08:00	-1	0.0	4.532	0.0
21-09-16 08:10	-1	0.0	1.1400000000000001	0.0
21-09-16 08:20	-1	0.0	0.0	0.0
21-09-16 08:30	-1	0.0	0.0	0.0
21-09-16 08:40	-1	0.0	0.0	0.0
21-09-16 08:50	-1	0.0	0.0	0.0
21-09-16 09:00	-1	0.0	0.0	0.0
21-09-16 09:10	-1	0.0	0.0	0.0
21-09-16 09:20	-1	0.0	0.0	0.0
21-09-16 09:30	-1	0.0	0.0	0.0
21-09-16 09:40	-1	2.9240000000000004	9.868	2.02
21-09-16 09:50	-1	4.556	8.484	3.316
21-09-16 10:00	-1	6.5600000000000005	13.112	11.692
21-09-16 10:10	-1	2.1759999999999997	0.284	5.28
21-09-16 10:20	-1	6.319999999999999	0.23200000000000004	0.8560000000000001
21-09-16 10:30	-1	3.096	2.8400000000000003	3.096
21-09-16 10:40	-1	3.732	7.048	0.20800000000000002
21-09-16 10:50	-1	5.208	5.072	1.3519999999999999
21-09-16 11:00	-1	7.167999999999999	3.94	1.516
21-09-16 11:10	-1	3.588	0.524	0.092
21-09-16 11:20	-1	0.0	0.0	0.0
21-09-16 11:30	-1	6.744	6.948	3.6439999999999997
21-09-16 11:40	-1	11.68	0.06799999999999999	7.772
21-09-16 11:50	-1	3.832	4.036	8.940000000000001
21-09-16 12:00	-1	0.548	0.0	3.096
21-09-16 12:10	-1	0.0	0.0	0.0
21-09-16 12:20	-1	0.0	0.0	0.0
21-09-16 12:30	-1	0.0	0.0	0.0
21-09-16 12:40	-1	0.0	0.0	0.0
21-09-16 12:50	-1	0.0	0.0	0.0
21-09-16 13:00	-1	0.0	0.0	0.0
21-09-16 13:10	-1	0.0	0.0	0.0
21-09-16 13:20	-1	0.0	0.0	0.0
21-09-16 13:30	-1	0.0	0.0	0.0
21-09-16 13:40	-1	0.0	0.0	0.0
21-09-16 13:50	-1	0.244	0.0	0.032
21-09-16 14:00	-1	0.0	0.0	0.0
21-09-16 14:10	-1	0.0	0.0	0.0
21-09-16 14:20	-1	0.0	0.0	0.0
21-09-16 14:30	-1	0.036	0.26	1.952
21-09-16 14:40	-1	0.0	0.404	1.4520000000000002
21-09-16 14:50	-1	0.0	0.0	0.0
21-09-16 15:00	-1	0.0	0.0	0.0
21-09-16 15:10	-1	0.0	0.0	0.0
21-09-16 15:20	-1	3.8880000000000003	2.136	0.308
21-09-16 15:30	-1	6.843999999999999	12.168000000000001	7.5200000000000005
21-09-16 15:40	-1	5.056	4.784	1.124
21-09-16 15:50	-1	3.8120000000000003	3.508	2.044
21-09-16 16:00	-1	4.6	0.42400000000000004	0.156
21-09-16 16:10	-1	0.064	0.008	0.20400000000000001
21-09-16 16:20	-1	0.0	0.0	0.0
21-09-16 16:30	-1	0.0	0.0	0.0
21-09-16 16:40	-1	0.0	0.0	0.0
21-09-16 16:50	-1	0.0	0.0	0.0
21-09-16 17:00	-1	0.0	0.0	0.0
21-09-16 17:10	-1	0.0	0.0	0.0
21-09-16 17:20	-1	0.0	0.0	0.08399999999999999
21-09-16 17:30	-1	0.288	0.024	0.072
21-09-16 17:40	-1	0.0	0.0	0.0
21-09-16 17:50	-1	0.0	0.0	0.0
21-09-16 18:00	-1	0.0	0.0	0.0
21-09-16 18:10	-1	0.0	0.0	0.0
21-09-16 18:20	-1	0.0	0.052000000000000005	0.0
21-09-16 18:30	-1	0.0	0.0	0.276
21-09-16 18:40	-1	0.0	0.0	0.0
21-09-16 18:50	-1	0.22000000000000003	0.0	0.0
21-09-16 19:00	-1	3.0160000000000005	0.092	0.656
21-09-16 19:10	-1	0.0	0.28	0.0
21-09-16 19:20	-1	3.772	8.136	1.7920000000000003
21-09-16 19:30	-1	0.9560000000000001	2.804	0.0
21-09-16 19:40	-1	0.564	0.0	0.008
21-09-16 19:50	-1	0.0	0.0	0.0
21-09-16 20:00	-1	0.0	0.0	0.0
21-09-16 20:10	-1	0.20400000000000001	0.052000000000000005	0.076
21-09-16 20:20	-1	0.556	0.44800000000000006	0.128
21-09-16 20:30	-1	0.96	0.616	0.476
21-09-16 20:40	-1	0.8160000000000001	0.152	0.552
21-09-16 20:50	-1	0.0	0.21200000000000002	0.0
21-09-16 21:00	-1	0.004	4.036	0.744
21-09-16 21:10	-1	0.0	2.228	2.064
21-09-16 21:20	-1	0.0	0.0	0.0
21-09-16 21:30	-1	0.0	0.0	0.076
21-09-16 21:40	-1	0.08399999999999999	0.8160000000000001	4.0040000000000004
21-09-16 21:50	-1	0.0	0.0	0.544
21-09-16 22:00	-1	0.0	0.0	1.3639999999999999
21-09-16 22:10	-1	0.744	0.0	2.388
21-09-16 22:20	-1	1.4280000000000002	0.38	4.396
21-09-16 22:30	-1	3.024	3.6480000000000006	2.232
21-09-16 22:40	-1	3.368	5.576	3.66
21-09-16 22:50	-1	5.368	3.7880000000000003	16.872000000000003
21-09-16 23:00	-1	0.264	0.10400000000000001	12.016
21-09-16 23:10	-1	2.896	0.0	8.02
21-09-16 23:20	-1	3.044	1.7079999999999997	7.58
21-09-16 23:30	-1	3.78	0.14800000000000002	0.38
21-09-16 23:40	-1	3.124	6.368	0.932
21-09-16 23:50	-1	0.05600000000000001	3.3520000000000003	0.564
21-09-17 00:00	-1	0.796	0.22800000000000004	3.968
21-09-17 00:10	-1	0.724	0.008	2.916
21-09-17 00:20	-1	1.768	0.488	2.5
21-09-17 00:30	-1	1.536	2.2720000000000002	0.636
21-09-17 00:40	-1	0.4880000000000001	1.796	2.124
21-09-17 00:50	-1	0.0	0.0	0.0
21-09-17 01:00	-1	0.0	2.748	2.3920000000000003
21-09-17 01:10	-1	1.012	4.76	1.356
21-09-17 01:20	-1	6.292	5.848000000000001	1.308
21-09-17 01:30	-1	3.556	9.548	1.1039999999999999
21-09-17 01:40	-1	8.120000000000001	5.96	3.116
21-09-17 01:50	-1	1.86	1.9240000000000002	5.0600000000000005
21-09-17 02:00	-1	7.396000000000001	2.9040000000000004	0.17200000000000001
21-09-17 02:10	-1	2.864	4.724	0.268
21-09-17 02:20	-1	3.504	1.048	0.836
21-09-17 02:30	-1	10.968	0.036000000000000004	0.48
21-09-17 02:40	-1	3.444	1.684	1.316
21-09-17 02:50	-1	2.436	3.624	0.032
21-09-17 03:00	-1	5.444	4.748	1.1680000000000001
21-09-17 03:10	-1	1.832	2.928	0.9400000000000001
21-09-17 03:20	-1	2.4200000000000004	3.0360000000000005	1.208
21-09-17 03:30	-1	0.0	0.012	0.0
21-09-17 03:40	-1	1.98	0.248	0.632
21-09-17 03:50	-1	6.636	0.568	2.26
21-09-17 04:00	-1	7.284000000000001	3.136	2.2600000000000002
21-09-17 04:10	-1	14.319999999999999	5.944	0.768
21-09-17 04:20	-1	0.036	1.652	4.1240000000000006
21-09-17 04:30	-1	3.6839999999999997	5.316	5.62
21-09-17 04:40	-1	8.684000000000001	5.764	2.4080000000000004
21-09-17 04:50	-1	5.0280000000000005	4.1	1.488
21-09-17 05:00	-1	4.964	1.8960000000000001	3.8600000000000003
21-09-17 05:10	-1	6.772	3.816	1.0240000000000002
21-09-17 05:20	-1	9.552000000000001	0.0	0.064
21-09-17 05:30	-1	1.564	3.2600000000000002	0.336
21-09-17 05:40	-1	3.444	2.628	0.0
21-09-17 05:50	-1	5.096	9.516	4.82
21-09-17 06:00	-1	10.464	5.704000000000001	5.148000000000001
21-09-17 06:10	-1	8.815999999999999	0.4800000000000001	0.76
21-09-17 06:20	-1	8.604000000000001	3.2520000000000002	0.5720000000000001
21-09-17 06:30	-1	14.196000000000002	9.684000000000001	0.712
21-09-17 06:40	-1	0.136	2.412	0.616
21-09-17 06:50	-1	0.0	0.0	0.0
21-09-17 07:00	0	0.08399999999999999	0.0	0.0
21-09-17 07:10	0	0.256	0.0	0.0
21-09-17 07:20	0	0.0	0.0	0.0
21-09-17 07:30	0	0.0	0.0	0.0
21-09-17 07:40	0	1.796	3.272	0.288
21-09-17 07:50	0	5.3	1.732	1.564
21-09-17 08:00	0	0.0	0.5	0.48
21-09-17 08:10	0	0.0	0.0	0.0
21-09-17 08:20	0	0.0	0.0	0.0
21-09-17 08:30	0	0.0	0.0	0.0
21-09-17 08:40	0	0.0	0.0	0.0
21-09-17 08:50	0	1.012	0.368	0.396
21-09-17 09:00	0	1.9560000000000002	0.0	0.852
21-09-17 09:10	0	2.552	0.4	0.0
21-09-17 09:20	0	9.848	0.3	1.94
21-09-17 09:30	0	13.284	0.8880000000000001	3.2600000000000002
21-09-17 09:40	0	6.904000000000001	0.45199999999999996	0.5599999999999999
21-09-17 09:50	0	13.604	2.248	0.484
21-09-17 10:00	0	15.943999999999999	6.104	5.704000000000001
21-09-17 10:10	0	9.156	9.664	9.988
21-09-17 10:20	0	12.204	14.496	11.348
21-09-17 10:30	0	15.052000000000001	15.748	11.932
21-09-17 10:40	0	8.504000000000001	2.6559999999999997	6.832000000000001
21-09-17 10:50	0	5.856	5.284000000000001	3.748
21-09-17 11:00	0	8.052	7.348000000000001	6.168
21-09-17 11:10	0	4.384	8.436	3.692
21-09-17 11:20	0	10.244	2.6719999999999997	6.672
21-09-17 11:30	0	6.3839999999999995	2.096	0.664
21-09-17 11:40	0	0.188	1.864	0.536
21-09-17 11:50	0	0.008	0.0	0.0
21-09-17 12:00	0	0.0	0.8960000000000001	0.0
21-09-17 12:10	0	0.0	0.024	0.0
21-09-17 12:20	0	0.0	0.0	0.0
21-09-17 12:30	0	0.0	0.0	0.0
21-09-17 12:40	0	0.0	0.0	0.0
21-09-17 12:50	0	0.0	0.0	0.0
21-09-17 13:00	0	0.0	0.0	0.0
21-09-17 13:10	0	0.0	0.0	0.0
21-09-17 13:20	0	0.0	0.0	0.0
21-09-17 13:30	0	0.0	0.0	0.0
21-09-17 13:40	0	11.084	0.296	0.048
21-09-17 13:50	0	4.959999999999999	0.368	0.0
21-09-17 14:00	0	0.876	0.0	0.0
21-09-17 14:10	0	9.232	1.1600000000000001	7.588000000000001
21-09-17 14:20	0	20.9	2.596	8.244
21-09-17 14:30	0	7.608	10.14	9.443999999999999
21-09-17 14:40	0	5.6	1.576	7.264
21-09-17 14:50	0	0.632	1.2280000000000002	0.404
21-09-17 15:00	0	2.004	0.42400000000000004	0.22000000000000003
21-09-17 15:10	0	1.304	3.2120000000000006	2.804
21-09-17 15:20	0	2.7439999999999998	1.6760000000000002	5.380000000000001
21-09-17 15:30	0	0.0	0.0	0.0
21-09-17 15:40	0	0.0	0.0	0.0
21-09-17 15:50	0	0.0	0.0	0.0
21-09-17 16:00	0	0.0	0.0	0.0
21-09-17 16:10	0	0.0	0.0	0.0
21-09-17 16:20	0	0.0	0.0	0.0
21-09-17 16:30	0	0.0	0.0	0.0
21-09-17 16:40	0	0.0	0.0	0.0
21-09-17 16:50	0	0.0	0.0	0.0
21-09-17 17:00	0	0.068	0.008	0.11599999999999999
21-09-17 17:10	0	0.0	0.0	0.0
21-09-17 17:20	0	0.0	0.0	0.0
21-09-17 17:30	0	0.024	0.0	0.0
21-09-17 17:40	0	0.0	0.0	0.044
21-09-17 17:50	0	0.004	0.004	0.02
21-09-17 18:00	0	0.0	0.0	0.0
21-09-17 18:10	0	0.0	0.0	0.0
21-09-17 18:20	0	0.0	0.0	0.0
21-09-17 18:30	0	0.0	0.0	0.0
21-09-17 18:40	0	0.0	0.0	0.0
21-09-17 18:50	0	0.0	0.0	0.0
21-09-17 19:00	0	0.12444444444444445	0.0	0.14666666666666667
21-09-17 19:10	0	4.336	4.008	4.24
21-09-17 19:20	0	7.364	4.62	2.1399999999999997
21-09-17 19:30	0	1.228	1.256	8.656
21-09-17 19:40	0	0.1	0.9120000000000001	2.092
21-09-17 19:50	0	0.004	0.0	0.0
21-09-17 20:00	0	0.0	0.0	0.0
21-09-17 20:10	0	0.0	0.0	0.0
21-09-17 20:20	0	0.0	0.0	0.0
21-09-17 20:30	0	0.0	0.0	0.0
21-09-17 20:40	0	0.0	0.0	0.0
21-09-17 20:50	0	0.008	0.332	1.404
21-09-17 21:00	0	0.0	0.0	0.012
21-09-17 21:10	0	0.0	0.0	0.0
21-09-17 21:20	0	0.0	0.0	0.0
21-09-17 21:30	0	0.484	0.004	0.268
21-09-17 21:40	0	0.02	0.5	2.384
21-09-17 21:50	0	2.136	0.532	0.0
21-09-17 22:00	0	2.1399999999999997	1.4600000000000002	0.092
21-09-17 22:10	0	0.088	0.0	0.544
21-09-17 22:20	0	0.0	0.0	0.0
21-09-17 22:30	0	0.0	0.0	0.0
21-09-17 22:40	0	0.0	0.264	0.0
21-09-17 22:50	0	0.004	1.176	0.039999999999999994
21-09-17 23:00	0	0.044	0.0	0.0
21-09-17 23:10	0	0.8160000000000001	0.6759999999999999	1.548
21-09-17 23:20	0	0.908	0.044000000000000004	0.20400000000000001
21-09-17 23:30	0	0.764	1.4600000000000002	3.8600000000000003
21-09-17 23:40	0	1.544	0.42000000000000004	1.7880000000000003
21-09-17 23:50	0	0.35600000000000004	0.016	2.98
21-09-18 00:00	0	0.0	0.0	0.096
21-09-18 00:10	0	0.264	1.8080000000000003	7.828
21-09-18 00:20	0	2.548	0.16399999999999998	0.008
21-09-18 00:30	0	4.92	1.452	4.48
21-09-18 00:40	0	2.1719999999999997	0.092	2.044
21-09-18 00:50	0	0.052000000000000005	0.924	4.776
21-09-18 01:00	0	1.3519999999999999	2.804	3.412
21-09-18 01:10	0	0.016	0.22000000000000003	1.8920000000000001
21-09-18 01:20	0	1.516	0.008	0.06
21-09-18 01:30	0	5.308000000000001	4.5680000000000005	0.12
21-09-18 01:40	0	3.4840000000000004	4.452	0.044
21-09-18 01:50	0	5.084	3.3520000000000003	0.724
21-09-18 02:00	0	0.0	0.0	0.0
21-09-18 02:10	0	0.0	0.4600000000000001	0.0
21-09-18 02:20	0	1.1440000000000001	0.0	0.64
21-09-18 02:30	0	7.336	0.076	0.4640000000000001
21-09-18 02:40	0	2.7880000000000003	2.604	0.20800000000000002
21-09-18 02:50	0	9.472	0.004	0.05600000000000001
21-09-18 03:00	0	2.008	0.248	0.0
21-09-18 03:10	0	0.156	0.0	0.192
21-09-18 03:20	0	1.86	0.0	0.0
21-09-18 03:30	0	1.588	0.10800000000000001	0.696
21-09-18 03:40	0	1.024	0.012	1.48
21-09-18 03:50	0	8.644	1.02	2.6760000000000006
21-09-18 04:00	0	3.528	2.1719999999999997	0.324
21-09-18 04:10	0	8.564	3.3560000000000003	5.316
21-09-18 04:20	0	0.22400000000000003	8.092	1.312
21-09-18 04:30	0	0.0	0.0	0.0
21-09-18 04:40	0	0.04	0.0	0.016
21-09-18 04:50	0	0.0	0.004	0.0
21-09-18 05:00	0	2.528	0.9960000000000001	3.172
21-09-18 05:10	0	2.7	1.8719999999999999	3.9080000000000004
21-09-18 05:20	0	6.456	5.596	4.716
21-09-18 05:30	0	6.208	6.664	4.108
21-09-18 05:40	0	7.040000000000001	5.396	8.815999999999999
21-09-18 05:50	0	2.08	0.644	1.1640000000000001
21-09-18 06:00	0	11.012	6.168	3.6519999999999997
21-09-18 06:10	0	4.4719999999999995	9.808	9.411999999999999
21-09-18 06:20	0	3.492	2.788	5.208
21-09-18 06:30	0	0.068	2.564	0.672
21-09-18 06:40	0	0.152	0.004	1.328
21-09-18 06:50	0	0.56	0.02	0.0
21-09-18 07:00	1	0.0	0.036	0.0
21-09-18 07:10	1	0.0	0.0	0.0
21-09-18 07:20	1	0.0	0.0	0.0
21-09-18 07:30	1	0.008	0.0	0.0
21-09-18 07:40	1	0.092	0.008	0.008
21-09-18 07:50	1	0.0	0.0	0.0
21-09-18 08:00	1	0.0	0.0	0.0
21-09-18 08:10	1	0.0	0.0	0.0
21-09-18 08:20	1	0.0	0.0	0.0
21-09-18 08:30	1	0.0	0.0	0.0
21-09-18 08:40	1	0.0	0.516	0.0
21-09-18 08:50	1	0.124	0.0	0.016
21-09-18 09:00	1	0.0	0.0	0.0
21-09-18 09:10	1	0.0	0.0	0.0
21-09-18 09:20	1	0.0	0.0	0.0
21-09-18 09:30	1	0.0	0.0	0.0
21-09-18 09:40	1	0.9	0.4640000000000001	0.004
21-09-18 09:50	1	0.396	0.756	0.0
21-09-18 10:00	1	0.048	0.22800000000000004	0.0
21-09-18 10:10	1	0.7200000000000001	1.2600000000000002	0.0
21-09-18 10:20	1	3.9879999999999995	1.34	2.7960000000000003
21-09-18 10:30	1	0.728	3.4560000000000004	0.628
21-09-18 10:40	1	4.048	7.523999999999999	2.436
21-09-18 10:50	1	0.192	1.396	0.388
21-09-18 11:00	1	1.8039999999999998	0.304	0.45200000000000007
21-09-18 11:10	1	1.848	0.0	0.0
21-09-18 11:20	1	0.0	0.0	0.044
21-09-18 11:30	1	0.044	0.41600000000000004	0.0
21-09-18 11:40	1	0.0	0.0	0.0
21-09-18 11:50	1	1.044	0.0	0.784
21-09-18 12:00	1	0.0	0.0	0.0
21-09-18 12:10	1	0.0	0.0	0.0
21-09-18 12:20	1	0.11200000000000002	0.0	0.284
21-09-18 12:30	1	3.0040000000000004	0.052000000000000005	0.396
21-09-18 12:40	1	13.496	0.8320000000000001	1.16
21-09-18 12:50	1	2.452	1.7759999999999998	1.276
21-09-18 13:00	1	8.751999999999999	4.8	4.296
21-09-18 13:10	1	2.852	5.396	5.704
21-09-18 13:20	1	0.29600000000000004	1.384	1.616
21-09-18 13:30	1	1.6880000000000002	6.860000000000001	1.3679999999999999
21-09-18 13:40	1	0.0	0.0	0.0
21-09-18 13:50	1	0.0	1.2120000000000002	0.0
21-09-18 14:00	1	0.0	0.0	0.0
21-09-18 14:10	1	0.0	0.0	0.0
21-09-18 14:20	1	0.0	0.0	0.0
21-09-18 14:30	1	0.0	0.0	0.0
21-09-18 14:40	1	0.0	0.0	0.0
21-09-18 14:50	1	0.556	0.0	0.8480000000000001
21-09-18 15:00	1	0.0	0.0	0.0
21-09-18 15:10	1	0.0	0.0	0.0
21-09-18 15:20	1	0.0	0.0	0.0
21-09-18 15:30	1	0.0	0.0	0.0
21-09-18 15:40	1	0.0	0.0	0.0
21-09-18 15:50	1	0.0	0.0	0.0
21-09-18 16:00	1	0.076	0.192	0.6439999999999999
21-09-18 16:10	1	1.472	2.836	0.41600000000000004
21-09-18 16:20	1	4.156000000000001	3.628	0.17600000000000002
21-09-18 16:30	1	3.232	0.36	0.048
21-09-18 16:40	1	0.024	0.22400000000000003	0.0
21-09-18 16:50	1	0.0	0.0	0.0
21-09-18 17:00	1	1.3	0.192	0.0
21-09-18 17:10	1	0.0	0.05600000000000001	0.0
21-09-18 17:20	1	1.332	0.0	0.272
21-09-18 17:30	1	0.0	0.068	1.6039999999999999
21-09-18 17:40	1	0.0	0.496	0.6
21-09-18 17:50	1	0.0	0.0	0.0
21-09-18 18:00	1	0.0	0.0	0.0
21-09-18 18:10	1	0.0	0.0	0.0
21-09-18 18:20	1	0.024	0.0	0.032
21-09-18 18:30	1	0.0	0.0	0.0
21-09-18 18:40	1	0.0	0.0	0.0
21-09-18 18:50	1	0.1	0.636	1.216
21-09-18 19:00	1	0.0	0.0	0.0
21-09-18 19:10	1	0.0	0.068	0.0
21-09-18 19:20	1	0.0	0.0	0.0
21-09-18 19:30	1	0.0	0.0	0.0
21-09-18 19:40	1	0.0	0.0	0.0
21-09-18 19:50	1	0.0	0.032	0.0
21-09-18 20:00	1	0.8560000000000001	3.9560000000000004	0.27999999999999997
21-09-18 20:10	1	0.0	0.552	1.616
21-09-18 20:20	1	8.296	9.943999999999999	1.452
21-09-18 20:30	1	2.18	0.764	2.276
21-09-18 20:40	1	0.536	0.58	1.108
21-09-18 20:50	1	0.0	0.0	0.11200000000000002
21-09-18 21:00	1	0.0	0.04	0.22400000000000003
21-09-18 21:10	1	0.0	0.004	0.012
21-09-18 21:20	1	0.0	0.0	0.15599999999999997
21-09-18 21:30	1	0.004	0.156	0.0
21-09-18 21:40	1	1.996	0.64	0.0
21-09-18 21:50	1	0.22000000000000003	0.08	0.016
21-09-18 22:00	1	0.0	0.012	0.004
21-09-18 22:10	1	0.0	0.124	0.0
21-09-18 22:20	1	0.42000000000000004	2.656	0.012
21-09-18 22:30	1	0.176	1.6800000000000002	0.2
21-09-18 22:40	1	0.0	0.008	0.06000000000000001
21-09-18 22:50	1	0.0	0.048	0.732
21-09-18 23:00	1	2.064	0.9120000000000001	6.831999999999999
21-09-18 23:10	1	3.4840000000000004	3.4480000000000004	7.38
21-09-18 23:20	1	4.724	2.3600000000000003	6.220000000000001
21-09-18 23:30	1	2.248	4.340000000000001	1.272
21-09-18 23:40	1	0.144	0.0	1.78
21-09-18 23:50	1	0.288	1.544	3.864
21-09-19 00:00	1	1.3679999999999999	3.332	2.536
21-09-19 00:10	1	1.0719999999999998	0.876	0.388
21-09-19 00:20	1	0.26	1.916	0.23600000000000004
21-09-19 00:30	1	0.4	6.088	4.508
21-09-19 00:40	1	0.22400000000000003	0.932	0.5840000000000001
21-09-19 00:50	1	0.076	0.26799999999999996	0.0
21-09-19 01:00	1	0.044	0.0	0.56
21-09-19 01:10	1	2.7880000000000003	2.616	1.332
21-09-19 01:20	1	1.2	5.42	0.048
21-09-19 01:30	1	6.128	12.156	0.472
21-09-19 01:40	1	3.148	6.540000000000001	0.2
21-09-19 01:50	1	3.168	9.908	3.3520000000000003
21-09-19 02:00	1	5.612	2.464	0.068
21-09-19 02:10	1	5.288	0.868	1.532
21-09-19 02:20	1	2.012	0.0	0.0
21-09-19 02:30	1	4.464	0.068	0.044
21-09-19 02:40	1	4.4399999999999995	1.012	0.168
21-09-19 02:50	1	1.248	5.296	3.928
21-09-19 03:00	1	9.068000000000001	8.108	2.448
21-09-19 03:10	1	1.7720000000000002	4.8	2.008
21-09-19 03:20	1	3.832	17.368000000000002	5.664
21-09-19 03:30	1	11.268	5.904	9.836
21-09-19 03:40	1	4.788	4.156000000000001	2.904
21-09-19 03:50	1	0.0	0.0	0.0
21-09-19 04:00	1	0.9	0.18000000000000002	4.0
21-09-19 04:10	1	7.104000000000001	1.7760000000000002	1.716
21-09-19 04:20	1	10.084	6.12	6.296
21-09-19 04:30	1	6.44	11.452	2.084
21-09-19 04:40	1	3.7600000000000002	8.74	2.624
21-09-19 04:50	1	7.668000000000001	5.184	0.516
21-09-19 05:00	1	9.368	10.172	5.0
21-09-19 05:10	1	0.9200000000000002	5.343999999999999	4.468
21-09-19 05:20	1	3.996	6.876	6.712000000000001
21-09-19 05:30	1	2.16	1.2120000000000002	0.52
21-09-19 05:40	1	10.180000000000001	3.776	0.6
21-09-19 05:50	1	2.6479999999999997	1.44	0.732
21-09-19 06:00	1	8.48	0.596	1.112
21-09-19 06:10	1	5.484	10.524000000000001	1.452
21-09-19 06:20	1	3.5199999999999996	9.187999999999999	1.332
21-09-19 06:30	1	3.9520000000000004	9.24	5.08
21-09-19 06:40	1	1.8800000000000001	10.08	3.104
21-09-19 06:50	1	0.016	0.06000000000000001	1.484
21-09-19 07:00	2	0.0	0.0	0.0
21-09-19 07:10	2	0.128	0.524	0.0
21-09-19 07:20	2	0.0	0.036	0.172
21-09-19 07:30	2	0.0	0.0	0.008
21-09-19 07:40	2	0.0	0.0	0.012
21-09-19 07:50	2	0.0	0.0	0.0
21-09-19 08:00	2	0.0	0.0	0.0
21-09-19 08:10	2	0.0	0.0	0.0
21-09-19 08:20	2	0.0	0.0	0.0
21-09-19 08:30	2	0.0	0.0	0.0
21-09-19 08:40	2	0.0	1.704	0.0
21-09-19 08:50	2	0.0	0.0	0.068
21-09-19 09:00	2	0.0	0.0	0.0
21-09-19 09:10	2	0.0	0.0	0.0
21-09-19 09:20	2	0.0	0.0	0.0
21-09-19 09:30	2	3.156	0.072	0.764
21-09-19 09:40	2	1.072	0.492	0.144
21-09-19 09:50	2	1.064	0.0	0.088
21-09-19 10:00	2	0.0	0.0	0.0
21-09-19 10:10	2	2.572	0.0	0.05600000000000001
21-09-19 10:20	2	2.564	0.11200000000000002	0.072
21-09-19 10:30	2	4.0600000000000005	0.46799999999999997	0.128
21-09-19 10:40	2	5.244	0.072	0.036
21-09-19 10:50	2	0.0	0.0	0.0
21-09-19 11:00	2	0.0	0.0	0.0
21-09-19 11:10	2	6.308	4.311999999999999	0.484
21-09-19 11:20	2	0.0	1.26	0.0
21-09-19 11:30	2	0.0	0.516	0.0
21-09-19 11:40	2	0.304	2.8120000000000003	0.30400000000000005
21-09-19 11:50	2	7.108000000000001	10.76	5.864
21-09-19 12:00	2	4.220000000000001	4.1160000000000005	0.496
21-09-19 12:10	2	0.2	0.388	0.0
21-09-19 12:20	2	0.068	0.8959999999999999	0.22800000000000004
21-09-19 12:30	2	0.0	0.0	0.0
21-09-19 12:40	2	0.0	0.0	0.0
21-09-19 12:50	2	0.0	0.0	0.0
21-09-19 13:00	2	0.0	1.7719999999999998	0.036
21-09-19 13:10	2	0.0	0.0	0.0
21-09-19 13:20	2	0.12	1.548	0.024
21-09-19 13:30	2	0.0	0.0	0.0
21-09-19 13:40	2	0.0	0.0	0.0
21-09-19 13:50	2	0.0	0.0	0.0
21-09-19 14:00	2	0.0	0.0	0.0
21-09-19 14:10	2	1.048	0.052000000000000005	0.0
21-09-19 14:20	2	0.3	0.0	0.156
21-09-19 14:30	2	0.052000000000000005	0.0	0.8400000000000001
21-09-19 14:40	2	1.44	0.0	0.21200000000000002
21-09-19 14:50	2	0.0	0.0	0.0
21-09-19 15:00	2	0.40800000000000003	1.144	0.0
21-09-19 15:10	2	0.0	0.0	0.0
21-09-19 15:20	2	0.0	2.076	0.012
21-09-19 15:30	2	0.0	0.0	0.0
21-09-19 15:40	2	0.048	0.008	0.0
21-09-19 15:50	2	0.0	0.0	0.0
21-09-19 16:00	2	0.0	0.0	0.0
21-09-19 16:10	2	0.024	0.0	0.0
21-09-19 16:20	2	0.0	0.0	0.0
21-09-19 16:30	2	0.0	0.0	0.0
21-09-19 16:40	2	0.0	0.0	0.0
21-09-19 16:50	2	0.0	0.0	0.0
21-09-19 17:00	2	0.0	0.0	0.0
21-09-19 17:10	2	0.0	0.0	0.052000000000000005
21-09-19 17:20	2	0.04	0.0	0.016
21-09-19 17:30	2	0.0	0.0	0.0
21-09-19 17:40	2	0.0	0.0	0.0
21-09-19 17:50	2	0.0	0.0	0.0
21-09-19 18:00	2	0.08	0.396	0.008
21-09-19 18:10	2	0.984	0.6960000000000001	0.076
21-09-19 18:20	2	0.0	0.0	0.0
21-09-19 18:30	2	0.0	0.0	0.0
21-09-19 18:40	2	0.0	0.0	0.0
21-09-19 18:50	2	0.0	0.0	0.0
21-09-19 19:00	2	0.916	0.0	0.0
21-09-19 19:10	2	0.0	0.0	0.0
21-09-19 19:20	2	0.0	0.0	0.0
21-09-19 19:30	2	0.644	2.3560000000000003	5.956
21-09-19 19:40	2	2.556	0.604	1.472
21-09-19 19:50	2	2.104	0.6719999999999999	0.052000000000000005
21-09-19 20:00	2	0.10400000000000001	1.024	0.064
21-09-19 20:10	2	0.092	0.16	0.16
21-09-19 20:20	2	0.0	0.0	0.0
21-09-19 20:30	2	0.536	0.0	0.148
21-09-19 20:40	2	0.764	0.0	0.0
21-09-19 20:50	2	0.0	0.0	0.016
21-09-19 21:00	2	0.0	0.0	0.4
21-09-19 21:10	2	0.0	1.044	0.172
21-09-19 21:20	2	0.0	0.0	0.0
21-09-19 21:30	2	0.488	0.256	0.368
21-09-19 21:40	2	0.248	1.488	0.1
21-09-19 21:50	2	0.664	0.0	0.0
21-09-19 22:00	2	0.0	0.0	0.0
21-09-19 22:10	2	0.012	0.02	0.0
21-09-19 22:20	2	0.308	0.024	0.9039999999999999
21-09-19 22:30	2	3.2520000000000002	0.992	5.468
21-09-19 22:40	2	4.076	0.27199999999999996	3.476
21-09-19 22:50	2	0.5640000000000001	3.112	0.9559999999999998
21-09-19 23:00	2	0.45599999999999996	0.036	1.612
21-09-19 23:10	2	0.24000000000000005	0.244	0.36
21-09-19 23:20	2	0.0	0.584	0.636
21-09-19 23:30	2	1.6800000000000002	0.932	4.956
21-09-19 23:40	2	not_recorded	not_recorded	not_recorded
21-09-19 23:50	2	11.136	2.632	2.7439999999999998
21-09-20 00:00	2	7.296000000000001	2.516	3.2440000000000007
21-09-20 00:10	2	0.152	2.7	2.056
21-09-20 00:20	2	2.648	1.764	6.895999999999999
21-09-20 00:30	2	0.42400000000000004	0.0	0.148
21-09-20 00:40	2	1.052	0.6839999999999999	1.8960000000000001
21-09-20 00:50	2	11.748000000000001	3.7359999999999998	5.004
21-09-20 01:00	2	8.108	2.6439999999999997	1.7
21-09-20 01:10	2	0.35200000000000004	2.104	4.24
21-09-20 01:20	2	2.7920000000000003	6.204	1.272
21-09-20 01:30	2	8.18	3.9159999999999995	1.6040000000000003
21-09-20 01:40	2	6.024	2.936	1.572
21-09-20 01:50	2	6.292	7.996	2.004
21-09-20 02:00	2	9.02	4.932	0.296
21-09-20 02:10	2	16.588	7.840000000000001	0.696
21-09-20 02:20	2	9.620000000000001	10.559999999999999	2.9680000000000004
21-09-20 02:30	2	9.244	3.9839999999999995	0.968
21-09-20 02:40	2	6.5	6.016	0.776
21-09-20 02:50	2	7.4879999999999995	4.5920000000000005	2.3160000000000003
21-09-20 03:00	2	10.696	1.3599999999999999	0.20400000000000001
21-09-20 03:10	2	0.032	0.0	0.0
21-09-20 03:20	2	2.832	0.22000000000000003	0.33999999999999997
21-09-20 03:30	2	5.9	0.404	7.352000000000001
21-09-20 03:40	2	1.08	0.024	2.436
21-09-20 03:50	2	0.0	0.164	0.0
21-09-20 04:00	2	0.0	0.0	0.0
21-09-20 04:10	2	3.4520000000000004	0.068	0.16
21-09-20 04:20	2	0.0	0.0	0.0
21-09-20 04:30	2	0.0	0.0	0.0
21-09-20 04:40	2	0.11599999999999999	0.0	0.004
21-09-20 04:50	2	0.0	0.4600000000000001	0.18
21-09-20 05:00	2	2.576	7.9719999999999995	0.636
21-09-20 05:10	2	7.228	16.62	6.9799999999999995
21-09-20 05:20	2	5.524	9.852	2.6079999999999997
21-09-20 05:30	2	1.42	8.288	3.6799999999999997
21-09-20 05:40	2	0.42400000000000004	6.808	2.0
21-09-20 05:50	2	8.532	6.14	1.4280000000000002
21-09-20 06:00	2	9.872	12.136	4.468
21-09-20 06:10	2	16.887999999999998	9.012	2.928
21-09-20 06:20	2	6.252	6.24	3.968
21-09-20 06:30	2	11.048	7.1800000000000015	4.888
21-09-20 06:40	2	0.06799999999999999	6.340000000000001	4.072
21-09-20 06:50	2	0.0	0.0	0.0
21-09-20 07:00	3	0.0	0.44400000000000006	0.0
21-09-20 07:10	3	0.088	0.9040000000000001	0.08399999999999999
21-09-20 07:20	3	0.0	0.0	0.0
21-09-20 07:30	3	0.0	0.0	0.0
21-09-20 07:40	3	0.0	0.0	0.0
21-09-20 07:50	3	0.012	1.252	0.0
21-09-20 08:00	3	0.0	0.0	0.0
21-09-20 08:10	3	0.0	0.0	0.0
21-09-20 08:20	3	0.0	0.0	0.0
21-09-20 08:30	3	0.0	0.644	0.0
21-09-20 08:40	3	0.0	0.0	0.0
21-09-20 08:50	3	0.516	0.328	0.124
21-09-20 09:00	3	0.044	0.0	0.0
21-09-20 09:10	3	3.04	0.176	0.34
21-09-20 09:20	3	5.676	1.1320000000000001	0.084
21-09-20 09:30	3	0.4760000000000001	0.0	0.476
21-09-20 09:40	3	0.164	0.43200000000000005	0.0
21-09-20 09:50	3	3.832	0.324	1.524
21-09-20 10:00	3	4.376	2.564	0.7280000000000001
21-09-20 10:10	3	6.136000000000001	4.38	1.1600000000000001
21-09-20 10:20	3	7.184	11.288	2.528
21-09-20 10:30	3	9.7	4.928	2.952
21-09-20 10:40	3	0.156	1.7240000000000002	0.048
21-09-20 10:50	3	7.42	1.584	1.4040000000000001
21-09-20 11:00	3	0.548	0.0	0.0
21-09-20 11:10	3	0.46799999999999997	1.508	0.22400000000000003
21-09-20 11:20	3	0.1	0.8119999999999999	2.1239999999999997
21-09-20 11:30	3	0.064	0.0	3.344
21-09-20 11:40	3	0.21200000000000002	0.004	0.5640000000000001
21-09-20 11:50	3	0.0	0.0	0.0
21-09-20 12:00	3	2.836	0.552	0.0
21-09-20 12:10	3	0.0	0.032	2.404
21-09-20 12:20	3	0.0	0.096	0.072
21-09-20 12:30	3	0.852	0.008	0.0
21-09-20 12:40	3	0.41200000000000003	1.5479999999999998	0.08
21-09-20 12:50	3	1.86	0.11600000000000002	0.292
21-09-20 13:00	3	0.656	0.0	0.06
21-09-20 13:10	3	0.0	0.0	0.0
21-09-20 13:20	3	0.0	0.0	0.0
21-09-20 13:30	3	0.0	0.96	0.0
21-09-20 13:40	3	0.0	2.548	0.0
21-09-20 13:50	3	1.8199999999999998	0.22000000000000003	0.0
21-09-20 14:00	3	6.116	1.4440000000000002	1.224
21-09-20 14:10	3	1.184	0.0	0.0
21-09-20 14:20	3	0.0	0.0	0.0
21-09-20 14:30	3	0.0	0.0	0.164
21-09-20 14:40	3	0.0	0.0	0.0
21-09-20 14:50	3	0.0	0.0	0.368
21-09-20 15:00	3	0.0	0.0	0.0
21-09-20 15:10	3	0.0	0.0	0.0
21-09-20 15:20	3	0.24	2.124	0.016
21-09-20 15:30	3	10.908	13.372	3.032
21-09-20 15:40	3	22.284	21.4	19.216
21-09-20 15:50	3	10.532	17.276	8.120000000000001
21-09-20 16:00	3	9.384	9.260000000000002	5.976
21-09-20 16:10	3	6.064000000000001	8.048	2.456
21-09-20 16:20	3	5.644	3.468	1.152
21-09-20 16:30	3	1.1039999999999999	0.544	0.0
21-09-20 16:40	3	0.188	1.096	0.704
21-09-20 16:50	3	0.252	0.184	0.092
21-09-20 17:00	3	0.0	0.0	0.0
21-09-20 17:10	3	0.0	0.0	0.0
21-09-20 17:20	3	0.0	0.0	0.0
21-09-20 17:30	3	0.012	0.0	0.628
21-09-20 17:40	3	0.192	0.532	2.1879999999999997
21-09-20 17:50	3	0.0	0.576	0.21200000000000002
21-09-20 18:00	3	0.0	0.0	0.0
21-09-20 18:10	3	0.0	0.0	0.0
21-09-20 18:20	3	0.0	0.0	0.0
21-09-20 18:30	3	0.0	0.0	0.0
21-09-20 18:40	3	0.0	0.0	0.0
21-09-20 18:50	3	0.0	0.0	0.0
21-09-20 19:00	3	0.0	0.0	0.0
21-09-20 19:10	3	0.0	0.0	0.0
21-09-20 19:20	3	0.028000000000000004	0.984	0.784
21-09-20 19:30	3	5.392	1.624	3.46
21-09-20 19:40	3	3.376	2.484	6.552000000000001
21-09-20 19:50	3	5.516	6.228	0.9
21-09-20 20:00	3	1.5040000000000002	0.0	0.0
21-09-20 20:10	3	4.816	0.012	0.0
21-09-20 20:20	3	3.8280000000000003	0.0	0.4
21-09-20 20:30	3	0.052000000000000005	0.084	5.036
21-09-20 20:40	3	0.0	0.0	0.0
21-09-20 20:50	3	0.0	0.0	0.0
21-09-20 21:00	3	0.0	0.0	0.0
21-09-20 21:10	3	0.0	0.0	0.0
21-09-20 21:20	3	0.0	0.0	0.0
21-09-20 21:30	3	0.032	0.004	4.476000000000001
21-09-20 21:40	3	0.0	0.0	0.088
21-09-20 21:50	3	0.0	0.0	0.004
21-09-20 22:00	3	1.52	2.6239999999999997	0.8039999999999999
21-09-20 22:10	3	2.116	0.736	1.6039999999999999
21-09-20 22:20	3	5.736000000000001	2.512	2.028
21-09-20 22:30	3	0.012	0.0	0.004
21-09-20 22:40	3	0.008	0.0	0.0
21-09-20 22:50	3	3.428	0.376	1.8239999999999998
21-09-20 23:00	3	0.028000000000000004	0.20400000000000001	0.364
21-09-20 23:10	3	0.45200000000000007	0.624	3.252
21-09-20 23:20	3	0.604	0.08399999999999999	2.004
21-09-20 23:30	3	4.0120000000000005	0.004	1.064
21-09-20 23:40	3	2.9880000000000004	0.6839999999999999	0.612
21-09-20 23:50	3	1.116	0.068	1.8
21-09-21 00:00	3	2.772	2.148	4.176
21-09-21 00:10	3	8.108	14.448000000000002	10.02
21-09-21 00:20	3	2.104	0.96	1.904
21-09-21 00:30	3	1.8080000000000003	6.0680000000000005	4.284
21-09-21 00:40	3	1.6640000000000001	5.74	2.072
21-09-21 00:50	3	8.896	8.84	4.712000000000001
21-09-21 01:00	3	9.672	7.268000000000001	4.024
21-09-21 01:10	3	0.012	1.076	3.872
21-09-21 01:20	3	0.128	1.52	0.16
21-09-21 01:30	3	0.076	0.592	0.02
21-09-21 01:40	3	0.064	6.984	0.20800000000000002
21-09-21 01:50	3	0.156	8.819999999999999	0.12
21-09-21 02:00	3	4.472	0.716	0.132
21-09-21 02:10	3	4.568	1.4120000000000001	3.176
21-09-21 02:20	3	6.0680000000000005	3.052	2.98
21-09-21 02:30	3	6.852000000000001	2.444	0.1
21-09-21 02:40	3	6.492	0.188	0.932
21-09-21 02:50	3	3.108	0.12	0.02
21-09-21 03:00	3	12.104	0.404	2.2800000000000002
21-09-21 03:10	3	11.5	1.7759999999999998	0.0
21-09-21 03:20	3	0.05600000000000001	0.36	0.33199999999999996
21-09-21 03:30	3	2.9200000000000004	3.3839999999999995	4.808
21-09-21 03:40	3	0.4	1.8360000000000003	0.008
21-09-21 03:50	3	2.516	3.012	2.988
21-09-21 04:00	3	0.8560000000000001	0.5	1.572
21-09-21 04:10	3	1.188	3.9840000000000004	0.244
21-09-21 04:20	3	0.0	0.0	0.0
21-09-21 04:30	3	1.28	1.124	3.052
21-09-21 04:40	3	0.0	4.368	0.0
21-09-21 04:50	3	0.23600000000000004	2.08	0.45600000000000007
21-09-21 05:00	3	3.9720000000000004	17.824	1.204
21-09-21 05:10	3	2.336	8.992	0.124
21-09-21 05:20	3	12.011999999999999	11.636	5.24
21-09-21 05:30	3	1.94	3.6399999999999997	10.315999999999999
21-09-21 05:40	3	7.736	11.204	4.148000000000001
21-09-21 05:50	3	7.412000000000001	8.604000000000001	3.196
21-09-21 06:00	3	4.0520000000000005	4.140000000000001	3.176
21-09-21 06:10	3	4.768	14.372	3.232
21-09-21 06:20	3	0.40800000000000003	1.112	2.66
21-09-21 06:30	3	4.656000000000001	3.3240000000000003	4.272
21-09-21 06:40	3	2.04	1.236	0.6559999999999999
21-09-21 06:50	3	0.016	0.028000000000000004	0.0
21-09-21 07:00	4	0.0	0.0	0.0
21-09-21 07:10	4	1.504	2.508	0.5439999999999999
21-09-21 07:20	4	0.0	0.016	0.0
21-09-21 07:30	4	0.14	1.268	0.004
21-09-21 07:40	4	0.304	0.0	0.0
21-09-21 07:50	4	0.584	0.33599999999999997	0.0
21-09-21 08:00	4	0.0	0.0	0.0
21-09-21 08:10	4	0.012	0.0	0.0
21-09-21 08:20	4	2.0799999999999996	4.192	3.5
21-09-21 08:30	4	7.984	11.324000000000002	3.4159999999999995
21-09-21 08:40	4	3.716	7.336	5.332
21-09-21 08:50	4	9.0	3.068	2.444
21-09-21 09:00	4	4.476000000000001	4.688000000000001	2.4
21-09-21 09:10	4	0.008	0.0	0.0
21-09-21 09:20	4	2.768	0.0	0.336
21-09-21 09:30	4	1.8960000000000001	0.0	0.336
21-09-21 09:40	4	0.0	0.0	0.0
21-09-21 09:50	4	0.368	0.0	0.0
21-09-21 10:00	4	6.720000000000001	4.352	9.408
21-09-21 10:10	4	22.528	10.744	6.696000000000001
21-09-21 10:20	4	10.059999999999999	17.3	15.868
21-09-21 10:30	4	4.436	9.172	13.728
21-09-21 10:40	4	0.26799999999999996	2.6239999999999997	3.3240000000000003
21-09-21 10:50	4	0.952	0.656	0.0
21-09-21 11:00	4	0.0	0.0	0.0
21-09-21 11:10	4	1.8960000000000001	0.064	0.016
21-09-21 11:20	4	0.52	0.036	0.42400000000000004
21-09-21 11:30	4	0.0	0.0	0.0
21-09-21 11:40	4	0.08399999999999999	0.0	0.0
21-09-21 11:50	4	0.0	0.0	0.0
21-09-21 12:00	4	0.0	0.0	0.0
21-09-21 12:10	4	0.0	0.0	0.0
21-09-21 12:20	4	0.0	0.0	0.0
21-09-21 12:30	4	0.0	0.0	0.0
21-09-21 12:40	4	0.272	0.236	0.24
21-09-21 12:50	4	0.0	0.0	0.0
21-09-21 13:00	4	0.492	0.0	0.632
21-09-21 13:10	4	0.0	0.0	0.0
21-09-21 13:20	4	0.23600000000000004	1.28	0.0
21-09-21 13:30	4	0.0	0.0	0.0
21-09-21 13:40	4	0.584	0.0	0.0
21-09-21 13:50	4	0.0	0.0	0.0
21-09-21 14:00	4	0.0	0.0	0.0
21-09-21 14:10	4	0.008	0.1	0.092
21-09-21 14:20	4	3.3520000000000003	0.7	0.20800000000000002
21-09-21 14:30	4	7.160000000000001	2.7760000000000002	4.196
21-09-21 14:40	4	5.808	2.7560000000000002	0.8280000000000001
21-09-21 14:50	4	0.0	0.0	0.008
21-09-21 15:00	4	0.0	0.0	0.0
21-09-21 15:10	4	0.0	0.0	0.0
21-09-21 15:20	4	0.0	0.0	0.0
21-09-21 15:30	4	0.0	0.0	0.0
21-09-21 15:40	4	0.0	0.0	0.0
21-09-21 15:50	4	0.0	0.064	0.0
21-09-21 16:00	4	0.10400000000000001	0.0	0.02
21-09-21 16:10	4	0.0	0.008	0.0
21-09-21 16:20	4	0.0	0.0	0.0
21-09-21 16:30	4	0.0	0.0	0.0
21-09-21 16:40	4	0.0	0.0	0.0
21-09-21 16:50	4	0.148	0.0	0.0
21-09-21 17:00	4	0.0	0.0	0.0
21-09-21 17:10	4	0.04	0.10400000000000001	0.0
21-09-21 17:20	4	0.0	0.0	0.0
21-09-21 17:30	4	0.16	0.2	0.768
21-09-21 17:40	4	0.924	0.608	0.044
21-09-21 17:50	4	0.484	0.26	0.0
21-09-21 18:00	4	1.3960000000000001	0.28	0.136
21-09-21 18:10	4	0.0	0.0	0.0
21-09-21 18:20	4	0.20800000000000002	0.0	0.10800000000000001
21-09-21 18:30	4	0.0	0.0	0.0
21-09-21 18:40	4	0.3	0.752	0.552
21-09-21 18:50	4	0.0	0.844	0.32
21-09-21 19:00	4	1.004	2.42	0.096
21-09-21 19:10	4	0.6	1.008	0.036
21-09-21 19:20	4	3.876	0.648	0.0
21-09-21 19:30	4	0.02	0.0	0.0
21-09-21 19:40	4	0.0	0.0	0.012
21-09-21 19:50	4	0.45200000000000007	3.0040000000000004	1.9240000000000002
21-09-21 20:00	4	0.004	0.08399999999999999	0.0
21-09-21 20:10	4	0.0	0.004	0.0
21-09-21 20:20	4	0.11599999999999999	0.828	0.0
21-09-21 20:30	4	0.008	0.0	0.0
21-09-21 20:40	4	0.0	0.0	0.0
21-09-21 20:50	4	0.0	0.0	0.0
21-09-21 21:00	4	4.0200000000000005	0.0	0.004
21-09-21 21:10	4	1.508	0.568	0.004
21-09-21 21:20	4	2.2399999999999998	2.184	0.708
21-09-21 21:30	4	10.072	2.372	1.8679999999999999
21-09-21 21:40	4	0.892	0.02	1.8719999999999999
21-09-21 21:50	4	0.62	0.924	0.828
21-09-21 22:00	4	0.0	0.0	1.44
21-09-21 22:10	4	0.136	0.368	1.2840000000000003
21-09-21 22:20	4	1.596	3.496	0.9480000000000001
21-09-21 22:30	4	1.168	1.3840000000000001	0.14
21-09-21 22:40	4	0.576	0.0	0.716
21-09-21 22:50	4	0.024	0.072	3.2520000000000002
21-09-21 23:00	4	0.0	0.0	0.0
21-09-21 23:10	4	0.712	0.0	0.128
21-09-21 23:20	4	1.096	0.332	0.172
21-09-21 23:30	4	2.384	3.5200000000000005	3.7439999999999998
21-09-21 23:40	4	5.32	4.6240000000000006	5.868
21-09-21 23:50	4	6.936	5.048	2.9240000000000004
21-09-22 00:00	4	0.192	6.808	5.5600000000000005
21-09-22 00:10	4	1.208	3.9	10.344
21-09-22 00:20	4	0.752	2.3120000000000003	8.604000000000001
21-09-22 00:30	4	0.308	0.42000000000000004	0.136
21-09-22 00:40	4	1.956	3.596	3.4880000000000004
21-09-22 00:50	4	0.0	0.024	0.08
21-09-22 01:00	4	5.204	1.052	0.668
21-09-22 01:10	4	4.444	5.023999999999999	0.664
21-09-22 01:20	4	5.052	7.095999999999999	0.9360000000000002
21-09-22 01:30	4	10.123999999999999	7.492	0.33599999999999997
21-09-22 01:40	4	9.98	0.852	0.612
21-09-22 01:50	4	4.92	0.792	0.0
21-09-22 02:00	4	5.436	0.40800000000000003	3.832
21-09-22 02:10	4	12.528	6.116	5.008
21-09-22 02:20	4	14.876	11.216	3.3520000000000003
21-09-22 02:30	4	12.180000000000001	9.156	1.9120000000000001
21-09-22 02:40	4	7.964	11.708000000000002	2.276
21-09-22 02:50	4	9.212	7.064	2.676
21-09-22 03:00	4	6.444	11.596	2.584
21-09-22 03:10	4	4.9479999999999995	2.484	1.296
21-09-22 03:20	4	4.683999999999999	4.5040000000000004	3.4840000000000004
21-09-22 03:30	4	1.528	2.372	7.832000000000001
21-09-22 03:40	4	0.0	0.0	0.092
21-09-22 03:50	4	0.10800000000000001	0.0	0.048
21-09-22 04:00	4	0.0	0.0	0.0
21-09-22 04:10	4	0.0	0.0	0.0
21-09-22 04:20	4	0.036	1.916	0.268
21-09-22 04:30	4	0.8440000000000001	6.304	1.448
21-09-22 04:40	4	5.095999999999999	3.72	0.576
21-09-22 04:50	4	0.176	12.6	2.476
21-09-22 05:00	4	0.0	5.532000000000001	0.0
21-09-22 05:10	4	7.356	7.184	1.384
21-09-22 05:20	4	3.5200000000000005	6.786666666666666	3.2488888888888887
21-09-22 05:30	4	6.192	11.092	0.8
21-09-22 05:40	4	2.4200000000000004	9.384	0.32
21-09-22 05:50	4	3.3280000000000003	12.344	0.9480000000000001
21-09-22 06:00	4	5.212	1.084	1.8599999999999999
21-09-22 06:10	4	1.064	15.508000000000001	0.15999999999999998
21-09-22 06:20	4	10.879999999999999	5.6240000000000006	2.512
21-09-22 06:30	4	13.228	2.732	3.136
21-09-22 06:40	4	1.3639999999999999	4.612	3.168
21-09-22 06:50	4	0.376	9.404	0.004
21-09-22 07:00	5	0.0	0.0	0.0
21-09-22 07:10	5	0.0	0.0	0.0
21-09-22 07:20	5	6.000000000000001	10.164000000000001	8.404
21-09-22 07:30	5	0.18	0.0	2.56
21-09-22 07:40	5	0.0	0.0	0.0
21-09-22 07:50	5	1.044	0.0	0.0
21-09-22 08:00	5	0.0	0.0	0.14
21-09-22 08:10	5	0.0	0.0	0.0
21-09-22 08:20	5	0.0	0.0	0.0
21-09-22 08:30	5	0.10800000000000001	0.0	0.0
21-09-22 08:40	5	0.0	0.0	0.0
21-09-22 08:50	5	0.0	0.0	0.0
21-09-22 09:00	5	0.0	0.0	0.0
21-09-22 09:10	5	0.0	0.0	0.0
21-09-22 09:20	5	0.516	0.0	0.0
21-09-22 09:30	5	0.524	0.036	0.22400000000000003
21-09-22 09:40	5	4.044	2.384	0.42800000000000005
21-09-22 09:50	5	9.756	1.8679999999999999	0.8800000000000001
21-09-22 10:00	5	14.484	2.7	12.052000000000001
21-09-22 10:10	5	4.956	1.2920000000000003	0.164
21-09-22 10:20	5	0.0	0.0	0.0
21-09-22 10:30	5	0.828	2.66	3.184
21-09-22 10:40	5	5.5120000000000005	0.772	0.3
21-09-22 10:50	5	3.8600000000000003	2.56	1.0879999999999999
21-09-22 11:00	5	15.943999999999999	0.528	10.232000000000001
21-09-22 11:10	5	6.112	1.748	7.9799999999999995
21-09-22 11:20	5	9.924000000000001	0.504	2.056
21-09-22 11:30	5	5.92	0.784	1.576
21-09-22 11:40	5	6.624	0.252	1.8719999999999999
21-09-22 11:50	5	7.236	2.396	2.408
21-09-22 12:00	5	4.948	3.4760000000000004	0.772
21-09-22 12:10	5	0.012	0.11599999999999999	0.0
21-09-22 12:20	5	0.0	0.0	0.0
21-09-22 12:30	5	0.0	0.0	0.0
21-09-22 12:40	5	0.0	0.0	0.0
21-09-22 12:50	5	0.0	0.0	0.0
21-09-22 13:00	5	0.0	0.0	0.0
21-09-22 13:10	5	0.0	0.0	0.0
21-09-22 13:20	5	0.0	0.0	0.0
21-09-22 13:30	5	0.044	0.188	0.0
21-09-22 13:40	5	0.0	0.0	0.0
21-09-22 13:50	5	0.0	0.0	0.0
21-09-22 14:00	5	0.9400000000000001	0.012	0.0
21-09-22 14:10	5	0.0	0.0	0.0
21-09-22 14:20	5	0.0	0.0	0.0
21-09-22 14:30	5	0.0	0.0	0.0
21-09-22 14:40	5	0.624	0.024	0.0
21-09-22 14:50	5	0.06	1.4840000000000002	1.7080000000000002
21-09-22 15:00	5	0.0	0.0	0.0
21-09-22 15:10	5	0.0	0.0	0.0
21-09-22 15:20	5	0.0	0.0	0.0
21-09-22 15:30	5	0.0	0.0	0.0
21-09-22 15:40	5	0.0	0.0	0.0
21-09-22 15:50	5	0.0	0.0	0.0
21-09-22 16:00	5	0.0	0.0	0.0
21-09-22 16:10	5	0.0	0.0	0.0
21-09-22 16:20	5	0.0	0.0	0.0
21-09-22 16:30	5	0.0	0.0	0.0
21-09-22 16:40	5	3.052	0.16	0.748
21-09-22 16:50	5	1.168	0.20800000000000002	2.148
21-09-22 17:00	5	0.0	0.0	0.0
21-09-22 17:10	5	0.0	0.0	0.0
21-09-22 17:20	5	0.0	0.0	0.0
21-09-22 17:30	5	0.0	0.1	0.0
21-09-22 17:40	5	0.0	1.028	0.0
21-09-22 17:50	5	0.0	0.0	0.0
21-09-22 18:00	5	0.0	0.0	0.0
21-09-22 18:10	5	0.0	0.0	0.0
21-09-22 18:20	5	0.0	0.0	0.0
21-09-22 18:30	5	0.0	0.012	0.0
21-09-22 18:40	5	0.148	0.008	0.184
21-09-22 18:50	5	1.036	0.06799999999999999	1.392
21-09-22 19:00	5	0.56	0.17600000000000002	0.012
21-09-22 19:10	5	0.0	0.0	0.0
21-09-22 19:20	5	0.004	0.0	0.0
21-09-22 19:30	5	0.0	0.0	0.0
21-09-22 19:40	5	0.0	0.384	0.0
21-09-22 19:50	5	0.0	0.0	0.0
21-09-22 20:00	5	0.0	0.0	0.0
21-09-22 20:10	5	0.0	0.06	0.08399999999999999
21-09-22 20:20	5	1.9120000000000001	3.128	0.8240000000000001
21-09-22 20:30	5	0.23200000000000004	0.696	0.23200000000000004
21-09-22 20:40	5	0.06000000000000001	0.0	0.43200000000000005
21-09-22 20:50	5	5.86	0.076	0.8320000000000001
21-09-22 21:00	5	2.28	0.02	0.26399999999999996
21-09-22 21:10	5	0.076	0.0	0.0
21-09-22 21:20	5	4.944000000000001	2.6479999999999997	3.444
21-09-22 21:30	5	0.312	0.636	5.464
21-09-22 21:40	5	2.7600000000000002	3.1	1.104
21-09-22 21:50	5	2.3240000000000003	0.004	0.596
21-09-22 22:00	5	0.13199999999999998	0.008	2.18
21-09-22 22:10	5	0.012	0.172	2.416
21-09-22 22:20	5	0.0	0.0	0.0
21-09-22 22:30	5	0.54	0.13999999999999999	1.42
21-09-22 22:40	5	0.288	2.792	0.924
21-09-22 22:50	5	2.344	12.216	4.852
21-09-22 23:00	5	2.1399999999999997	7.264	0.9199999999999999
21-09-22 23:10	5	4.74	5.9239999999999995	1.584
21-09-22 23:20	5	0.292	0.0	1.748
21-09-22 23:30	5	0.6880000000000001	1.7	5.720000000000001
21-09-22 23:40	5	2.896	0.11200000000000002	1.532
21-09-22 23:50	5	1.524	0.21200000000000002	1.704
21-09-23 00:00	5	2.988	3.3280000000000003	3.5840000000000005
21-09-23 00:10	5	6.220000000000001	2.484	9.18
21-09-23 00:20	5	1.036	7.212000000000001	4.468
21-09-23 00:30	5	3.1999999999999997	3.148	3.692
21-09-23 00:40	5	0.632	0.5519999999999999	3.2039999999999997
21-09-23 00:50	5	4.9719999999999995	1.2120000000000002	8.080000000000002
21-09-23 01:00	5	4.612	2.2960000000000003	4.988
21-09-23 01:10	5	2.54	6.779999999999999	1.328
21-09-23 01:20	5	3.624	2.9	4.0
21-09-23 01:30	5	2.028	0.9559999999999998	0.24000000000000005
21-09-23 01:40	5	7.832000000000001	16.028	2.248
21-09-23 01:50	5	7.444	5.42	0.236
21-09-23 02:00	5	8.452	18.016	1.324
21-09-23 02:10	5	7.0840000000000005	4.968	0.376
21-09-23 02:20	5	15.0	8.964	3.132
21-09-23 02:30	5	3.2159999999999997	5.96	2.624
21-09-23 02:40	5	1.816	0.0	0.0
21-09-23 02:50	5	0.0	0.0	0.352
21-09-23 03:00	5	0.0	0.0	0.0
21-09-23 03:10	5	6.6240000000000006	0.1	0.43200000000000005
21-09-23 03:20	5	0.07200000000000001	0.0	0.0
21-09-23 03:30	5	4.132	0.26799999999999996	0.048
21-09-23 03:40	5	3.16	0.548	0.5
21-09-23 03:50	5	3.864	6.072	7.92
21-09-23 04:00	5	1.3800000000000001	5.704	0.592
21-09-23 04:10	5	5.192	7.984	7.764
21-09-23 04:20	5	3.664	0.45599999999999996	7.376
21-09-23 04:30	5	8.348	3.056	0.68
21-09-23 04:40	5	5.576	5.136	1.7120000000000002
21-09-23 04:50	5	11.4	10.992	5.552
21-09-23 05:00	5	0.96	0.02	1.9760000000000002
21-09-23 05:10	5	5.916	3.7359999999999998	7.82
21-09-23 05:20	5	0.524	2.056	0.688
21-09-23 05:30	5	12.9	5.908	4.588
21-09-23 05:40	5	5.136	1.2	2.616
21-09-23 05:50	5	9.608	15.328	4.664
21-09-23 06:00	5	4.288	2.268	4.54
21-09-23 06:10	5	1.8520000000000003	7.556	1.432
21-09-23 06:20	5	0.484	5.843999999999999	5.595999999999999
21-09-23 06:30	5	0.8039999999999999	10.876000000000001	10.436
21-09-23 06:40	5	0.11200000000000002	3.592	0.36
21-09-23 06:50	5	0.12	0.0	0.0
21-09-23 07:00	6	0.0	0.0	0.0
21-09-23 07:10	6	0.0	0.0	0.0
21-09-23 07:20	6	2.012	2.58	0.664
21-09-23 07:30	6	4.852	3.012	1.248
21-09-23 07:40	6	0.0	0.0	0.0
21-09-23 07:50	6	0.0	0.0	0.0
21-09-23 08:00	6	0.0	0.0	0.0
21-09-23 08:10	6	0.0	0.0	0.0
21-09-23 08:20	6	0.0	0.0	0.0
21-09-23 08:30	6	0.0	0.0	0.0
21-09-23 08:40	6	0.0	0.0	0.0
21-09-23 08:50	6	0.0	0.0	0.0
21-09-23 09:00	6	0.796	0.004	0.0
21-09-23 09:10	6	0.0	0.0	0.0
21-09-23 09:20	6	1.232	0.028000000000000004	0.0
21-09-23 09:30	6	2.076	0.11200000000000002	0.256
21-09-23 09:40	6	1.528	2.864	0.16
21-09-23 09:50	6	4.244	1.8519999999999999	2.18
21-09-23 10:00	6	8.580000000000002	3.5519999999999996	3.22
21-09-23 10:10	6	19.973333333333333	17.36	10.253333333333334
21-09-23 10:20	6	not_recorded	not_recorded	not_recorded
21-09-23 10:30	6	not_recorded	not_recorded	not_recorded
21-09-23 10:40	6	not_recorded	not_recorded	not_recorded
21-09-23 10:50	6	not_recorded	not_recorded	not_recorded
21-09-23 11:00	6	not_recorded	not_recorded	not_recorded
21-09-23 11:10	6	not_recorded	not_recorded	not_recorded
21-09-23 11:20	6	not_recorded	not_recorded	not_recorded
21-09-23 11:30	6	not_recorded	not_recorded	not_recorded
21-09-23 11:40	6	not_recorded	not_recorded	not_recorded
21-09-23 11:50	6	not_recorded	not_recorded	not_recorded
21-09-23 12:00	6	not_recorded	not_recorded	not_recorded
21-09-23 12:10	6	not_recorded	not_recorded	not_recorded
21-09-23 12:20	6	not_recorded	not_recorded	not_recorded
21-09-23 12:30	6	not_recorded	not_recorded	not_recorded
21-09-23 12:40	6	not_recorded	not_recorded	not_recorded
21-09-23 12:50	6	not_recorded	not_recorded	not_recorded
21-09-23 13:00	6	not_recorded	not_recorded	not_recorded
21-09-23 13:10	6	not_recorded	not_recorded	not_recorded
21-09-23 13:20	6	not_recorded	not_recorded	not_recorded
21-09-23 13:30	6	not_recorded	not_recorded	not_recorded
21-09-23 13:40	6	not_recorded	not_recorded	not_recorded
21-09-23 13:50	6	not_recorded	not_recorded	not_recorded
21-09-23 14:00	6	not_recorded	not_recorded	not_recorded
21-09-23 14:10	6	not_recorded	not_recorded	not_recorded
21-09-23 14:20	6	not_recorded	not_recorded	not_recorded
21-09-23 14:30	6	not_recorded	not_recorded	not_recorded
21-09-23 14:40	6	not_recorded	not_recorded	not_recorded
21-09-23 14:50	6	not_recorded	not_recorded	not_recorded
21-09-23 15:00	6	not_recorded	not_recorded	not_recorded
21-09-23 15:10	6	not_recorded	not_recorded	not_recorded
21-09-23 15:20	6	not_recorded	not_recorded	not_recorded
21-09-23 15:30	6	not_recorded	not_recorded	not_recorded
21-09-23 15:40	6	not_recorded	not_recorded	not_recorded
21-09-23 15:50	6	not_recorded	not_recorded	not_recorded
21-09-23 16:00	6	not_recorded	not_recorded	not_recorded
21-09-23 16:10	6	not_recorded	not_recorded	not_recorded
21-09-23 16:20	6	not_recorded	not_recorded	not_recorded
21-09-23 16:30	6	not_recorded	not_recorded	not_recorded
21-09-23 16:40	6	not_recorded	not_recorded	not_recorded
21-09-23 16:50	6	not_recorded	not_recorded	not_recorded
21-09-23 17:00	6	not_recorded	not_recorded	not_recorded
21-09-23 17:10	6	not_recorded	not_recorded	not_recorded
21-09-23 17:20	6	not_recorded	not_recorded	not_recorded
21-09-23 17:30	6	not_recorded	not_recorded	not_recorded
21-09-23 17:40	6	not_recorded	not_recorded	not_recorded
21-09-23 17:50	6	not_recorded	not_recorded	not_recorded
21-09-23 18:00	6	not_recorded	not_recorded	not_recorded
21-09-23 18:10	6	not_recorded	not_recorded	not_recorded
21-09-23 18:20	6	not_recorded	not_recorded	not_recorded
21-09-23 18:30	6	not_recorded	not_recorded	not_recorded
21-09-23 18:40	6	not_recorded	not_recorded	not_recorded
21-09-23 18:50	6	not_recorded	not_recorded	not_recorded
21-09-23 19:00	6	not_recorded	not_recorded	not_recorded
21-09-23 19:10	6	not_recorded	not_recorded	not_recorded
21-09-23 19:20	6	not_recorded	not_recorded	not_recorded
21-09-23 19:30	6	not_recorded	not_recorded	not_recorded
21-09-23 19:40	6	not_recorded	not_recorded	not_recorded
21-09-23 19:50	6	not_recorded	not_recorded	not_recorded
21-09-23 20:00	6	not_recorded	not_recorded	not_recorded
21-09-23 20:10	6	not_recorded	not_recorded	not_recorded
21-09-23 20:20	6	not_recorded	not_recorded	not_recorded
21-09-23 20:30	6	not_recorded	not_recorded	not_recorded
21-09-23 20:40	6	not_recorded	not_recorded	not_recorded
21-09-23 20:50	6	not_recorded	not_recorded	not_recorded
21-09-23 21:00	6	not_recorded	not_recorded	not_recorded
21-09-23 21:10	6	not_recorded	not_recorded	not_recorded
21-09-23 21:20	6	not_recorded	not_recorded	not_recorded
21-09-23 21:30	6	not_recorded	not_recorded	not_recorded
21-09-23 21:40	6	not_recorded	not_recorded	not_recorded
21-09-23 21:50	6	not_recorded	not_recorded	not_recorded
21-09-23 22:00	6	not_recorded	not_recorded	not_recorded
21-09-23 22:10	6	not_recorded	not_recorded	not_recorded
21-09-23 22:20	6	not_recorded	not_recorded	not_recorded
21-09-23 22:30	6	not_recorded	not_recorded	not_recorded
21-09-23 22:40	6	not_recorded	not_recorded	not_recorded
21-09-23 22:50	6	not_recorded	not_recorded	not_recorded
21-09-23 23:00	6	not_recorded	not_recorded	not_recorded
21-09-23 23:10	6	not_recorded	not_recorded	not_recorded
21-09-23 23:20	6	not_recorded	not_recorded	not_recorded
21-09-23 23:30	6	not_recorded	not_recorded	not_recorded
21-09-23 23:40	6	not_recorded	not_recorded	not_recorded
21-09-23 23:50	6	not_recorded	not_recorded	not_recorded
21-09-24 00:00	6	not_recorded	not_recorded	not_recorded
21-09-24 00:10	6	not_recorded	not_recorded	not_recorded
21-09-24 00:20	6	not_recorded	not_recorded	not_recorded
21-09-24 00:30	6	not_recorded	not_recorded	not_recorded
21-09-24 00:40	6	not_recorded	not_recorded	not_recorded
21-09-24 00:50	6	not_recorded	not_recorded	not_recorded
21-09-24 01:00	6	not_recorded	not_recorded	not_recorded
21-09-24 01:10	6	not_recorded	not_recorded	not_recorded
21-09-24 01:20	6	not_recorded	not_recorded	not_recorded
21-09-24 01:30	6	not_recorded	not_recorded	not_recorded
21-09-24 01:40	6	not_recorded	not_recorded	not_recorded
21-09-24 01:50	6	not_recorded	not_recorded	not_recorded
21-09-24 02:00	6	not_recorded	not_recorded	not_recorded
21-09-24 02:10	6	not_recorded	not_recorded	not_recorded
21-09-24 02:20	6	not_recorded	not_recorded	not_recorded
21-09-24 02:30	6	not_recorded	not_recorded	not_recorded
21-09-24 02:40	6	not_recorded	not_recorded	not_recorded
21-09-24 02:50	6	not_recorded	not_recorded	not_recorded
21-09-24 03:00	6	not_recorded	not_recorded	not_recorded
21-09-24 03:10	6	not_recorded	not_recorded	not_recorded
21-09-24 03:20	6	not_recorded	not_recorded	not_recorded
21-09-24 03:30	6	not_recorded	not_recorded	not_recorded
21-09-24 03:40	6	not_recorded	not_recorded	not_recorded
21-09-24 03:50	6	not_recorded	not_recorded	not_recorded
21-09-24 04:00	6	not_recorded	not_recorded	not_recorded
21-09-24 04:10	6	not_recorded	not_recorded	not_recorded
21-09-24 04:20	6	not_recorded	not_recorded	not_recorded
21-09-24 04:30	6	not_recorded	not_recorded	not_recorded
21-09-24 04:40	6	not_recorded	not_recorded	not_recorded
21-09-24 04:50	6	not_recorded	not_recorded	not_recorded
21-09-24 05:00	6	not_recorded	not_recorded	not_recorded
21-09-24 05:10	6	not_recorded	not_recorded	not_recorded
21-09-24 05:20	6	not_recorded	not_recorded	not_recorded
21-09-24 05:30	6	not_recorded	not_recorded	not_recorded
21-09-24 05:40	6	not_recorded	not_recorded	not_recorded
21-09-24 05:50	6	not_recorded	not_recorded	not_recorded
21-09-24 06:00	6	not_recorded	not_recorded	not_recorded
21-09-24 06:10	6	not_recorded	not_recorded	not_recorded
21-09-24 06:20	6	not_recorded	not_recorded	not_recorded
21-09-24 06:30	6	not_recorded	not_recorded	not_recorded
21-09-24 06:40	6	not_recorded	not_recorded	not_recorded
21-09-24 06:50	6	not_recorded	not_recorded	not_recorded
