# Supplementary material for: Rodent home cage monitoring for preclinical safety pharmacology assessment: results of a multi-company validation evaluating nonclinical and clinical data from three compounds
Source: Front Toxicol. 2025 Nov 5;7:1655330. doi: 10.3389/ftox.2025.1655330 (PMC12626872; doi:10.3389/ftox.2025.1655330)
Supplement: Supplementary file 1 [file DataSheet1.zip › GSK/GSK_Rearing_VEH_Cage-1.csv]

timestamp	day_index	985141003627866	985141003627867	985141003627868
21-09-03 07:00	-4	not_recorded	not_recorded	not_recorded
21-09-03 07:10	-4	not_recorded	not_recorded	not_recorded
21-09-03 07:20	-4	not_recorded	not_recorded	not_recorded
21-09-03 07:30	-4	not_recorded	not_recorded	not_recorded
21-09-03 07:40	-4	not_recorded	not_recorded	not_recorded
21-09-03 07:50	-4	not_recorded	not_recorded	not_recorded
21-09-03 08:00	-4	not_recorded	not_recorded	not_recorded
21-09-03 08:10	-4	not_recorded	not_recorded	not_recorded
21-09-03 08:20	-4	not_recorded	not_recorded	not_recorded
21-09-03 08:30	-4	not_recorded	not_recorded	not_recorded
21-09-03 08:40	-4	not_recorded	not_recorded	not_recorded
21-09-03 08:50	-4	not_recorded	not_recorded	not_recorded
21-09-03 09:00	-4	not_recorded	not_recorded	not_recorded
21-09-03 09:10	-4	not_recorded	not_recorded	not_recorded
21-09-03 09:20	-4	not_recorded	not_recorded	not_recorded
21-09-03 09:30	-4	not_recorded	not_recorded	not_recorded
21-09-03 09:40	-4	not_recorded	not_recorded	not_recorded
21-09-03 09:50	-4	7.5040000000000004	3.4799999999999995	3.96
21-09-03 10:00	-4	4.532000000000001	2.472	0.8
21-09-03 10:10	-4	0.008	0.0	0.012
21-09-03 10:20	-4	4.24	2.2359999999999998	0.736
21-09-03 10:30	-4	0.0	0.0	0.0
21-09-03 10:40	-4	0.0	0.0	0.0
21-09-03 10:50	-4	0.0	0.0	0.0
21-09-03 11:00	-4	0.0	0.0	0.0
21-09-03 11:10	-4	0.0	0.0	0.0
21-09-03 11:20	-4	0.0	0.0	0.0
21-09-03 11:30	-4	0.0	0.0	0.0
21-09-03 11:40	-4	0.0	0.0	0.0
21-09-03 11:50	-4	0.0	0.0	0.0
21-09-03 12:00	-4	0.0	0.0	0.0
21-09-03 12:10	-4	0.0	0.0	0.0
21-09-03 12:20	-4	0.0	0.0	0.0
21-09-03 12:30	-4	0.0	0.0	0.0
21-09-03 12:40	-4	0.0	0.0	0.0
21-09-03 12:50	-4	0.04	0.024	0.004
21-09-03 13:00	-4	0.0	0.0	0.0
21-09-03 13:10	-4	0.0	0.0	0.0
21-09-03 13:20	-4	0.0	0.0	0.0
21-09-03 13:30	-4	0.656	0.072	0.0
21-09-03 13:40	-4	0.0	0.0	0.0
21-09-03 13:50	-4	0.0	0.8960000000000001	1.516
21-09-03 14:00	-4	0.02	0.0	1.596
21-09-03 14:10	-4	0.0	0.0	0.0
21-09-03 14:20	-4	0.0	0.0	0.0
21-09-03 14:30	-4	2.9840000000000004	0.696	1.492
21-09-03 14:40	-4	3.3600000000000003	0.252	0.26
21-09-03 14:50	-4	1.312	0.0	0.05600000000000001
21-09-03 15:00	-4	0.0	0.0	0.0
21-09-03 15:10	-4	0.0	0.0	0.0
21-09-03 15:20	-4	0.0	0.0	0.0
21-09-03 15:30	-4	0.748	0.004	0.0
21-09-03 15:40	-4	0.0	0.0	0.0
21-09-03 15:50	-4	0.0	0.0	0.004
21-09-03 16:00	-4	0.316	0.316	0.22800000000000004
21-09-03 16:10	-4	0.0	0.176	0.16799999999999998
21-09-03 16:20	-4	0.0	0.0	0.0
21-09-03 16:30	-4	0.0	0.0	0.0
21-09-03 16:40	-4	0.0	0.0	0.0
21-09-03 16:50	-4	0.0	0.26	0.004
21-09-03 17:00	-4	0.0	0.0	0.0
21-09-03 17:10	-4	0.0	0.0	0.0
21-09-03 17:20	-4	0.0	0.0	0.0
21-09-03 17:30	-4	0.0	0.0	0.588
21-09-03 17:40	-4	2.224	0.992	1.008
21-09-03 17:50	-4	0.0	0.0	0.0
21-09-03 18:00	-4	0.0	0.0	0.12
21-09-03 18:10	-4	0.0	0.0	0.0
21-09-03 18:20	-4	0.0	1.468	1.7719999999999998
21-09-03 18:30	-4	0.0	0.0	0.0
21-09-03 18:40	-4	0.0	0.0	0.0
21-09-03 18:50	-4	0.0	0.0	0.008
21-09-03 19:00	-4	0.0	0.04	0.0
21-09-03 19:10	-4	1.6640000000000001	1.7879999999999998	0.624
21-09-03 19:20	-4	0.0	0.0	0.0
21-09-03 19:30	-4	0.008	0.23199999999999998	3.0160000000000005
21-09-03 19:40	-4	0.016	0.004	0.244
21-09-03 19:50	-4	0.584	1.5639999999999998	0.588
21-09-03 20:00	-4	5.604	1.3359999999999999	6.26
21-09-03 20:10	-4	2.232	3.3880000000000003	1.1
21-09-03 20:20	-4	1.4440000000000002	0.092	1.2120000000000002
21-09-03 20:30	-4	0.0	0.0	0.0
21-09-03 20:40	-4	0.492	0.0	0.02
21-09-03 20:50	-4	0.784	0.156	1.58
21-09-03 21:00	-4	0.42799999999999994	0.9119999999999999	0.736
21-09-03 21:10	-4	0.0	0.0	0.0
21-09-03 21:20	-4	0.0	0.0	0.072
21-09-03 21:30	-4	0.156	3.472	0.192
21-09-03 21:40	-4	0.012	0.41600000000000004	0.08
21-09-03 21:50	-4	2.128	0.668	1.296
21-09-03 22:00	-4	1.344	2.496	1.8
21-09-03 22:10	-4	0.22000000000000003	0.06799999999999999	1.08
21-09-03 22:20	-4	1.536	8.552000000000001	1.1280000000000001
21-09-03 22:30	-4	1.948	0.776	0.9480000000000001
21-09-03 22:40	-4	5.316	3.2119999999999997	1.584
21-09-03 22:50	-4	7.492	7.092000000000001	2.7680000000000002
21-09-03 23:00	-4	6.459999999999999	12.964000000000002	4.608
21-09-03 23:10	-4	5.532	7.596000000000001	4.832
21-09-03 23:20	-4	0.8280000000000001	5.544	5.5840000000000005
21-09-03 23:30	-4	10.0	8.42	7.960000000000001
21-09-03 23:40	-4	11.52	4.304	4.5
21-09-03 23:50	-4	3.46	7.516	0.548
21-09-04 00:00	-4	0.796	5.828	1.56
21-09-04 00:10	-4	0.6	2.46	1.216
21-09-04 00:20	-4	0.0	0.0	0.0
21-09-04 00:30	-4	1.6720000000000002	4.46	0.796
21-09-04 00:40	-4	3.8280000000000003	7.9	3.8840000000000003
21-09-04 00:50	-4	1.812	5.9	14.560000000000002
21-09-04 01:00	-4	2.5439999999999996	4.464	4.544
21-09-04 01:10	-4	6.364	3.024	4.5200000000000005
21-09-04 01:20	-4	5.864	0.508	2.464
21-09-04 01:30	-4	0.568	0.0	1.136
21-09-04 01:40	-4	2.3080000000000003	2.7039999999999997	1.624
21-09-04 01:50	-4	4.644	0.0	1.236
21-09-04 02:00	-4	0.0	0.0	0.0
21-09-04 02:10	-4	0.0	0.0	0.0
21-09-04 02:20	-4	4.44	0.008	4.62
21-09-04 02:30	-4	0.064	0.0	0.0
21-09-04 02:40	-4	1.8279999999999998	2.208	1.6959999999999997
21-09-04 02:50	-4	0.032	0.0	3.048
21-09-04 03:00	-4	0.052000000000000005	0.0	0.032
21-09-04 03:10	-4	0.42400000000000004	0.036	0.08399999999999999
21-09-04 03:20	-4	0.18	0.388	0.0
21-09-04 03:30	-4	0.676	1.432	0.1
21-09-04 03:40	-4	2.9400000000000004	4.436	2.416
21-09-04 03:50	-4	7.428	8.284	6.4799999999999995
21-09-04 04:00	-4	4.792	2.432	4.224
21-09-04 04:10	-4	2.4	2.716	3.34
21-09-04 04:20	-4	10.848	14.14	9.852
21-09-04 04:30	-4	0.9039999999999999	13.908000000000001	2.684
21-09-04 04:40	-4	8.108	7.396000000000001	4.888
21-09-04 04:50	-4	12.74	4.3	3.3280000000000003
21-09-04 05:00	-4	5.5920000000000005	14.656	7.996
21-09-04 05:10	-4	1.6199999999999999	2.636	4.832
21-09-04 05:20	-4	11.296000000000001	5.2	1.848
21-09-04 05:30	-4	6.212	4.9719999999999995	12.803999999999998
21-09-04 05:40	-4	9.187999999999999	2.4199999999999995	5.944
21-09-04 05:50	-4	4.5920000000000005	3.02	2.116
21-09-04 06:00	-4	2.576	7.9799999999999995	5.808000000000001
21-09-04 06:10	-4	7.604000000000001	11.716	9.808
21-09-04 06:20	-4	4.428	2.628	8.104000000000001
21-09-04 06:30	-4	0.492	0.812	5.208
21-09-04 06:40	-4	0.636	2.612	1.312
21-09-04 06:50	-4	0.036	9.852	0.2
21-09-04 07:00	-3	0.0	0.0	0.0
21-09-04 07:10	-3	0.0	0.0	0.0
21-09-04 07:20	-3	0.0	0.0	0.0
21-09-04 07:30	-3	1.384	1.6199999999999999	2.1
21-09-04 07:40	-3	0.0	0.0	0.0
21-09-04 07:50	-3	0.0	0.0	0.0
21-09-04 08:00	-3	0.0	0.0	0.0
21-09-04 08:10	-3	0.0	0.0	0.0
21-09-04 08:20	-3	0.0	0.0	0.0
21-09-04 08:30	-3	0.0	0.0	0.0
21-09-04 08:40	-3	0.0	0.0	0.0
21-09-04 08:50	-3	0.136	0.0	0.0
21-09-04 09:00	-3	0.0	0.0	0.0
21-09-04 09:10	-3	0.036	0.0	0.0
21-09-04 09:20	-3	0.0	0.0	0.0
21-09-04 09:30	-3	0.0	0.0	0.0
21-09-04 09:40	-3	0.0	0.0	0.0
21-09-04 09:50	-3	0.0	0.0	0.0
21-09-04 10:00	-3	0.0	0.0	0.0
21-09-04 10:10	-3	0.004	0.0	0.06
21-09-04 10:20	-3	0.9400000000000001	0.316	2.48
21-09-04 10:30	-3	5.436	3.7920000000000003	2.056
21-09-04 10:40	-3	4.6	4.764	2.616
21-09-04 10:50	-3	0.048	0.0	0.0
21-09-04 11:00	-3	1.864	0.06	0.16799999999999998
21-09-04 11:10	-3	1.6560000000000001	0.0	0.164
21-09-04 11:20	-3	0.196	0.11200000000000002	0.004
21-09-04 11:30	-3	0.0	0.164	1.1560000000000001
21-09-04 11:40	-3	0.33599999999999997	0.0	0.0
21-09-04 11:50	-3	0.0	0.0	0.0
21-09-04 12:00	-3	0.0	0.0	0.0
21-09-04 12:10	-3	0.0	0.004	0.0
21-09-04 12:20	-3	0.0	0.0	0.0
21-09-04 12:30	-3	0.0	0.0	0.0
21-09-04 12:40	-3	0.0	0.0	0.0
21-09-04 12:50	-3	0.712	0.0	0.0
21-09-04 13:00	-3	0.0	0.0	0.0
21-09-04 13:10	-3	0.0	0.0	0.0
21-09-04 13:20	-3	0.64	0.472	0.0
21-09-04 13:30	-3	0.0	0.0	0.0
21-09-04 13:40	-3	0.0	0.0	0.0
21-09-04 13:50	-3	0.092	3.3160000000000003	0.0
21-09-04 14:00	-3	0.0	0.0	0.0
21-09-04 14:10	-3	0.176	0.016	0.124
21-09-04 14:20	-3	0.0	0.0	0.0
21-09-04 14:30	-3	0.0	0.0	0.0
21-09-04 14:40	-3	0.0	0.0	0.0
21-09-04 14:50	-3	0.0	0.0	0.0
21-09-04 15:00	-3	0.0	0.0	0.0
21-09-04 15:10	-3	0.0	0.0	0.0
21-09-04 15:20	-3	0.0	0.032	0.384
21-09-04 15:30	-3	0.0	0.0	0.0
21-09-04 15:40	-3	0.0	0.024	0.0
21-09-04 15:50	-3	0.0	0.0	0.0
21-09-04 16:00	-3	0.6759999999999999	0.028000000000000004	0.148
21-09-04 16:10	-3	0.632	0.05600000000000001	0.0
21-09-04 16:20	-3	0.0	0.0	0.0
21-09-04 16:30	-3	0.0	0.272	0.068
21-09-04 16:40	-3	0.288	0.0	0.004
21-09-04 16:50	-3	1.2200000000000002	0.56	1.748
21-09-04 17:00	-3	0.0	0.0	0.0
21-09-04 17:10	-3	0.0	0.0	0.0
21-09-04 17:20	-3	0.0	0.0	0.0
21-09-04 17:30	-3	0.248	0.0	0.0
21-09-04 17:40	-3	0.0	0.0	0.0
21-09-04 17:50	-3	0.0	0.024	0.0
21-09-04 18:00	-3	0.384	0.0	0.828
21-09-04 18:10	-3	0.02	0.524	0.0
21-09-04 18:20	-3	0.036	0.0	0.0
21-09-04 18:30	-3	0.0	0.0	0.0
21-09-04 18:40	-3	0.0	0.0	0.0
21-09-04 18:50	-3	0.0	0.0	0.0
21-09-04 19:00	-3	0.0	0.0	0.0
21-09-04 19:10	-3	0.0	0.0	0.0
21-09-04 19:20	-3	0.0	0.0	0.0
21-09-04 19:30	-3	0.048	6.664	0.6839999999999999
21-09-04 19:40	-3	3.468	9.456	3.684
21-09-04 19:50	-3	11.02	6.128	4.78
21-09-04 20:00	-3	4.504	13.072	1.088
21-09-04 20:10	-3	2.42	2.7800000000000002	5.34
21-09-04 20:20	-3	0.0	0.0	0.0
21-09-04 20:30	-3	0.0	0.38	0.0
21-09-04 20:40	-3	0.012	0.324	0.576
21-09-04 20:50	-3	1.908	0.0	0.004
21-09-04 21:00	-3	0.0	0.0	0.0
21-09-04 21:10	-3	0.11199999999999999	2.3560000000000003	0.7
21-09-04 21:20	-3	1.7560000000000002	0.032	0.064
21-09-04 21:30	-3	0.0	0.0	0.0
21-09-04 21:40	-3	4.696	0.5	2.652
21-09-04 21:50	-3	6.6	1.7560000000000002	7.1
21-09-04 22:00	-3	2.1719999999999997	0.0	0.704
21-09-04 22:10	-3	0.12	1.2120000000000002	0.068
21-09-04 22:20	-3	0.516	0.016	0.8280000000000001
21-09-04 22:30	-3	4.5600000000000005	0.664	3.312
21-09-04 22:40	-3	4.544	0.34800000000000003	0.0
21-09-04 22:50	-3	6.5920000000000005	2.528	2.044
21-09-04 23:00	-3	1.1	6.5840000000000005	0.732
21-09-04 23:10	-3	9.296000000000001	2.38	2.4
21-09-04 23:20	-3	14.404	4.62	1.968
21-09-04 23:30	-3	7.536	6.16	3.2
21-09-04 23:40	-3	2.2560000000000002	12.084	0.092
21-09-04 23:50	-3	11.828	4.34	3.804
21-09-05 00:00	-3	13.532	6.851999999999999	5.432
21-09-05 00:10	-3	2.232	6.88	4.932
21-09-05 00:20	-3	0.908	1.1	3.6799999999999997
21-09-05 00:30	-3	2.028	4.132	3.492
21-09-05 00:40	-3	3.3839999999999995	9.728	9.268
21-09-05 00:50	-3	10.908	0.6839999999999999	1.432
21-09-05 01:00	-3	3.9400000000000004	10.5	14.98
21-09-05 01:10	-3	0.524	0.028000000000000004	1.7240000000000002
21-09-05 01:20	-3	0.0	0.0	0.072
21-09-05 01:30	-3	0.0	0.0	0.0
21-09-05 01:40	-3	2.212	4.172	11.192
21-09-05 01:50	-3	0.932	3.7439999999999998	2.7239999999999998
21-09-05 02:00	-3	0.23600000000000004	1.272	1.444
21-09-05 02:10	-3	0.748	0.0	4.172000000000001
21-09-05 02:20	-3	5.336	0.284	0.8520000000000001
21-09-05 02:30	-3	2.712	0.008	0.0
21-09-05 02:40	-3	10.808	0.05600000000000001	0.652
21-09-05 02:50	-3	0.10400000000000001	0.20400000000000001	1.128
21-09-05 03:00	-3	5.9559999999999995	0.868	1.916
21-09-05 03:10	-3	0.14	0.016	0.0
21-09-05 03:20	-3	1.204	2.084	2.868
21-09-05 03:30	-3	4.247999999999999	10.484	4.252
21-09-05 03:40	-3	11.004000000000001	1.316	5.36
21-09-05 03:50	-3	9.52	0.192	1.7920000000000003
21-09-05 04:00	-3	6.236	8.036	4.768
21-09-05 04:10	-3	2.884	6.967999999999999	10.708
21-09-05 04:20	-3	4.779999999999999	0.364	6.936
21-09-05 04:30	-3	6.816	3.2520000000000002	3.132
21-09-05 04:40	-3	8.508	7.304	4.772
21-09-05 04:50	-3	8.752	6.484	16.619999999999997
21-09-05 05:00	-3	12.212	8.203999999999999	6.348000000000001
21-09-05 05:10	-3	5.128	1.424	1.42
21-09-05 05:20	-3	11.088	10.784	10.632
21-09-05 05:30	-3	0.32	3.8480000000000003	5.720000000000001
21-09-05 05:40	-3	0.46799999999999997	0.012	0.072
21-09-05 05:50	-3	4.212000000000001	14.088	1.116
21-09-05 06:00	-3	5.324	2.716	1.8800000000000001
21-09-05 06:10	-3	17.04	10.384	21.160000000000004
21-09-05 06:20	-3	5.296	0.496	5.372
21-09-05 06:30	-3	2.8240000000000003	8.448	2.216
21-09-05 06:40	-3	1.472	2.372	3.78
21-09-05 06:50	-3	0.004	0.0	0.368
21-09-05 07:00	-2	0.0	0.10400000000000001	2.744
21-09-05 07:10	-2	0.0	0.0	0.0
21-09-05 07:20	-2	0.0	0.052000000000000005	0.852
21-09-05 07:30	-2	0.0	0.0	0.0
21-09-05 07:40	-2	0.0	0.0	0.0
21-09-05 07:50	-2	0.0	0.0	0.0
21-09-05 08:00	-2	0.0	0.0	0.0
21-09-05 08:10	-2	0.8880000000000001	0.0	0.4640000000000001
21-09-05 08:20	-2	0.0	0.0	0.0
21-09-05 08:30	-2	0.0	0.0	0.0
21-09-05 08:40	-2	0.21200000000000002	0.9800000000000001	0.256
21-09-05 08:50	-2	0.0	0.2	0.616
21-09-05 09:00	-2	0.0	0.0	0.0
21-09-05 09:10	-2	0.772	0.02	0.036000000000000004
21-09-05 09:20	-2	0.184	0.0	0.0
21-09-05 09:30	-2	0.0	0.0	0.0
21-09-05 09:40	-2	0.0	0.0	0.0
21-09-05 09:50	-2	0.544	0.05600000000000001	0.0
21-09-05 10:00	-2	5.4159999999999995	0.932	0.5
21-09-05 10:10	-2	6.856	0.04	5.156000000000001
21-09-05 10:20	-2	0.0	0.0	0.0
21-09-05 10:30	-2	0.0	0.0	0.0
21-09-05 10:40	-2	0.0	0.016	0.0
21-09-05 10:50	-2	0.8	2.3880000000000003	0.004
21-09-05 11:00	-2	0.8480000000000001	3.444	2.068
21-09-05 11:10	-2	4.788	4.68	1.088
21-09-05 11:20	-2	1.94	0.0	0.792
21-09-05 11:30	-2	0.0	0.0	0.0
21-09-05 11:40	-2	0.0	0.0	0.0
21-09-05 11:50	-2	0.0	0.0	0.0
21-09-05 12:00	-2	0.0	0.0	0.0
21-09-05 12:10	-2	0.184	0.0	0.0
21-09-05 12:20	-2	0.0	0.0	0.0
21-09-05 12:30	-2	0.0	0.0	0.0
21-09-05 12:40	-2	0.0	0.0	0.0
21-09-05 12:50	-2	0.0	0.0	0.0
21-09-05 13:00	-2	4.9079999999999995	1.2120000000000002	0.43600000000000005
21-09-05 13:10	-2	4.288	0.0	0.72
21-09-05 13:20	-2	0.792	0.0	0.004
21-09-05 13:30	-2	0.0	0.0	0.0
21-09-05 13:40	-2	0.0	0.0	0.0
21-09-05 13:50	-2	0.0	0.0	0.0
21-09-05 14:00	-2	0.0	0.0	0.0
21-09-05 14:10	-2	0.0	0.0	0.0
21-09-05 14:20	-2	0.0	0.0	0.0
21-09-05 14:30	-2	0.0	0.0	0.0
21-09-05 14:40	-2	0.0	0.0	0.0
21-09-05 14:50	-2	0.0	0.0	0.0
21-09-05 15:00	-2	0.0	0.0	0.0
21-09-05 15:10	-2	1.256	0.508	1.4840000000000002
21-09-05 15:20	-2	3.7399999999999998	0.076	3.444
21-09-05 15:30	-2	0.6839999999999999	0.11200000000000002	0.572
21-09-05 15:40	-2	0.0	0.0	0.0
21-09-05 15:50	-2	0.0	0.0	0.0
21-09-05 16:00	-2	0.0	0.0	0.0
21-09-05 16:10	-2	0.0	0.0	0.0
21-09-05 16:20	-2	0.0	0.0	0.0
21-09-05 16:30	-2	0.0	0.024	0.0
21-09-05 16:40	-2	0.0	0.052000000000000005	0.0
21-09-05 16:50	-2	0.0	0.0	0.0
21-09-05 17:00	-2	0.0	0.0	0.0
21-09-05 17:10	-2	0.0	0.0	0.0
21-09-05 17:20	-2	0.0	0.0	0.004
21-09-05 17:30	-2	0.0	0.0	0.0
21-09-05 17:40	-2	1.3519999999999999	1.0	2.56
21-09-05 17:50	-2	0.0	0.0	2.132
21-09-05 18:00	-2	0.0	0.23200000000000004	1.1320000000000001
21-09-05 18:10	-2	0.8160000000000001	2.088	0.35600000000000004
21-09-05 18:20	-2	0.0	0.0	0.0
21-09-05 18:30	-2	0.0	0.0	0.0
21-09-05 18:40	-2	0.748	0.004	1.356
21-09-05 18:50	-2	0.0	0.0	0.0
21-09-05 19:00	-2	0.0	0.0	0.0
21-09-05 19:10	-2	0.0	0.016	0.0
21-09-05 19:20	-2	0.0	0.048	0.0
21-09-05 19:30	-2	0.084	3.3519999999999994	2.084
21-09-05 19:40	-2	0.9800000000000001	15.443999999999999	0.45199999999999996
21-09-05 19:50	-2	1.004	5.912000000000001	3.556
21-09-05 20:00	-2	0.0	0.044	0.02
21-09-05 20:10	-2	0.0	0.0	0.0
21-09-05 20:20	-2	0.0	0.0	0.0
21-09-05 20:30	-2	2.1759999999999997	0.7120000000000001	2.9
21-09-05 20:40	-2	7.968000000000001	3.376	1.12
21-09-05 20:50	-2	5.8	5.604	5.128
21-09-05 21:00	-2	0.27599999999999997	3.7039999999999997	0.06
21-09-05 21:10	-2	0.0	0.0	0.0
21-09-05 21:20	-2	0.8160000000000001	1.4040000000000001	4.343999999999999
21-09-05 21:30	-2	8.34	0.10400000000000001	4.1
21-09-05 21:40	-2	2.1879999999999997	1.572	1.356
21-09-05 21:50	-2	3.62	3.812	0.064
21-09-05 22:00	-2	3.8519999999999994	5.151999999999999	1.584
21-09-05 22:10	-2	8.708	5.688000000000001	3.3120000000000003
21-09-05 22:20	-2	11.076	12.044	1.6600000000000001
21-09-05 22:30	-2	2.864	3.6919999999999993	1.972
21-09-05 22:40	-2	3.868	1.024	3.444
21-09-05 22:50	-2	9.876000000000001	11.792	6.1240000000000006
21-09-05 23:00	-2	16.828	20.2	2.304
21-09-05 23:10	-2	5.344	12.728	10.672
21-09-05 23:20	-2	8.784	7.4	0.9480000000000001
21-09-05 23:30	-2	17.056	3.716	8.3
21-09-05 23:40	-2	13.712	4.444	6.384
21-09-05 23:50	-2	1.392	5.672	4.532
21-09-06 00:00	-2	1.1640000000000001	10.02	4.848
21-09-06 00:10	-2	9.491999999999999	11.768	5.448
21-09-06 00:20	-2	10.815999999999999	16.004	6.332000000000001
21-09-06 00:30	-2	12.379999999999999	8.584	6.604000000000001
21-09-06 00:40	-2	2.728	11.196	1.936
21-09-06 00:50	-2	0.76	4.880000000000001	9.732
21-09-06 01:00	-2	0.272	1.312	7.4799999999999995
21-09-06 01:10	-2	1.7080000000000002	1.4040000000000001	0.052000000000000005
21-09-06 01:20	-2	4.659999999999999	11.308	8.504
21-09-06 01:30	-2	12.1	17.696	13.416
21-09-06 01:40	-2	8.416	2.916	5.3
21-09-06 01:50	-2	1.144	1.7240000000000002	0.05600000000000001
21-09-06 02:00	-2	0.156	3.072	0.21200000000000002
21-09-06 02:10	-2	0.0	0.0	0.0
21-09-06 02:20	-2	2.088	0.044	0.8960000000000001
21-09-06 02:30	-2	0.02	9.276	0.23199999999999998
21-09-06 02:40	-2	4.392	5.996	4.204000000000001
21-09-06 02:50	-2	9.724	10.704	5.668
21-09-06 03:00	-2	6.552000000000001	8.796000000000001	2.08
21-09-06 03:10	-2	5.888	11.312000000000001	7.516
21-09-06 03:20	-2	13.516	8.544	16.503999999999998
21-09-06 03:30	-2	10.360000000000001	10.272	3.8840000000000003
21-09-06 03:40	-2	4.244	7.140000000000001	8.164
21-09-06 03:50	-2	6.552	17.792	5.0920000000000005
21-09-06 04:00	-2	15.644	12.968	12.016
21-09-06 04:10	-2	11.572	11.132	5.0200000000000005
21-09-06 04:20	-2	4.212	3.7399999999999998	3.6120000000000005
21-09-06 04:30	-2	2.272	6.048	5.516
21-09-06 04:40	-2	5.984	7.56	3.864
21-09-06 04:50	-2	10.072	5.151999999999999	7.0840000000000005
21-09-06 05:00	-2	11.54	6.052	7.811999999999999
21-09-06 05:10	-2	12.46	5.288	3.2119999999999997
21-09-06 05:20	-2	6.748	7.851999999999999	4.68
21-09-06 05:30	-2	10.168000000000001	9.14	5.7
21-09-06 05:40	-2	5.284000000000001	11.032	3.9160000000000004
21-09-06 05:50	-2	9.48	6.5840000000000005	15.012
21-09-06 06:00	-2	7.0120000000000005	8.464	4.292
21-09-06 06:10	-2	11.18	1.92	3.16
21-09-06 06:20	-2	8.58	1.612	1.432
21-09-06 06:30	-2	15.559999999999999	0.8320000000000001	4.927999999999999
21-09-06 06:40	-2	10.828	0.768	9.192
21-09-06 06:50	-2	0.0	0.0	3.4880000000000004
21-09-06 07:00	-1	0.0	0.0	0.0
21-09-06 07:10	-1	0.0	0.0	0.0
21-09-06 07:20	-1	0.0	0.0	0.0
21-09-06 07:30	-1	0.0	0.0	0.0
21-09-06 07:40	-1	1.7079999999999997	0.6479999999999999	0.0
21-09-06 07:50	-1	0.0	0.0	0.0
21-09-06 08:00	-1	2.684	4.684	3.364
21-09-06 08:10	-1	0.0	0.0	0.0
21-09-06 08:20	-1	0.0	0.0	0.0
21-09-06 08:30	-1	0.0	0.0	0.0
21-09-06 08:40	-1	0.0	0.62	0.036
21-09-06 08:50	-1	1.1640000000000001	4.508	0.43200000000000005
21-09-06 09:00	-1	0.552	1.308	1.58
21-09-06 09:10	-1	4.140000000000001	11.424	2.632
21-09-06 09:20	-1	7.260000000000001	4.58	3.732
21-09-06 09:30	-1	4.42	8.292	1.264
21-09-06 09:40	-1	1.084	0.9440000000000002	0.08
21-09-06 09:50	-1	3.028	0.0	0.08
21-09-06 10:00	-1	1.7200000000000002	0.0	0.0
21-09-06 10:10	-1	0.0	0.0	0.0
21-09-06 10:20	-1	0.312	0.184	0.0
21-09-06 10:30	-1	0.0	0.0	0.0
21-09-06 10:40	-1	0.716	0.052000000000000005	0.0
21-09-06 10:50	-1	3.8519999999999994	1.7560000000000002	0.004
21-09-06 11:00	-1	0.616	0.0	1.6239999999999999
21-09-06 11:10	-1	0.6599999999999999	0.04	1.0719999999999998
21-09-06 11:20	-1	0.488	0.348	1.78
21-09-06 11:30	-1	0.8640000000000001	1.228	1.184
21-09-06 11:40	-1	0.0	0.0	0.0
21-09-06 11:50	-1	0.0	0.072	0.0
21-09-06 12:00	-1	0.0	0.0	0.0
21-09-06 12:10	-1	0.0	0.0	0.0
21-09-06 12:20	-1	0.0	0.0	0.0
21-09-06 12:30	-1	0.756	0.512	0.0
21-09-06 12:40	-1	0.0	0.0	0.0
21-09-06 12:50	-1	0.344	0.008	1.9080000000000001
21-09-06 13:00	-1	3.5200000000000005	0.0	0.804
21-09-06 13:10	-1	0.0	0.0	0.0
21-09-06 13:20	-1	3.364	0.092	0.012
21-09-06 13:30	-1	9.888	4.032	0.36
21-09-06 13:40	-1	6.9719999999999995	5.044	5.772
21-09-06 13:50	-1	6.859999999999999	6.292	2.716
21-09-06 14:00	-1	0.012	0.17600000000000002	0.6799999999999999
21-09-06 14:10	-1	0.0	0.0	0.0
21-09-06 14:20	-1	0.0	0.0	0.33999999999999997
21-09-06 14:30	-1	0.376	0.32	0.0
21-09-06 14:40	-1	0.0	0.0	0.0
21-09-06 14:50	-1	0.0	0.0	0.0
21-09-06 15:00	-1	0.0	0.0	0.0
21-09-06 15:10	-1	0.6839999999999999	0.0	0.032
21-09-06 15:20	-1	0.0	0.0	0.0
21-09-06 15:30	-1	0.0	0.0	0.0
21-09-06 15:40	-1	0.0	0.0	0.0
21-09-06 15:50	-1	0.0	0.0	0.0
21-09-06 16:00	-1	0.044	0.0	0.0
21-09-06 16:10	-1	0.0	0.0	0.0
21-09-06 16:20	-1	0.8800000000000001	0.608	1.44
21-09-06 16:30	-1	0.656	0.0	0.0
21-09-06 16:40	-1	0.556	0.8400000000000001	0.352
21-09-06 16:50	-1	0.0	0.0	0.0
21-09-06 17:00	-1	0.048	0.0	0.0
21-09-06 17:10	-1	0.0	0.096	0.0
21-09-06 17:20	-1	1.236	1.6600000000000001	0.0
21-09-06 17:30	-1	0.11200000000000002	0.004	0.0
21-09-06 17:40	-1	0.0	0.0	0.0
21-09-06 17:50	-1	0.0	0.0	0.0
21-09-06 18:00	-1	0.0	0.0	0.0
21-09-06 18:10	-1	0.0	0.0	0.0
21-09-06 18:20	-1	0.22800000000000004	0.24	0.008
21-09-06 18:30	-1	0.0	0.0	0.0
21-09-06 18:40	-1	0.04	0.5640000000000001	0.6719999999999999
21-09-06 18:50	-1	0.0	0.0	0.0
21-09-06 19:00	-1	0.0	0.0	0.0
21-09-06 19:10	-1	0.0	0.0	0.0
21-09-06 19:20	-1	0.0	0.0	0.296
21-09-06 19:30	-1	0.9800000000000001	1.1880000000000002	1.764
21-09-06 19:40	-1	2.8920000000000003	1.1440000000000001	3.4519999999999995
21-09-06 19:50	-1	1.612	1.6760000000000002	5.247999999999999
21-09-06 20:00	-1	1.784	6.776000000000001	0.192
21-09-06 20:10	-1	0.0	0.932	0.364
21-09-06 20:20	-1	0.0	0.068	1.496
21-09-06 20:30	-1	5.5840000000000005	0.11200000000000002	1.4600000000000002
21-09-06 20:40	-1	3.168	0.096	1.064
21-09-06 20:50	-1	0.004	3.8600000000000003	0.024
21-09-06 21:00	-1	2.66	0.048	0.012
21-09-06 21:10	-1	0.656	1.612	0.012
21-09-06 21:20	-1	0.5359999999999999	2.344	0.328
21-09-06 21:30	-1	0.012	4.432	0.152
21-09-06 21:40	-1	0.0	0.012	0.0
21-09-06 21:50	-1	1.6	0.692	2.58
21-09-06 22:00	-1	2.504	3.0840000000000005	5.192
21-09-06 22:10	-1	2.3440000000000003	1.084	0.78
21-09-06 22:20	-1	1.796	1.008	1.316
21-09-06 22:30	-1	0.0	0.724	3.2880000000000003
21-09-06 22:40	-1	5.452	1.588	3.696
21-09-06 22:50	-1	5.032	0.328	1.7920000000000003
21-09-06 23:00	-1	12.052000000000001	0.268	1.02
21-09-06 23:10	-1	11.62	3.944	1.248
21-09-06 23:20	-1	5.0520000000000005	8.408	5.912000000000001
21-09-06 23:30	-1	2.8240000000000003	9.664	6.708
21-09-06 23:40	-1	9.928	9.0	1.7880000000000003
21-09-06 23:50	-1	14.684000000000001	6.327999999999999	7.572
21-09-07 00:00	-1	6.5760000000000005	5.956	4.184
21-09-07 00:10	-1	0.092	3.016	0.43200000000000005
21-09-07 00:20	-1	5.364	16.768	2.96
21-09-07 00:30	-1	11.940000000000001	3.464	7.016
21-09-07 00:40	-1	11.904	4.628	5.9399999999999995
21-09-07 00:50	-1	4.3759999999999994	8.639999999999999	8.712
21-09-07 01:00	-1	4.880000000000001	4.208	6.152
21-09-07 01:10	-1	2.084	9.9	2.82
21-09-07 01:20	-1	0.43599999999999994	0.45600000000000007	7.0040000000000004
21-09-07 01:30	-1	0.348	0.364	6.36
21-09-07 01:40	-1	0.244	0.0	2.7920000000000003
21-09-07 01:50	-1	3.0599999999999996	0.21200000000000002	7.372
21-09-07 02:00	-1	1.624	0.072	2.268
21-09-07 02:10	-1	3.276	0.6799999999999999	2.188
21-09-07 02:20	-1	9.536	9.268	7.552
21-09-07 02:30	-1	8.152000000000001	7.192	8.128
21-09-07 02:40	-1	10.080000000000002	4.132000000000001	6.128
21-09-07 02:50	-1	9.236	12.928	11.059999999999999
21-09-07 03:00	-1	5.932	7.215999999999999	2.368
21-09-07 03:10	-1	12.636	8.748000000000001	4.628
21-09-07 03:20	-1	14.844	7.924000000000001	2.8120000000000003
21-09-07 03:30	-1	10.268	6.36	4.6
21-09-07 03:40	-1	10.96	1.3760000000000001	0.0
21-09-07 03:50	-1	7.808	10.392	0.084
21-09-07 04:00	-1	9.332	0.44000000000000006	0.364
21-09-07 04:10	-1	6.692	7.544	1.588
21-09-07 04:20	-1	6.504	0.0	0.708
21-09-07 04:30	-1	9.156	1.052	0.5880000000000001
21-09-07 04:40	-1	6.9	3.2079999999999997	7.612
21-09-07 04:50	-1	12.768	5.640000000000001	5.704
21-09-07 05:00	-1	6.356	14.748000000000001	6.684
21-09-07 05:10	-1	13.988	9.768	5.168
21-09-07 05:20	-1	11.6	7.88	7.096000000000001
21-09-07 05:30	-1	6.564	4.804	7.308000000000002
21-09-07 05:40	-1	10.792	8.332	5.212
21-09-07 05:50	-1	9.112	7.904000000000001	9.264
21-09-07 06:00	-1	0.596	6.340000000000001	4.0920000000000005
21-09-07 06:10	-1	17.612000000000002	8.092	10.244
21-09-07 06:20	-1	17.18	9.652000000000001	11.42
21-09-07 06:30	-1	12.348	10.644	10.068000000000001
21-09-07 06:40	-1	11.148	5.476000000000001	3.44
21-09-07 06:50	-1	2.432	0.20400000000000001	1.3760000000000001
21-09-07 07:00	0	2.7439999999999998	1.3080000000000003	0.528
21-09-07 07:10	0	0.0	0.0	0.0
21-09-07 07:20	0	0.0	0.076	0.028000000000000004
21-09-07 07:30	0	4.348	1.484	1.456
21-09-07 07:40	0	0.0	0.0	0.0
21-09-07 07:50	0	0.0	0.0	0.0
21-09-07 08:00	0	0.0	0.0	0.0
21-09-07 08:10	0	0.0	0.0	0.0
21-09-07 08:20	0	0.0	0.0	0.0
21-09-07 08:30	0	0.0	0.0	0.0
21-09-07 08:40	0	0.0	0.0	0.0
21-09-07 08:50	0	0.0	0.0	0.0
21-09-07 09:00	0	0.0	0.0	0.0
21-09-07 09:10	0	0.0	0.0	0.0
21-09-07 09:20	0	0.0	0.0	0.0
21-09-07 09:30	0	7.0040000000000004	1.624	0.076
21-09-07 09:40	0	9.815999999999999	4.404000000000001	1.412
21-09-07 09:50	0	11.396	14.416	13.751999999999999
21-09-07 10:00	0	18.16	19.792	20.368000000000002
21-09-07 10:10	0	19.196	16.688	13.36
21-09-07 10:20	0	12.34	14.796000000000001	16.380000000000003
21-09-07 10:30	0	17.008000000000003	9.476	9.464
21-09-07 10:40	0	12.912	9.392	10.652
21-09-07 10:50	0	9.136	9.02	7.42
21-09-07 11:00	0	5.048	4.808	3.396
21-09-07 11:10	0	9.18	6.268	2.464
21-09-07 11:20	0	8.632	11.66	3.2079999999999997
21-09-07 11:30	0	0.396	3.2559999999999993	0.392
21-09-07 11:40	0	0.4640000000000001	0.068	0.0
21-09-07 11:50	0	0.0	0.0	0.0
21-09-07 12:00	0	0.0	0.0	0.0
21-09-07 12:10	0	0.5519999999999999	0.088	1.22
21-09-07 12:20	0	2.984	0.796	5.34
21-09-07 12:30	0	0.744	0.04	3.3120000000000003
21-09-07 12:40	0	0.0	0.0	0.0
21-09-07 12:50	0	0.0	0.0	0.0
21-09-07 13:00	0	0.0	0.0	0.0
21-09-07 13:10	0	2.12	0.20400000000000001	0.328
21-09-07 13:20	0	0.0	0.0	0.0
21-09-07 13:30	0	4.851999999999999	2.896	0.6880000000000001
21-09-07 13:40	0	4.712	1.98	1.036
21-09-07 13:50	0	10.452	1.3920000000000001	0.092
21-09-07 14:00	0	11.092	14.268	8.524000000000001
21-09-07 14:10	0	22.616000000000003	18.704	17.66
21-09-07 14:20	0	8.712	5.0280000000000005	10.764
21-09-07 14:30	0	7.816	1.916	3.9560000000000004
21-09-07 14:40	0	1.068	1.528	0.256
21-09-07 14:50	0	0.024	0.0	0.0
21-09-07 15:00	0	0.132	0.28800000000000003	0.28
21-09-07 15:10	0	0.0	0.0	0.0
21-09-07 15:20	0	0.0	0.0	0.0
21-09-07 15:30	0	0.0	0.0	0.0
21-09-07 15:40	0	0.0	0.0	0.0
21-09-07 15:50	0	0.0	0.0	0.0
21-09-07 16:00	0	0.0	0.0	0.0
21-09-07 16:10	0	0.0	0.0	0.0
21-09-07 16:20	0	0.0	0.0	0.0
21-09-07 16:30	0	0.0	0.0	0.0
21-09-07 16:40	0	0.0	0.0	0.0
21-09-07 16:50	0	0.0	0.0	0.0
21-09-07 17:00	0	0.0	0.0	0.0
21-09-07 17:10	0	0.0	0.0	0.0
21-09-07 17:20	0	0.0	0.0	0.004
21-09-07 17:30	0	0.0	0.0	0.0
21-09-07 17:40	0	0.012	0.0	0.688
21-09-07 17:50	0	0.064	0.0	0.74
21-09-07 18:00	0	0.488	0.188	2.0360000000000005
21-09-07 18:10	0	0.0	0.128	0.0
21-09-07 18:20	0	0.0	0.0	0.0
21-09-07 18:30	0	0.0	0.004	0.0
21-09-07 18:40	0	0.0	0.0	0.0
21-09-07 18:50	0	0.0	0.0	0.024
21-09-07 19:00	0	0.0	0.0	0.0
21-09-07 19:10	0	0.0	0.0	0.0
21-09-07 19:20	0	0.43200000000000005	5.016	1.0639999999999998
21-09-07 19:30	0	1.948	11.088000000000001	0.1
21-09-07 19:40	0	1.1320000000000001	5.456	0.5960000000000001
21-09-07 19:50	0	0.016	3.004	0.004
21-09-07 20:00	0	0.288	1.152	0.032
21-09-07 20:10	0	0.43200000000000005	0.0	0.0
21-09-07 20:20	0	5.616	1.584	0.012
21-09-07 20:30	0	2.6640000000000006	3.2960000000000003	0.052000000000000005
21-09-07 20:40	0	0.768	0.0	0.004
21-09-07 20:50	0	0.0	0.02	0.0
21-09-07 21:00	0	1.7239999999999998	6.884	0.152
21-09-07 21:10	0	0.0	0.0	0.0
21-09-07 21:20	0	0.0	0.0	0.0
21-09-07 21:30	0	0.176	0.45600000000000007	1.3679999999999999
21-09-07 21:40	0	0.496	0.152	0.576
21-09-07 21:50	0	1.268	0.0	0.20800000000000002
21-09-07 22:00	0	0.4	0.08	0.0
21-09-07 22:10	0	0.0	0.0	0.0
21-09-07 22:20	0	0.0	0.024	0.0
21-09-07 22:30	0	2.756	7.496	4.42
21-09-07 22:40	0	8.916	10.028	3.304
21-09-07 22:50	0	0.024	1.3	0.016
21-09-07 23:00	0	3.768	3.08	2.404
21-09-07 23:10	0	6.16	10.755999999999998	6.936000000000002
21-09-07 23:20	0	3.472	4.279999999999999	4.004
21-09-07 23:30	0	5.356	4.728	5.684
21-09-07 23:40	0	17.392000000000003	7.568	2.444
21-09-07 23:50	0	4.5280000000000005	4.592	0.656
21-09-08 00:00	0	0.336	0.42800000000000005	0.0
21-09-08 00:10	0	1.276	7.124	7.62
21-09-08 00:20	0	9.916	9.792	3.716
21-09-08 00:30	0	13.219999999999999	12.528	10.676
21-09-08 00:40	0	10.440000000000001	7.272	7.228
21-09-08 00:50	0	5.4399999999999995	1.34	4.12
21-09-08 01:00	0	5.4719999999999995	11.24	2.864
21-09-08 01:10	0	3.72	6.244	7.9959999999999996
21-09-08 01:20	0	2.9479999999999995	8.632000000000001	2.524
21-09-08 01:30	0	0.21200000000000002	8.856	4.096
21-09-08 01:40	0	0.052000000000000005	0.0	0.6719999999999999
21-09-08 01:50	0	0.076	2.604	0.27999999999999997
21-09-08 02:00	0	1.7240000000000002	0.0	0.8440000000000001
21-09-08 02:10	0	0.0	0.0	0.0
21-09-08 02:20	0	4.628	0.10400000000000001	2.252
21-09-08 02:30	0	8.228	5.14	7.239999999999999
21-09-08 02:40	0	3.848	5.087999999999999	2.596
21-09-08 02:50	0	6.036	7.192	7.756
21-09-08 03:00	0	2.984	3.5239999999999996	4.364
21-09-08 03:10	0	0.6000000000000001	0.0	1.276
21-09-08 03:20	0	0.76	0.0	0.564
21-09-08 03:30	0	0.088	0.0	0.068
21-09-08 03:40	0	1.78	0.748	0.516
21-09-08 03:50	0	9.716	1.348	0.40800000000000003
21-09-08 04:00	0	7.244	1.968	5.364
21-09-08 04:10	0	6.6	6.1240000000000006	4.9719999999999995
21-09-08 04:20	0	9.5	7.779999999999999	3.6760000000000006
21-09-08 04:30	0	7.44	12.988	4.168
21-09-08 04:40	0	5.6240000000000006	6.8	4.576
21-09-08 04:50	0	16.116	9.892	9.092
21-09-08 05:00	0	5.508	0.532	2.312
21-09-08 05:10	0	7.132	3.6480000000000006	8.736
21-09-08 05:20	0	17.424	8.456	10.656
21-09-08 05:30	0	7.336	5.040000000000001	6.0120000000000005
21-09-08 05:40	0	8.64	3.8880000000000003	3.7040000000000006
21-09-08 05:50	0	15.02	2.684	5.444000000000001
21-09-08 06:00	0	21.744	5.752000000000001	7.508
21-09-08 06:10	0	8.424	16.312	10.760000000000002
21-09-08 06:20	0	8.996	4.836	0.968
21-09-08 06:30	0	9.404	3.496	4.412000000000001
21-09-08 06:40	0	5.9079999999999995	1.2360000000000002	7.295999999999999
21-09-08 06:50	0	4.428	0.0	1.64
21-09-08 07:00	1	0.0	0.0	0.0
21-09-08 07:10	1	0.0	0.0	0.0
21-09-08 07:20	1	0.0	0.0	0.0
21-09-08 07:30	1	0.11599999999999999	0.0	0.0
21-09-08 07:40	1	1.316	3.3120000000000003	2.636
21-09-08 07:50	1	0.0	0.0	0.0
21-09-08 08:00	1	1.972	0.0	0.0
21-09-08 08:10	1	0.0	0.0	0.0
21-09-08 08:20	1	0.0	0.024	0.0
21-09-08 08:30	1	0.0	0.0	0.0
21-09-08 08:40	1	0.012	0.0	0.0
21-09-08 08:50	1	0.0	0.344	0.06
21-09-08 09:00	1	0.6839999999999999	2.064	1.348
21-09-08 09:10	1	0.0	0.0	0.0
21-09-08 09:20	1	0.0	0.0	0.0
21-09-08 09:30	1	0.0	0.0	0.0
21-09-08 09:40	1	0.0	0.0	0.0
21-09-08 09:50	1	0.0	0.0	0.0
21-09-08 10:00	1	0.0	0.0	0.0
21-09-08 10:10	1	2.2359999999999998	0.9880000000000001	0.048
21-09-08 10:20	1	8.268	1.276	0.6599999999999999
21-09-08 10:30	1	9.624	1.8359999999999999	2.0200000000000005
21-09-08 10:40	1	7.08	1.7920000000000003	0.556
21-09-08 10:50	1	3.7119999999999997	0.532	4.456
21-09-08 11:00	1	3.8600000000000003	0.392	0.024
21-09-08 11:10	1	0.52	0.0	1.208
21-09-08 11:20	1	2.84	0.156	0.0
21-09-08 11:30	1	3.696	3.072	0.664
21-09-08 11:40	1	5.340000000000001	3.3240000000000003	3.2520000000000002
21-09-08 11:50	1	0.42000000000000004	0.908	1.412
21-09-08 12:00	1	0.0	0.0	0.0
21-09-08 12:10	1	0.0	0.0	0.0
21-09-08 12:20	1	0.0	0.0	0.0
21-09-08 12:30	1	0.0	0.0	0.0
21-09-08 12:40	1	0.0	0.0	0.0
21-09-08 12:50	1	0.0	0.0	0.0
21-09-08 13:00	1	0.164	0.0	0.656
21-09-08 13:10	1	0.0	0.284	0.0
21-09-08 13:20	1	0.0	0.044	0.0
21-09-08 13:30	1	0.0	0.0	0.0
21-09-08 13:40	1	0.04	0.248	0.0
21-09-08 13:50	1	2.636	2.128	0.568
21-09-08 14:00	1	0.0	0.0	0.032
21-09-08 14:10	1	0.16	1.084	7.524000000000001
21-09-08 14:20	1	0.33599999999999997	0.196	0.41600000000000004
21-09-08 14:30	1	2.576	0.8960000000000001	3.9240000000000004
21-09-08 14:40	1	0.004	0.132	0.916
21-09-08 14:50	1	0.0	0.0	0.0
21-09-08 15:00	1	0.0	0.0	0.0
21-09-08 15:10	1	0.0	0.0	0.0
21-09-08 15:20	1	0.0	0.0	0.0
21-09-08 15:30	1	0.0	0.0	0.0
21-09-08 15:40	1	0.0	0.0	0.072
21-09-08 15:50	1	1.736	0.0	0.032
21-09-08 16:00	1	0.0	0.0	0.0
21-09-08 16:10	1	0.0	0.0	0.0
21-09-08 16:20	1	0.004	0.0	0.0
21-09-08 16:30	1	0.9400000000000001	1.36	0.40800000000000003
21-09-08 16:40	1	1.3679999999999999	5.612	1.2120000000000002
21-09-08 16:50	1	0.092	1.016	0.992
21-09-08 17:00	1	0.0	0.0	0.0
21-09-08 17:10	1	0.0	0.0	0.0
21-09-08 17:20	1	0.0	0.0	0.0
21-09-08 17:30	1	0.0	0.0	0.0
21-09-08 17:40	1	0.0	0.0	0.0
21-09-08 17:50	1	0.0	0.0	0.0
21-09-08 18:00	1	0.0	0.0	0.0
21-09-08 18:10	1	0.0	0.0	0.0
21-09-08 18:20	1	0.0	0.0	0.008
21-09-08 18:30	1	0.43200000000000005	0.0	0.188
21-09-08 18:40	1	2.864	0.33999999999999997	3.068
21-09-08 18:50	1	0.5359999999999999	0.06	0.9760000000000002
21-09-08 19:00	1	0.068	1.304	0.188
21-09-08 19:10	1	0.16	0.8400000000000001	0.34400000000000003
21-09-08 19:20	1	0.44800000000000006	0.148	6.208
21-09-08 19:30	1	0.54	0.0	0.008
21-09-08 19:40	1	0.6759999999999999	4.5760000000000005	0.252
21-09-08 19:50	1	0.012	4.956	0.0
21-09-08 20:00	1	0.0	0.0	0.0
21-09-08 20:10	1	0.396	0.0	0.0
21-09-08 20:20	1	0.02	0.696	0.324
21-09-08 20:30	1	2.848	4.72	1.7120000000000002
21-09-08 20:40	1	1.3	0.08	0.82
21-09-08 20:50	1	5.364	1.3519999999999999	3.024
21-09-08 21:00	1	0.0	0.0	0.0
21-09-08 21:10	1	0.0	0.048	0.0
21-09-08 21:20	1	2.0520000000000005	0.092	1.8920000000000001
21-09-08 21:30	1	0.32	0.5640000000000001	3.2119999999999997
21-09-08 21:40	1	3.4440000000000004	2.692	0.608
21-09-08 21:50	1	6.164	2.816	6.668000000000001
21-09-08 22:00	1	1.9400000000000002	0.076	0.016
21-09-08 22:10	1	9.732000000000001	4.62	5.128
21-09-08 22:20	1	0.11599999999999999	0.0	1.392
21-09-08 22:30	1	0.8719999999999999	0.6759999999999999	0.004
21-09-08 22:40	1	0.804	3.832	0.9600000000000002
21-09-08 22:50	1	2.252	0.9920000000000002	5.552
21-09-08 23:00	1	14.364	7.192	11.5
21-09-08 23:10	1	12.904000000000002	5.6000000000000005	2.06
21-09-08 23:20	1	8.384	3.9840000000000004	1.656
21-09-08 23:30	1	6.640000000000001	6.42	1.7920000000000003
21-09-08 23:40	1	3.752	4.42	0.8879999999999999
21-09-08 23:50	1	14.648000000000001	11.852	7.456
21-09-09 00:00	1	9.048	6.204	5.732
21-09-09 00:10	1	12.732	6.772	3.16
21-09-09 00:20	1	6.3759999999999994	6.324	0.5439999999999999
21-09-09 00:30	1	6.696000000000001	3.6439999999999997	2.176
21-09-09 00:40	1	4.444000000000001	4.968	5.556
21-09-09 00:50	1	9.892	18.056	21.244
21-09-09 01:00	1	5.46	6.731999999999999	6.964
21-09-09 01:10	1	1.512	1.7479999999999998	8.8
21-09-09 01:20	1	0.768	8.068	1.732
21-09-09 01:30	1	0.7	2.3120000000000003	5.936
21-09-09 01:40	1	0.0	0.0	1.9
21-09-09 01:50	1	0.62	0.0	5.127999999999999
21-09-09 02:00	1	1.668	0.0	4.628
21-09-09 02:10	1	0.0	0.0	0.0
21-09-09 02:20	1	3.2880000000000003	0.33999999999999997	1.1400000000000001
21-09-09 02:30	1	5.304	3.596	3.428
21-09-09 02:40	1	7.008	2.396	14.472
21-09-09 02:50	1	3.012	3.7600000000000002	3.6719999999999997
21-09-09 03:00	1	18.387999999999998	4.596	10.424
21-09-09 03:10	1	6.696000000000001	3.088	5.672
21-09-09 03:20	1	2.2800000000000002	2.964	0.0
21-09-09 03:30	1	2.688	0.38	0.0
21-09-09 03:40	1	0.252	0.0	0.0
21-09-09 03:50	1	7.208	5.692000000000001	0.368
21-09-09 04:00	1	10.303999999999998	11.056000000000001	2.048
21-09-09 04:10	1	7.3	9.56	3.7039999999999997
21-09-09 04:20	1	5.432	11.328	0.40800000000000003
21-09-09 04:30	1	4.5920000000000005	10.748000000000001	4.332
21-09-09 04:40	1	0.032	3.7119999999999997	4.944
21-09-09 04:50	1	3.4799999999999995	6.188000000000001	0.788
21-09-09 05:00	1	10.9	18.352	12.472
21-09-09 05:10	1	5.056	17.008000000000003	12.42
21-09-09 05:20	1	14.728	11.732	7.228
21-09-09 05:30	1	2.904	10.536	8.892
21-09-09 05:40	1	2.756	12.180000000000001	16.672
21-09-09 05:50	1	18.108	12.532	7.552
21-09-09 06:00	1	14.828	3.228	4.492
21-09-09 06:10	1	21.088	15.724	11.072
21-09-09 06:20	1	5.66	21.0	12.604000000000001
21-09-09 06:30	1	2.5	12.504000000000001	11.044
21-09-09 06:40	1	22.868000000000002	15.128	10.96
21-09-09 06:50	1	7.792	13.572	12.888
21-09-09 07:00	2	5.672	6.328	7.056
21-09-09 07:10	2	0.0	3.224	0.6120000000000001
21-09-09 07:20	2	0.9560000000000001	0.0	0.0
21-09-09 07:30	2	0.528	1.184	0.6759999999999999
21-09-09 07:40	2	0.0	0.0	0.0
21-09-09 07:50	2	0.0	0.0	0.0
21-09-09 08:00	2	3.232	2.5799999999999996	3.9159999999999995
21-09-09 08:10	2	0.608	1.936	0.0
21-09-09 08:20	2	0.0	0.0	0.0
21-09-09 08:30	2	1.492	0.0	0.0
21-09-09 08:40	2	0.0	0.0	0.0
21-09-09 08:50	2	0.0	0.0	0.0
21-09-09 09:00	2	0.54	2.224	1.8760000000000001
21-09-09 09:10	2	4.496	1.932	2.552
21-09-09 09:20	2	0.144	0.772	0.0
21-09-09 09:30	2	0.0	0.0	0.0
21-09-09 09:40	2	0.0	0.0	0.0
21-09-09 09:50	2	0.08399999999999999	0.036	0.016
21-09-09 10:00	2	0.0	0.0	0.0
21-09-09 10:10	2	0.0	0.0	0.0
21-09-09 10:20	2	0.0	0.0	0.0
21-09-09 10:30	2	1.616	0.04	1.092
21-09-09 10:40	2	2.452	1.948	1.848
21-09-09 10:50	2	14.924000000000001	4.58	1.7600000000000002
21-09-09 11:00	2	14.264	3.496	1.376
21-09-09 11:10	2	5.688000000000001	3.4840000000000004	1.6200000000000003
21-09-09 11:20	2	13.964000000000002	0.0	1.3359999999999999
21-09-09 11:30	2	7.540000000000001	1.784	1.012
21-09-09 11:40	2	1.624	1.04	4.8
21-09-09 11:50	2	3.3400000000000007	0.072	1.0080000000000002
21-09-09 12:00	2	0.0	0.0	0.008
21-09-09 12:10	2	1.1480000000000001	0.0	0.0
21-09-09 12:20	2	0.0	0.0	0.0
21-09-09 12:30	2	1.084	0.388	0.004
21-09-09 12:40	2	0.0	0.0	0.0
21-09-09 12:50	2	0.0	0.0	0.0
21-09-09 13:00	2	0.0	0.0	0.0
21-09-09 13:10	2	0.0	0.0	0.0
21-09-09 13:20	2	0.0	0.0	0.0
21-09-09 13:30	2	0.0	0.0	0.0
21-09-09 13:40	2	0.0	0.0	0.0
21-09-09 13:50	2	0.0	0.0	0.0
21-09-09 14:00	2	0.0	0.0	0.0
21-09-09 14:10	2	0.21200000000000002	0.44800000000000006	0.0
21-09-09 14:20	2	1.2280000000000002	3.052	1.1119999999999999
21-09-09 14:30	2	0.0	0.0	0.0
21-09-09 14:40	2	0.8640000000000001	0.42400000000000004	0.0
21-09-09 14:50	2	0.0	0.0	0.0
21-09-09 15:00	2	0.0	0.0	0.0
21-09-09 15:10	2	2.436	0.33599999999999997	2.9640000000000004
21-09-09 15:20	2	0.048	0.308	1.6
21-09-09 15:30	2	2.068	0.0	1.392
21-09-09 15:40	2	7.892	2.16	9.244
21-09-09 15:50	2	4.544	0.504	2.084
21-09-09 16:00	2	0.17200000000000001	0.4600000000000001	1.1880000000000002
21-09-09 16:10	2	1.568	0.20400000000000001	2.3600000000000003
21-09-09 16:20	2	0.0	0.0	0.0
21-09-09 16:30	2	0.0	0.0	0.0
21-09-09 16:40	2	0.0	0.0	0.0
21-09-09 16:50	2	0.564	0.0	0.0
21-09-09 17:00	2	0.0	0.0	0.0
21-09-09 17:10	2	0.0	0.0	0.0
21-09-09 17:20	2	0.0	0.0	0.0
21-09-09 17:30	2	0.0	0.0	0.0
21-09-09 17:40	2	0.0	0.08	0.2
21-09-09 17:50	2	0.0	0.032	0.544
21-09-09 18:00	2	0.0	0.22000000000000003	1.308
21-09-09 18:10	2	0.0	0.0	0.0
21-09-09 18:20	2	0.0	0.0	0.0
21-09-09 18:30	2	0.0	0.0	0.0
21-09-09 18:40	2	0.0	0.0	2.5
21-09-09 18:50	2	1.4200000000000002	0.064	0.792
21-09-09 19:00	2	1.4200000000000002	0.324	0.744
21-09-09 19:10	2	0.0	0.05600000000000001	0.0
21-09-09 19:20	2	0.14	7.792	1.2280000000000002
21-09-09 19:30	2	5.436	8.984	0.22800000000000004
21-09-09 19:40	2	0.992	2.2199999999999998	1.096
21-09-09 19:50	2	2.964	1.22	0.324
21-09-09 20:00	2	0.0	0.144	0.0
21-09-09 20:10	2	1.192	0.544	0.076
21-09-09 20:20	2	0.0	0.0	0.0
21-09-09 20:30	2	0.004	0.008	0.012
21-09-09 20:40	2	1.228	0.364	0.024
21-09-09 20:50	2	1.464	0.184	2.896
21-09-09 21:00	2	0.0	0.048	0.032
21-09-09 21:10	2	1.9200000000000004	0.984	3.308
21-09-09 21:20	2	5.844	5.1160000000000005	2.7199999999999998
21-09-09 21:30	2	8.648	2.088	1.876
21-09-09 21:40	2	7.656000000000001	2.556	4.0
21-09-09 21:50	2	0.0	0.0	0.0
21-09-09 22:00	2	0.0	0.752	0.41200000000000003
21-09-09 22:10	2	0.024	0.008	0.0
21-09-09 22:20	2	1.196	1.8560000000000003	0.048
21-09-09 22:30	2	0.364	0.05600000000000001	0.0
21-09-09 22:40	2	1.904	0.328	0.028000000000000004
21-09-09 22:50	2	0.5840000000000001	0.008	0.6559999999999999
21-09-09 23:00	2	1.4919999999999998	0.124	0.5120000000000001
21-09-09 23:10	2	8.256	12.804000000000002	1.864
21-09-09 23:20	2	8.788	10.036	8.52
21-09-09 23:30	2	10.068000000000001	8.156	3.38
21-09-09 23:40	2	3.8880000000000003	5.444000000000001	3.2560000000000002
21-09-09 23:50	2	5.532	7.8	9.724
21-09-10 00:00	2	5.0520000000000005	13.788	1.352
21-09-10 00:10	2	2.044	4.452	0.28
21-09-10 00:20	2	9.18	11.168000000000001	5.196
21-09-10 00:30	2	14.856	4.016	2.268
21-09-10 00:40	2	7.948	9.544	3.9159999999999995
21-09-10 00:50	2	2.284	11.336	6.088
21-09-10 01:00	2	11.408000000000001	6.172	4.220000000000001
21-09-10 01:10	2	13.928	11.251999999999999	9.068000000000001
21-09-10 01:20	2	13.2	5.596	5.396
21-09-10 01:30	2	3.124	1.612	0.4
21-09-10 01:40	2	1.7760000000000002	0.476	4.576
21-09-10 01:50	2	1.012	0.14	6.62
21-09-10 02:00	2	0.32	0.508	9.592
21-09-10 02:10	2	0.10800000000000001	0.8240000000000001	7.395999999999999
21-09-10 02:20	2	2.076	0.0	0.0
21-09-10 02:30	2	6.332	0.0	0.0
21-09-10 02:40	2	2.2399999999999998	0.12	1.98
21-09-10 02:50	2	0.9040000000000001	1.052	0.404
21-09-10 03:00	2	0.0	0.0	0.052000000000000005
21-09-10 03:10	2	8.204	0.052000000000000005	0.324
21-09-10 03:20	2	5.784000000000001	0.596	5.492
21-09-10 03:30	2	9.9	2.364	1.8080000000000003
21-09-10 03:40	2	13.504	7.464	4.896
21-09-10 03:50	2	0.24000000000000005	6.664	0.66
21-09-10 04:00	2	2.492	6.356	12.28
21-09-10 04:10	2	8.964	14.776	4.304
21-09-10 04:20	2	3.1	17.664	19.864
21-09-10 04:30	2	10.324	9.084	4.76
21-09-10 04:40	2	8.752	4.976	2.492
21-09-10 04:50	2	8.376	6.5040000000000004	4.304
21-09-10 05:00	2	17.759999999999998	7.231999999999999	6.244
21-09-10 05:10	2	6.720000000000001	6.368	1.4760000000000002
21-09-10 05:20	2	3.5	0.05600000000000001	1.6199999999999999
21-09-10 05:30	2	4.087999999999999	4.056	10.896
21-09-10 05:40	2	3.4880000000000004	6.959999999999999	6.684
21-09-10 05:50	2	14.496	9.992	6.272
21-09-10 06:00	2	1.468	12.512	5.048
21-09-10 06:10	2	8.756	3.104	5.316000000000001
21-09-10 06:20	2	7.0280000000000005	8.940000000000001	4.784
21-09-10 06:30	2	6.715999999999999	13.384	11.464
21-09-10 06:40	2	0.484	16.596	0.908
21-09-10 06:50	2	0.05600000000000001	2.364	0.4040000000000001
21-09-10 07:00	3	0.5640000000000001	0.004	1.012
21-09-10 07:10	3	0.176	0.0	0.0
21-09-10 07:20	3	0.092	0.0	0.068
21-09-10 07:30	3	3.2640000000000002	4.112	5.1000000000000005
21-09-10 07:40	3	0.0	0.0	0.0
21-09-10 07:50	3	0.0	0.0	0.0
21-09-10 08:00	3	0.0	0.0	0.0
21-09-10 08:10	3	0.0	0.0	0.0
21-09-10 08:20	3	0.0	0.0	0.0
21-09-10 08:30	3	0.0	0.0	0.0
21-09-10 08:40	3	0.0	0.0	0.0
21-09-10 08:50	3	0.332	0.0	0.0
21-09-10 09:00	3	0.0	0.0	0.0
21-09-10 09:10	3	0.0	0.0	0.0
21-09-10 09:20	3	0.0	0.0	0.0
21-09-10 09:30	3	0.0	0.0	0.0
21-09-10 09:40	3	0.752	0.0	0.004
21-09-10 09:50	3	0.136	0.028000000000000004	0.044
21-09-10 10:00	3	0.0	0.0	0.0
21-09-10 10:10	3	0.0	0.0	0.0
21-09-10 10:20	3	1.9	0.10800000000000001	1.408
21-09-10 10:30	3	0.8200000000000001	0.58	0.0
21-09-10 10:40	3	2.008	4.548	0.492
21-09-10 10:50	3	3.3920000000000003	3.248	0.992
21-09-10 11:00	3	4.548	1.932	1.636
21-09-10 11:10	3	1.636	5.644	0.8799999999999999
21-09-10 11:20	3	5.168000000000001	0.484	1.1280000000000001
21-09-10 11:30	3	1.968	0.148	0.0
21-09-10 11:40	3	0.0	0.0	0.0
21-09-10 11:50	3	0.0	0.0	0.0
21-09-10 12:00	3	9.956	1.7920000000000003	2.4
21-09-10 12:10	3	21.444	21.152	11.392
21-09-10 12:20	3	19.36	12.152	12.760000000000002
21-09-10 12:30	3	15.956	12.564	15.52
21-09-10 12:40	3	5.0920000000000005	12.196000000000002	8.832
21-09-10 12:50	3	6.4799999999999995	10.1	8.4
21-09-10 13:00	3	10.336	2.0200000000000005	1.08
21-09-10 13:10	3	0.12	0.0	0.0
21-09-10 13:20	3	0.21200000000000002	0.0	0.0
21-09-10 13:30	3	0.0	0.0	0.0
21-09-10 13:40	3	0.8480000000000001	0.0	0.0
21-09-10 13:50	3	0.608	0.0	0.0
21-09-10 14:00	3	0.0	0.0	0.0
21-09-10 14:10	3	0.0	0.0	0.0
21-09-10 14:20	3	0.052000000000000005	0.33999999999999997	0.0
21-09-10 14:30	3	0.0	0.0	0.0
21-09-10 14:40	3	0.316	0.016	0.02
21-09-10 14:50	3	0.0	0.0	0.0
21-09-10 15:00	3	0.0	0.0	0.0
21-09-10 15:10	3	0.0	0.0	0.0
21-09-10 15:20	3	0.024	0.0	0.124
21-09-10 15:30	3	0.0	0.0	0.0
21-09-10 15:40	3	0.0	0.0	0.0
21-09-10 15:50	3	0.0	0.0	0.0
21-09-10 16:00	3	0.0	0.0	0.0
21-09-10 16:10	3	0.0	0.0	0.0
21-09-10 16:20	3	0.0	0.0	0.0
21-09-10 16:30	3	0.0	0.0	0.0
21-09-10 16:40	3	0.0	0.0	0.0
21-09-10 16:50	3	0.0	0.0	0.0
21-09-10 17:00	3	0.004	0.0	0.0
21-09-10 17:10	3	0.028000000000000004	0.044000000000000004	0.0
21-09-10 17:20	3	0.0	0.0	0.0
21-09-10 17:30	3	0.0	0.0	0.0
21-09-10 17:40	3	0.0	0.0	0.0
21-09-10 17:50	3	1.28	0.568	0.184
21-09-10 18:00	3	0.0	0.0	0.0
21-09-10 18:10	3	0.11599999999999999	0.0	0.0
21-09-10 18:20	3	0.0	0.0	0.0
21-09-10 18:30	3	0.072	0.664	0.34
21-09-10 18:40	3	0.004	0.332	0.276
21-09-10 18:50	3	0.008	0.36	3.336
21-09-10 19:00	3	4.156000000000001	3.5	5.316000000000001
21-09-10 19:10	3	4.128	7.664	5.36
21-09-10 19:20	3	7.58	10.436000000000002	8.704
21-09-10 19:30	3	7.651999999999999	0.5640000000000001	0.152
21-09-10 19:40	3	19.836000000000002	5.756	1.6920000000000002
21-09-10 19:50	3	0.0	0.0	0.0
21-09-10 20:00	3	0.032	0.0	0.668
21-09-10 20:10	3	0.0	0.044	0.0
21-09-10 20:20	3	0.0	0.0	0.0
21-09-10 20:30	3	0.0	0.0	0.0
21-09-10 20:40	3	0.46399999999999997	0.24	0.0
21-09-10 20:50	3	1.564	0.0	0.12
21-09-10 21:00	3	1.6720000000000002	6.044	0.016
21-09-10 21:10	3	0.0	0.0	0.0
21-09-10 21:20	3	0.0	1.8960000000000001	0.08
21-09-10 21:30	3	0.0	0.016	0.324
21-09-10 21:40	3	0.188	0.656	3.22
21-09-10 21:50	3	5.932	7.3	2.5520000000000005
21-09-10 22:00	3	5.764	4.304	3.104
21-09-10 22:10	3	5.284000000000001	0.16	0.984
21-09-10 22:20	3	0.0	0.068	0.076
21-09-10 22:30	3	0.26	0.0	0.0
21-09-10 22:40	3	0.0	0.0	0.0
21-09-10 22:50	3	0.9920000000000002	0.0	0.248
21-09-10 23:00	3	2.68	0.66	0.008
21-09-10 23:10	3	4.92	6.476000000000001	0.976
21-09-10 23:20	3	3.056	5.4559999999999995	8.724
21-09-10 23:30	3	0.8280000000000001	0.236	3.3480000000000003
21-09-10 23:40	3	1.3000000000000003	3.3280000000000003	2.2359999999999998
21-09-10 23:50	3	11.596	7.42	8.22
21-09-11 00:00	3	3.4480000000000004	4.636	0.02
21-09-11 00:10	3	12.232000000000001	3.492	0.664
21-09-11 00:20	3	2.528	5.244	2.604
21-09-11 00:30	3	13.456	4.88	4.236
21-09-11 00:40	3	2.456	4.532	2.4799999999999995
21-09-11 00:50	3	9.288	7.724000000000001	1.448
21-09-11 01:00	3	7.728	2.88	0.332
21-09-11 01:10	3	3.2079999999999997	0.792	1.344
21-09-11 01:20	3	1.448	4.912000000000001	13.284
21-09-11 01:30	3	0.376	0.9600000000000002	0.8720000000000001
21-09-11 01:40	3	4.9	2.984	2.984
21-09-11 01:50	3	5.0200000000000005	8.428	3.5479999999999996
21-09-11 02:00	3	4.108	3.532	6.728
21-09-11 02:10	3	7.5040000000000004	0.612	4.192
21-09-11 02:20	3	4.964	0.28400000000000003	0.012
21-09-11 02:30	3	0.5	4.684	1.44
21-09-11 02:40	3	0.576	0.184	3.156
21-09-11 02:50	3	0.0	0.0	4.856
21-09-11 03:00	3	0.9640000000000001	1.544	0.788
21-09-11 03:10	3	0.296	6.0840000000000005	0.0
21-09-11 03:20	3	1.7	3.624	0.1
21-09-11 03:30	3	0.0	0.0	0.0
21-09-11 03:40	3	0.472	4.924	0.18
21-09-11 03:50	3	4.664	6.456	0.144
21-09-11 04:00	3	8.232	7.140000000000001	3.4520000000000004
21-09-11 04:10	3	0.23600000000000004	3.0	0.596
21-09-11 04:20	3	3.7560000000000002	4.96	0.78
21-09-11 04:30	3	11.212	4.256	1.968
21-09-11 04:40	3	15.475999999999999	4.736	5.316
21-09-11 04:50	3	10.260000000000002	0.34	0.38
21-09-11 05:00	3	5.5920000000000005	3.104	4.332
21-09-11 05:10	3	5.504	13.216	6.912000000000001
21-09-11 05:20	3	4.268	8.544	1.78
21-09-11 05:30	3	5.58	4.184	8.036
21-09-11 05:40	3	8.572	4.084	3.7359999999999998
21-09-11 05:50	3	12.4	6.008	4.564
21-09-11 06:00	3	2.168	11.704	6.248
21-09-11 06:10	3	7.340000000000001	6.356	10.492
21-09-11 06:20	3	12.592	8.692	8.936
21-09-11 06:30	3	4.5760000000000005	14.208000000000002	15.792000000000002
21-09-11 06:40	3	0.008	4.215999999999999	0.12
21-09-11 06:50	3	5.612	2.348	8.032
21-09-11 07:00	4	4.056	3.5759999999999996	4.504
21-09-11 07:10	4	0.176	0.128	0.05600000000000001
21-09-11 07:20	4	1.6280000000000001	1.088	0.0
21-09-11 07:30	4	0.0	0.0	0.0
21-09-11 07:40	4	0.0	0.0	0.0
21-09-11 07:50	4	0.0	0.0	0.0
21-09-11 08:00	4	0.78	0.088	0.0
21-09-11 08:10	4	0.0	0.0	0.0
21-09-11 08:20	4	0.0	0.0	0.0
21-09-11 08:30	4	0.0	0.0	0.0
21-09-11 08:40	4	0.0	0.0	0.0
21-09-11 08:50	4	0.0	0.0	0.0
21-09-11 09:00	4	0.0	0.0	0.0
21-09-11 09:10	4	0.0	0.0	0.0
21-09-11 09:20	4	0.0	0.0	0.0
21-09-11 09:30	4	0.0	0.0	0.0
21-09-11 09:40	4	0.0	0.0	0.0
21-09-11 09:50	4	0.0	0.0	0.0
21-09-11 10:00	4	0.0	0.0	0.0
21-09-11 10:10	4	0.0	0.0	0.0
21-09-11 10:20	4	0.012	0.0	0.0
21-09-11 10:30	4	0.0	0.0	0.072
21-09-11 10:40	4	0.008	0.0	0.0
21-09-11 10:50	4	0.0	0.04	0.0
21-09-11 11:00	4	0.316	2.2079999999999997	0.836
21-09-11 11:10	4	0.06	0.9400000000000001	0.264
21-09-11 11:20	4	1.972	4.784000000000001	1.108
21-09-11 11:30	4	2.588	3.032	1.764
21-09-11 11:40	4	3.268	0.024	0.476
21-09-11 11:50	4	4.148	0.124	0.0
21-09-11 12:00	4	0.884	0.16	0.644
21-09-11 12:10	4	1.7760000000000002	0.932	0.3
21-09-11 12:20	4	5.776000000000001	0.992	2.352
21-09-11 12:30	4	0.376	0.44400000000000006	0.336
21-09-11 12:40	4	0.6	0.012	0.0
21-09-11 12:50	4	0.02	0.512	1.6039999999999999
21-09-11 13:00	4	0.0	0.0	0.05600000000000001
21-09-11 13:10	4	0.0	0.0	0.0
21-09-11 13:20	4	0.196	1.2040000000000002	0.42800000000000005
21-09-11 13:30	4	0.0	0.0	0.0
21-09-11 13:40	4	0.0	0.0	0.0
21-09-11 13:50	4	0.0	0.0	0.0
21-09-11 14:00	4	0.0	0.0	0.0
21-09-11 14:10	4	0.0	0.0	0.0
21-09-11 14:20	4	0.004	0.04	0.004
21-09-11 14:30	4	0.0	0.0	0.0
21-09-11 14:40	4	0.0	0.0	0.0
21-09-11 14:50	4	0.0	0.0	0.0
21-09-11 15:00	4	0.0	0.0	0.0
21-09-11 15:10	4	0.0	0.18	0.0
21-09-11 15:20	4	0.0	0.0	0.0
21-09-11 15:30	4	0.0	0.0	0.0
21-09-11 15:40	4	0.0	0.0	0.0
21-09-11 15:50	4	0.008	0.13999999999999999	0.184
21-09-11 16:00	4	0.588	0.0	0.0
21-09-11 16:10	4	0.0	0.0	0.0
21-09-11 16:20	4	0.0	0.0	0.0
21-09-11 16:30	4	0.0	0.0	0.0
21-09-11 16:40	4	0.0	0.0	0.6880000000000001
21-09-11 16:50	4	1.2040000000000002	0.0	0.0
21-09-11 17:00	4	0.0	0.0	0.0
21-09-11 17:10	4	0.0	0.0	0.0
21-09-11 17:20	4	0.0	0.0	0.0
21-09-11 17:30	4	0.184	0.132	0.0
21-09-11 17:40	4	0.0	0.0	0.0
21-09-11 17:50	4	0.0	0.0	0.0
21-09-11 18:00	4	0.0	0.0	0.0
21-09-11 18:10	4	0.0	0.0	0.0
21-09-11 18:20	4	0.0	0.0	0.0
21-09-11 18:30	4	0.368	0.0	0.0
21-09-11 18:40	4	0.0	0.0	0.0
21-09-11 18:50	4	0.128	0.0	0.0
21-09-11 19:00	4	0.0	0.0	0.0
21-09-11 19:10	4	0.0	0.0	0.0
21-09-11 19:20	4	2.588	0.9400000000000001	4.66
21-09-11 19:30	4	15.331999999999999	17.544	12.472
21-09-11 19:40	4	12.984	15.884	4.843999999999999
21-09-11 19:50	4	12.788	6.9799999999999995	6.74
21-09-11 20:00	4	2.3120000000000003	3.6799999999999997	2.7800000000000002
21-09-11 20:10	4	1.952	0.016	0.968
21-09-11 20:20	4	0.0	0.0	0.0
21-09-11 20:30	4	0.0	0.0	0.0
21-09-11 20:40	4	0.0	0.0	0.0
21-09-11 20:50	4	1.324	0.0	0.0
21-09-11 21:00	4	0.52	0.06	0.0
21-09-11 21:10	4	0.0	4.248	0.004
21-09-11 21:20	4	0.04	0.752	0.008
21-09-11 21:30	4	4.232	10.448	8.552
21-09-11 21:40	4	1.5559999999999998	2.548	8.284
21-09-11 21:50	4	4.9319999999999995	0.172	2.04
21-09-11 22:00	4	0.568	0.096	0.148
21-09-11 22:10	4	5.176	1.028	0.74
21-09-11 22:20	4	6.268	6.58	0.82
21-09-11 22:30	4	2.124	2.192	0.11599999999999999
21-09-11 22:40	4	1.044	6.304	4.136
21-09-11 22:50	4	2.176	3.532	13.388
21-09-11 23:00	4	10.559999999999999	9.804	4.368
21-09-11 23:10	4	4.976000000000001	0.592	2.7399999999999998
21-09-11 23:20	4	10.296000000000001	1.064	1.0080000000000002
21-09-11 23:30	4	12.3	9.98	1.9280000000000002
21-09-11 23:40	4	1.608	3.396	0.76
21-09-11 23:50	4	10.6	8.652000000000001	5.220000000000001
21-09-12 00:00	4	8.751999999999999	3.7	0.376
21-09-12 00:10	4	7.312	7.448	4.572
21-09-12 00:20	4	12.248000000000001	16.7	4.748
21-09-12 00:30	4	8.984	3.532	7.831999999999999
21-09-12 00:40	4	2.456	6.816	0.9560000000000001
21-09-12 00:50	4	7.764	3.964	3.06
21-09-12 01:00	4	0.708	3.4	0.0
21-09-12 01:10	4	8.632	8.92	1.364
21-09-12 01:20	4	18.972	11.972	13.656
21-09-12 01:30	4	12.548	8.684000000000001	9.924
21-09-12 01:40	4	7.204000000000001	6.984	5.128
21-09-12 01:50	4	1.78	2.612	4.3
21-09-12 02:00	4	1.5	1.064	15.6
21-09-12 02:10	4	0.96	6.660000000000001	13.328
21-09-12 02:20	4	1.616	10.776	19.832
21-09-12 02:30	4	0.64	15.684000000000001	12.304
21-09-12 02:40	4	0.128	0.22400000000000003	15.468
21-09-12 02:50	4	0.924	19.712	18.084
21-09-12 03:00	4	9.512	26.036	20.096
21-09-12 03:10	4	20.78	25.092000000000002	15.34
21-09-12 03:20	4	22.812	21.368000000000002	10.476
21-09-12 03:30	4	20.628	9.947999999999999	14.216
21-09-12 03:40	4	11.156	5.3	8.432
21-09-12 03:50	4	10.792	21.516000000000002	11.84
21-09-12 04:00	4	7.859999999999999	26.860000000000003	5.704
21-09-12 04:10	4	16.36	22.116	12.975999999999999
21-09-12 04:20	4	15.112	9.508	8.680000000000001
21-09-12 04:30	4	12.744	23.052	17.928
21-09-12 04:40	4	19.068	21.544	13.388
21-09-12 04:50	4	13.424000000000001	20.488	13.668000000000001
21-09-12 05:00	4	18.816	14.812000000000001	8.128
21-09-12 05:10	4	13.975999999999999	20.631999999999998	17.932
21-09-12 05:20	4	21.224	12.728	11.584
21-09-12 05:30	4	18.472	7.684	10.672
21-09-12 05:40	4	17.272	18.776	12.296
21-09-12 05:50	4	9.712	15.0	15.556000000000001
21-09-12 06:00	4	13.764000000000001	14.032	13.815999999999999
21-09-12 06:10	4	4.036	15.924000000000001	10.232000000000001
21-09-12 06:20	4	16.476	12.459999999999999	9.84
21-09-12 06:30	4	14.244	26.18	10.836
21-09-12 06:40	4	12.628	19.928	9.648
21-09-12 06:50	4	3.62	5.208	0.612
21-09-12 07:00	5	7.8	3.5	0.068
21-09-12 07:10	5	0.356	0.0	1.2120000000000002
21-09-12 07:20	5	4.244	5.800000000000001	1.2959999999999998
21-09-12 07:30	5	0.0	0.0	0.0
21-09-12 07:40	5	0.0	0.0	0.0
21-09-12 07:50	5	0.0	0.0	0.0
21-09-12 08:00	5	0.0	0.0	0.0
21-09-12 08:10	5	0.0	0.0	0.0
21-09-12 08:20	5	0.244	0.836	0.0
21-09-12 08:30	5	0.0	0.0	0.05600000000000001
21-09-12 08:40	5	0.156	0.0	0.0
21-09-12 08:50	5	0.0	0.0	0.0
21-09-12 09:00	5	0.0	0.0	0.0
21-09-12 09:10	5	0.0	0.0	0.0
21-09-12 09:20	5	0.0	0.0	0.0
21-09-12 09:30	5	0.0	0.596	0.0
21-09-12 09:40	5	0.0	0.0	0.0
21-09-12 09:50	5	1.8560000000000003	2.524	1.3760000000000001
21-09-12 10:00	5	0.3	4.512	0.144
21-09-12 10:10	5	0.0	3.664	0.52
21-09-12 10:20	5	0.28	0.628	0.004
21-09-12 10:30	5	0.008	0.72	0.0
21-09-12 10:40	5	0.0	0.0	0.0
21-09-12 10:50	5	0.0	0.0	0.0
21-09-12 11:00	5	0.1	0.532	0.032
21-09-12 11:10	5	1.768	0.0	0.0
21-09-12 11:20	5	0.0	0.0	0.0
21-09-12 11:30	5	0.8720000000000001	0.0	0.06
21-09-12 11:40	5	0.044	0.9760000000000002	0.0
21-09-12 11:50	5	7.56	4.412	5.456
21-09-12 12:00	5	4.864	1.6960000000000002	0.9800000000000001
21-09-12 12:10	5	15.920000000000002	0.352	2.116
21-09-12 12:20	5	6.644	0.8480000000000001	0.14
21-09-12 12:30	5	3.6480000000000006	1.64	0.016
21-09-12 12:40	5	0.0	0.0	0.0
21-09-12 12:50	5	1.968	0.0	0.0
21-09-12 13:00	5	0.5	0.0	0.0
21-09-12 13:10	5	0.0	0.0	0.0
21-09-12 13:20	5	0.0	0.0	0.0
21-09-12 13:30	5	0.0	0.128	0.0
21-09-12 13:40	5	0.0	0.0	0.0
21-09-12 13:50	5	0.0	0.0	0.0
21-09-12 14:00	5	0.0	0.0	0.0
21-09-12 14:10	5	0.0	0.0	0.0
21-09-12 14:20	5	0.028000000000000004	0.004	0.0
21-09-12 14:30	5	0.0	0.0	0.632
21-09-12 14:40	5	0.008	0.0	0.004
21-09-12 14:50	5	0.41200000000000003	0.0	0.0
21-09-12 15:00	5	0.0	0.0	0.0
21-09-12 15:10	5	0.0	0.0	0.0
21-09-12 15:20	5	0.0	0.0	0.0
21-09-12 15:30	5	0.0	0.0	0.0
21-09-12 15:40	5	0.0	0.0	0.0
21-09-12 15:50	5	0.0	0.0	0.004
21-09-12 16:00	5	0.0	0.0	0.0
21-09-12 16:10	5	0.0	0.0	0.0
21-09-12 16:20	5	0.0	0.0	0.0
21-09-12 16:30	5	0.0	0.0	0.0
21-09-12 16:40	5	0.0	0.0	0.0
21-09-12 16:50	5	0.0	0.0	0.0
21-09-12 17:00	5	0.128	0.0	0.0
21-09-12 17:10	5	0.21600000000000003	0.23199999999999998	0.292
21-09-12 17:20	5	0.0	0.064	0.1
21-09-12 17:30	5	0.048	0.0	0.0
21-09-12 17:40	5	0.0	0.0	0.0
21-09-12 17:50	5	0.02	0.008	0.0
21-09-12 18:00	5	0.0	0.0	0.0
21-09-12 18:10	5	0.0	0.0	0.0
21-09-12 18:20	5	0.0	0.0	0.0
21-09-12 18:30	5	0.0	0.0	0.0
21-09-12 18:40	5	0.0	0.0	0.0
21-09-12 18:50	5	0.0	0.0	0.004
21-09-12 19:00	5	0.0	0.0	0.0
21-09-12 19:10	5	0.0	0.0	0.0
21-09-12 19:20	5	0.0	0.0	1.32
21-09-12 19:30	5	1.1800000000000002	1.2	8.440000000000001
21-09-12 19:40	5	5.82	10.076	9.332
21-09-12 19:50	5	8.824000000000002	9.048	5.5
21-09-12 20:00	5	5.016	5.9	6.1160000000000005
21-09-12 20:10	5	3.8600000000000003	2.272	0.036
21-09-12 20:20	5	0.0	0.54	0.0
21-09-12 20:30	5	3.696	1.4240000000000002	9.16
21-09-12 20:40	5	0.008	0.008	0.916
21-09-12 20:50	5	0.8240000000000001	0.292	0.0
21-09-12 21:00	5	0.364	0.028000000000000004	0.0
21-09-12 21:10	5	1.108	1.3359999999999999	6.236
21-09-12 21:20	5	1.108	5.223999999999999	7.348000000000001
21-09-12 21:30	5	3.4480000000000004	6.74	14.363999999999999
21-09-12 21:40	5	3.072	10.096	14.48
21-09-12 21:50	5	10.844	5.1240000000000006	9.556000000000001
21-09-12 22:00	5	8.184000000000001	9.620000000000001	0.288
21-09-12 22:10	5	13.84	7.403999999999999	9.556000000000001
21-09-12 22:20	5	4.572000000000001	0.096	0.376
21-09-12 22:30	5	3.96	0.3	0.08
21-09-12 22:40	5	6.4159999999999995	5.944000000000001	0.728
21-09-12 22:50	5	5.652000000000001	9.004	1.748
21-09-12 23:00	5	19.919999999999998	15.968	2.872
21-09-12 23:10	5	33.0	0.8640000000000001	1.7
21-09-12 23:20	5	9.032	9.412	0.368
21-09-12 23:30	5	4.288	2.9840000000000004	0.40800000000000003
21-09-12 23:40	5	12.084	18.864	9.708
21-09-12 23:50	5	15.544	9.636000000000001	6.668000000000001
21-09-13 00:00	5	8.728	17.792	16.656
21-09-13 00:10	5	26.424	16.264	7.936
21-09-13 00:20	5	11.032	14.12	13.924000000000001
21-09-13 00:30	5	0.42000000000000004	6.068	19.6
21-09-13 00:40	5	11.224	0.9119999999999999	18.52
21-09-13 00:50	5	9.395999999999999	14.992	11.428
21-09-13 01:00	5	18.108	18.436	19.78
21-09-13 01:10	5	11.668000000000001	3.2079999999999997	11.336
21-09-13 01:20	5	0.86	10.212	12.552000000000001
21-09-13 01:30	5	0.172	0.10800000000000001	17.604000000000003
21-09-13 01:40	5	0.08	0.268	13.184000000000001
21-09-13 01:50	5	4.664	5.404	20.144
21-09-13 02:00	5	1.2120000000000002	0.8800000000000001	10.34
21-09-13 02:10	5	0.42800000000000005	0.0	10.932
21-09-13 02:20	5	0.43200000000000005	13.7	14.104
21-09-13 02:30	5	18.184	15.1	9.196000000000002
21-09-13 02:40	5	11.176	18.544	32.004000000000005
21-09-13 02:50	5	8.559999999999999	12.58	15.452000000000002
21-09-13 03:00	5	20.584	18.64	7.540000000000001
21-09-13 03:10	5	4.42	10.668000000000001	9.648
21-09-13 03:20	5	3.772	7.42	16.36
21-09-13 03:30	5	1.348	16.116000000000003	19.919999999999998
21-09-13 03:40	5	12.836000000000002	11.212	14.284
21-09-13 03:50	5	7.336	20.072	20.148000000000003
21-09-13 04:00	5	18.28	11.448	2.616
21-09-13 04:10	5	11.408	5.048	13.588
21-09-13 04:20	5	17.596	23.816	12.412
21-09-13 04:30	5	9.431999999999999	13.8	9.443999999999999
21-09-13 04:40	5	7.787999999999999	14.512	7.108
21-09-13 04:50	5	16.184	21.768	13.344
21-09-13 05:00	5	6.796000000000001	18.324	7.876
21-09-13 05:10	5	18.872	10.14	10.112
21-09-13 05:20	5	11.96	13.712	9.736
21-09-13 05:30	5	14.815999999999999	8.2	18.732
21-09-13 05:40	5	11.736	14.376	12.152000000000001
21-09-13 05:50	5	18.544	15.596	12.572
21-09-13 06:00	5	16.592000000000002	7.260000000000001	9.16
21-09-13 06:10	5	0.656	21.184	14.559999999999999
21-09-13 06:20	5	17.096	10.916	14.847999999999999
21-09-13 06:30	5	12.548	9.508	8.992
21-09-13 06:40	5	2.3600000000000003	14.24	3.332
21-09-13 06:50	5	0.0	0.324	0.292
21-09-13 07:00	6	1.6480000000000001	1.8199999999999998	0.508
21-09-13 07:10	6	0.924	0.0	0.0
21-09-13 07:20	6	0.148	0.0	0.0
21-09-13 07:30	6	0.0	0.0	0.0
21-09-13 07:40	6	0.0	0.5	0.0
21-09-13 07:50	6	0.0	0.0	0.0
21-09-13 08:00	6	0.0	0.0	0.0
21-09-13 08:10	6	0.0	0.0	0.0
21-09-13 08:20	6	0.0	1.0559999999999998	0.0
21-09-13 08:30	6	0.0	0.0	0.0
21-09-13 08:40	6	0.044	0.0	0.58
21-09-13 08:50	6	1.7879999999999998	4.12	0.176
21-09-13 09:00	6	1.58	0.5	0.808
21-09-13 09:10	6	4.872	2.872	3.4160000000000004
21-09-13 09:20	6	0.128	0.0	0.0
21-09-13 09:30	6	0.004	0.016	0.0
21-09-13 09:40	6	4.812	13.252	4.0600000000000005
21-09-13 09:50	6	18.04	13.096	20.076
21-09-13 10:00	6	0.0	0.0	4.36
21-09-13 10:10	6	not_recorded	not_recorded	not_recorded
21-09-13 10:20	6	not_recorded	not_recorded	not_recorded
21-09-13 10:30	6	not_recorded	not_recorded	not_recorded
21-09-13 10:40	6	not_recorded	not_recorded	not_recorded
21-09-13 10:50	6	not_recorded	not_recorded	not_recorded
21-09-13 11:00	6	not_recorded	not_recorded	not_recorded
21-09-13 11:10	6	not_recorded	not_recorded	not_recorded
21-09-13 11:20	6	not_recorded	not_recorded	not_recorded
21-09-13 11:30	6	not_recorded	not_recorded	not_recorded
21-09-13 11:40	6	not_recorded	not_recorded	not_recorded
21-09-13 11:50	6	not_recorded	not_recorded	not_recorded
21-09-13 12:00	6	not_recorded	not_recorded	not_recorded
21-09-13 12:10	6	not_recorded	not_recorded	not_recorded
21-09-13 12:20	6	not_recorded	not_recorded	not_recorded
21-09-13 12:30	6	not_recorded	not_recorded	not_recorded
21-09-13 12:40	6	not_recorded	not_recorded	not_recorded
21-09-13 12:50	6	not_recorded	not_recorded	not_recorded
21-09-13 13:00	6	not_recorded	not_recorded	not_recorded
21-09-13 13:10	6	not_recorded	not_recorded	not_recorded
21-09-13 13:20	6	not_recorded	not_recorded	not_recorded
21-09-13 13:30	6	not_recorded	not_recorded	not_recorded
21-09-13 13:40	6	not_recorded	not_recorded	not_recorded
21-09-13 13:50	6	not_recorded	not_recorded	not_recorded
21-09-13 14:00	6	not_recorded	not_recorded	not_recorded
21-09-13 14:10	6	not_recorded	not_recorded	not_recorded
21-09-13 14:20	6	not_recorded	not_recorded	not_recorded
21-09-13 14:30	6	not_recorded	not_recorded	not_recorded
21-09-13 14:40	6	not_recorded	not_recorded	not_recorded
21-09-13 14:50	6	not_recorded	not_recorded	not_recorded
21-09-13 15:00	6	not_recorded	not_recorded	not_recorded
21-09-13 15:10	6	not_recorded	not_recorded	not_recorded
21-09-13 15:20	6	not_recorded	not_recorded	not_recorded
21-09-13 15:30	6	not_recorded	not_recorded	not_recorded
21-09-13 15:40	6	not_recorded	not_recorded	not_recorded
21-09-13 15:50	6	not_recorded	not_recorded	not_recorded
21-09-13 16:00	6	not_recorded	not_recorded	not_recorded
21-09-13 16:10	6	not_recorded	not_recorded	not_recorded
21-09-13 16:20	6	not_recorded	not_recorded	not_recorded
21-09-13 16:30	6	not_recorded	not_recorded	not_recorded
21-09-13 16:40	6	not_recorded	not_recorded	not_recorded
21-09-13 16:50	6	not_recorded	not_recorded	not_recorded
21-09-13 17:00	6	not_recorded	not_recorded	not_recorded
21-09-13 17:10	6	not_recorded	not_recorded	not_recorded
21-09-13 17:20	6	not_recorded	not_recorded	not_recorded
21-09-13 17:30	6	not_recorded	not_recorded	not_recorded
21-09-13 17:40	6	not_recorded	not_recorded	not_recorded
21-09-13 17:50	6	not_recorded	not_recorded	not_recorded
21-09-13 18:00	6	not_recorded	not_recorded	not_recorded
21-09-13 18:10	6	not_recorded	not_recorded	not_recorded
21-09-13 18:20	6	not_recorded	not_recorded	not_recorded
21-09-13 18:30	6	not_recorded	not_recorded	not_recorded
21-09-13 18:40	6	not_recorded	not_recorded	not_recorded
21-09-13 18:50	6	not_recorded	not_recorded	not_recorded
21-09-13 19:00	6	not_recorded	not_recorded	not_recorded
21-09-13 19:10	6	not_recorded	not_recorded	not_recorded
21-09-13 19:20	6	not_recorded	not_recorded	not_recorded
21-09-13 19:30	6	not_recorded	not_recorded	not_recorded
21-09-13 19:40	6	not_recorded	not_recorded	not_recorded
21-09-13 19:50	6	not_recorded	not_recorded	not_recorded
21-09-13 20:00	6	not_recorded	not_recorded	not_recorded
21-09-13 20:10	6	not_recorded	not_recorded	not_recorded
21-09-13 20:20	6	not_recorded	not_recorded	not_recorded
21-09-13 20:30	6	not_recorded	not_recorded	not_recorded
21-09-13 20:40	6	not_recorded	not_recorded	not_recorded
21-09-13 20:50	6	not_recorded	not_recorded	not_recorded
21-09-13 21:00	6	not_recorded	not_recorded	not_recorded
21-09-13 21:10	6	not_recorded	not_recorded	not_recorded
21-09-13 21:20	6	not_recorded	not_recorded	not_recorded
21-09-13 21:30	6	not_recorded	not_recorded	not_recorded
21-09-13 21:40	6	not_recorded	not_recorded	not_recorded
21-09-13 21:50	6	not_recorded	not_recorded	not_recorded
21-09-13 22:00	6	not_recorded	not_recorded	not_recorded
21-09-13 22:10	6	not_recorded	not_recorded	not_recorded
21-09-13 22:20	6	not_recorded	not_recorded	not_recorded
21-09-13 22:30	6	not_recorded	not_recorded	not_recorded
21-09-13 22:40	6	not_recorded	not_recorded	not_recorded
21-09-13 22:50	6	not_recorded	not_recorded	not_recorded
21-09-13 23:00	6	not_recorded	not_recorded	not_recorded
21-09-13 23:10	6	not_recorded	not_recorded	not_recorded
21-09-13 23:20	6	not_recorded	not_recorded	not_recorded
21-09-13 23:30	6	not_recorded	not_recorded	not_recorded
21-09-13 23:40	6	not_recorded	not_recorded	not_recorded
21-09-13 23:50	6	not_recorded	not_recorded	not_recorded
21-09-14 00:00	6	not_recorded	not_recorded	not_recorded
21-09-14 00:10	6	not_recorded	not_recorded	not_recorded
21-09-14 00:20	6	not_recorded	not_recorded	not_recorded
21-09-14 00:30	6	not_recorded	not_recorded	not_recorded
21-09-14 00:40	6	not_recorded	not_recorded	not_recorded
21-09-14 00:50	6	not_recorded	not_recorded	not_recorded
21-09-14 01:00	6	not_recorded	not_recorded	not_recorded
21-09-14 01:10	6	not_recorded	not_recorded	not_recorded
21-09-14 01:20	6	not_recorded	not_recorded	not_recorded
21-09-14 01:30	6	not_recorded	not_recorded	not_recorded
21-09-14 01:40	6	not_recorded	not_recorded	not_recorded
21-09-14 01:50	6	not_recorded	not_recorded	not_recorded
21-09-14 02:00	6	not_recorded	not_recorded	not_recorded
21-09-14 02:10	6	not_recorded	not_recorded	not_recorded
21-09-14 02:20	6	not_recorded	not_recorded	not_recorded
21-09-14 02:30	6	not_recorded	not_recorded	not_recorded
21-09-14 02:40	6	not_recorded	not_recorded	not_recorded
21-09-14 02:50	6	not_recorded	not_recorded	not_recorded
21-09-14 03:00	6	not_recorded	not_recorded	not_recorded
21-09-14 03:10	6	not_recorded	not_recorded	not_recorded
21-09-14 03:20	6	not_recorded	not_recorded	not_recorded
21-09-14 03:30	6	not_recorded	not_recorded	not_recorded
21-09-14 03:40	6	not_recorded	not_recorded	not_recorded
21-09-14 03:50	6	not_recorded	not_recorded	not_recorded
21-09-14 04:00	6	not_recorded	not_recorded	not_recorded
21-09-14 04:10	6	not_recorded	not_recorded	not_recorded
21-09-14 04:20	6	not_recorded	not_recorded	not_recorded
21-09-14 04:30	6	not_recorded	not_recorded	not_recorded
21-09-14 04:40	6	not_recorded	not_recorded	not_recorded
21-09-14 04:50	6	not_recorded	not_recorded	not_recorded
21-09-14 05:00	6	not_recorded	not_recorded	not_recorded
21-09-14 05:10	6	not_recorded	not_recorded	not_recorded
21-09-14 05:20	6	not_recorded	not_recorded	not_recorded
21-09-14 05:30	6	not_recorded	not_recorded	not_recorded
21-09-14 05:40	6	not_recorded	not_recorded	not_recorded
21-09-14 05:50	6	not_recorded	not_recorded	not_recorded
21-09-14 06:00	6	not_recorded	not_recorded	not_recorded
21-09-14 06:10	6	not_recorded	not_recorded	not_recorded
21-09-14 06:20	6	not_recorded	not_recorded	not_recorded
21-09-14 06:30	6	not_recorded	not_recorded	not_recorded
21-09-14 06:40	6	not_recorded	not_recorded	not_recorded
21-09-14 06:50	6	not_recorded	not_recorded	not_recorded
