# Supplementary material for: Rodent home cage monitoring for preclinical safety pharmacology assessment: results of a multi-company validation evaluating nonclinical and clinical data from three compounds
Source: Front Toxicol. 2025 Nov 5;7:1655330. doi: 10.3389/ftox.2025.1655330 (PMC12626872; doi:10.3389/ftox.2025.1655330)
Supplement: Supplementary file 1 [file DataSheet1.zip › GSK/GSK_Rearing_VEH_Cage-2.csv]

timestamp	day_index	985141003627869	985141003627870	985141003627921
21-09-13 07:00	-4	not_recorded	not_recorded	not_recorded
21-09-13 07:10	-4	not_recorded	not_recorded	not_recorded
21-09-13 07:20	-4	not_recorded	not_recorded	not_recorded
21-09-13 07:30	-4	not_recorded	not_recorded	not_recorded
21-09-13 07:40	-4	not_recorded	not_recorded	not_recorded
21-09-13 07:50	-4	not_recorded	not_recorded	not_recorded
21-09-13 08:00	-4	not_recorded	not_recorded	not_recorded
21-09-13 08:10	-4	not_recorded	not_recorded	not_recorded
21-09-13 08:20	-4	not_recorded	not_recorded	not_recorded
21-09-13 08:30	-4	not_recorded	not_recorded	not_recorded
21-09-13 08:40	-4	not_recorded	not_recorded	not_recorded
21-09-13 08:50	-4	not_recorded	not_recorded	not_recorded
21-09-13 09:00	-4	not_recorded	not_recorded	not_recorded
21-09-13 09:10	-4	not_recorded	not_recorded	not_recorded
21-09-13 09:20	-4	not_recorded	not_recorded	not_recorded
21-09-13 09:30	-4	not_recorded	not_recorded	not_recorded
21-09-13 09:40	-4	not_recorded	not_recorded	not_recorded
21-09-13 09:50	-4	not_recorded	not_recorded	not_recorded
21-09-13 10:00	-4	3.16	0.0	5.0
21-09-13 10:10	-4	12.952000000000002	15.687999999999999	21.316
21-09-13 10:20	-4	10.468	16.224	8.719999999999999
21-09-13 10:30	-4	11.168000000000001	9.728	10.379999999999999
21-09-13 10:40	-4	7.432	5.78	11.860000000000001
21-09-13 10:50	-4	5.148	2.832	12.331999999999999
21-09-13 11:00	-4	3.064	7.715999999999999	8.172
21-09-13 11:10	-4	2.904	0.5	6.004
21-09-13 11:20	-4	0.308	2.024	3.868
21-09-13 11:30	-4	0.36400000000000005	0.58	4.412
21-09-13 11:40	-4	0.08399999999999999	0.0	0.052000000000000005
21-09-13 11:50	-4	0.252	0.016	4.208
21-09-13 12:00	-4	1.052	0.144	0.22800000000000004
21-09-13 12:10	-4	0.02	0.0	0.0
21-09-13 12:20	-4	0.0	0.0	0.0
21-09-13 12:30	-4	0.0	0.0	0.0
21-09-13 12:40	-4	0.0	0.0	0.0
21-09-13 12:50	-4	0.0	0.0	0.0
21-09-13 13:00	-4	0.0	0.0	0.0
21-09-13 13:10	-4	0.0	0.0	0.0
21-09-13 13:20	-4	0.0	0.0	0.0
21-09-13 13:30	-4	0.41600000000000004	0.044	0.0
21-09-13 13:40	-4	0.0	0.0	0.0
21-09-13 13:50	-4	0.076	0.0	0.0
21-09-13 14:00	-4	0.0	0.0	0.088
21-09-13 14:10	-4	0.0	0.0	0.0
21-09-13 14:20	-4	0.0	0.0	0.0
21-09-13 14:30	-4	0.656	1.04	0.892
21-09-13 14:40	-4	0.08399999999999999	0.0	0.0
21-09-13 14:50	-4	0.0	0.0	0.0
21-09-13 15:00	-4	0.0	1.6760000000000002	0.012
21-09-13 15:10	-4	0.016	0.288	0.0
21-09-13 15:20	-4	0.024	0.0	0.6839999999999999
21-09-13 15:30	-4	0.33999999999999997	0.152	0.0
21-09-13 15:40	-4	0.41600000000000004	0.304	0.0
21-09-13 15:50	-4	0.0	0.0	0.0
21-09-13 16:00	-4	0.0	0.0	0.0
21-09-13 16:10	-4	0.0	0.16	0.0
21-09-13 16:20	-4	0.636	1.844	0.6000000000000001
21-09-13 16:30	-4	0.0	0.0	0.0
21-09-13 16:40	-4	2.164	0.152	0.124
21-09-13 16:50	-4	0.0	0.0	0.164
21-09-13 17:00	-4	0.0	0.0	0.0
21-09-13 17:10	-4	0.0	0.0	0.0
21-09-13 17:20	-4	0.0	0.0	0.0
21-09-13 17:30	-4	1.068	0.8039999999999999	0.0
21-09-13 17:40	-4	0.0	0.0	0.0
21-09-13 17:50	-4	0.0	0.0	0.0
21-09-13 18:00	-4	0.0	0.028000000000000004	2.436
21-09-13 18:10	-4	1.764	0.172	0.932
21-09-13 18:20	-4	0.004	0.504	0.088
21-09-13 18:30	-4	0.0	0.58	0.0
21-09-13 18:40	-4	0.0	0.0	0.0
21-09-13 18:50	-4	0.0	0.0	0.0
21-09-13 19:00	-4	0.0	0.0	0.0
21-09-13 19:10	-4	0.0	0.0	0.0
21-09-13 19:20	-4	0.0	0.0	0.0
21-09-13 19:30	-4	0.376	0.0	3.0840000000000005
21-09-13 19:40	-4	3.108	0.0	9.751999999999999
21-09-13 19:50	-4	2.288	0.156	2.2199999999999998
21-09-13 20:00	-4	5.604	0.192	0.6719999999999999
21-09-13 20:10	-4	0.0	0.0	0.196
21-09-13 20:20	-4	0.06	0.0	0.0
21-09-13 20:30	-4	0.0	0.024	0.0
21-09-13 20:40	-4	0.052000000000000005	6.660000000000001	1.236
21-09-13 20:50	-4	0.008	3.564	0.16799999999999998
21-09-13 21:00	-4	0.552	3.116	0.9120000000000001
21-09-13 21:10	-4	4.460000000000001	3.7079999999999997	0.148
21-09-13 21:20	-4	1.064	2.568	0.0
21-09-13 21:30	-4	0.148	0.44400000000000006	1.6280000000000001
21-09-13 21:40	-4	0.0	0.0	0.0
21-09-13 21:50	-4	0.0	0.0	0.0
21-09-13 22:00	-4	0.0	0.0	0.0
21-09-13 22:10	-4	0.0	0.0	0.0
21-09-13 22:20	-4	0.004	0.14	0.0
21-09-13 22:30	-4	0.196	0.0	0.0
21-09-13 22:40	-4	0.504	1.512	0.0
21-09-13 22:50	-4	0.0	0.0	0.0
21-09-13 23:00	-4	2.66	0.004	0.0
21-09-13 23:10	-4	5.172	5.276000000000001	5.9719999999999995
21-09-13 23:20	-4	0.12	0.632	2.092
21-09-13 23:30	-4	0.256	0.0	0.0
21-09-13 23:40	-4	0.0	0.04888888888888889	2.555555555555556
21-09-13 23:50	-4	0.692	0.0	0.0
21-09-14 00:00	-4	0.6960000000000001	0.8480000000000001	1.636
21-09-14 00:10	-4	2.3880000000000003	3.4120000000000004	2.3400000000000003
21-09-14 00:20	-4	0.476	0.396	0.308
21-09-14 00:30	-4	2.748	0.2	3.2399999999999998
21-09-14 00:40	-4	4.428	2.66	1.044
21-09-14 00:50	-4	9.196000000000002	7.792	9.884
21-09-14 01:00	-4	4.7	5.256	3.364
21-09-14 01:10	-4	2.868	2.748	1.172
21-09-14 01:20	-4	2.776	10.972	7.928
21-09-14 01:30	-4	9.292	9.632	6.6
21-09-14 01:40	-4	6.4079999999999995	8.564	14.443999999999999
21-09-14 01:50	-4	0.144	2.5119999999999996	3.94
21-09-14 02:00	-4	12.016	2.528	8.956
21-09-14 02:10	-4	1.532	10.708	2.336
21-09-14 02:20	-4	0.0	4.412	0.0
21-09-14 02:30	-4	0.0	0.004	0.0
21-09-14 02:40	-4	0.576	0.012	0.028000000000000004
21-09-14 02:50	-4	0.0	0.0	0.0
21-09-14 03:00	-4	0.776	0.45199999999999996	2.3240000000000003
21-09-14 03:10	-4	0.039999999999999994	2.6399999999999997	5.220000000000001
21-09-14 03:20	-4	4.0200000000000005	4.504	2.028
21-09-14 03:30	-4	3.4560000000000004	4.184	5.148000000000001
21-09-14 03:40	-4	2.144	1.512	0.248
21-09-14 03:50	-4	7.843999999999999	0.264	1.452
21-09-14 04:00	-4	5.464	1.024	0.096
21-09-14 04:10	-4	0.22800000000000004	0.0	0.032
21-09-14 04:20	-4	4.368	0.45200000000000007	4.708
21-09-14 04:30	-4	3.156	0.8280000000000001	1.452
21-09-14 04:40	-4	8.192	4.532	6.5
21-09-14 04:50	-4	5.311999999999999	0.9039999999999999	3.964
21-09-14 05:00	-4	2.168	6.884	6.1000000000000005
21-09-14 05:10	-4	8.315999999999999	9.128	10.556000000000001
21-09-14 05:20	-4	3.556	0.652	1.224
21-09-14 05:30	-4	7.24	1.512	11.676
21-09-14 05:40	-4	4.880000000000001	1.608	3.872
21-09-14 05:50	-4	4.888	10.204	12.364
21-09-14 06:00	-4	6.496	9.228	11.452
21-09-14 06:10	-4	4.692	1.1640000000000001	0.688
21-09-14 06:20	-4	0.74	0.10400000000000001	7.508
21-09-14 06:30	-4	5.712000000000001	1.9080000000000001	5.4399999999999995
21-09-14 06:40	-4	7.712000000000001	2.076	13.580000000000002
21-09-14 06:50	-4	0.40800000000000003	0.156	2.428
21-09-14 07:00	-3	0.0	0.0	0.0
21-09-14 07:10	-3	0.20800000000000002	0.74	0.0
21-09-14 07:20	-3	0.736	0.396	0.024
21-09-14 07:30	-3	1.8080000000000003	0.952	1.344
21-09-14 07:40	-3	0.164	0.0	0.0
21-09-14 07:50	-3	0.0	0.0	0.0
21-09-14 08:00	-3	0.004	0.004	0.0
21-09-14 08:10	-3	0.0	0.0	0.0
21-09-14 08:20	-3	0.0	0.0	0.0
21-09-14 08:30	-3	0.0	0.0	0.0
21-09-14 08:40	-3	0.10800000000000001	0.008	0.0
21-09-14 08:50	-3	0.0	0.0	0.0
21-09-14 09:00	-3	0.876	0.0	0.0
21-09-14 09:10	-3	1.636	0.0	0.0
21-09-14 09:20	-3	0.548	0.0	0.0
21-09-14 09:30	-3	0.56	0.0	0.42800000000000005
21-09-14 09:40	-3	0.0	0.0	0.0
21-09-14 09:50	-3	0.0	0.0	0.0
21-09-14 10:00	-3	0.16799999999999998	0.0	0.0
21-09-14 10:10	-3	2.916	0.544	0.0
21-09-14 10:20	-3	0.42800000000000005	1.972	0.288
21-09-14 10:30	-3	2.104	1.384	0.0
21-09-14 10:40	-3	2.932	2.284	0.33599999999999997
21-09-14 10:50	-3	2.036	1.312	0.20400000000000001
21-09-14 11:00	-3	0.36	0.02	0.0
21-09-14 11:10	-3	0.0	0.0	0.0
21-09-14 11:20	-3	0.0	0.43200000000000005	0.0
21-09-14 11:30	-3	0.0	0.0	0.248
21-09-14 11:40	-3	0.22800000000000004	0.048	1.968
21-09-14 11:50	-3	0.0	0.0	0.0
21-09-14 12:00	-3	0.0	0.0	0.0
21-09-14 12:10	-3	0.0	0.0	0.0
21-09-14 12:20	-3	0.0	0.0	0.0
21-09-14 12:30	-3	0.0	0.284	0.068
21-09-14 12:40	-3	0.0	0.0	0.0
21-09-14 12:50	-3	0.0	0.0	0.0
21-09-14 13:00	-3	0.0	0.0	0.0
21-09-14 13:10	-3	0.0	0.0	0.0
21-09-14 13:20	-3	0.016	0.0	0.484
21-09-14 13:30	-3	3.4480000000000004	0.0	0.0
21-09-14 13:40	-3	0.0	0.0	0.0
21-09-14 13:50	-3	0.608	0.252	0.632
21-09-14 14:00	-3	0.0	0.10400000000000001	0.0
21-09-14 14:10	-3	0.0	0.0	0.0
21-09-14 14:20	-3	0.0	0.0	0.0
21-09-14 14:30	-3	0.144	0.0	0.48
21-09-14 14:40	-3	0.0	0.0	0.012
21-09-14 14:50	-3	1.7639999999999998	0.004	0.356
21-09-14 15:00	-3	0.236	0.45600000000000007	0.012
21-09-14 15:10	-3	0.036	0.728	0.0
21-09-14 15:20	-3	0.076	0.328	0.0
21-09-14 15:30	-3	0.0	0.0	0.0
21-09-14 15:40	-3	1.9280000000000002	1.24	0.548
21-09-14 15:50	-3	0.8400000000000001	0.196	0.008
21-09-14 16:00	-3	0.0	0.0	0.0
21-09-14 16:10	-3	0.0	0.0	0.0
21-09-14 16:20	-3	0.0	0.32	0.0
21-09-14 16:30	-3	0.0	0.0	0.0
21-09-14 16:40	-3	0.0	0.0	0.0
21-09-14 16:50	-3	0.0	0.308	1.276
21-09-14 17:00	-3	0.0	0.0	0.0
21-09-14 17:10	-3	0.0	0.0	0.036
21-09-14 17:20	-3	0.144	0.52	2.636
21-09-14 17:30	-3	0.0	0.0	0.0
21-09-14 17:40	-3	0.0	0.0	0.0
21-09-14 17:50	-3	0.0	0.0	0.0
21-09-14 18:00	-3	0.0	0.016	0.028000000000000004
21-09-14 18:10	-3	0.0	0.0	0.088
21-09-14 18:20	-3	1.6199999999999999	1.52	3.8920000000000003
21-09-14 18:30	-3	0.0	0.0	0.4720000000000001
21-09-14 18:40	-3	0.0	0.0	0.0
21-09-14 18:50	-3	0.0	0.0	0.0
21-09-14 19:00	-3	0.0	0.0	0.0
21-09-14 19:10	-3	0.0	0.0	0.0
21-09-14 19:20	-3	0.6839999999999999	0.004	1.832
21-09-14 19:30	-3	0.0	0.0	0.0
21-09-14 19:40	-3	0.0	0.0	0.0
21-09-14 19:50	-3	0.0	0.0	0.876
21-09-14 20:00	-3	0.0	0.0	0.016
21-09-14 20:10	-3	0.0	2.7640000000000002	0.552
21-09-14 20:20	-3	0.0	0.688	0.076
21-09-14 20:30	-3	0.0	0.0	0.0
21-09-14 20:40	-3	0.02	2.912	0.0
21-09-14 20:50	-3	0.0	0.0	0.0
21-09-14 21:00	-3	2.8720000000000003	0.0	0.44800000000000006
21-09-14 21:10	-3	3.372	0.2	0.1
21-09-14 21:20	-3	0.772	0.976	2.192
21-09-14 21:30	-3	0.0	0.096	2.2239999999999998
21-09-14 21:40	-3	5.248	3.5840000000000005	4.452
21-09-14 21:50	-3	0.0	1.316	0.064
21-09-14 22:00	-3	6.144	7.712000000000001	7.444
21-09-14 22:10	-3	3.5439999999999996	3.316	0.9040000000000001
21-09-14 22:20	-3	0.0	0.716	0.0
21-09-14 22:30	-3	0.0	0.0	0.44000000000000006
21-09-14 22:40	-3	6.272	4.132	1.844
21-09-14 22:50	-3	8.02	7.272	4.716
21-09-14 23:00	-3	13.272	10.268	10.360000000000001
21-09-14 23:10	-3	1.1320000000000001	1.9400000000000002	0.4640000000000001
21-09-14 23:20	-3	0.644	0.0	0.0
21-09-14 23:30	-3	0.08800000000000001	0.12	0.0
21-09-14 23:40	-3	0.0	0.0	0.712
21-09-14 23:50	-3	1.1119999999999999	0.248	2.676
21-09-15 00:00	-3	2.836	0.8480000000000001	2.592
21-09-15 00:10	-3	3.5480000000000005	0.18	4.304
21-09-15 00:20	-3	1.464	0.0	0.0
21-09-15 00:30	-3	2.876	2.8600000000000003	1.296
21-09-15 00:40	-3	5.728	4.380000000000001	1.1440000000000001
21-09-15 00:50	-3	7.052	2.284	3.3240000000000003
21-09-15 01:00	-3	2.872	3.2039999999999997	4.4799999999999995
21-09-15 01:10	-3	14.696000000000002	15.664000000000001	13.191999999999998
21-09-15 01:20	-3	8.692	1.6199999999999999	4.952
21-09-15 01:30	-3	6.840000000000001	4.796	7.228
21-09-15 01:40	-3	4.172	8.808	7.844000000000001
21-09-15 01:50	-3	1.224	0.33999999999999997	4.5120000000000005
21-09-15 02:00	-3	0.588	0.0	0.584
21-09-15 02:10	-3	17.384	4.456	2.448
21-09-15 02:20	-3	10.628	11.02	10.943999999999999
21-09-15 02:30	-3	4.952	5.0600000000000005	5.98
21-09-15 02:40	-3	1.232	2.624	9.088
21-09-15 02:50	-3	4.892	0.0	4.48
21-09-15 03:00	-3	6.376	3.9799999999999995	2.476
21-09-15 03:10	-3	4.587999999999999	1.8	1.1720000000000002
21-09-15 03:20	-3	0.324	6.056	0.2
21-09-15 03:30	-3	0.6679999999999999	0.188	0.028000000000000004
21-09-15 03:40	-3	6.256	0.144	3.412
21-09-15 03:50	-3	3.972	8.904	10.272
21-09-15 04:00	-3	6.5280000000000005	2.588	9.52
21-09-15 04:10	-3	14.556000000000001	11.456	9.256
21-09-15 04:20	-3	11.212	6.74	8.868
21-09-15 04:30	-3	11.32	6.883999999999999	10.852
21-09-15 04:40	-3	1.7719999999999998	2.94	1.032
21-09-15 04:50	-3	0.44000000000000006	2.144	4.228
21-09-15 05:00	-3	2.1719999999999997	0.284	4.272
21-09-15 05:10	-3	1.6920000000000002	0.036000000000000004	3.164
21-09-15 05:20	-3	3.8840000000000003	1.296	3.224
21-09-15 05:30	-3	7.516	4.924	15.940000000000001
21-09-15 05:40	-3	7.4079999999999995	9.280000000000001	10.84
21-09-15 05:50	-3	7.944	3.6519999999999997	9.040000000000001
21-09-15 06:00	-3	7.18	5.024	2.944
21-09-15 06:10	-3	8.772	6.212000000000001	5.428
21-09-15 06:20	-3	2.756	7.448	5.776
21-09-15 06:30	-3	6.651999999999999	3.428	12.916
21-09-15 06:40	-3	4.644	5.991999999999999	9.764
21-09-15 06:50	-3	10.64	0.7280000000000001	3.2880000000000003
21-09-15 07:00	-2	5.792	1.916	4.12
21-09-15 07:10	-2	0.04	0.9440000000000002	0.088
21-09-15 07:20	-2	1.9880000000000002	2.448	2.5
21-09-15 07:30	-2	0.41200000000000003	0.512	0.33599999999999997
21-09-15 07:40	-2	0.0	0.0	0.0
21-09-15 07:50	-2	0.0	0.0	0.0
21-09-15 08:00	-2	0.0	0.0	0.0
21-09-15 08:10	-2	0.0	0.0	0.0
21-09-15 08:20	-2	0.0	0.0	0.0
21-09-15 08:30	-2	0.184	0.0	0.024
21-09-15 08:40	-2	0.0	0.45600000000000007	0.0
21-09-15 08:50	-2	0.0	0.0	0.0
21-09-15 09:00	-2	0.0	0.0	0.0
21-09-15 09:10	-2	0.0	0.0	0.0
21-09-15 09:20	-2	1.332	0.588	0.02
21-09-15 09:30	-2	0.0	0.0	0.0
21-09-15 09:40	-2	0.0	0.072	0.004
21-09-15 09:50	-2	0.0	0.0	0.11200000000000002
21-09-15 10:00	-2	0.0	0.0	0.0
21-09-15 10:10	-2	1.432	1.512	0.8039999999999999
21-09-15 10:20	-2	3.8760000000000003	1.92	5.864
21-09-15 10:30	-2	2.232	1.9080000000000001	1.028
21-09-15 10:40	-2	2.9400000000000004	0.45600000000000007	0.52
21-09-15 10:50	-2	1.7	0.092	0.40800000000000003
21-09-15 11:00	-2	0.012	0.504	1.3240000000000003
21-09-15 11:10	-2	0.9400000000000001	1.264	9.072
21-09-15 11:20	-2	0.72	0.02	0.0
21-09-15 11:30	-2	0.0	0.176	0.0
21-09-15 11:40	-2	0.0	0.0	0.0
21-09-15 11:50	-2	0.0	0.0	0.0
21-09-15 12:00	-2	0.0	0.0	0.0
21-09-15 12:10	-2	0.0	0.0	0.0
21-09-15 12:20	-2	0.0	0.22800000000000004	0.024
21-09-15 12:30	-2	0.092	0.0	0.0
21-09-15 12:40	-2	0.0	0.0	0.0
21-09-15 12:50	-2	0.0	0.0	0.0
21-09-15 13:00	-2	0.0	0.0	0.0
21-09-15 13:10	-2	0.0	0.6120000000000001	0.0
21-09-15 13:20	-2	0.0	0.708	0.016
21-09-15 13:30	-2	0.0	0.0	0.0
21-09-15 13:40	-2	0.0	0.0	0.0
21-09-15 13:50	-2	0.24	0.20400000000000001	1.6800000000000002
21-09-15 14:00	-2	0.0	0.0	0.0
21-09-15 14:10	-2	0.0	0.0	0.0
21-09-15 14:20	-2	0.552	1.512	0.688
21-09-15 14:30	-2	0.0	0.0	0.0
21-09-15 14:40	-2	0.0	0.0	0.0
21-09-15 14:50	-2	0.05600000000000001	0.0	0.324
21-09-15 15:00	-2	0.0	0.0	0.0
21-09-15 15:10	-2	0.0	0.0	0.0
21-09-15 15:20	-2	1.324	0.0	1.484
21-09-15 15:30	-2	0.42800000000000005	0.0	3.7439999999999998
21-09-15 15:40	-2	0.5559999999999999	0.54	0.096
21-09-15 15:50	-2	0.0	0.0	0.0
21-09-15 16:00	-2	0.0	0.0	0.0
21-09-15 16:10	-2	0.0	0.0	0.0
21-09-15 16:20	-2	0.0	0.0	0.0
21-09-15 16:30	-2	0.8400000000000001	0.0	0.0
21-09-15 16:40	-2	0.0	0.0	0.0
21-09-15 16:50	-2	0.076	0.036	0.0
21-09-15 17:00	-2	0.0	0.0	0.0
21-09-15 17:10	-2	0.0	0.0	0.0
21-09-15 17:20	-2	0.0	0.0	0.0
21-09-15 17:30	-2	0.0	0.0	0.0
21-09-15 17:40	-2	0.0	0.0	0.0
21-09-15 17:50	-2	0.0	0.0	0.0
21-09-15 18:00	-2	0.0	0.0	0.0
21-09-15 18:10	-2	0.0	0.0	0.0
21-09-15 18:20	-2	0.0	0.0	0.0
21-09-15 18:30	-2	0.0	0.0	0.05600000000000001
21-09-15 18:40	-2	0.172	0.0	2.4959999999999996
21-09-15 18:50	-2	0.0	0.012	0.44400000000000006
21-09-15 19:00	-2	0.0	0.0	0.72
21-09-15 19:10	-2	0.036	0.304	0.076
21-09-15 19:20	-2	0.532	1.308	0.048
21-09-15 19:30	-2	0.6599999999999999	0.0	0.284
21-09-15 19:40	-2	7.196	7.5680000000000005	0.43600000000000005
21-09-15 19:50	-2	3.3080000000000007	2.4799999999999995	1.064
21-09-15 20:00	-2	0.0	0.0	0.124
21-09-15 20:10	-2	0.0	0.0	0.0
21-09-15 20:20	-2	0.0	0.0	0.0
21-09-15 20:30	-2	0.0	0.0	0.0
21-09-15 20:40	-2	0.0	0.0	0.0
21-09-15 20:50	-2	0.0	0.0	0.0
21-09-15 21:00	-2	0.0	1.556	0.0
21-09-15 21:10	-2	0.45199999999999996	0.0	0.0
21-09-15 21:20	-2	0.20400000000000001	0.0	0.06
21-09-15 21:30	-2	0.0	0.0	0.0
21-09-15 21:40	-2	0.0	0.0	0.58
21-09-15 21:50	-2	0.10400000000000001	0.0	0.0
21-09-15 22:00	-2	1.008	0.256	1.516
21-09-15 22:10	-2	0.42800000000000005	0.984	0.4600000000000001
21-09-15 22:20	-2	9.596	4.296	4.384
21-09-15 22:30	-2	2.652	0.892	3.332
21-09-15 22:40	-2	0.072	0.4600000000000001	1.516
21-09-15 22:50	-2	0.0	0.0	0.08399999999999999
21-09-15 23:00	-2	0.276	0.004	1.7440000000000002
21-09-15 23:10	-2	0.0	0.0	0.54
21-09-15 23:20	-2	0.0	0.0	0.0
21-09-15 23:30	-2	1.988	1.4120000000000001	0.45600000000000007
21-09-15 23:40	-2	0.0	2.284	1.7240000000000002
21-09-15 23:50	-2	0.0	2.668	1.24
21-09-16 00:00	-2	2.8560000000000003	0.20800000000000002	0.696
21-09-16 00:10	-2	0.064	2.1559999999999997	1.8760000000000001
21-09-16 00:20	-2	4.4799999999999995	5.008	6.38
21-09-16 00:30	-2	2.604	2.9040000000000004	7.640000000000001
21-09-16 00:40	-2	5.5440000000000005	0.42000000000000004	0.752
21-09-16 00:50	-2	0.4880000000000001	2.008	3.572
21-09-16 01:00	-2	3.084	2.62	4.924
21-09-16 01:10	-2	6.04	7.087999999999999	3.248
21-09-16 01:20	-2	5.192	10.496	9.936
21-09-16 01:30	-2	3.4760000000000004	13.276	7.628
21-09-16 01:40	-2	3.664	4.324	8.676
21-09-16 01:50	-2	8.812000000000001	12.74	12.364
21-09-16 02:00	-2	3.564	2.992	3.7880000000000003
21-09-16 02:10	-2	0.036	1.112	0.012
21-09-16 02:20	-2	1.6640000000000001	0.43200000000000005	5.688000000000001
21-09-16 02:30	-2	2.2039999999999997	3.9760000000000004	9.148
21-09-16 02:40	-2	0.852	3.3600000000000003	1.7719999999999998
21-09-16 02:50	-2	2.544	3.192	0.768
21-09-16 03:00	-2	1.184	4.3759999999999994	3.8560000000000003
21-09-16 03:10	-2	4.172	0.708	8.428
21-09-16 03:20	-2	1.4280000000000002	0.0	0.0
21-09-16 03:30	-2	3.132	3.268	7.380000000000001
21-09-16 03:40	-2	7.0600000000000005	9.016	10.484
21-09-16 03:50	-2	3.9200000000000004	0.072	8.58
21-09-16 04:00	-2	4.812	3.308	10.72
21-09-16 04:10	-2	8.652	5.244	7.464
21-09-16 04:20	-2	1.028	1.612	7.304
21-09-16 04:30	-2	1.6800000000000002	1.008	13.656
21-09-16 04:40	-2	9.32	5.0440000000000005	5.252000000000001
21-09-16 04:50	-2	3.54	0.732	8.14
21-09-16 05:00	-2	1.04	5.232	7.264
21-09-16 05:10	-2	4.872	4.204	0.5519999999999999
21-09-16 05:20	-2	4.0	0.384	1.7720000000000002
21-09-16 05:30	-2	9.264	5.64	4.632
21-09-16 05:40	-2	10.040000000000001	14.896	11.644
21-09-16 05:50	-2	4.888	5.224	10.296000000000001
21-09-16 06:00	-2	7.5600000000000005	3.472	11.924000000000001
21-09-16 06:10	-2	3.28	1.1960000000000002	10.572
21-09-16 06:20	-2	16.6	6.1	10.447999999999999
21-09-16 06:30	-2	8.492	3.8480000000000003	20.78
21-09-16 06:40	-2	6.5920000000000005	5.364	4.432
21-09-16 06:50	-2	0.256	0.0	5.036
21-09-16 07:00	-1	3.184	2.88	5.712000000000001
21-09-16 07:10	-1	0.0	0.2	0.024
21-09-16 07:20	-1	6.032	1.8920000000000001	10.992
21-09-16 07:30	-1	0.0	0.0	0.0
21-09-16 07:40	-1	0.0	0.0	0.0
21-09-16 07:50	-1	0.0	0.0	0.0
21-09-16 08:00	-1	0.272	0.0	0.0
21-09-16 08:10	-1	0.0	0.0	0.0
21-09-16 08:20	-1	0.0	0.0	0.0
21-09-16 08:30	-1	0.004	0.0	0.0
21-09-16 08:40	-1	0.0	0.0	0.0
21-09-16 08:50	-1	0.0	0.0	0.0
21-09-16 09:00	-1	0.0	0.0	0.0
21-09-16 09:10	-1	0.0	0.0	0.0
21-09-16 09:20	-1	0.0	0.0	0.0
21-09-16 09:30	-1	0.0	0.0	0.0
21-09-16 09:40	-1	0.0	0.0	0.0
21-09-16 09:50	-1	0.0	0.0	0.0
21-09-16 10:00	-1	0.492	0.0	0.0
21-09-16 10:10	-1	0.952	0.868	0.10800000000000001
21-09-16 10:20	-1	0.0	0.0	0.26
21-09-16 10:30	-1	0.0	0.0	0.0
21-09-16 10:40	-1	0.0	0.0	0.0
21-09-16 10:50	-1	0.044	0.004	0.0
21-09-16 11:00	-1	4.220000000000001	0.0	0.05600000000000001
21-09-16 11:10	-1	0.4680000000000001	0.0	0.156
21-09-16 11:20	-1	1.332	0.48	6.08
21-09-16 11:30	-1	4.936000000000001	0.44800000000000006	7.064
21-09-16 11:40	-1	1.216	0.0	3.336
21-09-16 11:50	-1	0.0	0.0	0.532
21-09-16 12:00	-1	0.0	0.0	0.0
21-09-16 12:10	-1	0.0	0.0	0.0
21-09-16 12:20	-1	0.0	0.0	0.0
21-09-16 12:30	-1	0.0	0.0	0.0
21-09-16 12:40	-1	0.0	0.0	0.0
21-09-16 12:50	-1	0.0	2.444	0.0
21-09-16 13:00	-1	0.0	0.0	0.0
21-09-16 13:10	-1	0.0	0.0	0.0
21-09-16 13:20	-1	0.0	0.0	0.396
21-09-16 13:30	-1	0.0	0.24400000000000005	0.0
21-09-16 13:40	-1	0.0	0.0	0.0
21-09-16 13:50	-1	0.0	0.0	0.0
21-09-16 14:00	-1	0.0	0.0	0.0
21-09-16 14:10	-1	0.0	0.0	0.0
21-09-16 14:20	-1	0.0	0.0	0.0
21-09-16 14:30	-1	0.172	0.256	1.3679999999999999
21-09-16 14:40	-1	0.0	0.22800000000000004	1.364
21-09-16 14:50	-1	0.0	0.0	0.0
21-09-16 15:00	-1	0.0	0.0	0.0
21-09-16 15:10	-1	0.0	0.0	0.0
21-09-16 15:20	-1	0.0	9.712	5.328
21-09-16 15:30	-1	7.316	11.448	7.447999999999999
21-09-16 15:40	-1	0.0	0.0	0.0
21-09-16 15:50	-1	0.44800000000000006	0.048	0.568
21-09-16 16:00	-1	0.0	3.2960000000000003	0.0
21-09-16 16:10	-1	0.0	0.032	0.012
21-09-16 16:20	-1	0.0	0.0	0.0
21-09-16 16:30	-1	0.0	0.0	0.0
21-09-16 16:40	-1	0.0	0.0	0.0
21-09-16 16:50	-1	0.0	0.0	0.0
21-09-16 17:00	-1	0.0	0.0	0.0
21-09-16 17:10	-1	0.0	0.0	0.0
21-09-16 17:20	-1	0.0	0.02	0.0
21-09-16 17:30	-1	0.0	0.136	0.0
21-09-16 17:40	-1	0.0	0.0	0.0
21-09-16 17:50	-1	0.0	0.0	0.0
21-09-16 18:00	-1	0.0	0.0	0.0
21-09-16 18:10	-1	0.0	0.0	0.0
21-09-16 18:20	-1	0.0	0.0	0.0
21-09-16 18:30	-1	0.0	0.0	0.0
21-09-16 18:40	-1	0.0	0.0	0.0
21-09-16 18:50	-1	0.23200000000000004	0.0	0.084
21-09-16 19:00	-1	0.0	0.0	0.08
21-09-16 19:10	-1	0.0	0.504	0.568
21-09-16 19:20	-1	0.10400000000000001	1.8560000000000003	0.23200000000000004
21-09-16 19:30	-1	3.748	4.12	10.548
21-09-16 19:40	-1	0.10400000000000001	1.0720000000000003	0.352
21-09-16 19:50	-1	2.896	1.008	8.112
21-09-16 20:00	-1	1.124	3.112	2.9520000000000004
21-09-16 20:10	-1	0.0	0.0	0.0
21-09-16 20:20	-1	0.0	0.0	0.0
21-09-16 20:30	-1	0.0	0.0	0.0
21-09-16 20:40	-1	0.072	0.0	0.0
21-09-16 20:50	-1	0.0	0.0	0.0
21-09-16 21:00	-1	0.0	0.0	0.0
21-09-16 21:10	-1	0.42000000000000004	0.0	0.05600000000000001
21-09-16 21:20	-1	0.0	0.044	0.0
21-09-16 21:30	-1	0.6839999999999999	3.844	0.9440000000000002
21-09-16 21:40	-1	0.02	0.044	0.0
21-09-16 21:50	-1	0.376	0.032	1.012
21-09-16 22:00	-1	0.024	0.0	1.2040000000000002
21-09-16 22:10	-1	0.0	0.0	0.0
21-09-16 22:20	-1	0.496	0.0	0.0
21-09-16 22:30	-1	0.276	0.0	0.048
21-09-16 22:40	-1	0.016	0.0	0.492
21-09-16 22:50	-1	3.9080000000000004	1.7920000000000003	2.54
21-09-16 23:00	-1	0.568	3.04	6.964000000000001
21-09-16 23:10	-1	0.044	0.6759999999999999	0.036
21-09-16 23:20	-1	0.0	0.0	0.0
21-09-16 23:30	-1	0.072	0.0	0.0
21-09-16 23:40	-1	0.6	1.036	1.616
21-09-16 23:50	-1	0.42400000000000004	0.21600000000000003	1.8719999999999999
21-09-17 00:00	-1	0.292	0.036	1.672
21-09-17 00:10	-1	2.928	1.092	3.044
21-09-17 00:20	-1	4.064	0.568	2.008
21-09-17 00:30	-1	2.104	4.456	0.8
21-09-17 00:40	-1	1.86	3.564	0.324
21-09-17 00:50	-1	1.92	2.18	0.6
21-09-17 01:00	-1	3.568	2.008	6.18
21-09-17 01:10	-1	4.58	10.364	5.308
21-09-17 01:20	-1	1.2440000000000002	5.272	0.352
21-09-17 01:30	-1	5.572	5.368	1.6480000000000001
21-09-17 01:40	-1	3.4159999999999995	3.46	9.324
21-09-17 01:50	-1	1.452	6.004	9.364
21-09-17 02:00	-1	2.8920000000000003	7.0920000000000005	8.428
21-09-17 02:10	-1	2.524	3.832	3.2399999999999998
21-09-17 02:20	-1	0.124	0.48	1.9920000000000002
21-09-17 02:30	-1	0.048	0.24	3.136
21-09-17 02:40	-1	0.10400000000000001	0.308	0.0
21-09-17 02:50	-1	0.0	0.392	2.344
21-09-17 03:00	-1	0.944	0.324	1.7920000000000003
21-09-17 03:10	-1	0.21200000000000002	5.572	6.948
21-09-17 03:20	-1	1.004	2.008	1.244
21-09-17 03:30	-1	2.7800000000000002	0.62	1.8840000000000003
21-09-17 03:40	-1	7.848000000000001	0.732	3.152
21-09-17 03:50	-1	1.34	1.588	6.448
21-09-17 04:00	-1	3.176	4.636	0.05600000000000001
21-09-17 04:10	-1	3.524	3.1399999999999997	0.076
21-09-17 04:20	-1	1.1440000000000001	5.772	0.036
21-09-17 04:30	-1	2.8440000000000003	5.044	7.3
21-09-17 04:40	-1	1.7920000000000003	4.304	0.1
21-09-17 04:50	-1	8.756	2.064	9.016
21-09-17 05:00	-1	6.087999999999999	1.7400000000000002	6.268000000000001
21-09-17 05:10	-1	5.772	1.9040000000000004	5.756
21-09-17 05:20	-1	5.656000000000001	5.952	4.904
21-09-17 05:30	-1	2.9560000000000004	3.804	0.8719999999999999
21-09-17 05:40	-1	5.231999999999999	2.904	9.432
21-09-17 05:50	-1	3.3480000000000003	2.044	11.672
21-09-17 06:00	-1	6.640000000000001	7.164	9.476
21-09-17 06:10	-1	5.804	7.492	4.779999999999999
21-09-17 06:20	-1	6.775999999999999	12.232000000000001	3.028
21-09-17 06:30	-1	7.332000000000001	13.388	5.343999999999999
21-09-17 06:40	-1	10.364	0.712	9.66
21-09-17 06:50	-1	1.58	0.008	3.248
21-09-17 07:00	0	1.316	2.4400000000000004	7.0280000000000005
21-09-17 07:10	0	0.548	0.0	1.076
21-09-17 07:20	0	0.0	0.0	0.0
21-09-17 07:30	0	0.176	1.024	0.0
21-09-17 07:40	0	0.0	0.20400000000000001	1.956
21-09-17 07:50	0	0.0	0.0	0.0
21-09-17 08:00	0	0.0	0.0	0.0
21-09-17 08:10	0	0.0	0.0	0.0
21-09-17 08:20	0	0.0	0.0	0.0
21-09-17 08:30	0	0.0	0.0	0.0
21-09-17 08:40	0	0.0	0.0	0.0
21-09-17 08:50	0	0.252	0.044	0.0
21-09-17 09:00	0	0.0	0.0	0.0
21-09-17 09:10	0	0.0	0.0	0.0
21-09-17 09:20	0	2.7960000000000003	0.38	0.0
21-09-17 09:30	0	2.048	1.08	0.02
21-09-17 09:40	0	1.048	0.004	0.02
21-09-17 09:50	0	0.0	0.512	0.0
21-09-17 10:00	0	9.22	1.312	4.064
21-09-17 10:10	0	17.456	18.46	18.652
21-09-17 10:20	0	9.78	14.803999999999998	19.636000000000003
21-09-17 10:30	0	10.732000000000001	12.344	8.184000000000001
21-09-17 10:40	0	2.24	6.319999999999999	4.344
21-09-17 10:50	0	2.316	1.8880000000000003	5.5200000000000005
21-09-17 11:00	0	0.0	1.108	1.3319999999999999
21-09-17 11:10	0	0.0	1.4040000000000001	0.784
21-09-17 11:20	0	0.4760000000000001	4.44	8.668000000000001
21-09-17 11:30	0	1.6759999999999997	2.512	4.392
21-09-17 11:40	0	1.1480000000000001	0.8960000000000001	1.216
21-09-17 11:50	0	0.1	0.004	0.0
21-09-17 12:00	0	0.0	0.0	0.0
21-09-17 12:10	0	0.0	0.0	0.0
21-09-17 12:20	0	0.0	0.0	0.0
21-09-17 12:30	0	0.0	0.0	0.0
21-09-17 12:40	0	0.012	0.0	0.352
21-09-17 12:50	0	0.0	0.0	0.02
21-09-17 13:00	0	0.0	0.0	0.0
21-09-17 13:10	0	0.0	0.0	0.0
21-09-17 13:20	0	0.0	0.0	0.0
21-09-17 13:30	0	0.0	0.016	0.0
21-09-17 13:40	0	0.0	0.0	0.0
21-09-17 13:50	0	0.0	0.0	0.0
21-09-17 14:00	0	0.652	0.688	4.672
21-09-17 14:10	0	14.256	23.84	17.220000000000002
21-09-17 14:20	0	5.76	5.132	11.036
21-09-17 14:30	0	11.864	10.424000000000001	8.084
21-09-17 14:40	0	3.428	7.12	3.148
21-09-17 14:50	0	2.12	1.4440000000000002	3.992
21-09-17 15:00	0	2.684	2.836	3.168
21-09-17 15:10	0	0.992	0.38	2.7800000000000002
21-09-17 15:20	0	0.0	0.096	0.11600000000000002
21-09-17 15:30	0	0.0	0.0	0.0
21-09-17 15:40	0	0.0	0.0	0.0
21-09-17 15:50	0	0.0	0.008	0.0
21-09-17 16:00	0	0.0	0.0	0.05600000000000001
21-09-17 16:10	0	0.0	0.0	0.0
21-09-17 16:20	0	0.0	0.0	0.0
21-09-17 16:30	0	0.0	0.0	0.0
21-09-17 16:40	0	0.0	0.0	0.0
21-09-17 16:50	0	0.0	0.0	0.0
21-09-17 17:00	0	0.0	0.0	0.0
21-09-17 17:10	0	0.0	0.0	0.0
21-09-17 17:20	0	0.0	0.0	0.0
21-09-17 17:30	0	0.0	0.0	0.0
21-09-17 17:40	0	0.0	0.0	0.0
21-09-17 17:50	0	0.0	0.0	0.0
21-09-17 18:00	0	0.0	0.0	0.0
21-09-17 18:10	0	0.0	0.0	0.0
21-09-17 18:20	0	0.0	0.0	0.0
21-09-17 18:30	0	0.0	0.0	0.0
21-09-17 18:40	0	0.0	0.0	0.0
21-09-17 18:50	0	0.0	0.0	0.0
21-09-17 19:00	0	0.0	0.0	0.0
21-09-17 19:10	0	0.0	0.0	0.0
21-09-17 19:20	0	0.028000000000000004	0.9	0.22800000000000004
21-09-17 19:30	0	0.5720000000000001	2.416	1.084
21-09-17 19:40	0	1.112	0.86	0.13199999999999998
21-09-17 19:50	0	0.41600000000000004	2.964	0.612
21-09-17 20:00	0	0.0	0.0	0.052000000000000005
21-09-17 20:10	0	0.176	0.33999999999999997	1.1480000000000001
21-09-17 20:20	0	0.0	0.0	0.0
21-09-17 20:30	0	0.11200000000000002	0.0	0.008
21-09-17 20:40	0	0.0	0.0	0.0
21-09-17 20:50	0	0.0	0.0	0.0
21-09-17 21:00	0	0.088	0.0	0.0
21-09-17 21:10	0	0.0	0.0	0.0
21-09-17 21:20	0	0.0	0.0	0.0
21-09-17 21:30	0	0.0	0.0	0.0
21-09-17 21:40	0	1.1720000000000002	0.6719999999999999	0.04
21-09-17 21:50	0	3.136	0.42000000000000004	0.0
21-09-17 22:00	0	2.8120000000000003	0.22400000000000003	0.944
21-09-17 22:10	0	0.284	0.0	0.0
21-09-17 22:20	0	0.572	0.45999999999999996	0.44800000000000006
21-09-17 22:30	0	0.032	0.0	0.0
21-09-17 22:40	0	0.012	0.0	0.0
21-09-17 22:50	0	0.0	0.0	0.0
21-09-17 23:00	0	0.0	0.0	0.0
21-09-17 23:10	0	0.0	0.0	0.0
21-09-17 23:20	0	0.016	0.312	0.008
21-09-17 23:30	0	0.16799999999999998	0.0	0.068
21-09-17 23:40	0	0.076	0.0	0.1
21-09-17 23:50	0	1.456	0.0	0.9199999999999999
21-09-18 00:00	0	4.612	3.2800000000000002	2.928
21-09-18 00:10	0	0.16	0.628	0.0
21-09-18 00:20	0	3.8520000000000003	0.664	0.5880000000000001
21-09-18 00:30	0	4.576	0.42000000000000004	0.668
21-09-18 00:40	0	2.912	0.616	1.316
21-09-18 00:50	0	2.22	1.296	2.996
21-09-18 01:00	0	1.1960000000000002	1.304	1.752
21-09-18 01:10	0	3.428	9.06	2.5
21-09-18 01:20	0	5.328	2.7760000000000002	0.032
21-09-18 01:30	0	1.684	9.704	4.287999999999999
21-09-18 01:40	0	8.392	11.272	8.628
21-09-18 01:50	0	0.5	1.716	0.8600000000000001
21-09-18 02:00	0	3.06	2.8600000000000003	2.8760000000000003
21-09-18 02:10	0	3.964	1.7399999999999998	7.244
21-09-18 02:20	0	0.944	6.4719999999999995	9.828
21-09-18 02:30	0	0.17200000000000001	0.004	1.764
21-09-18 02:40	0	2.464	0.328	6.776000000000001
21-09-18 02:50	0	0.8160000000000001	2.58	2.7880000000000003
21-09-18 03:00	0	0.012	3.136	0.844
21-09-18 03:10	0	0.048	1.336	2.588
21-09-18 03:20	0	0.276	0.28	6.308
21-09-18 03:30	0	4.448	5.660000000000001	7.724000000000001
21-09-18 03:40	0	1.432	1.5080000000000002	3.668
21-09-18 03:50	0	0.0	0.0	3.084
21-09-18 04:00	0	0.572	0.0	0.0
21-09-18 04:10	0	4.952	0.908	2.656
21-09-18 04:20	0	0.46799999999999997	0.492	3.06
21-09-18 04:30	0	4.724	0.052000000000000005	5.632
21-09-18 04:40	0	8.892	0.704	8.044
21-09-18 04:50	0	4.456	0.008	2.944
21-09-18 05:00	0	0.27999999999999997	0.11599999999999999	1.3559999999999999
21-09-18 05:10	0	0.6799999999999999	2.6759999999999997	0.6920000000000001
21-09-18 05:20	0	1.6280000000000001	4.244	7.608
21-09-18 05:30	0	6.848000000000001	5.496	3.776
21-09-18 05:40	0	8.648	1.5239999999999998	3.34
21-09-18 05:50	0	2.112	4.952	4.792
21-09-18 06:00	0	9.376000000000001	10.232	5.628
21-09-18 06:10	0	7.220000000000001	0.844	10.975999999999999
21-09-18 06:20	0	12.008000000000001	2.82	8.443999999999999
21-09-18 06:30	0	14.780000000000001	7.648000000000001	6.804
21-09-18 06:40	0	4.732	6.42	11.132
21-09-18 06:50	0	0.272	2.948	3.1399999999999997
21-09-18 07:00	1	0.0	0.33999999999999997	0.1
21-09-18 07:10	1	0.0	0.02	0.7040000000000001
21-09-18 07:20	1	0.0	0.092	0.024
21-09-18 07:30	1	0.0	0.0	0.0
21-09-18 07:40	1	0.0	0.0	0.0
21-09-18 07:50	1	0.0	0.0	0.0
21-09-18 08:00	1	0.0	0.0	0.0
21-09-18 08:10	1	0.008	0.016	0.008
21-09-18 08:20	1	0.0	0.0	0.0
21-09-18 08:30	1	0.0	0.0	0.0
21-09-18 08:40	1	0.0	0.0	0.0
21-09-18 08:50	1	0.0	0.0	0.0
21-09-18 09:00	1	0.0	0.0	0.0
21-09-18 09:10	1	0.0	0.0	0.0
21-09-18 09:20	1	0.23199999999999998	0.0	0.0
21-09-18 09:30	1	0.0	0.0	0.0
21-09-18 09:40	1	0.0	0.0	0.0
21-09-18 09:50	1	2.568	0.0	0.0
21-09-18 10:00	1	0.0	0.0	0.0
21-09-18 10:10	1	0.1	0.0	0.42400000000000004
21-09-18 10:20	1	0.0	1.184	0.0
21-09-18 10:30	1	0.044	0.012	0.008
21-09-18 10:40	1	2.7960000000000003	1.376	1.704
21-09-18 10:50	1	0.0	0.0	0.0
21-09-18 11:00	1	0.072	0.9400000000000001	0.048
21-09-18 11:10	1	0.0	0.0	0.0
21-09-18 11:20	1	0.0	0.0	0.6
21-09-18 11:30	1	0.008	0.0	0.0
21-09-18 11:40	1	0.0	0.0	0.0
21-09-18 11:50	1	0.0	0.0	0.0
21-09-18 12:00	1	0.0	0.0	0.0
21-09-18 12:10	1	0.4	0.0	1.352
21-09-18 12:20	1	1.516	0.0	0.0
21-09-18 12:30	1	1.832	0.608	0.728
21-09-18 12:40	1	7.364	1.1280000000000001	4.76
21-09-18 12:50	1	0.6639999999999999	2.8560000000000003	3.572
21-09-18 13:00	1	1.188	0.096	2.068
21-09-18 13:10	1	2.064	0.8440000000000001	2.2760000000000002
21-09-18 13:20	1	0.4800000000000001	0.008	3.728
21-09-18 13:30	1	0.07200000000000001	1.92	0.516
21-09-18 13:40	1	0.892	0.256	0.364
21-09-18 13:50	1	0.0	0.0	0.0
21-09-18 14:00	1	0.0	0.0	0.0
21-09-18 14:10	1	0.0	0.0	0.0
21-09-18 14:20	1	0.0	0.0	0.0
21-09-18 14:30	1	0.0	0.008	0.0
21-09-18 14:40	1	0.0	0.0	0.016
21-09-18 14:50	1	0.0	0.02	0.0
21-09-18 15:00	1	0.0	0.0	0.0
21-09-18 15:10	1	0.0	0.0	0.0
21-09-18 15:20	1	0.0	0.0	0.0
21-09-18 15:30	1	0.0	0.10400000000000001	0.0
21-09-18 15:40	1	0.0	0.0	0.0
21-09-18 15:50	1	0.0	0.0	0.0
21-09-18 16:00	1	0.0	0.0	0.184
21-09-18 16:10	1	0.11200000000000002	0.088	0.068
21-09-18 16:20	1	0.036	1.292	1.3960000000000001
21-09-18 16:30	1	0.0	0.196	0.0
21-09-18 16:40	1	0.0	0.0	0.0
21-09-18 16:50	1	0.0	0.0	0.0
21-09-18 17:00	1	0.0	0.0	0.0
21-09-18 17:10	1	0.0	0.0	0.0
21-09-18 17:20	1	0.0	0.0	0.0
21-09-18 17:30	1	0.0	0.0	0.0
21-09-18 17:40	1	0.0	0.0	0.0
21-09-18 17:50	1	0.0	0.0	0.0
21-09-18 18:00	1	0.0	0.0	0.0
21-09-18 18:10	1	0.0	0.0	0.0
21-09-18 18:20	1	0.0	0.0	0.0
21-09-18 18:30	1	0.0	0.0	0.0
21-09-18 18:40	1	0.0	0.0	0.0
21-09-18 18:50	1	0.0	0.0	0.0
21-09-18 19:00	1	0.0	0.0	0.0
21-09-18 19:10	1	0.152	0.05600000000000001	0.004
21-09-18 19:20	1	1.1	1.952	0.012
21-09-18 19:30	1	0.484	1.828	1.684
21-09-18 19:40	1	0.008	0.0	0.248
21-09-18 19:50	1	0.004	1.3279999999999998	0.8799999999999999
21-09-18 20:00	1	0.0	1.9920000000000002	0.0
21-09-18 20:10	1	0.0	0.0	0.0
21-09-18 20:20	1	0.0	0.004	0.0
21-09-18 20:30	1	0.0	0.0	0.0
21-09-18 20:40	1	0.0	0.0	0.0
21-09-18 20:50	1	1.536	0.0	0.0
21-09-18 21:00	1	0.24400000000000005	0.392	0.048
21-09-18 21:10	1	0.33999999999999997	0.0	0.792
21-09-18 21:20	1	0.0	0.0	0.11599999999999999
21-09-18 21:30	1	0.0	0.0	0.0
21-09-18 21:40	1	0.5439999999999999	2.696	0.13999999999999999
21-09-18 21:50	1	1.1400000000000001	2.4400000000000004	0.952
21-09-18 22:00	1	0.012	0.0	0.0
21-09-18 22:10	1	0.05600000000000001	0.368	0.0
21-09-18 22:20	1	0.0	0.0	0.248
21-09-18 22:30	1	0.0	0.0	0.0
21-09-18 22:40	1	0.008	0.0	0.0
21-09-18 22:50	1	0.016	2.464	0.032
21-09-18 23:00	1	5.292	2.164	1.78
21-09-18 23:10	1	8.648	16.512	11.1
21-09-18 23:20	1	7.0200000000000005	9.016	11.888
21-09-18 23:30	1	2.0040000000000004	1.964	3.6480000000000006
21-09-18 23:40	1	0.0	1.04	1.8
21-09-18 23:50	1	0.0	0.0	0.008
21-09-19 00:00	1	1.3279999999999998	0.10400000000000001	0.028000000000000004
21-09-19 00:10	1	1.22	0.43200000000000005	4.2
21-09-19 00:20	1	2.132	0.156	0.32799999999999996
21-09-19 00:30	1	3.2560000000000002	0.42000000000000004	0.004
21-09-19 00:40	1	0.9560000000000001	0.332	0.012
21-09-19 00:50	1	0.9120000000000001	0.0	0.756
21-09-19 01:00	1	1.78	0.8039999999999999	3.4200000000000004
21-09-19 01:10	1	3.2079999999999997	6.651999999999999	7.4799999999999995
21-09-19 01:20	1	4.728	5.936	5.28
21-09-19 01:30	1	3.4560000000000004	4.1	7.848000000000001
21-09-19 01:40	1	3.8280000000000003	1.8039999999999998	5.904
21-09-19 01:50	1	0.932	0.792	1.208
21-09-19 02:00	1	1.7280000000000002	3.7359999999999998	1.9600000000000002
21-09-19 02:10	1	0.604	14.528	9.968
21-09-19 02:20	1	0.0	1.2399999999999998	0.332
21-09-19 02:30	1	0.012	1.1199999999999999	0.6519999999999999
21-09-19 02:40	1	0.9279999999999999	0.332	1.7
21-09-19 02:50	1	4.496	1.568	2.216
21-09-19 03:00	1	0.21600000000000003	3.588	1.208
21-09-19 03:10	1	4.156000000000001	4.26	0.14
21-09-19 03:20	1	4.76	0.24	4.796
21-09-19 03:30	1	0.0	0.0	1.592
21-09-19 03:40	1	2.704	0.22000000000000003	3.6239999999999997
21-09-19 03:50	1	5.404000000000001	0.812	7.496
21-09-19 04:00	1	7.0680000000000005	0.54	5.968
21-09-19 04:10	1	10.092	5.964	10.940000000000001
21-09-19 04:20	1	2.184	5.108	4.352
21-09-19 04:30	1	1.248	0.564	6.215999999999999
21-09-19 04:40	1	0.088	1.2120000000000002	6.564
21-09-19 04:50	1	8.856	3.168	10.664000000000001
21-09-19 05:00	1	11.687999999999999	6.5840000000000005	17.14
21-09-19 05:10	1	14.068000000000001	13.228	20.116
21-09-19 05:20	1	6.008	0.23600000000000004	7.944
21-09-19 05:30	1	6.9079999999999995	4.376	9.244000000000002
21-09-19 05:40	1	4.544	5.6160000000000005	10.32
21-09-19 05:50	1	14.496	9.192	7.612
21-09-19 06:00	1	7.856	3.7920000000000003	10.552000000000001
21-09-19 06:10	1	12.796000000000001	2.924	8.488
21-09-19 06:20	1	4.388	6.343999999999999	5.524
21-09-19 06:30	1	6.4159999999999995	2.8040000000000003	16.308
21-09-19 06:40	1	4.343999999999999	2.2079999999999997	8.036
21-09-19 06:50	1	0.492	2.564	10.532
21-09-19 07:00	2	1.1800000000000002	0.86	2.2640000000000002
21-09-19 07:10	2	0.0	0.0	0.0
21-09-19 07:20	2	0.0	0.0	0.0
21-09-19 07:30	2	0.05600000000000001	0.356	0.0
21-09-19 07:40	2	0.0	0.0	0.0
21-09-19 07:50	2	0.0	0.0	0.0
21-09-19 08:00	2	0.0	0.0	0.0
21-09-19 08:10	2	0.0	0.0	0.0
21-09-19 08:20	2	0.0	0.0	0.0
21-09-19 08:30	2	0.0	0.144	0.0
21-09-19 08:40	2	0.0	0.0	0.0
21-09-19 08:50	2	0.0	0.0	0.0
21-09-19 09:00	2	0.0	0.0	0.0
21-09-19 09:10	2	0.0	0.0	0.0
21-09-19 09:20	2	0.0	0.0	0.0
21-09-19 09:30	2	2.884	1.3800000000000001	2.756
21-09-19 09:40	2	0.0	0.0	0.0
21-09-19 09:50	2	0.33599999999999997	0.0	0.0
21-09-19 10:00	2	0.0	0.0	0.0
21-09-19 10:10	2	0.0	0.0	0.052000000000000005
21-09-19 10:20	2	0.0	0.0	0.14
21-09-19 10:30	2	0.008	0.0	0.0
21-09-19 10:40	2	0.25999999999999995	0.564	0.0
21-09-19 10:50	2	0.0	0.596	0.012
21-09-19 11:00	2	0.16799999999999998	0.02	2.66
21-09-19 11:10	2	0.524	0.6519999999999999	0.544
21-09-19 11:20	2	0.352	1.26	0.12000000000000002
21-09-19 11:30	2	3.068	0.736	0.5640000000000001
21-09-19 11:40	2	1.98	0.284	0.0
21-09-19 11:50	2	7.772	10.6	9.996
21-09-19 12:00	2	0.54	0.8640000000000001	4.476000000000001
21-09-19 12:10	2	0.744	0.0	0.0
21-09-19 12:20	2	0.22400000000000003	0.8240000000000001	4.14
21-09-19 12:30	2	0.0	0.0	0.0
21-09-19 12:40	2	0.0	0.0	0.0
21-09-19 12:50	2	0.0	0.0	0.0
21-09-19 13:00	2	0.0	0.548	0.472
21-09-19 13:10	2	0.068	0.968	0.05600000000000001
21-09-19 13:20	2	0.028000000000000004	1.168	0.10400000000000001
21-09-19 13:30	2	0.0	0.0	0.0
21-09-19 13:40	2	0.0	0.0	0.0
21-09-19 13:50	2	0.028000000000000004	0.492	0.0
21-09-19 14:00	2	0.82	0.0	0.0
21-09-19 14:10	2	0.0	0.0	0.0
21-09-19 14:20	2	0.0	0.0	0.0
21-09-19 14:30	2	0.0	0.0	0.0
21-09-19 14:40	2	0.0	0.0	0.0
21-09-19 14:50	2	0.0	0.0	0.0
21-09-19 15:00	2	0.0	0.0	0.0
21-09-19 15:10	2	0.0	0.0	0.0
21-09-19 15:20	2	0.0	0.0	0.0
21-09-19 15:30	2	0.0	0.0	0.16799999999999998
21-09-19 15:40	2	0.244	0.0	0.0
21-09-19 15:50	2	0.0	0.0	0.0
21-09-19 16:00	2	0.0	0.0	0.0
21-09-19 16:10	2	0.0	0.0	0.0
21-09-19 16:20	2	0.0	0.0	0.0
21-09-19 16:30	2	0.0	0.0	0.0
21-09-19 16:40	2	0.08399999999999999	0.40800000000000003	0.076
21-09-19 16:50	2	0.0	0.0	0.032
21-09-19 17:00	2	0.012	0.004	0.0
21-09-19 17:10	2	0.576	0.0	0.144
21-09-19 17:20	2	0.0	0.0	0.0
21-09-19 17:30	2	0.0	0.0	0.0
21-09-19 17:40	2	0.0	0.0	0.0
21-09-19 17:50	2	0.0	0.0	0.0
21-09-19 18:00	2	0.0	0.0	0.0
21-09-19 18:10	2	0.0	0.0	0.0
21-09-19 18:20	2	0.0	0.0	0.004
21-09-19 18:30	2	0.18	1.92	0.05600000000000001
21-09-19 18:40	2	0.032	2.352	0.004
21-09-19 18:50	2	0.17600000000000002	0.012	0.0
21-09-19 19:00	2	0.12	0.0	0.0
21-09-19 19:10	2	0.032	0.0	0.0
21-09-19 19:20	2	0.0	0.0	0.0
21-09-19 19:30	2	0.0	0.0	0.0
21-09-19 19:40	2	0.8320000000000001	0.276	0.36
21-09-19 19:50	2	2.1879999999999997	0.58	2.4040000000000004
21-09-19 20:00	2	0.172	0.728	1.8920000000000001
21-09-19 20:10	2	0.0	1.044	0.168
21-09-19 20:20	2	0.008	0.364	0.0
21-09-19 20:30	2	0.068	2.716	0.22800000000000004
21-09-19 20:40	2	0.04	0.0	0.016
21-09-19 20:50	2	0.45200000000000007	0.376	6.731999999999999
21-09-19 21:00	2	0.0	0.0	0.0
21-09-19 21:10	2	0.0	0.0	0.0
21-09-19 21:20	2	0.0	0.0	0.0
21-09-19 21:30	2	0.376	0.0	0.0
21-09-19 21:40	2	0.0	0.164	0.012
21-09-19 21:50	2	0.0	0.0	0.0
21-09-19 22:00	2	0.4680000000000001	0.8240000000000002	3.2880000000000003
21-09-19 22:10	2	0.004	0.0	0.46799999999999997
21-09-19 22:20	2	0.0	0.016	0.068
21-09-19 22:30	2	0.0	0.0	0.0
21-09-19 22:40	2	2.032	0.036	0.0
21-09-19 22:50	2	0.10800000000000001	0.12	0.044
21-09-19 23:00	2	0.5800000000000001	2.06	0.976
21-09-19 23:10	2	2.6	3.2399999999999998	6.36
21-09-19 23:20	2	0.392	0.024	3.492
21-09-19 23:30	2	0.0	0.0	0.0
21-09-19 23:40	2	1.732	2.46	1.3880000000000001
21-09-19 23:50	2	0.4680000000000001	0.028000000000000004	0.44000000000000006
21-09-20 00:00	2	0.048	1.252	1.252
21-09-20 00:10	2	0.156	0.0	0.548
21-09-20 00:20	2	2.92	0.012	1.364
21-09-20 00:30	2	3.3200000000000003	2.3600000000000003	4.728
21-09-20 00:40	2	3.524	0.688	2.9240000000000004
21-09-20 00:50	2	3.9760000000000004	1.704	2.2960000000000003
21-09-20 01:00	2	0.576	2.532	0.748
21-09-20 01:10	2	4.0	3.46	4.296
21-09-20 01:20	2	8.34	7.4	2.868
21-09-20 01:30	2	7.32	3.272	9.936
21-09-20 01:40	2	10.504000000000001	9.940000000000001	3.908
21-09-20 01:50	2	4.104	6.564	6.364
21-09-20 02:00	2	1.3519999999999999	7.720000000000001	13.376
21-09-20 02:10	2	1.064	1.464	12.228
21-09-20 02:20	2	0.776	3.2	9.052000000000001
21-09-20 02:30	2	0.8240000000000001	8.176	11.044
21-09-20 02:40	2	3.1719999999999997	4.220000000000001	7.587999999999999
21-09-20 02:50	2	1.908	3.732	8.440000000000001
21-09-20 03:00	2	0.0	0.0	0.0
21-09-20 03:10	2	0.6759999999999999	0.08	0.0
21-09-20 03:20	2	1.832	0.9040000000000001	2.584
21-09-20 03:30	2	11.608	1.1760000000000002	8.052
21-09-20 03:40	2	3.396	0.0	0.088
21-09-20 03:50	2	3.3240000000000003	0.0	0.0
21-09-20 04:00	2	8.751999999999999	0.9879999999999999	1.1800000000000002
21-09-20 04:10	2	7.856	4.372	8.884
21-09-20 04:20	2	3.5519999999999996	8.315999999999999	5.548
21-09-20 04:30	2	3.2960000000000003	0.9040000000000001	3.872
21-09-20 04:40	2	7.132	3.716	9.328
21-09-20 04:50	2	7.736	6.08	9.192
21-09-20 05:00	2	3.968	2.924	9.64
21-09-20 05:10	2	7.359999999999999	11.968	21.080000000000002
21-09-20 05:20	2	5.220000000000001	4.956	8.884
21-09-20 05:30	2	6.352	2.7600000000000002	8.584
21-09-20 05:40	2	13.98	5.816	6.148000000000001
21-09-20 05:50	2	12.919999999999998	7.9799999999999995	5.32
21-09-20 06:00	2	7.112	11.188	17.124000000000002
21-09-20 06:10	2	6.444	1.2920000000000003	14.416
21-09-20 06:20	2	6.772	4.768000000000001	3.868
21-09-20 06:30	2	3.872	4.84	15.924000000000001
21-09-20 06:40	2	0.44000000000000006	2.788	9.676
21-09-20 06:50	2	1.2	0.032	0.0
21-09-20 07:00	3	0.092	0.036	0.288
21-09-20 07:10	3	7.5680000000000005	10.3	13.812000000000001
21-09-20 07:20	3	6.42	17.352	23.364
21-09-20 07:30	3	5.428	7.824	27.712
21-09-20 07:40	3	5.024	1.8199999999999998	18.968
21-09-20 07:50	3	0.45999999999999996	0.0	4.636
21-09-20 08:00	3	0.6839999999999999	0.256	0.31999999999999995
21-09-20 08:10	3	3.504	3.132	8.492
21-09-20 08:20	3	0.0	0.004	2.2199999999999998
21-09-20 08:30	3	0.0	0.0	0.0
21-09-20 08:40	3	0.41600000000000004	0.0	0.3
21-09-20 08:50	3	0.004	0.0	0.1
21-09-20 09:00	3	0.0	0.0	0.0
21-09-20 09:10	3	0.0	0.0	0.0
21-09-20 09:20	3	0.0	0.0	0.0
21-09-20 09:30	3	0.0	0.0	0.0
21-09-20 09:40	3	0.0	0.0	0.0
21-09-20 09:50	3	0.528	1.016	1.348
21-09-20 10:00	3	2.112	2.196	0.036
21-09-20 10:10	3	0.292	0.696	0.0
21-09-20 10:20	3	1.284	1.296	0.312
21-09-20 10:30	3	6.128	2.476	3.136
21-09-20 10:40	3	0.252	0.628	3.8520000000000003
21-09-20 10:50	3	0.0	0.352	1.3279999999999998
21-09-20 11:00	3	0.0	0.0	0.0
21-09-20 11:10	3	0.0	0.0	0.0
21-09-20 11:20	3	0.0	0.0	0.0
21-09-20 11:30	3	0.032	0.236	0.0
21-09-20 11:40	3	0.0	0.0	0.0
21-09-20 11:50	3	0.54	1.6759999999999997	0.0
21-09-20 12:00	3	0.0	0.0	0.0
21-09-20 12:10	3	0.0	0.0	0.0
21-09-20 12:20	3	0.0	0.0	0.0
21-09-20 12:30	3	1.584	4.3839999999999995	6.28
21-09-20 12:40	3	2.3880000000000003	5.648000000000001	5.1
21-09-20 12:50	3	2.496	2.064	1.7560000000000002
21-09-20 13:00	3	1.784	0.372	4.968
21-09-20 13:10	3	0.20800000000000002	0.0	4.648000000000001
21-09-20 13:20	3	0.304	0.352	0.0
21-09-20 13:30	3	0.0	0.0	0.0
21-09-20 13:40	3	0.0	0.0	0.0
21-09-20 13:50	3	0.02	0.18	0.0
21-09-20 14:00	3	0.032	0.22800000000000004	2.2359999999999998
21-09-20 14:10	3	0.032	1.2280000000000002	1.348
21-09-20 14:20	3	0.0	0.0	0.0
21-09-20 14:30	3	0.0	0.0	0.0
21-09-20 14:40	3	0.0	0.0	0.0
21-09-20 14:50	3	0.0	0.0	0.0
21-09-20 15:00	3	0.0	0.0	0.0
21-09-20 15:10	3	0.0	0.0	0.0
21-09-20 15:20	3	0.052000000000000005	0.256	0.0
21-09-20 15:30	3	9.440000000000001	11.476	5.24
21-09-20 15:40	3	16.932	13.756	19.491999999999997
21-09-20 15:50	3	10.672	12.040000000000001	15.028
21-09-20 16:00	3	7.4719999999999995	5.108	11.496
21-09-20 16:10	3	0.8560000000000001	3.136	3.748
21-09-20 16:20	3	0.0	0.0	0.0
21-09-20 16:30	3	0.2	0.0	0.08
21-09-20 16:40	3	0.0	0.0	0.0
21-09-20 16:50	3	0.136	0.04	0.0
21-09-20 17:00	3	0.0	0.0	0.0
21-09-20 17:10	3	0.0	0.0	0.0
21-09-20 17:20	3	0.148	0.612	0.176
21-09-20 17:30	3	0.196	0.28	0.048
21-09-20 17:40	3	0.0	0.0	0.0
21-09-20 17:50	3	0.0	0.0	0.0
21-09-20 18:00	3	0.076	0.6	0.316
21-09-20 18:10	3	0.076	1.276	0.828
21-09-20 18:20	3	0.16	0.012	0.288
21-09-20 18:30	3	0.4800000000000001	1.1880000000000002	1.1880000000000002
21-09-20 18:40	3	0.0	0.0	0.0
21-09-20 18:50	3	0.0	0.0	0.0
21-09-20 19:00	3	0.0	0.0	0.0
21-09-20 19:10	3	0.0	0.004	0.024
21-09-20 19:20	3	0.0	2.668	0.04
21-09-20 19:30	3	0.0	0.124	0.0
21-09-20 19:40	3	0.004	1.06	0.10400000000000001
21-09-20 19:50	3	0.0	0.0	0.0
21-09-20 20:00	3	0.0	0.0	0.0
21-09-20 20:10	3	0.0	0.156	0.0
21-09-20 20:20	3	1.144	0.024	0.048
21-09-20 20:30	3	2.48	4.568	1.416
21-09-20 20:40	3	4.720000000000001	5.996	8.588
21-09-20 20:50	3	0.012	5.0600000000000005	2.8240000000000003
21-09-20 21:00	3	0.0	1.916	0.0
21-09-20 21:10	3	0.0	0.32	0.0
21-09-20 21:20	3	0.0	0.0	0.0
21-09-20 21:30	3	0.0	0.0	0.0
21-09-20 21:40	3	0.0	0.0	0.0
21-09-20 21:50	3	0.0	0.0	0.0
21-09-20 22:00	3	0.132	0.0	0.0
21-09-20 22:10	3	0.41600000000000004	4.328	0.16799999999999998
21-09-20 22:20	3	1.14	0.176	0.036
21-09-20 22:30	3	0.0	0.0	0.0
21-09-20 22:40	3	0.044	1.1	0.016
21-09-20 22:50	3	0.27599999999999997	1.784	0.0
21-09-20 23:00	3	0.0	0.0	0.0
21-09-20 23:10	3	3.46	0.048	1.612
21-09-20 23:20	3	0.76	3.444	1.8920000000000001
21-09-20 23:30	3	0.8320000000000001	1.1560000000000001	2.384
21-09-20 23:40	3	0.11200000000000002	0.032	0.016
21-09-20 23:50	3	0.5599999999999999	0.036	0.296
21-09-21 00:00	3	0.008	0.0	0.136
21-09-21 00:10	3	0.324	1.264	0.004
21-09-21 00:20	3	0.56	0.0	0.0
21-09-21 00:30	3	0.9400000000000001	3.2920000000000003	7.388000000000001
21-09-21 00:40	3	8.708	6.895999999999999	0.272
21-09-21 00:50	3	8.348	0.4760000000000001	0.11600000000000002
21-09-21 01:00	3	0.9720000000000001	2.8080000000000003	0.196
21-09-21 01:10	3	5.044	6.196000000000001	4.380000000000001
21-09-21 01:20	3	1.9400000000000002	5.112	6.896000000000001
21-09-21 01:30	3	4.787999999999999	2.3760000000000003	1.616
21-09-21 01:40	3	2.18	7.220000000000001	2.404
21-09-21 01:50	3	0.22000000000000003	5.216	1.984
21-09-21 02:00	3	0.792	1.864	5.436
21-09-21 02:10	3	0.756	9.128	8.196
21-09-21 02:20	3	0.736	5.715999999999999	2.196
21-09-21 02:30	3	0.312	3.896	0.0
21-09-21 02:40	3	0.6200000000000001	6.552	6.684
21-09-21 02:50	3	1.8359999999999999	4.616	2.7960000000000003
21-09-21 03:00	3	0.628	5.392	16.524
21-09-21 03:10	3	1.452	3.476	10.436
21-09-21 03:20	3	3.3840000000000003	0.8240000000000001	0.0
21-09-21 03:30	3	1.688	1.2959999999999998	0.024
21-09-21 03:40	3	2.928	3.4519999999999995	2.96
21-09-21 03:50	3	7.392	1.9760000000000002	3.9240000000000004
21-09-21 04:00	3	4.384	2.588	0.328
21-09-21 04:10	3	6.9799999999999995	8.012	8.328
21-09-21 04:20	3	5.848000000000001	14.888	3.9760000000000004
21-09-21 04:30	3	0.528	3.2840000000000003	2.192
21-09-21 04:40	3	2.2760000000000002	0.10800000000000001	4.208
21-09-21 04:50	3	2.3	0.344	0.6599999999999999
21-09-21 05:00	3	3.344	7.5680000000000005	6.192
21-09-21 05:10	3	7.0760000000000005	14.636000000000001	5.5
21-09-21 05:20	3	4.432	2.916	5.0840000000000005
21-09-21 05:30	3	4.304	1.624	0.152
21-09-21 05:40	3	0.796	0.0	0.02
21-09-21 05:50	3	6.536	3.2159999999999997	0.588
21-09-21 06:00	3	5.34	3.1239999999999997	1.2720000000000002
21-09-21 06:10	3	9.848	2.06	5.296
21-09-21 06:20	3	11.652	4.804	7.888000000000001
21-09-21 06:30	3	10.196000000000002	4.496	3.2560000000000002
21-09-21 06:40	3	1.2440000000000002	2.7039999999999997	6.928
21-09-21 06:50	3	0.0	1.968	4.0280000000000005
21-09-21 07:00	4	0.012	0.0	0.42000000000000004
21-09-21 07:10	4	0.348	0.028000000000000004	4.0840000000000005
21-09-21 07:20	4	0.0	0.0	0.0
21-09-21 07:30	4	0.0	0.0	0.0
21-09-21 07:40	4	0.0	0.036	0.2
21-09-21 07:50	4	0.0	0.04	0.0
21-09-21 08:00	4	0.0	0.0	0.0
21-09-21 08:10	4	0.0	0.0	0.0
21-09-21 08:20	4	1.916	1.192	4.804
21-09-21 08:30	4	2.732	3.5200000000000005	8.792
21-09-21 08:40	4	4.992	3.896	3.9160000000000004
21-09-21 08:50	4	0.0	0.0	0.0
21-09-21 09:00	4	0.0	0.8600000000000001	1.684
21-09-21 09:10	4	0.0	0.0	0.0
21-09-21 09:20	4	0.0	0.0	0.0
21-09-21 09:30	4	0.0	0.0	0.0
21-09-21 09:40	4	0.0	0.0	0.0
21-09-21 09:50	4	0.0	0.0	0.0
21-09-21 10:00	4	0.0	2.24	4.996
21-09-21 10:10	4	8.344	6.136	18.572
21-09-21 10:20	4	3.3880000000000003	5.488	12.752
21-09-21 10:30	4	6.12	0.0	1.7879999999999998
21-09-21 10:40	4	3.5	0.008	1.552
21-09-21 10:50	4	0.072	0.604	0.004
21-09-21 11:00	4	0.0	0.0	0.0
21-09-21 11:10	4	0.0	0.0	0.308
21-09-21 11:20	4	0.012	2.7560000000000002	0.708
21-09-21 11:30	4	0.0	0.0	0.0
21-09-21 11:40	4	0.0	0.0	0.0
21-09-21 11:50	4	0.0	0.0	0.0
21-09-21 12:00	4	0.012	0.048	0.0
21-09-21 12:10	4	0.0	0.0	0.332
21-09-21 12:20	4	0.0	0.0	0.11200000000000002
21-09-21 12:30	4	0.0	0.0	3.7359999999999998
21-09-21 12:40	4	0.0	0.33999999999999997	0.7
21-09-21 12:50	4	0.004	0.0	0.0
21-09-21 13:00	4	0.096	0.02	0.0
21-09-21 13:10	4	0.0	0.0	0.0
21-09-21 13:20	4	0.0	0.0	0.0
21-09-21 13:30	4	0.0	0.0	0.0
21-09-21 13:40	4	0.0	0.152	0.02
21-09-21 13:50	4	0.0	0.0	0.0
21-09-21 14:00	4	0.0	0.048	0.0
21-09-21 14:10	4	0.0	0.0	0.0
21-09-21 14:20	4	0.0	0.0	0.0
21-09-21 14:30	4	0.0	0.128	1.652
21-09-21 14:40	4	0.336	0.304	1.888
21-09-21 14:50	4	0.0	0.184	0.0
21-09-21 15:00	4	0.0	0.0	0.0
21-09-21 15:10	4	0.0	0.0	0.0
21-09-21 15:20	4	0.0	0.0	0.0
21-09-21 15:30	4	0.784	0.028000000000000004	0.0
21-09-21 15:40	4	0.0	0.0	0.0
21-09-21 15:50	4	0.0	0.06000000000000001	0.23199999999999998
21-09-21 16:00	4	0.0	0.032	0.0
21-09-21 16:10	4	0.0	0.0	0.0
21-09-21 16:20	4	0.0	0.0	0.0
21-09-21 16:30	4	0.0	0.0	0.0
21-09-21 16:40	4	0.0	2.556	0.492
21-09-21 16:50	4	0.028000000000000004	0.0	0.052000000000000005
21-09-21 17:00	4	0.0	0.0	0.0
21-09-21 17:10	4	0.0	0.0	0.0
21-09-21 17:20	4	2.236	0.0	0.004
21-09-21 17:30	4	2.388	0.27199999999999996	1.084
21-09-21 17:40	4	1.052	0.088	1.8199999999999998
21-09-21 17:50	4	0.23200000000000004	0.268	0.024
21-09-21 18:00	4	0.0	0.0	0.0
21-09-21 18:10	4	0.0	0.0	0.0
21-09-21 18:20	4	0.0	0.884	0.16
21-09-21 18:30	4	0.008	0.42400000000000004	0.012
21-09-21 18:40	4	0.0	0.11200000000000002	0.0
21-09-21 18:50	4	0.0	0.0	0.0
21-09-21 19:00	4	0.0	0.0	0.0
21-09-21 19:10	4	0.0	0.0	0.0
21-09-21 19:20	4	2.936	2.028	3.172
21-09-21 19:30	4	1.904	1.1880000000000002	0.588
21-09-21 19:40	4	7.348000000000001	1.556	4.884
21-09-21 19:50	4	2.324	0.192	0.14
21-09-21 20:00	4	0.0	0.0	0.0
21-09-21 20:10	4	0.44400000000000006	1.916	0.0
21-09-21 20:20	4	0.0	0.0	0.0
21-09-21 20:30	4	0.0	0.0	0.0
21-09-21 20:40	4	0.0	0.0	0.0
21-09-21 20:50	4	0.0	0.0	0.0
21-09-21 21:00	4	0.0	0.0	0.0
21-09-21 21:10	4	0.008	1.568	0.028000000000000004
21-09-21 21:20	4	2.9880000000000004	7.104000000000001	0.10400000000000001
21-09-21 21:30	4	1.668	4.32	0.076
21-09-21 21:40	4	0.039999999999999994	0.0	1.304
21-09-21 21:50	4	1.256	0.032	1.56
21-09-21 22:00	4	1.6920000000000002	0.29600000000000004	0.0
21-09-21 22:10	4	2.3920000000000003	3.592	0.128
21-09-21 22:20	4	0.0	0.044	0.0
21-09-21 22:30	4	0.0	0.0	0.0
21-09-21 22:40	4	0.016	0.0	0.68
21-09-21 22:50	4	0.0	0.0	0.0
21-09-21 23:00	4	0.0	0.176	0.11599999999999999
21-09-21 23:10	4	0.62	1.1360000000000001	0.024
21-09-21 23:20	4	0.624	2.0119999999999996	0.46399999999999997
21-09-21 23:30	4	0.0	0.0	0.0
21-09-21 23:40	4	0.8200000000000001	0.0	0.18
21-09-21 23:50	4	1.2719999999999998	0.0	0.10800000000000001
21-09-22 00:00	4	0.192	0.008	0.9359999999999999
21-09-22 00:10	4	2.12	5.220000000000001	6.860000000000001
21-09-22 00:20	4	0.012	3.7560000000000002	0.968
21-09-22 00:30	4	0.28800000000000003	4.78	4.4399999999999995
21-09-22 00:40	4	1.1280000000000001	0.388	0.184
21-09-22 00:50	4	4.668	0.508	5.784
21-09-22 01:00	4	2.7	0.352	1.524
21-09-22 01:10	4	0.9200000000000002	3.332	1.068
21-09-22 01:20	4	3.7560000000000002	5.904	0.632
21-09-22 01:30	4	2.008	12.252	3.748
21-09-22 01:40	4	3.6800000000000006	1.116	5.34
21-09-22 01:50	4	2.032	3.412	1.544
21-09-22 02:00	4	0.808	5.432	9.919999999999998
21-09-22 02:10	4	2.544	8.28	9.628
21-09-22 02:20	4	0.45199999999999996	2.288	4.236
21-09-22 02:30	4	0.244	3.7399999999999998	2.428
21-09-22 02:40	4	1.008	8.868	3.096
21-09-22 02:50	4	1.1320000000000001	7.720000000000001	13.34
21-09-22 03:00	4	1.3559999999999999	8.396	14.468
21-09-22 03:10	4	1.504	3.008	2.8520000000000003
21-09-22 03:20	4	0.8560000000000001	1.092	0.932
21-09-22 03:30	4	1.34	1.6560000000000001	3.536
21-09-22 03:40	4	6.452000000000001	1.612	1.548
21-09-22 03:50	4	2.544	0.184	0.0
21-09-22 04:00	4	0.244	0.508	0.072
21-09-22 04:10	4	1.312	1.056	8.072
21-09-22 04:20	4	0.044	0.0	0.0
21-09-22 04:30	4	2.3520000000000003	0.42000000000000004	0.16
21-09-22 04:40	4	4.1240000000000006	0.40800000000000003	2.9400000000000004
21-09-22 04:50	4	5.264000000000001	0.06799999999999999	1.924
21-09-22 05:00	4	3.3239999999999994	1.7759999999999998	0.42000000000000004
21-09-22 05:10	4	2.408	0.20800000000000002	2.2800000000000002
21-09-22 05:20	4	6.56	1.764	7.804
21-09-22 05:30	4	3.628	3.396	4.9879999999999995
21-09-22 05:40	4	0.812	6.087999999999999	7.956
21-09-22 05:50	4	0.43599999999999994	0.04	4.0680000000000005
21-09-22 06:00	4	3.6199999999999997	4.0840000000000005	2.532
21-09-22 06:10	4	5.204	14.556000000000001	16.34
21-09-22 06:20	4	1.168	2.496	12.192
21-09-22 06:30	4	10.476	1.812	9.492
21-09-22 06:40	4	3.112	10.767999999999999	7.6800000000000015
21-09-22 06:50	4	1.8199999999999998	2.288	4.364
21-09-22 07:00	5	3.3519999999999994	2.184	5.736
21-09-22 07:10	5	0.0	0.0	0.652
21-09-22 07:20	5	1.58	9.08	7.096000000000001
21-09-22 07:30	5	0.0	0.0	0.0
21-09-22 07:40	5	0.0	0.0	0.0
21-09-22 07:50	5	0.0	0.0	0.0
21-09-22 08:00	5	0.0	0.0	0.0
21-09-22 08:10	5	0.0	0.0	0.0
21-09-22 08:20	5	0.0	0.008	0.012
21-09-22 08:30	5	0.0	0.0	0.0
21-09-22 08:40	5	0.0	0.0	0.0
21-09-22 08:50	5	0.0	0.0	0.0
21-09-22 09:00	5	0.096	0.004	2.676
21-09-22 09:10	5	0.0	0.0	0.0
21-09-22 09:20	5	0.0	0.0	0.0
21-09-22 09:30	5	0.0	0.0	0.0
21-09-22 09:40	5	5.1240000000000006	0.0	1.104
21-09-22 09:50	5	5.852	3.3480000000000003	4.828
21-09-22 10:00	5	6.868	8.315999999999999	3.896
21-09-22 10:10	5	0.036	1.612	0.0
21-09-22 10:20	5	0.42400000000000004	0.0	0.0
21-09-22 10:30	5	0.0	0.0	0.0
21-09-22 10:40	5	0.0	0.0	0.0
21-09-22 10:50	5	0.0	0.0	0.0
21-09-22 11:00	5	0.0	2.756	1.4120000000000001
21-09-22 11:10	5	0.45600000000000007	2.1399999999999997	2.8520000000000003
21-09-22 11:20	5	0.0	1.356	1.448
21-09-22 11:30	5	0.5640000000000001	1.6880000000000002	4.8759999999999994
21-09-22 11:40	5	0.02	0.0	4.956
21-09-22 11:50	5	0.608	0.892	1.848
21-09-22 12:00	5	0.004	0.0	0.0
21-09-22 12:10	5	0.0	0.0	0.0
21-09-22 12:20	5	0.0	0.0	0.0
21-09-22 12:30	5	0.0	0.0	0.0
21-09-22 12:40	5	0.0	0.0	0.0
21-09-22 12:50	5	0.0	0.0	0.0
21-09-22 13:00	5	0.0	0.0	0.0
21-09-22 13:10	5	0.0	0.0	0.0
21-09-22 13:20	5	0.0	0.0	0.0
21-09-22 13:30	5	0.8799999999999999	2.024	0.628
21-09-22 13:40	5	0.0	0.0	0.0
21-09-22 13:50	5	0.0	0.0	0.0
21-09-22 14:00	5	1.612	0.248	0.004
21-09-22 14:10	5	0.0	0.016	0.736
21-09-22 14:20	5	0.0	0.0	0.0
21-09-22 14:30	5	0.012	0.028000000000000004	0.0
21-09-22 14:40	5	0.0	0.0	0.0
21-09-22 14:50	5	0.0	0.028000000000000004	0.0
21-09-22 15:00	5	0.0	0.0	0.0
21-09-22 15:10	5	0.556	0.0	0.0
21-09-22 15:20	5	0.0	0.268	0.0
21-09-22 15:30	5	0.0	0.0	0.0
21-09-22 15:40	5	0.0	0.0	0.0
21-09-22 15:50	5	0.0	0.0	0.0
21-09-22 16:00	5	0.0	0.0	0.0
21-09-22 16:10	5	0.0	0.0	0.0
21-09-22 16:20	5	0.0	0.0	0.028000000000000004
21-09-22 16:30	5	0.04	0.012	0.02
21-09-22 16:40	5	0.72	0.82	0.0
21-09-22 16:50	5	0.0	0.0	0.0
21-09-22 17:00	5	0.0	0.0	0.0
21-09-22 17:10	5	0.0	0.0	0.0
21-09-22 17:20	5	0.0	0.0	0.0
21-09-22 17:30	5	1.1800000000000002	0.016	1.152
21-09-22 17:40	5	0.156	0.064	1.124
21-09-22 17:50	5	0.008	0.0	0.0
21-09-22 18:00	5	0.0	0.0	0.0
21-09-22 18:10	5	0.0	0.0	0.0
21-09-22 18:20	5	0.0	0.0	0.0
21-09-22 18:30	5	0.0	0.0	0.0
21-09-22 18:40	5	0.0	0.0	0.0
21-09-22 18:50	5	0.0	1.332	0.0
21-09-22 19:00	5	0.0	0.008	0.0
21-09-22 19:10	5	0.43200000000000005	0.0	0.324
21-09-22 19:20	5	2.96	1.432	1.216
21-09-22 19:30	5	5.408	10.556000000000001	7.056
21-09-22 19:40	5	0.0	0.0	1.376
21-09-22 19:50	5	0.248	0.168	0.028000000000000004
21-09-22 20:00	5	0.028000000000000004	0.0	0.032
21-09-22 20:10	5	0.0	0.0	0.0
21-09-22 20:20	5	0.0	0.0	0.0
21-09-22 20:30	5	0.0	0.0	0.0
21-09-22 20:40	5	0.0	0.0	0.0
21-09-22 20:50	5	0.0	0.0	0.46399999999999997
21-09-22 21:00	5	0.0	0.0	0.0
21-09-22 21:10	5	0.0	0.0	0.0
21-09-22 21:20	5	0.0	0.46799999999999997	0.0
21-09-22 21:30	5	1.56	5.476000000000001	0.008
21-09-22 21:40	5	4.396	1.1560000000000001	0.86
21-09-22 21:50	5	0.42400000000000004	0.74	0.0
21-09-22 22:00	5	0.132	0.024	0.0
21-09-22 22:10	5	0.0	0.0	0.0
21-09-22 22:20	5	0.724	0.012	1.3080000000000003
21-09-22 22:30	5	0.33199999999999996	0.008	1.4200000000000002
21-09-22 22:40	5	0.168	1.3760000000000001	1.4440000000000002
21-09-22 22:50	5	2.404	3.5760000000000005	0.45200000000000007
21-09-22 23:00	5	0.136	2.632	0.528
21-09-22 23:10	5	0.0	0.0	0.0
21-09-22 23:20	5	0.18	4.928	1.996
21-09-22 23:30	5	0.352	0.055999999999999994	2.072
21-09-22 23:40	5	0.12	0.0	0.476
21-09-22 23:50	5	6.4	8.120000000000001	0.22000000000000003
21-09-23 00:00	5	2.068	1.592	2.712
21-09-23 00:10	5	0.7160000000000001	4.5	0.46399999999999997
21-09-23 00:20	5	2.348	0.1	1.956
21-09-23 00:30	5	0.8320000000000001	0.516	0.172
21-09-23 00:40	5	1.86	5.908	1.304
21-09-23 00:50	5	1.8720000000000003	9.792	6.5040000000000004
21-09-23 01:00	5	2.332	1.0	5.5760000000000005
21-09-23 01:10	5	4.18	3.6399999999999997	1.48
21-09-23 01:20	5	4.064	3.132	0.812
21-09-23 01:30	5	2.372	3.3880000000000003	0.8320000000000001
21-09-23 01:40	5	4.204	16.156	5.352
21-09-23 01:50	5	12.964000000000002	7.556	4.5760000000000005
21-09-23 02:00	5	6.5200000000000005	2.492	4.608
21-09-23 02:10	5	7.892	6.188000000000001	10.924000000000001
21-09-23 02:20	5	7.136	6.704000000000001	10.096
21-09-23 02:30	5	0.5519999999999999	0.52	17.604000000000003
21-09-23 02:40	5	3.784	0.096	5.74
21-09-23 02:50	5	1.248	0.24400000000000005	1.688
21-09-23 03:00	5	0.332	0.016	20.024
21-09-23 03:10	5	1.324	10.564	10.824000000000002
21-09-23 03:20	5	0.492	0.768	18.412
21-09-23 03:30	5	0.0	0.048	0.096
21-09-23 03:40	5	0.0	0.0	0.0
21-09-23 03:50	5	0.0	0.196	0.748
21-09-23 04:00	5	0.584	0.784	1.8559999999999999
21-09-23 04:10	5	5.5840000000000005	0.868	3.6120000000000005
21-09-23 04:20	5	2.972	0.624	5.563999999999999
21-09-23 04:30	5	5.252000000000001	0.704	10.108
21-09-23 04:40	5	2.956	1.72	3.096
21-09-23 04:50	5	1.236	1.1880000000000002	0.072
21-09-23 05:00	5	1.416	0.1	0.0
21-09-23 05:10	5	3.652	1.012	6.108
21-09-23 05:20	5	2.768	4.796	6.136
21-09-23 05:30	5	11.972000000000001	2.152	13.187999999999999
21-09-23 05:40	5	5.912000000000001	7.8759999999999994	14.059999999999999
21-09-23 05:50	5	1.6320000000000001	4.056	10.26
21-09-23 06:00	5	9.972	4.5440000000000005	12.732000000000001
21-09-23 06:10	5	13.431999999999999	8.0	7.851999999999999
21-09-23 06:20	5	1.5879999999999999	1.876	15.748
21-09-23 06:30	5	4.928000000000001	17.068	18.804
21-09-23 06:40	5	5.392	1.228	7.5120000000000005
21-09-23 06:50	5	4.351999999999999	0.004	6.484
21-09-23 07:00	6	2.504	1.552	2.568
21-09-23 07:10	6	0.052000000000000005	0.152	0.0
21-09-23 07:20	6	3.428	1.224	1.98
21-09-23 07:30	6	5.268	6.428	15.3
21-09-23 07:40	6	0.0	0.016	0.052000000000000005
21-09-23 07:50	6	0.0	0.0	0.0
21-09-23 08:00	6	0.0	0.308	0.0
21-09-23 08:10	6	0.0	0.0	0.0
21-09-23 08:20	6	0.0	0.0	0.0
21-09-23 08:30	6	0.0	0.0	0.0
21-09-23 08:40	6	0.0	0.0	0.0
21-09-23 08:50	6	0.0	0.0	0.0
21-09-23 09:00	6	0.0	0.0	0.0
21-09-23 09:10	6	0.0	0.0	0.0
21-09-23 09:20	6	0.0	0.0	0.0
21-09-23 09:30	6	0.0	0.0	0.0
21-09-23 09:40	6	0.0	0.036	0.0
21-09-23 09:50	6	0.0	0.0	0.0
21-09-23 10:00	6	0.0	0.196	0.0
21-09-23 10:10	6	6.84	14.34	1.26
21-09-23 10:20	6	not_recorded	not_recorded	not_recorded
21-09-23 10:30	6	not_recorded	not_recorded	not_recorded
21-09-23 10:40	6	not_recorded	not_recorded	not_recorded
21-09-23 10:50	6	not_recorded	not_recorded	not_recorded
21-09-23 11:00	6	not_recorded	not_recorded	not_recorded
21-09-23 11:10	6	not_recorded	not_recorded	not_recorded
21-09-23 11:20	6	not_recorded	not_recorded	not_recorded
21-09-23 11:30	6	not_recorded	not_recorded	not_recorded
21-09-23 11:40	6	not_recorded	not_recorded	not_recorded
21-09-23 11:50	6	not_recorded	not_recorded	not_recorded
21-09-23 12:00	6	not_recorded	not_recorded	not_recorded
21-09-23 12:10	6	not_recorded	not_recorded	not_recorded
21-09-23 12:20	6	not_recorded	not_recorded	not_recorded
21-09-23 12:30	6	not_recorded	not_recorded	not_recorded
21-09-23 12:40	6	not_recorded	not_recorded	not_recorded
21-09-23 12:50	6	not_recorded	not_recorded	not_recorded
21-09-23 13:00	6	not_recorded	not_recorded	not_recorded
21-09-23 13:10	6	not_recorded	not_recorded	not_recorded
21-09-23 13:20	6	not_recorded	not_recorded	not_recorded
21-09-23 13:30	6	not_recorded	not_recorded	not_recorded
21-09-23 13:40	6	not_recorded	not_recorded	not_recorded
21-09-23 13:50	6	not_recorded	not_recorded	not_recorded
21-09-23 14:00	6	not_recorded	not_recorded	not_recorded
21-09-23 14:10	6	not_recorded	not_recorded	not_recorded
21-09-23 14:20	6	not_recorded	not_recorded	not_recorded
21-09-23 14:30	6	not_recorded	not_recorded	not_recorded
21-09-23 14:40	6	not_recorded	not_recorded	not_recorded
21-09-23 14:50	6	not_recorded	not_recorded	not_recorded
21-09-23 15:00	6	not_recorded	not_recorded	not_recorded
21-09-23 15:10	6	not_recorded	not_recorded	not_recorded
21-09-23 15:20	6	not_recorded	not_recorded	not_recorded
21-09-23 15:30	6	not_recorded	not_recorded	not_recorded
21-09-23 15:40	6	not_recorded	not_recorded	not_recorded
21-09-23 15:50	6	not_recorded	not_recorded	not_recorded
21-09-23 16:00	6	not_recorded	not_recorded	not_recorded
21-09-23 16:10	6	not_recorded	not_recorded	not_recorded
21-09-23 16:20	6	not_recorded	not_recorded	not_recorded
21-09-23 16:30	6	not_recorded	not_recorded	not_recorded
21-09-23 16:40	6	not_recorded	not_recorded	not_recorded
21-09-23 16:50	6	not_recorded	not_recorded	not_recorded
21-09-23 17:00	6	not_recorded	not_recorded	not_recorded
21-09-23 17:10	6	not_recorded	not_recorded	not_recorded
21-09-23 17:20	6	not_recorded	not_recorded	not_recorded
21-09-23 17:30	6	not_recorded	not_recorded	not_recorded
21-09-23 17:40	6	not_recorded	not_recorded	not_recorded
21-09-23 17:50	6	not_recorded	not_recorded	not_recorded
21-09-23 18:00	6	not_recorded	not_recorded	not_recorded
21-09-23 18:10	6	not_recorded	not_recorded	not_recorded
21-09-23 18:20	6	not_recorded	not_recorded	not_recorded
21-09-23 18:30	6	not_recorded	not_recorded	not_recorded
21-09-23 18:40	6	not_recorded	not_recorded	not_recorded
21-09-23 18:50	6	not_recorded	not_recorded	not_recorded
21-09-23 19:00	6	not_recorded	not_recorded	not_recorded
21-09-23 19:10	6	not_recorded	not_recorded	not_recorded
21-09-23 19:20	6	not_recorded	not_recorded	not_recorded
21-09-23 19:30	6	not_recorded	not_recorded	not_recorded
21-09-23 19:40	6	not_recorded	not_recorded	not_recorded
21-09-23 19:50	6	not_recorded	not_recorded	not_recorded
21-09-23 20:00	6	not_recorded	not_recorded	not_recorded
21-09-23 20:10	6	not_recorded	not_recorded	not_recorded
21-09-23 20:20	6	not_recorded	not_recorded	not_recorded
21-09-23 20:30	6	not_recorded	not_recorded	not_recorded
21-09-23 20:40	6	not_recorded	not_recorded	not_recorded
21-09-23 20:50	6	not_recorded	not_recorded	not_recorded
21-09-23 21:00	6	not_recorded	not_recorded	not_recorded
21-09-23 21:10	6	not_recorded	not_recorded	not_recorded
21-09-23 21:20	6	not_recorded	not_recorded	not_recorded
21-09-23 21:30	6	not_recorded	not_recorded	not_recorded
21-09-23 21:40	6	not_recorded	not_recorded	not_recorded
21-09-23 21:50	6	not_recorded	not_recorded	not_recorded
21-09-23 22:00	6	not_recorded	not_recorded	not_recorded
21-09-23 22:10	6	not_recorded	not_recorded	not_recorded
21-09-23 22:20	6	not_recorded	not_recorded	not_recorded
21-09-23 22:30	6	not_recorded	not_recorded	not_recorded
21-09-23 22:40	6	not_recorded	not_recorded	not_recorded
21-09-23 22:50	6	not_recorded	not_recorded	not_recorded
21-09-23 23:00	6	not_recorded	not_recorded	not_recorded
21-09-23 23:10	6	not_recorded	not_recorded	not_recorded
21-09-23 23:20	6	not_recorded	not_recorded	not_recorded
21-09-23 23:30	6	not_recorded	not_recorded	not_recorded
21-09-23 23:40	6	not_recorded	not_recorded	not_recorded
21-09-23 23:50	6	not_recorded	not_recorded	not_recorded
21-09-24 00:00	6	not_recorded	not_recorded	not_recorded
21-09-24 00:10	6	not_recorded	not_recorded	not_recorded
21-09-24 00:20	6	not_recorded	not_recorded	not_recorded
21-09-24 00:30	6	not_recorded	not_recorded	not_recorded
21-09-24 00:40	6	not_recorded	not_recorded	not_recorded
21-09-24 00:50	6	not_recorded	not_recorded	not_recorded
21-09-24 01:00	6	not_recorded	not_recorded	not_recorded
21-09-24 01:10	6	not_recorded	not_recorded	not_recorded
21-09-24 01:20	6	not_recorded	not_recorded	not_recorded
21-09-24 01:30	6	not_recorded	not_recorded	not_recorded
21-09-24 01:40	6	not_recorded	not_recorded	not_recorded
21-09-24 01:50	6	not_recorded	not_recorded	not_recorded
21-09-24 02:00	6	not_recorded	not_recorded	not_recorded
21-09-24 02:10	6	not_recorded	not_recorded	not_recorded
21-09-24 02:20	6	not_recorded	not_recorded	not_recorded
21-09-24 02:30	6	not_recorded	not_recorded	not_recorded
21-09-24 02:40	6	not_recorded	not_recorded	not_recorded
21-09-24 02:50	6	not_recorded	not_recorded	not_recorded
21-09-24 03:00	6	not_recorded	not_recorded	not_recorded
21-09-24 03:10	6	not_recorded	not_recorded	not_recorded
21-09-24 03:20	6	not_recorded	not_recorded	not_recorded
21-09-24 03:30	6	not_recorded	not_recorded	not_recorded
21-09-24 03:40	6	not_recorded	not_recorded	not_recorded
21-09-24 03:50	6	not_recorded	not_recorded	not_recorded
21-09-24 04:00	6	not_recorded	not_recorded	not_recorded
21-09-24 04:10	6	not_recorded	not_recorded	not_recorded
21-09-24 04:20	6	not_recorded	not_recorded	not_recorded
21-09-24 04:30	6	not_recorded	not_recorded	not_recorded
21-09-24 04:40	6	not_recorded	not_recorded	not_recorded
21-09-24 04:50	6	not_recorded	not_recorded	not_recorded
21-09-24 05:00	6	not_recorded	not_recorded	not_recorded
21-09-24 05:10	6	not_recorded	not_recorded	not_recorded
21-09-24 05:20	6	not_recorded	not_recorded	not_recorded
21-09-24 05:30	6	not_recorded	not_recorded	not_recorded
21-09-24 05:40	6	not_recorded	not_recorded	not_recorded
21-09-24 05:50	6	not_recorded	not_recorded	not_recorded
21-09-24 06:00	6	not_recorded	not_recorded	not_recorded
21-09-24 06:10	6	not_recorded	not_recorded	not_recorded
21-09-24 06:20	6	not_recorded	not_recorded	not_recorded
21-09-24 06:30	6	not_recorded	not_recorded	not_recorded
21-09-24 06:40	6	not_recorded	not_recorded	not_recorded
21-09-24 06:50	6	not_recorded	not_recorded	not_recorded
