# Supplementary material for: Rodent home cage monitoring for preclinical safety pharmacology assessment: results of a multi-company validation evaluating nonclinical and clinical data from three compounds
Source: Front Toxicol. 2025 Nov 5;7:1655330. doi: 10.3389/ftox.2025.1655330 (PMC12626872; doi:10.3389/ftox.2025.1655330)
Supplement: Supplementary file 1 [file DataSheet1.zip › GSK/GSK_Separation_010_Cage-1.csv]

timestamp	day_index	985141003627843	985141003627844	985141003627845
21-09-03 07:00	-4	not_recorded	not_recorded	not_recorded
21-09-03 07:10	-4	not_recorded	not_recorded	not_recorded
21-09-03 07:20	-4	not_recorded	not_recorded	not_recorded
21-09-03 07:30	-4	not_recorded	not_recorded	not_recorded
21-09-03 07:40	-4	not_recorded	not_recorded	not_recorded
21-09-03 07:50	-4	not_recorded	not_recorded	not_recorded
21-09-03 08:00	-4	not_recorded	not_recorded	not_recorded
21-09-03 08:10	-4	not_recorded	not_recorded	not_recorded
21-09-03 08:20	-4	not_recorded	not_recorded	not_recorded
21-09-03 08:30	-4	not_recorded	not_recorded	not_recorded
21-09-03 08:40	-4	not_recorded	not_recorded	not_recorded
21-09-03 08:50	-4	not_recorded	not_recorded	not_recorded
21-09-03 09:00	-4	not_recorded	not_recorded	not_recorded
21-09-03 09:10	-4	not_recorded	not_recorded	not_recorded
21-09-03 09:20	-4	not_recorded	not_recorded	not_recorded
21-09-03 09:30	-4	not_recorded	not_recorded	not_recorded
21-09-03 09:40	-4	not_recorded	not_recorded	not_recorded
21-09-03 09:50	-4	23.9	11.95	11.95
21-09-03 10:00	-4	23.9	11.95	11.95
21-09-03 10:10	-4	25.334734	19.700432	16.506197
21-09-03 10:20	-4	26.721008	33.83507	26.721008
21-09-03 10:30	-4	19.837656	21.324362	18.800102
21-09-03 10:40	-4	17.950323	18.236979	17.747784
21-09-03 10:50	-4	24.278948	22.576574	22.576574
21-09-03 11:00	-4	25.076046	19.104067	19.104067
21-09-03 11:10	-4	23.95	23.9	23.9
21-09-03 11:20	-4	23.95	23.949337	26.681387
21-09-03 11:30	-4	16.694954	16.703556	27.353764
21-09-03 11:40	-4	14.885778	14.885778	29.152945
21-09-03 11:50	-4	11.95419	21.8116	14.0884
21-09-03 12:00	-4	11.962196	22.976002	12.924001
21-09-03 12:10	-4	13.707583	18.681746	20.617691
21-09-03 12:20	-4	11.974951	14.519605	22.821644
21-09-03 12:30	-4	12.108122	25.414917	13.189679
21-09-03 12:40	-4	11.955586	20.24236	18.472372
21-09-03 12:50	-4	19.327206	24.627617	19.597021
21-09-03 13:00	-4	22.580305	16.650925	21.87592
21-09-03 13:10	-4	15.747548	23.179432	21.011309
21-09-03 13:20	-4	17.210133	22.436375	21.543888
21-09-03 13:30	-4	20.251434	34.411964	21.26276
21-09-03 13:40	-4	23.9	35.16468	23.9
21-09-03 13:50	-4	23.616568	31.879105	23.9
21-09-03 14:00	-4	23.9	26.765736	23.9
21-09-03 14:10	-4	18.803898	21.391468	18.843111
21-09-03 14:20	-4	23.085878	24.38281	19.666525
21-09-03 14:30	-4	21.89436	24.942142	18.28532
21-09-03 14:40	-4	19.279858	9.563187	9.55944
21-09-03 14:50	-4	14.831471	12.492041	16.185894
21-09-03 15:00	-4	16.899853	16.899853	16.899853
21-09-03 15:10	-4	20.519352	15.59996	14.847
21-09-03 15:20	-4	23.9	27.720333	19.832253
21-09-03 15:30	-4	15.628283	19.121624	23.953236
21-09-03 15:40	-4	16.884506	22.213058	22.006306
21-09-03 15:50	-4	13.308092	24.19733	13.46517
21-09-03 16:00	-4	17.864035	27.750818	16.662848
21-09-03 16:10	-4	23.9	35.9	23.9
21-09-03 16:20	-4	23.90354	24.216892	23.90354
21-09-03 16:30	-4	20.763922	30.432154	20.763922
21-09-03 16:40	-4	24.002728	26.404638	23.645977
21-09-03 16:50	-4	23.9	24.021626	23.9
21-09-03 17:00	-4	18.738546	18.78631	23.987112
21-09-03 17:10	-4	13.249468	13.249468	24.21844
21-09-03 17:20	-4	14.364696	15.169583	22.230114
21-09-03 17:30	-4	26.501572	12.062595	12.062595
21-09-03 17:40	-4	18.736479	18.047852	18.529125
21-09-03 17:50	-4	14.342234	11.97917	11.97787
21-09-03 18:00	-4	20.352453	12.018084	12.039468
21-09-03 18:10	-4	24.783	22.103779	19.957487
21-09-03 18:20	-4	25.747936	34.62076	25.747936
21-09-03 18:30	-4	26.406073	31.90886	27.094635
21-09-03 18:40	-4	33.603157	16.805437	16.878872
21-09-03 18:50	-4	24.553455	18.415037	18.413816
21-09-03 19:00	-4	17.178013	18.277853	16.44714
21-09-03 19:10	-4	20.724031	23.083954	23.395855
21-09-03 19:20	-4	17.633135	20.781174	16.686958
21-09-03 19:30	-4	13.442828	21.36656	14.426166
21-09-03 19:40	-4	21.413834	17.438356	16.258064
21-09-03 19:50	-4	21.828934	18.054758	14.996945
21-09-03 20:00	-4	21.46797	24.214205	21.765995
21-09-03 20:10	-4	16.495386	13.894864	22.35384
21-09-03 20:20	-4	23.632116	17.767517	21.320011
21-09-03 20:30	-4	17.677794	21.234123	16.985998
21-09-03 20:40	-4	24.809818	25.076283	26.381659
21-09-03 20:50	-4	17.646875	20.940426	23.12402
21-09-03 21:00	-4	20.74451	19.53091	20.890247
21-09-03 21:10	-4	22.192669	20.436554	18.956612
21-09-03 21:20	-4	21.672047	23.904612	21.956684
21-09-03 21:30	-4	19.057604	18.488117	19.643414
21-09-03 21:40	-4	19.098137	20.27583	16.112675
21-09-03 21:50	-4	19.99702	20.412617	20.290075
21-09-03 22:00	-4	22.42342	19.777271	21.979841
21-09-03 22:10	-4	21.637732	21.029463	23.500767
21-09-03 22:20	-4	17.788635	18.261175	20.052042
21-09-03 22:30	-4	16.18	23.207977	16.696613
21-09-03 22:40	-4	16.731884	15.328835	17.004938
21-09-03 22:50	-4	19.554096	19.517576	20.616749
21-09-03 23:00	-4	18.327578	19.334625	17.771
21-09-03 23:10	-4	17.279066	18.80833	18.471914
21-09-03 23:20	-4	17.415398	17.181253	18.67163
21-09-03 23:30	-4	16.601404	17.006802	20.734535
21-09-03 23:40	-4	22.167896	14.08066	15.054565
21-09-03 23:50	-4	25.144619	18.931263	17.934065
21-09-04 00:00	-4	16.508747	20.366302	19.610966
21-09-04 00:10	-4	12.862508	12.672844	21.609913
21-09-04 00:20	-4	13.576986	15.568239	22.590893
21-09-04 00:30	-4	20.125162	15.587793	18.208334
21-09-04 00:40	-4	15.466894	19.196253	18.521454
21-09-04 00:50	-4	19.643093	22.16168	20.727749
21-09-04 01:00	-4	23.384201	23.728426	22.877834
21-09-04 01:10	-4	22.972729	21.561066	22.881794
21-09-04 01:20	-4	22.555021	24.323132	23.465387
21-09-04 01:30	-4	21.227564	21.200115	28.78214
21-09-04 01:40	-4	21.520699	15.820196	17.111006
21-09-04 01:50	-4	23.919254	14.190991	14.002487
21-09-04 02:00	-4	17.899925	24.538074	15.852283
21-09-04 02:10	-4	17.302454	14.906502	12.69971
21-09-04 02:20	-4	19.747728	19.595806	22.751297
21-09-04 02:30	-4	17.623182	25.54787	16.784042
21-09-04 02:40	-4	22.429266	28.843195	19.483912
21-09-04 02:50	-4	25.07738	19.638924	22.375
21-09-04 03:00	-4	20.59785	19.369995	23.216974
21-09-04 03:10	-4	21.616358	28.973888	23.260725
21-09-04 03:20	-4	22.962534	22.736303	24.894037
21-09-04 03:30	-4	23.801044	22.800463	28.928726
21-09-04 03:40	-4	18.739792	17.991714	23.130682
21-09-04 03:50	-4	13.995412	13.640274	15.234897
21-09-04 04:00	-4	17.62099	17.104542	18.078411
21-09-04 04:10	-4	16.557531	22.227139	16.658089
21-09-04 04:20	-4	17.401382	19.8946	17.950764
21-09-04 04:30	-4	26.6625	22.486847	20.70428
21-09-04 04:40	-4	18.274996	17.239614	17.093153
21-09-04 04:50	-4	16.66896	17.930107	18.997484
21-09-04 05:00	-4	15.036047	15.597323	18.971392
21-09-04 05:10	-4	13.497113	21.606281	14.956472
21-09-04 05:20	-4	21.896156	22.062248	29.211847
21-09-04 05:30	-4	15.001818	15.408554	14.615736
21-09-04 05:40	-4	17.724918	16.131721	14.650785
21-09-04 05:50	-4	18.309694	19.352932	18.11346
21-09-04 06:00	-4	25.802145	27.1612	23.783401
21-09-04 06:10	-4	26.721008	26.721008	33.83507
21-09-04 06:20	-4	25.609793	26.827188	30.430029
21-09-04 06:30	-4	24.254255	24.415968	27.754461
21-09-04 06:40	-4	21.741295	22.287846	27.011286
21-09-04 06:50	-4	31.338333	22.980572	26.003931
21-09-04 07:00	-3	24.797827	23.892572	34.97463
21-09-04 07:10	-3	23.9	21.91418	31.840183
21-09-04 07:20	-3	23.9	23.9	35.9
21-09-04 07:30	-3	23.9	23.9	35.9
21-09-04 07:40	-3	23.9	23.9	35.9
21-09-04 07:50	-3	23.9	23.9	35.9
21-09-04 08:00	-3	15.561978	14.898375	35.192036
21-09-04 08:10	-3	15.552526	15.552526	35.9
21-09-04 08:20	-3	16.266233	16.24484	20.50541
21-09-04 08:30	-3	13.854952	12.543312	12.408734
21-09-04 08:40	-3	12.307335	12.897959	26.904886
21-09-04 08:50	-3	19.0898	18.543467	21.937462
21-09-04 09:00	-3	21.732687	14.536298	14.536298
21-09-04 09:10	-3	26.743412	11.95	11.95
21-09-04 09:20	-3	26.743412	11.95	11.95
21-09-04 09:30	-3	18.511631	13.199237	25.127848
21-09-04 09:40	-3	22.871044	26.293512	26.331411
21-09-04 09:50	-3	23.9	23.9	35.631126
21-09-04 10:00	-3	20.784369	18.437857	31.0677
21-09-04 10:10	-3	20.664066	12.346308	13.953531
21-09-04 10:20	-3	11.681125	13.162584	11.95
21-09-04 10:30	-3	11.95	23.95	11.95
21-09-04 10:40	-3	11.95	23.95	11.95
21-09-04 10:50	-3	11.95	12.219999	23.68
21-09-04 11:00	-3	13.083957	13.080144	20.050812
21-09-04 11:10	-3	16.086855	17.624842	15.150362
21-09-04 11:20	-3	13.514829	12.191838	17.348284
21-09-04 11:30	-3	15.533678	15.344772	15.468767
21-09-04 11:40	-3	20.845734	21.062843	22.00713
21-09-04 11:50	-3	14.481913	14.182256	17.162409
21-09-04 12:00	-3	23.606747	23.888197	20.047464
21-09-04 12:10	-3	20.719408	21.033182	23.798641
21-09-04 12:20	-3	34.7609	24.254135	24.312689
21-09-04 12:30	-3	35.9	23.9	23.9
21-09-04 12:40	-3	35.9	23.9	23.9
21-09-04 12:50	-3	35.9	22.262465	22.262465
21-09-04 13:00	-3	25.564047	10.817698	10.817698
21-09-04 13:10	-3	23.95	11.95	11.95
21-09-04 13:20	-3	24.192585	17.91967	18.284264
21-09-04 13:30	-3	20.926859	19.667904	29.19194
21-09-04 13:40	-3	26.66219	23.949009	23.95
21-09-04 13:50	-3	22.258938	22.049982	21.5252
21-09-04 14:00	-3	23.95	23.95	26.721008
21-09-04 14:10	-3	23.95	23.95	26.721008
21-09-04 14:20	-3	23.95	23.95	26.721008
21-09-04 14:30	-3	31.723078	23.919039	24.88505
21-09-04 14:40	-3	35.9	23.9	23.9
21-09-04 14:50	-3	35.238102	23.088594	23.088594
21-09-04 15:00	-3	27.963608	23.9	23.9
21-09-04 15:10	-3	35.9	23.9	23.9
21-09-04 15:20	-3	32.844784	14.533403	14.533403
21-09-04 15:30	-3	34.908848	25.02705	25.02705
21-09-04 15:40	-3	25.409449	24.202164	26.58573
21-09-04 15:50	-3	23.95	23.95	26.721008
21-09-04 16:00	-3	15.249809	13.44351	13.038765
21-09-04 16:10	-3	11.95	12.774861	11.95
21-09-04 16:20	-3	22.257881	17.128939	15.692828
21-09-04 16:30	-3	15.182604	15.445226	15.318192
21-09-04 16:40	-3	17.202557	15.159993	15.041109
21-09-04 16:50	-3	32.986126	23.212051	23.858072
21-09-04 17:00	-3	26.60896	23.948576	23.95
21-09-04 17:10	-3	27.093811	22.364435	24.347113
21-09-04 17:20	-3	34.914814	23.953869	23.903536
21-09-04 17:30	-3	23.95	23.9	23.9
21-09-04 17:40	-3	32.135223	23.891096	23.9
21-09-04 17:50	-3	35.758385	24.208246	24.208246
21-09-04 18:00	-3	25.022924	20.130291	20.162989
21-09-04 18:10	-3	12.645227	26.825296	13.178464
21-09-04 18:20	-3	20.96188	27.739029	25.871206
21-09-04 18:30	-3	22.91627	31.164877	22.968113
21-09-04 18:40	-3	35.64387	19.491526	19.491526
21-09-04 18:50	-3	25.746525	16.90486	16.866596
21-09-04 19:00	-3	18.609562	22.390081	18.134674
21-09-04 19:10	-3	16.862549	12.013792	11.97907
21-09-04 19:20	-3	19.702337	23.560856	17.07009
21-09-04 19:30	-3	18.87119	12.813855	14.337819
21-09-04 19:40	-3	13.742846	10.312233	17.952778
21-09-04 19:50	-3	16.808897	17.666363	21.480658
21-09-04 20:00	-3	22.363384	22.213753	22.217468
21-09-04 20:10	-3	21.071253	21.333845	24.929974
21-09-04 20:20	-3	19.800686	18.233767	22.860851
21-09-04 20:30	-3	22.325197	22.639782	23.20539
21-09-04 20:40	-3	19.729153	24.434792	19.69887
21-09-04 20:50	-3	22.451757	22.285995	19.913242
21-09-04 21:00	-3	18.45269	19.472	18.083578
21-09-04 21:10	-3	22.678015	23.960396	21.144602
21-09-04 21:20	-3	21.837658	23.551626	23.52997
21-09-04 21:30	-3	16.804373	14.736319	29.572529
21-09-04 21:40	-3	18.61742	14.944101	25.622442
21-09-04 21:50	-3	15.574979	17.543186	16.6197
21-09-04 22:00	-3	16.592104	15.42818	22.688343
21-09-04 22:10	-3	20.14882	21.140486	20.364086
21-09-04 22:20	-3	17.832926	20.718239	20.185146
21-09-04 22:30	-3	20.81702	20.416325	17.610077
21-09-04 22:40	-3	17.119501	18.507149	19.766184
21-09-04 22:50	-3	15.560613	17.417747	19.748129
21-09-04 23:00	-3	23.474781	24.31846	22.886917
21-09-04 23:10	-3	20.434015	28.25451	19.787552
21-09-04 23:20	-3	16.88637	16.124653	18.364815
21-09-04 23:30	-3	18.852228	17.255533	17.82381
21-09-04 23:40	-3	25.363646	24.20927	23.701025
21-09-04 23:50	-3	16.364841	22.36311	15.725685
21-09-05 00:00	-3	19.334295	17.663105	13.690511
21-09-05 00:10	-3	15.228468	21.21783	14.683019
21-09-05 00:20	-3	21.756739	14.082067	13.606192
21-09-05 00:30	-3	17.274187	19.923021	17.361969
21-09-05 00:40	-3	20.19251	14.928723	17.87638
21-09-05 00:50	-3	15.726438	18.518839	20.446594
21-09-05 01:00	-3	18.333958	16.716572	17.163288
21-09-05 01:10	-3	23.082092	23.08197	19.828049
21-09-05 01:20	-3	18.854538	17.78006	16.887756
21-09-05 01:30	-3	22.79722	20.16253	20.762295
21-09-05 01:40	-3	22.327084	23.829548	19.906393
21-09-05 01:50	-3	16.650593	15.9589	23.586792
21-09-05 02:00	-3	26.69382	23.963842	28.494724
21-09-05 02:10	-3	20.404629	18.045841	24.507412
21-09-05 02:20	-3	17.994345	24.113155	18.611979
21-09-05 02:30	-3	24.105167	18.437626	17.12151
21-09-05 02:40	-3	20.642756	15.442774	17.6067
21-09-05 02:50	-3	24.844769	28.636175	25.16279
21-09-05 03:00	-3	17.491858	17.718662	17.528385
21-09-05 03:10	-3	14.63683	20.006	14.249743
21-09-05 03:20	-3	17.301388	29.702246	14.163081
21-09-05 03:30	-3	28.665874	24.254501	21.526062
21-09-05 03:40	-3	30.046488	25.225061	25.549837
21-09-05 03:50	-3	26.293278	24.571005	25.14443
21-09-05 04:00	-3	21.147226	17.48767	16.50051
21-09-05 04:10	-3	14.855189	17.16003	14.962558
21-09-05 04:20	-3	15.231575	14.889307	13.907698
21-09-05 04:30	-3	17.5182	15.981712	17.174437
21-09-05 04:40	-3	20.094334	16.811493	17.884687
21-09-05 04:50	-3	15.043483	22.8307	16.112629
21-09-05 05:00	-3	14.659241	16.769197	14.985743
21-09-05 05:10	-3	19.209883	22.12408	18.614523
21-09-05 05:20	-3	16.959372	18.924456	18.043049
21-09-05 05:30	-3	18.955723	22.717306	16.744373
21-09-05 05:40	-3	19.069725	21.634508	16.663774
21-09-05 05:50	-3	15.710965	15.242517	20.929089
21-09-05 06:00	-3	19.55598	18.934902	18.885834
21-09-05 06:10	-3	18.457066	19.88785	18.6927
21-09-05 06:20	-3	19.556995	23.833109	22.25
21-09-05 06:30	-3	27.084686	19.134506	23.374512
21-09-05 06:40	-3	22.318514	23.733395	23.590488
21-09-05 06:50	-3	27.532742	23.763172	23.668463
21-09-05 07:00	-2	26.721008	23.95	23.95
21-09-05 07:10	-2	26.721008	23.95	23.95
21-09-05 07:20	-2	23.963472	35.631126	23.901125
21-09-05 07:30	-2	23.9	35.9	23.9
21-09-05 07:40	-2	23.9	35.905537	23.9
21-09-05 07:50	-2	16.838255	25.656092	23.487494
21-09-05 08:00	-2	21.635286	21.22324	34.970318
21-09-05 08:10	-2	23.230692	23.230692	35.658684
21-09-05 08:20	-2	16.102268	33.340977	18.082254
21-09-05 08:30	-2	17.656124	35.9	17.656124
21-09-05 08:40	-2	22.964352	33.21194	22.56663
21-09-05 08:50	-2	11.95	37.83666	11.95
21-09-05 09:00	-2	22.252493	36.166435	22.252493
21-09-05 09:10	-2	23.9	35.822994	23.9
21-09-05 09:20	-2	23.957426	34.396416	23.957426
21-09-05 09:30	-2	25.373976	34.821075	25.373976
21-09-05 09:40	-2	23.9	35.9	23.9
21-09-05 09:50	-2	23.9	35.9	23.9
21-09-05 10:00	-2	23.9	35.9	23.9
21-09-05 10:10	-2	20.610691	23.076822	20.565134
21-09-05 10:20	-2	24.09755	21.326172	20.813643
21-09-05 10:30	-2	21.142471	15.75887	14.174162
21-09-05 10:40	-2	15.916835	12.274756	10.871976
21-09-05 10:50	-2	18.438969	20.785646	17.659885
21-09-05 11:00	-2	15.31221	18.474041	17.532097
21-09-05 11:10	-2	28.81828	22.433249	20.533567
21-09-05 11:20	-2	26.326471	20.632336	25.244854
21-09-05 11:30	-2	18.360512	17.814953	17.413872
21-09-05 11:40	-2	35.585938	24.32934	24.32934
21-09-05 11:50	-2	28.900965	25.324322	23.773878
21-09-05 12:00	-2	33.467457	23.637794	23.78181
21-09-05 12:10	-2	35.9	23.9	23.9
21-09-05 12:20	-2	35.9	23.9	23.9
21-09-05 12:30	-2	36.824757	18.193874	18.193874
21-09-05 12:40	-2	28.558224	13.650485	10.013304
21-09-05 12:50	-2	11.681125	12.218875	11.681125
21-09-05 13:00	-2	20.8749	20.922314	21.242592
21-09-05 13:10	-2	16.823076	22.299767	23.9
21-09-05 13:20	-2	23.9	35.9	23.9
21-09-05 13:30	-2	18.88599	24.830517	23.9
21-09-05 13:40	-2	11.95	11.95	23.9
21-09-05 13:50	-2	11.95	11.95	23.9
21-09-05 14:00	-2	11.95	11.95	23.9
21-09-05 14:10	-2	19.703533	11.953303	16.144825
21-09-05 14:20	-2	23.482952	24.675123	23.35508
21-09-05 14:30	-2	23.923876	30.193874	25.24703
21-09-05 14:40	-2	17.10712	30.268368	18.092358
21-09-05 14:50	-2	21.75758	33.44805	22.477236
21-09-05 15:00	-2	22.614902	33.84205	22.614902
21-09-05 15:10	-2	14.461093	32.6266	14.461093
21-09-05 15:20	-2	11.954745	35.88952	11.954745
21-09-05 15:30	-2	15.494898	20.07482	31.612402
21-09-05 15:40	-2	23.9	37.83666	23.9
21-09-05 15:50	-2	24.728855	35.337685	24.728855
21-09-05 16:00	-2	25.500736	26.564442	26.36991
21-09-05 16:10	-2	15.685812	15.162582	18.955599
21-09-05 16:20	-2	18.529335	19.522371	18.515303
21-09-05 16:30	-2	14.509969	20.173107	14.523534
21-09-05 16:40	-2	21.511963	28.532604	18.630474
21-09-05 16:50	-2	24.81754	34.18334	24.81754
21-09-05 17:00	-2	26.146784	28.743515	26.146784
21-09-05 17:10	-2	23.9	37.83666	23.9
21-09-05 17:20	-2	23.9	37.83666	23.9
21-09-05 17:30	-2	23.9	37.83666	23.9
21-09-05 17:40	-2	24.541468	33.801548	24.409601
21-09-05 17:50	-2	22.43484	16.774965	23.21966
21-09-05 18:00	-2	12.299133	13.00798	18.137844
21-09-05 18:10	-2	12.416281	19.103916	15.160024
21-09-05 18:20	-2	21.175318	23.905088	20.036655
21-09-05 18:30	-2	25.108341	23.922756	30.777832
21-09-05 18:40	-2	21.867794	23.881008	21.478947
21-09-05 18:50	-2	16.243313	23.89663	16.293451
21-09-05 19:00	-2	15.945944	20.180395	16.289932
21-09-05 19:10	-2	21.179693	16.32212	12.115088
21-09-05 19:20	-2	20.556156	25.77244	15.894496
21-09-05 19:30	-2	16.63615	13.65227	12.917829
21-09-05 19:40	-2	16.652176	16.879444	19.097944
21-09-05 19:50	-2	17.630106	18.754232	26.957256
21-09-05 20:00	-2	19.503616	16.419302	24.246786
21-09-05 20:10	-2	21.517197	19.541449	20.433311
21-09-05 20:20	-2	24.083008	20.176317	17.43056
21-09-05 20:30	-2	19.029085	18.924057	18.541088
21-09-05 20:40	-2	18.148312	23.932453	21.33281
21-09-05 20:50	-2	23.658138	23.916386	23.63778
21-09-05 21:00	-2	14.574521	21.470577	13.798938
21-09-05 21:10	-2	29.572979	18.603935	17.069616
21-09-05 21:20	-2	22.333927	21.407093	21.700962
21-09-05 21:30	-2	14.073201	15.896237	17.876055
21-09-05 21:40	-2	17.507086	16.349957	13.363996
21-09-05 21:50	-2	25.301544	27.374182	23.267694
21-09-05 22:00	-2	15.899969	17.963459	20.023766
21-09-05 22:10	-2	18.221113	15.9626465	17.53217
21-09-05 22:20	-2	19.210087	16.444023	19.005524
21-09-05 22:30	-2	22.396666	20.849945	27.428381
21-09-05 22:40	-2	15.225545	16.005997	16.959846
21-09-05 22:50	-2	14.255855	17.972973	15.262645
21-09-05 23:00	-2	14.258695	19.132029	14.934398
21-09-05 23:10	-2	21.327274	17.891796	19.053724
21-09-05 23:20	-2	18.587646	25.933544	19.36711
21-09-05 23:30	-2	18.95455	15.716919	17.719204
21-09-05 23:40	-2	21.581848	18.409718	15.9549055
21-09-05 23:50	-2	18.810368	21.896997	17.405935
21-09-06 00:00	-2	20.471796	16.322262	15.308866
21-09-06 00:10	-2	16.097736	18.659756	19.74261
21-09-06 00:20	-2	19.053371	20.494953	19.927568
21-09-06 00:30	-2	21.12265	18.923025	21.488092
21-09-06 00:40	-2	15.489537	15.891627	19.604172
21-09-06 00:50	-2	16.781214	20.369106	15.932205
21-09-06 01:00	-2	24.24429	25.92725	23.046108
21-09-06 01:10	-2	19.579998	20.89912	18.260195
21-09-06 01:20	-2	14.458879	20.976566	14.366404
21-09-06 01:30	-2	18.82334	20.424448	16.91708
21-09-06 01:40	-2	16.764229	31.370218	17.521156
21-09-06 01:50	-2	25.143627	21.455967	20.176517
21-09-06 02:00	-2	21.745754	22.671215	20.882763
21-09-06 02:10	-2	23.707859	24.880535	23.79328
21-09-06 02:20	-2	12.696333	13.934319	26.01981
21-09-06 02:30	-2	14.429316	20.364975	18.251387
21-09-06 02:40	-2	19.463257	17.384943	28.931376
21-09-06 02:50	-2	22.042822	21.313929	26.020609
21-09-06 03:00	-2	15.925049	16.483467	21.78453
21-09-06 03:10	-2	13.81516	10.9860935	14.825926
21-09-06 03:20	-2	17.936075	16.423626	16.978004
21-09-06 03:30	-2	20.621632	22.117382	20.141356
21-09-06 03:40	-2	18.367832	27.16684	18.408117
21-09-06 03:50	-2	18.393488	25.09664	17.852446
21-09-06 04:00	-2	22.113277	23.592398	24.365576
21-09-06 04:10	-2	23.740602	22.640524	23.092514
21-09-06 04:20	-2	24.790112	27.312677	19.641071
21-09-06 04:30	-2	22.117075	22.828701	20.00343
21-09-06 04:40	-2	11.267217	11.073237	19.82082
21-09-06 04:50	-2	18.731157	16.771255	24.170746
21-09-06 05:00	-2	18.77924	18.136059	18.325844
21-09-06 05:10	-2	14.010656	24.186823	21.570042
21-09-06 05:20	-2	19.79801	23.961195	22.213568
21-09-06 05:30	-2	20.461277	16.722704	22.662413
21-09-06 05:40	-2	24.29435	17.29909	16.26216
21-09-06 05:50	-2	15.277382	17.517721	15.598567
21-09-06 06:00	-2	16.95322	16.484964	18.287071
21-09-06 06:10	-2	25.113247	20.520105	21.68315
21-09-06 06:20	-2	25.484892	23.8456	19.272902
21-09-06 06:30	-2	23.752903	30.192392	23.586287
21-09-06 06:40	-2	24.700909	25.499964	26.426014
21-09-06 06:50	-2	23.00689	30.26128	23.872332
21-09-06 07:00	-1	21.883509	17.869345	19.885035
21-09-06 07:10	-1	23.925783	29.815857	25.336063
21-09-06 07:20	-1	22.632242	34.407234	23.823784
21-09-06 07:30	-1	23.898403	23.90095	35.82467
21-09-06 07:40	-1	23.61113	23.662418	35.581596
21-09-06 07:50	-1	29.634039	25.534824	30.603168
21-09-06 08:00	-1	28.122934	29.799276	26.441189
21-09-06 08:10	-1	24.329006	35.59579	24.329006
21-09-06 08:20	-1	23.9	35.9	23.9
21-09-06 08:30	-1	23.771677	34.703934	24.897335
21-09-06 08:40	-1	20.391674	23.956392	22.016502
21-09-06 08:50	-1	18.10914	22.346926	22.073439
21-09-06 09:00	-1	23.887003	26.939371	32.672733
21-09-06 09:10	-1	22.344921	32.22747	23.841867
21-09-06 09:20	-1	19.508175	16.185959	15.840811
21-09-06 09:30	-1	13.701254	12.444928	27.698969
21-09-06 09:40	-1	23.868433	19.042055	22.644474
21-09-06 09:50	-1	17.432632	17.738525	25.056301
21-09-06 10:00	-1	22.252596	18.71531	21.470442
21-09-06 10:10	-1	16.121973	20.602962	18.94587
21-09-06 10:20	-1	13.336688	23.89365	12.692194
21-09-06 10:30	-1	11.965548	15.40404	20.438221
21-09-06 10:40	-1	11.95	11.95	23.9
21-09-06 10:50	-1	15.682345	12.738254	21.308254
21-09-06 11:00	-1	32.32252	22.15444	23.933567
21-09-06 11:10	-1	29.90871	21.828526	22.464977
21-09-06 11:20	-1	19.9725	24.637703	18.847301
21-09-06 11:30	-1	26.498129	33.816902	26.498129
21-09-06 11:40	-1	22.491013	30.278492	18.959328
21-09-06 11:50	-1	23.669731	33.334	23.632309
21-09-06 12:00	-1	22.682693	35.9	22.682693
21-09-06 12:10	-1	18.482666	36.76568	18.482666
21-09-06 12:20	-1	13.181735	36.841576	13.181735
21-09-06 12:30	-1	13.434011	24.317324	13.422117
21-09-06 12:40	-1	11.95	23.9	11.95
21-09-06 12:50	-1	11.95	23.9	11.95
21-09-06 13:00	-1	11.95	23.9	11.95
21-09-06 13:10	-1	11.960148	20.015055	13.552963
21-09-06 13:20	-1	11.993904	14.503218	12.095877
21-09-06 13:30	-1	30.610561	23.21867	23.17996
21-09-06 13:40	-1	23.95	23.9	23.9
21-09-06 13:50	-1	32.979424	23.912428	24.531034
21-09-06 14:00	-1	20.569004	20.02207	27.300924
21-09-06 14:10	-1	14.677605	18.328869	27.526297
21-09-06 14:20	-1	16.110006	27.971008	16.33199
21-09-06 14:30	-1	14.12482	27.81897	14.12482
21-09-06 14:40	-1	14.106458	28.108587	14.106458
21-09-06 14:50	-1	11.95	26.765736	11.95
21-09-06 15:00	-1	13.306314	32.404552	13.320177
21-09-06 15:10	-1	16.7636	31.839016	22.036026
21-09-06 15:20	-1	23.9	23.9	35.999443
21-09-06 15:30	-1	12.487749	12.487749	39.35134
21-09-06 15:40	-1	13.108427	22.8349	20.349577
21-09-06 15:50	-1	16.78848	33.925106	16.78848
21-09-06 16:00	-1	20.689293	30.40508	20.689293
21-09-06 16:10	-1	24.393753	24.54506	25.6064
21-09-06 16:20	-1	15.040286	14.854762	21.961346
21-09-06 16:30	-1	14.635744	14.905858	16.312025
21-09-06 16:40	-1	15.700516	17.673874	15.700813
21-09-06 16:50	-1	15.747821	23.86438	15.194319
21-09-06 17:00	-1	12.523131	21.242132	12.557625
21-09-06 17:10	-1	11.823086	11.662146	16.747253
21-09-06 17:20	-1	23.818087	22.068459	22.939613
21-09-06 17:30	-1	23.95	23.9	23.9
21-09-06 17:40	-1	22.3951	22.375168	20.60271
21-09-06 17:50	-1	8.088585	32.180073	8.088585
21-09-06 18:00	-1	8.900199	33.83512	8.900199
21-09-06 18:10	-1	16.657425	32.309906	16.477774
21-09-06 18:20	-1	12.218875	37.622242	12.218875
21-09-06 18:30	-1	12.390792	16.168446	11.95
21-09-06 18:40	-1	15.265541	13.40567	14.616911
21-09-06 18:50	-1	14.917859	17.402132	14.930667
21-09-06 19:00	-1	20.152027	17.478264	17.887812
21-09-06 19:10	-1	24.787174	25.474165	19.6125
21-09-06 19:20	-1	18.194199	20.30579	22.400068
21-09-06 19:30	-1	18.176306	13.915225	15.921606
21-09-06 19:40	-1	16.726055	13.096395	12.087338
21-09-06 19:50	-1	27.825169	16.961483	19.500946
21-09-06 20:00	-1	32.440254	16.434116	16.599909
21-09-06 20:10	-1	18.48553	18.118795	20.952387
21-09-06 20:20	-1	23.196844	15.4114685	16.277306
21-09-06 20:30	-1	23.30238	19.80955	21.155817
21-09-06 20:40	-1	10.58994	12.428318	11.959593
21-09-06 20:50	-1	26.153076	17.339336	17.549881
21-09-06 21:00	-1	18.381073	21.735807	18.198692
21-09-06 21:10	-1	20.445438	20.53436	19.613363
21-09-06 21:20	-1	15.517156	19.288141	14.932592
21-09-06 21:30	-1	20.00626	17.416996	14.472545
21-09-06 21:40	-1	34.593697	21.714636	21.737122
21-09-06 21:50	-1	24.15971	21.880281	21.92706
21-09-06 22:00	-1	14.868372	16.946346	23.100142
21-09-06 22:10	-1	14.883449	15.8080015	23.75061
21-09-06 22:20	-1	15.276857	14.719256	20.479954
21-09-06 22:30	-1	20.06601	16.31509	15.284348
21-09-06 22:40	-1	20.123386	18.490528	17.277348
21-09-06 22:50	-1	16.862116	15.304095	14.409988
21-09-06 23:00	-1	15.170969	17.643665	18.99946
21-09-06 23:10	-1	11.974211	20.58073	17.275763
21-09-06 23:20	-1	17.417133	14.314787	16.049084
21-09-06 23:30	-1	17.646524	21.20113	14.706528
21-09-06 23:40	-1	18.65764	25.380955	17.102026
21-09-06 23:50	-1	18.282967	21.821735	18.923141
21-09-07 00:00	-1	18.649231	22.978456	16.206192
21-09-07 00:10	-1	16.809416	19.70318	14.111343
21-09-07 00:20	-1	20.74354	16.282047	16.562363
21-09-07 00:30	-1	26.50003	18.712177	18.371181
21-09-07 00:40	-1	18.33144	15.803785	16.667137
21-09-07 00:50	-1	13.855191	17.15372	14.983643
21-09-07 01:00	-1	19.163294	17.164013	15.172667
21-09-07 01:10	-1	19.555431	17.011183	17.796535
21-09-07 01:20	-1	22.760914	20.334778	20.098331
21-09-07 01:30	-1	12.415088	13.1514435	12.442453
21-09-07 01:40	-1	22.700087	17.565104	18.509796
21-09-07 01:50	-1	12.779172	15.557139	18.721344
21-09-07 02:00	-1	23.277294	29.629766	24.695765
21-09-07 02:10	-1	15.702127	27.434866	15.093521
21-09-07 02:20	-1	20.665312	23.067215	19.185032
21-09-07 02:30	-1	23.144222	23.165367	24.230808
21-09-07 02:40	-1	19.081766	13.76322	21.41381
21-09-07 02:50	-1	18.06503	16.400799	20.685001
21-09-07 03:00	-1	24.098679	22.981327	24.21502
21-09-07 03:10	-1	21.342674	20.295275	24.515442
21-09-07 03:20	-1	20.14722	17.261377	20.40162
21-09-07 03:30	-1	21.841192	21.330793	19.63909
21-09-07 03:40	-1	25.198376	23.652658	23.34006
21-09-07 03:50	-1	18.423294	17.978327	19.951405
21-09-07 04:00	-1	18.655516	18.149311	16.81643
21-09-07 04:10	-1	20.707216	23.200352	17.009336
21-09-07 04:20	-1	19.583294	25.189198	19.695805
21-09-07 04:30	-1	15.566075	18.186071	18.293674
21-09-07 04:40	-1	14.531881	17.960869	15.862207
21-09-07 04:50	-1	22.17891	17.307514	19.680445
21-09-07 05:00	-1	21.288376	19.535885	18.014374
21-09-07 05:10	-1	21.354816	22.263052	21.469328
21-09-07 05:20	-1	18.468311	23.430193	19.359919
21-09-07 05:30	-1	25.458633	21.121174	22.09785
21-09-07 05:40	-1	17.919416	19.162716	22.364336
21-09-07 05:50	-1	26.432587	20.15826	22.8868
21-09-07 06:00	-1	21.926601	28.863415	17.45448
21-09-07 06:10	-1	23.014776	26.406464	21.482891
21-09-07 06:20	-1	24.982504	24.015919	23.952988
21-09-07 06:30	-1	20.302164	20.654324	20.468117
21-09-07 06:40	-1	19.006239	24.394623	19.277092
21-09-07 06:50	-1	22.936874	24.235996	31.49404
21-09-07 07:00	0	24.321005	24.321005	35.748474
21-09-07 07:10	0	14.893881	14.862491	35.655647
21-09-07 07:20	0	15.942854	15.256119	35.193645
21-09-07 07:30	0	28.899267	22.640026	24.010538
21-09-07 07:40	0	35.9	23.9	23.9
21-09-07 07:50	0	35.9	23.9	23.9
21-09-07 08:00	0	35.9	23.9	23.9
21-09-07 08:10	0	35.9	23.9	23.9
21-09-07 08:20	0	35.9	23.9	23.9
21-09-07 08:30	0	20.543217	16.325666	24.095242
21-09-07 08:40	0	11.95	11.95	23.196753
21-09-07 08:50	0	11.95	11.95	23.681126
21-09-07 09:00	0	23.74258	11.962	12.1144
21-09-07 09:10	0	23.928093	11.95	11.95
21-09-07 09:20	0	20.615551	11.95	12.164335
21-09-07 09:30	0	13.103338	15.5432205	14.600514
21-09-07 09:40	0	16.405432	14.729071	14.281111
21-09-07 09:50	0	13.756101	17.308554	13.482729
21-09-07 10:00	0	20.776909	13.635927	13.112226
21-09-07 10:10	0	13.202631	15.309705	12.392362
21-09-07 10:20	0	16.204718	17.814562	17.034443
21-09-07 10:30	0	18.450287	18.408106	20.16646
21-09-07 10:40	0	17.193796	19.030146	20.129738
21-09-07 10:50	0	19.075956	22.527487	18.763647
21-09-07 11:00	0	15.437292	20.95395	16.021145
21-09-07 11:10	0	13.389803	20.394558	13.153811
21-09-07 11:20	0	15.063225	23.845104	15.063225
21-09-07 11:30	0	15.828903	18.396133	18.13216
21-09-07 11:40	0	25.941235	18.918606	24.026354
21-09-07 11:50	0	35.9	23.9	23.9
21-09-07 12:00	0	35.12636	22.226685	22.341845
21-09-07 12:10	0	33.96685	22.432346	22.615654
21-09-07 12:20	0	24.517935	24.328463	23.984505
21-09-07 12:30	0	33.72662	26.5342	26.5342
21-09-07 12:40	0	33.784737	26.704168	26.704168
21-09-07 12:50	0	30.728527	25.603989	28.928858
21-09-07 13:00	0	18.193874	18.193874	35.9
21-09-07 13:10	0	11.95	11.95	35.9
21-09-07 13:20	0	14.988762	14.988762	19.912252
21-09-07 13:30	0	22.168564	22.332298	21.194464
21-09-07 13:40	0	23.780918	21.441286	29.707912
21-09-07 13:50	0	18.3239	24.161417	22.904055
21-09-07 14:00	0	14.416064	14.70414	12.808996
21-09-07 14:10	0	19.924475	9.229097	9.393019
21-09-07 14:20	0	17.034662	12.124493	13.263623
21-09-07 14:30	0	14.1499815	14.836702	15.756447
21-09-07 14:40	0	16.742414	19.321224	18.342136
21-09-07 14:50	0	12.326801	24.071596	12.653167
21-09-07 15:00	0	13.779653	16.020258	11.953995
21-09-07 15:10	0	11.95	17.630346	11.95
21-09-07 15:20	0	11.6859045	23.9	11.6859045
21-09-07 15:30	0	6.9134245	23.847452	6.9168534
21-09-07 15:40	0	23.95	23.9	23.9
21-09-07 15:50	0	23.95	23.9	23.9
21-09-07 16:00	0	20.532112	20.49063	24.00172
21-09-07 16:10	0	26.721008	33.83507	26.721008
21-09-07 16:20	0	23.583765	29.18449	26.119022
21-09-07 16:30	0	12.158479	12.158479	23.599094
21-09-07 16:40	0	12.373312	20.20802	11.87693
21-09-07 16:50	0	14.106512	14.399183	10.797941
21-09-07 17:00	0	11.95	11.004699	11.004699
21-09-07 17:10	0	19.54906	30.138073	19.54906
21-09-07 17:20	0	14.454844	34.015663	14.454844
21-09-07 17:30	0	12.55941	33.831947	12.55941
21-09-07 17:40	0	11.95	33.83507	11.95
21-09-07 17:50	0	11.95	33.83507	11.95
21-09-07 18:00	0	16.76223	26.980846	16.763515
21-09-07 18:10	0	19.655546	20.972176	24.300642
21-09-07 18:20	0	23.878716	23.98132	23.908493
21-09-07 18:30	0	20.55743	20.600456	20.55743
21-09-07 18:40	0	13.594409	13.606146	16.899853
21-09-07 18:50	0	15.190196	16.66418	16.746664
21-09-07 19:00	0	19.922913	15.496884	11.93516
21-09-07 19:10	0	27.07991	21.671024	21.396595
21-09-07 19:20	0	17.245174	14.930255	13.400516
21-09-07 19:30	0	14.313555	16.899853	14.313555
21-09-07 19:40	0	13.882579	5.1238074	5.093515
21-09-07 19:50	0	12.081253	12.081253	24.024271
21-09-07 20:00	0	18.912882	21.286669	25.538418
21-09-07 20:10	0	18.95494	19.544836	20.583021
21-09-07 20:20	0	23.695784	20.10444	20.945896
21-09-07 20:30	0	22.503899	21.355206	21.283283
21-09-07 20:40	0	20.917316	20.036331	20.641129
21-09-07 20:50	0	15.791555	20.637802	16.568422
21-09-07 21:00	0	17.443758	28.408543	17.443758
21-09-07 21:10	0	24.363771	20.807184	24.518002
21-09-07 21:20	0	19.085018	19.95824	19.667368
21-09-07 21:30	0	17.702808	19.227999	16.382027
21-09-07 21:40	0	19.249395	16.559597	18.792038
21-09-07 21:50	0	20.71246	19.551914	22.078165
21-09-07 22:00	0	17.142748	17.410273	16.665956
21-09-07 22:10	0	14.919948	25.832916	15.222562
21-09-07 22:20	0	23.73842	19.963085	17.9357
21-09-07 22:30	0	21.307476	21.68971	24.07369
21-09-07 22:40	0	20.91433	22.512585	25.916712
21-09-07 22:50	0	23.194815	22.864868	22.314354
21-09-07 23:00	0	22.464207	26.915894	21.32127
21-09-07 23:10	0	23.041824	22.195925	23.868462
21-09-07 23:20	0	14.539141	20.29047	17.325333
21-09-07 23:30	0	18.80336	17.281397	16.73367
21-09-07 23:40	0	15.257982	14.685553	18.875452
21-09-07 23:50	0	15.624823	18.386576	15.928698
21-09-08 00:00	0	21.810955	23.161074	20.37537
21-09-08 00:10	0	18.80981	21.828959	20.065805
21-09-08 00:20	0	12.615263	17.933403	8.598794
21-09-08 00:30	0	20.506111	21.094492	20.789577
21-09-08 00:40	0	20.082664	23.284178	21.04871
21-09-08 00:50	0	18.430592	22.414413	20.977177
21-09-08 01:00	0	17.865122	20.898586	16.149834
21-09-08 01:10	0	16.561644	18.935072	18.65067
21-09-08 01:20	0	15.504196	16.155565	18.464022
21-09-08 01:30	0	22.050323	18.75652	21.176907
21-09-08 01:40	0	21.108913	21.118149	23.283264
21-09-08 01:50	0	17.860294	19.199198	14.804413
21-09-08 02:00	0	24.076748	17.638937	18.178593
21-09-08 02:10	0	24.372746	22.955235	17.958199
21-09-08 02:20	0	19.105778	21.816135	19.130253
21-09-08 02:30	0	24.442049	29.402124	21.173601
21-09-08 02:40	0	25.732807	22.775837	20.433128
21-09-08 02:50	0	25.757519	19.387867	23.54916
21-09-08 03:00	0	14.919409	16.652819	21.231924
21-09-08 03:10	0	20.353657	27.210443	20.232014
21-09-08 03:20	0	18.461386	25.563242	23.995579
21-09-08 03:30	0	22.555782	28.434805	24.033602
21-09-08 03:40	0	25.709112	22.09986	25.86163
21-09-08 03:50	0	20.488108	21.1489	24.781837
21-09-08 04:00	0	16.19023	19.078135	23.496155
21-09-08 04:10	0	15.548368	16.332483	24.01714
21-09-08 04:20	0	16.17815	24.10513	16.387562
21-09-08 04:30	0	21.544054	21.180363	19.800306
21-09-08 04:40	0	17.979473	24.235188	22.063604
21-09-08 04:50	0	20.102535	21.948135	16.882435
21-09-08 05:00	0	17.327074	17.046085	18.448689
21-09-08 05:10	0	16.236877	28.334332	14.697897
21-09-08 05:20	0	23.269117	25.082981	22.29179
21-09-08 05:30	0	17.803217	16.195385	15.648401
21-09-08 05:40	0	23.748487	17.708155	15.980296
21-09-08 05:50	0	21.420372	22.084747	20.566154
21-09-08 06:00	0	18.641422	26.483282	17.805302
21-09-08 06:10	0	25.339169	20.238785	23.645344
21-09-08 06:20	0	29.077219	21.02786	21.94663
21-09-08 06:30	0	23.102175	19.045162	19.191898
21-09-08 06:40	0	16.81903	13.894987	19.145847
21-09-08 06:50	0	24.96986	22.251913	29.698635
21-09-08 07:00	1	19.314016	18.053268	25.994379
21-09-08 07:10	1	11.95	11.95	25.315937
21-09-08 07:20	1	0.25134832	8.929835	12.975969
21-09-08 07:30	1	8.575718	13.33478	17.704718
21-09-08 07:40	1	15.226004	22.794554	15.200503
21-09-08 07:50	1	17.436832	22.87499	18.80669
21-09-08 08:00	1	19.118893	19.78294	24.340084
21-09-08 08:10	1	16.747097	14.334424	15.908514
21-09-08 08:20	1	13.064394	14.006447	30.079407
21-09-08 08:30	1	11.951989	33.812164	13.229303
21-09-08 08:40	1	15.779167	35.364735	15.779167
21-09-08 08:50	1	22.448807	32.78876	22.253906
21-09-08 09:00	1	21.057835	19.437405	21.330362
21-09-08 09:10	1	23.9	35.9	23.9
21-09-08 09:20	1	24.8498	35.20537	24.8498
21-09-08 09:30	1	26.425974	29.261215	25.071415
21-09-08 09:40	1	25.70806	28.240051	23.932377
21-09-08 09:50	1	14.083872	37.490204	14.083872
21-09-08 10:00	1	11.95	32.57457	11.95
21-09-08 10:10	1	15.841899	22.799854	15.830988
21-09-08 10:20	1	26.657536	23.95	23.948875
21-09-08 10:30	1	16.04028	15.180044	15.836354
21-09-08 10:40	1	12.067621	22.74819	13.016788
21-09-08 10:50	1	12.490709	25.697247	13.249125
21-09-08 11:00	1	11.9468355	26.49712	11.9468355
21-09-08 11:10	1	15.004847	24.976284	15.045456
21-09-08 11:20	1	12.19516	26.122137	12.321566
21-09-08 11:30	1	22.26437	22.26437	33.50531
21-09-08 11:40	1	17.007284	16.950651	24.38137
21-09-08 11:50	1	18.45441	17.214811	24.029861
21-09-08 12:00	1	13.568499	16.781624	13.200819
21-09-08 12:10	1	14.65909	19.181463	14.430692
21-09-08 12:20	1	18.268353	17.775078	17.254843
21-09-08 12:30	1	18.33965	15.897726	16.10255
21-09-08 12:40	1	13.919371	13.1403475	23.143244
21-09-08 12:50	1	23.35577	33.275352	23.904467
21-09-08 13:00	1	23.737007	28.87437	23.9
21-09-08 13:10	1	23.917858	34.41169	23.723057
21-09-08 13:20	1	23.81109	35.489998	23.700222
21-09-08 13:30	1	26.721008	18.243876	18.243876
21-09-08 13:40	1	19.670382	19.614689	14.740872
21-09-08 13:50	1	23.244854	23.125532	29.761463
21-09-08 14:00	1	26.249475	26.394745	33.343872
21-09-08 14:10	1	22.40307	22.40307	33.83507
21-09-08 14:20	1	21.847263	23.678207	25.84338
21-09-08 14:30	1	26.276478	30.764807	26.387196
21-09-08 14:40	1	26.721008	30.559683	26.721008
21-09-08 14:50	1	23.963472	26.237375	23.963472
21-09-08 15:00	1	17.660109	24.936222	17.660109
21-09-08 15:10	1	23.9	26.765736	23.9
21-09-08 15:20	1	23.902103	18.813925	16.945906
21-09-08 15:30	1	25.24703	17.68	17.68
21-09-08 15:40	1	20.973652	23.95	19.516113
21-09-08 15:50	1	16.78848	12.268875	11.998875
21-09-08 16:00	1	21.293295	21.93124	20.155224
21-09-08 16:10	1	18.140049	16.447992	16.134922
21-09-08 16:20	1	24.804611	20.02084	19.988535
21-09-08 16:30	1	23.952137	23.84638	23.676718
21-09-08 16:40	1	21.650822	21.765242	26.415356
21-09-08 16:50	1	23.9	11.95	11.95
21-09-08 17:00	1	19.287699	11.95615	13.856703
21-09-08 17:10	1	12.421228	14.383865	13.028209
21-09-08 17:20	1	23.631124	23.95	23.631124
21-09-08 17:30	1	23.900974	23.95	23.952137
21-09-08 17:40	1	23.313643	21.60896	21.517132
21-09-08 17:50	1	16.840557	16.571472	25.920313
21-09-08 18:00	1	17.638266	12.393216	12.295059
21-09-08 18:10	1	19.27904	8.899845	8.899845
21-09-08 18:20	1	15.198041	11.781149	17.020952
21-09-08 18:30	1	14.648668	15.3667755	15.15867
21-09-08 18:40	1	19.144354	18.540592	18.10838
21-09-08 18:50	1	16.49312	14.707731	14.524608
21-09-08 19:00	1	22.497192	12.9459505	16.14588
21-09-08 19:10	1	21.968887	22.884747	24.241299
21-09-08 19:20	1	25.936466	31.02802	29.321148
21-09-08 19:30	1	35.1979	23.841991	24.510248
21-09-08 19:40	1	35.9	23.9	23.9
21-09-08 19:50	1	24.870281	23.9	23.9
21-09-08 20:00	1	24.344814	18.962738	16.724651
21-09-08 20:10	1	23.582727	13.961721	14.241623
21-09-08 20:20	1	16.171793	15.971926	17.060528
21-09-08 20:30	1	15.648234	16.839361	15.122465
21-09-08 20:40	1	20.617401	12.400785	12.589273
21-09-08 20:50	1	23.80395	22.602896	17.729322
21-09-08 21:00	1	23.54285	30.913265	23.2103
21-09-08 21:10	1	23.720575	23.924057	27.566586
21-09-08 21:20	1	22.789501	21.879171	18.885313
21-09-08 21:30	1	21.033585	14.381111	15.673663
21-09-08 21:40	1	24.002884	21.300722	23.904367
21-09-08 21:50	1	15.822186	16.347729	22.782862
21-09-08 22:00	1	16.362543	13.650316	14.480696
21-09-08 22:10	1	15.466433	14.986661	17.078135
21-09-08 22:20	1	14.995684	15.759092	22.860458
21-09-08 22:30	1	13.069342	17.721142	13.285334
21-09-08 22:40	1	16.816448	20.744558	15.702113
21-09-08 22:50	1	24.636625	17.571583	19.215107
21-09-08 23:00	1	17.405571	18.18249	17.483212
21-09-08 23:10	1	16.989267	12.8267	14.116262
21-09-08 23:20	1	15.326378	12.798456	13.67236
21-09-08 23:30	1	14.410299	15.228223	14.342339
21-09-08 23:40	1	18.569815	17.834515	18.31372
21-09-08 23:50	1	19.036865	20.077732	23.038551
21-09-09 00:00	1	18.602863	20.40186	18.07162
21-09-09 00:10	1	14.83194	15.556349	15.577136
21-09-09 00:20	1	18.737822	22.837624	20.725216
21-09-09 00:30	1	19.769062	21.680397	20.832285
21-09-09 00:40	1	15.28998	23.128178	16.532299
21-09-09 00:50	1	21.629642	21.439375	18.946949
21-09-09 01:00	1	19.238874	19.759932	17.54003
21-09-09 01:10	1	15.48852	17.140194	15.752749
21-09-09 01:20	1	19.682226	21.055307	19.624794
21-09-09 01:30	1	13.396299	16.366024	16.046265
21-09-09 01:40	1	21.927332	18.13155	16.126644
21-09-09 01:50	1	14.370018	18.022327	16.732069
21-09-09 02:00	1	18.902334	16.873951	20.404617
21-09-09 02:10	1	19.980108	21.62354	18.215595
21-09-09 02:20	1	27.173105	19.297916	20.553291
21-09-09 02:30	1	27.190191	22.66032	27.128918
21-09-09 02:40	1	24.441357	22.818373	21.404907
21-09-09 02:50	1	16.363224	31.0755	16.488188
21-09-09 03:00	1	20.064087	23.67153	20.414795
21-09-09 03:10	1	16.868296	17.219982	19.27313
21-09-09 03:20	1	21.595404	19.44392	23.383373
21-09-09 03:30	1	23.023046	23.230068	22.83275
21-09-09 03:40	1	27.209036	22.686174	26.488575
21-09-09 03:50	1	20.41381	15.982584	15.911753
21-09-09 04:00	1	24.874159	29.823618	22.629543
21-09-09 04:10	1	22.145271	30.3532	20.660221
21-09-09 04:20	1	23.191647	26.33855	24.045685
21-09-09 04:30	1	20.728039	25.211248	21.938223
21-09-09 04:40	1	23.371107	21.17857	21.761448
21-09-09 04:50	1	22.734241	22.741405	21.436241
21-09-09 05:00	1	12.146517	13.635918	23.402653
21-09-09 05:10	1	16.755426	22.839695	18.427586
21-09-09 05:20	1	19.879383	18.229816	19.488333
21-09-09 05:30	1	16.823017	21.792633	19.209541
21-09-09 05:40	1	14.588104	20.147108	16.3382
21-09-09 05:50	1	15.957144	21.075153	16.333187
21-09-09 06:00	1	17.604221	20.767492	17.626863
21-09-09 06:10	1	27.403835	23.69091	22.495377
21-09-09 06:20	1	20.484005	22.056595	22.554869
21-09-09 06:30	1	18.390923	17.829275	19.505762
21-09-09 06:40	1	20.368399	21.52514	21.759624
21-09-09 06:50	1	25.62374	23.378765	24.898268
21-09-09 07:00	2	20.22978	25.406803	22.757236
21-09-09 07:10	2	26.291815	25.672537	26.116993
21-09-09 07:20	2	26.721008	24.012348	24.013355
21-09-09 07:30	2	23.319923	21.88283	20.856142
21-09-09 07:40	2	23.9	24.421627	23.9
21-09-09 07:50	2	23.452274	24.321268	23.452274
21-09-09 08:00	2	21.075012	22.34534	20.527445
21-09-09 08:10	2	19.8052	19.77248	23.9
21-09-09 08:20	2	11.95	11.95	23.9
21-09-09 08:30	2	11.95	11.95	23.9
21-09-09 08:40	2	17.723263	23.24532	19.237316
21-09-09 08:50	2	12.061372	23.95	12.061372
21-09-09 09:00	2	15.168055	22.616161	13.928065
21-09-09 09:10	2	3.6056175	23.464111	3.249227
21-09-09 09:20	2	23.336494	15.386258	13.441116
21-09-09 09:30	2	24.07089	9.340367	10.573334
21-09-09 09:40	2	22.878555	12.6376705	11.183495
21-09-09 09:50	2	22.013885	14.967135	16.275902
21-09-09 10:00	2	13.780909	14.845907	24.76638
21-09-09 10:10	2	17.644135	17.612682	17.129345
21-09-09 10:20	2	14.837898	33.313107	15.093294
21-09-09 10:30	2	10.473813	20.992855	12.697863
21-09-09 10:40	2	16.277987	16.426746	19.95287
21-09-09 10:50	2	22.93263	27.783686	23.235733
21-09-09 11:00	2	25.533588	32.35656	22.148764
21-09-09 11:10	2	35.256844	7.934995	8.912262
21-09-09 11:20	2	16.899853	16.899853	26.765736
21-09-09 11:30	2	21.08582	28.351095	25.019733
21-09-09 11:40	2	23.9	35.9	23.9
21-09-09 11:50	2	23.9	35.9	23.9
21-09-09 12:00	2	23.9	35.9	23.9
21-09-09 12:10	2	23.9	32.17345	22.173834
21-09-09 12:20	2	21.256262	11.95	11.95
21-09-09 12:30	2	12.044703	15.770742	16.376337
21-09-09 12:40	2	13.10051	13.10051	26.765736
21-09-09 12:50	2	19.128633	22.94412	25.849142
21-09-09 13:00	2	23.887081	34.320347	23.7246
21-09-09 13:10	2	23.9	11.95	11.95
21-09-09 13:20	2	17.057356	16.78848	16.78848
21-09-09 13:30	2	16.899853	16.899853	16.899853
21-09-09 13:40	2	20.123962	17.967783	17.953299
21-09-09 13:50	2	23.990828	26.303852	23.970072
21-09-09 14:00	2	25.421223	26.721008	25.397852
21-09-09 14:10	2	23.95	25.632187	23.06862
21-09-09 14:20	2	12.626017	11.969468	11.969468
21-09-09 14:30	2	17.629826	15.866534	15.931786
21-09-09 14:40	2	23.95	23.9	23.9
21-09-09 14:50	2	24.33839	23.9	23.9
21-09-09 15:00	2	20.433088	20.795761	20.95012
21-09-09 15:10	2	16.740578	20.183456	18.836239
21-09-09 15:20	2	15.4813385	17.849537	15.4813385
21-09-09 15:30	2	16.899853	16.899853	16.899853
21-09-09 15:40	2	13.332995	15.185144	14.680029
21-09-09 15:50	2	10.34298	14.007047	18.918463
21-09-09 16:00	2	11.956126	23.735847	11.956126
21-09-09 16:10	2	5.2007647	3.8306777	16.556858
21-09-09 16:20	2	14.695528	17.338896	16.106808
21-09-09 16:30	2	15.038152	15.038496	15.033043
21-09-09 16:40	2	16.899853	16.899853	16.899853
21-09-09 16:50	2	12.061372	23.742496	12.061372
21-09-09 17:00	2	16.815273	21.427053	17.942822
21-09-09 17:10	2	13.698001	13.715253	22.994999
21-09-09 17:20	2	23.33575	23.353855	35.794846
21-09-09 17:30	2	23.75983	23.9	35.58381
21-09-09 17:40	2	16.174162	24.867823	16.174162
21-09-09 17:50	2	21.70947	26.721008	21.70814
21-09-09 18:00	2	14.554791	22.031406	14.554791
21-09-09 18:10	2	13.032732	16.899853	13.032732
21-09-09 18:20	2	12.272805	19.308455	12.605783
21-09-09 18:30	2	16.11335	24.334637	17.782274
21-09-09 18:40	2	17.758516	24.149475	15.787323
21-09-09 18:50	2	32.99888	22.886951	22.886951
21-09-09 19:00	2	23.07256	17.331772	21.95725
21-09-09 19:10	2	15.9040785	15.202911	23.994669
21-09-09 19:20	2	13.403926	19.880178	11.197672
21-09-09 19:30	2	25.969046	13.221303	13.312915
21-09-09 19:40	2	21.765863	19.709858	15.812314
21-09-09 19:50	2	20.980654	20.196106	19.455208
21-09-09 20:00	2	18.890446	16.570038	16.269382
21-09-09 20:10	2	12.402356	35.2761	12.70451
21-09-09 20:20	2	24.016209	16.890911	15.427698
21-09-09 20:30	2	14.376429	34.151688	17.070312
21-09-09 20:40	2	21.803059	35.46432	22.008137
21-09-09 20:50	2	13.885962	20.502491	13.000639
21-09-09 21:00	2	17.248505	16.042927	14.891626
21-09-09 21:10	2	15.809134	15.272677	19.211483
21-09-09 21:20	2	22.318712	16.74091	15.396475
21-09-09 21:30	2	18.080624	15.086893	16.89027
21-09-09 21:40	2	28.217484	15.949903	14.355986
21-09-09 21:50	2	14.353299	31.562916	13.82385
21-09-09 22:00	2	20.092274	23.612568	23.680801
21-09-09 22:10	2	19.830694	18.41972	24.017506
21-09-09 22:20	2	20.86021	17.862406	18.502304
21-09-09 22:30	2	23.83016	22.215918	22.646729
21-09-09 22:40	2	17.216732	17.610144	11.389443
21-09-09 22:50	2	14.920029	15.1762085	15.764478
21-09-09 23:00	2	17.474262	17.20502	13.889841
21-09-09 23:10	2	22.898935	13.688968	14.032928
21-09-09 23:20	2	18.89996	18.669622	19.606388
21-09-09 23:30	2	22.567698	25.328465	22.956549
21-09-09 23:40	2	21.768253	22.307655	19.518923
21-09-09 23:50	2	17.370731	14.279358	15.806081
21-09-10 00:00	2	14.365091	16.131489	14.888567
21-09-10 00:10	2	19.040796	22.179615	16.928558
21-09-10 00:20	2	17.263199	18.70704	18.664572
21-09-10 00:30	2	15.435007	18.94626	16.43727
21-09-10 00:40	2	17.74027	20.189768	18.390898
21-09-10 00:50	2	17.939926	23.007202	18.879068
21-09-10 01:00	2	18.099155	18.068798	14.902239
21-09-10 01:10	2	24.339504	21.925547	19.642796
21-09-10 01:20	2	18.554287	19.188128	17.818771
21-09-10 01:30	2	17.027647	22.53284	23.835133
21-09-10 01:40	2	17.811428	20.679754	15.904366
21-09-10 01:50	2	18.13572	23.376919	19.830196
21-09-10 02:00	2	13.197134	21.996374	13.284495
21-09-10 02:10	2	17.866371	16.52121	18.338968
21-09-10 02:20	2	21.438745	23.37401	21.915081
21-09-10 02:30	2	16.161377	16.7207	20.201456
21-09-10 02:40	2	22.49264	19.83014	25.15506
21-09-10 02:50	2	30.930319	23.845848	24.57373
21-09-10 03:00	2	28.327112	18.591095	22.078672
21-09-10 03:10	2	22.795242	22.28159	24.05056
21-09-10 03:20	2	16.191792	18.235653	17.251049
21-09-10 03:30	2	19.158497	20.898487	23.572239
21-09-10 03:40	2	25.380796	20.902842	27.933117
21-09-10 03:50	2	28.422657	16.89954	15.798965
21-09-10 04:00	2	23.070084	15.901567	12.069384
21-09-10 04:10	2	15.83803	20.2524	17.259853
21-09-10 04:20	2	16.792162	27.181046	18.03954
21-09-10 04:30	2	16.061848	28.19782	16.709751
21-09-10 04:40	2	23.27081	21.461664	18.763376
21-09-10 04:50	2	17.592638	29.094769	18.946392
21-09-10 05:00	2	21.767529	24.835947	22.235275
21-09-10 05:10	2	20.372639	29.553738	18.949726
21-09-10 05:20	2	21.087456	17.173273	16.069645
21-09-10 05:30	2	25.524837	23.561268	21.532846
21-09-10 05:40	2	19.945797	22.626263	17.030392
21-09-10 05:50	2	22.768223	23.836733	17.350313
21-09-10 06:00	2	16.658558	20.213375	17.607193
21-09-10 06:10	2	22.67433	25.36801	23.665249
21-09-10 06:20	2	24.202084	24.850307	28.480606
21-09-10 06:30	2	21.470634	24.324854	18.332527
21-09-10 06:40	2	24.629538	24.342428	19.57507
21-09-10 06:50	2	23.19807	20.4121	24.023533
21-09-10 07:00	3	16.899853	16.899853	25.294514
21-09-10 07:10	3	18.099758	18.099758	26.765736
21-09-10 07:20	3	17.91485	17.205196	26.249426
21-09-10 07:30	3	21.72791	20.764854	31.053339
21-09-10 07:40	3	23.9	23.9	35.9
21-09-10 07:50	3	23.9	23.9	35.9
21-09-10 08:00	3	18.280712	18.280712	36.809547
21-09-10 08:10	3	11.95	11.95	37.83666
21-09-10 08:20	3	20.323978	30.057117	22.679714
21-09-10 08:30	3	25.24703	32.550293	25.24703
21-09-10 08:40	3	26.721008	26.765736	26.721008
21-09-10 08:50	3	26.491226	33.676014	26.491226
21-09-10 09:00	3	27.222204	27.777618	23.371649
21-09-10 09:10	3	37.408348	23.9	23.9
21-09-10 09:20	3	24.686775	22.500067	24.789598
21-09-10 09:30	3	25.256145	23.034023	23.95
21-09-10 09:40	3	23.680548	18.228806	19.7855
21-09-10 09:50	3	18.250422	14.816406	21.361053
21-09-10 10:00	3	17.807379	17.399853	25.891638
21-09-10 10:10	3	23.9	23.9	32.12261
21-09-10 10:20	3	20.477823	20.477823	32.47087
21-09-10 10:30	3	11.95	11.95	18.243876
21-09-10 10:40	3	11.95	11.95	12.0
21-09-10 10:50	3	17.625315	20.742195	17.298557
21-09-10 11:00	3	15.681601	15.435415	18.592442
21-09-10 11:10	3	17.418352	20.911983	17.051804
21-09-10 11:20	3	16.578886	19.3045	15.214918
21-09-10 11:30	3	18.1028	22.807755	21.994593
21-09-10 11:40	3	21.790379	27.154963	20.83843
21-09-10 11:50	3	26.437796	28.029934	22.576694
21-09-10 12:00	3	21.480259	21.447065	18.849253
21-09-10 12:10	3	15.007527	12.647046	15.069552
21-09-10 12:20	3	16.080597	18.260035	18.25383
21-09-10 12:30	3	16.874992	15.684695	17.467518
21-09-10 12:40	3	15.638133	17.70065	16.911282
21-09-10 12:50	3	16.295483	16.974699	19.930363
21-09-10 13:00	3	22.110493	21.513264	20.938139
21-09-10 13:10	3	33.84444	23.272705	23.779829
21-09-10 13:20	3	18.626633	16.313583	22.440372
21-09-10 13:30	3	22.016897	28.349222	23.545918
21-09-10 13:40	3	23.342455	34.09991	24.03509
21-09-10 13:50	3	16.243958	15.529994	23.84814
21-09-10 14:00	3	12.45064	12.44984	16.850807
21-09-10 14:10	3	14.682899	14.6820345	14.685916
21-09-10 14:20	3	16.80596	17.031603	16.80596
21-09-10 14:30	3	14.5382185	14.555418	16.890753
21-09-10 14:40	3	21.534428	25.25764	21.23758
21-09-10 14:50	3	11.95	23.9	11.95
21-09-10 15:00	3	12.059118	23.798347	12.136865
21-09-10 15:10	3	12.899717	12.959595	22.089691
21-09-10 15:20	3	22.802526	21.170343	21.170343
21-09-10 15:30	3	20.172325	21.725859	21.649275
21-09-10 15:40	3	not_recorded	23.9	23.9
21-09-10 15:50	3	19.966412	23.88203	20.205418
21-09-10 16:00	3	23.93294	23.895288	23.885921
21-09-10 16:10	3	18.314709	18.308664	23.865704
21-09-10 16:20	3	20.481228	20.43298	23.9
21-09-10 16:30	3	23.23	25.077568	23.203876
21-09-10 16:40	3	11.95	23.9	11.95
21-09-10 16:50	3	11.95	23.901892	11.95
21-09-10 17:00	3	12.644672	23.857035	12.321004
21-09-10 17:10	3	11.95	23.9	11.95
21-09-10 17:20	3	9.053845	23.488045	9.070689
21-09-10 17:30	3	17.388275	18.908787	22.724142
21-09-10 17:40	3	17.965488	18.977688	22.007374
21-09-10 17:50	3	11.95	23.9	11.95
21-09-10 18:00	3	11.95	23.9	11.95
21-09-10 18:10	3	14.224899	20.995205	16.916615
21-09-10 18:20	3	15.80596	19.93134	18.352398
21-09-10 18:30	3	19.053509	20.08965	15.655986
21-09-10 18:40	3	23.9	11.95	11.95
21-09-10 18:50	3	23.561152	7.6937437	7.7273316
21-09-10 19:00	3	15.00676	16.82569	14.442297
21-09-10 19:10	3	12.0	17.003254	12.0
21-09-10 19:20	3	14.5342045	17.119915	9.56157
21-09-10 19:30	3	16.284107	14.4410095	13.678599
21-09-10 19:40	3	14.614352	23.42838	15.3911495
21-09-10 19:50	3	17.924923	23.323765	17.65106
21-09-10 20:00	3	21.497204	22.557348	20.879562
21-09-10 20:10	3	14.410936	20.970575	14.4148655
21-09-10 20:20	3	12.0	16.899853	12.0
21-09-10 20:30	3	11.982133	15.502729	12.003775
21-09-10 20:40	3	14.429522	17.86168	18.845078
21-09-10 20:50	3	14.969658	23.300097	15.140782
21-09-10 21:00	3	13.464045	15.532587	15.000185
21-09-10 21:10	3	19.256561	11.602272	20.374567
21-09-10 21:20	3	20.485619	20.602352	20.242138
21-09-10 21:30	3	15.521464	25.011986	15.521464
21-09-10 21:40	3	21.112862	22.793238	19.083733
21-09-10 21:50	3	16.751934	16.337513	15.675734
21-09-10 22:00	3	21.998302	28.930725	20.491127
21-09-10 22:10	3	23.71732	12.784122	14.407339
21-09-10 22:20	3	12.521719	15.881574	18.129944
21-09-10 22:30	3	17.601648	17.005491	16.514393
21-09-10 22:40	3	16.00763	12.879175	13.781896
21-09-10 22:50	3	15.306639	18.973452	15.823425
21-09-10 23:00	3	13.48051	21.877314	13.25112
21-09-10 23:10	3	16.270851	15.641047	12.544187
21-09-10 23:20	3	22.040014	17.128798	20.294922
21-09-10 23:30	3	14.42301	17.216278	22.58326
21-09-10 23:40	3	12.120822	24.603397	12.030359
21-09-10 23:50	3	17.151255	26.456585	17.085361
21-09-11 00:00	3	20.13255	20.646465	18.567713
21-09-11 00:10	3	17.429062	19.840714	19.055714
21-09-11 00:20	3	17.032515	13.815126	13.629293
21-09-11 00:30	3	23.073307	14.737968	13.882955
21-09-11 00:40	3	20.645124	16.255255	15.513763
21-09-11 00:50	3	14.450384	23.791687	16.163898
21-09-11 01:00	3	12.102073	23.646389	12.059149
21-09-11 01:10	3	16.930183	18.504408	21.509953
21-09-11 01:20	3	17.173925	18.038797	16.558502
21-09-11 01:30	3	15.881819	16.48914	20.550283
21-09-11 01:40	3	17.487177	17.710087	19.14661
21-09-11 01:50	3	16.252426	12.320918	13.666885
21-09-11 02:00	3	20.876978	20.856195	21.928549
21-09-11 02:10	3	16.754827	15.754405	23.303137
21-09-11 02:20	3	18.648127	24.318516	17.00981
21-09-11 02:30	3	18.87178	25.213818	19.947205
21-09-11 02:40	3	22.305294	17.526363	29.493122
21-09-11 02:50	3	26.927322	23.454096	29.982275
21-09-11 03:00	3	23.3256	25.970097	19.662601
21-09-11 03:10	3	15.341229	25.120716	15.341229
21-09-11 03:20	3	19.006025	19.056211	24.338299
21-09-11 03:30	3	19.56158	17.470417	25.337305
21-09-11 03:40	3	25.22634	31.354904	26.581137
21-09-11 03:50	3	25.896143	16.550737	16.295834
21-09-11 04:00	3	14.820322	14.299268	14.710589
21-09-11 04:10	3	14.22827	14.679216	18.87985
21-09-11 04:20	3	14.799635	14.93432	17.07763
21-09-11 04:30	3	15.91186	20.548344	17.876492
21-09-11 04:40	3	9.057385	18.05978	21.919727
21-09-11 04:50	3	15.987566	16.529577	18.749674
21-09-11 05:00	3	16.81908	19.229872	17.61372
21-09-11 05:10	3	21.54144	21.634245	21.660084
21-09-11 05:20	3	21.00441	22.406141	20.182032
21-09-11 05:30	3	22.254211	22.51737	19.025864
21-09-11 05:40	3	20.110195	14.813436	12.069977
21-09-11 05:50	3	20.620329	18.640415	19.856926
21-09-11 06:00	3	16.564556	18.247757	14.55157
21-09-11 06:10	3	15.732808	23.732647	15.244001
21-09-11 06:20	3	18.19672	25.39114	18.667019
21-09-11 06:30	3	21.28101	19.60964	19.698536
21-09-11 06:40	3	17.088781	17.01387	20.078175
21-09-11 06:50	3	32.024452	20.306116	22.468204
21-09-11 07:00	4	33.75199	22.801304	22.27718
21-09-11 07:10	4	36.381493	23.9	23.9
21-09-11 07:20	4	32.935547	23.17107	23.76305
21-09-11 07:30	4	36.311752	14.500926	14.500926
21-09-11 07:40	4	36.80705	17.577255	17.577255
21-09-11 07:50	4	36.969673	18.553967	18.553967
21-09-11 08:00	4	37.825596	23.878092	23.878092
21-09-11 08:10	4	32.75428	24.303514	24.120245
21-09-11 08:20	4	28.914968	21.633778	21.633781
21-09-11 08:30	4	16.916883	12.0	12.0
21-09-11 08:40	4	16.899853	12.0	12.0
21-09-11 08:50	4	25.140789	22.707136	23.681126
21-09-11 09:00	4	24.112144	21.43812	22.57325
21-09-11 09:10	4	21.208311	15.769452	14.927386
21-09-11 09:20	4	30.62736	19.262547	19.270712
21-09-11 09:30	4	19.717163	23.143473	20.315166
21-09-11 09:40	4	22.686033	26.550623	22.957304
21-09-11 09:50	4	21.444284	22.040758	34.95166
21-09-11 10:00	4	18.44241	25.24703	20.88124
21-09-11 10:10	4	22.435936	26.721008	22.435936
21-09-11 10:20	4	12.576787	26.721008	12.576787
21-09-11 10:30	4	12.486639	26.721008	12.486639
21-09-11 10:40	4	19.133633	21.754272	17.2165
21-09-11 10:50	4	18.078588	22.869337	15.984121
21-09-11 11:00	4	16.465801	25.718592	16.394192
21-09-11 11:10	4	22.129414	23.210041	21.615988
21-09-11 11:20	4	24.547014	17.182747	13.692894
21-09-11 11:30	4	29.965565	17.656124	17.656124
21-09-11 11:40	4	35.827507	23.900629	23.916908
21-09-11 11:50	4	12.2044	12.2044	33.684135
21-09-11 12:00	4	11.95	11.95	33.83507
21-09-11 12:10	4	12.816589	12.816589	33.28044
21-09-11 12:20	4	13.207352	13.207352	33.83507
21-09-11 12:30	4	11.963101	11.963101	33.83507
21-09-11 12:40	4	12.25	12.25	33.65629
21-09-11 12:50	4	14.32415	12.899539	32.70873
21-09-11 13:00	4	31.79603	19.839325	24.077547
21-09-11 13:10	4	35.9	23.9	23.9
21-09-11 13:20	4	24.158613	27.315638	18.490553
21-09-11 13:30	4	26.891018	18.685745	13.987917
21-09-11 13:40	4	26.765736	15.650862	15.650862
21-09-11 13:50	4	26.765736	11.95	11.95
21-09-11 14:00	4	26.765736	12.123362	12.123362
21-09-11 14:10	4	26.765736	12.116479	12.116479
21-09-11 14:20	4	23.953133	16.899853	16.899853
21-09-11 14:30	4	20.675985	19.861765	19.130383
21-09-11 14:40	4	23.95459	23.985722	26.71259
21-09-11 14:50	4	17.25159	23.95	17.387676
21-09-11 15:00	4	21.954845	34.354538	21.954845
21-09-11 15:10	4	23.890957	27.487665	25.167984
21-09-11 15:20	4	22.795681	22.704483	20.91431
21-09-11 15:30	4	11.959447	12.0322695	13.849973
21-09-11 15:40	4	21.300573	8.449519	13.8365755
21-09-11 15:50	4	36.164616	22.854366	22.854366
21-09-11 16:00	4	28.775791	23.003147	20.558466
21-09-11 16:10	4	19.484821	23.874258	19.469555
21-09-11 16:20	4	21.313429	21.635527	26.999775
21-09-11 16:30	4	11.95	11.938325	25.570158
21-09-11 16:40	4	22.379353	12.083498	12.117533
21-09-11 16:50	4	28.892223	17.045725	16.535894
21-09-11 17:00	4	19.077772	14.819923	16.945873
21-09-11 17:10	4	22.828913	10.273429	10.325485
21-09-11 17:20	4	16.377846	20.214983	17.499592
21-09-11 17:30	4	19.410177	18.22	12.617036
21-09-11 17:40	4	32.677147	12.967751	12.967751
21-09-11 17:50	4	28.413157	11.95	11.95
21-09-11 18:00	4	26.433325	14.955797	14.966837
21-09-11 18:10	4	24.899464	28.513174	23.090725
21-09-11 18:20	4	22.066582	23.37832	21.678589
21-09-11 18:30	4	29.576447	24.184427	20.665813
21-09-11 18:40	4	37.825195	23.9	23.9
21-09-11 18:50	4	37.83666	23.9	23.9
21-09-11 19:00	4	24.803053	23.699154	23.612118
21-09-11 19:10	4	20.32369	18.54014	24.356855
21-09-11 19:20	4	13.994148	17.597193	22.44364
21-09-11 19:30	4	15.643962	17.26083	14.08875
21-09-11 19:40	4	28.694891	21.301315	16.957273
21-09-11 19:50	4	29.844746	17.867273	15.582384
21-09-11 20:00	4	19.901535	17.563776	13.6062565
21-09-11 20:10	4	17.84823	20.591877	17.68905
21-09-11 20:20	4	17.972174	23.27895	17.44609
21-09-11 20:30	4	21.742395	26.956451	22.361635
21-09-11 20:40	4	19.107357	25.000582	20.025143
21-09-11 20:50	4	14.22511	23.75661	13.649557
21-09-11 21:00	4	22.78261	18.06383	15.065755
21-09-11 21:10	4	25.327091	19.672943	20.351898
21-09-11 21:20	4	24.406616	16.058245	16.283703
21-09-11 21:30	4	20.569513	26.307089	20.954374
21-09-11 21:40	4	18.673132	22.94223	22.377127
21-09-11 21:50	4	17.57539	27.471487	19.046513
21-09-11 22:00	4	17.01287	15.59168	13.500102
21-09-11 22:10	4	18.87971	13.505449	15.649221
21-09-11 22:20	4	20.54467	18.349764	14.262632
21-09-11 22:30	4	18.528717	17.736443	14.676649
21-09-11 22:40	4	19.788944	13.6844	16.152515
21-09-11 22:50	4	15.594854	21.272495	15.4191
21-09-11 23:00	4	20.49073	24.983908	17.927961
21-09-11 23:10	4	26.038568	23.303452	23.864202
21-09-11 23:20	4	22.417345	27.243656	21.637804
21-09-11 23:30	4	14.044965	17.449968	18.991686
21-09-11 23:40	4	16.535913	16.30119	16.337635
21-09-11 23:50	4	19.479332	22.851177	16.936466
21-09-12 00:00	4	17.297226	24.80943	18.531963
21-09-12 00:10	4	14.818674	15.713211	16.37008
21-09-12 00:20	4	14.508763	13.257875	12.614284
21-09-12 00:30	4	15.737228	17.541601	17.131466
21-09-12 00:40	4	18.806154	21.30972	19.31096
21-09-12 00:50	4	20.155933	15.944046	15.748468
21-09-12 01:00	4	15.718419	19.87815	13.526331
21-09-12 01:10	4	16.937763	18.237255	18.345407
21-09-12 01:20	4	18.41724	18.985905	16.512455
21-09-12 01:30	4	19.7395	18.700895	18.22253
21-09-12 01:40	4	19.853079	19.786373	22.54209
21-09-12 01:50	4	17.375532	17.589367	19.706472
21-09-12 02:00	4	19.226614	19.045055	17.32172
21-09-12 02:10	4	20.540766	16.793247	14.600054
21-09-12 02:20	4	17.15942	17.06384	16.356277
21-09-12 02:30	4	22.869452	19.724588	17.5443
21-09-12 02:40	4	25.078243	18.756914	18.81325
21-09-12 02:50	4	26.641438	22.296078	22.297201
21-09-12 03:00	4	26.715504	22.126968	22.126968
21-09-12 03:10	4	21.193438	20.060755	26.040813
21-09-12 03:20	4	24.075165	24.234081	35.973816
21-09-12 03:30	4	24.217236	23.795776	37.026196
21-09-12 03:40	4	26.238214	22.134678	29.498978
21-09-12 03:50	4	25.588263	22.073107	21.360094
21-09-12 04:00	4	23.37904	29.329365	23.371664
21-09-12 04:10	4	23.143253	30.949554	22.515553
21-09-12 04:20	4	18.480534	27.291153	17.661558
21-09-12 04:30	4	16.429556	19.124363	16.266994
21-09-12 04:40	4	13.442423	14.121933	14.918017
21-09-12 04:50	4	20.551731	23.090923	20.326841
21-09-12 05:00	4	19.85364	14.08324	13.819873
21-09-12 05:10	4	22.325268	14.779427	14.524127
21-09-12 05:20	4	17.984783	18.353779	12.000044
21-09-12 05:30	4	20.74963	17.681538	18.293316
21-09-12 05:40	4	17.127695	15.571577	21.121881
21-09-12 05:50	4	18.241688	22.287292	18.065247
21-09-12 06:00	4	25.096842	20.550709	21.097662
21-09-12 06:10	4	20.111671	17.89838	18.328213
21-09-12 06:20	4	23.620842	18.41059	18.235851
21-09-12 06:30	4	23.555166	17.644007	17.171186
21-09-12 06:40	4	25.403036	29.043798	22.896164
21-09-12 06:50	4	24.628426	23.132662	25.759893
21-09-12 07:00	5	13.8752	17.759975	23.869282
21-09-12 07:10	5	17.649847	18.917887	23.798931
21-09-12 07:20	5	24.717953	19.671452	21.71229
21-09-12 07:30	5	28.670124	25.24703	25.24703
21-09-12 07:40	5	33.83507	26.721008	26.721008
21-09-12 07:50	5	27.826834	26.721008	25.041191
21-09-12 08:00	5	33.83507	25.454458	25.454458
21-09-12 08:10	5	33.83507	26.721008	26.721008
21-09-12 08:20	5	34.155403	23.511797	23.511797
21-09-12 08:30	5	33.60412	23.91874	24.371828
21-09-12 08:40	5	36.331814	23.002554	23.002554
21-09-12 08:50	5	35.9	22.768335	22.768335
21-09-12 09:00	5	37.52733	23.936153	23.936153
21-09-12 09:10	5	33.523895	21.991419	21.991419
21-09-12 09:20	5	26.765736	16.771296	16.771296
21-09-12 09:30	5	32.24989	19.30997	19.30997
21-09-12 09:40	5	37.241028	13.037035	13.037035
21-09-12 09:50	5	29.722271	14.15994	13.899632
21-09-12 10:00	5	24.057362	22.950397	24.226795
21-09-12 10:10	5	23.433903	23.36486	25.013052
21-09-12 10:20	5	21.697063	22.959108	27.326157
21-09-12 10:30	5	23.465992	23.907066	28.3021
21-09-12 10:40	5	24.537626	25.951044	26.636387
21-09-12 10:50	5	26.703335	26.759954	26.703335
21-09-12 11:00	5	26.721008	26.916128	26.721008
21-09-12 11:10	5	26.721008	26.765736	26.721008
21-09-12 11:20	5	26.721008	26.765736	26.721008
21-09-12 11:30	5	23.155615	23.181156	26.722393
21-09-12 11:40	5	16.992289	15.550862	18.601194
21-09-12 11:50	5	19.175156	16.025488	18.869043
21-09-12 12:00	5	17.647585	10.805098	11.0820465
21-09-12 12:10	5	16.167057	15.849892	24.423487
21-09-12 12:20	5	21.739567	23.05305	19.79198
21-09-12 12:30	5	17.656586	16.747677	16.747677
21-09-12 12:40	5	19.998402	19.672043	22.133522
21-09-12 12:50	5	21.87588	21.85768	25.567642
21-09-12 13:00	5	18.825785	18.09717	25.999826
21-09-12 13:10	5	11.95	11.95	26.743412
21-09-12 13:20	5	11.95	11.95	26.128992
21-09-12 13:30	5	11.95	11.95	23.95
21-09-12 13:40	5	11.95	11.95	23.95
21-09-12 13:50	5	14.269556	14.3257265	25.179081
21-09-12 14:00	5	20.246265	27.78677	24.241457
21-09-12 14:10	5	23.9	35.9	23.9
21-09-12 14:20	5	24.435677	33.628304	23.91045
21-09-12 14:30	5	26.721008	24.59448	24.584465
21-09-12 14:40	5	20.120949	20.843365	24.728891
21-09-12 14:50	5	22.291006	22.526114	23.893934
21-09-12 15:00	5	23.9	29.656124	23.9
21-09-12 15:10	5	16.93555	34.24208	16.93555
21-09-12 15:20	5	21.886957	26.775578	21.886957
21-09-12 15:30	5	26.009304	26.551783	26.009304
21-09-12 15:40	5	20.940268	25.107653	20.940268
21-09-12 15:50	5	30.036884	25.92413	22.636156
21-09-12 16:00	5	24.92838	25.24703	20.57433
21-09-12 16:10	5	16.22388	26.139225	16.422249
21-09-12 16:20	5	12.325186	34.855812	12.259393
21-09-12 16:30	5	26.409637	22.687475	18.48905
21-09-12 16:40	5	37.48078	23.9	23.9
21-09-12 16:50	5	35.802155	24.09389	24.09389
21-09-12 17:00	5	33.654854	23.854855	24.205008
21-09-12 17:10	5	29.753717	23.9	23.9
21-09-12 17:20	5	20.660166	20.651253	26.03895
21-09-12 17:30	5	12.899701	12.417956	23.330986
21-09-12 17:40	5	25.402431	17.825293	18.92243
21-09-12 17:50	5	24.998493	24.72377	29.852345
21-09-12 18:00	5	22.684229	18.432556	18.605047
21-09-12 18:10	5	14.800372	20.314283	22.43758
21-09-12 18:20	5	23.62406	25.876114	33.513702
21-09-12 18:30	5	22.541273	33.48981	22.528896
21-09-12 18:40	5	17.516306	20.717434	18.314869
21-09-12 18:50	5	11.120043	13.7154255	13.250738
21-09-12 19:00	5	14.151243	15.099432	15.87348
21-09-12 19:10	5	12.629632	18.825844	15.396225
21-09-12 19:20	5	17.755054	20.124865	16.479233
21-09-12 19:30	5	22.176699	18.682411	16.981808
21-09-12 19:40	5	19.452442	19.910877	27.626642
21-09-12 19:50	5	18.861124	17.949066	16.868822
21-09-12 20:00	5	13.266939	30.956476	13.266939
21-09-12 20:10	5	18.020086	18.767725	22.469
21-09-12 20:20	5	17.18269	13.580393	22.767462
21-09-12 20:30	5	35.24215	23.010895	24.88479
21-09-12 20:40	5	32.06634	21.95146	26.20998
21-09-12 20:50	5	34.771	23.006685	25.238066
21-09-12 21:00	5	32.87107	23.370525	23.425406
21-09-12 21:10	5	18.848806	16.810776	16.757784
21-09-12 21:20	5	26.706371	23.175999	23.181858
21-09-12 21:30	5	15.889981	14.895941	15.906401
21-09-12 21:40	5	16.50094	17.197641	15.260778
21-09-12 21:50	5	18.291334	13.098112	20.145964
21-09-12 22:00	5	14.669153	13.365412	21.40342
21-09-12 22:10	5	14.931134	13.197062	13.207288
21-09-12 22:20	5	25.521694	21.484749	27.80987
21-09-12 22:30	5	21.93701	21.593761	27.573792
21-09-12 22:40	5	18.189032	24.378359	17.391764
21-09-12 22:50	5	21.473963	20.538448	17.392784
21-09-12 23:00	5	16.404297	17.886864	14.764715
21-09-12 23:10	5	20.528889	23.166065	18.321917
21-09-12 23:20	5	21.871735	22.555477	23.933865
21-09-12 23:30	5	28.762436	26.3824	26.3824
21-09-12 23:40	5	18.701887	27.359186	17.934498
21-09-12 23:50	5	15.992879	26.173422	15.992879
21-09-13 00:00	5	15.61112	23.335236	18.28001
21-09-13 00:10	5	23.117332	15.6755705	16.990477
21-09-13 00:20	5	19.033638	24.115808	18.495579
21-09-13 00:30	5	24.984884	23.927519	22.528942
21-09-13 00:40	5	13.071838	10.335638	23.068165
21-09-13 00:50	5	21.72225	24.347233	25.192432
21-09-13 01:00	5	18.672062	10.528239	11.253396
21-09-13 01:10	5	16.673153	21.186588	15.308756
21-09-13 01:20	5	16.59187	21.496645	16.687958
21-09-13 01:30	5	17.520927	21.604288	16.610163
21-09-13 01:40	5	not_recorded	not_recorded	not_recorded
21-09-13 01:50	5	not_recorded	not_recorded	not_recorded
21-09-13 02:00	5	not_recorded	not_recorded	not_recorded
21-09-13 02:10	5	not_recorded	not_recorded	not_recorded
21-09-13 02:20	5	not_recorded	not_recorded	not_recorded
21-09-13 02:30	5	not_recorded	not_recorded	not_recorded
21-09-13 02:40	5	not_recorded	not_recorded	not_recorded
21-09-13 02:50	5	not_recorded	not_recorded	not_recorded
21-09-13 03:00	5	not_recorded	not_recorded	not_recorded
21-09-13 03:10	5	not_recorded	not_recorded	not_recorded
21-09-13 03:20	5	not_recorded	not_recorded	not_recorded
21-09-13 03:30	5	not_recorded	not_recorded	not_recorded
21-09-13 03:40	5	not_recorded	not_recorded	not_recorded
21-09-13 03:50	5	not_recorded	not_recorded	not_recorded
21-09-13 04:00	5	not_recorded	not_recorded	not_recorded
21-09-13 04:10	5	not_recorded	not_recorded	not_recorded
21-09-13 04:20	5	not_recorded	not_recorded	not_recorded
21-09-13 04:30	5	not_recorded	not_recorded	not_recorded
21-09-13 04:40	5	not_recorded	not_recorded	not_recorded
21-09-13 04:50	5	not_recorded	not_recorded	not_recorded
21-09-13 05:00	5	not_recorded	not_recorded	not_recorded
21-09-13 05:10	5	not_recorded	not_recorded	not_recorded
21-09-13 05:20	5	not_recorded	not_recorded	not_recorded
21-09-13 05:30	5	not_recorded	not_recorded	not_recorded
21-09-13 05:40	5	not_recorded	not_recorded	not_recorded
21-09-13 05:50	5	not_recorded	not_recorded	not_recorded
21-09-13 06:00	5	not_recorded	not_recorded	not_recorded
21-09-13 06:10	5	not_recorded	not_recorded	not_recorded
21-09-13 06:20	5	not_recorded	not_recorded	not_recorded
21-09-13 06:30	5	not_recorded	not_recorded	not_recorded
21-09-13 06:40	5	not_recorded	not_recorded	not_recorded
21-09-13 06:50	5	not_recorded	not_recorded	not_recorded
