# Supplementary material for: Rodent home cage monitoring for preclinical safety pharmacology assessment: results of a multi-company validation evaluating nonclinical and clinical data from three compounds
Source: Front Toxicol. 2025 Nov 5;7:1655330. doi: 10.3389/ftox.2025.1655330 (PMC12626872; doi:10.3389/ftox.2025.1655330)
Supplement: Supplementary file 1 [file DataSheet1.zip › GSK/GSK_Separation_010_Cage-2.csv]

timestamp	day_index	985141003627846	985141003627847	985141003627848
21-09-13 07:00	-4	not_recorded	not_recorded	not_recorded
21-09-13 07:10	-4	not_recorded	not_recorded	not_recorded
21-09-13 07:20	-4	not_recorded	not_recorded	not_recorded
21-09-13 07:30	-4	not_recorded	not_recorded	not_recorded
21-09-13 07:40	-4	not_recorded	not_recorded	not_recorded
21-09-13 07:50	-4	not_recorded	not_recorded	not_recorded
21-09-13 08:00	-4	not_recorded	not_recorded	not_recorded
21-09-13 08:10	-4	not_recorded	not_recorded	not_recorded
21-09-13 08:20	-4	not_recorded	not_recorded	not_recorded
21-09-13 08:30	-4	not_recorded	not_recorded	not_recorded
21-09-13 08:40	-4	not_recorded	not_recorded	not_recorded
21-09-13 08:50	-4	not_recorded	not_recorded	not_recorded
21-09-13 09:00	-4	not_recorded	not_recorded	not_recorded
21-09-13 09:10	-4	not_recorded	not_recorded	not_recorded
21-09-13 09:20	-4	not_recorded	not_recorded	not_recorded
21-09-13 09:30	-4	not_recorded	not_recorded	not_recorded
21-09-13 09:40	-4	not_recorded	not_recorded	not_recorded
21-09-13 09:50	-4	not_recorded	not_recorded	not_recorded
21-09-13 10:00	-4	18.273605	13.447041	15.050853
21-09-13 10:10	-4	16.178408	17.690926	16.375494
21-09-13 10:20	-4	16.058167	16.588657	17.911018
21-09-13 10:30	-4	20.29735	18.228094	18.626017
21-09-13 10:40	-4	15.86087	21.894913	17.163164
21-09-13 10:50	-4	21.630354	20.120544	23.2056
21-09-13 11:00	-4	20.368185	22.27219	20.534157
21-09-13 11:10	-4	13.87248	36.37113	13.87248
21-09-13 11:20	-4	18.143261	32.613266	18.143261
21-09-13 11:30	-4	16.756502	24.229832	16.312368
21-09-13 11:40	-4	19.786137	19.782507	19.804811
21-09-13 11:50	-4	23.889927	23.781063	24.222208
21-09-13 12:00	-4	21.672369	19.3435	18.092678
21-09-13 12:10	-4	24.08733	33.695595	24.08733
21-09-13 12:20	-4	23.313778	24.051237	21.904997
21-09-13 12:30	-4	20.976665	20.930977	21.016848
21-09-13 12:40	-4	12.011359	26.261562	12.012681
21-09-13 12:50	-4	12.101491	18.037394	12.126845
21-09-13 13:00	-4	19.596817	19.24693	17.39629
21-09-13 13:10	-4	16.86997	12.046902	12.009
21-09-13 13:20	-4	16.899853	12.0	12.0
21-09-13 13:30	-4	19.232378	12.0	12.0
21-09-13 13:40	-4	26.885046	12.607895	12.578676
21-09-13 13:50	-4	21.45596	18.921131	14.050342
21-09-13 14:00	-4	22.158577	15.793924	15.38898
21-09-13 14:10	-4	21.774624	24.44324	21.774624
21-09-13 14:20	-4	22.11179	21.147797	20.905512
21-09-13 14:30	-4	12.5066395	13.03385	19.388517
21-09-13 14:40	-4	15.842911	31.00903	15.842911
21-09-13 14:50	-4	22.536764	33.60606	23.878847
21-09-13 15:00	-4	11.95	11.95	23.9
21-09-13 15:10	-4	14.58949	25.649923	19.328455
21-09-13 15:20	-4	12.3857765	35.9	12.3857765
21-09-13 15:30	-4	23.878887	35.88373	23.878887
21-09-13 15:40	-4	23.9	17.178356	14.670627
21-09-13 15:50	-4	23.866457	11.973852	11.973852
21-09-13 16:00	-4	23.9	14.8	14.788126
21-09-13 16:10	-4	20.511307	22.34705	20.509983
21-09-13 16:20	-4	16.251612	11.93109	11.947973
21-09-13 16:30	-4	24.940914	19.287601	19.29768
21-09-13 16:40	-4	24.446194	17.62181	17.529814
21-09-13 16:50	-4	16.374058	19.223288	25.743134
21-09-13 17:00	-4	11.95	11.95	26.068104
21-09-13 17:10	-4	15.177419	24.801456	16.067715
21-09-13 17:20	-4	21.1432	25.741781	22.88618
21-09-13 17:30	-4	15.234282	17.386751	18.930767
21-09-13 17:40	-4	23.9	23.9	35.9
21-09-13 17:50	-4	23.936876	23.9	27.05
21-09-13 18:00	-4	25.121677	22.371655	21.108366
21-09-13 18:10	-4	21.81108	15.566656	12.778448
21-09-13 18:20	-4	12.731866	24.752342	12.877035
21-09-13 18:30	-4	20.935404	11.980589	12.0
21-09-13 18:40	-4	26.462854	12.0	12.0
21-09-13 18:50	-4	14.577098	13.664396	13.705472
21-09-13 19:00	-4	16.519184	17.347317	16.106216
21-09-13 19:10	-4	17.108883	19.560583	12.590292
21-09-13 19:20	-4	23.900442	11.95	11.95
21-09-13 19:30	-4	22.236778	14.305853	15.888222
21-09-13 19:40	-4	31.274744	16.927145	16.927008
21-09-13 19:50	-4	22.777252	22.49014	21.8176
21-09-13 20:00	-4	21.456743	23.444954	29.420284
21-09-13 20:10	-4	15.614041	19.080791	16.741512
21-09-13 20:20	-4	30.088257	14.2749405	13.920671
21-09-13 20:30	-4	15.3364	31.826672	15.3364
21-09-13 20:40	-4	18.056034	20.284199	15.325144
21-09-13 20:50	-4	15.616895	20.067804	13.983725
21-09-13 21:00	-4	31.023539	8.752199	11.949868
21-09-13 21:10	-4	35.9	11.95	11.95
21-09-13 21:20	-4	25.462212	20.770107	22.03682
21-09-13 21:30	-4	13.619705	26.202656	13.711713
21-09-13 21:40	-4	25.999828	30.30444	26.165369
21-09-13 21:50	-4	27.888866	15.671911	18.244411
21-09-13 22:00	-4	26.750814	25.199858	32.32812
21-09-13 22:10	-4	17.176205	18.513206	20.752642
21-09-13 22:20	-4	21.668306	25.991217	20.262407
21-09-13 22:30	-4	25.633997	18.73137	20.467957
21-09-13 22:40	-4	24.536953	17.481289	16.898407
21-09-13 22:50	-4	19.315279	20.502083	18.259724
21-09-13 23:00	-4	23.912783	23.966587	20.941935
21-09-13 23:10	-4	21.363312	21.812922	23.197334
21-09-13 23:20	-4	32.912968	23.9	23.9
21-09-13 23:30	-4	18.446611	18.897928	22.673191
21-09-13 23:40	-4	16.437748	20.238012	21.46941
21-09-13 23:50	-4	18.165165	21.810366	21.92733
21-09-14 00:00	-4	18.80536	23.469053	22.621765
21-09-14 00:10	-4	21.046373	18.591991	28.28572
21-09-14 00:20	-4	19.407139	20.568256	28.461376
21-09-14 00:30	-4	18.733963	23.424112	17.22237
21-09-14 00:40	-4	14.406423	14.853561	20.80651
21-09-14 00:50	-4	18.23029	19.88497	17.541376
21-09-14 01:00	-4	22.735746	20.56991	20.175213
21-09-14 01:10	-4	19.492323	18.397354	17.708694
21-09-14 01:20	-4	25.627888	24.637625	26.87008
21-09-14 01:30	-4	25.093699	25.533756	25.584127
21-09-14 01:40	-4	23.314323	27.317448	22.73729
21-09-14 01:50	-4	23.281216	16.165293	16.905481
21-09-14 02:00	-4	22.2876	15.8354435	16.312672
21-09-14 02:10	-4	17.94267	29.594818	15.96272
21-09-14 02:20	-4	15.078908	22.759373	23.5705
21-09-14 02:30	-4	23.021843	35.433357	23.021843
21-09-14 02:40	-4	27.889423	28.658203	21.541224
21-09-14 02:50	-4	23.784275	18.876148	17.34003
21-09-14 03:00	-4	17.203741	20.196238	24.211613
21-09-14 03:10	-4	16.634888	19.236847	21.574594
21-09-14 03:20	-4	18.4781	18.370941	22.433609
21-09-14 03:30	-4	14.079931	19.634304	20.226734
21-09-14 03:40	-4	32.475933	24.402674	23.479664
21-09-14 03:50	-4	23.389116	25.908283	22.534573
21-09-14 04:00	-4	18.821802	20.790588	29.164196
21-09-14 04:10	-4	25.306683	22.562262	22.83088
21-09-14 04:20	-4	16.256138	16.836414	14.254248
21-09-14 04:30	-4	11.578413	15.790024	11.803058
21-09-14 04:40	-4	13.831525	16.97437	15.980026
21-09-14 04:50	-4	18.582363	23.035275	19.895315
21-09-14 05:00	-4	19.709194	18.234318	18.787151
21-09-14 05:10	-4	21.115168	18.616302	14.783444
21-09-14 05:20	-4	20.892902	21.092045	18.716188
21-09-14 05:30	-4	14.70537	14.694537	15.414569
21-09-14 05:40	-4	22.235792	21.551615	20.206406
21-09-14 05:50	-4	23.31988	21.028566	21.040121
21-09-14 06:00	-4	22.453617	22.16459	23.21322
21-09-14 06:10	-4	22.006569	22.430485	21.851212
21-09-14 06:20	-4	27.097809	18.911633	23.953487
21-09-14 06:30	-4	21.329273	21.598118	21.784388
21-09-14 06:40	-4	27.15878	22.243748	21.817522
21-09-14 06:50	-4	34.7473	25.47647	25.47647
21-09-14 07:00	-3	30.299429	21.138897	21.138897
21-09-14 07:10	-3	21.68662	21.74303	23.092438
21-09-14 07:20	-3	11.9739	12.185813	12.410679
21-09-14 07:30	-3	24.381468	21.263998	20.674313
21-09-14 07:40	-3	34.981453	22.877018	22.877018
21-09-14 07:50	-3	35.9	23.9	23.9
21-09-14 08:00	-3	35.89567	23.9	23.9
21-09-14 08:10	-3	35.889244	23.9	23.9
21-09-14 08:20	-3	36.038483	23.9	23.9
21-09-14 08:30	-3	37.801037	23.9	23.9
21-09-14 08:40	-3	37.324463	23.420008	23.420008
21-09-14 08:50	-3	33.836334	23.485836	23.485836
21-09-14 09:00	-3	26.228699	23.71705	24.34335
21-09-14 09:10	-3	32.97953	24.800623	27.061432
21-09-14 09:20	-3	36.51609	20.088747	20.088747
21-09-14 09:30	-3	37.673653	12.024886	12.024886
21-09-14 09:40	-3	26.31753	23.269299	29.70935
21-09-14 09:50	-3	24.119623	15.1	15.086874
21-09-14 10:00	-3	24.098825	11.95	11.95
21-09-14 10:10	-3	24.944948	20.5667	22.25005
21-09-14 10:20	-3	21.905582	18.239918	21.758377
21-09-14 10:30	-3	23.542728	23.795935	24.172039
21-09-14 10:40	-3	24.035194	24.052824	32.089954
21-09-14 10:50	-3	23.335888	24.645456	27.952703
21-09-14 11:00	-3	22.707726	26.05102	25.557728
21-09-14 11:10	-3	17.890789	17.895834	23.640633
21-09-14 11:20	-3	15.909017	13.632471	17.912775
21-09-14 11:30	-3	14.672885	16.774193	13.008206
21-09-14 11:40	-3	16.553288	20.796833	16.528757
21-09-14 11:50	-3	14.183737	21.39552	11.971826
21-09-14 12:00	-3	23.058704	22.950844	14.951037
21-09-14 12:10	-3	11.95	35.9	11.95
21-09-14 12:20	-3	15.08994	33.87844	15.068825
21-09-14 12:30	-3	25.39538	26.721008	25.372791
21-09-14 12:40	-3	20.947327	30.12995	20.924042
21-09-14 12:50	-3	24.348701	27.111118	23.803898
21-09-14 13:00	-3	24.901062	30.695139	23.687708
21-09-14 13:10	-3	14.408861	16.12524	21.86573
21-09-14 13:20	-3	18.466219	21.588795	20.033081
21-09-14 13:30	-3	21.210733	22.974731	22.8311
21-09-14 13:40	-3	23.226534	22.869205	26.166601
21-09-14 13:50	-3	23.02908	27.210669	21.336445
21-09-14 14:00	-3	21.399586	30.548233	23.9
21-09-14 14:10	-3	23.95	23.9	23.9
21-09-14 14:20	-3	15.1	15.086874	30.112747
21-09-14 14:30	-3	15.181559	15.181559	30.919611
21-09-14 14:40	-3	31.3473	23.852364	28.390024
21-09-14 14:50	-3	35.943882	23.9	23.9
21-09-14 15:00	-3	33.32147	22.888052	21.678493
21-09-14 15:10	-3	34.421616	23.335987	24.494831
21-09-14 15:20	-3	20.763124	20.763124	37.32853
21-09-14 15:30	-3	23.966846	23.856491	37.450302
21-09-14 15:40	-3	26.213074	26.45863	31.791437
21-09-14 15:50	-3	25.768244	25.768244	34.51929
21-09-14 16:00	-3	18.04913	18.037254	27.183094
21-09-14 16:10	-3	15.523109	12.178068	12.178068
21-09-14 16:20	-3	25.076313	11.95	11.95
21-09-14 16:30	-3	21.045906	18.329107	20.499384
21-09-14 16:40	-3	26.667263	33.651085	26.667263
21-09-14 16:50	-3	22.09728	30.455326	22.09728
21-09-14 17:00	-3	14.565312	23.95	14.565312
21-09-14 17:10	-3	13.17292	22.589054	11.55878
21-09-14 17:20	-3	25.673267	10.082925	9.675279
21-09-14 17:30	-3	24.48021	13.426831	13.426831
21-09-14 17:40	-3	26.71059	23.915346	23.915346
21-09-14 17:50	-3	18.86279	18.321472	26.178913
21-09-14 18:00	-3	21.537289	16.685572	19.525326
21-09-14 18:10	-3	29.52674	14.767705	10.622251
21-09-14 18:20	-3	17.296429	17.296429	28.871414
21-09-14 18:30	-3	23.739702	25.384537	23.985355
21-09-14 18:40	-3	23.95	26.721008	23.95
21-09-14 18:50	-3	23.95	26.721008	23.95
21-09-14 19:00	-3	23.8916	26.755285	23.8916
21-09-14 19:10	-3	14.011673	25.940195	14.389448
21-09-14 19:20	-3	15.512711	18.830385	13.175734
21-09-14 19:30	-3	12.0817375	19.10887	12.998892
21-09-14 19:40	-3	21.121593	12.413517	19.343506
21-09-14 19:50	-3	22.698673	16.764338	23.678288
21-09-14 20:00	-3	24.250612	20.39252	23.003223
21-09-14 20:10	-3	16.921814	24.72007	17.272402
21-09-14 20:20	-3	18.907892	25.664616	18.75614
21-09-14 20:30	-3	23.9	24.302776	23.9
21-09-14 20:40	-3	23.9	23.95	23.9
21-09-14 20:50	-3	14.772364	14.798691	18.523827
21-09-14 21:00	-3	21.395716	21.401802	28.85409
21-09-14 21:10	-3	20.525059	31.369467	22.3311
21-09-14 21:20	-3	24.137379	24.256624	23.904259
21-09-14 21:30	-3	22.110336	30.064245	21.014896
21-09-14 21:40	-3	13.730791	17.170872	13.386414
21-09-14 21:50	-3	14.111972	14.5199375	19.304834
21-09-14 22:00	-3	16.480488	22.69075	19.595036
21-09-14 22:10	-3	23.549458	23.74855	27.879879
21-09-14 22:20	-3	25.116482	26.11734	30.704937
21-09-14 22:30	-3	14.791132	16.012728	33.353012
21-09-14 22:40	-3	11.268148	11.268148	24.794052
21-09-14 22:50	-3	13.8238735	17.57425	15.515073
21-09-14 23:00	-3	19.486797	14.354604	14.721217
21-09-14 23:10	-3	19.603865	17.329273	17.88777
21-09-14 23:20	-3	26.549774	21.124985	21.893017
21-09-14 23:30	-3	19.236706	22.947071	21.746916
21-09-14 23:40	-3	18.985647	25.783188	21.51647
21-09-14 23:50	-3	16.557583	13.421938	16.394247
21-09-15 00:00	-3	24.547926	23.34779	25.001055
21-09-15 00:10	-3	23.341831	19.985497	24.061357
21-09-15 00:20	-3	19.724476	20.987146	26.606894
21-09-15 00:30	-3	19.428059	23.430279	20.075388
21-09-15 00:40	-3	22.63719	22.364796	23.876978
21-09-15 00:50	-3	16.469902	18.972645	21.267712
21-09-15 01:00	-3	23.753674	22.091877	22.38531
21-09-15 01:10	-3	26.425251	24.53326	23.611534
21-09-15 01:20	-3	18.80991	17.053581	15.472765
21-09-15 01:30	-3	27.69226	19.811804	23.134733
21-09-15 01:40	-3	29.315826	20.852655	21.288277
21-09-15 01:50	-3	28.233883	16.84995	15.897385
21-09-15 02:00	-3	23.581491	20.697712	21.760218
21-09-15 02:10	-3	20.149849	19.518055	28.301453
21-09-15 02:20	-3	15.890094	19.985374	18.158535
21-09-15 02:30	-3	22.362347	20.791534	19.596355
21-09-15 02:40	-3	28.333303	20.871502	22.40642
21-09-15 02:50	-3	22.664743	21.369707	17.469503
21-09-15 03:00	-3	17.490183	17.249151	14.288226
21-09-15 03:10	-3	22.856058	21.521032	21.901722
21-09-15 03:20	-3	21.203957	21.580763	27.969095
21-09-15 03:30	-3	20.724073	23.008682	23.838875
21-09-15 03:40	-3	20.84449	25.764599	20.339214
21-09-15 03:50	-3	22.776678	22.851248	22.497787
21-09-15 04:00	-3	14.164599	14.858833	14.054706
21-09-15 04:10	-3	16.608809	20.04959	15.671953
21-09-15 04:20	-3	15.448061	23.20724	18.98372
21-09-15 04:30	-3	27.39306	20.72045	18.236933
21-09-15 04:40	-3	20.926754	27.314428	17.197678
21-09-15 04:50	-3	29.847473	16.643513	17.592987
21-09-15 05:00	-3	30.650812	22.762753	23.768017
21-09-15 05:10	-3	25.989597	21.206995	22.238693
21-09-15 05:20	-3	33.331337	21.964102	21.35059
21-09-15 05:30	-3	20.843357	20.522594	15.604299
21-09-15 05:40	-3	20.497112	23.07315	20.938063
21-09-15 05:50	-3	18.767433	17.445429	17.536505
21-09-15 06:00	-3	18.624186	16.642635	15.32592
21-09-15 06:10	-3	17.446138	14.449495	18.834291
21-09-15 06:20	-3	18.117762	19.481998	19.481415
21-09-15 06:30	-3	21.060207	21.273243	18.480717
21-09-15 06:40	-3	24.968136	29.696356	18.367794
21-09-15 06:50	-3	30.638767	24.223774	28.104115
21-09-15 07:00	-2	23.588427	28.215769	27.455654
21-09-15 07:10	-2	23.777313	23.777313	37.813976
21-09-15 07:20	-2	24.704636	22.890411	31.096191
21-09-15 07:30	-2	33.402412	23.093113	24.73795
21-09-15 07:40	-2	35.9	23.9	23.9
21-09-15 07:50	-2	35.65075	23.812979	23.785568
21-09-15 08:00	-2	35.9	23.9	23.9
21-09-15 08:10	-2	16.219122	32.060253	14.089266
21-09-15 08:20	-2	31.135544	22.733952	20.054972
21-09-15 08:30	-2	33.584347	23.417166	24.241241
21-09-15 08:40	-2	22.983707	24.23397	26.198242
21-09-15 08:50	-2	25.993618	31.24024	26.721008
21-09-15 09:00	-2	26.721008	33.83507	26.721008
21-09-15 09:10	-2	32.764385	27.6292	26.202097
21-09-15 09:20	-2	27.891748	18.757957	23.550692
21-09-15 09:30	-2	14.8	14.8	30.182571
21-09-15 09:40	-2	23.95	23.95	26.721008
21-09-15 09:50	-2	23.553173	23.814093	33.780014
21-09-15 10:00	-2	23.9	23.9	23.95
21-09-15 10:10	-2	19.153687	18.503313	24.709675
21-09-15 10:20	-2	14.619698	14.346644	20.090862
21-09-15 10:30	-2	23.659008	14.291219	11.271536
21-09-15 10:40	-2	22.841957	26.866123	24.987476
21-09-15 10:50	-2	24.169802	18.436087	18.242588
21-09-15 11:00	-2	28.425098	16.67494	19.751806
21-09-15 11:10	-2	25.102863	29.018269	21.734865
21-09-15 11:20	-2	23.841444	35.908966	23.841444
21-09-15 11:30	-2	19.831074	25.39033	19.781815
21-09-15 11:40	-2	24.421078	16.603575	16.5673
21-09-15 11:50	-2	26.721008	26.721008	33.81511
21-09-15 12:00	-2	18.126408	18.276724	21.513756
21-09-15 12:10	-2	21.044918	22.442327	20.926146
21-09-15 12:20	-2	18.391146	28.405853	18.344278
21-09-15 12:30	-2	23.754864	35.57746	23.754864
21-09-15 12:40	-2	23.9	35.9	23.9
21-09-15 12:50	-2	23.402107	34.664238	23.23865
21-09-15 13:00	-2	23.888845	30.616507	23.888845
21-09-15 13:10	-2	15.698378	16.227007	23.418495
21-09-15 13:20	-2	11.95	11.95	23.95
21-09-15 13:30	-2	11.95	11.95	23.95
21-09-15 13:40	-2	13.242567	15.655459	19.363876
21-09-15 13:50	-2	11.967089	24.193855	11.968233
21-09-15 14:00	-2	18.21835	21.670567	13.154056
21-09-15 14:10	-2	18.62579	15.180796	16.930212
21-09-15 14:20	-2	13.178869	33.018806	15.086874
21-09-15 14:30	-2	12.844656	35.9	12.844656
21-09-15 14:40	-2	21.934856	26.945496	27.143337
21-09-15 14:50	-2	23.9	33.367867	23.9
21-09-15 15:00	-2	21.03917	26.090902	21.03917
21-09-15 15:10	-2	19.269678	23.459415	21.929499
21-09-15 15:20	-2	16.780712	22.512287	21.52682
21-09-15 15:30	-2	22.941568	28.629627	22.90891
21-09-15 15:40	-2	23.09	27.229076	23.09
21-09-15 15:50	-2	12.808798	24.113794	12.808798
21-09-15 16:00	-2	11.95	29.173498	11.95
21-09-15 16:10	-2	12.004506	37.476906	12.004506
21-09-15 16:20	-2	19.611809	35.784313	19.611809
21-09-15 16:30	-2	18.924116	30.46577	18.298067
21-09-15 16:40	-2	21.80776	16.114891	13.274519
21-09-15 16:50	-2	15.533585	19.79227	14.96654
21-09-15 17:00	-2	15.182501	27.40801	15.148588
21-09-15 17:10	-2	28.225983	23.710201	17.16864
21-09-15 17:20	-2	25.330208	15.184097	15.220538
21-09-15 17:30	-2	26.721008	23.95	23.95
21-09-15 17:40	-2	24.099802	23.95	22.073343
21-09-15 17:50	-2	24.14917	23.94238	22.096828
21-09-15 18:00	-2	26.72694	23.939217	23.939217
21-09-15 18:10	-2	26.744986	23.9064	23.9064
21-09-15 18:20	-2	25.865427	23.825794	27.980732
21-09-15 18:30	-2	16.57718	16.56018	32.74549
21-09-15 18:40	-2	14.3229475	16.869911	15.576332
21-09-15 18:50	-2	22.90526	27.272375	22.953766
21-09-15 19:00	-2	26.67512	16.88147	15.326444
21-09-15 19:10	-2	21.278582	14.763532	14.189931
21-09-15 19:20	-2	22.75497	15.806468	15.111957
21-09-15 19:30	-2	20.280462	17.510256	16.423914
21-09-15 19:40	-2	23.473076	22.952778	24.144968
21-09-15 19:50	-2	20.482533	20.955334	27.190296
21-09-15 20:00	-2	15.648275	19.069693	23.918106
21-09-15 20:10	-2	23.9	35.9	23.9
21-09-15 20:20	-2	21.801762	28.55849	23.31506
21-09-15 20:30	-2	15.031507	37.277184	15.031507
21-09-15 20:40	-2	22.745916	30.562159	22.745916
21-09-15 20:50	-2	23.259455	24.089567	23.259455
21-09-15 21:00	-2	23.125385	31.900898	23.125385
21-09-15 21:10	-2	23.529692	30.029888	26.793575
21-09-15 21:20	-2	19.922754	18.950363	17.769766
21-09-15 21:30	-2	25.80625	21.359924	21.294067
21-09-15 21:40	-2	26.717667	12.730711	12.728665
21-09-15 21:50	-2	26.721008	12.0	12.0
21-09-15 22:00	-2	28.416973	14.923157	14.90901
21-09-15 22:10	-2	12.895747	18.527689	12.09401
21-09-15 22:20	-2	14.798589	15.985644	14.984645
21-09-15 22:30	-2	17.558527	19.51112	20.434101
21-09-15 22:40	-2	20.57686	13.4340315	14.740591
21-09-15 22:50	-2	23.758472	20.191723	20.094433
21-09-15 23:00	-2	28.822815	21.615433	24.983477
21-09-15 23:10	-2	12.725092	12.856552	21.604916
21-09-15 23:20	-2	11.535347	14.911308	27.19454
21-09-15 23:30	-2	25.26246	23.476688	33.52821
21-09-15 23:40	-2	20.94668	19.18899	24.760479
21-09-15 23:50	-2	19.242367	19.230694	25.44881
21-09-16 00:00	-2	24.498816	10.836001	11.583978
21-09-16 00:10	-2	12.542925	14.131475	21.19611
21-09-16 00:20	-2	19.295988	22.887362	20.135197
21-09-16 00:30	-2	21.69962	19.869196	23.433296
21-09-16 00:40	-2	18.75652	26.380001	24.013334
21-09-16 00:50	-2	23.19688	17.77989	17.787008
21-09-16 01:00	-2	17.764881	17.302237	17.101667
21-09-16 01:10	-2	24.024988	20.696293	26.109547
21-09-16 01:20	-2	19.454617	22.331696	19.779802
21-09-16 01:30	-2	21.466265	14.231607	18.748936
21-09-16 01:40	-2	14.269427	19.165012	16.54175
21-09-16 01:50	-2	14.622729	21.43873	15.334126
21-09-16 02:00	-2	17.356686	29.73141	17.460787
21-09-16 02:10	-2	21.650688	22.829657	25.855606
21-09-16 02:20	-2	25.67152	24.074575	24.388147
21-09-16 02:30	-2	26.309803	24.376226	23.863743
21-09-16 02:40	-2	26.198498	21.119724	22.57713
21-09-16 02:50	-2	23.9	23.95	23.9
21-09-16 03:00	-2	24.36955	17.090076	16.868052
21-09-16 03:10	-2	25.820501	16.754284	19.04892
21-09-16 03:20	-2	25.16687	19.18172	19.206612
21-09-16 03:30	-2	19.523556	14.821474	20.258947
21-09-16 03:40	-2	22.141031	18.288143	16.778055
21-09-16 03:50	-2	17.154795	22.00212	20.63862
21-09-16 04:00	-2	20.379253	18.884739	27.210163
21-09-16 04:10	-2	22.258728	21.814304	23.67924
21-09-16 04:20	-2	18.715	19.426489	18.800873
21-09-16 04:30	-2	17.180887	21.313644	18.50916
21-09-16 04:40	-2	19.35799	16.560558	15.79162
21-09-16 04:50	-2	20.22129	21.810932	18.154198
21-09-16 05:00	-2	21.22865	19.791546	22.732662
21-09-16 05:10	-2	24.392513	18.486637	19.133978
21-09-16 05:20	-2	23.209002	23.897747	20.866652
21-09-16 05:30	-2	19.030575	14.717272	16.6358
21-09-16 05:40	-2	20.169668	21.428324	18.384787
21-09-16 05:50	-2	17.854673	25.842129	19.780434
21-09-16 06:00	-2	18.555874	20.542265	20.165388
21-09-16 06:10	-2	22.967236	20.837635	20.08096
21-09-16 06:20	-2	35.633415	19.927197	20.405037
21-09-16 06:30	-2	18.293783	18.071173	20.966713
21-09-16 06:40	-2	21.935211	20.842037	18.47783
21-09-16 06:50	-2	25.375282	25.375282	34.33605
21-09-16 07:00	-1	22.141602	24.995459	30.33043
21-09-16 07:10	-1	31.13413	28.689322	23.994034
21-09-16 07:20	-1	31.49468	24.684502	22.457335
21-09-16 07:30	-1	29.26804	23.018377	21.477922
21-09-16 07:40	-1	28.862524	24.304255	22.790213
21-09-16 07:50	-1	27.945683	25.141405	23.650038
21-09-16 08:00	-1	23.95	11.973883	11.970767
21-09-16 08:10	-1	23.95	26.721008	23.95
21-09-16 08:20	-1	23.95	26.721008	23.95
21-09-16 08:30	-1	23.144138	25.340908	23.239832
21-09-16 08:40	-1	23.857609	20.193485	19.174072
21-09-16 08:50	-1	23.95	23.148417	25.737072
21-09-16 09:00	-1	24.608114	26.297705	26.721008
21-09-16 09:10	-1	22.135376	30.532345	22.135376
21-09-16 09:20	-1	14.782923	24.909084	14.8768215
21-09-16 09:30	-1	11.95	11.95	12.0
21-09-16 09:40	-1	11.746578	11.85153	11.866835
21-09-16 09:50	-1	16.663246	25.404797	17.340921
21-09-16 10:00	-1	25.091496	27.932566	23.264223
21-09-16 10:10	-1	23.75553	11.676429	11.676429
21-09-16 10:20	-1	21.892862	12.798836	12.798836
21-09-16 10:30	-1	23.708633	16.704082	16.833967
21-09-16 10:40	-1	26.721008	23.95	23.95
21-09-16 10:50	-1	25.88853	21.425123	21.429066
21-09-16 11:00	-1	20.629871	25.477903	17.098085
21-09-16 11:10	-1	15.764859	27.721247	14.064298
21-09-16 11:20	-1	13.290062	14.829226	20.976711
21-09-16 11:30	-1	19.286726	19.087986	22.98176
21-09-16 11:40	-1	19.343819	22.336573	22.601698
21-09-16 11:50	-1	21.795547	21.852747	30.9781
21-09-16 12:00	-1	23.838938	21.40123	27.778387
21-09-16 12:10	-1	23.373299	23.366222	26.410404
21-09-16 12:20	-1	13.6851225	12.87088	12.831457
21-09-16 12:30	-1	23.95	23.941881	26.259876
21-09-16 12:40	-1	22.365088	22.352829	24.478586
21-09-16 12:50	-1	15.812685	15.85128	15.812685
21-09-16 13:00	-1	16.624506	12.51065	12.4733715
21-09-16 13:10	-1	26.01386	12.274648	12.275363
21-09-16 13:20	-1	15.143358	14.183325	20.13656
21-09-16 13:30	-1	18.469814	20.470774	23.772018
21-09-16 13:40	-1	13.498441	19.012627	13.498441
21-09-16 13:50	-1	16.899853	24.120094	16.899853
21-09-16 14:00	-1	23.73937	20.034176	28.084194
21-09-16 14:10	-1	24.581244	22.177074	32.716793
21-09-16 14:20	-1	24.6801	24.142956	22.099337
21-09-16 14:30	-1	26.279613	25.982122	22.957972
21-09-16 14:40	-1	26.138493	18.716024	18.287365
21-09-16 14:50	-1	26.924068	14.420522	18.902191
21-09-16 15:00	-1	13.084307	12.942743	32.522636
21-09-16 15:10	-1	11.885469	11.885469	29.230322
21-09-16 15:20	-1	15.794833	19.482403	13.445299
21-09-16 15:30	-1	13.748934	16.882317	11.85866
21-09-16 15:40	-1	15.759794	24.098272	16.73627
21-09-16 15:50	-1	27.769848	24.369509	24.762075
21-09-16 16:00	-1	11.95	23.93378	11.95
21-09-16 16:10	-1	11.95	23.95	11.95
21-09-16 16:20	-1	11.95	23.95	11.95
21-09-16 16:30	-1	26.611622	32.829185	26.063501
21-09-16 16:40	-1	35.9	23.9	23.9
21-09-16 16:50	-1	27.086878	21.968494	20.678944
21-09-16 17:00	-1	23.99518	25.154661	18.610847
21-09-16 17:10	-1	20.926039	35.77596	20.926039
21-09-16 17:20	-1	25.225128	28.996546	25.313267
21-09-16 17:30	-1	23.90505	24.391214	24.614815
21-09-16 17:40	-1	23.8796	23.884043	25.076637
21-09-16 17:50	-1	17.056011	19.864843	17.55047
21-09-16 18:00	-1	20.149435	23.787222	22.073795
21-09-16 18:10	-1	25.68068	21.911966	24.897911
21-09-16 18:20	-1	15.838303	25.129543	14.40876
21-09-16 18:30	-1	17.962275	23.916842	17.992142
21-09-16 18:40	-1	22.765377	22.742876	22.83611
21-09-16 18:50	-1	16.185547	18.28732	24.429853
21-09-16 19:00	-1	26.721008	33.83507	26.721008
21-09-16 19:10	-1	17.054379	17.797525	18.631926
21-09-16 19:20	-1	15.157808	17.935606	14.947817
21-09-16 19:30	-1	14.496851	16.06154	19.217562
21-09-16 19:40	-1	21.438023	32.195305	21.742771
21-09-16 19:50	-1	23.238932	26.200094	23.243572
21-09-16 20:00	-1	20.215807	23.700302	19.47497
21-09-16 20:10	-1	24.017218	27.821259	23.82539
21-09-16 20:20	-1	22.190144	24.331907	13.551859
21-09-16 20:30	-1	22.649105	31.112118	22.341434
21-09-16 20:40	-1	20.561932	19.685726	19.796995
21-09-16 20:50	-1	14.424809	19.014479	17.680195
21-09-16 21:00	-1	17.475416	23.401863	19.82507
21-09-16 21:10	-1	16.310253	15.0992565	17.775955
21-09-16 21:20	-1	22.144518	29.853436	23.374826
21-09-16 21:30	-1	22.230513	24.563553	21.125591
21-09-16 21:40	-1	26.487356	19.668026	17.479595
21-09-16 21:50	-1	22.075102	16.845648	19.358906
21-09-16 22:00	-1	19.95397	15.680391	16.736263
21-09-16 22:10	-1	17.68103	18.069416	26.312298
21-09-16 22:20	-1	20.608662	17.945719	24.085331
21-09-16 22:30	-1	20.50896	20.507526	25.516443
21-09-16 22:40	-1	16.716114	16.871468	28.97698
21-09-16 22:50	-1	21.036957	27.70691	22.00558
21-09-16 23:00	-1	18.911251	20.559216	25.443247
21-09-16 23:10	-1	24.310806	27.838684	24.513945
21-09-16 23:20	-1	21.03045	22.74454	24.32898
21-09-16 23:30	-1	26.938227	25.34113	24.43304
21-09-16 23:40	-1	24.130856	14.899359	15.80858
21-09-16 23:50	-1	17.819508	18.413616	24.569035
21-09-17 00:00	-1	20.654373	16.7526	19.626774
21-09-17 00:10	-1	19.729725	19.94491	21.14423
21-09-17 00:20	-1	15.28362	19.519247	16.601744
21-09-17 00:30	-1	13.884381	17.2621	14.758084
21-09-17 00:40	-1	22.007446	21.250927	21.408628
21-09-17 00:50	-1	14.150055	14.518133	16.805836
21-09-17 01:00	-1	21.18198	20.384277	22.684393
21-09-17 01:10	-1	20.318752	21.048796	21.32838
21-09-17 01:20	-1	19.39758	19.896755	14.884288
21-09-17 01:30	-1	19.813047	20.12836	20.60495
21-09-17 01:40	-1	21.08114	18.720274	17.814207
21-09-17 01:50	-1	19.279942	18.449333	18.07745
21-09-17 02:00	-1	20.829407	18.103863	19.929134
21-09-17 02:10	-1	15.851338	15.226191	14.888199
21-09-17 02:20	-1	17.81284	20.143452	19.535036
21-09-17 02:30	-1	17.202374	29.878143	18.563326
21-09-17 02:40	-1	28.6106	29.773441	21.878841
21-09-17 02:50	-1	27.288452	21.534657	20.472546
21-09-17 03:00	-1	26.088236	21.074863	23.434322
21-09-17 03:10	-1	15.3206	15.308171	19.20562
21-09-17 03:20	-1	23.665144	22.095758	24.04032
21-09-17 03:30	-1	14.757263	12.054575	28.512995
21-09-17 03:40	-1	12.200509	12.016001	34.03761
21-09-17 03:50	-1	24.935646	22.026142	26.440002
21-09-17 04:00	-1	21.305862	24.468563	27.172077
21-09-17 04:10	-1	18.354404	21.270124	19.361578
21-09-17 04:20	-1	15.907473	13.786586	15.73945
21-09-17 04:30	-1	18.765783	21.26955	19.212114
21-09-17 04:40	-1	20.144821	19.813921	19.682913
21-09-17 04:50	-1	26.319363	16.517725	16.5427
21-09-17 05:00	-1	15.653407	18.790115	13.1598835
21-09-17 05:10	-1	17.857925	17.756943	22.1213
21-09-17 05:20	-1	24.021965	22.707523	20.375782
21-09-17 05:30	-1	23.776688	21.458126	24.994675
21-09-17 05:40	-1	13.253383	21.151869	14.433444
21-09-17 05:50	-1	19.407703	23.08952	22.60713
21-09-17 06:00	-1	29.796026	22.691784	26.91076
21-09-17 06:10	-1	22.743961	20.229126	29.619694
21-09-17 06:20	-1	24.459297	19.193684	20.972334
21-09-17 06:30	-1	18.57977	20.237942	16.092932
21-09-17 06:40	-1	24.479488	20.88472	18.690298
21-09-17 06:50	-1	21.537178	32.723724	19.038868
21-09-17 07:00	0	14.900113	25.585815	14.632692
21-09-17 07:10	0	17.006039	23.870417	17.415634
21-09-17 07:20	0	11.744502	22.317984	11.755216
21-09-17 07:30	0	23.111656	33.044464	22.994556
21-09-17 07:40	0	17.108753	25.37017	22.169907
21-09-17 07:50	0	20.753458	20.957035	24.689093
21-09-17 08:00	0	23.955296	16.510342	15.670694
21-09-17 08:10	0	23.95	11.95	11.95
21-09-17 08:20	0	23.95	26.38715	23.680374
21-09-17 08:30	0	24.653072	19.697773	18.593233
21-09-17 08:40	0	29.865137	18.112106	17.661095
21-09-17 08:50	0	35.889137	23.882235	23.880459
21-09-17 09:00	0	35.9	23.9	23.9
21-09-17 09:10	0	35.9	23.9	23.9
21-09-17 09:20	0	32.632526	22.830584	22.172163
21-09-17 09:30	0	23.55924	13.766693	13.033768
21-09-17 09:40	0	25.23373	5.4808455	4.8684683
21-09-17 09:50	0	23.020618	16.381008	14.977877
21-09-17 10:00	0	16.366962	10.598601	15.11501
21-09-17 10:10	0	14.332581	13.016504	14.423657
21-09-17 10:20	0	15.983406	16.994627	17.112045
21-09-17 10:30	0	17.409256	18.248287	15.420256
21-09-17 10:40	0	14.286453	15.900177	14.372885
21-09-17 10:50	0	22.432112	21.301495	21.655252
21-09-17 11:00	0	20.501478	17.54242	24.719849
21-09-17 11:10	0	23.136744	19.685825	20.789335
21-09-17 11:20	0	25.131577	20.51061	22.302233
21-09-17 11:30	0	21.376535	14.7049885	16.522633
21-09-17 11:40	0	14.7691145	19.447971	21.855518
21-09-17 11:50	0	24.213902	21.726639	22.496082
21-09-17 12:00	0	24.511265	23.597794	24.12643
21-09-17 12:10	0	26.721008	23.95	23.95
21-09-17 12:20	0	26.721008	23.95	23.95
21-09-17 12:30	0	23.79639	23.95197	22.621658
21-09-17 12:40	0	13.41125	26.388702	13.41125
21-09-17 12:50	0	11.95	26.743412	11.95
21-09-17 13:00	0	17.588095	25.696177	16.608902
21-09-17 13:10	0	26.721008	24.406506	24.413853
21-09-17 13:20	0	26.097168	25.23115	27.566422
21-09-17 13:30	0	21.440964	22.987675	20.227808
21-09-17 13:40	0	15.589152	23.849077	14.867142
21-09-17 13:50	0	15.846684	15.087156	26.357738
21-09-17 14:00	0	20.43447	23.089203	23.521408
21-09-17 14:10	0	9.912436	7.403994	10.4008465
21-09-17 14:20	0	13.335764	15.9773655	14.126913
21-09-17 14:30	0	15.00002	15.424669	17.340496
21-09-17 14:40	0	16.593985	17.680378	19.14127
21-09-17 14:50	0	23.393131	20.169361	23.259163
21-09-17 15:00	0	19.568819	11.501745	18.576351
21-09-17 15:10	0	24.0812	20.298214	21.498383
21-09-17 15:20	0	22.442688	25.727886	23.606205
21-09-17 15:30	0	16.935246	19.215872	16.891754
21-09-17 15:40	0	22.925804	24.294548	25.390041
21-09-17 15:50	0	15.59904	15.710077	14.235316
21-09-17 16:00	0	21.579765	7.81848	7.81848
21-09-17 16:10	0	12.295402	12.295402	12.306757
21-09-17 16:20	0	15.523173	15.788936	22.233446
21-09-17 16:30	0	16.780958	16.780958	25.071934
21-09-17 16:40	0	16.899853	16.899853	16.935247
21-09-17 16:50	0	16.899853	16.899853	16.935247
21-09-17 17:00	0	16.899853	16.899853	16.935247
21-09-17 17:10	0	17.632496	15.443983	17.054241
21-09-17 17:20	0	11.973357	14.878528	11.973357
21-09-17 17:30	0	11.965253	21.265257	11.965253
21-09-17 17:40	0	14.371565	19.594585	13.667343
21-09-17 17:50	0	24.640514	23.913126	23.95
21-09-17 18:00	0	13.930547	13.930547	24.30538
21-09-17 18:10	0	16.22881	14.956302	21.990732
21-09-17 18:20	0	27.432354	22.419289	26.725927
21-09-17 18:30	0	12.778724	21.954126	13.460851
21-09-17 18:40	0	16.519737	16.04669	18.261065
21-09-17 18:50	0	11.951772	11.951772	13.343547
21-09-17 19:00	0	12.509016	13.407224	16.194864
21-09-17 19:10	0	19.936981	13.590404	11.951848
21-09-17 19:20	0	21.307154	19.779278	17.912073
21-09-17 19:30	0	20.440912	14.860506	13.326927
21-09-17 19:40	0	26.976994	25.856348	32.51272
21-09-17 19:50	0	18.4542	25.96897	19.213001
21-09-17 20:00	0	20.307644	24.382374	28.08352
21-09-17 20:10	0	27.220942	15.227252	12.050534
21-09-17 20:20	0	17.346739	23.33811	18.806257
21-09-17 20:30	0	21.78542	21.73597	23.584227
21-09-17 20:40	0	19.74859	19.928532	24.043377
21-09-17 20:50	0	23.212673	27.092403	31.343533
21-09-17 21:00	0	20.875576	20.817738	25.724842
21-09-17 21:10	0	22.475004	22.371637	24.2632
21-09-17 21:20	0	16.724356	15.443388	21.115719
21-09-17 21:30	0	17.114313	17.654667	18.03288
21-09-17 21:40	0	16.038649	16.038649	27.59997
21-09-17 21:50	0	22.670406	30.850473	22.786348
21-09-17 22:00	0	23.887276	24.583702	28.112875
21-09-17 22:10	0	26.721811	24.268852	25.48254
21-09-17 22:20	0	28.433777	25.96986	18.211695
21-09-17 22:30	0	23.661411	26.466045	20.487864
21-09-17 22:40	0	16.581112	30.38211	18.374218
21-09-17 22:50	0	25.823536	15.810353	15.3634615
21-09-17 23:00	0	22.097895	23.647816	25.673548
21-09-17 23:10	0	23.55048	23.55451	26.282587
21-09-17 23:20	0	22.815258	20.143225	24.900173
21-09-17 23:30	0	23.74731	20.601109	17.150267
21-09-17 23:40	0	18.378643	23.71796	17.343405
21-09-17 23:50	0	24.408653	17.991074	16.494736
21-09-18 00:00	0	20.95073	15.712123	15.823244
21-09-18 00:10	0	15.8781185	21.018312	23.911552
21-09-18 00:20	0	20.632982	22.233528	22.711493
21-09-18 00:30	0	20.275152	19.084286	17.824768
21-09-18 00:40	0	15.6569395	21.967674	12.835469
21-09-18 00:50	0	19.141296	12.354845	8.085106
21-09-18 01:00	0	24.832436	15.944232	17.880127
21-09-18 01:10	0	14.791956	13.710472	15.840985
21-09-18 01:20	0	17.889555	17.31423	19.34763
21-09-18 01:30	0	18.316769	21.075085	15.98589
21-09-18 01:40	0	20.70852	21.956554	21.206879
21-09-18 01:50	0	24.099144	22.945257	26.852453
21-09-18 02:00	0	18.658924	17.82786	17.5443
21-09-18 02:10	0	14.191267	20.882076	14.503824
21-09-18 02:20	0	18.329773	19.600344	22.04517
21-09-18 02:30	0	21.333048	26.04281	25.920176
21-09-18 02:40	0	21.795565	23.128841	23.914099
21-09-18 02:50	0	13.373439	19.064615	17.27245
21-09-18 03:00	0	16.54105	16.271666	16.530354
21-09-18 03:10	0	22.425014	21.93219	24.06174
21-09-18 03:20	0	23.905834	23.740349	26.435751
21-09-18 03:30	0	21.140022	25.315979	21.198143
21-09-18 03:40	0	23.680632	24.100346	18.75683
21-09-18 03:50	0	21.31553	23.999659	22.14635
21-09-18 04:00	0	16.800327	25.838247	19.057217
21-09-18 04:10	0	22.087574	22.949955	17.782537
21-09-18 04:20	0	33.025356	19.516468	16.4534
21-09-18 04:30	0	26.969128	19.8089	17.98264
21-09-18 04:40	0	29.428894	18.790945	18.214058
21-09-18 04:50	0	20.149036	26.988644	20.270622
21-09-18 05:00	0	10.478722	18.997696	11.319084
21-09-18 05:10	0	14.864209	19.568325	17.998775
21-09-18 05:20	0	18.995672	18.585928	22.479565
21-09-18 05:30	0	18.89709	17.897797	19.918058
21-09-18 05:40	0	16.77468	25.897522	16.094776
21-09-18 05:50	0	22.342571	21.21688	21.133368
21-09-18 06:00	0	20.259666	23.043331	19.096975
21-09-18 06:10	0	16.888058	20.566883	18.52746
21-09-18 06:20	0	18.4732	19.75861	25.208086
21-09-18 06:30	0	19.311478	17.60184	18.875275
21-09-18 06:40	0	31.557606	17.185305	23.00262
21-09-18 06:50	0	12.60486	35.94436	12.60486
21-09-18 07:00	1	23.516705	29.787685	25.541271
21-09-18 07:10	1	23.9	23.9	35.9
21-09-18 07:20	1	23.881676	23.881676	36.30419
21-09-18 07:30	1	23.191763	23.191763	30.345276
21-09-18 07:40	1	16.530575	23.233448	15.820478
21-09-18 07:50	1	11.95	23.95	11.95
21-09-18 08:00	1	26.963984	21.444035	18.214226
21-09-18 08:10	1	33.654762	23.567472	23.584286
21-09-18 08:20	1	31.96763	15.1	15.1
21-09-18 08:30	1	32.62044	13.890399	13.890399
21-09-18 08:40	1	25.123516	22.987082	22.56172
21-09-18 08:50	1	23.9	27.884756	20.763124
21-09-18 09:00	1	24.014866	35.60625	23.768131
21-09-18 09:10	1	35.907005	23.835869	23.835869
21-09-18 09:20	1	17.580853	31.283178	14.964689
21-09-18 09:30	1	23.9	23.9	23.95
21-09-18 09:40	1	16.521948	23.744013	16.522346
21-09-18 09:50	1	23.670176	23.605753	20.297771
21-09-18 10:00	1	28.20805	18.132336	18.078302
21-09-18 10:10	1	25.091038	16.319029	16.664091
21-09-18 10:20	1	15.965937	16.189838	18.210842
21-09-18 10:30	1	18.026466	14.618082	23.912294
21-09-18 10:40	1	15.043715	14.683594	13.554219
21-09-18 10:50	1	18.13782	17.017153	15.434042
21-09-18 11:00	1	20.658451	24.807657	27.32757
21-09-18 11:10	1	24.349537	27.6716	30.380224
21-09-18 11:20	1	23.226505	24.744701	21.55107
21-09-18 11:30	1	24.9104	16.224197	15.109964
21-09-18 11:40	1	17.963028	14.044708	12.783216
21-09-18 11:50	1	17.191586	18.698841	20.931955
21-09-18 12:00	1	23.9	23.9	23.95
21-09-18 12:10	1	29.747295	18.964436	21.97344
21-09-18 12:20	1	22.876308	22.876308	36.75099
21-09-18 12:30	1	26.721008	26.721008	33.83507
21-09-18 12:40	1	17.22319	17.135185	28.012135
21-09-18 12:50	1	17.21098	11.952951	15.821379
21-09-18 13:00	1	22.31428	11.919726	11.919726
21-09-18 13:10	1	22.02301	21.153103	21.35851
21-09-18 13:20	1	25.671646	23.348148	28.780725
21-09-18 13:30	1	23.688099	24.036901	26.327663
21-09-18 13:40	1	23.09529	23.991217	30.923584
21-09-18 13:50	1	28.429718	25.132084	24.356949
21-09-18 14:00	1	33.615784	14.574786	14.741902
21-09-18 14:10	1	21.833075	13.680804	13.680804
21-09-18 14:20	1	22.342361	12.247622	11.869998
21-09-18 14:30	1	23.44037	13.133997	15.10869
21-09-18 14:40	1	16.935247	16.935247	26.721008
21-09-18 14:50	1	14.903168	14.903168	26.721008
21-09-18 15:00	1	19.22843	15.208196	16.540106
21-09-18 15:10	1	26.537079	16.935247	16.935247
21-09-18 15:20	1	20.805107	16.303514	15.562543
21-09-18 15:30	1	12.804248	16.078718	11.960284
21-09-18 15:40	1	14.627423	16.806278	14.533847
21-09-18 15:50	1	20.392826	22.290493	27.977509
21-09-18 16:00	1	23.9	23.9	35.9
21-09-18 16:10	1	23.9	23.9	35.961845
21-09-18 16:20	1	16.940046	22.93649	13.036525
21-09-18 16:30	1	22.033915	20.259094	22.621658
21-09-18 16:40	1	23.895802	22.890215	29.830585
21-09-18 16:50	1	23.9	23.9	37.328285
21-09-18 17:00	1	23.9	23.9	37.83666
21-09-18 17:10	1	24.087458	22.547695	33.466034
21-09-18 17:20	1	19.864294	11.95	11.95
21-09-18 17:30	1	18.258612	22.957783	18.127028
21-09-18 17:40	1	20.702066	22.780369	21.338146
21-09-18 17:50	1	34.296173	24.640514	24.122902
21-09-18 18:00	1	25.961884	26.590122	20.839226
21-09-18 18:10	1	16.899853	17.252354	13.695005
21-09-18 18:20	1	17.68566	20.723497	16.347355
21-09-18 18:30	1	24.711403	25.080967	22.308138
21-09-18 18:40	1	14.703151	23.953457	14.703151
21-09-18 18:50	1	25.27842	23.900948	23.234882
21-09-18 19:00	1	15.02125	17.46046	13.939293
21-09-18 19:10	1	14.971545	11.183253	14.592447
21-09-18 19:20	1	20.376627	15.442228	17.828833
21-09-18 19:30	1	13.832425	13.140724	23.89384
21-09-18 19:40	1	32.07695	23.236944	24.317417
21-09-18 19:50	1	28.532495	13.735837	13.892596
21-09-18 20:00	1	26.721008	26.721008	26.765736
21-09-18 20:10	1	26.627018	26.627018	26.765736
21-09-18 20:20	1	26.721008	25.800821	25.83067
21-09-18 20:30	1	26.721008	23.95	23.95
21-09-18 20:40	1	25.559996	23.764172	24.1989
21-09-18 20:50	1	23.1947	23.134426	30.122639
21-09-18 21:00	1	24.569988	24.569988	35.40958
21-09-18 21:10	1	26.721008	26.721008	33.83507
21-09-18 21:20	1	27.31425	26.497166	32.221634
21-09-18 21:30	1	24.193563	24.40656	24.77111
21-09-18 21:40	1	23.9	26.163227	23.9
21-09-18 21:50	1	16.688057	17.284006	28.881561
21-09-18 22:00	1	35.073856	20.947401	21.759863
21-09-18 22:10	1	33.83507	26.721008	26.721008
21-09-18 22:20	1	16.224365	24.06165	16.605556
21-09-18 22:30	1	16.019676	15.383288	25.619623
21-09-18 22:40	1	19.182312	20.250284	24.23706
21-09-18 22:50	1	19.179476	22.263525	27.398907
21-09-18 23:00	1	31.190685	25.12784	28.897278
21-09-18 23:10	1	25.844467	23.760075	28.747715
21-09-18 23:20	1	20.617844	20.317602	16.639776
21-09-18 23:30	1	20.681885	18.547636	17.072712
21-09-18 23:40	1	13.305631	15.37823	12.649791
21-09-18 23:50	1	18.96975	18.235912	17.43011
21-09-19 00:00	1	20.743814	15.624422	16.448711
21-09-19 00:10	1	15.020769	15.5344515	27.16116
21-09-19 00:20	1	18.499428	15.907733	16.461386
21-09-19 00:30	1	17.06729	17.3294	16.275019
21-09-19 00:40	1	16.631342	16.631432	16.89141
21-09-19 00:50	1	19.557116	16.188637	16.216167
21-09-19 01:00	1	18.556494	18.364824	18.580936
21-09-19 01:10	1	19.599207	16.509762	17.51447
21-09-19 01:20	1	16.633503	19.813242	16.245855
21-09-19 01:30	1	21.49574	18.366125	15.705737
21-09-19 01:40	1	12.71869	14.967352	20.978138
21-09-19 01:50	1	21.088165	23.04491	23.406736
21-09-19 02:00	1	19.142822	22.361391	19.32338
21-09-19 02:10	1	8.961686	19.855034	8.518222
21-09-19 02:20	1	22.139027	20.640224	23.087996
21-09-19 02:30	1	27.502466	18.047834	19.777597
21-09-19 02:40	1	24.201792	21.497114	22.160936
21-09-19 02:50	1	24.072178	20.496052	21.256966
21-09-19 03:00	1	17.47121	29.127447	17.58795
21-09-19 03:10	1	18.369305	19.110723	16.35231
21-09-19 03:20	1	18.185505	23.935343	18.661373
21-09-19 03:30	1	26.540623	18.129147	19.543118
21-09-19 03:40	1	29.895182	17.571238	17.336071
21-09-19 03:50	1	20.7784	15.760035	17.697935
21-09-19 04:00	1	22.227404	19.359453	18.891392
21-09-19 04:10	1	21.938332	18.938028	19.728174
21-09-19 04:20	1	24.41684	19.906206	13.681314
21-09-19 04:30	1	17.553923	22.886614	15.327185
21-09-19 04:40	1	19.584118	18.74423	14.974558
21-09-19 04:50	1	20.857967	16.154078	16.649792
21-09-19 05:00	1	19.105358	14.545888	15.276827
21-09-19 05:10	1	18.417612	18.971136	22.058216
21-09-19 05:20	1	15.635599	17.54126	16.774277
21-09-19 05:30	1	16.519287	21.155983	16.203297
21-09-19 05:40	1	20.429047	17.675041	14.238371
21-09-19 05:50	1	21.262375	25.16403	22.565739
21-09-19 06:00	1	17.8085	20.811102	24.036549
21-09-19 06:10	1	18.718304	19.815609	15.110126
21-09-19 06:20	1	13.647891	25.801168	13.647891
21-09-19 06:30	1	23.2516	27.447525	24.744188
21-09-19 06:40	1	18.16969	23.125874	18.653774
21-09-19 06:50	1	33.911255	26.620255	26.620255
21-09-19 07:00	2	26.419043	25.396679	23.24298
21-09-19 07:10	2	25.135962	25.404995	22.73193
21-09-19 07:20	2	24.192886	33.612133	26.267084
21-09-19 07:30	2	17.093378	17.093378	28.791138
21-09-19 07:40	2	23.72286	23.72286	24.199518
21-09-19 07:50	2	24.069263	25.70275	25.242376
21-09-19 08:00	2	26.049555	26.049555	31.488562
21-09-19 08:10	2	23.9	23.9	23.95
21-09-19 08:20	2	18.256144	18.256144	29.177109
21-09-19 08:30	2	20.047737	19.97237	25.461372
21-09-19 08:40	2	14.950645	14.421252	18.063976
21-09-19 08:50	2	13.82025	17.825903	14.006508
21-09-19 09:00	2	14.278517	28.802517	12.108353
21-09-19 09:10	2	19.925089	13.04915	13.573804
21-09-19 09:20	2	24.505747	16.734232	16.519638
21-09-19 09:30	2	19.983934	13.60845	13.215525
21-09-19 09:40	2	22.727901	18.854082	18.79163
21-09-19 09:50	2	23.9	19.3612	19.33035
21-09-19 10:00	2	26.303303	14.986517	14.581451
21-09-19 10:10	2	22.934227	24.499184	24.518137
21-09-19 10:20	2	22.267216	26.47327	19.72594
21-09-19 10:30	2	27.585968	24.352753	20.36903
21-09-19 10:40	2	34.162224	25.155636	25.153984
21-09-19 10:50	2	33.41375	25.510365	24.525984
21-09-19 11:00	2	31.734066	25.267426	25.062696
21-09-19 11:10	2	22.34843	20.873392	25.586117
21-09-19 11:20	2	18.664753	13.279497	17.168177
21-09-19 11:30	2	21.407227	19.85952	22.170242
21-09-19 11:40	2	16.246252	16.552158	12.913675
21-09-19 11:50	2	23.17042	16.495243	17.264137
21-09-19 12:00	2	20.764553	19.043173	22.227
21-09-19 12:10	2	14.826309	22.415386	15.313728
21-09-19 12:20	2	12.574897	15.875946	25.033676
21-09-19 12:30	2	18.234097	33.876606	18.234097
21-09-19 12:40	2	23.9	23.95	23.9
21-09-19 12:50	2	26.613876	24.747644	26.77599
21-09-19 13:00	2	17.283772	16.185284	25.974033
21-09-19 13:10	2	30.80325	21.831951	24.605164
21-09-19 13:20	2	35.9	23.9	23.9
21-09-19 13:30	2	33.521996	24.141779	23.827408
21-09-19 13:40	2	34.80273	25.400158	25.400158
21-09-19 13:50	2	34.377113	25.980494	25.980494
21-09-19 14:00	2	34.42754	22.483194	22.483194
21-09-19 14:10	2	31.391811	11.954378	14.747963
21-09-19 14:20	2	11.95	11.95	26.765736
21-09-19 14:30	2	15.468738	11.95	23.258362
21-09-19 14:40	2	27.778976	9.232905	9.232905
21-09-19 14:50	2	24.699118	20.700985	20.700985
21-09-19 15:00	2	20.261703	20.189432	20.183239
21-09-19 15:10	2	14.841169	17.200266	12.017065
21-09-19 15:20	2	15.600515	21.345348	22.876606
21-09-19 15:30	2	14.460124	15.598261	20.85624
21-09-19 15:40	2	23.57077	23.868006	35.177578
21-09-19 15:50	2	23.940498	25.549084	28.884556
21-09-19 16:00	2	23.9043	24.053604	32.770714
21-09-19 16:10	2	20.846533	24.62247	20.88363
21-09-19 16:20	2	15.613642	18.98158	15.57028
21-09-19 16:30	2	16.899853	16.899853	22.6003
21-09-19 16:40	2	17.22587	14.6844225	16.546825
21-09-19 16:50	2	28.497763	16.126453	16.10815
21-09-19 17:00	2	32.846504	15.724263	15.724263
21-09-19 17:10	2	22.512964	22.955427	20.813541
21-09-19 17:20	2	23.893106	26.473942	23.902699
21-09-19 17:30	2	23.948055	24.495157	22.023146
21-09-19 17:40	2	20.12447	18.377796	19.102503
21-09-19 17:50	2	16.016464	16.953035	16.145107
21-09-19 18:00	2	26.256565	24.16167	26.631573
21-09-19 18:10	2	22.213398	23.297386	27.312332
21-09-19 18:20	2	14.704287	14.704287	23.95
21-09-19 18:30	2	16.743052	16.73207	25.947062
21-09-19 18:40	2	23.9	23.9	23.95
21-09-19 18:50	2	23.585863	22.587826	21.649061
21-09-19 19:00	2	13.335652	17.955128	17.968502
21-09-19 19:10	2	11.95	23.9	11.95
21-09-19 19:20	2	20.8	25.980494	20.8
21-09-19 19:30	2	25.547422	25.322424	24.643246
21-09-19 19:40	2	26.721008	23.947025	24.156168
21-09-19 19:50	2	26.721008	26.721008	33.83507
21-09-19 20:00	2	16.36461	13.833191	28.965893
21-09-19 20:10	2	16.77518	17.748095	25.489883
21-09-19 20:20	2	24.320848	24.524364	29.318005
21-09-19 20:30	2	23.580006	18.710049	21.477222
21-09-19 20:40	2	23.283207	22.10426	22.05398
21-09-19 20:50	2	18.207022	22.03257	20.892282
21-09-19 21:00	2	12.014341	13.286939	15.494223
21-09-19 21:10	2	11.86753	11.909129	16.756445
21-09-19 21:20	2	18.083557	22.128664	17.737251
21-09-19 21:30	2	21.538588	18.398111	25.611374
21-09-19 21:40	2	13.614397	14.8819065	25.558308
21-09-19 21:50	2	15.005481	15.241185	20.510448
21-09-19 22:00	2	28.204351	24.920843	25.203308
21-09-19 22:10	2	26.956573	25.09236	24.764997
21-09-19 22:20	2	24.506891	31.967627	24.487587
21-09-19 22:30	2	20.756464	23.080256	19.983858
21-09-19 22:40	2	19.699036	18.730005	24.735199
21-09-19 22:50	2	22.95982	17.824274	19.448248
21-09-19 23:00	2	25.092873	16.89854	18.237614
21-09-19 23:10	2	21.299074	15.438535	15.145955
21-09-19 23:20	2	21.271854	9.676193	7.5308557
21-09-19 23:30	2	15.11765	23.009384	13.793551
21-09-19 23:40	2	16.953564	16.87508	16.781912
21-09-19 23:50	2	19.31461	17.003452	20.692272
21-09-20 00:00	2	18.977503	17.343273	17.294416
21-09-20 00:10	2	23.486359	21.720156	19.197117
21-09-20 00:20	2	12.302394	20.831001	12.322238
21-09-20 00:30	2	13.673319	20.052011	15.4126005
21-09-20 00:40	2	15.236227	15.317874	11.756756
21-09-20 00:50	2	17.474606	14.390361	11.898573
21-09-20 01:00	2	15.714429	12.020633	12.381564
21-09-20 01:10	2	17.70101	16.36473	17.688168
21-09-20 01:20	2	16.738678	16.223465	16.514328
21-09-20 01:30	2	15.079697	14.138791	18.34617
21-09-20 01:40	2	16.403889	15.958166	18.766836
21-09-20 01:50	2	15.556509	13.257483	17.307434
21-09-20 02:00	2	17.016697	18.357468	16.571415
21-09-20 02:10	2	18.241535	19.08023	16.219809
21-09-20 02:20	2	14.518465	14.715526	18.140095
21-09-20 02:30	2	20.56326	22.5752	21.711082
21-09-20 02:40	2	21.323132	12.590178	14.551923
21-09-20 02:50	2	21.699877	21.427343	21.97
21-09-20 03:00	2	23.17857	25.660229	21.91983
21-09-20 03:10	2	22.70631	21.051682	19.467203
21-09-20 03:20	2	22.720432	26.154743	20.550877
21-09-20 03:30	2	29.131845	23.3446	24.802767
21-09-20 03:40	2	9.758575	6.7376776	37.16988
21-09-20 03:50	2	24.247782	21.609293	26.474314
21-09-20 04:00	2	26.641056	19.83727	19.213552
21-09-20 04:10	2	28.442785	15.463979	14.068338
21-09-20 04:20	2	29.040035	17.345476	17.367275
21-09-20 04:30	2	25.025997	21.036692	23.931406
21-09-20 04:40	2	28.99317	26.600702	20.27701
21-09-20 04:50	2	18.405598	21.60735	19.093542
21-09-20 05:00	2	20.032532	15.531691	15.123453
21-09-20 05:10	2	15.511287	17.580502	17.251812
21-09-20 05:20	2	18.879921	17.929554	19.15609
21-09-20 05:30	2	17.172407	22.800825	17.831518
21-09-20 05:40	2	17.513147	19.833445	20.925108
21-09-20 05:50	2	17.982235	19.800755	22.147991
21-09-20 06:00	2	17.820166	22.23434	19.800219
21-09-20 06:10	2	20.838919	17.40777	17.941677
21-09-20 06:20	2	22.045313	22.634436	24.780119
21-09-20 06:30	2	19.1775	19.449291	20.632904
21-09-20 06:40	2	24.003689	23.999561	23.285421
21-09-20 06:50	2	26.231827	23.148222	30.346624
21-09-20 07:00	3	16.827133	29.810806	19.36285
21-09-20 07:10	3	13.805524	26.099064	12.931254
21-09-20 07:20	3	36.04723	13.997498	13.899282
21-09-20 07:30	3	21.490997	14.573343	13.428518
21-09-20 07:40	3	9.539125	23.623257	8.514692
21-09-20 07:50	3	23.951685	26.544413	24.685324
21-09-20 08:00	3	24.090992	26.509808	24.589003
21-09-20 08:10	3	23.927967	24.079948	34.94512
21-09-20 08:20	3	20.794369	23.9	29.607275
21-09-20 08:30	3	11.95	23.9	11.95
21-09-20 08:40	3	11.945952	25.861767	11.94556
21-09-20 08:50	3	15.590137	18.690018	12.333395
21-09-20 09:00	3	25.302505	26.17504	22.082453
21-09-20 09:10	3	17.070742	28.307941	17.070871
21-09-20 09:20	3	7.608485	10.25758	12.133315
21-09-20 09:30	3	11.665595	16.671326	11.654422
21-09-20 09:40	3	15.863611	12.875333	11.230846
21-09-20 09:50	3	18.827003	21.00542	16.379408
21-09-20 10:00	3	16.375946	14.619156	21.111876
21-09-20 10:10	3	16.292229	23.055153	15.203962
21-09-20 10:20	3	16.441296	24.463045	20.009924
21-09-20 10:30	3	13.480922	13.480922	18.856441
21-09-20 10:40	3	16.396757	11.476405	15.620079
21-09-20 10:50	3	16.879599	11.953119	12.450621
21-09-20 11:00	3	15.689928	13.156702	19.70071
21-09-20 11:10	3	13.46813	19.435884	15.996519
21-09-20 11:20	3	11.9932	23.910257	11.960743
21-09-20 11:30	3	19.213194	17.23183	13.993091
21-09-20 11:40	3	16.828415	20.198338	12.0756235
21-09-20 11:50	3	19.487457	12.882004	14.61022
21-09-20 12:00	3	18.982075	16.50875	16.600254
21-09-20 12:10	3	28.511112	23.134377	22.129519
21-09-20 12:20	3	13.590671	32.432854	13.126742
21-09-20 12:30	3	20.06059	22.167538	13.336301
21-09-20 12:40	3	22.983831	16.699884	13.437216
21-09-20 12:50	3	27.491755	27.137365	21.536917
21-09-20 13:00	3	21.284643	27.019531	24.505976
21-09-20 13:10	3	23.840578	33.83507	23.840578
21-09-20 13:20	3	23.20564	33.83507	23.20564
21-09-20 13:30	3	26.368458	33.58039	26.368458
21-09-20 13:40	3	23.282436	28.738037	26.061472
21-09-20 13:50	3	14.471716	14.015643	17.649912
21-09-20 14:00	3	26.721008	21.12741	21.12741
21-09-20 14:10	3	18.525356	21.638727	15.0426235
21-09-20 14:20	3	27.086878	23.9	23.9
21-09-20 14:30	3	23.983967	23.728718	23.728718
21-09-20 14:40	3	25.46252	23.865717	21.229492
21-09-20 14:50	3	11.959328	22.208885	12.669927
21-09-20 15:00	3	11.992563	23.522987	12.101554
21-09-20 15:10	3	20.71013	23.916256	19.147745
21-09-20 15:20	3	24.658825	23.146696	23.00511
21-09-20 15:30	3	20.189524	20.171125	17.304934
21-09-20 15:40	3	15.733576	15.384389	14.893061
21-09-20 15:50	3	16.61319	14.134544	16.20038
21-09-20 16:00	3	17.7802	14.335675	15.142542
21-09-20 16:10	3	16.212923	16.675034	19.379246
21-09-20 16:20	3	21.67208	24.454746	28.81311
21-09-20 16:30	3	19.532375	26.870356	25.448008
21-09-20 16:40	3	14.073761	14.073761	34.016792
21-09-20 16:50	3	20.793957	22.200808	27.086864
21-09-20 17:00	3	20.773407	29.569279	20.770275
21-09-20 17:10	3	10.3372	27.706318	10.3372
21-09-20 17:20	3	20.813126	26.700161	20.812923
21-09-20 17:30	3	24.449642	24.180798	22.18451
21-09-20 17:40	3	16.64906	21.829725	13.681885
21-09-20 17:50	3	12.0	23.900003	12.0
21-09-20 18:00	3	12.0	15.396025	11.963268
21-09-20 18:10	3	7.51657	13.658618	17.247099
21-09-20 18:20	3	10.687883	16.085896	10.457468
21-09-20 18:30	3	11.95	20.989986	11.95
21-09-20 18:40	3	11.95	22.687683	11.95
21-09-20 18:50	3	12.051651	17.97916	12.051651
21-09-20 19:00	3	12.490629	15.517324	12.542778
21-09-20 19:10	3	23.475698	22.505833	24.295547
21-09-20 19:20	3	6.486913	17.77287	9.930131
21-09-20 19:30	3	14.044635	19.546764	20.743076
21-09-20 19:40	3	16.600307	18.219357	16.57449
21-09-20 19:50	3	13.110056	15.539139	17.932331
21-09-20 20:00	3	13.58386	16.141354	14.008121
21-09-20 20:10	3	15.378624	15.506482	16.555176
21-09-20 20:20	3	16.781004	16.899853	23.372883
21-09-20 20:30	3	15.724263	15.724263	23.906193
21-09-20 20:40	3	15.772047	14.969625	23.135538
21-09-20 20:50	3	23.794079	20.815914	23.47627
21-09-20 21:00	3	19.646921	18.220684	24.591572
21-09-20 21:10	3	23.9	35.9	23.9
21-09-20 21:20	3	23.9958	35.811962	23.93092
21-09-20 21:30	3	26.994892	25.388557	22.494461
21-09-20 21:40	3	21.96908	21.07013	21.018131
21-09-20 21:50	3	25.352894	18.594494	18.592941
21-09-20 22:00	3	24.726786	18.620157	20.079985
21-09-20 22:10	3	24.738974	21.261097	29.462574
21-09-20 22:20	3	25.182068	33.506664	25.182068
21-09-20 22:30	3	16.225569	28.082178	15.895267
21-09-20 22:40	3	13.792017	33.70893	14.232974
21-09-20 22:50	3	24.800024	21.010828	22.466507
21-09-20 23:00	3	17.444792	17.0418	16.976755
21-09-20 23:10	3	17.27652	19.338886	15.883919
21-09-20 23:20	3	22.145153	16.381445	15.908231
21-09-20 23:30	3	9.87995	15.827746	10.961589
21-09-20 23:40	3	22.974827	21.314602	23.57623
21-09-20 23:50	3	14.361837	16.914478	19.662605
21-09-21 00:00	3	19.961483	20.413298	18.93153
21-09-21 00:10	3	17.13745	21.186897	14.899858
21-09-21 00:20	3	23.849361	23.02383	22.421362
21-09-21 00:30	3	14.297926	24.48383	15.079167
21-09-21 00:40	3	20.837156	21.990046	23.14628
21-09-21 00:50	3	16.038837	19.473326	19.574001
21-09-21 01:00	3	15.867068	23.325588	15.299845
21-09-21 01:10	3	25.141737	21.655468	21.084705
21-09-21 01:20	3	18.991081	15.195097	22.91774
21-09-21 01:30	3	20.787788	14.396594	18.055538
21-09-21 01:40	3	17.79336	17.294107	22.549854
21-09-21 01:50	3	20.042645	20.229465	26.268183
21-09-21 02:00	3	20.67919	16.061325	17.164759
21-09-21 02:10	3	16.182844	17.573734	17.565548
21-09-21 02:20	3	9.909088	17.996761	11.995082
21-09-21 02:30	3	16.534075	19.609081	15.60961
21-09-21 02:40	3	22.291586	19.390966	21.082094
21-09-21 02:50	3	14.29086	14.890515	17.211025
21-09-21 03:00	3	15.73287	17.91158	14.381528
21-09-21 03:10	3	18.523314	18.935492	18.77965
21-09-21 03:20	3	21.939993	17.455343	18.41946
21-09-21 03:30	3	21.833105	21.40394	21.077724
21-09-21 03:40	3	22.500101	16.523527	18.17339
21-09-21 03:50	3	21.755568	21.261414	20.59685
21-09-21 04:00	3	16.90041	21.432507	16.90949
21-09-21 04:10	3	17.969059	21.14484	16.433868
21-09-21 04:20	3	23.912107	23.330029	23.95168
21-09-21 04:30	3	24.273142	19.462353	20.584381
21-09-21 04:40	3	17.907658	18.699884	17.170639
21-09-21 04:50	3	25.5433	18.361614	18.594545
21-09-21 05:00	3	14.448366	14.87458	14.353167
21-09-21 05:10	3	13.69811	19.11752	12.978299
21-09-21 05:20	3	19.335804	21.82	23.716976
21-09-21 05:30	3	21.297895	21.173803	31.95235
21-09-21 05:40	3	23.019445	23.085987	31.930828
21-09-21 05:50	3	17.698086	31.079441	21.286566
21-09-21 06:00	3	21.69213	23.55257	23.741848
21-09-21 06:10	3	24.355371	25.548893	24.355371
21-09-21 06:20	3	26.116617	31.74346	25.038876
21-09-21 06:30	3	18.790277	21.155407	20.580082
21-09-21 06:40	3	25.397419	24.870565	27.318563
21-09-21 06:50	3	24.640514	24.640514	26.544834
21-09-21 07:00	4	24.873259	23.91734	23.95
21-09-21 07:10	4	23.593426	23.577871	24.164013
21-09-21 07:20	4	22.599583	19.450346	24.091175
21-09-21 07:30	4	26.285595	25.005285	23.865376
21-09-21 07:40	4	25.55455	32.491493	23.717743
21-09-21 07:50	4	24.10052	34.430424	22.432276
21-09-21 08:00	4	23.620804	35.810375	23.602104
21-09-21 08:10	4	16.18946	18.032385	14.162915
21-09-21 08:20	4	17.745754	18.224682	16.492723
21-09-21 08:30	4	14.085562	17.588837	15.306079
21-09-21 08:40	4	19.836647	17.59843	13.736349
21-09-21 08:50	4	19.903378	19.664345	24.911108
21-09-21 09:00	4	21.228971	23.110958	29.109415
21-09-21 09:10	4	15.219566	14.727396	26.23645
21-09-21 09:20	4	25.073933	23.920872	23.95
21-09-21 09:30	4	23.9	23.9	23.95
21-09-21 09:40	4	23.318012	23.393475	23.355268
21-09-21 09:50	4	23.840439	18.564014	17.798304
21-09-21 10:00	4	19.05144	18.529886	16.45361
21-09-21 10:10	4	16.204409	16.672573	12.28573
21-09-21 10:20	4	16.529108	13.13352	12.401982
21-09-21 10:30	4	12.87549	17.188137	10.79419
21-09-21 10:40	4	9.344707	9.768394	26.073431
21-09-21 10:50	4	24.331127	22.99802	21.757793
21-09-21 11:00	4	22.37956	24.06007	21.47788
21-09-21 11:10	4	23.81137	23.862007	23.779213
21-09-21 11:20	4	19.049225	23.941242	17.49581
21-09-21 11:30	4	26.4045	23.944523	23.949987
21-09-21 11:40	4	23.9	23.9	23.95
21-09-21 11:50	4	23.9	23.9	23.95
21-09-21 12:00	4	16.172396	20.834896	15.96654
21-09-21 12:10	4	14.45258	13.200946	13.254908
21-09-21 12:20	4	26.01823	20.27626	28.15621
21-09-21 12:30	4	13.598132	23.157536	16.959164
21-09-21 12:40	4	16.781492	17.030163	16.781492
21-09-21 12:50	4	13.338976	24.045492	13.338976
21-09-21 13:00	4	31.115906	14.29215	13.084312
21-09-21 13:10	4	24.311733	23.408504	34.89969
21-09-21 13:20	4	24.612062	23.913912	32.880238
21-09-21 13:30	4	24.021976	23.90446	27.55134
21-09-21 13:40	4	10.277801	10.283344	17.10487
21-09-21 13:50	4	18.183968	27.122608	20.762093
21-09-21 14:00	4	23.700987	32.943214	23.911556
21-09-21 14:10	4	23.95	23.95	26.72005
21-09-21 14:20	4	23.865961	14.211098	14.682035
21-09-21 14:30	4	17.939533	14.985365	13.131851
21-09-21 14:40	4	15.011116	21.295086	14.4474
21-09-21 14:50	4	20.900402	24.560137	20.863094
21-09-21 15:00	4	23.95	23.9	23.9
21-09-21 15:10	4	17.122168	17.639698	17.087894
21-09-21 15:20	4	24.066277	25.276867	23.938839
21-09-21 15:30	4	23.9	23.9	23.95
21-09-21 15:40	4	21.707907	22.256796	24.726765
21-09-21 15:50	4	16.86903	15.22793	17.908846
21-09-21 16:00	4	20.740744	14.071428	17.603584
21-09-21 16:10	4	23.9	23.9	23.95
21-09-21 16:20	4	15.980164	15.991751	22.44072
21-09-21 16:30	4	14.284433	14.038017	21.560846
21-09-21 16:40	4	19.326965	16.317762	19.506176
21-09-21 16:50	4	22.102724	16.462467	16.49273
21-09-21 17:00	4	15.340279	25.741318	15.340279
21-09-21 17:10	4	14.676084	20.69423	14.795441
21-09-21 17:20	4	23.885845	23.74149	32.584232
21-09-21 17:30	4	16.990002	21.647928	19.259346
21-09-21 17:40	4	23.95	23.839092	23.839865
21-09-21 17:50	4	24.032288	23.397701	23.397701
21-09-21 18:00	4	23.953457	21.040365	21.040365
21-09-21 18:10	4	23.203655	12.983789	12.592296
21-09-21 18:20	4	11.936875	26.099651	11.936875
21-09-21 18:30	4	15.7224	25.847912	15.706769
21-09-21 18:40	4	23.96179	23.836666	23.836666
21-09-21 18:50	4	13.862009	17.31359	13.353239
21-09-21 19:00	4	12.48741	12.975206	12.730398
21-09-21 19:10	4	20.616205	9.638945	9.52818
21-09-21 19:20	4	14.542746	15.494387	13.249069
21-09-21 19:30	4	18.840004	20.933197	21.553654
21-09-21 19:40	4	23.852755	15.008397	16.887823
21-09-21 19:50	4	17.328188	14.971029	31.201513
21-09-21 20:00	4	21.322851	32.129723	26.943615
21-09-21 20:10	4	23.9	37.119785	23.9
21-09-21 20:20	4	23.610867	32.603825	22.849329
21-09-21 20:30	4	13.018446	11.373164	11.374627
21-09-21 20:40	4	20.559828	21.722446	23.802633
21-09-21 20:50	4	30.482111	17.712132	18.54681
21-09-21 21:00	4	29.924118	14.384386	15.411845
21-09-21 21:10	4	33.83507	16.899853	16.899853
21-09-21 21:20	4	33.83507	16.899853	16.899853
21-09-21 21:30	4	24.04444	16.899853	16.899853
21-09-21 21:40	4	17.760962	13.244906	13.92745
21-09-21 21:50	4	13.279808	13.924879	20.235676
21-09-21 22:00	4	13.16879	13.169563	22.458893
21-09-21 22:10	4	17.539509	17.51854	17.708689
21-09-21 22:20	4	28.349096	22.110012	20.139164
21-09-21 22:30	4	25.310335	26.078747	24.550186
21-09-21 22:40	4	14.078006	18.308575	21.204407
21-09-21 22:50	4	19.516842	23.478512	14.939115
21-09-21 23:00	4	16.171406	16.115767	13.181354
21-09-21 23:10	4	26.516178	13.00662	12.796872
21-09-21 23:20	4	13.996137	13.988179	14.59907
21-09-21 23:30	4	20.135273	20.274652	19.254055
21-09-21 23:40	4	13.221707	13.001111	22.901875
21-09-21 23:50	4	17.604044	19.920631	13.647868
21-09-22 00:00	4	24.492748	19.037914	17.557955
21-09-22 00:10	4	26.02301	22.878319	22.61414
21-09-22 00:20	4	22.113148	23.85942	22.104624
21-09-22 00:30	4	15.1313	23.43667	21.921526
21-09-22 00:40	4	19.326542	20.41698	21.889753
21-09-22 00:50	4	15.860872	16.303244	18.559963
21-09-22 01:00	4	14.733813	20.910116	15.7191925
21-09-22 01:10	4	19.190193	25.800146	20.13656
21-09-22 01:20	4	16.901665	26.649454	16.902405
21-09-22 01:30	4	16.080025	25.929188	16.522175
21-09-22 01:40	4	15.514444	20.83769	15.592755
21-09-22 01:50	4	19.345236	16.56805	19.645956
21-09-22 02:00	4	19.93182	19.32211	24.181643
21-09-22 02:10	4	15.492739	20.497883	21.295801
21-09-22 02:20	4	18.824993	17.550526	15.436833
21-09-22 02:30	4	13.773268	14.565203	16.60283
21-09-22 02:40	4	20.835735	12.668058	11.803473
21-09-22 02:50	4	27.716608	18.377453	17.4091
21-09-22 03:00	4	26.586166	17.70454	17.515295
21-09-22 03:10	4	25.241787	14.894577	14.742628
21-09-22 03:20	4	20.509819	15.878059	15.129913
21-09-22 03:30	4	23.544077	19.580149	17.417974
21-09-22 03:40	4	26.07394	17.256237	18.765299
21-09-22 03:50	4	26.765736	16.899853	16.899853
21-09-22 04:00	4	24.904924	18.288563	18.390987
21-09-22 04:10	4	18.525322	17.19582	15.932053
21-09-22 04:20	4	24.330563	25.593212	27.416538
21-09-22 04:30	4	23.573246	24.476068	26.37115
21-09-22 04:40	4	18.19489	20.797684	20.1939
21-09-22 04:50	4	21.122889	23.731104	23.016872
21-09-22 05:00	4	19.477066	23.822582	16.74035
21-09-22 05:10	4	18.488888	21.405504	22.335659
21-09-22 05:20	4	23.131042	26.99615	23.871067
21-09-22 05:30	4	26.945011	24.9407	26.622303
21-09-22 05:40	4	19.526453	28.32717	25.658539
21-09-22 05:50	4	17.99349	17.417597	19.61793
21-09-22 06:00	4	14.251058	15.846685	14.845125
21-09-22 06:10	4	17.86992	15.551226	23.067827
21-09-22 06:20	4	20.72347	20.178408	25.764185
21-09-22 06:30	4	19.260578	20.267445	21.099375
21-09-22 06:40	4	16.070808	21.31159	16.311096
21-09-22 06:50	4	32.37347	24.421705	24.421705
21-09-22 07:00	5	29.519485	25.110363	23.569603
21-09-22 07:10	5	17.515842	20.46242	14.81909
21-09-22 07:20	5	18.91737	18.548069	15.468854
21-09-22 07:30	5	14.8	20.396942	11.95
21-09-22 07:40	5	15.475438	34.875748	15.008097
21-09-22 07:50	5	11.958745	35.876503	11.958745
21-09-22 08:00	5	20.142487	30.261566	14.844658
21-09-22 08:10	5	35.9	23.9	23.9
21-09-22 08:20	5	36.87847	17.653736	17.653736
21-09-22 08:30	5	19.396856	11.970713	12.054762
21-09-22 08:40	5	11.958893	16.359241	13.137456
21-09-22 08:50	5	11.95	23.95	11.95
21-09-22 09:00	5	11.256853	21.724838	11.876684
21-09-22 09:10	5	12.0	12.0	16.899853
21-09-22 09:20	5	11.963125	11.963125	13.249336
21-09-22 09:30	5	12.08032	12.077798	17.906233
21-09-22 09:40	5	12.70496	16.777803	18.438717
21-09-22 09:50	5	13.64942	19.821957	18.055746
21-09-22 10:00	5	14.425488	22.957893	16.72576
21-09-22 10:10	5	20.855211	11.983773	11.994193
21-09-22 10:20	5	14.481061	12.014195	20.813126
21-09-22 10:30	5	11.962605	11.962605	23.95
21-09-22 10:40	5	21.031565	14.879364	19.49982
21-09-22 10:50	5	26.721008	20.826212	20.826212
21-09-22 11:00	5	20.638866	17.629198	21.592207
21-09-22 11:10	5	14.1688	11.9556	21.731201
21-09-22 11:20	5	19.999594	11.95	11.95
21-09-22 11:30	5	23.75674	10.437788	10.515481
21-09-22 11:40	5	15.249733	9.298331	12.732885
21-09-22 11:50	5	13.295581	11.436296	14.774994
21-09-22 12:00	5	21.604765	21.604105	20.44595
21-09-22 12:10	5	20.16516	19.36752	21.433643
21-09-22 12:20	5	18.497478	21.337587	18.569918
21-09-22 12:30	5	20.094294	24.387962	20.227108
21-09-22 12:40	5	21.347479	24.782284	21.336767
21-09-22 12:50	5	27.913355	23.470888	22.850231
21-09-22 13:00	5	23.643745	14.755231	11.015023
21-09-22 13:10	5	16.109447	27.153198	16.08125
21-09-22 13:20	5	21.822756	21.846382	22.095282
21-09-22 13:30	5	14.243048	17.64349	18.64732
21-09-22 13:40	5	12.23081	14.887644	25.911158
21-09-22 13:50	5	14.670801	13.076502	29.835245
21-09-22 14:00	5	16.65499	13.673999	14.101102
21-09-22 14:10	5	16.128946	20.696138	16.1464
21-09-22 14:20	5	23.045616	23.05633	24.074696
21-09-22 14:30	5	23.896687	23.9	23.946667
21-09-22 14:40	5	20.222597	23.9	20.2572
21-09-22 14:50	5	15.058711	28.54864	15.058711
21-09-22 15:00	5	16.786808	21.995525	14.778534
21-09-22 15:10	5	11.95	23.95	11.95
21-09-22 15:20	5	20.811598	21.185184	19.436842
21-09-22 15:30	5	16.574001	11.951371	19.326
21-09-22 15:40	5	13.65357	13.69747	13.904767
21-09-22 15:50	5	20.684887	20.699879	20.731081
21-09-22 16:00	5	22.841228	21.16665	21.220375
21-09-22 16:10	5	16.935247	15.671367	15.671367
21-09-22 16:20	5	13.21627	16.81255	13.373586
21-09-22 16:30	5	11.95	14.788126	11.95
21-09-22 16:40	5	15.240268	20.109097	15.689623
21-09-22 16:50	5	16.810602	13.453682	13.247708
21-09-22 17:00	5	13.582762	24.276897	12.981036
21-09-22 17:10	5	10.912279	26.721008	10.912279
21-09-22 17:20	5	12.171473	21.630386	12.154364
21-09-22 17:30	5	11.984468	25.262608	12.447625
21-09-22 17:40	5	12.136401	26.702602	12.136401
21-09-22 17:50	5	11.957288	15.32287	16.084738
21-09-22 18:00	5	11.951604	14.863596	13.981532
21-09-22 18:10	5	11.945352	23.284718	11.945352
21-09-22 18:20	5	11.95	23.9	11.95
21-09-22 18:30	5	19.492285	24.446434	19.573786
21-09-22 18:40	5	15.588579	15.062612	14.2049465
21-09-22 18:50	5	26.503153	12.422766	12.229272
21-09-22 19:00	5	19.94605	15.4708805	13.841115
21-09-22 19:10	5	18.180048	21.482426	18.439756
21-09-22 19:20	5	11.80855	13.318319	13.299746
21-09-22 19:30	5	24.202742	13.480141	13.608912
21-09-22 19:40	5	20.314085	14.742218	14.431349
21-09-22 19:50	5	23.618986	22.000362	24.350613
21-09-22 20:00	5	23.664877	23.661654	23.709934
21-09-22 20:10	5	22.882437	22.882437	23.227913
21-09-22 20:20	5	15.612221	18.52807	14.763852
21-09-22 20:30	5	27.576239	22.248518	22.249668
21-09-22 20:40	5	21.98474	22.564127	24.134396
21-09-22 20:50	5	22.341927	24.449255	21.164537
21-09-22 21:00	5	13.199509	12.086687	24.72772
21-09-22 21:10	5	17.33559	12.403939	29.14657
21-09-22 21:20	5	23.599106	19.122452	26.076797
21-09-22 21:30	5	26.16164	22.455372	22.968487
21-09-22 21:40	5	13.688271	13.688271	35.26719
21-09-22 21:50	5	26.848125	20.972218	26.560703
21-09-22 22:00	5	32.36247	14.794939	14.770905
21-09-22 22:10	5	17.236063	14.932272	15.117929
21-09-22 22:20	5	15.316404	21.693647	14.701036
21-09-22 22:30	5	25.84544	19.622223	20.568548
21-09-22 22:40	5	25.781021	21.05041	19.41547
21-09-22 22:50	5	25.41041	25.222763	22.273602
21-09-22 23:00	5	16.954803	24.45979	16.954803
21-09-22 23:10	5	22.668186	23.597425	22.58689
21-09-22 23:20	5	25.448757	22.20634	20.176027
21-09-22 23:30	5	20.835247	15.999144	26.631573
21-09-22 23:40	5	25.782705	19.748665	24.561874
21-09-22 23:50	5	12.144153	24.085669	12.067784
21-09-23 00:00	5	14.8151245	24.406012	14.203352
21-09-23 00:10	5	13.28107	22.232737	13.666371
21-09-23 00:20	5	13.724596	16.589977	14.603575
21-09-23 00:30	5	15.814142	16.808151	15.548451
21-09-23 00:40	5	13.378763	18.054213	20.555418
21-09-23 00:50	5	21.681332	15.131592	16.609554
21-09-23 01:00	5	15.153366	14.529193	17.570616
21-09-23 01:10	5	11.033816	11.104081	16.492704
21-09-23 01:20	5	14.700525	14.413312	15.523117
21-09-23 01:30	5	16.304714	15.387179	12.589094
21-09-23 01:40	5	14.493625	12.749464	11.997583
21-09-23 01:50	5	16.698412	15.136335	14.544916
21-09-23 02:00	5	19.413002	25.933416	21.95921
21-09-23 02:10	5	20.03315	22.516464	21.307205
21-09-23 02:20	5	19.22912	16.852654	16.691357
21-09-23 02:30	5	17.20475	20.886478	16.204235
21-09-23 02:40	5	16.397644	21.702593	18.466238
21-09-23 02:50	5	16.588444	19.4976	17.005344
21-09-23 03:00	5	17.26397	15.710381	13.273001
21-09-23 03:10	5	22.924778	16.47829	17.556723
21-09-23 03:20	5	26.52854	19.735306	22.705786
21-09-23 03:30	5	13.892731	23.089603	14.893854
21-09-23 03:40	5	23.683908	17.51669	17.974556
21-09-23 03:50	5	21.69358	20.997147	18.70251
21-09-23 04:00	5	13.671015	28.072214	13.671015
21-09-23 04:10	5	16.18127	17.627628	13.396213
21-09-23 04:20	5	23.9	32.127556	23.9
21-09-23 04:30	5	20.700459	23.30656	21.487432
21-09-23 04:40	5	15.669237	15.669237	33.162907
21-09-23 04:50	5	23.745945	16.766548	19.499947
21-09-23 05:00	5	24.200588	11.961875	15.458115
21-09-23 05:10	5	13.003034	16.934378	19.742287
21-09-23 05:20	5	27.901865	23.458408	21.328297
21-09-23 05:30	5	32.21801	23.507488	23.9
21-09-23 05:40	5	20.32878	17.847412	23.675243
21-09-23 05:50	5	21.36063	21.457182	16.949564
21-09-23 06:00	5	27.545755	15.784424	15.799258
21-09-23 06:10	5	27.321054	21.481516	24.711807
21-09-23 06:20	5	14.878156	13.116687	17.374521
21-09-23 06:30	5	21.613903	21.505056	23.360136
21-09-23 06:40	5	22.021896	21.485043	23.459126
21-09-23 06:50	5	26.50642	25.892435	23.861069
21-09-23 07:00	6	21.230824	27.7636	21.169329
21-09-23 07:10	6	23.602245	24.168606	24.467926
21-09-23 07:20	6	21.896854	23.821033	25.394594
21-09-23 07:30	6	22.053122	22.132408	19.90691
21-09-23 07:40	6	23.507462	34.586876	23.386738
21-09-23 07:50	6	25.359436	20.898767	17.737858
21-09-23 08:00	6	26.126596	12.0	12.0
21-09-23 08:10	6	26.721008	21.67077	24.920696
21-09-23 08:20	6	26.70726	25.409477	25.935675
21-09-23 08:30	6	21.164629	19.322384	24.918453
21-09-23 08:40	6	25.639538	19.766155	19.76615
21-09-23 08:50	6	23.9	23.95	23.9
21-09-23 09:00	6	23.9	23.95	23.9
21-09-23 09:10	6	23.94877	23.740875	23.691782
21-09-23 09:20	6	24.628754	11.979745	11.9794235
21-09-23 09:30	6	23.174337	16.331305	16.452438
21-09-23 09:40	6	25.97118	23.936823	23.949991
21-09-23 09:50	6	21.313833	19.487507	15.0425005
21-09-23 10:00	6	13.272061	16.984386	13.324236
21-09-23 10:10	6	not_recorded	not_recorded	not_recorded
21-09-23 10:20	6	not_recorded	not_recorded	not_recorded
21-09-23 10:30	6	not_recorded	not_recorded	not_recorded
21-09-23 10:40	6	not_recorded	not_recorded	not_recorded
21-09-23 10:50	6	not_recorded	not_recorded	not_recorded
21-09-23 11:00	6	not_recorded	not_recorded	not_recorded
21-09-23 11:10	6	not_recorded	not_recorded	not_recorded
21-09-23 11:20	6	not_recorded	not_recorded	not_recorded
21-09-23 11:30	6	not_recorded	not_recorded	not_recorded
21-09-23 11:40	6	not_recorded	not_recorded	not_recorded
21-09-23 11:50	6	not_recorded	not_recorded	not_recorded
21-09-23 12:00	6	not_recorded	not_recorded	not_recorded
21-09-23 12:10	6	not_recorded	not_recorded	not_recorded
21-09-23 12:20	6	not_recorded	not_recorded	not_recorded
21-09-23 12:30	6	not_recorded	not_recorded	not_recorded
21-09-23 12:40	6	not_recorded	not_recorded	not_recorded
21-09-23 12:50	6	not_recorded	not_recorded	not_recorded
21-09-23 13:00	6	not_recorded	not_recorded	not_recorded
21-09-23 13:10	6	not_recorded	not_recorded	not_recorded
21-09-23 13:20	6	not_recorded	not_recorded	not_recorded
21-09-23 13:30	6	not_recorded	not_recorded	not_recorded
21-09-23 13:40	6	not_recorded	not_recorded	not_recorded
21-09-23 13:50	6	not_recorded	not_recorded	not_recorded
21-09-23 14:00	6	not_recorded	not_recorded	not_recorded
21-09-23 14:10	6	not_recorded	not_recorded	not_recorded
21-09-23 14:20	6	not_recorded	not_recorded	not_recorded
21-09-23 14:30	6	not_recorded	not_recorded	not_recorded
21-09-23 14:40	6	not_recorded	not_recorded	not_recorded
21-09-23 14:50	6	not_recorded	not_recorded	not_recorded
21-09-23 15:00	6	not_recorded	not_recorded	not_recorded
21-09-23 15:10	6	not_recorded	not_recorded	not_recorded
21-09-23 15:20	6	not_recorded	not_recorded	not_recorded
21-09-23 15:30	6	not_recorded	not_recorded	not_recorded
21-09-23 15:40	6	not_recorded	not_recorded	not_recorded
21-09-23 15:50	6	not_recorded	not_recorded	not_recorded
21-09-23 16:00	6	not_recorded	not_recorded	not_recorded
21-09-23 16:10	6	not_recorded	not_recorded	not_recorded
21-09-23 16:20	6	not_recorded	not_recorded	not_recorded
21-09-23 16:30	6	not_recorded	not_recorded	not_recorded
21-09-23 16:40	6	not_recorded	not_recorded	not_recorded
21-09-23 16:50	6	not_recorded	not_recorded	not_recorded
21-09-23 17:00	6	not_recorded	not_recorded	not_recorded
21-09-23 17:10	6	not_recorded	not_recorded	not_recorded
21-09-23 17:20	6	not_recorded	not_recorded	not_recorded
21-09-23 17:30	6	not_recorded	not_recorded	not_recorded
21-09-23 17:40	6	not_recorded	not_recorded	not_recorded
21-09-23 17:50	6	not_recorded	not_recorded	not_recorded
21-09-23 18:00	6	not_recorded	not_recorded	not_recorded
21-09-23 18:10	6	not_recorded	not_recorded	not_recorded
21-09-23 18:20	6	not_recorded	not_recorded	not_recorded
21-09-23 18:30	6	not_recorded	not_recorded	not_recorded
21-09-23 18:40	6	not_recorded	not_recorded	not_recorded
21-09-23 18:50	6	not_recorded	not_recorded	not_recorded
21-09-23 19:00	6	not_recorded	not_recorded	not_recorded
21-09-23 19:10	6	not_recorded	not_recorded	not_recorded
21-09-23 19:20	6	not_recorded	not_recorded	not_recorded
21-09-23 19:30	6	not_recorded	not_recorded	not_recorded
21-09-23 19:40	6	not_recorded	not_recorded	not_recorded
21-09-23 19:50	6	not_recorded	not_recorded	not_recorded
21-09-23 20:00	6	not_recorded	not_recorded	not_recorded
21-09-23 20:10	6	not_recorded	not_recorded	not_recorded
21-09-23 20:20	6	not_recorded	not_recorded	not_recorded
21-09-23 20:30	6	not_recorded	not_recorded	not_recorded
21-09-23 20:40	6	not_recorded	not_recorded	not_recorded
21-09-23 20:50	6	not_recorded	not_recorded	not_recorded
21-09-23 21:00	6	not_recorded	not_recorded	not_recorded
21-09-23 21:10	6	not_recorded	not_recorded	not_recorded
21-09-23 21:20	6	not_recorded	not_recorded	not_recorded
21-09-23 21:30	6	not_recorded	not_recorded	not_recorded
21-09-23 21:40	6	not_recorded	not_recorded	not_recorded
21-09-23 21:50	6	not_recorded	not_recorded	not_recorded
21-09-23 22:00	6	not_recorded	not_recorded	not_recorded
21-09-23 22:10	6	not_recorded	not_recorded	not_recorded
21-09-23 22:20	6	not_recorded	not_recorded	not_recorded
21-09-23 22:30	6	not_recorded	not_recorded	not_recorded
21-09-23 22:40	6	not_recorded	not_recorded	not_recorded
21-09-23 22:50	6	not_recorded	not_recorded	not_recorded
21-09-23 23:00	6	not_recorded	not_recorded	not_recorded
21-09-23 23:10	6	not_recorded	not_recorded	not_recorded
21-09-23 23:20	6	not_recorded	not_recorded	not_recorded
21-09-23 23:30	6	not_recorded	not_recorded	not_recorded
21-09-23 23:40	6	not_recorded	not_recorded	not_recorded
21-09-23 23:50	6	not_recorded	not_recorded	not_recorded
21-09-24 00:00	6	not_recorded	not_recorded	not_recorded
21-09-24 00:10	6	not_recorded	not_recorded	not_recorded
21-09-24 00:20	6	not_recorded	not_recorded	not_recorded
21-09-24 00:30	6	not_recorded	not_recorded	not_recorded
21-09-24 00:40	6	not_recorded	not_recorded	not_recorded
21-09-24 00:50	6	not_recorded	not_recorded	not_recorded
21-09-24 01:00	6	not_recorded	not_recorded	not_recorded
21-09-24 01:10	6	not_recorded	not_recorded	not_recorded
21-09-24 01:20	6	not_recorded	not_recorded	not_recorded
21-09-24 01:30	6	not_recorded	not_recorded	not_recorded
21-09-24 01:40	6	not_recorded	not_recorded	not_recorded
21-09-24 01:50	6	not_recorded	not_recorded	not_recorded
21-09-24 02:00	6	not_recorded	not_recorded	not_recorded
21-09-24 02:10	6	not_recorded	not_recorded	not_recorded
21-09-24 02:20	6	not_recorded	not_recorded	not_recorded
21-09-24 02:30	6	not_recorded	not_recorded	not_recorded
21-09-24 02:40	6	not_recorded	not_recorded	not_recorded
21-09-24 02:50	6	not_recorded	not_recorded	not_recorded
21-09-24 03:00	6	not_recorded	not_recorded	not_recorded
21-09-24 03:10	6	not_recorded	not_recorded	not_recorded
21-09-24 03:20	6	not_recorded	not_recorded	not_recorded
21-09-24 03:30	6	not_recorded	not_recorded	not_recorded
21-09-24 03:40	6	not_recorded	not_recorded	not_recorded
21-09-24 03:50	6	not_recorded	not_recorded	not_recorded
21-09-24 04:00	6	not_recorded	not_recorded	not_recorded
21-09-24 04:10	6	not_recorded	not_recorded	not_recorded
21-09-24 04:20	6	not_recorded	not_recorded	not_recorded
21-09-24 04:30	6	not_recorded	not_recorded	not_recorded
21-09-24 04:40	6	not_recorded	not_recorded	not_recorded
21-09-24 04:50	6	not_recorded	not_recorded	not_recorded
21-09-24 05:00	6	not_recorded	not_recorded	not_recorded
21-09-24 05:10	6	not_recorded	not_recorded	not_recorded
21-09-24 05:20	6	not_recorded	not_recorded	not_recorded
21-09-24 05:30	6	not_recorded	not_recorded	not_recorded
21-09-24 05:40	6	not_recorded	not_recorded	not_recorded
21-09-24 05:50	6	not_recorded	not_recorded	not_recorded
21-09-24 06:00	6	not_recorded	not_recorded	not_recorded
21-09-24 06:10	6	not_recorded	not_recorded	not_recorded
21-09-24 06:20	6	not_recorded	not_recorded	not_recorded
21-09-24 06:30	6	not_recorded	not_recorded	not_recorded
21-09-24 06:40	6	not_recorded	not_recorded	not_recorded
21-09-24 06:50	6	not_recorded	not_recorded	not_recorded
