# Supplementary material for: Rodent home cage monitoring for preclinical safety pharmacology assessment: results of a multi-company validation evaluating nonclinical and clinical data from three compounds
Source: Front Toxicol. 2025 Nov 5;7:1655330. doi: 10.3389/ftox.2025.1655330 (PMC12626872; doi:10.3389/ftox.2025.1655330)
Supplement: Supplementary file 1 [file DataSheet1.zip › GSK/GSK_Separation_050_Cage-1.csv]

timestamp	day_index	985141003627849	985141003627850	985141003627851
21-09-03 07:00	-4	not_recorded	not_recorded	not_recorded
21-09-03 07:10	-4	not_recorded	not_recorded	not_recorded
21-09-03 07:20	-4	not_recorded	not_recorded	not_recorded
21-09-03 07:30	-4	not_recorded	not_recorded	not_recorded
21-09-03 07:40	-4	not_recorded	not_recorded	not_recorded
21-09-03 07:50	-4	not_recorded	not_recorded	not_recorded
21-09-03 08:00	-4	not_recorded	not_recorded	not_recorded
21-09-03 08:10	-4	not_recorded	not_recorded	not_recorded
21-09-03 08:20	-4	not_recorded	not_recorded	not_recorded
21-09-03 08:30	-4	not_recorded	not_recorded	not_recorded
21-09-03 08:40	-4	not_recorded	not_recorded	not_recorded
21-09-03 08:50	-4	not_recorded	not_recorded	not_recorded
21-09-03 09:00	-4	not_recorded	not_recorded	not_recorded
21-09-03 09:10	-4	not_recorded	not_recorded	not_recorded
21-09-03 09:20	-4	not_recorded	not_recorded	not_recorded
21-09-03 09:30	-4	not_recorded	not_recorded	not_recorded
21-09-03 09:40	-4	not_recorded	not_recorded	not_recorded
21-09-03 09:50	-4	15.917332	26.721008	15.917332
21-09-03 10:00	-4	17.278244	25.896023	16.706934
21-09-03 10:10	-4	24.136406	22.783056	21.008541
21-09-03 10:20	-4	13.358366	15.133194	11.868713
21-09-03 10:30	-4	21.597683	15.91387	19.307156
21-09-03 10:40	-4	19.242716	18.465223	28.231771
21-09-03 10:50	-4	23.457672	23.164408	23.95
21-09-03 11:00	-4	20.771025	19.678785	23.95
21-09-03 11:10	-4	26.707642	23.9549	23.993021
21-09-03 11:20	-4	21.026754	19.886854	23.95
21-09-03 11:30	-4	18.449749	16.436314	20.122341
21-09-03 11:40	-4	16.148014	11.959982	11.949648
21-09-03 11:50	-4	11.956648	20.45218	12.003651
21-09-03 12:00	-4	11.95	17.419794	11.95
21-09-03 12:10	-4	12.186804	12.51392	12.17688
21-09-03 12:20	-4	16.306503	14.617025	14.872721
21-09-03 12:30	-4	24.05049	16.148705	15.72565
21-09-03 12:40	-4	27.797443	16.74315	16.74315
21-09-03 12:50	-4	16.899853	16.899853	16.899853
21-09-03 13:00	-4	21.21436	19.072897	22.94219
21-09-03 13:10	-4	11.95	11.95	16.867868
21-09-03 13:20	-4	16.375994	16.375994	25.70538
21-09-03 13:30	-4	14.948786	14.948786	21.26921
21-09-03 13:40	-4	11.95	11.95	12.0
21-09-03 13:50	-4	17.667759	18.76605	15.713315
21-09-03 14:00	-4	25.131168	26.727436	20.848347
21-09-03 14:10	-4	11.996042	23.888937	11.997699
21-09-03 14:20	-4	11.905059	12.493	22.677652
21-09-03 14:30	-4	16.784824	14.771332	16.792501
21-09-03 14:40	-4	16.697615	16.142986	16.142782
21-09-03 14:50	-4	16.883526	16.91075	16.8838
21-09-03 15:00	-4	13.015042	22.336048	12.962631
21-09-03 15:10	-4	14.747942	25.099638	14.747942
21-09-03 15:20	-4	25.904118	17.853281	16.74295
21-09-03 15:30	-4	30.975353	15.176158	17.590984
21-09-03 15:40	-4	35.63531	24.262726	24.262726
21-09-03 15:50	-4	35.75773	24.082748	24.082748
21-09-03 16:00	-4	25.15369	25.586004	20.892399
21-09-03 16:10	-4	21.985592	22.46157	22.676535
21-09-03 16:20	-4	15.81989	18.46647	18.71068
21-09-03 16:30	-4	11.391477	15.467224	12.932093
21-09-03 16:40	-4	19.76625	23.273596	18.865864
21-09-03 16:50	-4	12.100988	12.111694	15.254689
21-09-03 17:00	-4	21.18659	18.83759	31.415485
21-09-03 17:10	-4	35.270016	23.83861	23.651432
21-09-03 17:20	-4	35.575947	23.83947	23.77708
21-09-03 17:30	-4	25.416729	22.285995	20.792526
21-09-03 17:40	-4	25.463573	24.439857	23.927727
21-09-03 17:50	-4	22.315681	26.2513	26.684402
21-09-03 18:00	-4	15.842259	15.842259	25.313936
21-09-03 18:10	-4	12.059702	12.059702	24.902155
21-09-03 18:20	-4	12.045946	12.118485	12.499723
21-09-03 18:30	-4	12.3985405	12.875705	21.445423
21-09-03 18:40	-4	11.947578	10.941671	17.14734
21-09-03 18:50	-4	26.12082	17.690998	15.115404
21-09-03 19:00	-4	24.360806	23.546236	22.707096
21-09-03 19:10	-4	19.69331	24.351898	19.539995
21-09-03 19:20	-4	19.107082	18.227112	17.141039
21-09-03 19:30	-4	24.81765	18.541107	18.671541
21-09-03 19:40	-4	24.21549	18.876759	20.911762
21-09-03 19:50	-4	15.812047	13.051671	18.005512
21-09-03 20:00	-4	13.995333	10.6795845	13.911113
21-09-03 20:10	-4	1.4382837	1.4382837	18.532864
21-09-03 20:20	-4	17.135807	17.564842	19.126728
21-09-03 20:30	-4	19.637106	20.809631	20.5005
21-09-03 20:40	-4	13.735995	15.738581	12.303678
21-09-03 20:50	-4	17.41225	24.787077	16.300652
21-09-03 21:00	-4	16.45349	17.675915	15.729437
21-09-03 21:10	-4	23.190466	23.239511	23.521088
21-09-03 21:20	-4	16.412975	15.105845	19.556505
21-09-03 21:30	-4	17.171001	15.094847	22.042742
21-09-03 21:40	-4	20.639326	25.21022	23.830349
21-09-03 21:50	-4	24.113499	24.306908	22.996038
21-09-03 22:00	-4	27.002193	19.225143	18.996103
21-09-03 22:10	-4	18.43869	21.30157	17.003515
21-09-03 22:20	-4	15.284821	19.082785	15.610929
21-09-03 22:30	-4	15.427498	15.880323	15.804129
21-09-03 22:40	-4	19.34875	18.264616	13.975103
21-09-03 22:50	-4	13.8984785	13.566622	16.431267
21-09-03 23:00	-4	18.233845	18.424314	18.980175
21-09-03 23:10	-4	12.300704	14.788147	14.201355
21-09-03 23:20	-4	19.462765	16.220657	15.357948
21-09-03 23:30	-4	19.087729	16.097588	18.50643
21-09-03 23:40	-4	10.500489	10.611862	22.065441
21-09-03 23:50	-4	19.578339	25.794073	17.098139
21-09-04 00:00	-4	10.664569	11.537024	17.810238
21-09-04 00:10	-4	16.55183	13.314206	16.938025
21-09-04 00:20	-4	19.414381	14.235071	16.987438
21-09-04 00:30	-4	19.842356	18.110104	20.228083
21-09-04 00:40	-4	1.5133829	23.224052	3.4307418
21-09-04 00:50	-4	11.962636	17.017948	16.629969
21-09-04 01:00	-4	16.68718	17.56496	20.589527
21-09-04 01:10	-4	29.99639	23.74673	23.871096
21-09-04 01:20	-4	16.192165	17.391108	22.264484
21-09-04 01:30	-4	12.549084	9.315587	17.043745
21-09-04 01:40	-4	17.856878	16.278118	18.006062
21-09-04 01:50	-4	15.555016	16.672379	16.609673
21-09-04 02:00	-4	20.011175	14.491098	14.801321
21-09-04 02:10	-4	16.51484	12.952118	15.44328
21-09-04 02:20	-4	18.524727	17.013063	21.152836
21-09-04 02:30	-4	18.7505	22.270542	26.667255
21-09-04 02:40	-4	16.631252	21.229874	22.74027
21-09-04 02:50	-4	19.50108	23.16384	21.722996
21-09-04 03:00	-4	20.707731	20.398954	15.215561
21-09-04 03:10	-4	19.228062	19.311226	19.80382
21-09-04 03:20	-4	33.2389	22.840868	22.840868
21-09-04 03:30	-4	22.136784	19.86141	29.813412
21-09-04 03:40	-4	25.250372	14.619212	14.976454
21-09-04 03:50	-4	20.285471	18.314205	15.733121
21-09-04 04:00	-4	21.672947	20.571064	20.665392
21-09-04 04:10	-4	15.1963	18.369297	18.711529
21-09-04 04:20	-4	13.620778	11.408395	16.698778
21-09-04 04:30	-4	23.286419	21.855518	19.768482
21-09-04 04:40	-4	21.412222	26.728283	28.449652
21-09-04 04:50	-4	15.891153	22.067272	27.414124
21-09-04 05:00	-4	13.609637	20.468533	19.887842
21-09-04 05:10	-4	16.64616	22.411829	16.927721
21-09-04 05:20	-4	21.802929	22.171474	23.290884
21-09-04 05:30	-4	18.656237	17.373028	22.139725
21-09-04 05:40	-4	16.90839	16.77243	22.678028
21-09-04 05:50	-4	15.103719	23.188536	18.618233
21-09-04 06:00	-4	17.592403	18.645184	17.844667
21-09-04 06:10	-4	21.053347	21.097933	23.06425
21-09-04 06:20	-4	15.827452	12.013482	13.78849
21-09-04 06:30	-4	16.520018	14.297754	15.819489
21-09-04 06:40	-4	20.829327	16.323986	16.751862
21-09-04 06:50	-4	16.386433	14.617322	23.516144
21-09-04 07:00	-3	19.49548	21.187439	33.29322
21-09-04 07:10	-3	13.248163	13.248163	33.62057
21-09-04 07:20	-3	12.123054	12.123054	28.154196
21-09-04 07:30	-3	20.278948	21.46022	20.385706
21-09-04 07:40	-3	26.721008	33.83507	26.721008
21-09-04 07:50	-3	20.003147	22.056408	19.865864
21-09-04 08:00	-3	24.88035	20.75935	19.523394
21-09-04 08:10	-3	28.558731	24.008406	22.686146
21-09-04 08:20	-3	30.932032	24.103512	23.17622
21-09-04 08:30	-3	35.9	23.9	23.9
21-09-04 08:40	-3	35.310295	22.886868	22.886868
21-09-04 08:50	-3	35.75701	22.85467	22.85467
21-09-04 09:00	-3	31.189709	23.9	23.9
21-09-04 09:10	-3	23.95	23.9	23.9
21-09-04 09:20	-3	14.539599	14.52907	23.909998
21-09-04 09:30	-3	14.92395	15.667257	23.087673
21-09-04 09:40	-3	22.071283	23.36961	23.927303
21-09-04 09:50	-3	15.293299	25.097357	15.998415
21-09-04 10:00	-3	16.342373	25.035131	18.038805
21-09-04 10:10	-3	20.02246	11.589554	14.377523
21-09-04 10:20	-3	25.416723	11.95	11.95
21-09-04 10:30	-3	22.26752	15.117607	16.49833
21-09-04 10:40	-3	12.506097	12.506097	31.260548
21-09-04 10:50	-3	17.913525	16.590015	30.394405
21-09-04 11:00	-3	16.130125	15.2986965	20.780535
21-09-04 11:10	-3	17.712624	18.084137	17.248156
21-09-04 11:20	-3	13.313509	14.625684	15.233869
21-09-04 11:30	-3	11.042781	20.310375	11.906568
21-09-04 11:40	-3	16.090914	17.222832	16.090914
21-09-04 11:50	-3	14.112691	12.47386	12.47386
21-09-04 12:00	-3	12.225351	23.232393	11.9519205
21-09-04 12:10	-3	24.477978	23.9	23.866505
21-09-04 12:20	-3	26.467737	23.9	23.9
21-09-04 12:30	-3	25.612133	24.82636	23.90123
21-09-04 12:40	-3	26.721008	26.721008	26.765736
21-09-04 12:50	-3	25.683908	25.683908	30.833496
21-09-04 13:00	-3	26.717905	25.39538	25.415829
21-09-04 13:10	-3	22.690672	21.369131	28.832403
21-09-04 13:20	-3	23.016594	21.698826	25.77264
21-09-04 13:30	-3	23.893135	23.899506	26.75478
21-09-04 13:40	-3	22.83707	12.751409	12.755891
21-09-04 13:50	-3	20.195301	18.44414	14.867437
21-09-04 14:00	-3	16.899853	26.765736	16.899853
21-09-04 14:10	-3	16.899853	26.765736	16.899853
21-09-04 14:20	-3	16.899853	17.943993	25.721598
21-09-04 14:30	-3	14.949435	14.9649935	20.929424
21-09-04 14:40	-3	11.752512	13.150606	11.861425
21-09-04 14:50	-3	11.95	16.935247	11.95
21-09-04 15:00	-3	22.656637	23.103327	22.035633
21-09-04 15:10	-3	26.721008	23.95	23.95
21-09-04 15:20	-3	16.059155	15.687312	32.78638
21-09-04 15:30	-3	21.988796	21.988796	36.55854
21-09-04 15:40	-3	22.377968	22.377968	35.856148
21-09-04 15:50	-3	17.596119	17.871565	34.328163
21-09-04 16:00	-3	16.897816	26.756876	16.902159
21-09-04 16:10	-3	15.009427	26.723501	15.009427
21-09-04 16:20	-3	18.687994	21.964783	16.119095
21-09-04 16:30	-3	24.091518	19.042505	18.780527
21-09-04 16:40	-3	23.735676	26.519995	23.735676
21-09-04 16:50	-3	20.365173	23.806702	29.013485
21-09-04 17:00	-3	25.02489	25.02489	35.077206
21-09-04 17:10	-3	26.721008	26.721008	33.83507
21-09-04 17:20	-3	25.122608	26.235876	30.205013
21-09-04 17:30	-3	23.912367	25.605082	28.642368
21-09-04 17:40	-3	23.9	23.9	35.9
21-09-04 17:50	-3	23.9	23.9	35.9
21-09-04 18:00	-3	24.481157	19.99283	21.02235
21-09-04 18:10	-3	16.999016	21.881908	16.897463
21-09-04 18:20	-3	15.508885	20.432978	18.851048
21-09-04 18:30	-3	22.839176	28.03628	28.128149
21-09-04 18:40	-3	17.578773	17.578773	33.968365
21-09-04 18:50	-3	16.89413	16.89413	33.840622
21-09-04 19:00	-3	19.60847	19.593477	34.415195
21-09-04 19:10	-3	23.532694	23.534035	28.537582
21-09-04 19:20	-3	15.449585	13.65997	16.599659
21-09-04 19:30	-3	16.359325	18.228016	18.0517
21-09-04 19:40	-3	24.23447	19.12559	22.036627
21-09-04 19:50	-3	22.387316	26.422451	26.54304
21-09-04 20:00	-3	25.607248	22.795137	27.017776
21-09-04 20:10	-3	19.058405	15.588206	18.087734
21-09-04 20:20	-3	23.872152	27.099482	23.840229
21-09-04 20:30	-3	25.010342	25.912594	19.211153
21-09-04 20:40	-3	26.721008	12.0	12.0
21-09-04 20:50	-3	17.834623	24.17371	15.388399
21-09-04 21:00	-3	18.311268	17.563929	15.540964
21-09-04 21:10	-3	25.16295	12.03142	12.625875
21-09-04 21:20	-3	13.451694	12.872192	16.714985
21-09-04 21:30	-3	17.974512	16.706121	22.922129
21-09-04 21:40	-3	20.416893	19.940784	22.307102
21-09-04 21:50	-3	12.880092	18.182755	9.573247
21-09-04 22:00	-3	21.867207	26.653055	22.023287
21-09-04 22:10	-3	19.758724	16.341793	14.491237
21-09-04 22:20	-3	13.075725	13.614937	15.449206
21-09-04 22:30	-3	15.000565	20.40015	17.368687
21-09-04 22:40	-3	18.345348	17.08295	19.303486
21-09-04 22:50	-3	12.005253	14.36511	16.712744
21-09-04 23:00	-3	15.807195	20.454351	16.687744
21-09-04 23:10	-3	21.589327	21.433678	21.15517
21-09-04 23:20	-3	16.440235	19.673283	20.829472
21-09-04 23:30	-3	20.980347	17.841345	17.852541
21-09-04 23:40	-3	15.647931	15.465853	18.71259
21-09-04 23:50	-3	14.52519	14.004596	18.581686
21-09-05 00:00	-3	13.019157	14.846512	18.06342
21-09-05 00:10	-3	15.57471	18.641172	15.64814
21-09-05 00:20	-3	20.975235	14.859769	16.560896
21-09-05 00:30	-3	20.788681	16.25154	16.804707
21-09-05 00:40	-3	18.385834	15.207886	19.352753
21-09-05 00:50	-3	22.703613	18.256786	18.4109
21-09-05 01:00	-3	30.402172	19.202436	19.280067
21-09-05 01:10	-3	23.328318	16.754177	16.899853
21-09-05 01:20	-3	20.845253	17.409985	15.445142
21-09-05 01:30	-3	13.101591	21.266624	14.345474
21-09-05 01:40	-3	15.385889	21.552334	23.281645
21-09-05 01:50	-3	18.352667	17.176962	18.295439
21-09-05 02:00	-3	28.853857	11.95	11.95
21-09-05 02:10	-3	27.95779	19.750502	19.750502
21-09-05 02:20	-3	20.83028	19.701422	25.073273
21-09-05 02:30	-3	17.741148	14.628008	20.386576
21-09-05 02:40	-3	24.613102	29.43689	26.235514
21-09-05 02:50	-3	20.777752	28.97665	24.37683
21-09-05 03:00	-3	18.562206	22.340008	21.597593
21-09-05 03:10	-3	20.708948	23.804531	20.611195
21-09-05 03:20	-3	18.022161	15.638479	20.174267
21-09-05 03:30	-3	21.41904	17.188276	15.868948
21-09-05 03:40	-3	14.636058	14.133438	14.413295
21-09-05 03:50	-3	16.81414	25.909891	18.351522
21-09-05 04:00	-3	22.467808	27.653437	24.547901
21-09-05 04:10	-3	21.133383	21.964397	24.773895
21-09-05 04:20	-3	26.227558	21.12283	22.059353
21-09-05 04:30	-3	20.159237	16.208683	14.206187
21-09-05 04:40	-3	18.889864	17.545465	20.548487
21-09-05 04:50	-3	28.788513	26.777868	21.850227
21-09-05 05:00	-3	23.603283	32.205727	22.89726
21-09-05 05:10	-3	17.579237	20.980265	17.137817
21-09-05 05:20	-3	17.241266	11.055746	9.755011
21-09-05 05:30	-3	16.476114	22.374859	18.064335
21-09-05 05:40	-3	18.247442	22.224842	21.864532
21-09-05 05:50	-3	18.182606	28.245823	24.441845
21-09-05 06:00	-3	17.082018	15.202095	19.174627
21-09-05 06:10	-3	17.117723	20.689217	15.216719
21-09-05 06:20	-3	19.121265	19.625282	28.484493
21-09-05 06:30	-3	19.633442	18.18665	14.991219
21-09-05 06:40	-3	15.808507	19.367455	17.100643
21-09-05 06:50	-3	16.158302	19.431927	18.28622
21-09-05 07:00	-2	20.795921	21.686543	21.298243
21-09-05 07:10	-2	22.272291	22.184155	21.41348
21-09-05 07:20	-2	23.897732	22.36375	22.411163
21-09-05 07:30	-2	23.9	23.9	23.95
21-09-05 07:40	-2	23.9	23.9	24.000874
21-09-05 07:50	-2	23.9	23.9	23.95
21-09-05 08:00	-2	23.9	23.9	23.95
21-09-05 08:10	-2	23.727123	23.727123	23.95
21-09-05 08:20	-2	21.867786	21.867786	24.285957
21-09-05 08:30	-2	12.783711	12.783711	26.567709
21-09-05 08:40	-2	13.6128235	14.965204	23.771175
21-09-05 08:50	-2	12.0559635	23.34056	12.0559635
21-09-05 09:00	-2	11.928539	23.95	11.928539
21-09-05 09:10	-2	15.077937	25.797068	15.077937
21-09-05 09:20	-2	25.681604	33.086903	25.681604
21-09-05 09:30	-2	26.721008	33.83507	26.721008
21-09-05 09:40	-2	26.721008	33.83507	26.721008
21-09-05 09:50	-2	23.090853	23.843758	34.05769
21-09-05 10:00	-2	23.9	23.9	35.9
21-09-05 10:10	-2	23.9	23.9	35.163002
21-09-05 10:20	-2	23.9	23.9	25.21471
21-09-05 10:30	-2	21.625553	26.05979	21.705418
21-09-05 10:40	-2	24.538311	22.46479	24.649754
21-09-05 10:50	-2	16.73767	20.62479	17.625587
21-09-05 11:00	-2	14.394453	14.394453	20.516922
21-09-05 11:10	-2	15.137566	19.40215	15.204699
21-09-05 11:20	-2	13.38797	23.744467	13.588652
21-09-05 11:30	-2	16.023327	15.756274	17.618214
21-09-05 11:40	-2	20.508848	16.466198	16.458134
21-09-05 11:50	-2	12.355016	12.334108	20.395796
21-09-05 12:00	-2	11.95	11.95	11.95
21-09-05 12:10	-2	11.95	11.95	11.95
21-09-05 12:20	-2	11.959775	13.295489	12.239559
21-09-05 12:30	-2	16.07193	11.951848	13.946048
21-09-05 12:40	-2	12.00946	12.709753	11.944778
21-09-05 12:50	-2	23.099232	23.60371	23.060713
21-09-05 13:00	-2	17.166546	15.692515	15.883432
21-09-05 13:10	-2	11.875101	16.072672	11.931497
21-09-05 13:20	-2	22.449917	26.715023	22.478853
21-09-05 13:30	-2	23.9	26.656677	23.9
21-09-05 13:40	-2	25.79362	24.131756	24.498875
21-09-05 13:50	-2	33.83507	26.558987	26.558987
21-09-05 14:00	-2	30.74501	21.506195	21.26142
21-09-05 14:10	-2	14.8059845	14.83211	14.8059845
21-09-05 14:20	-2	15.100939	14.819295	14.308588
21-09-05 14:30	-2	11.957298	23.889656	11.957298
21-09-05 14:40	-2	20.296747	23.1408	28.663568
21-09-05 14:50	-2	23.9	23.9	35.869865
21-09-05 15:00	-2	23.9	23.9	28.05158
21-09-05 15:10	-2	23.9	23.9	24.185017
21-09-05 15:20	-2	23.9	23.9	23.95
21-09-05 15:30	-2	17.436031	17.436031	17.83774
21-09-05 15:40	-2	16.899853	16.899853	16.935247
21-09-05 15:50	-2	12.47386	12.47386	23.207607
21-09-05 16:00	-2	11.95	11.95	20.78626
21-09-05 16:10	-2	11.95	11.95	11.95
21-09-05 16:20	-2	19.943058	16.068893	16.349695
21-09-05 16:30	-2	23.476889	23.58057	23.923725
21-09-05 16:40	-2	15.685709	15.685709	19.21295
21-09-05 16:50	-2	11.959584	11.945652	16.178598
21-09-05 17:00	-2	13.962201	13.214009	12.312677
21-09-05 17:10	-2	16.405306	14.21378	13.690115
21-09-05 17:20	-2	12.619111	12.539549	13.344126
21-09-05 17:30	-2	12.324546	14.171112	13.355497
21-09-05 17:40	-2	11.949856	19.259195	11.95
21-09-05 17:50	-2	11.95	11.95	11.95
21-09-05 18:00	-2	16.431232	16.411526	23.781097
21-09-05 18:10	-2	22.389898	23.838123	22.872677
21-09-05 18:20	-2	23.325022	24.198875	25.84076
21-09-05 18:30	-2	13.01631	13.030066	21.44057
21-09-05 18:40	-2	16.833038	16.833672	16.865149
21-09-05 18:50	-2	15.799799	15.799799	18.532658
21-09-05 19:00	-2	21.98304	22.114262	23.669895
21-09-05 19:10	-2	21.513332	21.44844	22.9689
21-09-05 19:20	-2	17.949299	12.332476	14.674051
21-09-05 19:30	-2	13.95563	15.56986	13.71738
21-09-05 19:40	-2	19.576157	14.400828	15.311056
21-09-05 19:50	-2	16.9934	20.316587	17.931429
21-09-05 20:00	-2	19.598675	21.880215	21.51091
21-09-05 20:10	-2	23.909412	24.42625	23.949993
21-09-05 20:20	-2	23.841654	26.63686	23.78713
21-09-05 20:30	-2	25.02073	23.969389	22.274786
21-09-05 20:40	-2	25.099865	22.3643	24.575964
21-09-05 20:50	-2	23.902163	23.737644	35.003128
21-09-05 21:00	-2	24.251461	21.304722	19.895645
21-09-05 21:10	-2	18.4342	18.544882	20.43646
21-09-05 21:20	-2	19.784628	23.980196	21.44921
21-09-05 21:30	-2	23.123526	19.43932	20.14787
21-09-05 21:40	-2	17.411747	20.895044	15.451952
21-09-05 21:50	-2	14.1225605	22.398632	11.464268
21-09-05 22:00	-2	15.635783	14.318399	17.441555
21-09-05 22:10	-2	22.46445	22.606512	22.308338
21-09-05 22:20	-2	19.859303	14.984868	14.183621
21-09-05 22:30	-2	23.620232	16.435434	17.569706
21-09-05 22:40	-2	20.345058	17.823277	17.503284
21-09-05 22:50	-2	22.139505	18.722195	18.822933
21-09-05 23:00	-2	22.470598	20.670588	18.041225
21-09-05 23:10	-2	13.988775	13.701899	15.343061
21-09-05 23:20	-2	20.34331	22.183521	15.777226
21-09-05 23:30	-2	18.24934	17.6652	16.434021
21-09-05 23:40	-2	17.149038	15.662854	18.460133
21-09-05 23:50	-2	19.874832	16.038683	20.808657
21-09-06 00:00	-2	22.987394	16.18515	15.703198
21-09-06 00:10	-2	18.549463	18.184345	22.245373
21-09-06 00:20	-2	21.085629	18.578577	18.096743
21-09-06 00:30	-2	17.258114	22.469463	18.332191
21-09-06 00:40	-2	21.051378	25.010021	24.389706
21-09-06 00:50	-2	19.175735	20.890177	18.58593
21-09-06 01:00	-2	14.647868	15.290746	12.183126
21-09-06 01:10	-2	21.21971	19.332106	18.119164
21-09-06 01:20	-2	14.837214	17.440853	17.285238
21-09-06 01:30	-2	17.992483	16.72196	15.9742
21-09-06 01:40	-2	24.363773	20.430973	19.494682
21-09-06 01:50	-2	14.189535	14.767174	14.801707
21-09-06 02:00	-2	24.086376	23.495283	27.827032
21-09-06 02:10	-2	19.538113	18.550709	25.188526
21-09-06 02:20	-2	26.976269	23.274374	23.19849
21-09-06 02:30	-2	18.687725	16.998991	23.631132
21-09-06 02:40	-2	22.334835	24.834202	25.43395
21-09-06 02:50	-2	15.500659	19.546679	25.95052
21-09-06 03:00	-2	16.64105	24.745956	20.983875
21-09-06 03:10	-2	17.605196	17.605196	25.712042
21-09-06 03:20	-2	21.150911	27.468298	25.942463
21-09-06 03:30	-2	23.464266	31.822367	23.547756
21-09-06 03:40	-2	23.299688	29.348608	26.13441
21-09-06 03:50	-2	23.9	31.680456	23.9
21-09-06 04:00	-2	20.205029	20.137623	23.941181
21-09-06 04:10	-2	17.914022	19.470377	22.4067
21-09-06 04:20	-2	18.969364	19.9383	25.278622
21-09-06 04:30	-2	23.164276	21.104818	25.453144
21-09-06 04:40	-2	21.67497	16.078686	17.142467
21-09-06 04:50	-2	17.454552	21.306776	18.561157
21-09-06 05:00	-2	19.275023	22.020435	19.750156
21-09-06 05:10	-2	15.79772	17.647066	21.88245
21-09-06 05:20	-2	19.62817	16.852818	14.734594
21-09-06 05:30	-2	18.807491	23.296156	19.1791
21-09-06 05:40	-2	16.917671	29.052221	17.64997
21-09-06 05:50	-2	23.759985	26.930557	23.044384
21-09-06 06:00	-2	18.930927	19.42419	18.137457
21-09-06 06:10	-2	20.879557	17.810438	20.983562
21-09-06 06:20	-2	19.345102	17.18381	17.477207
21-09-06 06:30	-2	17.967865	18.953556	18.762133
21-09-06 06:40	-2	24.836939	18.056011	19.387373
21-09-06 06:50	-2	17.12168	21.837872	20.875822
21-09-06 07:00	-1	19.04473	24.073864	21.798946
21-09-06 07:10	-1	35.9	23.9	23.9
21-09-06 07:20	-1	35.901394	23.9	23.9
21-09-06 07:30	-1	35.9	23.9	23.9
21-09-06 07:40	-1	35.9	23.9	23.9
21-09-06 07:50	-1	35.9	23.9	23.9
21-09-06 08:00	-1	30.61318	23.883066	24.982403
21-09-06 08:10	-1	23.95	23.933552	25.78352
21-09-06 08:20	-1	13.264708	13.259417	26.422451
21-09-06 08:30	-1	16.710293	16.710285	26.701305
21-09-06 08:40	-1	23.95	23.95	26.721008
21-09-06 08:50	-1	23.893991	23.986624	25.386595
21-09-06 09:00	-1	25.02207	27.885065	25.02207
21-09-06 09:10	-1	18.648949	22.529043	14.033946
21-09-06 09:20	-1	14.027326	11.389849	13.475267
21-09-06 09:30	-1	19.659319	11.95	10.712987
21-09-06 09:40	-1	23.95	11.95	11.95
21-09-06 09:50	-1	22.045757	16.36095	16.36095
21-09-06 10:00	-1	14.970228	20.788654	14.948786
21-09-06 10:10	-1	11.955114	26.502604	11.955112
21-09-06 10:20	-1	11.95	26.765736	11.95
21-09-06 10:30	-1	12.765349	25.654062	12.765349
21-09-06 10:40	-1	11.939245	23.95	11.939245
21-09-06 10:50	-1	12.840963	14.749422	11.624181
21-09-06 11:00	-1	15.1362095	10.3808155	11.301527
21-09-06 11:10	-1	10.048586	13.436643	17.150528
21-09-06 11:20	-1	12.516035	13.07993	27.517675
21-09-06 11:30	-1	16.857101	24.003635	17.299633
21-09-06 11:40	-1	13.8985195	23.811096	13.309601
21-09-06 11:50	-1	15.558769	22.732231	14.0546055
21-09-06 12:00	-1	5.2982316	23.9	5.2982316
21-09-06 12:10	-1	11.95	23.899994	11.95
21-09-06 12:20	-1	11.986917	17.46055	14.594637
21-09-06 12:30	-1	17.181753	20.426859	14.695658
21-09-06 12:40	-1	23.878092	12.625183	12.629733
21-09-06 12:50	-1	23.9	23.872967	23.950245
21-09-06 13:00	-1	24.56668	18.928608	19.442274
21-09-06 13:10	-1	17.20083	17.20083	24.791348
21-09-06 13:20	-1	12.54047	12.54047	32.87545
21-09-06 13:30	-1	23.570154	23.1385	31.189709
21-09-06 13:40	-1	24.112263	23.584915	34.19414
21-09-06 13:50	-1	23.9	11.95	11.95
21-09-06 14:00	-1	23.9	22.79477	25.38687
21-09-06 14:10	-1	23.9	23.9	26.74978
21-09-06 14:20	-1	22.363005	13.352875	14.116757
21-09-06 14:30	-1	21.965918	12.35022	12.458345
21-09-06 14:40	-1	23.804003	11.968499	11.978407
21-09-06 14:50	-1	23.877693	11.953995	11.956786
21-09-06 15:00	-1	22.495724	20.957613	21.07836
21-09-06 15:10	-1	11.956375	13.966827	11.95
21-09-06 15:20	-1	17.474483	14.115158	11.955852
21-09-06 15:30	-1	23.63302	12.297407	12.262154
21-09-06 15:40	-1	20.74722	14.408544	16.004292
21-09-06 15:50	-1	19.201992	19.180094	20.99453
21-09-06 16:00	-1	18.183697	16.33365	15.591937
21-09-06 16:10	-1	24.178356	11.95	11.95
21-09-06 16:20	-1	21.008318	13.387441	12.819464
21-09-06 16:30	-1	13.242378	12.6086855	19.619144
21-09-06 16:40	-1	18.347672	16.27045	20.323486
21-09-06 16:50	-1	23.761803	22.545797	23.856771
21-09-06 17:00	-1	28.926767	25.64303	26.21584
21-09-06 17:10	-1	23.9	26.54031	23.872576
21-09-06 17:20	-1	20.154652	24.390274	21.185797
21-09-06 17:30	-1	19.189709	20.925867	23.9
21-09-06 17:40	-1	11.95	11.95	23.9
21-09-06 17:50	-1	11.248032	11.248032	23.376795
21-09-06 18:00	-1	11.279321	11.279321	21.30354
21-09-06 18:10	-1	12.793695	12.795889	22.744938
21-09-06 18:20	-1	17.167507	18.364513	17.375816
21-09-06 18:30	-1	12.549591	13.832454	21.447569
21-09-06 18:40	-1	11.951996	12.484182	22.607738
21-09-06 18:50	-1	16.14043	15.860499	13.010056
21-09-06 19:00	-1	12.7039995	12.9220915	24.233665
21-09-06 19:10	-1	12.028549	12.028549	16.94072
21-09-06 19:20	-1	18.277073	17.242374	23.142715
21-09-06 19:30	-1	21.7344	22.48066	27.4027
21-09-06 19:40	-1	24.916218	17.24508	19.799358
21-09-06 19:50	-1	17.640701	11.95	11.95
21-09-06 20:00	-1	21.158728	16.176859	16.4449
21-09-06 20:10	-1	15.861822	15.862173	28.581629
21-09-06 20:20	-1	17.495632	17.790895	24.361717
21-09-06 20:30	-1	9.942271	20.003271	11.02445
21-09-06 20:40	-1	25.434574	23.592081	26.007828
21-09-06 20:50	-1	22.516893	16.398985	18.704836
21-09-06 21:00	-1	18.775473	16.053522	18.259808
21-09-06 21:10	-1	26.147009	7.4354753	8.555551
21-09-06 21:20	-1	22.167652	22.148998	19.716125
21-09-06 21:30	-1	16.522127	21.807743	17.172024
21-09-06 21:40	-1	24.469513	24.372824	18.670702
21-09-06 21:50	-1	15.864011	22.044943	12.545847
21-09-06 22:00	-1	18.235348	20.46441	12.753489
21-09-06 22:10	-1	23.529684	20.641161	18.16408
21-09-06 22:20	-1	20.921732	16.696375	18.971884
21-09-06 22:30	-1	20.875084	19.642256	18.88856
21-09-06 22:40	-1	18.151474	18.322027	23.253717
21-09-06 22:50	-1	12.988916	13.337338	17.385456
21-09-06 23:00	-1	15.16156	20.651106	18.055742
21-09-06 23:10	-1	19.652073	20.63114	18.149612
21-09-06 23:20	-1	23.52802	17.832804	18.320705
21-09-06 23:30	-1	23.080408	17.87872	20.21127
21-09-06 23:40	-1	22.259083	20.563423	23.64349
21-09-06 23:50	-1	17.383024	20.350468	25.119688
21-09-07 00:00	-1	19.49829	17.758835	13.521986
21-09-07 00:10	-1	19.018803	18.189213	17.838444
21-09-07 00:20	-1	18.746204	16.941496	15.753227
21-09-07 00:30	-1	18.192234	15.877363	15.933077
21-09-07 00:40	-1	20.994745	19.164278	21.93924
21-09-07 00:50	-1	19.87673	14.459478	18.16332
21-09-07 01:00	-1	21.286623	19.733263	25.240952
21-09-07 01:10	-1	16.86491	16.61708	16.051865
21-09-07 01:20	-1	24.26975	19.126822	19.467184
21-09-07 01:30	-1	17.427494	16.973545	18.15096
21-09-07 01:40	-1	15.26985	16.912563	23.125504
21-09-07 01:50	-1	18.19725	27.383844	17.80811
21-09-07 02:00	-1	14.907679	11.793108	13.358701
21-09-07 02:10	-1	21.775478	18.516548	21.48058
21-09-07 02:20	-1	23.903463	23.902643	35.87849
21-09-07 02:30	-1	24.374348	24.374348	35.55504
21-09-07 02:40	-1	21.841038	24.321278	30.697506
21-09-07 02:50	-1	16.052502	21.316961	16.604609
21-09-07 03:00	-1	17.59374	16.943792	18.024078
21-09-07 03:10	-1	17.819386	17.641514	26.384272
21-09-07 03:20	-1	20.98288	20.512955	27.321463
21-09-07 03:30	-1	18.309666	17.534973	20.680609
21-09-07 03:40	-1	19.73531	18.542423	23.40609
21-09-07 03:50	-1	29.67391	21.52386	22.668226
21-09-07 04:00	-1	18.62052	18.695599	22.914188
21-09-07 04:10	-1	13.131729	15.252429	19.353954
21-09-07 04:20	-1	14.694102	18.08253	16.81837
21-09-07 04:30	-1	18.823032	16.814974	16.985163
21-09-07 04:40	-1	18.482185	15.749974	18.600908
21-09-07 04:50	-1	16.263178	15.686235	19.24384
21-09-07 05:00	-1	19.728157	19.297138	19.541496
21-09-07 05:10	-1	18.787783	27.646408	20.917208
21-09-07 05:20	-1	23.316788	25.230793	19.974133
21-09-07 05:30	-1	18.878155	25.043892	20.21024
21-09-07 05:40	-1	19.36056	24.219471	20.024426
21-09-07 05:50	-1	19.67302	30.791302	21.841654
21-09-07 06:00	-1	24.136103	27.274494	31.50423
21-09-07 06:10	-1	20.272825	30.398502	23.901957
21-09-07 06:20	-1	18.113853	20.515144	26.156815
21-09-07 06:30	-1	17.956345	16.103453	21.653055
21-09-07 06:40	-1	21.860586	26.233784	24.413858
21-09-07 06:50	-1	24.769514	18.964544	19.573553
21-09-07 07:00	0	23.907797	23.8034	36.031635
21-09-07 07:10	0	23.9	23.9	35.9
21-09-07 07:20	0	23.945719	24.030571	35.727913
21-09-07 07:30	0	19.476728	20.161875	22.113638
21-09-07 07:40	0	22.746918	23.585777	17.367682
21-09-07 07:50	0	35.7084	23.812578	23.9
21-09-07 08:00	0	3.923827	20.483822	4.1007676
21-09-07 08:10	0	9.731389	20.850973	9.731389
21-09-07 08:20	0	16.31582	19.15555	15.447189
21-09-07 08:30	0	15.219296	15.219296	25.022614
21-09-07 08:40	0	16.779585	16.779585	24.012287
21-09-07 08:50	0	16.064678	16.064678	25.716879
21-09-07 09:00	0	14.948786	14.948786	25.471636
21-09-07 09:10	0	11.95	11.95	24.023506
21-09-07 09:20	0	11.95	11.95	23.980394
21-09-07 09:30	0	20.86108	22.272617	23.427368
21-09-07 09:40	0	19.567728	18.285936	18.630941
21-09-07 09:50	0	18.127918	11.886167	14.245438
21-09-07 10:00	0	16.730877	17.705051	21.551481
21-09-07 10:10	0	16.031729	16.789768	16.282955
21-09-07 10:20	0	17.893143	18.741278	18.14805
21-09-07 10:30	0	16.514202	17.834295	17.593754
21-09-07 10:40	0	20.692524	17.23412	17.569118
21-09-07 10:50	0	22.023981	18.698868	19.1219
21-09-07 11:00	0	17.89999	18.392612	19.478327
21-09-07 11:10	0	16.583776	13.5753355	11.702914
21-09-07 11:20	0	19.454489	12.990583	10.778515
21-09-07 11:30	0	16.785856	13.598429	11.0976925
21-09-07 11:40	0	11.95	11.95	11.95
21-09-07 11:50	0	18.54536	12.057721	11.905231
21-09-07 12:00	0	23.9288	11.95	11.95
21-09-07 12:10	0	24.94351	16.109493	15.027056
21-09-07 12:20	0	11.668005	24.90244	20.160587
21-09-07 12:30	0	16.569479	15.07604	20.762798
21-09-07 12:40	0	23.118233	28.744232	24.482113
21-09-07 12:50	0	23.918016	23.923193	23.89239
21-09-07 13:00	0	23.9	26.549128	23.9
21-09-07 13:10	0	23.9	36.00885	23.9
21-09-07 13:20	0	22.706991	35.9	22.706991
21-09-07 13:30	0	21.557209	30.910969	21.555605
21-09-07 13:40	0	12.090767	11.772351	13.477957
21-09-07 13:50	0	11.018905	12.148329	11.054515
21-09-07 14:00	0	13.163919	11.912254	11.84509
21-09-07 14:10	0	14.336737	14.844211	14.628479
21-09-07 14:20	0	15.27471	12.552574	12.920099
21-09-07 14:30	0	16.811237	16.770924	18.95088
21-09-07 14:40	0	14.811841	18.641659	13.561979
21-09-07 14:50	0	19.641016	15.874887	11.941854
21-09-07 15:00	0	18.791145	14.459729	9.440271
21-09-07 15:10	0	13.015787	13.881717	10.317586
21-09-07 15:20	0	12.466405	22.644054	11.956229
21-09-07 15:30	0	25.760098	25.631908	33.546326
21-09-07 15:40	0	23.9	23.9	35.9
21-09-07 15:50	0	23.874905	23.874905	35.9035
21-09-07 16:00	0	23.9	23.9	35.9
21-09-07 16:10	0	23.9	23.9	35.9
21-09-07 16:20	0	23.633991	23.633991	35.580303
21-09-07 16:30	0	23.9	23.9	35.904655
21-09-07 16:40	0	21.542994	18.411171	26.381634
21-09-07 16:50	0	13.104077	13.215418	18.095285
21-09-07 17:00	0	11.95	11.95	23.584187
21-09-07 17:10	0	12.389525	12.023562	22.733044
21-09-07 17:20	0	15.4309635	15.666484	25.022623
21-09-07 17:30	0	15.052355	15.052355	25.688236
21-09-07 17:40	0	11.95	11.95	23.95
21-09-07 17:50	0	12.255405	12.136157	23.84164
21-09-07 18:00	0	17.448162	22.452177	20.759975
21-09-07 18:10	0	23.485245	23.865606	35.21252
21-09-07 18:20	0	23.889507	23.889507	35.88741
21-09-07 18:30	0	23.822628	23.805813	30.302511
21-09-07 18:40	0	19.44629	20.096931	24.611927
21-09-07 18:50	0	11.95	11.95	11.95
21-09-07 19:00	0	19.054262	19.048025	26.658733
21-09-07 19:10	0	24.984442	24.349113	32.75281
21-09-07 19:20	0	25.816769	20.440367	19.91725
21-09-07 19:30	0	17.77475	21.925684	18.007986
21-09-07 19:40	0	17.423832	13.618095	18.852648
21-09-07 19:50	0	23.454674	25.94667	23.675848
21-09-07 20:00	0	24.530912	22.504395	21.302868
21-09-07 20:10	0	24.90024	20.274158	15.713676
21-09-07 20:20	0	23.689892	29.91456	20.098911
21-09-07 20:30	0	20.602013	25.111639	22.804996
21-09-07 20:40	0	23.015158	23.508564	23.008114
21-09-07 20:50	0	11.9562435	25.55384	11.9562435
21-09-07 21:00	0	4.5931816	34.848145	4.5931816
21-09-07 21:10	0	21.022877	24.607487	20.972889
21-09-07 21:20	0	14.242643	17.213171	16.186632
21-09-07 21:30	0	13.516856	13.856188	25.228825
21-09-07 21:40	0	17.342236	16.929274	26.07782
21-09-07 21:50	0	20.068506	20.068506	24.265142
21-09-07 22:00	0	17.191158	18.945293	24.120607
21-09-07 22:10	0	23.9	31.239191	23.9
21-09-07 22:20	0	23.9	34.64061	23.9
21-09-07 22:30	0	20.067816	20.658237	19.300821
21-09-07 22:40	0	22.346645	28.338568	21.85287
21-09-07 22:50	0	25.790869	26.4333	23.215279
21-09-07 23:00	0	17.984587	14.40228	14.150574
21-09-07 23:10	0	25.178946	24.16485	32.804314
21-09-07 23:20	0	25.924072	25.924072	34.418415
21-09-07 23:30	0	26.753607	19.298765	21.032612
21-09-07 23:40	0	16.130257	21.046732	10.991583
21-09-07 23:50	0	18.371136	17.06026	17.274456
21-09-08 00:00	0	18.696194	17.509094	15.75695
21-09-08 00:10	0	23.910885	25.264744	21.499586
21-09-08 00:20	0	23.994736	22.64235	26.701
21-09-08 00:30	0	16.920218	17.692768	15.904368
21-09-08 00:40	0	18.078726	17.373005	14.098134
21-09-08 00:50	0	12.08195	16.866018	16.142124
21-09-08 01:00	0	16.281185	22.408192	19.51106
21-09-08 01:10	0	25.479513	14.570389	15.259735
21-09-08 01:20	0	22.873535	21.252449	21.314768
21-09-08 01:30	0	23.30423	21.28653	19.848305
21-09-08 01:40	0	20.001537	24.734028	18.979626
21-09-08 01:50	0	17.280891	22.816898	21.217968
21-09-08 02:00	0	21.645588	29.021534	25.19644
21-09-08 02:10	0	23.9	35.9	23.9
21-09-08 02:20	0	24.296614	30.871485	25.428295
21-09-08 02:30	0	19.106451	19.195301	25.739334
21-09-08 02:40	0	20.652935	18.25821	21.254707
21-09-08 02:50	0	24.137451	25.186102	23.372375
21-09-08 03:00	0	18.276945	21.87426	23.176508
21-09-08 03:10	0	23.9	35.9	23.9
21-09-08 03:20	0	24.212578	31.317556	25.873657
21-09-08 03:30	0	20.507557	19.428204	22.759106
21-09-08 03:40	0	33.223286	21.97773	22.085495
21-09-08 03:50	0	14.206781	14.226593	21.903854
21-09-08 04:00	0	21.950893	22.884912	23.052694
21-09-08 04:10	0	18.255154	20.733624	20.77185
21-09-08 04:20	0	14.576442	20.980925	15.702098
21-09-08 04:30	0	18.42461	19.33865	17.053492
21-09-08 04:40	0	18.391438	19.011877	18.85175
21-09-08 04:50	0	19.076653	16.75597	17.767292
21-09-08 05:00	0	19.094278	16.069323	17.925104
21-09-08 05:10	0	14.31529	18.408255	14.89456
21-09-08 05:20	0	21.094448	21.320185	25.413063
21-09-08 05:30	0	17.312765	20.945335	29.613546
21-09-08 05:40	0	18.73225	29.544031	20.815271
21-09-08 05:50	0	16.479246	24.850048	19.764006
21-09-08 06:00	0	23.271725	18.702778	13.710793
21-09-08 06:10	0	19.78015	21.406904	21.261112
21-09-08 06:20	0	16.704275	21.939816	20.145136
21-09-08 06:30	0	16.06781	23.573757	25.459108
21-09-08 06:40	0	17.620419	20.800266	27.30054
21-09-08 06:50	0	22.398264	22.068378	22.315155
21-09-08 07:00	1	23.249573	22.131382	28.832321
21-09-08 07:10	1	19.572132	23.998142	26.348806
21-09-08 07:20	1	22.423058	21.46227	23.86388
21-09-08 07:30	1	24.566584	22.406937	22.416594
21-09-08 07:40	1	18.718273	18.932013	21.846788
21-09-08 07:50	1	14.452631	17.734797	22.780252
21-09-08 08:00	1	15.579089	17.581099	16.471209
21-09-08 08:10	1	16.529491	16.529491	17.575424
21-09-08 08:20	1	21.406126	21.354286	21.618748
21-09-08 08:30	1	23.95	23.95	26.721008
21-09-08 08:40	1	14.071469	14.071469	24.020195
21-09-08 08:50	1	14.342852	18.533833	16.98835
21-09-08 09:00	1	14.66111	22.331009	14.304016
21-09-08 09:10	1	11.95	26.765736	11.95
21-09-08 09:20	1	12.003884	12.781425	22.65416
21-09-08 09:30	1	15.154955	16.674772	30.68465
21-09-08 09:40	1	23.872572	24.567083	32.81565
21-09-08 09:50	1	23.9	23.9	35.9
21-09-08 10:00	1	24.452888	23.910309	35.329212
21-09-08 10:10	1	21.889814	25.408314	31.194874
21-09-08 10:20	1	11.63099	15.825956	18.612452
21-09-08 10:30	1	8.248095	8.863035	25.90505
21-09-08 10:40	1	14.515958	4.8824387	10.666044
21-09-08 10:50	1	13.081381	11.473926	12.814234
21-09-08 11:00	1	18.540575	15.175726	17.676289
21-09-08 11:10	1	17.459997	14.561154	17.841413
21-09-08 11:20	1	11.6369295	11.6369295	23.900444
21-09-08 11:30	1	13.658501	14.937277	22.794584
21-09-08 11:40	1	18.779226	18.812077	23.828331
21-09-08 11:50	1	14.056894	13.106418	23.882582
21-09-08 12:00	1	9.395663	9.395663	23.126255
21-09-08 12:10	1	11.470106	11.136644	15.565023
21-09-08 12:20	1	11.968382	11.995535	12.507309
21-09-08 12:30	1	14.353865	13.656995	20.029436
21-09-08 12:40	1	11.95	11.95	23.9
21-09-08 12:50	1	13.13978	12.941737	24.154934
21-09-08 13:00	1	25.810415	22.30076	22.28918
21-09-08 13:10	1	23.897114	24.058506	23.880095
21-09-08 13:20	1	23.93626	23.866396	23.866396
21-09-08 13:30	1	15.42514	15.398001	23.892406
21-09-08 13:40	1	7.678199	7.698339	21.290773
21-09-08 13:50	1	2.3130558	4.2387247	18.921312
21-09-08 14:00	1	4.7934484	5.406915	9.416447
21-09-08 14:10	1	3.7459266	34.69541	3.7459266
21-09-08 14:20	1	6.1621857	8.984018	6.79209
21-09-08 14:30	1	16.957027	13.324898	19.515759
21-09-08 14:40	1	15.407135	15.407135	35.9
21-09-08 14:50	1	19.804256	24.698719	31.24651
21-09-08 15:00	1	21.993498	32.54186	21.988585
21-09-08 15:10	1	18.368275	11.974488	11.969604
21-09-08 15:20	1	14.202942	11.165682	11.200038
21-09-08 15:30	1	11.855993	11.855993	12.784157
21-09-08 15:40	1	18.607742	18.607742	37.076023
21-09-08 15:50	1	23.9	23.9	36.447105
21-09-08 16:00	1	13.07175	23.9	14.1152525
21-09-08 16:10	1	11.916983	20.077837	11.916983
21-09-08 16:20	1	20.152035	14.977386	15.016416
21-09-08 16:30	1	26.983154	23.9	23.9
21-09-08 16:40	1	17.414474	4.954547	4.9457808
21-09-08 16:50	1	16.715555	3.3394573	5.787089
21-09-08 17:00	1	20.57959	14.10818	15.147955
21-09-08 17:10	1	14.77656	21.725542	14.122171
21-09-08 17:20	1	15.036847	19.674328	15.014547
21-09-08 17:30	1	16.100994	16.482185	13.797476
21-09-08 17:40	1	11.918134	26.765736	11.918134
21-09-08 17:50	1	20.514477	21.340044	17.13269
21-09-08 18:00	1	19.375391	17.494577	22.007448
21-09-08 18:10	1	18.614704	16.45232	15.875097
21-09-08 18:20	1	17.417677	18.288815	17.43801
21-09-08 18:30	1	12.755704	22.393318	11.883181
21-09-08 18:40	1	13.863111	14.396352	14.302203
21-09-08 18:50	1	20.172468	4.5514116	6.872626
21-09-08 19:00	1	25.750097	16.814	16.58287
21-09-08 19:10	1	12.971295	19.305138	12.166376
21-09-08 19:20	1	12.627793	19.598013	13.0736265
21-09-08 19:30	1	14.588249	26.10744	14.599126
21-09-08 19:40	1	19.877323	20.00233	20.608063
21-09-08 19:50	1	19.4773	20.151941	20.300892
21-09-08 20:00	1	26.822208	18.0424	19.776035
21-09-08 20:10	1	13.226904	25.765865	12.001674
21-09-08 20:20	1	19.48267	24.257397	19.22452
21-09-08 20:30	1	22.66441	21.164026	19.417727
21-09-08 20:40	1	20.87968	19.397913	24.99156
21-09-08 20:50	1	13.111969	13.374005	31.597677
21-09-08 21:00	1	14.125035	14.11661	20.529789
21-09-08 21:10	1	17.677322	16.313374	23.011738
21-09-08 21:20	1	13.034076	12.002298	31.3108
21-09-08 21:30	1	11.95743	11.95743	35.174095
21-09-08 21:40	1	13.1949005	17.80996	18.460964
21-09-08 21:50	1	15.805163	16.397493	14.246135
21-09-08 22:00	1	20.274035	15.315367	16.263117
21-09-08 22:10	1	20.34349	16.485336	16.432178
21-09-08 22:20	1	21.791277	29.944813	24.396069
21-09-08 22:30	1	29.239674	25.270021	23.938896
21-09-08 22:40	1	25.53744	27.863562	22.396362
21-09-08 22:50	1	20.839664	20.114254	21.322926
21-09-08 23:00	1	20.758726	23.668884	23.065119
21-09-08 23:10	1	20.480686	18.189428	22.100315
21-09-08 23:20	1	27.004862	16.069967	17.04174
21-09-08 23:30	1	25.746017	24.718224	22.140064
21-09-08 23:40	1	13.760783	15.962923	13.7601595
21-09-08 23:50	1	18.175098	20.440573	16.497349
21-09-09 00:00	1	18.768269	16.419601	18.2382
21-09-09 00:10	1	16.905691	16.979994	18.69656
21-09-09 00:20	1	16.28844	14.710806	13.552838
21-09-09 00:30	1	18.949995	19.834839	17.26558
21-09-09 00:40	1	17.910198	16.25064	22.101994
21-09-09 00:50	1	18.184664	21.00562	16.161411
21-09-09 01:00	1	19.985058	22.660252	19.085957
21-09-09 01:10	1	20.510023	20.193027	19.186708
21-09-09 01:20	1	31.161005	20.794724	20.79063
21-09-09 01:30	1	23.515266	20.701227	30.297485
21-09-09 01:40	1	23.9	23.9	35.9
21-09-09 01:50	1	16.475925	16.985537	26.908031
21-09-09 02:00	1	14.184244	20.812677	18.869425
21-09-09 02:10	1	23.061163	28.990564	26.080835
21-09-09 02:20	1	23.9	36.447105	23.9
21-09-09 02:30	1	14.873751	16.828894	16.887722
21-09-09 02:40	1	19.415064	19.415064	30.061382
21-09-09 02:50	1	17.388344	20.136377	33.914112
21-09-09 03:00	1	20.854088	25.030325	25.336773
21-09-09 03:10	1	21.49991	22.697412	23.337097
21-09-09 03:20	1	16.005207	17.294468	16.040073
21-09-09 03:30	1	15.203731	22.6881	19.03815
21-09-09 03:40	1	11.95	35.889244	11.95
21-09-09 03:50	1	15.633182	19.7456	18.432682
21-09-09 04:00	1	18.712208	20.684341	19.109615
21-09-09 04:10	1	13.269801	11.43377	16.690207
21-09-09 04:20	1	16.686306	16.045433	21.01739
21-09-09 04:30	1	17.931404	19.253792	20.36704
21-09-09 04:40	1	22.409527	21.071186	22.30547
21-09-09 04:50	1	16.286854	18.570293	18.284332
21-09-09 05:00	1	17.80491	15.728091	13.244901
21-09-09 05:10	1	15.8806095	19.244015	17.01799
21-09-09 05:20	1	17.809092	20.652401	16.955158
21-09-09 05:30	1	14.738754	17.902355	15.447317
21-09-09 05:40	1	19.210705	18.680033	17.615015
21-09-09 05:50	1	19.966923	17.673212	15.887805
21-09-09 06:00	1	18.482311	19.607443	22.525362
21-09-09 06:10	1	18.431637	20.121862	15.079389
21-09-09 06:20	1	20.60791	16.321655	17.62955
21-09-09 06:30	1	16.369663	17.812841	18.439096
21-09-09 06:40	1	17.26135	17.371334	18.97565
21-09-09 06:50	1	22.595592	24.254147	26.874836
21-09-09 07:00	2	24.55325	24.63782	32.856228
21-09-09 07:10	2	23.725758	24.829803	24.921833
21-09-09 07:20	2	25.084293	25.785679	30.009724
21-09-09 07:30	2	26.024582	19.007954	23.947735
21-09-09 07:40	2	35.9	23.9	23.9
21-09-09 07:50	2	35.9	23.9	23.9
21-09-09 08:00	2	25.860418	19.569458	27.699194
21-09-09 08:10	2	11.95	11.95	37.83666
21-09-09 08:20	2	11.981468	11.981468	37.829903
21-09-09 08:30	2	17.436848	17.436848	36.940742
21-09-09 08:40	2	11.95	11.95	35.961956
21-09-09 08:50	2	12.144356	14.093079	23.609158
21-09-09 09:00	2	14.620535	13.153078	23.613447
21-09-09 09:10	2	13.980931	16.108515	14.423874
21-09-09 09:20	2	11.95	15.325874	15.50152
21-09-09 09:30	2	13.788091	16.78287	14.926702
21-09-09 09:40	2	17.743935	19.505718	19.995266
21-09-09 09:50	2	13.6254425	24.582737	14.099199
21-09-09 10:00	2	16.00236	19.741716	22.977388
21-09-09 10:10	2	15.713364	15.525917	15.875387
21-09-09 10:20	2	17.503962	15.494568	19.013523
21-09-09 10:30	2	21.358463	19.725845	21.581787
21-09-09 10:40	2	16.870474	16.887142	16.9336
21-09-09 10:50	2	22.132248	22.100822	22.09517
21-09-09 11:00	2	15.204364	17.48615	16.336472
21-09-09 11:10	2	17.841932	26.75094	17.164978
21-09-09 11:20	2	23.537548	35.72471	23.373682
21-09-09 11:30	2	13.546229	26.716122	13.552124
21-09-09 11:40	2	11.950005	11.950005	29.279926
21-09-09 11:50	2	11.95	11.95	33.83507
21-09-09 12:00	2	15.067682	15.067682	31.685068
21-09-09 12:10	2	20.199804	20.199804	30.549686
21-09-09 12:20	2	15.95624	15.95624	34.72999
21-09-09 12:30	2	16.899853	16.899853	33.83507
21-09-09 12:40	2	17.07148	16.760351	27.678604
21-09-09 12:50	2	16.935247	14.65658	14.65658
21-09-09 13:00	2	19.237106	13.114992	16.848404
21-09-09 13:10	2	25.8912	23.17782	24.016958
21-09-09 13:20	2	18.085506	23.320473	24.88207
21-09-09 13:30	2	14.130304	17.254862	29.30273
21-09-09 13:40	2	15.393736	14.389544	32.90127
21-09-09 13:50	2	18.252405	17.436134	25.383455
21-09-09 14:00	2	17.032402	17.032402	26.94596
21-09-09 14:10	2	12.5918045	13.500542	13.78112
21-09-09 14:20	2	10.606677	10.131584	17.809849
21-09-09 14:30	2	11.454801	12.003252	15.501088
21-09-09 14:40	2	14.2427845	12.407865	15.735143
21-09-09 14:50	2	15.106352	15.106352	18.445038
21-09-09 15:00	2	15.82326	15.82326	18.422384
21-09-09 15:10	2	16.486069	16.486069	17.484797
21-09-09 15:20	2	16.899853	16.899853	16.899853
21-09-09 15:30	2	13.156038	13.156038	22.193872
21-09-09 15:40	2	13.252769	19.886639	16.954443
21-09-09 15:50	2	13.614835	13.090495	20.83987
21-09-09 16:00	2	9.125299	8.194505	20.0458
21-09-09 16:10	2	11.640711	14.5139065	16.18782
21-09-09 16:20	2	11.95	11.95	23.84264
21-09-09 16:30	2	11.954076	13.286596	20.667126
21-09-09 16:40	2	11.968145	13.221199	20.804153
21-09-09 16:50	2	11.953995	13.3550005	18.946726
21-09-09 17:00	2	11.95	11.960258	11.95
21-09-09 17:10	2	11.95	11.95	12.453892
21-09-09 17:20	2	12.037645	12.047465	20.150887
21-09-09 17:30	2	11.95	11.95	23.64427
21-09-09 17:40	2	10.76021	5.8411083	12.593069
21-09-09 17:50	2	14.796999	11.380655	12.229773
21-09-09 18:00	2	13.435826	20.811428	13.136856
21-09-09 18:10	2	19.839016	19.827982	31.43418
21-09-09 18:20	2	23.909184	23.901117	35.858574
21-09-09 18:30	2	21.600248	21.757792	27.981062
21-09-09 18:40	2	26.721008	26.721008	not_recorded
21-09-09 18:50	2	22.91887	22.485592	19.929932
21-09-09 19:00	2	15.762217	13.840986	13.750311
21-09-09 19:10	2	23.96357	17.259031	17.239433
21-09-09 19:20	2	17.168758	12.394458	11.921116
21-09-09 19:30	2	14.999791	18.087976	15.695722
21-09-09 19:40	2	19.993332	28.9021	22.099506
21-09-09 19:50	2	20.261696	20.217096	21.702387
21-09-09 20:00	2	19.333584	13.816442	14.98114
21-09-09 20:10	2	25.337624	33.218384	25.822744
21-09-09 20:20	2	19.147884	37.27063	19.147884
21-09-09 20:30	2	23.9	32.001495	23.9
21-09-09 20:40	2	24.628712	31.08755	20.808607
21-09-09 20:50	2	19.343899	13.436579	12.363757
21-09-09 21:00	2	22.435333	24.074724	22.112743
21-09-09 21:10	2	23.383144	22.956789	26.75578
21-09-09 21:20	2	22.322567	22.322567	31.102238
21-09-09 21:30	2	19.804178	14.846018	14.846018
21-09-09 21:40	2	21.305126	14.772203	18.756681
21-09-09 21:50	2	20.63974	20.63974	33.105526
21-09-09 22:00	2	24.213444	24.056421	19.67347
21-09-09 22:10	2	22.708958	6.655861	15.559474
21-09-09 22:20	2	14.466517	15.996681	18.725817
21-09-09 22:30	2	16.994583	16.741537	12.950078
21-09-09 22:40	2	22.820337	13.856865	12.927195
21-09-09 22:50	2	20.914637	16.495152	16.229876
21-09-09 23:00	2	21.876072	15.5720415	16.13924
21-09-09 23:10	2	27.014383	22.131525	22.653605
21-09-09 23:20	2	22.291744	21.34095	30.416199
21-09-09 23:30	2	19.215712	17.118177	24.712708
21-09-09 23:40	2	19.614313	14.058141	14.653651
21-09-09 23:50	2	22.365305	18.347248	21.561033
21-09-10 00:00	2	16.395788	18.08141	14.205452
21-09-10 00:10	2	21.097137	18.184753	17.940607
21-09-10 00:20	2	21.103039	16.135015	17.145212
21-09-10 00:30	2	19.372839	17.502865	18.570591
21-09-10 00:40	2	5.9760337	5.6338778	21.721752
21-09-10 00:50	2	16.764256	12.553568	22.359236
21-09-10 01:00	2	24.236776	16.813438	17.557812
21-09-10 01:10	2	28.305634	18.263031	17.505102
21-09-10 01:20	2	19.757828	19.255754	15.145946
21-09-10 01:30	2	16.08895	14.276236	14.870626
21-09-10 01:40	2	17.200382	16.57091	16.147114
21-09-10 01:50	2	23.616007	24.73127	22.242147
21-09-10 02:00	2	21.551296	24.97057	20.92538
21-09-10 02:10	2	19.364243	17.259636	15.88724
21-09-10 02:20	2	19.737576	19.167889	23.449842
21-09-10 02:30	2	26.26264	26.348934	26.278708
21-09-10 02:40	2	25.928265	27.273853	25.928265
21-09-10 02:50	2	26.721008	26.765736	26.721008
21-09-10 03:00	2	25.588858	25.623856	26.722652
21-09-10 03:10	2	21.9761	25.098328	27.265762
21-09-10 03:20	2	18.27533	32.624504	20.011097
21-09-10 03:30	2	16.89852	22.83199	14.936038
21-09-10 03:40	2	14.327243	26.932959	18.909317
21-09-10 03:50	2	13.896505	13.896505	32.410454
21-09-10 04:00	2	14.845653	27.75879	16.2056
21-09-10 04:10	2	13.475416	13.409876	22.738771
21-09-10 04:20	2	26.306662	21.06596	20.388449
21-09-10 04:30	2	25.995977	17.92965	17.92965
21-09-10 04:40	2	21.193247	24.829176	20.331867
21-09-10 04:50	2	16.927761	17.930136	16.632906
21-09-10 05:00	2	16.07321	14.580772	13.873522
21-09-10 05:10	2	22.39236	19.09616	20.214739
21-09-10 05:20	2	22.29913	14.133672	17.711369
21-09-10 05:30	2	19.02074	20.797611	16.574114
21-09-10 05:40	2	14.869037	16.55954	17.136803
21-09-10 05:50	2	17.070782	21.096966	18.707462
21-09-10 06:00	2	18.167702	18.504429	15.709865
21-09-10 06:10	2	21.58579	23.179516	19.037146
21-09-10 06:20	2	21.294346	23.536028	22.086504
21-09-10 06:30	2	16.542265	20.781048	18.622103
21-09-10 06:40	2	16.710577	18.654047	22.607035
21-09-10 06:50	2	17.026981	18.29311	19.005772
21-09-10 07:00	3	21.16643	20.14794	30.03626
21-09-10 07:10	3	19.077385	19.077385	28.76231
21-09-10 07:20	3	15.02473	15.02473	34.69881
21-09-10 07:30	3	23.503922	23.503922	35.38485
21-09-10 07:40	3	23.9	23.9	35.9
21-09-10 07:50	3	23.9	23.9	35.44618
21-09-10 08:00	3	23.905483	23.905483	35.89663
21-09-10 08:10	3	23.9	23.9	35.9
21-09-10 08:20	3	23.9	23.9	35.9
21-09-10 08:30	3	23.9	23.9	35.9
21-09-10 08:40	3	23.9	23.9	35.9
21-09-10 08:50	3	23.9	23.9	35.9
21-09-10 09:00	3	23.564419	20.123251	27.359028
21-09-10 09:10	3	23.9	11.95	11.95
21-09-10 09:20	3	23.53476	12.10652	12.157003
21-09-10 09:30	3	31.983679	22.894157	22.858143
21-09-10 09:40	3	35.71896	23.66904	23.66904
21-09-10 09:50	3	34.418415	25.924072	25.924072
21-09-10 10:00	3	34.284195	26.10744	26.10744
21-09-10 10:10	3	35.9	23.9	23.9
21-09-10 10:20	3	27.386072	20.249361	20.28462
21-09-10 10:30	3	22.457935	21.912777	18.25067
21-09-10 10:40	3	19.198225	20.773357	24.294147
21-09-10 10:50	3	17.544203	18.975475	20.257992
21-09-10 11:00	3	20.136713	21.293242	20.231312
21-09-10 11:10	3	16.44727	23.055542	21.394638
21-09-10 11:20	3	16.525738	24.062342	16.468037
21-09-10 11:30	3	20.752787	25.809973	26.254547
21-09-10 11:40	3	24.690123	30.753393	28.225683
21-09-10 11:50	3	23.9	35.9	23.9
21-09-10 12:00	3	21.062572	21.671053	20.424587
21-09-10 12:10	3	15.618261	14.816882	15.474123
21-09-10 12:20	3	19.632872	16.9034	16.831278
21-09-10 12:30	3	15.039446	17.53587	15.41556
21-09-10 12:40	3	16.226845	15.650644	18.09193
21-09-10 12:50	3	14.269519	17.642262	15.380664
21-09-10 13:00	3	15.284422	17.089542	15.298958
21-09-10 13:10	3	24.56554	20.330807	21.322742
21-09-10 13:20	3	17.375652	17.353079	22.038853
21-09-10 13:30	3	24.823355	19.232014	19.202784
21-09-10 13:40	3	23.958574	23.846622	23.846622
21-09-10 13:50	3	23.95	23.9	23.9
21-09-10 14:00	3	19.881166	19.701199	25.13451
21-09-10 14:10	3	11.95	11.95	26.765736
21-09-10 14:20	3	20.49183	20.45984	24.67731
21-09-10 14:30	3	23.95	23.9	23.9
21-09-10 14:40	3	23.95	23.9	23.9
21-09-10 14:50	3	17.82716	17.844633	17.80621
21-09-10 15:00	3	16.899853	16.899853	16.899853
21-09-10 15:10	3	13.087572	16.899853	13.087572
21-09-10 15:20	3	16.899853	16.899853	16.899853
21-09-10 15:30	3	16.899853	16.899853	16.899853
21-09-10 15:40	3	16.899853	16.899853	16.899853
21-09-10 15:50	3	13.341733	13.348333	13.969731
21-09-10 16:00	3	12.522237	13.438551	18.525656
21-09-10 16:10	3	17.429106	23.863865	17.368328
21-09-10 16:20	3	23.903393	22.223167	22.176151
21-09-10 16:30	3	23.668179	22.563131	22.53588
21-09-10 16:40	3	23.9	23.95	23.9
21-09-10 16:50	3	23.149792	23.372175	22.95822
21-09-10 17:00	3	15.854344	15.0243225	21.202112
21-09-10 17:10	3	11.95	11.95	23.95
21-09-10 17:20	3	11.95	11.95	23.95
21-09-10 17:30	3	11.95	11.95	23.95
21-09-10 17:40	3	11.95	11.95	23.72614
21-09-10 17:50	3	15.351198	15.107771	17.68063
21-09-10 18:00	3	20.938484	19.566814	19.666668
21-09-10 18:10	3	21.34131	13.481694	13.544006
21-09-10 18:20	3	18.796255	8.141951	8.56772
21-09-10 18:30	3	14.549124	9.350875	9.350875
21-09-10 18:40	3	23.256956	9.298169	9.328697
21-09-10 18:50	3	22.542397	13.363382	12.180174
21-09-10 19:00	3	1.7641169	26.5522	1.7641169
21-09-10 19:10	3	13.536265	13.975797	23.189707
21-09-10 19:20	3	29.667883	25.132658	24.369604
21-09-10 19:30	3	25.262133	20.709995	24.886358
21-09-10 19:40	3	20.26306	19.504045	16.598995
21-09-10 19:50	3	13.953954	9.060694	10.415301
21-09-10 20:00	3	22.807348	15.7809725	14.872571
21-09-10 20:10	3	23.9	23.95	23.9
21-09-10 20:20	3	16.912743	25.447786	16.912743
21-09-10 20:30	3	2.7098536	25.879995	2.6111474
21-09-10 20:40	3	17.447292	17.23643	16.17764
21-09-10 20:50	3	22.441845	22.079418	16.320461
21-09-10 21:00	3	24.242146	32.867786	22.762878
21-09-10 21:10	3	19.935198	21.683634	19.885874
21-09-10 21:20	3	17.753506	17.662668	23.663935
21-09-10 21:30	3	17.158258	19.687748	21.855972
21-09-10 21:40	3	21.923498	20.890163	21.020231
21-09-10 21:50	3	16.658062	19.60551	20.92514
21-09-10 22:00	3	16.908192	15.983179	19.962694
21-09-10 22:10	3	26.662205	23.849422	23.862396
21-09-10 22:20	3	25.417763	20.893986	20.87093
21-09-10 22:30	3	24.177174	18.042625	17.997757
21-09-10 22:40	3	25.151924	16.261425	17.884438
21-09-10 22:50	3	22.334368	19.462301	20.87103
21-09-10 23:00	3	20.843967	15.407499	18.666622
21-09-10 23:10	3	21.70184	16.579433	17.298967
21-09-10 23:20	3	26.328054	16.07447	15.789258
21-09-10 23:30	3	28.400492	20.496243	25.333595
21-09-10 23:40	3	19.155338	19.15152	18.739902
21-09-10 23:50	3	16.02673	21.307308	16.024117
21-09-11 00:00	3	26.234686	18.764746	19.838406
21-09-11 00:10	3	18.90322	20.618313	13.826479
21-09-11 00:20	3	10.352852	20.482985	12.143571
21-09-11 00:30	3	17.371872	16.794544	18.864439
21-09-11 00:40	3	14.8131485	24.559399	14.283864
21-09-11 00:50	3	15.843816	15.00932	18.083454
21-09-11 01:00	3	25.67719	19.069431	16.972008
21-09-11 01:10	3	20.294767	22.865776	21.31793
21-09-11 01:20	3	14.004141	14.259694	15.117597
21-09-11 01:30	3	17.793749	18.24107	22.799137
21-09-11 01:40	3	23.628206	23.5082	29.556522
21-09-11 01:50	3	10.050589	8.394346	29.615698
21-09-11 02:00	3	23.108225	31.526184	23.365377
21-09-11 02:10	3	20.714499	34.301094	20.714499
21-09-11 02:20	3	17.630657	36.456673	17.630657
21-09-11 02:30	3	23.808962	35.792847	23.808962
21-09-11 02:40	3	19.966434	33.608116	19.188955
21-09-11 02:50	3	12.012209	28.773916	11.956127
21-09-11 03:00	3	13.065231	24.79822	12.701742
21-09-11 03:10	3	11.95	25.411413	11.95
21-09-11 03:20	3	24.263777	33.37285	24.263777
21-09-11 03:30	3	18.57005	20.088861	19.183895
21-09-11 03:40	3	17.741634	18.352293	16.532099
21-09-11 03:50	3	19.098913	23.343967	21.881784
21-09-11 04:00	3	34.753136	17.118341	17.184338
21-09-11 04:10	3	21.532368	22.000895	17.766754
21-09-11 04:20	3	19.604609	21.782253	21.74084
21-09-11 04:30	3	23.759209	24.61108	30.291962
21-09-11 04:40	3	24.198244	16.74619	17.164265
21-09-11 04:50	3	17.500187	19.827923	15.989392
21-09-11 05:00	3	18.31506	24.28746	14.796621
21-09-11 05:10	3	22.785645	24.505516	22.810406
21-09-11 05:20	3	21.412775	21.583471	19.615652
21-09-11 05:30	3	17.128466	17.154457	15.332838
21-09-11 05:40	3	19.503431	23.580761	22.365805
21-09-11 05:50	3	12.893941	23.486195	19.393305
21-09-11 06:00	3	20.309587	21.873928	22.409473
21-09-11 06:10	3	17.05467	19.547459	23.676683
21-09-11 06:20	3	18.061623	17.390778	21.18488
21-09-11 06:30	3	18.63575	21.638668	18.76708
21-09-11 06:40	3	22.223362	21.796627	19.727026
21-09-11 06:50	3	12.536343	10.613985	19.35912
21-09-11 07:00	4	14.196434	20.94453	16.894094
21-09-11 07:10	4	18.64917	18.861387	14.336126
21-09-11 07:20	4	24.130398	31.03542	24.130398
21-09-11 07:30	4	23.9	23.95	23.9
21-09-11 07:40	4	22.906557	23.295338	22.022377
21-09-11 07:50	4	11.43376	26.734264	11.43376
21-09-11 08:00	4	15.922579	25.826618	15.922579
21-09-11 08:10	4	12.18422	26.708996	12.18422
21-09-11 08:20	4	11.95	25.915512	11.95
21-09-11 08:30	4	11.95	25.636433	11.95
21-09-11 08:40	4	15.525439	19.839417	11.952229
21-09-11 08:50	4	23.9	20.560001	20.524124
21-09-11 09:00	4	21.302168	21.333878	23.928045
21-09-11 09:10	4	11.95	11.95	22.551708
21-09-11 09:20	4	13.246181	13.246181	20.379114
21-09-11 09:30	4	15.670471	15.715948	23.77274
21-09-11 09:40	4	11.95	11.95	16.899853
21-09-11 09:50	4	13.414886	13.414886	19.787968
21-09-11 10:00	4	17.601353	17.21812	20.131031
21-09-11 10:10	4	14.280579	17.666428	14.327597
21-09-11 10:20	4	17.499054	21.792612	20.215687
21-09-11 10:30	4	15.126665	25.536995	15.173471
21-09-11 10:40	4	15.864284	25.188639	16.60053
21-09-11 10:50	4	12.11402	16.969952	14.572767
21-09-11 11:00	4	15.280368	3.2457414	3.2619236
21-09-11 11:10	4	18.757397	13.623181	13.165256
21-09-11 11:20	4	14.290747	18.406485	14.323644
21-09-11 11:30	4	17.607443	32.543575	17.224194
21-09-11 11:40	4	13.769178	17.691761	17.58762
21-09-11 11:50	4	11.884183	18.621822	11.891947
21-09-11 12:00	4	13.304936	13.304936	15.812123
21-09-11 12:10	4	14.488577	11.900858	11.914731
21-09-11 12:20	4	17.33762	15.50152	15.50152
21-09-11 12:30	4	13.352491	16.68296	13.683818
21-09-11 12:40	4	11.95	16.899853	11.95
21-09-11 12:50	4	15.2280245	14.146657	11.95
21-09-11 13:00	4	35.428734	11.95	11.95
21-09-11 13:10	4	29.24566	18.549809	19.874506
21-09-11 13:20	4	27.43223	23.9	23.9
21-09-11 13:30	4	13.269529	17.515507	13.260226
21-09-11 13:40	4	11.95	11.95	13.322156
21-09-11 13:50	4	15.863625	15.863625	21.605268
21-09-11 14:00	4	20.916483	20.916483	24.945896
21-09-11 14:10	4	11.95	11.95	26.765736
21-09-11 14:20	4	13.708986	13.657872	31.452734
21-09-11 14:30	4	16.05241	14.146703	14.135335
21-09-11 14:40	4	13.520103	13.255216	13.255216
21-09-11 14:50	4	11.20262	12.698759	11.20262
21-09-11 15:00	4	11.95	11.95	11.95
21-09-11 15:10	4	11.063708	12.836291	11.063708
21-09-11 15:20	4	10.628874	17.380625	10.628874
21-09-11 15:30	4	14.716238	15.629999	15.861058
21-09-11 15:40	4	11.82295	23.01604	11.595848
21-09-11 15:50	4	13.416463	15.361383	12.825083
21-09-11 16:00	4	13.355192	16.171247	15.404605
21-09-11 16:10	4	14.801588	15.297038	19.247066
21-09-11 16:20	4	13.313507	14.0279255	20.463432
21-09-11 16:30	4	12.945432	16.116325	16.604887
21-09-11 16:40	4	16.522451	15.776607	16.128582
21-09-11 16:50	4	33.09569	22.534325	22.545004
21-09-11 17:00	4	26.428467	16.030766	16.030766
21-09-11 17:10	4	26.984264	17.42413	19.81766
21-09-11 17:20	4	11.95	11.95	15.389051
21-09-11 17:30	4	11.95	11.95	13.508097
21-09-11 17:40	4	11.96238	12.014132	16.865686
21-09-11 17:50	4	13.516695	18.155054	14.920717
21-09-11 18:00	4	11.95	23.9	11.95
21-09-11 18:10	4	11.926897	18.937164	11.926897
21-09-11 18:20	4	15.50152	15.472839	15.472839
21-09-11 18:30	4	14.616696	19.73405	14.613251
21-09-11 18:40	4	11.95	23.95	11.95
21-09-11 18:50	4	15.469653	14.45872	11.267208
21-09-11 19:00	4	14.77966	13.017125	11.982895
21-09-11 19:10	4	11.968685	11.950555	13.412283
21-09-11 19:20	4	20.491373	12.258498	17.915424
21-09-11 19:30	4	19.991608	10.038514	14.655522
21-09-11 19:40	4	25.266521	16.30166	19.956287
21-09-11 19:50	4	16.260715	16.42638	23.146957
21-09-11 20:00	4	13.579506	13.526373	26.157284
21-09-11 20:10	4	11.972731	11.972731	26.871155
21-09-11 20:20	4	20.011425	13.733251	18.58993
21-09-11 20:30	4	17.319645	9.037855	12.43483
21-09-11 20:40	4	17.631355	19.557995	23.415543
21-09-11 20:50	4	30.739807	16.00433	21.656023
21-09-11 21:00	4	26.905508	15.428769	15.428769
21-09-11 21:10	4	28.483585	18.366917	18.366917
21-09-11 21:20	4	24.38377	18.301687	20.931305
21-09-11 21:30	4	22.278694	23.658428	24.230814
21-09-11 21:40	4	26.046396	26.046396	32.23989
21-09-11 21:50	4	24.361488	21.976004	22.350811
21-09-11 22:00	4	24.782139	18.078114	17.817476
21-09-11 22:10	4	26.424063	18.26977	16.55764
21-09-11 22:20	4	19.16459	20.559978	15.920712
21-09-11 22:30	4	28.271112	20.736576	22.658087
21-09-11 22:40	4	35.9	23.9	23.9
21-09-11 22:50	4	27.78158	20.450733	22.17013
21-09-11 23:00	4	25.595558	16.24033	18.08578
21-09-11 23:10	4	33.92859	22.486956	22.123497
21-09-11 23:20	4	19.826405	17.840408	16.577505
21-09-11 23:30	4	14.041379	15.082365	13.171094
21-09-11 23:40	4	4.221824	21.81086	3.9277358
21-09-11 23:50	4	17.577414	17.927647	17.367905
21-09-12 00:00	4	20.92776	19.733303	25.575558
21-09-12 00:10	4	21.017157	14.988518	18.953266
21-09-12 00:20	4	17.817738	17.23141	17.94879
21-09-12 00:30	4	16.194473	21.17779	15.675229
21-09-12 00:40	4	14.698137	16.082132	16.26405
21-09-12 00:50	4	14.34846	13.190462	13.701126
21-09-12 01:00	4	16.182285	23.570768	19.022472
21-09-12 01:10	4	16.345316	29.47851	15.478335
21-09-12 01:20	4	20.473347	18.71294	18.366829
21-09-12 01:30	4	9.59949	9.425389	21.918034
21-09-12 01:40	4	15.335245	13.952527	18.322495
21-09-12 01:50	4	15.39789	14.731235	20.956453
21-09-12 02:00	4	14.682701	15.91538	18.876799
21-09-12 02:10	4	13.489436	14.742723	12.563062
21-09-12 02:20	4	15.459024	15.925913	17.380682
21-09-12 02:30	4	15.927007	19.666897	25.06503
21-09-12 02:40	4	20.658382	21.174465	28.244638
21-09-12 02:50	4	23.935875	25.924072	27.325876
21-09-12 03:00	4	23.243425	33.39486	23.337582
21-09-12 03:10	4	23.427908	35.71367	23.99877
21-09-12 03:20	4	21.758871	25.443316	22.706968
21-09-12 03:30	4	23.9	35.9	23.9
21-09-12 03:40	4	19.82415	22.063295	24.666754
21-09-12 03:50	4	15.324872	15.324893	31.8195
21-09-12 04:00	4	21.976639	25.83529	30.021214
21-09-12 04:10	4	21.838852	32.89943	21.838852
21-09-12 04:20	4	11.999376	36.742943	11.999376
21-09-12 04:30	4	15.171445	19.316439	11.880006
21-09-12 04:40	4	15.623648	18.049807	12.399149
21-09-12 04:50	4	23.748903	21.717104	22.810665
21-09-12 05:00	4	17.805958	21.616222	17.746052
21-09-12 05:10	4	14.927732	14.214277	13.237129
21-09-12 05:20	4	12.54307	13.848375	16.436451
21-09-12 05:30	4	14.389616	14.277395	20.142105
21-09-12 05:40	4	14.599994	13.40719	17.885386
21-09-12 05:50	4	22.959215	19.16909	20.597546
21-09-12 06:00	4	22.534607	25.396355	29.783443
21-09-12 06:10	4	21.493176	19.368816	17.594763
21-09-12 06:20	4	12.354812	21.872623	13.545575
21-09-12 06:30	4	14.831754	22.97627	17.635166
21-09-12 06:40	4	21.670673	26.874552	27.981989
21-09-12 06:50	4	18.276001	20.296677	26.462803
21-09-12 07:00	5	17.653511	20.006205	20.232065
21-09-12 07:10	5	13.423902	22.481539	13.187822
21-09-12 07:20	5	23.75243	21.091984	21.038858
21-09-12 07:30	5	18.372578	16.683006	19.858173
21-09-12 07:40	5	20.696545	21.689878	22.947058
21-09-12 07:50	5	23.461435	23.461435	25.53313
21-09-12 08:00	5	16.296741	25.093983	16.757633
21-09-12 08:10	5	23.9	23.9	23.95
21-09-12 08:20	5	23.349695	23.367329	23.567707
21-09-12 08:30	5	23.9	23.9	23.95
21-09-12 08:40	5	23.9	23.9	23.95
21-09-12 08:50	5	23.900164	23.907114	23.95
21-09-12 09:00	5	23.9	23.9	23.95
21-09-12 09:10	5	23.9	23.9	23.95
21-09-12 09:20	5	23.878574	23.9	23.928402
21-09-12 09:30	5	19.879717	21.211468	19.92526
21-09-12 09:40	5	11.95	16.935247	11.95
21-09-12 09:50	5	15.178629	12.11889	11.088186
21-09-12 10:00	5	16.926994	11.394612	11.418848
21-09-12 10:10	5	20.78117	15.614284	16.693237
21-09-12 10:20	5	22.620422	23.147957	21.663815
21-09-12 10:30	5	14.428324	14.708626	19.672546
21-09-12 10:40	5	11.914375	12.446399	21.101122
21-09-12 10:50	5	14.535797	17.217518	19.648605
21-09-12 11:00	5	17.226799	17.470184	30.806341
21-09-12 11:10	5	22.487616	25.89744	26.239456
21-09-12 11:20	5	22.775204	20.758543	20.521702
21-09-12 11:30	5	16.479801	16.805855	14.25164
21-09-12 11:40	5	12.077659	11.006819	13.241997
21-09-12 11:50	5	24.98471	11.95	11.95
21-09-12 12:00	5	23.9	14.549124	14.56
21-09-12 12:10	5	23.9	23.889286	23.939201
21-09-12 12:20	5	16.983925	23.200607	16.910067
21-09-12 12:30	5	20.322466	12.276579	9.357053
21-09-12 12:40	5	17.164951	14.479634	14.058627
21-09-12 12:50	5	22.479988	22.68201	22.692951
21-09-12 13:00	5	23.95	24.513569	23.910875
21-09-12 13:10	5	15.218562	15.448491	23.23679
21-09-12 13:20	5	20.528095	20.53114	23.78851
21-09-12 13:30	5	14.446942	13.825328	21.042292
21-09-12 13:40	5	3.4582882	4.0679555	20.588655
21-09-12 13:50	5	9.564779	9.564779	23.9
21-09-12 14:00	5	11.95	11.95	23.9
21-09-12 14:10	5	23.724957	23.724957	26.623318
21-09-12 14:20	5	25.970291	18.89152	19.674328
21-09-12 14:30	5	26.244091	18.205372	18.715378
21-09-12 14:40	5	23.95	23.95	26.721008
21-09-12 14:50	5	20.863794	23.783144	21.637568
21-09-12 15:00	5	12.827281	22.053959	12.97095
21-09-12 15:10	5	11.95	23.95	11.95
21-09-12 15:20	5	12.004095	15.405805	16.471958
21-09-12 15:30	5	16.82005	16.82005	26.743412
21-09-12 15:40	5	16.899853	16.899853	26.743412
21-09-12 15:50	5	14.7966385	15.121614	26.41003
21-09-12 16:00	5	13.583827	13.583827	26.854061
21-09-12 16:10	5	14.556867	13.194745	17.20333
21-09-12 16:20	5	23.95	14.154376	14.154376
21-09-12 16:30	5	23.401577	12.2288265	12.2288265
21-09-12 16:40	5	21.260082	18.43272	20.23705
21-09-12 16:50	5	11.95	11.95	22.922243
21-09-12 17:00	5	12.020399	12.020139	23.902218
21-09-12 17:10	5	11.9716	11.971594	23.90133
21-09-12 17:20	5	11.786818	11.758546	15.462071
21-09-12 17:30	5	9.076804	9.076804	22.32301
21-09-12 17:40	5	12.102745	12.153669	23.54148
21-09-12 17:50	5	11.961218	11.961218	23.976345
21-09-12 18:00	5	14.190207	12.785332	17.772049
21-09-12 18:10	5	15.857063	15.980118	15.895749
21-09-12 18:20	5	16.89413	14.880865	18.526129
21-09-12 18:30	5	19.506296	12.803602	12.806078
21-09-12 18:40	5	22.703932	17.43346	16.59232
21-09-12 18:50	5	18.899364	19.68285	18.924736
21-09-12 19:00	5	18.704594	18.237627	17.9279
21-09-12 19:10	5	12.307253	12.225733	23.92955
21-09-12 19:20	5	15.753856	13.926363	22.301931
21-09-12 19:30	5	14.845317	16.111929	25.166477
21-09-12 19:40	5	23.193188	24.50559	23.569067
21-09-12 19:50	5	14.296621	21.179296	15.748657
21-09-12 20:00	5	17.259768	23.949007	23.095268
21-09-12 20:10	5	20.434343	25.582226	30.89653
21-09-12 20:20	5	25.144484	32.92746	25.144484
21-09-12 20:30	5	24.619495	23.106472	22.860317
21-09-12 20:40	5	17.906809	17.906809	18.49914
21-09-12 20:50	5	22.217884	18.393858	22.204838
21-09-12 21:00	5	21.561117	20.85656	23.543724
21-09-12 21:10	5	18.409813	19.012472	19.401775
21-09-12 21:20	5	20.70016	20.248539	15.468051
21-09-12 21:30	5	13.619771	18.318045	14.863272
21-09-12 21:40	5	16.36272	17.927513	20.112728
21-09-12 21:50	5	18.198315	16.021626	18.375854
21-09-12 22:00	5	16.704668	17.797771	16.779097
21-09-12 22:10	5	21.185032	17.591969	14.812721
21-09-12 22:20	5	14.22166	15.019426	13.279884
21-09-12 22:30	5	17.580894	17.832697	16.980835
21-09-12 22:40	5	12.612398	14.987607	12.355143
21-09-12 22:50	5	17.499552	15.460518	16.649752
21-09-12 23:00	5	23.878765	23.661316	23.60922
21-09-12 23:10	5	16.324055	16.328587	19.630157
21-09-12 23:20	5	16.239725	17.057981	16.646418
21-09-12 23:30	5	18.949724	19.48078	20.998775
21-09-12 23:40	5	22.101156	20.684885	24.887932
21-09-12 23:50	5	13.812243	15.509134	12.742538
21-09-13 00:00	5	16.11356	17.048439	14.721792
21-09-13 00:10	5	18.682556	21.548311	15.537231
21-09-13 00:20	5	21.462944	14.239243	14.342784
21-09-13 00:30	5	14.921527	15.761706	21.477285
21-09-13 00:40	5	18.034704	19.406075	29.658031
21-09-13 00:50	5	16.117374	14.569702	14.525223
21-09-13 01:00	5	16.521673	24.855677	16.870825
21-09-13 01:10	5	17.358168	17.91386	20.496067
21-09-13 01:20	5	16.208471	13.717832	17.668663
21-09-13 01:30	5	21.672527	22.107487	18.260454
21-09-13 01:40	5	25.355322	24.153019	21.104113
21-09-13 01:50	5	20.2699	19.041471	18.27122
21-09-13 02:00	5	15.49882	14.065585	19.862879
21-09-13 02:10	5	10.581896	12.5442295	15.414705
21-09-13 02:20	5	11.042013	12.312178	21.185543
21-09-13 02:30	5	12.52326	12.52326	21.53645
21-09-13 02:40	5	22.850384	20.189518	19.820333
21-09-13 02:50	5	19.345432	21.743916	17.65545
21-09-13 03:00	5	22.804096	15.850927	17.658436
21-09-13 03:10	5	16.602943	17.185787	21.703066
21-09-13 03:20	5	14.905821	15.728399	24.34264
21-09-13 03:30	5	17.490784	25.290277	20.519804
21-09-13 03:40	5	26.137888	26.136332	33.110474
21-09-13 03:50	5	27.0643	22.985886	28.212967
21-09-13 04:00	5	24.90997	23.800385	31.690302
21-09-13 04:10	5	28.85051	23.677845	30.017466
21-09-13 04:20	5	25.517014	18.926548	22.063036
21-09-13 04:30	5	26.153315	18.43326	19.035954
21-09-13 04:40	5	22.087566	20.40808	25.300968
21-09-13 04:50	5	32.831013	15.085284	15.36765
21-09-13 05:00	5	25.030478	18.868484	28.28454
21-09-13 05:10	5	23.98244	25.45551	22.00776
21-09-13 05:20	5	15.257086	19.988728	13.8651
21-09-13 05:30	5	20.545387	17.01634	14.906488
21-09-13 05:40	5	12.023877	16.65744	13.718758
21-09-13 05:50	5	19.567797	13.593516	12.3782215
21-09-13 06:00	5	21.328049	17.25731	20.068869
21-09-13 06:10	5	19.358227	20.063576	21.489727
21-09-13 06:20	5	18.090279	22.768137	18.744059
21-09-13 06:30	5	17.992155	19.669197	16.268267
21-09-13 06:40	5	13.338458	16.249706	15.280874
21-09-13 06:50	5	18.925648	22.163185	22.1234
21-09-13 07:00	6	16.703835	23.554018	17.811825
21-09-13 07:10	6	20.78501	16.303646	14.822583
21-09-13 07:20	6	28.15806	23.640451	23.770685
21-09-13 07:30	6	32.28776	28.268316	26.721008
21-09-13 07:40	6	26.449856	33.670116	26.449856
21-09-13 07:50	6	24.696934	26.742533	24.696934
21-09-13 08:00	6	23.889332	23.939245	23.9
21-09-13 08:10	6	23.9	23.95	23.9
21-09-13 08:20	6	23.916449	23.930483	25.926783
21-09-13 08:30	6	16.070196	24.346397	16.379915
21-09-13 08:40	6	24.734074	26.875742	24.734074
21-09-13 08:50	6	23.253489	23.70893	23.6966
21-09-13 09:00	6	24.523159	4.318681	4.3864965
21-09-13 09:10	6	16.755995	13.840985	22.40416
21-09-13 09:20	6	11.6765	12.344572	22.023422
21-09-13 09:30	6	19.211277	17.879616	20.671715
21-09-13 09:40	6	18.51216	16.278378	20.126942
21-09-13 09:50	6	16.788916	17.822546	19.869051
21-09-13 10:00	6	not_recorded	not_recorded	not_recorded
21-09-13 10:10	6	not_recorded	not_recorded	not_recorded
21-09-13 10:20	6	not_recorded	not_recorded	not_recorded
21-09-13 10:30	6	not_recorded	not_recorded	not_recorded
21-09-13 10:40	6	not_recorded	not_recorded	not_recorded
21-09-13 10:50	6	not_recorded	not_recorded	not_recorded
21-09-13 11:00	6	not_recorded	not_recorded	not_recorded
21-09-13 11:10	6	not_recorded	not_recorded	not_recorded
21-09-13 11:20	6	not_recorded	not_recorded	not_recorded
21-09-13 11:30	6	not_recorded	not_recorded	not_recorded
21-09-13 11:40	6	not_recorded	not_recorded	not_recorded
21-09-13 11:50	6	not_recorded	not_recorded	not_recorded
21-09-13 12:00	6	not_recorded	not_recorded	not_recorded
21-09-13 12:10	6	not_recorded	not_recorded	not_recorded
21-09-13 12:20	6	not_recorded	not_recorded	not_recorded
21-09-13 12:30	6	not_recorded	not_recorded	not_recorded
21-09-13 12:40	6	not_recorded	not_recorded	not_recorded
21-09-13 12:50	6	not_recorded	not_recorded	not_recorded
21-09-13 13:00	6	not_recorded	not_recorded	not_recorded
21-09-13 13:10	6	not_recorded	not_recorded	not_recorded
21-09-13 13:20	6	not_recorded	not_recorded	not_recorded
21-09-13 13:30	6	not_recorded	not_recorded	not_recorded
21-09-13 13:40	6	not_recorded	not_recorded	not_recorded
21-09-13 13:50	6	not_recorded	not_recorded	not_recorded
21-09-13 14:00	6	not_recorded	not_recorded	not_recorded
21-09-13 14:10	6	not_recorded	not_recorded	not_recorded
21-09-13 14:20	6	not_recorded	not_recorded	not_recorded
21-09-13 14:30	6	not_recorded	not_recorded	not_recorded
21-09-13 14:40	6	not_recorded	not_recorded	not_recorded
21-09-13 14:50	6	not_recorded	not_recorded	not_recorded
21-09-13 15:00	6	not_recorded	not_recorded	not_recorded
21-09-13 15:10	6	not_recorded	not_recorded	not_recorded
21-09-13 15:20	6	not_recorded	not_recorded	not_recorded
21-09-13 15:30	6	not_recorded	not_recorded	not_recorded
21-09-13 15:40	6	not_recorded	not_recorded	not_recorded
21-09-13 15:50	6	not_recorded	not_recorded	not_recorded
21-09-13 16:00	6	not_recorded	not_recorded	not_recorded
21-09-13 16:10	6	not_recorded	not_recorded	not_recorded
21-09-13 16:20	6	not_recorded	not_recorded	not_recorded
21-09-13 16:30	6	not_recorded	not_recorded	not_recorded
21-09-13 16:40	6	not_recorded	not_recorded	not_recorded
21-09-13 16:50	6	not_recorded	not_recorded	not_recorded
21-09-13 17:00	6	not_recorded	not_recorded	not_recorded
21-09-13 17:10	6	not_recorded	not_recorded	not_recorded
21-09-13 17:20	6	not_recorded	not_recorded	not_recorded
21-09-13 17:30	6	not_recorded	not_recorded	not_recorded
21-09-13 17:40	6	not_recorded	not_recorded	not_recorded
21-09-13 17:50	6	not_recorded	not_recorded	not_recorded
21-09-13 18:00	6	not_recorded	not_recorded	not_recorded
21-09-13 18:10	6	not_recorded	not_recorded	not_recorded
21-09-13 18:20	6	not_recorded	not_recorded	not_recorded
21-09-13 18:30	6	not_recorded	not_recorded	not_recorded
21-09-13 18:40	6	not_recorded	not_recorded	not_recorded
21-09-13 18:50	6	not_recorded	not_recorded	not_recorded
21-09-13 19:00	6	not_recorded	not_recorded	not_recorded
21-09-13 19:10	6	not_recorded	not_recorded	not_recorded
21-09-13 19:20	6	not_recorded	not_recorded	not_recorded
21-09-13 19:30	6	not_recorded	not_recorded	not_recorded
21-09-13 19:40	6	not_recorded	not_recorded	not_recorded
21-09-13 19:50	6	not_recorded	not_recorded	not_recorded
21-09-13 20:00	6	not_recorded	not_recorded	not_recorded
21-09-13 20:10	6	not_recorded	not_recorded	not_recorded
21-09-13 20:20	6	not_recorded	not_recorded	not_recorded
21-09-13 20:30	6	not_recorded	not_recorded	not_recorded
21-09-13 20:40	6	not_recorded	not_recorded	not_recorded
21-09-13 20:50	6	not_recorded	not_recorded	not_recorded
21-09-13 21:00	6	not_recorded	not_recorded	not_recorded
21-09-13 21:10	6	not_recorded	not_recorded	not_recorded
21-09-13 21:20	6	not_recorded	not_recorded	not_recorded
21-09-13 21:30	6	not_recorded	not_recorded	not_recorded
21-09-13 21:40	6	not_recorded	not_recorded	not_recorded
21-09-13 21:50	6	not_recorded	not_recorded	not_recorded
21-09-13 22:00	6	not_recorded	not_recorded	not_recorded
21-09-13 22:10	6	not_recorded	not_recorded	not_recorded
21-09-13 22:20	6	not_recorded	not_recorded	not_recorded
21-09-13 22:30	6	not_recorded	not_recorded	not_recorded
21-09-13 22:40	6	not_recorded	not_recorded	not_recorded
21-09-13 22:50	6	not_recorded	not_recorded	not_recorded
21-09-13 23:00	6	not_recorded	not_recorded	not_recorded
21-09-13 23:10	6	not_recorded	not_recorded	not_recorded
21-09-13 23:20	6	not_recorded	not_recorded	not_recorded
21-09-13 23:30	6	not_recorded	not_recorded	not_recorded
21-09-13 23:40	6	not_recorded	not_recorded	not_recorded
21-09-13 23:50	6	not_recorded	not_recorded	not_recorded
21-09-14 00:00	6	not_recorded	not_recorded	not_recorded
21-09-14 00:10	6	not_recorded	not_recorded	not_recorded
21-09-14 00:20	6	not_recorded	not_recorded	not_recorded
21-09-14 00:30	6	not_recorded	not_recorded	not_recorded
21-09-14 00:40	6	not_recorded	not_recorded	not_recorded
21-09-14 00:50	6	not_recorded	not_recorded	not_recorded
21-09-14 01:00	6	not_recorded	not_recorded	not_recorded
21-09-14 01:10	6	not_recorded	not_recorded	not_recorded
21-09-14 01:20	6	not_recorded	not_recorded	not_recorded
21-09-14 01:30	6	not_recorded	not_recorded	not_recorded
21-09-14 01:40	6	not_recorded	not_recorded	not_recorded
21-09-14 01:50	6	not_recorded	not_recorded	not_recorded
21-09-14 02:00	6	not_recorded	not_recorded	not_recorded
21-09-14 02:10	6	not_recorded	not_recorded	not_recorded
21-09-14 02:20	6	not_recorded	not_recorded	not_recorded
21-09-14 02:30	6	not_recorded	not_recorded	not_recorded
21-09-14 02:40	6	not_recorded	not_recorded	not_recorded
21-09-14 02:50	6	not_recorded	not_recorded	not_recorded
21-09-14 03:00	6	not_recorded	not_recorded	not_recorded
21-09-14 03:10	6	not_recorded	not_recorded	not_recorded
21-09-14 03:20	6	not_recorded	not_recorded	not_recorded
21-09-14 03:30	6	not_recorded	not_recorded	not_recorded
21-09-14 03:40	6	not_recorded	not_recorded	not_recorded
21-09-14 03:50	6	not_recorded	not_recorded	not_recorded
21-09-14 04:00	6	not_recorded	not_recorded	not_recorded
21-09-14 04:10	6	not_recorded	not_recorded	not_recorded
21-09-14 04:20	6	not_recorded	not_recorded	not_recorded
21-09-14 04:30	6	not_recorded	not_recorded	not_recorded
21-09-14 04:40	6	not_recorded	not_recorded	not_recorded
21-09-14 04:50	6	not_recorded	not_recorded	not_recorded
21-09-14 05:00	6	not_recorded	not_recorded	not_recorded
21-09-14 05:10	6	not_recorded	not_recorded	not_recorded
21-09-14 05:20	6	not_recorded	not_recorded	not_recorded
21-09-14 05:30	6	not_recorded	not_recorded	not_recorded
21-09-14 05:40	6	not_recorded	not_recorded	not_recorded
21-09-14 05:50	6	not_recorded	not_recorded	not_recorded
21-09-14 06:00	6	not_recorded	not_recorded	not_recorded
21-09-14 06:10	6	not_recorded	not_recorded	not_recorded
21-09-14 06:20	6	not_recorded	not_recorded	not_recorded
21-09-14 06:30	6	not_recorded	not_recorded	not_recorded
21-09-14 06:40	6	not_recorded	not_recorded	not_recorded
21-09-14 06:50	6	not_recorded	not_recorded	not_recorded
