# Supplementary material for: Rodent home cage monitoring for preclinical safety pharmacology assessment: results of a multi-company validation evaluating nonclinical and clinical data from three compounds
Source: Front Toxicol. 2025 Nov 5;7:1655330. doi: 10.3389/ftox.2025.1655330 (PMC12626872; doi:10.3389/ftox.2025.1655330)
Supplement: Supplementary file 1 [file DataSheet1.zip › GSK/GSK_Separation_050_Cage-2.csv]

timestamp	day_index	985141003627852	985141003627913	985141003627914
21-09-13 07:00	-4	not_recorded	not_recorded	not_recorded
21-09-13 07:10	-4	not_recorded	not_recorded	not_recorded
21-09-13 07:20	-4	not_recorded	not_recorded	not_recorded
21-09-13 07:30	-4	not_recorded	not_recorded	not_recorded
21-09-13 07:40	-4	not_recorded	not_recorded	not_recorded
21-09-13 07:50	-4	not_recorded	not_recorded	not_recorded
21-09-13 08:00	-4	not_recorded	not_recorded	not_recorded
21-09-13 08:10	-4	not_recorded	not_recorded	not_recorded
21-09-13 08:20	-4	not_recorded	not_recorded	not_recorded
21-09-13 08:30	-4	not_recorded	not_recorded	not_recorded
21-09-13 08:40	-4	not_recorded	not_recorded	not_recorded
21-09-13 08:50	-4	not_recorded	not_recorded	not_recorded
21-09-13 09:00	-4	not_recorded	not_recorded	not_recorded
21-09-13 09:10	-4	not_recorded	not_recorded	not_recorded
21-09-13 09:20	-4	not_recorded	not_recorded	not_recorded
21-09-13 09:30	-4	not_recorded	not_recorded	not_recorded
21-09-13 09:40	-4	not_recorded	not_recorded	not_recorded
21-09-13 09:50	-4	not_recorded	not_recorded	not_recorded
21-09-13 10:00	-4	13.301708	14.80167	17.46742
21-09-13 10:10	-4	14.840823	15.020798	17.500324
21-09-13 10:20	-4	16.975601	19.111124	15.502704
21-09-13 10:30	-4	20.021145	15.81088	16.818954
21-09-13 10:40	-4	15.263021	18.510147	16.876163
21-09-13 10:50	-4	18.06163	17.370317	17.240194
21-09-13 11:00	-4	16.161406	16.142517	21.633854
21-09-13 11:10	-4	20.43905	21.61819	22.483044
21-09-13 11:20	-4	18.932281	18.765299	18.374142
21-09-13 11:30	-4	13.248827	17.858538	18.489384
21-09-13 11:40	-4	11.960269	12.0	14.969383
21-09-13 11:50	-4	20.946808	17.444317	25.685663
21-09-13 12:00	-4	32.62132	23.914043	24.673786
21-09-13 12:10	-4	35.876503	23.902319	23.904142
21-09-13 12:20	-4	35.895023	23.9	23.9
21-09-13 12:30	-4	31.643229	23.917791	24.903809
21-09-13 12:40	-4	23.95	23.95	26.721008
21-09-13 12:50	-4	33.58506	23.354313	24.164019
21-09-13 13:00	-4	25.141018	23.9	23.9
21-09-13 13:10	-4	35.9	23.9	23.9
21-09-13 13:20	-4	26.16803	24.031055	24.082336
21-09-13 13:30	-4	33.82648	26.709473	26.709473
21-09-13 13:40	-4	33.83507	26.721008	26.721008
21-09-13 13:50	-4	17.643545	24.513952	16.760803
21-09-13 14:00	-4	11.95	19.241491	11.95
21-09-13 14:10	-4	11.946253	13.30576	11.946253
21-09-13 14:20	-4	11.95	17.959127	11.943709
21-09-13 14:30	-4	12.951279	21.365564	13.205973
21-09-13 14:40	-4	11.937272	15.41145	11.952589
21-09-13 14:50	-4	20.050274	11.942235	11.951126
21-09-13 15:00	-4	20.175785	11.925681	11.914485
21-09-13 15:10	-4	16.167763	11.95	11.95
21-09-13 15:20	-4	12.859701	12.859701	12.859701
21-09-13 15:30	-4	19.237064	20.793842	24.013144
21-09-13 15:40	-4	29.827612	20.870134	23.7255
21-09-13 15:50	-4	34.12751	25.022732	25.022732
21-09-13 16:00	-4	34.569843	19.390738	19.390738
21-09-13 16:10	-4	36.062717	22.885843	22.885843
21-09-13 16:20	-4	35.752495	23.89209	23.901987
21-09-13 16:30	-4	18.381649	23.885038	15.445868
21-09-13 16:40	-4	12.729642	21.89859	12.0853405
21-09-13 16:50	-4	31.038742	15.397954	15.399771
21-09-13 17:00	-4	24.617146	16.339779	16.343416
21-09-13 17:10	-4	25.653732	16.683985	16.245512
21-09-13 17:20	-4	15.322336	22.005043	11.84207
21-09-13 17:30	-4	14.534567	16.696934	12.781093
21-09-13 17:40	-4	17.181484	20.116446	14.758635
21-09-13 17:50	-4	26.116873	24.969109	23.196991
21-09-13 18:00	-4	31.692612	26.26553	25.575006
21-09-13 18:10	-4	23.95	26.721008	23.95
21-09-13 18:20	-4	26.359798	18.315737	17.916248
21-09-13 18:30	-4	30.649694	15.13853	15.13853
21-09-13 18:40	-4	26.787344	11.95	11.95
21-09-13 18:50	-4	23.46304	32.868187	22.126242
21-09-13 19:00	-4	26.423443	20.703003	16.411036
21-09-13 19:10	-4	25.64331	8.685232	9.751073
21-09-13 19:20	-4	16.872854	18.61764	31.106976
21-09-13 19:30	-4	21.325335	28.727581	23.472282
21-09-13 19:40	-4	15.584465	14.275752	17.403917
21-09-13 19:50	-4	16.632788	13.745428	13.779696
21-09-13 20:00	-4	23.6922	23.425385	22.741596
21-09-13 20:10	-4	24.367172	22.008154	24.32474
21-09-13 20:20	-4	16.08537	23.335009	15.137448
21-09-13 20:30	-4	15.498408	29.32807	15.407463
21-09-13 20:40	-4	15.9354	24.183197	16.491573
21-09-13 20:50	-4	16.619043	20.883417	23.954441
21-09-13 21:00	-4	9.645867	18.259912	23.40999
21-09-13 21:10	-4	10.767199	26.629307	10.846255
21-09-13 21:20	-4	27.634134	12.356914	8.907276
21-09-13 21:30	-4	26.363424	14.797194	14.554753
21-09-13 21:40	-4	22.704906	32.604057	23.129192
21-09-13 21:50	-4	16.506535	30.032557	13.354747
21-09-13 22:00	-4	30.97816	21.355305	22.296108
21-09-13 22:10	-4	23.76756	35.526497	23.744137
21-09-13 22:20	-4	24.386671	35.00174	23.479527
21-09-13 22:30	-4	23.85004	29.26713	21.404453
21-09-13 22:40	-4	14.109218	15.419355	16.170244
21-09-13 22:50	-4	18.593441	19.943905	21.464333
21-09-13 23:00	-4	28.076721	21.554068	16.792784
21-09-13 23:10	-4	17.837433	25.95021	16.532707
21-09-13 23:20	-4	14.804659	18.487755	16.49047
21-09-13 23:30	-4	15.309992	17.572374	23.288235
21-09-13 23:40	-4	25.380108	25.314312	24.85429
21-09-13 23:50	-4	19.39111	25.26265	17.721664
21-09-14 00:00	-4	25.88881	22.914944	19.284527
21-09-14 00:10	-4	34.931892	15.53655	15.53655
21-09-14 00:20	-4	18.775806	19.055586	14.957927
21-09-14 00:30	-4	14.83832	15.044394	22.965046
21-09-14 00:40	-4	24.103209	19.485615	18.026022
21-09-14 00:50	-4	17.484219	20.859596	16.192572
21-09-14 01:00	-4	20.301685	17.210033	18.460056
21-09-14 01:10	-4	5.572628	35.6083	5.6521316
21-09-14 01:20	-4	17.95818	13.442737	14.529696
21-09-14 01:30	-4	31.99406	20.552221	20.605194
21-09-14 01:40	-4	28.630957	17.534725	12.847572
21-09-14 01:50	-4	16.336304	17.643759	20.427969
21-09-14 02:00	-4	15.788748	13.522276	16.168024
21-09-14 02:10	-4	17.355433	21.061157	18.455036
21-09-14 02:20	-4	23.764668	26.308432	21.88554
21-09-14 02:30	-4	30.24314	24.905867	21.303413
21-09-14 02:40	-4	28.153912	24.075428	25.148094
21-09-14 02:50	-4	24.519505	17.146336	12.178419
21-09-14 03:00	-4	21.296627	16.59731	19.47749
21-09-14 03:10	-4	21.271671	19.299713	16.556866
21-09-14 03:20	-4	26.552166	14.78393	16.834873
21-09-14 03:30	-4	22.775951	19.38746	29.95156
21-09-14 03:40	-4	22.82207	29.248142	23.54273
21-09-14 03:50	-4	29.875721	21.499907	24.790007
21-09-14 04:00	-4	23.69682	23.35022	24.281153
21-09-14 04:10	-4	25.64383	23.061121	24.096237
21-09-14 04:20	-4	22.669384	14.345843	17.958595
21-09-14 04:30	-4	21.404972	17.476315	22.247082
21-09-14 04:40	-4	13.756009	15.659801	15.475458
21-09-14 04:50	-4	20.487223	21.621923	20.698368
21-09-14 05:00	-4	20.82698	20.05549	19.045319
21-09-14 05:10	-4	17.231445	18.08817	23.20212
21-09-14 05:20	-4	22.05277	19.526386	18.94418
21-09-14 05:30	-4	18.303188	16.063282	15.9543
21-09-14 05:40	-4	19.626883	19.795116	24.918736
21-09-14 05:50	-4	21.431364	22.928944	25.204453
21-09-14 06:00	-4	23.279528	21.002804	19.992334
21-09-14 06:10	-4	22.239529	21.250164	20.05131
21-09-14 06:20	-4	26.768177	19.018398	25.367928
21-09-14 06:30	-4	17.759098	19.319653	31.334122
21-09-14 06:40	-4	11.95	11.95	35.926857
21-09-14 06:50	-4	22.985819	22.985819	34.126316
21-09-14 07:00	-3	18.712456	20.349794	23.097866
21-09-14 07:10	-3	21.252914	27.830555	23.293392
21-09-14 07:20	-3	23.900543	34.125027	23.912113
21-09-14 07:30	-3	20.769295	23.124002	23.441725
21-09-14 07:40	-3	24.704227	21.941923	23.577536
21-09-14 07:50	-3	34.621773	22.743382	24.110004
21-09-14 08:00	-3	31.859106	20.394909	19.520725
21-09-14 08:10	-3	23.95	26.721008	23.95
21-09-14 08:20	-3	26.283703	24.686975	22.765215
21-09-14 08:30	-3	32.45809	24.966898	24.74325
21-09-14 08:40	-3	36.72606	23.769632	23.769632
21-09-14 08:50	-3	35.9	23.9	23.9
21-09-14 09:00	-3	35.9	23.9	23.9
21-09-14 09:10	-3	35.9	23.9	23.9
21-09-14 09:20	-3	30.391056	23.880817	21.668919
21-09-14 09:30	-3	22.435986	24.83466	30.168423
21-09-14 09:40	-3	26.47565	18.4343	23.047438
21-09-14 09:50	-3	20.341295	5.3134646	8.033734
21-09-14 10:00	-3	19.348955	11.532583	9.259531
21-09-14 10:10	-3	15.644305	18.674204	15.644305
21-09-14 10:20	-3	12.74161	12.784895	12.331275
21-09-14 10:30	-3	13.30681	11.947717	11.947717
21-09-14 10:40	-3	21.061161	12.380413	13.08824
21-09-14 10:50	-3	14.611247	15.130153	15.316897
21-09-14 11:00	-3	14.306519	14.925588	14.275281
21-09-14 11:10	-3	12.382643	12.725122	13.690567
21-09-14 11:20	-3	14.7237	15.284498	19.79216
21-09-14 11:30	-3	17.489574	15.587181	14.546964
21-09-14 11:40	-3	23.800884	18.278736	17.778164
21-09-14 11:50	-3	34.83725	24.145292	24.270237
21-09-14 12:00	-3	35.9	23.9	23.9
21-09-14 12:10	-3	36.26607	23.9	23.9
21-09-14 12:20	-3	25.229507	29.709019	19.841488
21-09-14 12:30	-3	12.935066	31.305786	12.935066
21-09-14 12:40	-3	15.05688	22.790714	13.755545
21-09-14 12:50	-3	12.652358	32.45442	11.957197
21-09-14 13:00	-3	11.352087	35.9	11.352087
21-09-14 13:10	-3	11.381495	21.684542	11.525591
21-09-14 13:20	-3	20.187513	21.725903	16.942223
21-09-14 13:30	-3	11.952083	29.194717	11.95208
21-09-14 13:40	-3	11.687941	34.887154	11.687941
21-09-14 13:50	-3	11.167988	37.11795	12.08371
21-09-14 14:00	-3	14.111719	14.111719	36.04211
21-09-14 14:10	-3	22.41349	25.646488	34.573986
21-09-14 14:20	-3	26.094513	16.055056	17.261604
21-09-14 14:30	-3	21.64027	21.770224	21.633404
21-09-14 14:40	-3	18.920557	35.164577	18.88646
21-09-14 14:50	-3	13.648783	35.88625	13.648783
21-09-14 15:00	-3	11.951035	31.645752	11.951035
21-09-14 15:10	-3	12.043772	23.677477	12.043772
21-09-14 15:20	-3	12.413346	22.938707	12.413346
21-09-14 15:30	-3	16.35995	28.20221	16.35995
21-09-14 15:40	-3	23.50159	34.968025	24.066023
21-09-14 15:50	-3	17.728533	35.10672	17.728533
21-09-14 16:00	-3	14.895221	23.255035	18.250767
21-09-14 16:10	-3	19.578836	17.86311	23.003094
21-09-14 16:20	-3	35.871548	23.9	23.9
21-09-14 16:30	-3	25.460482	26.051926	23.938179
21-09-14 16:40	-3	23.95	26.721008	23.95
21-09-14 16:50	-3	25.327024	24.30771	23.829952
21-09-14 17:00	-3	35.9	23.9	23.9
21-09-14 17:10	-3	32.934013	23.9	23.9
21-09-14 17:20	-3	27.820307	23.785664	23.785664
21-09-14 17:30	-3	24.67155	22.378109	22.378109
21-09-14 17:40	-3	26.765736	11.95	11.95
21-09-14 17:50	-3	16.05029	11.976495	20.226154
21-09-14 18:00	-3	22.745998	22.7364	28.36789
21-09-14 18:10	-3	23.9	23.9	35.9
21-09-14 18:20	-3	23.741354	23.745388	34.05141
21-09-14 18:30	-3	23.9	23.9	37.256413
21-09-14 18:40	-3	23.9	23.9	37.580452
21-09-14 18:50	-3	21.103588	21.103588	33.64155
21-09-14 19:00	-3	13.783667	13.439926	26.38627
21-09-14 19:10	-3	11.364476	12.705996	25.307829
21-09-14 19:20	-3	8.08881	9.310118	18.27055
21-09-14 19:30	-3	13.240802	26.130375	13.849272
21-09-14 19:40	-3	17.89935	21.251472	22.217003
21-09-14 19:50	-3	20.161945	21.867752	15.37816
21-09-14 20:00	-3	17.999485	16.880219	13.591791
21-09-14 20:10	-3	18.269283	26.758234	19.257236
21-09-14 20:20	-3	22.284048	22.284048	34.1314
21-09-14 20:30	-3	12.005516	11.986461	22.867584
21-09-14 20:40	-3	25.821793	23.501163	24.414997
21-09-14 20:50	-3	18.702524	18.242579	18.171257
21-09-14 21:00	-3	16.898678	16.282183	16.27388
21-09-14 21:10	-3	14.979721	16.229109	18.546358
21-09-14 21:20	-3	22.80824	13.616954	18.632517
21-09-14 21:30	-3	24.079273	19.909771	21.100044
21-09-14 21:40	-3	27.402597	14.432783	15.713956
21-09-14 21:50	-3	36.169315	12.974101	12.98203
21-09-14 22:00	-3	28.227844	24.739058	24.108326
21-09-14 22:10	-3	34.4924	23.93398	23.684052
21-09-14 22:20	-3	24.712908	25.418432	22.678751
21-09-14 22:30	-3	29.688694	19.13865	17.323017
21-09-14 22:40	-3	26.751596	23.180117	16.265133
21-09-14 22:50	-3	19.25899	18.46497	15.267667
21-09-14 23:00	-3	22.751478	14.537422	14.230597
21-09-14 23:10	-3	16.707129	18.389767	23.895992
21-09-14 23:20	-3	23.195618	22.39964	17.417625
21-09-14 23:30	-3	32.31319	19.316088	17.8446
21-09-14 23:40	-3	25.95333	22.341747	19.50177
21-09-14 23:50	-3	24.01509	20.141594	20.845095
21-09-15 00:00	-3	29.056118	20.993126	19.12505
21-09-15 00:10	-3	17.415508	20.299519	17.903934
21-09-15 00:20	-3	20.864895	16.247784	15.677122
21-09-15 00:30	-3	14.73974	15.381353	16.391008
21-09-15 00:40	-3	22.451138	20.09035	19.16894
21-09-15 00:50	-3	26.354776	17.902441	22.603218
21-09-15 01:00	-3	30.259018	22.1513	21.861692
21-09-15 01:10	-3	19.939137	15.5284195	17.249737
21-09-15 01:20	-3	15.667871	14.635921	17.073578
21-09-15 01:30	-3	25.205355	18.673506	23.027134
21-09-15 01:40	-3	17.987545	21.772406	18.14009
21-09-15 01:50	-3	19.484713	21.318226	24.157822
21-09-15 02:00	-3	23.114922	23.799784	24.28855
21-09-15 02:10	-3	17.101015	17.512127	18.251322
21-09-15 02:20	-3	13.659597	12.150208	15.413603
21-09-15 02:30	-3	18.551273	18.414711	16.05604
21-09-15 02:40	-3	28.130634	20.505184	17.65218
21-09-15 02:50	-3	24.038393	21.903133	18.098024
21-09-15 03:00	-3	20.303335	24.358843	20.769268
21-09-15 03:10	-3	22.317421	22.317421	26.3198
21-09-15 03:20	-3	22.567532	22.793884	23.237537
21-09-15 03:30	-3	28.475887	24.0831	23.87504
21-09-15 03:40	-3	14.844183	15.025441	21.413202
21-09-15 03:50	-3	17.697369	19.038563	20.358139
21-09-15 04:00	-3	15.894925	22.501566	18.46707
21-09-15 04:10	-3	23.190735	33.170307	23.189316
21-09-15 04:20	-3	15.342186	17.221048	15.271413
21-09-15 04:30	-3	15.5019655	18.178556	17.321918
21-09-15 04:40	-3	23.518606	20.1489	19.164682
21-09-15 04:50	-3	22.981852	17.18328	16.424988
21-09-15 05:00	-3	24.21342	14.631769	14.61274
21-09-15 05:10	-3	19.272364	18.844364	20.668491
21-09-15 05:20	-3	23.807476	19.698595	19.916004
21-09-15 05:30	-3	16.813221	19.995132	16.282112
21-09-15 05:40	-3	25.031637	21.776142	19.28349
21-09-15 05:50	-3	19.148178	19.616503	18.074827
21-09-15 06:00	-3	20.741346	21.920177	20.888647
21-09-15 06:10	-3	12.717993	25.070196	13.381993
21-09-15 06:20	-3	16.91663	20.224987	19.11213
21-09-15 06:30	-3	22.50343	21.975288	30.127213
21-09-15 06:40	-3	18.385998	28.362549	22.976313
21-09-15 06:50	-3	31.758625	16.037422	20.545374
21-09-15 07:00	-2	15.027905	11.966119	31.164444
21-09-15 07:10	-2	14.710375	14.715765	29.282093
21-09-15 07:20	-2	18.37937	15.092748	24.418684
21-09-15 07:30	-2	21.577766	12.933104	13.250463
21-09-15 07:40	-2	14.839129	12.058693	16.472103
21-09-15 07:50	-2	21.973907	17.375307	18.006756
21-09-15 08:00	-2	16.869816	17.619654	14.527824
21-09-15 08:10	-2	11.95	16.899853	11.95
21-09-15 08:20	-2	33.259785	23.21189	22.71988
21-09-15 08:30	-2	24.174055	18.064182	18.064182
21-09-15 08:40	-2	20.893528	15.189052	14.90537
21-09-15 08:50	-2	25.296175	15.619196	15.619196
21-09-15 09:00	-2	25.763803	15.13853	15.13853
21-09-15 09:10	-2	23.95	11.95	11.95
21-09-15 09:20	-2	27.584066	20.16361	20.079906
21-09-15 09:30	-2	25.763803	23.9	23.9
21-09-15 09:40	-2	19.13307	19.78071	21.790813
21-09-15 09:50	-2	18.421896	17.354694	21.351793
21-09-15 10:00	-2	18.124546	15.340734	15.480743
21-09-15 10:10	-2	16.586561	14.795637	14.708036
21-09-15 10:20	-2	20.806604	16.778324	13.9801235
21-09-15 10:30	-2	16.368	23.670254	16.187738
21-09-15 10:40	-2	23.9	35.9	23.9
21-09-15 10:50	-2	25.853867	33.077656	25.792877
21-09-15 11:00	-2	12.033067	12.974994	15.527227
21-09-15 11:10	-2	11.95	11.95	23.9
21-09-15 11:20	-2	16.095982	16.826849	15.084463
21-09-15 11:30	-2	22.589674	23.519318	25.387445
21-09-15 11:40	-2	26.703701	25.417328	24.692898
21-09-15 11:50	-2	18.315737	26.359798	17.916248
21-09-15 12:00	-2	23.296999	24.141237	25.915691
21-09-15 12:10	-2	20.610622	20.641079	27.64038
21-09-15 12:20	-2	12.438944	12.438944	32.409973
21-09-15 12:30	-2	17.221933	13.711322	27.808956
21-09-15 12:40	-2	22.562485	18.229866	21.269346
21-09-15 12:50	-2	15.737633	15.166374	23.95
21-09-15 13:00	-2	11.998884	11.969868	23.924831
21-09-15 13:10	-2	21.838306	16.902882	21.27842
21-09-15 13:20	-2	22.933605	23.198624	24.286955
21-09-15 13:30	-2	26.537094	24.366375	23.97689
21-09-15 13:40	-2	23.94307	14.663526	17.94378
21-09-15 13:50	-2	26.423443	17.057701	20.841137
21-09-15 14:00	-2	27.592453	19.38651	26.836899
21-09-15 14:10	-2	30.142536	11.9395895	11.947004
21-09-15 14:20	-2	19.263329	13.467725	12.267107
21-09-15 14:30	-2	18.441559	11.942564	11.95
21-09-15 14:40	-2	26.095184	11.948701	11.95
21-09-15 14:50	-2	23.02576	14.193207	14.193207
21-09-15 15:00	-2	25.636951	19.323	19.46755
21-09-15 15:10	-2	23.9	23.9	23.95
21-09-15 15:20	-2	24.061043	23.702984	27.892954
21-09-15 15:30	-2	16.661013	13.524786	14.154002
21-09-15 15:40	-2	25.44429	16.466944	16.706524
21-09-15 15:50	-2	22.080994	21.706255	20.235926
21-09-15 16:00	-2	22.85426	25.051113	23.63303
21-09-15 16:10	-2	12.895636	12.895636	23.95
21-09-15 16:20	-2	8.509987	8.509985	24.282078
21-09-15 16:30	-2	12.492862	12.492862	30.519176
21-09-15 16:40	-2	26.721008	26.721008	31.91365
21-09-15 16:50	-2	26.721008	23.355862	26.476498
21-09-15 17:00	-2	21.795376	14.924771	18.54018
21-09-15 17:10	-2	14.512054	14.255648	27.734198
21-09-15 17:20	-2	12.306925	12.306925	28.966528
21-09-15 17:30	-2	15.13853	15.13853	25.354528
21-09-15 17:40	-2	11.95	11.95	26.525105
21-09-15 17:50	-2	15.534795	16.156397	23.95
21-09-15 18:00	-2	16.12523	17.54958	21.584778
21-09-15 18:10	-2	9.722441	20.293665	7.1860824
21-09-15 18:20	-2	22.967882	23.903912	18.222359
21-09-15 18:30	-2	16.971804	15.45818	12.21885
21-09-15 18:40	-2	11.95	16.899853	11.95
21-09-15 18:50	-2	17.957943	15.423421	14.421908
21-09-15 19:00	-2	24.105055	19.647099	19.927416
21-09-15 19:10	-2	33.973854	24.90449	24.90449
21-09-15 19:20	-2	23.730415	14.062581	14.48985
21-09-15 19:30	-2	19.773867	14.249521	13.562831
21-09-15 19:40	-2	20.778984	21.244429	20.855267
21-09-15 19:50	-2	17.037497	24.8101	17.023918
21-09-15 20:00	-2	13.31824	26.721008	13.31824
21-09-15 20:10	-2	12.672354	17.66478	20.836803
21-09-15 20:20	-2	16.349194	16.411594	26.681952
21-09-15 20:30	-2	14.587108	18.389664	22.342945
21-09-15 20:40	-2	21.937494	20.355307	23.105953
21-09-15 20:50	-2	31.014841	23.481838	23.536055
21-09-15 21:00	-2	32.193176	26.543213	24.288387
21-09-15 21:10	-2	21.22766	27.352695	19.369366
21-09-15 21:20	-2	27.598227	12.4568815	12.4568815
21-09-15 21:30	-2	13.775566	8.323497	19.21355
21-09-15 21:40	-2	13.4565935	15.636675	19.428099
21-09-15 21:50	-2	25.792181	26.345226	28.071362
21-09-15 22:00	-2	18.674732	16.310764	22.415325
21-09-15 22:10	-2	15.485141	17.198915	13.556506
21-09-15 22:20	-2	23.266207	14.74618	15.737584
21-09-15 22:30	-2	19.887648	15.308195	16.244438
21-09-15 22:40	-2	20.681343	26.184402	18.31252
21-09-15 22:50	-2	37.55671	13.673958	13.673958
21-09-15 23:00	-2	29.116116	17.880392	14.750211
21-09-15 23:10	-2	25.189114	16.295834	17.711918
21-09-15 23:20	-2	21.406628	11.944324	13.298149
21-09-15 23:30	-2	18.517673	16.29236	17.162039
21-09-15 23:40	-2	21.64497	19.434103	17.418396
21-09-15 23:50	-2	22.554556	20.911469	20.114136
21-09-16 00:00	-2	20.949688	15.783598	16.415125
21-09-16 00:10	-2	24.196493	24.62774	24.346603
21-09-16 00:20	-2	27.726566	21.805168	22.640476
21-09-16 00:30	-2	29.133102	20.951773	20.617527
21-09-16 00:40	-2	17.649372	20.790512	16.127234
21-09-16 00:50	-2	23.064026	27.466558	22.859371
21-09-16 01:00	-2	14.967924	23.389795	15.80345
21-09-16 01:10	-2	21.064009	23.073479	20.84914
21-09-16 01:20	-2	31.352722	23.252407	25.002903
21-09-16 01:30	-2	17.301552	17.891542	19.912983
21-09-16 01:40	-2	18.523563	21.665823	13.929876
21-09-16 01:50	-2	15.4257765	14.818235	15.514832
21-09-16 02:00	-2	14.4429655	18.832678	14.08275
21-09-16 02:10	-2	21.81958	23.39548	21.322424
21-09-16 02:20	-2	20.447752	20.427736	17.959845
21-09-16 02:30	-2	19.64912	21.237675	14.399007
21-09-16 02:40	-2	23.247675	20.160381	20.275417
21-09-16 02:50	-2	15.9091215	17.115574	18.960724
21-09-16 03:00	-2	22.940536	24.905071	22.387897
21-09-16 03:10	-2	22.313894	22.83981	22.247791
21-09-16 03:20	-2	30.204662	26.721008	25.73608
21-09-16 03:30	-2	31.410381	24.77236	24.780954
21-09-16 03:40	-2	22.058296	19.78512	18.198534
21-09-16 03:50	-2	21.783123	20.123045	22.83614
21-09-16 04:00	-2	20.200848	17.77914	23.289526
21-09-16 04:10	-2	23.741186	18.783329	18.206615
21-09-16 04:20	-2	22.496372	21.28144	19.514242
21-09-16 04:30	-2	16.29247	17.393343	16.805569
21-09-16 04:40	-2	18.630116	22.154325	22.142406
21-09-16 04:50	-2	17.431711	15.740802	18.504692
21-09-16 05:00	-2	17.478586	18.439297	20.13998
21-09-16 05:10	-2	16.963482	20.021242	19.030378
21-09-16 05:20	-2	12.441095	12.676966	18.584675
21-09-16 05:30	-2	21.900013	16.442986	16.885738
21-09-16 05:40	-2	24.699398	20.24694	19.230701
21-09-16 05:50	-2	17.313715	18.952763	16.301947
21-09-16 06:00	-2	16.703987	16.704618	15.484073
21-09-16 06:10	-2	12.121222	13.011142	19.550488
21-09-16 06:20	-2	15.559137	15.165227	21.15807
21-09-16 06:30	-2	23.448795	23.737925	23.354088
21-09-16 06:40	-2	27.748444	17.246943	20.142109
21-09-16 06:50	-2	27.056051	11.94245	11.94284
21-09-16 07:00	-1	23.95	12.782843	12.782843
21-09-16 07:10	-1	25.275705	14.252536	14.252536
21-09-16 07:20	-1	29.484842	19.031523	18.00741
21-09-16 07:30	-1	33.423	11.245234	12.501162
21-09-16 07:40	-1	23.95	23.95	26.721008
21-09-16 07:50	-1	27.092243	17.99377	20.495243
21-09-16 08:00	-1	28.53274	14.772566	14.337268
21-09-16 08:10	-1	16.524466	11.933481	11.933524
21-09-16 08:20	-1	22.232996	16.186249	16.186249
21-09-16 08:30	-1	28.20221	15.130984	15.130984
21-09-16 08:40	-1	35.697643	12.059114	12.059114
21-09-16 08:50	-1	29.558216	16.256453	17.040413
21-09-16 09:00	-1	37.823784	11.954859	11.954859
21-09-16 09:10	-1	34.48682	24.891037	24.891037
21-09-16 09:20	-1	32.86745	25.357426	25.357426
21-09-16 09:30	-1	26.371115	18.867184	18.47551
21-09-16 09:40	-1	26.721008	23.95	23.95
21-09-16 09:50	-1	26.721008	23.95	23.95
21-09-16 10:00	-1	15.820055	23.831554	15.360507
21-09-16 10:10	-1	9.570356	15.584562	11.84245
21-09-16 10:20	-1	15.247661	12.328581	12.865324
21-09-16 10:30	-1	22.40227	11.9464035	11.9464035
21-09-16 10:40	-1	25.480797	15.3870945	20.217442
21-09-16 10:50	-1	16.260218	12.099653	15.700991
21-09-16 11:00	-1	19.950853	15.491648	14.528684
21-09-16 11:10	-1	13.323291	15.892029	11.496403
21-09-16 11:20	-1	24.609035	19.828146	24.665823
21-09-16 11:30	-1	24.855038	27.721872	24.844631
21-09-16 11:40	-1	13.60199	13.104065	13.680903
21-09-16 11:50	-1	23.191486	27.1749	21.212547
21-09-16 12:00	-1	16.23629	35.10148	16.411224
21-09-16 12:10	-1	13.85544	29.22375	13.85544
21-09-16 12:20	-1	24.134235	33.674015	24.134235
21-09-16 12:30	-1	19.686737	29.047012	20.516651
21-09-16 12:40	-1	0.3563922	0.22716613	16.899853
21-09-16 12:50	-1	23.405315	15.368871	16.944036
21-09-16 13:00	-1	14.314845	15.003265	14.298884
21-09-16 13:10	-1	12.175649	12.0	11.95943
21-09-16 13:20	-1	11.945652	17.2533	11.945652
21-09-16 13:30	-1	13.053511	13.4112425	11.95
21-09-16 13:40	-1	26.857311	19.623814	17.181812
21-09-16 13:50	-1	12.030901	23.642689	12.106718
21-09-16 14:00	-1	31.840622	23.9	21.909163
21-09-16 14:10	-1	35.9	23.9	23.9
21-09-16 14:20	-1	35.9	23.9	23.9
21-09-16 14:30	-1	33.398243	24.321972	23.757849
21-09-16 14:40	-1	23.95	26.721008	23.95
21-09-16 14:50	-1	34.177208	24.306696	23.907207
21-09-16 15:00	-1	28.152401	23.9	23.9
21-09-16 15:10	-1	24.165958	20.697886	19.776876
21-09-16 15:20	-1	20.909126	21.238285	15.672249
21-09-16 15:30	-1	14.412938	13.363907	16.190609
21-09-16 15:40	-1	8.433949	11.305319	17.403612
21-09-16 15:50	-1	12.652771	16.1607	12.77184
21-09-16 16:00	-1	13.711322	26.744137	13.711322
21-09-16 16:10	-1	16.899853	26.739035	16.899853
21-09-16 16:20	-1	16.899853	26.765736	16.899853
21-09-16 16:30	-1	14.488497	26.765736	14.488497
21-09-16 16:40	-1	12.553741	15.903809	20.27298
21-09-16 16:50	-1	25.065287	14.925272	14.925272
21-09-16 17:00	-1	22.92178	12.483302	12.483302
21-09-16 17:10	-1	16.935247	11.95	11.95
21-09-16 17:20	-1	12.812444	15.714871	12.088121
21-09-16 17:30	-1	12.0	16.899853	12.0
21-09-16 17:40	-1	12.0	16.899853	12.0
21-09-16 17:50	-1	17.72554	16.187088	15.293478
21-09-16 18:00	-1	26.380764	11.948406	11.948406
21-09-16 18:10	-1	21.11662	13.271208	14.217998
21-09-16 18:20	-1	23.334291	15.148389	16.216227
21-09-16 18:30	-1	23.258251	23.259573	28.699612
21-09-16 18:40	-1	18.86156	18.355074	18.479836
21-09-16 18:50	-1	16.899853	11.67016	11.67016
21-09-16 19:00	-1	15.18251	17.85242	13.712372
21-09-16 19:10	-1	23.256718	23.846899	22.604488
21-09-16 19:20	-1	16.703136	26.246008	16.289993
21-09-16 19:30	-1	11.932949	18.02573	11.953152
21-09-16 19:40	-1	19.400597	18.236595	14.256376
21-09-16 19:50	-1	27.960712	17.1384	17.729359
21-09-16 20:00	-1	30.284475	19.315895	19.175915
21-09-16 20:10	-1	18.117487	8.357602	5.2371316
21-09-16 20:20	-1	16.881527	16.22599	14.684428
21-09-16 20:30	-1	14.498075	25.431744	14.595935
21-09-16 20:40	-1	11.954696	22.671528	11.63531
21-09-16 20:50	-1	24.92099	20.712101	19.506916
21-09-16 21:00	-1	23.944601	17.991997	17.543339
21-09-16 21:10	-1	24.04361	16.85256	16.85256
21-09-16 21:20	-1	29.929974	19.15295	19.15295
21-09-16 21:30	-1	24.06775	24.664854	31.190042
21-09-16 21:40	-1	23.471031	24.016348	32.843193
21-09-16 21:50	-1	23.554943	23.569523	26.042078
21-09-16 22:00	-1	17.019993	17.038727	17.149914
21-09-16 22:10	-1	25.75314	11.987331	12.250524
21-09-16 22:20	-1	23.211632	19.603779	21.248613
21-09-16 22:30	-1	15.503172	18.501297	24.809872
21-09-16 22:40	-1	23.939	15.564054	15.504033
21-09-16 22:50	-1	14.61337	12.483213	14.170924
21-09-16 23:00	-1	22.80492	21.883259	23.790478
21-09-16 23:10	-1	20.625853	20.021133	20.981998
21-09-16 23:20	-1	13.631966	14.56457	14.207399
21-09-16 23:30	-1	13.745783	18.332	16.615719
21-09-16 23:40	-1	17.672138	19.138088	20.169712
21-09-16 23:50	-1	14.774963	12.459122	19.53105
21-09-17 00:00	-1	20.148502	17.964703	15.965243
21-09-17 00:10	-1	21.391787	13.114865	18.996988
21-09-17 00:20	-1	18.858086	21.022758	21.54777
21-09-17 00:30	-1	18.793833	20.473843	18.829193
21-09-17 00:40	-1	21.348179	21.84573	25.163748
21-09-17 00:50	-1	14.348068	21.194355	13.217153
21-09-17 01:00	-1	20.97722	18.978264	17.961788
21-09-17 01:10	-1	19.975725	21.058836	19.519684
21-09-17 01:20	-1	19.993778	22.69418	19.797361
21-09-17 01:30	-1	13.540654	13.549954	20.526022
21-09-17 01:40	-1	23.4399	25.259556	22.097403
21-09-17 01:50	-1	20.567732	14.470671	16.035213
21-09-17 02:00	-1	21.108183	13.159749	15.760597
21-09-17 02:10	-1	14.249601	31.379843	18.229637
21-09-17 02:20	-1	27.919077	23.334389	23.721186
21-09-17 02:30	-1	32.33078	23.645336	27.09982
21-09-17 02:40	-1	23.867489	23.100986	29.112011
21-09-17 02:50	-1	19.7876	17.191229	15.020831
21-09-17 03:00	-1	20.944708	15.730937	16.19387
21-09-17 03:10	-1	16.804676	15.486223	24.671093
21-09-17 03:20	-1	28.228695	18.912762	19.448177
21-09-17 03:30	-1	19.18807	20.522205	18.172285
21-09-17 03:40	-1	24.396584	21.165913	19.325588
21-09-17 03:50	-1	18.442493	17.183765	19.426956
21-09-17 04:00	-1	15.752893	22.20345	14.601481
21-09-17 04:10	-1	21.555904	22.431152	21.326548
21-09-17 04:20	-1	20.323421	22.516264	18.778015
21-09-17 04:30	-1	21.742147	20.607687	20.587955
21-09-17 04:40	-1	23.911509	26.178234	21.734661
21-09-17 04:50	-1	22.858944	22.771748	20.806696
21-09-17 05:00	-1	20.117687	16.079113	14.061618
21-09-17 05:10	-1	21.724586	17.199837	16.148739
21-09-17 05:20	-1	17.313025	18.622189	13.730829
21-09-17 05:30	-1	17.91608	13.922406	13.022128
21-09-17 05:40	-1	24.130436	14.210344	14.095453
21-09-17 05:50	-1	24.118885	23.613699	20.752844
21-09-17 06:00	-1	19.643133	17.892675	21.3933
21-09-17 06:10	-1	19.531927	22.048761	19.762053
21-09-17 06:20	-1	25.679815	21.911125	26.331257
21-09-17 06:30	-1	18.780313	26.130566	23.718822
21-09-17 06:40	-1	22.684671	25.733501	25.198673
21-09-17 06:50	-1	23.932297	28.40939	25.668268
21-09-17 07:00	0	21.522795	20.65189	22.50844
21-09-17 07:10	0	19.276571	20.013401	23.911592
21-09-17 07:20	0	23.95	26.721008	23.95
21-09-17 07:30	0	28.20221	25.711903	23.932154
21-09-17 07:40	0	31.259531	21.832787	20.221048
21-09-17 07:50	0	32.049324	16.8773	16.8773
21-09-17 08:00	0	26.44288	14.401537	14.610995
21-09-17 08:10	0	26.765736	16.899853	16.899853
21-09-17 08:20	0	32.81591	14.691605	14.691605
21-09-17 08:30	0	35.573246	22.136747	22.136747
21-09-17 08:40	0	35.9	18.003073	18.003073
21-09-17 08:50	0	35.9	22.177208	22.177208
21-09-17 09:00	0	28.405254	15.691147	15.691144
21-09-17 09:10	0	26.692663	11.926198	11.926198
21-09-17 09:20	0	19.819181	10.398639	12.64538
21-09-17 09:30	0	23.719166	12.039144	12.039144
21-09-17 09:40	0	19.750422	12.0	12.0
21-09-17 09:50	0	23.170048	12.753593	11.9616785
21-09-17 10:00	0	12.518192	16.333189	12.062369
21-09-17 10:10	0	14.624964	16.707039	14.418213
21-09-17 10:20	0	16.327076	15.111174	14.605875
21-09-17 10:30	0	15.649	14.869194	15.550459
21-09-17 10:40	0	21.95348	16.460829	17.655087
21-09-17 10:50	0	18.252588	15.152768	14.861424
21-09-17 11:00	0	17.029493	15.642187	16.87459
21-09-17 11:10	0	18.379395	17.024832	17.762146
21-09-17 11:20	0	20.641272	20.999119	19.922297
21-09-17 11:30	0	26.71941	19.716013	19.711111
21-09-17 11:40	0	26.721008	26.721008	26.676685
21-09-17 11:50	0	18.359394	18.20867	24.351496
21-09-17 12:00	0	17.490551	14.444064	26.27847
21-09-17 12:10	0	29.628546	16.320156	16.320156
21-09-17 12:20	0	26.542002	21.156372	21.156368
21-09-17 12:30	0	25.963892	23.43863	23.445385
21-09-17 12:40	0	16.427639	16.34785	16.79019
21-09-17 12:50	0	17.677801	17.706608	23.124977
21-09-17 13:00	0	26.694843	29.278387	26.694843
21-09-17 13:10	0	26.721008	33.83507	26.721008
21-09-17 13:20	0	35.495102	24.34197	24.03308
21-09-17 13:30	0	35.9	23.9	23.9
21-09-17 13:40	0	33.12962	21.773355	21.773355
21-09-17 13:50	0	27.494116	17.453823	17.453823
21-09-17 14:00	0	35.562386	21.61852	21.61852
21-09-17 14:10	0	11.59777	9.162306	13.499166
21-09-17 14:20	0	12.8250885	15.040552	17.2571
21-09-17 14:30	0	13.798536	22.059872	14.763036
21-09-17 14:40	0	16.016575	17.931013	16.693169
21-09-17 14:50	0	20.865934	13.381462	13.670771
21-09-17 15:00	0	22.944386	14.66947	15.377665
21-09-17 15:10	0	35.988293	12.09009	12.09009
21-09-17 15:20	0	35.9	11.95	11.95
21-09-17 15:30	0	35.9	11.95	11.95
21-09-17 15:40	0	35.67425	12.078337	12.078337
21-09-17 15:50	0	34.642773	13.939453	13.939453
21-09-17 16:00	0	24.142683	15.463747	15.530477
21-09-17 16:10	0	11.831347	16.79612	11.820159
21-09-17 16:20	0	11.95	16.899853	11.95
21-09-17 16:30	0	20.231798	16.899853	15.365941
21-09-17 16:40	0	23.95	19.123577	19.995157
21-09-17 16:50	0	22.623365	21.925867	23.653801
21-09-17 17:00	0	31.618786	23.113045	22.952131
21-09-17 17:10	0	32.426353	13.191815	13.415121
21-09-17 17:20	0	32.409973	26.321482	26.718073
21-09-17 17:30	0	19.45602	19.247753	24.974396
21-09-17 17:40	0	16.719608	16.492868	17.575108
21-09-17 17:50	0	14.91185	21.718914	14.412944
21-09-17 18:00	0	20.589388	21.0624	20.548887
21-09-17 18:10	0	16.95334	13.823886	13.8228655
21-09-17 18:20	0	17.98496	12.281504	13.67337
21-09-17 18:30	0	28.708889	20.36768	20.36768
21-09-17 18:40	0	26.140148	7.9949827	7.9949827
21-09-17 18:50	0	24.275925	22.14981	22.192335
21-09-17 19:00	0	22.788975	22.785345	24.13334
21-09-17 19:10	0	15.127551	13.599469	23.328665
21-09-17 19:20	0	15.605597	22.867325	14.147713
21-09-17 19:30	0	17.840029	14.0052595	16.219002
21-09-17 19:40	0	16.387241	13.510454	13.973239
21-09-17 19:50	0	23.210333	22.539392	18.611355
21-09-17 20:00	0	23.64186	31.80155	23.635326
21-09-17 20:10	0	20.647434	34.5382	20.86185
21-09-17 20:20	0	16.016397	21.936491	20.792963
21-09-17 20:30	0	23.704365	25.16016	25.444153
21-09-17 20:40	0	17.240711	17.757969	18.96174
21-09-17 20:50	0	21.25585	23.274189	23.085764
21-09-17 21:00	0	23.9	23.9	37.37729
21-09-17 21:10	0	25.48703	23.503145	22.183792
21-09-17 21:20	0	20.25923	35.174145	19.859745
21-09-17 21:30	0	12.118894	35.9	12.118894
21-09-17 21:40	0	11.941925	29.74155	11.941925
21-09-17 21:50	0	29.54157	15.343153	15.103258
21-09-17 22:00	0	30.465399	13.570433	13.725695
21-09-17 22:10	0	18.07954	22.057539	15.920125
21-09-17 22:20	0	24.179684	26.403326	19.24576
21-09-17 22:30	0	24.78523	19.070831	17.710691
21-09-17 22:40	0	26.710413	23.678526	23.678526
21-09-17 22:50	0	24.008884	22.510685	22.510685
21-09-17 23:00	0	35.490532	22.65959	22.65959
21-09-17 23:10	0	32.02636	21.025038	21.21696
21-09-17 23:20	0	22.109875	15.958427	16.555538
21-09-17 23:30	0	16.983812	16.786161	22.193195
21-09-17 23:40	0	16.420895	16.420895	31.031733
21-09-17 23:50	0	21.755928	21.755928	27.94869
21-09-18 00:00	0	17.18702	17.329502	24.029148
21-09-18 00:10	0	13.327456	15.33724	25.148039
21-09-18 00:20	0	17.597235	32.335648	16.077639
21-09-18 00:30	0	16.482206	16.986786	27.96484
21-09-18 00:40	0	19.046656	16.525097	18.835224
21-09-18 00:50	0	16.059252	14.221056	18.592266
21-09-18 01:00	0	24.183208	19.54144	19.728912
21-09-18 01:10	0	15.735309	14.726888	12.9110365
21-09-18 01:20	0	21.761324	20.755123	19.31424
21-09-18 01:30	0	23.565855	21.558403	18.177675
21-09-18 01:40	0	22.274422	22.903233	20.455013
21-09-18 01:50	0	24.124928	22.185162	22.034855
21-09-18 02:00	0	18.961887	18.41999	21.930101
21-09-18 02:10	0	20.445124	24.50955	28.90235
21-09-18 02:20	0	23.538214	27.270603	28.805069
21-09-18 02:30	0	18.90322	20.996529	18.512623
21-09-18 02:40	0	20.653934	11.891573	11.723879
21-09-18 02:50	0	26.726841	13.4071245	13.4071245
21-09-18 03:00	0	21.539448	12.651731	12.651731
21-09-18 03:10	0	16.566044	12.645684	13.361296
21-09-18 03:20	0	22.498829	13.535791	12.746451
21-09-18 03:30	0	30.116476	16.03302	16.772432
21-09-18 03:40	0	26.565308	28.381546	24.480501
21-09-18 03:50	0	25.416473	25.97561	23.457642
21-09-18 04:00	0	12.277803	20.964773	15.896791
21-09-18 04:10	0	13.013448	15.81698	16.601341
21-09-18 04:20	0	23.720272	17.67958	18.89251
21-09-18 04:30	0	26.200842	24.02525	21.357683
21-09-18 04:40	0	16.215977	16.924025	12.461038
21-09-18 04:50	0	19.083332	25.105436	21.913265
21-09-18 05:00	0	20.391876	17.743208	16.06057
21-09-18 05:10	0	17.504593	16.479118	15.75453
21-09-18 05:20	0	17.147842	17.66181	19.722485
21-09-18 05:30	0	20.053152	18.730282	17.263155
21-09-18 05:40	0	16.508154	17.018665	22.417156
21-09-18 05:50	0	20.423878	25.341389	18.885391
21-09-18 06:00	0	27.292114	19.58726	18.551693
21-09-18 06:10	0	26.669123	20.800419	18.747463
21-09-18 06:20	0	20.000927	23.173	21.241505
21-09-18 06:30	0	20.700222	17.629248	20.56792
21-09-18 06:40	0	30.473114	17.922031	15.869635
21-09-18 06:50	0	28.951654	21.876072	21.885235
21-09-18 07:00	1	11.543966	10.666074	7.311569
21-09-18 07:10	1	23.082478	16.899853	15.535085
21-09-18 07:20	1	26.82731	16.874306	16.874306
21-09-18 07:30	1	26.765736	16.899853	16.899853
21-09-18 07:40	1	26.765736	16.899853	16.899853
21-09-18 07:50	1	34.03106	22.46317	22.46317
21-09-18 08:00	1	32.119976	19.600029	20.453344
21-09-18 08:10	1	35.9	11.95	11.95
21-09-18 08:20	1	35.9	11.95	11.95
21-09-18 08:30	1	35.9	16.202208	16.202208
21-09-18 08:40	1	22.926289	22.008938	20.094498
21-09-18 08:50	1	24.1352	23.760296	21.879684
21-09-18 09:00	1	20.234018	21.21899	21.531685
21-09-18 09:10	1	21.933632	16.45333	14.730557
21-09-18 09:20	1	23.784206	22.309322	20.408657
21-09-18 09:30	1	22.038853	16.228628	15.931681
21-09-18 09:40	1	26.392954	16.870129	17.17284
21-09-18 09:50	1	21.294497	19.53587	14.735944
21-09-18 10:00	1	19.393559	18.239737	18.323101
21-09-18 10:10	1	13.1656475	22.98105	18.9842
21-09-18 10:20	1	15.142237	15.142237	27.090511
21-09-18 10:30	1	16.147844	16.2655	26.12706
21-09-18 10:40	1	14.014522	24.839556	15.607562
21-09-18 10:50	1	13.880435	17.496565	15.012138
21-09-18 11:00	1	27.17583	20.787973	16.744747
21-09-18 11:10	1	35.2892	11.95	11.95
21-09-18 11:20	1	35.879692	19.881918	19.881918
21-09-18 11:30	1	29.572098	24.665506	22.866375
21-09-18 11:40	1	11.95	35.9	11.95
21-09-18 11:50	1	11.528963	34.254566	11.528963
21-09-18 12:00	1	23.658806	27.17298	28.097519
21-09-18 12:10	1	8.296957	26.465921	8.296957
21-09-18 12:20	1	10.227208	23.95	10.227208
21-09-18 12:30	1	11.95	23.95	11.95
21-09-18 12:40	1	16.603943	23.724945	13.696634
21-09-18 12:50	1	13.310999	11.867139	14.073748
21-09-18 13:00	1	25.642874	14.551656	14.551656
21-09-18 13:10	1	35.902264	23.9	23.9
21-09-18 13:20	1	35.91263	23.829494	23.829494
21-09-18 13:30	1	35.8917	12.349927	12.349927
21-09-18 13:40	1	35.9	11.95	11.95
21-09-18 13:50	1	23.289446	15.999188	14.728577
21-09-18 14:00	1	23.95	15.751567	15.053078
21-09-18 14:10	1	20.922052	11.69591	12.134129
21-09-18 14:20	1	23.80201	11.95	11.95
21-09-18 14:30	1	23.861677	16.189651	17.24254
21-09-18 14:40	1	23.9	23.9	26.765736
21-09-18 14:50	1	23.311016	23.311016	26.618292
21-09-18 15:00	1	21.296955	24.654606	23.143007
21-09-18 15:10	1	16.360432	14.568706	13.894461
21-09-18 15:20	1	17.913387	13.992386	20.52411
21-09-18 15:30	1	28.20221	15.212988	15.207128
21-09-18 15:40	1	35.9	12.76021	12.76021
21-09-18 15:50	1	29.461493	22.953602	23.25469
21-09-18 16:00	1	25.670877	22.73221	24.149744
21-09-18 16:10	1	20.997734	17.057858	17.578918
21-09-18 16:20	1	16.977053	14.399144	20.500763
21-09-18 16:30	1	13.091008	13.091008	18.41514
21-09-18 16:40	1	14.286937	14.286937	20.594099
21-09-18 16:50	1	16.290382	16.290382	17.761263
21-09-18 17:00	1	15.878194	15.878194	15.91051
21-09-18 17:10	1	16.899853	16.899853	16.899853
21-09-18 17:20	1	12.663603	12.663603	22.890812
21-09-18 17:30	1	11.95	11.95	23.9
21-09-18 17:40	1	11.95	11.95	23.9
21-09-18 17:50	1	11.931602	11.931602	24.373425
21-09-18 18:00	1	20.605991	20.605991	26.721008
21-09-18 18:10	1	26.316792	21.00179	23.129871
21-09-18 18:20	1	26.251892	18.122	18.122
21-09-18 18:30	1	28.51099	19.647793	19.647793
21-09-18 18:40	1	11.95	11.95	12.035196
21-09-18 18:50	1	11.95	11.95	11.953336
21-09-18 19:00	1	11.95	11.95	18.667645
21-09-18 19:10	1	19.782122	13.228963	13.730001
21-09-18 19:20	1	16.604069	16.604069	25.96075
21-09-18 19:30	1	13.737648	13.91604	28.30691
21-09-18 19:40	1	21.90197	17.175339	28.047024
21-09-18 19:50	1	19.03661	17.831623	19.486258
21-09-18 20:00	1	11.884026	22.08543	11.884026
21-09-18 20:10	1	15.12583	17.637865	17.685059
21-09-18 20:20	1	23.803242	31.271292	23.476797
21-09-18 20:30	1	25.037748	32.555046	23.447681
21-09-18 20:40	1	33.091194	14.46311	13.214519
21-09-18 20:50	1	16.038658	13.763478	23.461613
21-09-18 21:00	1	23.9828	26.710892	23.95046
21-09-18 21:10	1	28.051208	25.020777	23.374151
21-09-18 21:20	1	35.337105	20.016438	20.016438
21-09-18 21:30	1	27.914484	20.917797	19.129591
21-09-18 21:40	1	14.754718	15.567467	18.795506
21-09-18 21:50	1	14.680104	24.48017	15.617376
21-09-18 22:00	1	13.73744	22.295773	13.8105755
21-09-18 22:10	1	14.930346	19.075138	16.651924
21-09-18 22:20	1	23.270304	19.887613	16.939077
21-09-18 22:30	1	21.493803	23.661058	15.13853
21-09-18 22:40	1	29.697515	21.157957	24.125677
21-09-18 22:50	1	28.002438	21.088684	26.32789
21-09-18 23:00	1	29.186813	15.62395	17.34871
21-09-18 23:10	1	22.128176	14.155087	18.26618
21-09-18 23:20	1	32.486107	21.16174	20.31876
21-09-18 23:30	1	30.99855	17.630074	17.355547
21-09-18 23:40	1	34.987377	15.767649	15.766263
21-09-18 23:50	1	19.668097	16.387316	12.098959
21-09-19 00:00	1	18.98618	17.575806	18.19717
21-09-19 00:10	1	16.925402	15.771402	17.26137
21-09-19 00:20	1	16.196222	16.704157	18.90134
21-09-19 00:30	1	24.018734	20.554352	17.872553
21-09-19 00:40	1	24.795958	27.145697	20.456158
21-09-19 00:50	1	26.780125	18.84972	18.094269
21-09-19 01:00	1	21.729404	23.567936	18.892736
21-09-19 01:10	1	19.56973	26.335703	18.68369
21-09-19 01:20	1	16.489443	20.145153	16.39928
21-09-19 01:30	1	17.873392	26.8417	19.227482
21-09-19 01:40	1	16.718515	22.85371	25.744305
21-09-19 01:50	1	22.408283	25.023169	22.185003
21-09-19 02:00	1	18.611145	18.890045	27.654781
21-09-19 02:10	1	23.300291	21.863945	20.87096
21-09-19 02:20	1	21.283222	14.649582	15.152347
21-09-19 02:30	1	15.621836	14.927905	13.278778
21-09-19 02:40	1	17.648375	24.272242	15.307088
21-09-19 02:50	1	29.6344	24.053747	21.339764
21-09-19 03:00	1	26.09808	23.816748	23.816748
21-09-19 03:10	1	21.329655	22.18748	28.069962
21-09-19 03:20	1	23.539509	23.539509	35.959785
21-09-19 03:30	1	23.909184	23.909184	35.441822
21-09-19 03:40	1	18.97582	19.902065	18.268894
21-09-19 03:50	1	23.292868	23.733173	20.53529
21-09-19 04:00	1	18.166368	22.865198	18.39967
21-09-19 04:10	1	20.593449	15.552977	14.74527
21-09-19 04:20	1	19.255663	15.377993	18.031683
21-09-19 04:30	1	14.260321	14.72121	20.908447
21-09-19 04:40	1	26.06246	23.259745	23.382862
21-09-19 04:50	1	22.117985	21.309696	19.921427
21-09-19 05:00	1	18.243996	18.955189	18.238201
21-09-19 05:10	1	15.647319	19.552628	18.418863
21-09-19 05:20	1	23.114979	15.928111	15.455664
21-09-19 05:30	1	21.779713	17.398634	17.038956
21-09-19 05:40	1	22.499796	17.989376	20.584665
21-09-19 05:50	1	15.178905	15.293188	24.687733
21-09-19 06:00	1	20.132244	21.920124	17.089949
21-09-19 06:10	1	21.402405	16.750813	14.326388
21-09-19 06:20	1	26.878275	20.628513	21.492947
21-09-19 06:30	1	25.207561	26.082617	21.73956
21-09-19 06:40	1	11.939643	27.867697	9.403056
21-09-19 06:50	1	14.500679	17.39016	20.747156
21-09-19 07:00	2	11.236389	11.894401	17.512833
21-09-19 07:10	2	12.236749	12.6850395	20.279781
21-09-19 07:20	2	18.025707	13.516573	13.744001
21-09-19 07:30	2	35.525414	23.739399	23.757559
21-09-19 07:40	2	32.61254	17.149826	20.407345
21-09-19 07:50	2	23.901264	23.901264	36.96189
21-09-19 08:00	2	23.9	23.9	32.89532
21-09-19 08:10	2	23.9	23.9	30.933979
21-09-19 08:20	2	26.31434	26.223642	32.24999
21-09-19 08:30	2	25.416323	25.416323	34.790718
21-09-19 08:40	2	23.9	23.9	35.9
21-09-19 08:50	2	12.157403	12.314032	25.38329
21-09-19 09:00	2	4.252208	37.366024	4.252208
21-09-19 09:10	2	15.663099	29.201794	15.663099
21-09-19 09:20	2	12.663603	34.618908	12.663603
21-09-19 09:30	2	24.00098	16.603397	14.2102785
21-09-19 09:40	2	30.182291	11.95	11.95
21-09-19 09:50	2	25.231537	11.95	11.95
21-09-19 10:00	2	25.16306	11.958603	11.959747
21-09-19 10:10	2	24.489798	11.943094	11.949591
21-09-19 10:20	2	20.570349	15.223956	15.794998
21-09-19 10:30	2	12.686563	14.154402	12.371788
21-09-19 10:40	2	21.346434	17.017647	17.614548
21-09-19 10:50	2	23.028454	19.388948	22.016157
21-09-19 11:00	2	21.792957	20.522758	21.05492
21-09-19 11:10	2	19.75098	17.0655	23.720901
21-09-19 11:20	2	14.735288	15.629921	22.780113
21-09-19 11:30	2	21.054415	21.198313	26.390743
21-09-19 11:40	2	18.685122	18.685122	33.811848
21-09-19 11:50	2	15.370855	15.949316	17.764643
21-09-19 12:00	2	15.593808	28.97702	15.814438
21-09-19 12:10	2	23.441055	26.614508	27.929554
21-09-19 12:20	2	23.9	23.95	23.9
21-09-19 12:30	2	23.9	23.95	23.9
21-09-19 12:40	2	23.9	23.95	23.9
21-09-19 12:50	2	23.9	23.95	23.9
21-09-19 13:00	2	23.8793	24.313034	26.823507
21-09-19 13:10	2	26.693527	26.693527	26.765736
21-09-19 13:20	2	26.721008	26.721008	26.765736
21-09-19 13:30	2	26.257019	25.059397	25.291536
21-09-19 13:40	2	23.9	23.608225	26.399643
21-09-19 13:50	2	18.012236	23.746668	18.407255
21-09-19 14:00	2	16.918812	16.935247	22.151882
21-09-19 14:10	2	16.796398	16.804861	24.323915
21-09-19 14:20	2	18.091017	17.895004	26.42121
21-09-19 14:30	2	12.627475	17.04105	15.587873
21-09-19 14:40	2	12.08249	23.720306	12.323852
21-09-19 14:50	2	14.571938	20.113934	19.705978
21-09-19 15:00	2	14.638659	15.63698	18.721327
21-09-19 15:10	2	18.012518	19.214108	12.367765
21-09-19 15:20	2	24.564043	15.777948	15.777948
21-09-19 15:30	2	16.47976	21.186832	17.836437
21-09-19 15:40	2	12.801102	24.636337	12.522186
21-09-19 15:50	2	14.194841	22.347668	14.179141
21-09-19 16:00	2	15.258377	27.343609	16.587994
21-09-19 16:10	2	28.268011	31.796972	26.449528
21-09-19 16:20	2	18.315893	23.760235	17.290104
21-09-19 16:30	2	15.9435625	17.51542	15.975825
21-09-19 16:40	2	16.553091	24.05572	19.223843
21-09-19 16:50	2	23.66914	35.26437	23.990501
21-09-19 17:00	2	24.016897	35.816715	24.016897
21-09-19 17:10	2	23.9	35.9	23.9
21-09-19 17:20	2	20.959728	25.218351	26.514196
21-09-19 17:30	2	16.71658	10.546453	8.622899
21-09-19 17:40	2	14.966977	14.155428	11.964762
21-09-19 17:50	2	17.824196	15.148837	15.126231
21-09-19 18:00	2	15.250486	14.349561	11.855533
21-09-19 18:10	2	13.93887	19.061844	11.974683
21-09-19 18:20	2	16.899853	11.95	11.95
21-09-19 18:30	2	16.448494	11.947004	11.947004
21-09-19 18:40	2	16.947529	15.612744	12.847608
21-09-19 18:50	2	14.079486	37.25976	14.079486
21-09-19 19:00	2	16.202208	37.14753	16.202208
21-09-19 19:10	2	23.9	35.9	23.9
21-09-19 19:20	2	26.31452	28.281872	24.992413
21-09-19 19:30	2	18.809494	22.482006	17.708324
21-09-19 19:40	2	21.703938	16.694366	15.8636875
21-09-19 19:50	2	21.185635	16.644583	18.82619
21-09-19 20:00	2	19.205069	17.73416	17.404463
21-09-19 20:10	2	16.142546	23.18919	16.948574
21-09-19 20:20	2	12.344034	13.367571	30.968714
21-09-19 20:30	2	21.101751	22.261862	29.282932
21-09-19 20:40	2	11.95	26.765736	11.95
21-09-19 20:50	2	19.644604	21.735897	19.575726
21-09-19 21:00	2	16.774052	18.286802	19.831326
21-09-19 21:10	2	19.316963	17.356302	20.92903
21-09-19 21:20	2	10.55644	11.694075	17.065098
21-09-19 21:30	2	11.95	11.95	15.026085
21-09-19 21:40	2	14.283839	14.642545	13.766195
21-09-19 21:50	2	23.53577	24.821054	22.844568
21-09-19 22:00	2	30.56478	20.805672	20.805672
21-09-19 22:10	2	35.9	23.9	23.9
21-09-19 22:20	2	23.831238	18.726248	18.823166
21-09-19 22:30	2	14.597301	16.126255	17.354898
21-09-19 22:40	2	21.076717	18.802658	22.267376
21-09-19 22:50	2	20.383085	19.665184	26.683142
21-09-19 23:00	2	20.972424	15.045214	14.973261
21-09-19 23:10	2	11.608223	11.928845	16.910488
21-09-19 23:20	2	16.487303	18.905458	15.342398
21-09-19 23:30	2	17.651669	18.38412	18.75964
21-09-19 23:40	2	21.590546	24.465786	26.079798
21-09-19 23:50	2	28.001019	19.80437	18.702496
21-09-20 00:00	2	21.808191	19.187572	19.991585
21-09-20 00:10	2	21.508339	16.136393	17.73997
21-09-20 00:20	2	22.022732	18.654928	20.620625
21-09-20 00:30	2	24.776428	28.185099	23.922783
21-09-20 00:40	2	28.369944	24.950518	22.825878
21-09-20 00:50	2	18.305954	18.144114	17.92796
21-09-20 01:00	2	18.508783	19.16099	18.094248
21-09-20 01:10	2	13.841654	16.593174	17.355467
21-09-20 01:20	2	23.498829	14.33497	12.806404
21-09-20 01:30	2	18.041174	17.366585	24.530655
21-09-20 01:40	2	20.494305	18.68103	22.25232
21-09-20 01:50	2	22.809784	21.35809	20.367912
21-09-20 02:00	2	24.064365	20.022167	19.491085
21-09-20 02:10	2	25.7777	20.231112	20.2106
21-09-20 02:20	2	28.732574	21.054419	21.085537
21-09-20 02:30	2	24.329077	25.813425	23.303925
21-09-20 02:40	2	23.944103	26.146215	23.798798
21-09-20 02:50	2	17.831867	19.382223	17.915094
21-09-20 03:00	2	15.530975	14.899567	17.843334
21-09-20 03:10	2	14.732607	18.323584	16.022198
21-09-20 03:20	2	18.784325	22.056646	19.01368
21-09-20 03:30	2	23.86348	25.028717	23.68507
21-09-20 03:40	2	23.607122	24.541912	31.498901
21-09-20 03:50	2	25.974224	23.117855	19.168148
21-09-20 04:00	2	24.725163	23.146156	19.12317
21-09-20 04:10	2	26.061268	22.67931	17.39481
21-09-20 04:20	2	23.109858	22.685266	21.962002
21-09-20 04:30	2	22.12254	14.6278715	20.464764
21-09-20 04:40	2	17.693571	16.88546	26.054768
21-09-20 04:50	2	21.550243	20.340141	19.093067
21-09-20 05:00	2	19.797834	23.574507	20.838634
21-09-20 05:10	2	20.584356	19.297014	16.880121
21-09-20 05:20	2	17.78896	17.587944	16.786633
21-09-20 05:30	2	20.18777	19.910822	21.094564
21-09-20 05:40	2	17.71883	16.424896	19.09994
21-09-20 05:50	2	26.6329	22.496178	19.672302
21-09-20 06:00	2	16.708042	21.862663	18.114098
21-09-20 06:10	2	14.377279	14.73338	18.628672
21-09-20 06:20	2	23.474892	21.76915	21.607264
21-09-20 06:30	2	16.516354	15.2979765	14.778689
21-09-20 06:40	2	23.891897	21.645393	27.356766
21-09-20 06:50	2	16.528923	14.841908	26.703375
21-09-20 07:00	3	15.827314	23.85149	16.05548
21-09-20 07:10	3	20.293724	30.409824	20.260185
21-09-20 07:20	3	21.672297	15.640904	8.694519
21-09-20 07:30	3	16.899853	33.83507	16.899853
21-09-20 07:40	3	13.546756	27.422577	13.546756
21-09-20 07:50	3	3.7592156	23.862188	3.7592156
21-09-20 08:00	3	20.01327	21.710651	21.863127
21-09-20 08:10	3	18.796349	25.991505	19.534966
21-09-20 08:20	3	24.979996	21.228382	22.804749
21-09-20 08:30	3	23.87401	16.865164	16.89592
21-09-20 08:40	3	12.490358	12.490358	25.692575
21-09-20 08:50	3	11.95	11.95	26.717001
21-09-20 09:00	3	15.034422	17.337652	26.027767
21-09-20 09:10	3	23.9	27.97431	23.9
21-09-20 09:20	3	23.9	26.765736	23.9
21-09-20 09:30	3	23.9	26.765736	23.9
21-09-20 09:40	3	17.440258	24.261703	18.32747
21-09-20 09:50	3	16.890532	13.56647	21.036188
21-09-20 10:00	3	16.655788	16.604065	20.154175
21-09-20 10:10	3	13.27739	12.227318	16.98216
21-09-20 10:20	3	8.936694	16.306696	8.906053
21-09-20 10:30	3	11.940625	14.534879	12.547478
21-09-20 10:40	3	4.8273783	7.5212007	18.685368
21-09-20 10:50	3	14.277028	14.133575	20.457682
21-09-20 11:00	3	17.015575	22.063152	21.637554
21-09-20 11:10	3	20.597925	19.03503	23.035162
21-09-20 11:20	3	15.405482	17.013859	21.442959
21-09-20 11:30	3	20.038618	16.167948	19.989105
21-09-20 11:40	3	15.998479	14.605263	22.223724
21-09-20 11:50	3	21.896112	22.173672	21.794292
21-09-20 12:00	3	26.24162	28.296015	26.719147
21-09-20 12:10	3	26.721008	33.83507	26.721008
21-09-20 12:20	3	25.475954	29.509983	26.647284
21-09-20 12:30	3	22.634638	26.5392	23.466476
21-09-20 12:40	3	21.987818	28.585758	22.057486
21-09-20 12:50	3	23.9	23.9	23.95239
21-09-20 13:00	3	23.9	23.9	23.95
21-09-20 13:10	3	23.813211	23.770027	23.814003
21-09-20 13:20	3	20.51321	22.146387	22.931099
21-09-20 13:30	3	12.0	23.9	12.0
21-09-20 13:40	3	22.598875	26.35529	22.599072
21-09-20 13:50	3	19.692661	21.621828	19.733313
21-09-20 14:00	3	18.591995	19.254642	18.618908
21-09-20 14:10	3	19.66992	22.476538	19.126608
21-09-20 14:20	3	12.375623	14.826586	12.516739
21-09-20 14:30	3	18.328836	20.036093	20.60706
21-09-20 14:40	3	20.745548	17.878912	16.362623
21-09-20 14:50	3	23.961264	13.701263	13.670197
21-09-20 15:00	3	19.655832	16.317562	15.464178
21-09-20 15:10	3	12.009785	23.830725	11.969084
21-09-20 15:20	3	15.985022	18.495306	13.501004
21-09-20 15:30	3	18.528877	15.155909	17.257
21-09-20 15:40	3	14.327866	15.148844	13.216568
21-09-20 15:50	3	16.582485	16.360666	15.735758
21-09-20 16:00	3	23.117025	19.601921	19.437695
21-09-20 16:10	3	20.346928	17.947407	16.68362
21-09-20 16:20	3	10.311754	8.538637	18.887043
21-09-20 16:30	3	8.640299	20.852556	22.425175
21-09-20 16:40	3	21.271057	33.30083	22.621967
21-09-20 16:50	3	11.95	11.95	24.010622
21-09-20 17:00	3	12.0718355	12.0718355	24.631039
21-09-20 17:10	3	22.425629	22.425629	31.049763
21-09-20 17:20	3	24.43491	33.884636	25.163195
21-09-20 17:30	3	23.405977	26.780106	23.269114
21-09-20 17:40	3	23.90007	35.226105	23.901875
21-09-20 17:50	3	19.231234	36.65626	19.231234
21-09-20 18:00	3	6.4373016	16.488962	21.284119
21-09-20 18:10	3	18.0696	14.743016	15.872684
21-09-20 18:20	3	16.039242	20.920933	11.931966
21-09-20 18:30	3	12.608449	17.285147	11.952316
21-09-20 18:40	3	16.359493	16.912277	16.336773
21-09-20 18:50	3	16.899853	16.935247	16.899853
21-09-20 19:00	3	16.899853	18.697783	16.899387
21-09-20 19:10	3	16.658531	26.75623	16.658531
21-09-20 19:20	3	15.024234	15.029294	14.992506
21-09-20 19:30	3	17.072462	15.708212	23.365381
21-09-20 19:40	3	16.246828	15.250852	18.636908
21-09-20 19:50	3	17.767727	17.328629	17.866766
21-09-20 20:00	3	12.582842	13.824783	12.995745
21-09-20 20:10	3	18.430677	15.47173	24.326862
21-09-20 20:20	3	35.8468	23.667168	23.667168
21-09-20 20:30	3	35.9	23.9	23.9
21-09-20 20:40	3	25.254543	22.898169	24.936365
21-09-20 20:50	3	22.244278	22.633003	22.739304
21-09-20 21:00	3	19.407553	23.184158	15.046743
21-09-20 21:10	3	14.32461	27.59663	14.31311
21-09-20 21:20	3	16.899853	25.7539	16.899853
21-09-20 21:30	3	17.086096	26.277073	17.162777
21-09-20 21:40	3	17.43979	18.383066	21.20502
21-09-20 21:50	3	20.884575	20.753897	25.163633
21-09-20 22:00	3	26.721008	23.584244	23.584806
21-09-20 22:10	3	28.639202	21.099304	21.337849
21-09-20 22:20	3	20.274584	21.539553	17.0515
21-09-20 22:30	3	19.52103	21.520243	16.034765
21-09-20 22:40	3	19.228909	20.280264	23.634434
21-09-20 22:50	3	33.90264	16.741163	16.832462
21-09-20 23:00	3	16.836964	15.925458	31.584492
21-09-20 23:10	3	12.491083	12.488812	23.95074
21-09-20 23:20	3	18.859026	18.85437	30.730045
21-09-20 23:30	3	21.436058	16.566425	18.902344
21-09-20 23:40	3	20.126644	21.838535	17.867973
21-09-20 23:50	3	20.625086	27.562351	19.93294
21-09-21 00:00	3	32.347675	13.642885	14.507208
21-09-21 00:10	3	17.44337	19.741917	17.82957
21-09-21 00:20	3	15.814835	22.858469	15.724093
21-09-21 00:30	3	25.758865	20.515566	18.929066
21-09-21 00:40	3	20.174818	19.07548	18.071497
21-09-21 00:50	3	21.712103	19.137241	17.28523
21-09-21 01:00	3	15.434713	13.673414	15.63354
21-09-21 01:10	3	14.24238	15.711927	16.78752
21-09-21 01:20	3	23.624226	22.901306	20.314468
21-09-21 01:30	3	20.114319	20.454079	18.659975
21-09-21 01:40	3	25.398163	20.33437	19.444231
21-09-21 01:50	3	20.155603	16.112278	17.488644
21-09-21 02:00	3	12.499991	12.234407	15.718249
21-09-21 02:10	3	16.506285	21.89884	12.752518
21-09-21 02:20	3	18.105892	19.6351	19.595379
21-09-21 02:30	3	22.148571	22.01242	25.40218
21-09-21 02:40	3	23.534258	35.646973	24.32569
21-09-21 02:50	3	21.855335	22.423439	29.05607
21-09-21 03:00	3	22.040266	33.71047	26.100582
21-09-21 03:10	3	24.018427	36.512222	24.018427
21-09-21 03:20	3	25.051575	30.39588	25.643726
21-09-21 03:30	3	26.721008	26.765736	26.721008
21-09-21 03:40	3	24.439566	25.8435	25.781803
21-09-21 03:50	3	23.809599	21.683046	23.330185
21-09-21 04:00	3	14.829143	12.802383	14.057463
21-09-21 04:10	3	12.881032	27.524738	13.1269865
21-09-21 04:20	3	11.21327	20.873125	11.3575535
21-09-21 04:30	3	19.642221	20.734165	17.143435
21-09-21 04:40	3	18.4855	23.813437	22.628805
21-09-21 04:50	3	15.054601	17.20083	16.388725
21-09-21 05:00	3	17.878742	20.969315	18.4479
21-09-21 05:10	3	20.79005	23.18528	21.695745
21-09-21 05:20	3	18.11684	24.021168	17.597477
21-09-21 05:30	3	17.736666	23.420195	15.121544
21-09-21 05:40	3	15.985217	23.471527	18.427864
21-09-21 05:50	3	22.390972	26.445053	18.865122
21-09-21 06:00	3	19.063639	21.093313	21.499443
21-09-21 06:10	3	16.148336	13.742014	18.414759
21-09-21 06:20	3	20.62408	17.845936	18.678223
21-09-21 06:30	3	24.022316	30.169434	23.740808
21-09-21 06:40	3	23.56031	26.273382	26.73504
21-09-21 06:50	3	25.002544	23.919542	31.209229
21-09-21 07:00	4	22.167961	20.683132	23.95
21-09-21 07:10	4	11.257119	11.257119	34.60044
21-09-21 07:20	4	11.029181	30.895838	12.076298
21-09-21 07:30	4	9.589197	27.25772	9.589498
21-09-21 07:40	4	11.95	23.9	11.95
21-09-21 07:50	4	11.95	19.229542	11.95
21-09-21 08:00	4	12.049081	12.049081	21.521494
21-09-21 08:10	4	11.569031	22.437433	12.6453495
21-09-21 08:20	4	16.485193	23.581293	14.707367
21-09-21 08:30	4	8.28672	9.635111	11.791467
21-09-21 08:40	4	17.219082	12.218724	11.126608
21-09-21 08:50	4	11.625451	11.642796	11.613956
21-09-21 09:00	4	14.179787	13.664125	13.374947
21-09-21 09:10	4	11.999439	9.214746	7.8559356
21-09-21 09:20	4	13.341101	13.73041	13.774057
21-09-21 09:30	4	12.676239	13.972685	12.328254
21-09-21 09:40	4	21.879116	22.018948	21.56786
21-09-21 09:50	4	23.95	18.359936	17.276936
21-09-21 10:00	4	24.982338	20.318865	18.823812
21-09-21 10:10	4	20.695393	20.856976	19.909168
21-09-21 10:20	4	18.99577	14.024759	12.574381
21-09-21 10:30	4	19.565481	21.067709	15.686674
21-09-21 10:40	4	14.872993	16.916899	20.495068
21-09-21 10:50	4	11.02407	11.307291	19.434324
21-09-21 11:00	4	21.19484	21.285048	26.349533
21-09-21 11:10	4	15.488195	24.726124	15.824816
21-09-21 11:20	4	23.610788	26.55753	24.77731
21-09-21 11:30	4	23.825241	23.913754	23.874716
21-09-21 11:40	4	23.6517	26.303537	31.277643
21-09-21 11:50	4	23.9	23.9	32.821064
21-09-21 12:00	4	23.943872	23.943872	29.573212
21-09-21 12:10	4	23.814598	19.927616	26.580282
21-09-21 12:20	4	23.95	16.899853	16.899853
21-09-21 12:30	4	23.927694	16.893307	16.899853
21-09-21 12:40	4	22.645458	11.955458	12.496471
21-09-21 12:50	4	23.944584	11.993242	12.002455
21-09-21 13:00	4	23.707256	11.992121	12.025108
21-09-21 13:10	4	19.225368	14.426874	16.359493
21-09-21 13:20	4	12.0	12.0	16.899853
21-09-21 13:30	4	17.703337	12.887349	16.296211
21-09-21 13:40	4	25.254543	16.889301	17.066034
21-09-21 13:50	4	23.960766	16.84964	16.851458
21-09-21 14:00	4	23.928492	16.896217	16.899853
21-09-21 14:10	4	23.95	12.485861	12.485861
21-09-21 14:20	4	19.334906	12.067284	13.982309
21-09-21 14:30	4	24.499384	22.700245	23.73355
21-09-21 14:40	4	32.88036	18.163908	18.168636
21-09-21 14:50	4	34.22116	15.4422655	15.4422655
21-09-21 15:00	4	30.312214	14.276152	14.276152
21-09-21 15:10	4	27.287777	20.085072	20.563515
21-09-21 15:20	4	21.5848	14.961439	18.424318
21-09-21 15:30	4	26.765736	13.613291	13.613291
21-09-21 15:40	4	26.04663	13.687963	13.687963
21-09-21 15:50	4	27.68544	12.910467	12.912669
21-09-21 16:00	4	13.589685	11.9740505	14.835533
21-09-21 16:10	4	11.994542	16.359493	12.0
21-09-21 16:20	4	13.914925	16.8795	16.67046
21-09-21 16:30	4	16.899853	16.899853	24.14999
21-09-21 16:40	4	16.875832	16.899853	23.999529
21-09-21 16:50	4	14.591739	14.593173	21.956396
21-09-21 17:00	4	12.054148	12.159705	23.096737
21-09-21 17:10	4	13.005684	11.299679	12.460702
21-09-21 17:20	4	11.583186	17.716946	16.363554
21-09-21 17:30	4	11.614898	16.765495	19.097828
21-09-21 17:40	4	22.595459	22.595459	25.79212
21-09-21 17:50	4	23.9	23.9	26.721073
21-09-21 18:00	4	23.9	23.9	26.723688
21-09-21 18:10	4	23.913883	23.865427	26.695736
21-09-21 18:20	4	19.171486	21.112637	21.822905
21-09-21 18:30	4	11.968859	11.968859	22.637035
21-09-21 18:40	4	11.96968	11.952074	23.849411
21-09-21 18:50	4	18.545137	18.159855	23.826183
21-09-21 19:00	4	25.869823	23.834673	22.902706
21-09-21 19:10	4	13.965169	19.476254	17.018543
21-09-21 19:20	4	11.808882	12.261363	12.842389
21-09-21 19:30	4	13.865814	28.492579	13.897804
21-09-21 19:40	4	14.896967	23.18214	13.848262
21-09-21 19:50	4	17.152	17.152	36.09931
21-09-21 20:00	4	23.904142	23.904142	36.05843
21-09-21 20:10	4	23.9	23.9	31.822165
21-09-21 20:20	4	16.720402	20.721573	14.850525
21-09-21 20:30	4	12.198507	26.353558	12.166679
21-09-21 20:40	4	20.965004	15.441103	14.582602
21-09-21 20:50	4	17.246214	15.480291	13.426386
21-09-21 21:00	4	19.02198	15.404015	20.639599
21-09-21 21:10	4	16.789394	22.595459	19.316683
21-09-21 21:20	4	12.5112915	23.895939	13.056476
21-09-21 21:30	4	23.9	23.9	35.9
21-09-21 21:40	4	23.935095	25.82349	27.481323
21-09-21 21:50	4	20.719912	22.714115	21.432955
21-09-21 22:00	4	19.95559	21.603771	21.645237
21-09-21 22:10	4	15.701035	17.145578	15.626501
21-09-21 22:20	4	13.379003	23.985119	13.083168
21-09-21 22:30	4	14.365141	26.00407	14.364861
21-09-21 22:40	4	14.074982	24.786839	12.467633
21-09-21 22:50	4	17.08256	27.521475	16.228529
21-09-21 23:00	4	20.382814	32.896587	21.605885
21-09-21 23:10	4	26.41305	27.97431	26.41305
21-09-21 23:20	4	22.631166	27.942862	22.551413
21-09-21 23:30	4	19.279541	16.860935	15.975917
21-09-21 23:40	4	19.35844	17.966663	16.808393
21-09-21 23:50	4	31.861994	24.235249	24.657312
21-09-22 00:00	4	31.716457	23.073027	21.967207
21-09-22 00:10	4	21.561054	17.37294	16.475687
21-09-22 00:20	4	15.379298	16.469393	15.803833
21-09-22 00:30	4	20.996265	14.273445	14.326117
21-09-22 00:40	4	22.408571	18.47893	18.446238
21-09-22 00:50	4	23.745289	23.259527	31.421207
21-09-22 01:00	4	17.966116	18.659758	23.792233
21-09-22 01:10	4	11.440008	11.897986	14.722035
21-09-22 01:20	4	13.842094	15.749095	15.463354
21-09-22 01:30	4	15.283724	16.727915	19.080744
21-09-22 01:40	4	21.917963	19.620777	18.415983
21-09-22 01:50	4	26.048822	22.3701	22.326921
21-09-22 02:00	4	26.721008	19.75855	19.755665
21-09-22 02:10	4	22.909357	28.059927	19.57812
21-09-22 02:20	4	21.08199	17.073444	18.121506
21-09-22 02:30	4	19.440975	20.850557	18.895992
21-09-22 02:40	4	22.76391	21.569628	21.888905
21-09-22 02:50	4	20.761234	25.759176	20.468632
21-09-22 03:00	4	12.808543	13.936598	20.979656
21-09-22 03:10	4	16.527653	22.625284	20.973074
21-09-22 03:20	4	15.378418	15.285479	24.892113
21-09-22 03:30	4	19.366783	23.70335	24.720993
21-09-22 03:40	4	21.411022	33.05704	22.66893
21-09-22 03:50	4	20.822351	24.967186	25.285833
21-09-22 04:00	4	23.675167	24.963547	29.11449
21-09-22 04:10	4	31.028278	21.853476	19.082043
21-09-22 04:20	4	23.056116	22.146664	20.61051
21-09-22 04:30	4	11.95	11.95	34.207203
21-09-22 04:40	4	13.09937	22.873566	15.468381
21-09-22 04:50	4	14.092764	16.451986	16.404255
21-09-22 05:00	4	18.29045	23.131683	16.733322
21-09-22 05:10	4	17.060791	25.19258	17.136606
21-09-22 05:20	4	22.460453	19.169703	20.29685
21-09-22 05:30	4	21.069136	20.61336	19.566668
21-09-22 05:40	4	17.588306	17.320087	13.894861
21-09-22 05:50	4	16.922268	15.70635	24.665108
21-09-22 06:00	4	15.434659	13.972185	14.646202
21-09-22 06:10	4	15.978125	20.878933	17.018566
21-09-22 06:20	4	24.631533	17.04243	17.58895
21-09-22 06:30	4	22.342812	18.948658	21.828259
21-09-22 06:40	4	23.719845	20.786764	19.794968
21-09-22 06:50	4	17.687866	21.820944	19.423811
21-09-22 07:00	5	29.141668	15.462544	13.560641
21-09-22 07:10	5	35.9	12.335587	12.335587
21-09-22 07:20	5	18.557764	19.392874	16.896404
21-09-22 07:30	5	15.227493	15.237616	15.177378
21-09-22 07:40	5	12.490358	12.494223	23.113909
21-09-22 07:50	5	12.085787	12.085787	15.029856
21-09-22 08:00	5	16.128033	16.128033	16.128033
21-09-22 08:10	5	15.91205	15.947302	15.91205
21-09-22 08:20	5	16.401402	16.408875	16.401402
21-09-22 08:30	5	26.719294	20.534323	20.537952
21-09-22 08:40	5	35.9	23.9	23.9
21-09-22 08:50	5	34.842785	22.87621	22.87621
21-09-22 09:00	5	36.152576	17.175905	17.366371
21-09-22 09:10	5	33.696655	16.71014	17.043083
21-09-22 09:20	5	20.191113	13.967131	12.226645
21-09-22 09:30	5	23.607906	11.941687	11.879211
21-09-22 09:40	5	24.742382	18.671627	13.91284
21-09-22 09:50	5	31.437933	15.754118	15.765226
21-09-22 10:00	5	21.351849	18.857397	17.902765
21-09-22 10:10	5	13.761253	20.214619	12.165874
21-09-22 10:20	5	25.17533	22.240847	21.692205
21-09-22 10:30	5	23.848303	23.891405	26.67577
21-09-22 10:40	5	25.819126	19.975124	19.715134
21-09-22 10:50	5	19.487352	16.842287	19.836409
21-09-22 11:00	5	17.193874	19.070576	22.802017
21-09-22 11:10	5	19.289158	19.431929	24.276295
21-09-22 11:20	5	17.919758	17.51204	16.017445
21-09-22 11:30	5	15.110178	19.905127	18.145391
21-09-22 11:40	5	18.968409	19.038103	18.048338
21-09-22 11:50	5	25.34412	15.657	19.094727
21-09-22 12:00	5	28.282644	24.626991	25.882929
21-09-22 12:10	5	29.095331	16.810863	18.350027
21-09-22 12:20	5	27.117783	21.13711	20.44896
21-09-22 12:30	5	35.9	23.9	23.9
21-09-22 12:40	5	26.947392	25.506777	23.505915
21-09-22 12:50	5	23.95	26.435863	23.944984
21-09-22 13:00	5	31.62378	24.917957	23.930704
21-09-22 13:10	5	25.029121	24.58074	22.733768
21-09-22 13:20	5	27.813416	21.429968	21.429968
21-09-22 13:30	5	28.603994	23.706299	25.972696
21-09-22 13:40	5	34.695946	25.545258	25.545258
21-09-22 13:50	5	35.041313	25.002544	24.991375
21-09-22 14:00	5	30.546982	26.511555	26.547098
21-09-22 14:10	5	33.83507	26.721008	26.721008
21-09-22 14:20	5	29.971655	24.526016	24.526016
21-09-22 14:30	5	23.95	25.844784	23.934483
21-09-22 14:40	5	23.95	26.721008	23.95
21-09-22 14:50	5	23.503866	26.721008	23.503866
21-09-22 15:00	5	23.95	26.721008	23.95
21-09-22 15:10	5	32.82635	22.843424	22.540922
21-09-22 15:20	5	29.58133	11.359636	11.39344
21-09-22 15:30	5	24.484318	11.368251	11.368251
21-09-22 15:40	5	26.044025	15.634928	15.634928
21-09-22 15:50	5	24.737316	16.899853	16.899853
21-09-22 16:00	5	26.765736	16.899853	16.899853
21-09-22 16:10	5	24.34586	12.490358	12.490358
21-09-22 16:20	5	17.685085	12.074376	12.105185
21-09-22 16:30	5	12.452205	12.311268	12.780291
21-09-22 16:40	5	24.933523	10.456435	12.471301
21-09-22 16:50	5	17.870564	13.5951185	22.014668
21-09-22 17:00	5	26.492756	15.034228	15.08288
21-09-22 17:10	5	15.858538	16.630457	17.5763
21-09-22 17:20	5	11.471878	14.628596	15.871027
21-09-22 17:30	5	16.873693	14.926023	20.44927
21-09-22 17:40	5	23.660025	13.444265	13.747745
21-09-22 17:50	5	25.28205	18.32984	19.728848
21-09-22 18:00	5	25.806503	11.963897	11.963892
21-09-22 18:10	5	23.9	22.595459	22.640001
21-09-22 18:20	5	18.08676	18.07955	18.087934
21-09-22 18:30	5	not_recorded	not_recorded	not_recorded
21-09-22 18:40	5	16.899853	16.899853	16.899853
21-09-22 18:50	5	19.134068	19.134068	19.150024
21-09-22 19:00	5	21.300737	21.61146	24.517496
21-09-22 19:10	5	21.198824	23.839558	27.221264
21-09-22 19:20	5	16.691984	15.020987	19.424551
21-09-22 19:30	5	16.984179	13.89292	16.04499
21-09-22 19:40	5	21.523462	20.513182	19.280346
21-09-22 19:50	5	13.860705	18.558064	13.858851
21-09-22 20:00	5	12.019782	17.742327	12.795209
21-09-22 20:10	5	12.604413	12.757668	14.764585
21-09-22 20:20	5	14.838536	16.309568	14.180102
21-09-22 20:30	5	12.306963	18.527	12.10923
21-09-22 20:40	5	18.908821	16.107006	20.77281
21-09-22 20:50	5	17.492603	15.467653	18.738867
21-09-22 21:00	5	13.263306	14.0155	12.927576
21-09-22 21:10	5	22.516176	17.408445	18.418507
21-09-22 21:20	5	18.746632	18.159817	17.111147
21-09-22 21:30	5	19.335136	28.24541	14.233538
21-09-22 21:40	5	12.950938	26.259693	12.950938
21-09-22 21:50	5	14.346306	19.59704	11.534802
21-09-22 22:00	5	26.535837	16.215334	16.694283
21-09-22 22:10	5	22.36979	15.840045	16.483437
21-09-22 22:20	5	24.725815	14.81761	21.210327
21-09-22 22:30	5	35.9	17.204813	17.204813
21-09-22 22:40	5	21.456081	17.266687	24.534445
21-09-22 22:50	5	27.068457	18.604364	23.175503
21-09-22 23:00	5	30.908869	11.95	11.95
21-09-22 23:10	5	29.84013	15.335134	15.335134
21-09-22 23:20	5	30.041828	17.258562	16.974348
21-09-22 23:30	5	23.683977	19.228323	20.963442
21-09-22 23:40	5	15.044968	25.377934	14.957766
21-09-22 23:50	5	20.114227	20.640741	22.711777
21-09-23 00:00	5	25.903927	23.51945	22.069443
21-09-23 00:10	5	22.305742	15.421168	15.232849
21-09-23 00:20	5	23.32803	20.553062	17.857513
21-09-23 00:30	5	19.164457	16.337513	18.381662
21-09-23 00:40	5	24.415754	19.797132	17.924322
21-09-23 00:50	5	17.257145	13.2827015	13.889299
21-09-23 01:00	5	16.638456	17.600042	14.278776
21-09-23 01:10	5	14.763239	23.746206	16.347544
21-09-23 01:20	5	17.831738	20.593187	19.042389
21-09-23 01:30	5	16.641033	17.02323	23.676935
21-09-23 01:40	5	19.313385	16.828012	18.057201
21-09-23 01:50	5	22.706448	15.40716	15.21799
21-09-23 02:00	5	20.723743	23.090796	22.090933
21-09-23 02:10	5	20.935686	19.326406	19.037674
21-09-23 02:20	5	25.006687	29.817389	22.587763
21-09-23 02:30	5	18.938131	30.459026	18.785389
21-09-23 02:40	5	16.589603	16.17928	24.784878
21-09-23 02:50	5	19.861841	20.656195	20.815496
21-09-23 03:00	5	15.805567	20.876017	16.968676
21-09-23 03:10	5	22.316341	23.108854	20.385008
21-09-23 03:20	5	23.590643	20.815023	19.441074
21-09-23 03:30	5	25.977863	16.866457	16.899853
21-09-23 03:40	5	24.818844	21.404503	23.676569
21-09-23 03:50	5	31.077353	20.470167	25.329212
21-09-23 04:00	5	36.367714	19.117212	19.117212
21-09-23 04:10	5	25.04758	22.712864	24.3501
21-09-23 04:20	5	12.784657	16.801414	20.053473
21-09-23 04:30	5	18.323868	18.1095	18.910309
21-09-23 04:40	5	11.89559	13.395189	19.50605
21-09-23 04:50	5	14.808408	24.582577	12.794453
21-09-23 05:00	5	12.013044	21.374405	13.515811
21-09-23 05:10	5	18.313099	22.3118	17.878746
21-09-23 05:20	5	22.604591	26.014013	19.259495
21-09-23 05:30	5	16.305492	25.386824	16.623907
21-09-23 05:40	5	18.436855	22.962505	20.555943
21-09-23 05:50	5	17.966412	18.22744	20.074644
21-09-23 06:00	5	21.550999	18.910114	19.165258
21-09-23 06:10	5	24.733713	22.586407	23.707722
21-09-23 06:20	5	18.60732	31.218128	18.095999
21-09-23 06:30	5	16.734598	18.29924	19.29067
21-09-23 06:40	5	23.991383	24.536182	24.127728
21-09-23 06:50	5	24.16328	35.203625	24.272663
21-09-23 07:00	6	23.9	35.9	23.9
21-09-23 07:10	6	31.649439	19.307682	17.510359
21-09-23 07:20	6	29.736898	14.529715	13.413874
21-09-23 07:30	6	25.440563	15.613073	14.869341
21-09-23 07:40	6	19.654568	16.694866	16.764559
21-09-23 07:50	6	25.647512	14.252096	17.279423
21-09-23 08:00	6	35.9	23.9	23.9
21-09-23 08:10	6	34.184395	26.210876	26.209087
21-09-23 08:20	6	28.224453	17.458782	16.434612
21-09-23 08:30	6	11.95	16.899853	11.95
21-09-23 08:40	6	11.189581	12.845098	11.189581
21-09-23 08:50	6	11.95	11.95	13.567494
21-09-23 09:00	6	11.95	11.95	16.899853
21-09-23 09:10	6	21.272585	21.249544	22.100798
21-09-23 09:20	6	27.104986	24.800373	24.800373
21-09-23 09:30	6	33.83507	26.721008	26.721008
21-09-23 09:40	6	33.83507	26.721008	26.721008
21-09-23 09:50	6	29.31103	24.723545	23.803288
21-09-23 10:00	6	13.579329	13.981735	11.9464035
21-09-23 10:10	6	not_recorded	not_recorded	not_recorded
21-09-23 10:20	6	not_recorded	not_recorded	not_recorded
21-09-23 10:30	6	not_recorded	not_recorded	not_recorded
21-09-23 10:40	6	not_recorded	not_recorded	not_recorded
21-09-23 10:50	6	not_recorded	not_recorded	not_recorded
21-09-23 11:00	6	not_recorded	not_recorded	not_recorded
21-09-23 11:10	6	not_recorded	not_recorded	not_recorded
21-09-23 11:20	6	not_recorded	not_recorded	not_recorded
21-09-23 11:30	6	not_recorded	not_recorded	not_recorded
21-09-23 11:40	6	not_recorded	not_recorded	not_recorded
21-09-23 11:50	6	not_recorded	not_recorded	not_recorded
21-09-23 12:00	6	not_recorded	not_recorded	not_recorded
21-09-23 12:10	6	not_recorded	not_recorded	not_recorded
21-09-23 12:20	6	not_recorded	not_recorded	not_recorded
21-09-23 12:30	6	not_recorded	not_recorded	not_recorded
21-09-23 12:40	6	not_recorded	not_recorded	not_recorded
21-09-23 12:50	6	not_recorded	not_recorded	not_recorded
21-09-23 13:00	6	not_recorded	not_recorded	not_recorded
21-09-23 13:10	6	not_recorded	not_recorded	not_recorded
21-09-23 13:20	6	not_recorded	not_recorded	not_recorded
21-09-23 13:30	6	not_recorded	not_recorded	not_recorded
21-09-23 13:40	6	not_recorded	not_recorded	not_recorded
21-09-23 13:50	6	not_recorded	not_recorded	not_recorded
21-09-23 14:00	6	not_recorded	not_recorded	not_recorded
21-09-23 14:10	6	not_recorded	not_recorded	not_recorded
21-09-23 14:20	6	not_recorded	not_recorded	not_recorded
21-09-23 14:30	6	not_recorded	not_recorded	not_recorded
21-09-23 14:40	6	not_recorded	not_recorded	not_recorded
21-09-23 14:50	6	not_recorded	not_recorded	not_recorded
21-09-23 15:00	6	not_recorded	not_recorded	not_recorded
21-09-23 15:10	6	not_recorded	not_recorded	not_recorded
21-09-23 15:20	6	not_recorded	not_recorded	not_recorded
21-09-23 15:30	6	not_recorded	not_recorded	not_recorded
21-09-23 15:40	6	not_recorded	not_recorded	not_recorded
21-09-23 15:50	6	not_recorded	not_recorded	not_recorded
21-09-23 16:00	6	not_recorded	not_recorded	not_recorded
21-09-23 16:10	6	not_recorded	not_recorded	not_recorded
21-09-23 16:20	6	not_recorded	not_recorded	not_recorded
21-09-23 16:30	6	not_recorded	not_recorded	not_recorded
21-09-23 16:40	6	not_recorded	not_recorded	not_recorded
21-09-23 16:50	6	not_recorded	not_recorded	not_recorded
21-09-23 17:00	6	not_recorded	not_recorded	not_recorded
21-09-23 17:10	6	not_recorded	not_recorded	not_recorded
21-09-23 17:20	6	not_recorded	not_recorded	not_recorded
21-09-23 17:30	6	not_recorded	not_recorded	not_recorded
21-09-23 17:40	6	not_recorded	not_recorded	not_recorded
21-09-23 17:50	6	not_recorded	not_recorded	not_recorded
21-09-23 18:00	6	not_recorded	not_recorded	not_recorded
21-09-23 18:10	6	not_recorded	not_recorded	not_recorded
21-09-23 18:20	6	not_recorded	not_recorded	not_recorded
21-09-23 18:30	6	not_recorded	not_recorded	not_recorded
21-09-23 18:40	6	not_recorded	not_recorded	not_recorded
21-09-23 18:50	6	not_recorded	not_recorded	not_recorded
21-09-23 19:00	6	not_recorded	not_recorded	not_recorded
21-09-23 19:10	6	not_recorded	not_recorded	not_recorded
21-09-23 19:20	6	not_recorded	not_recorded	not_recorded
21-09-23 19:30	6	not_recorded	not_recorded	not_recorded
21-09-23 19:40	6	not_recorded	not_recorded	not_recorded
21-09-23 19:50	6	not_recorded	not_recorded	not_recorded
21-09-23 20:00	6	not_recorded	not_recorded	not_recorded
21-09-23 20:10	6	not_recorded	not_recorded	not_recorded
21-09-23 20:20	6	not_recorded	not_recorded	not_recorded
21-09-23 20:30	6	not_recorded	not_recorded	not_recorded
21-09-23 20:40	6	not_recorded	not_recorded	not_recorded
21-09-23 20:50	6	not_recorded	not_recorded	not_recorded
21-09-23 21:00	6	not_recorded	not_recorded	not_recorded
21-09-23 21:10	6	not_recorded	not_recorded	not_recorded
21-09-23 21:20	6	not_recorded	not_recorded	not_recorded
21-09-23 21:30	6	not_recorded	not_recorded	not_recorded
21-09-23 21:40	6	not_recorded	not_recorded	not_recorded
21-09-23 21:50	6	not_recorded	not_recorded	not_recorded
21-09-23 22:00	6	not_recorded	not_recorded	not_recorded
21-09-23 22:10	6	not_recorded	not_recorded	not_recorded
21-09-23 22:20	6	not_recorded	not_recorded	not_recorded
21-09-23 22:30	6	not_recorded	not_recorded	not_recorded
21-09-23 22:40	6	not_recorded	not_recorded	not_recorded
21-09-23 22:50	6	not_recorded	not_recorded	not_recorded
21-09-23 23:00	6	not_recorded	not_recorded	not_recorded
21-09-23 23:10	6	not_recorded	not_recorded	not_recorded
21-09-23 23:20	6	not_recorded	not_recorded	not_recorded
21-09-23 23:30	6	not_recorded	not_recorded	not_recorded
21-09-23 23:40	6	not_recorded	not_recorded	not_recorded
21-09-23 23:50	6	not_recorded	not_recorded	not_recorded
21-09-24 00:00	6	not_recorded	not_recorded	not_recorded
21-09-24 00:10	6	not_recorded	not_recorded	not_recorded
21-09-24 00:20	6	not_recorded	not_recorded	not_recorded
21-09-24 00:30	6	not_recorded	not_recorded	not_recorded
21-09-24 00:40	6	not_recorded	not_recorded	not_recorded
21-09-24 00:50	6	not_recorded	not_recorded	not_recorded
21-09-24 01:00	6	not_recorded	not_recorded	not_recorded
21-09-24 01:10	6	not_recorded	not_recorded	not_recorded
21-09-24 01:20	6	not_recorded	not_recorded	not_recorded
21-09-24 01:30	6	not_recorded	not_recorded	not_recorded
21-09-24 01:40	6	not_recorded	not_recorded	not_recorded
21-09-24 01:50	6	not_recorded	not_recorded	not_recorded
21-09-24 02:00	6	not_recorded	not_recorded	not_recorded
21-09-24 02:10	6	not_recorded	not_recorded	not_recorded
21-09-24 02:20	6	not_recorded	not_recorded	not_recorded
21-09-24 02:30	6	not_recorded	not_recorded	not_recorded
21-09-24 02:40	6	not_recorded	not_recorded	not_recorded
21-09-24 02:50	6	not_recorded	not_recorded	not_recorded
21-09-24 03:00	6	not_recorded	not_recorded	not_recorded
21-09-24 03:10	6	not_recorded	not_recorded	not_recorded
21-09-24 03:20	6	not_recorded	not_recorded	not_recorded
21-09-24 03:30	6	not_recorded	not_recorded	not_recorded
21-09-24 03:40	6	not_recorded	not_recorded	not_recorded
21-09-24 03:50	6	not_recorded	not_recorded	not_recorded
21-09-24 04:00	6	not_recorded	not_recorded	not_recorded
21-09-24 04:10	6	not_recorded	not_recorded	not_recorded
21-09-24 04:20	6	not_recorded	not_recorded	not_recorded
21-09-24 04:30	6	not_recorded	not_recorded	not_recorded
21-09-24 04:40	6	not_recorded	not_recorded	not_recorded
21-09-24 04:50	6	not_recorded	not_recorded	not_recorded
21-09-24 05:00	6	not_recorded	not_recorded	not_recorded
21-09-24 05:10	6	not_recorded	not_recorded	not_recorded
21-09-24 05:20	6	not_recorded	not_recorded	not_recorded
21-09-24 05:30	6	not_recorded	not_recorded	not_recorded
21-09-24 05:40	6	not_recorded	not_recorded	not_recorded
21-09-24 05:50	6	not_recorded	not_recorded	not_recorded
21-09-24 06:00	6	not_recorded	not_recorded	not_recorded
21-09-24 06:10	6	not_recorded	not_recorded	not_recorded
21-09-24 06:20	6	not_recorded	not_recorded	not_recorded
21-09-24 06:30	6	not_recorded	not_recorded	not_recorded
21-09-24 06:40	6	not_recorded	not_recorded	not_recorded
21-09-24 06:50	6	not_recorded	not_recorded	not_recorded
