# Supplementary material for: Rodent home cage monitoring for preclinical safety pharmacology assessment: results of a multi-company validation evaluating nonclinical and clinical data from three compounds
Source: Front Toxicol. 2025 Nov 5;7:1655330. doi: 10.3389/ftox.2025.1655330 (PMC12626872; doi:10.3389/ftox.2025.1655330)
Supplement: Supplementary file 1 [file DataSheet1.zip › GSK/GSK_Separation_150_Cage-1.csv]

timestamp	day_index	985141003627915	985141003627916	985141003627917
21-09-03 07:00	-4	not_recorded	not_recorded	not_recorded
21-09-03 07:10	-4	not_recorded	not_recorded	not_recorded
21-09-03 07:20	-4	not_recorded	not_recorded	not_recorded
21-09-03 07:30	-4	not_recorded	not_recorded	not_recorded
21-09-03 07:40	-4	not_recorded	not_recorded	not_recorded
21-09-03 07:50	-4	not_recorded	not_recorded	not_recorded
21-09-03 08:00	-4	not_recorded	not_recorded	not_recorded
21-09-03 08:10	-4	not_recorded	not_recorded	not_recorded
21-09-03 08:20	-4	not_recorded	not_recorded	not_recorded
21-09-03 08:30	-4	not_recorded	not_recorded	not_recorded
21-09-03 08:40	-4	not_recorded	not_recorded	not_recorded
21-09-03 08:50	-4	not_recorded	not_recorded	not_recorded
21-09-03 09:00	-4	not_recorded	not_recorded	not_recorded
21-09-03 09:10	-4	not_recorded	not_recorded	not_recorded
21-09-03 09:20	-4	not_recorded	not_recorded	not_recorded
21-09-03 09:30	-4	not_recorded	not_recorded	not_recorded
21-09-03 09:40	-4	not_recorded	not_recorded	not_recorded
21-09-03 09:50	-4	11.99167	18.705942	11.991668
21-09-03 10:00	-4	11.918837	22.505245	12.199598
21-09-03 10:10	-4	16.197502	16.02853	22.351116
21-09-03 10:20	-4	24.748941	13.772725	13.755877
21-09-03 10:30	-4	26.229557	12.238996	12.237374
21-09-03 10:40	-4	26.279062	12.199871	12.198695
21-09-03 10:50	-4	25.27105	19.790943	18.320002
21-09-03 11:00	-4	20.608215	21.891163	25.401287
21-09-03 11:10	-4	16.652693	22.252254	15.412874
21-09-03 11:20	-4	6.656484	20.91344	6.4087057
21-09-03 11:30	-4	21.407555	24.181885	23.77735
21-09-03 11:40	-4	23.95	23.95	26.721008
21-09-03 11:50	-4	17.60654	17.60654	26.721008
21-09-03 12:00	-4	14.498294	14.527637	24.833296
21-09-03 12:10	-4	12.0	12.0	26.721008
21-09-03 12:20	-4	14.6349535	17.391846	21.754059
21-09-03 12:30	-4	21.929844	23.343744	20.59803
21-09-03 12:40	-4	17.126804	12.887886	14.101514
21-09-03 12:50	-4	18.451672	17.338863	20.954979
21-09-03 13:00	-4	13.60322	13.547711	15.661514
21-09-03 13:10	-4	14.0216465	14.831571	11.797676
21-09-03 13:20	-4	23.067686	22.986874	24.632679
21-09-03 13:30	-4	23.14693	23.14539	26.395203
21-09-03 13:40	-4	19.42249	19.392557	23.95135
21-09-03 13:50	-4	14.752553	16.779118	16.830568
21-09-03 14:00	-4	23.374647	23.245964	23.048319
21-09-03 14:10	-4	18.386309	18.254036	20.340765
21-09-03 14:20	-4	18.04767	23.529123	20.849665
21-09-03 14:30	-4	22.31139	32.933586	22.163624
21-09-03 14:40	-4	12.055235	9.822171	10.289416
21-09-03 14:50	-4	18.647394	12.351495	12.303935
21-09-03 15:00	-4	23.337246	14.06543	14.187803
21-09-03 15:10	-4	27.164387	24.780197	24.929964
21-09-03 15:20	-4	33.83507	26.721008	26.721008
21-09-03 15:30	-4	18.556707	24.443731	16.44836
21-09-03 15:40	-4	10.691394	10.727789	13.121607
21-09-03 15:50	-4	5.29385	8.971005	13.277891
21-09-03 16:00	-4	22.152409	33.84057	22.152409
21-09-03 16:10	-4	26.721008	33.83507	26.721008
21-09-03 16:20	-4	26.721008	33.7073	26.721008
21-09-03 16:30	-4	26.6329	33.61806	26.6329
21-09-03 16:40	-4	20.367565	22.179882	20.359457
21-09-03 16:50	-4	14.343326	15.873576	18.96249
21-09-03 17:00	-4	11.962479	14.924753	12.0
21-09-03 17:10	-4	12.0	15.6345825	11.965656
21-09-03 17:20	-4	19.954538	13.532476	13.822678
21-09-03 17:30	-4	19.87976	23.444374	20.798014
21-09-03 17:40	-4	13.698051	12.679491	26.079493
21-09-03 17:50	-4	18.949102	21.308582	22.312832
21-09-03 18:00	-4	14.391484	25.33105	15.229938
21-09-03 18:10	-4	11.972432	11.972432	26.739618
21-09-03 18:20	-4	12.052958	12.053339	25.117096
21-09-03 18:30	-4	12.0	12.0	23.902233
21-09-03 18:40	-4	12.0	12.0	23.9
21-09-03 18:50	-4	12.0	12.0	23.9
21-09-03 19:00	-4	12.0	12.0	25.153732
21-09-03 19:10	-4	15.74357	13.451451	15.785579
21-09-03 19:20	-4	15.571146	13.215291	17.061382
21-09-03 19:30	-4	7.9961686	14.913379	6.730812
21-09-03 19:40	-4	15.81824	20.13979	15.3798275
21-09-03 19:50	-4	14.150424	26.385204	16.985104
21-09-03 20:00	-4	26.54444	21.737112	22.459057
21-09-03 20:10	-4	16.853891	17.18642	14.329308
21-09-03 20:20	-4	17.222143	13.143656	12.49679
21-09-03 20:30	-4	14.073959	25.525148	13.357763
21-09-03 20:40	-4	17.797518	19.156641	17.992935
21-09-03 20:50	-4	19.864073	27.807697	21.987125
21-09-03 21:00	-4	22.04939	23.553043	31.945608
21-09-03 21:10	-4	22.873327	22.272999	28.347443
21-09-03 21:20	-4	17.964363	16.341427	17.471115
21-09-03 21:30	-4	13.974548	12.137516	16.346014
21-09-03 21:40	-4	19.505894	18.791582	20.08414
21-09-03 21:50	-4	16.136251	20.71275	17.401258
21-09-03 22:00	-4	20.264837	18.582935	22.328583
21-09-03 22:10	-4	24.265192	22.721493	20.742996
21-09-03 22:20	-4	17.756777	22.595242	20.664768
21-09-03 22:30	-4	21.15081	18.871414	16.939632
21-09-03 22:40	-4	22.351532	16.706858	15.690147
21-09-03 22:50	-4	18.271896	20.029728	22.538868
21-09-03 23:00	-4	17.993265	19.273758	18.981358
21-09-03 23:10	-4	17.520031	14.1397915	15.601436
21-09-03 23:20	-4	21.208315	18.307133	14.955984
21-09-03 23:30	-4	12.408335	16.67766	15.271843
21-09-03 23:40	-4	13.753481	16.267391	15.836729
21-09-03 23:50	-4	20.689625	15.531329	18.063421
21-09-04 00:00	-4	30.747625	10.902226	10.938174
21-09-04 00:10	-4	23.866123	22.117537	21.614761
21-09-04 00:20	-4	24.435318	16.672945	18.258705
21-09-04 00:30	-4	19.904587	19.76693	31.750357
21-09-04 00:40	-4	20.151808	19.614388	20.115108
21-09-04 00:50	-4	30.79245	21.031458	22.483341
21-09-04 01:00	-4	23.031351	17.063522	20.244911
21-09-04 01:10	-4	18.163826	15.699832	31.365437
21-09-04 01:20	-4	27.403564	19.589457	28.624872
21-09-04 01:30	-4	31.032873	23.9	23.9
21-09-04 01:40	-4	27.805542	17.400263	20.048485
21-09-04 01:50	-4	24.431742	20.118427	16.712105
21-09-04 02:00	-4	20.119505	16.954086	11.941149
21-09-04 02:10	-4	19.843042	19.33382	19.371906
21-09-04 02:20	-4	15.492205	18.092272	24.197721
21-09-04 02:30	-4	32.61503	26.901163	24.963696
21-09-04 02:40	-4	17.410664	16.08738	20.365435
21-09-04 02:50	-4	21.181992	15.731549	17.874725
21-09-04 03:00	-4	25.565855	18.441837	18.441847
21-09-04 03:10	-4	24.24444	23.76939	30.334713
21-09-04 03:20	-4	17.7663	19.469357	23.697483
21-09-04 03:30	-4	17.764269	18.35746	24.121378
21-09-04 03:40	-4	16.384277	13.964273	21.544418
21-09-04 03:50	-4	17.154032	19.437922	18.404621
21-09-04 04:00	-4	21.422709	23.662495	20.77629
21-09-04 04:10	-4	18.867012	19.02697	17.343426
21-09-04 04:20	-4	19.083767	12.307799	15.47687
21-09-04 04:30	-4	21.072397	21.935623	22.810507
21-09-04 04:40	-4	20.471262	21.807055	20.906317
21-09-04 04:50	-4	26.511154	21.931103	20.679304
21-09-04 05:00	-4	23.310009	24.314983	22.430927
21-09-04 05:10	-4	21.137966	25.091328	21.31133
21-09-04 05:20	-4	21.772902	23.009008	23.658604
21-09-04 05:30	-4	18.461712	20.486393	18.131153
21-09-04 05:40	-4	20.699163	20.592573	18.798124
21-09-04 05:50	-4	23.115822	16.40927	16.637989
21-09-04 06:00	-4	29.880322	15.581217	15.563185
21-09-04 06:10	-4	29.0979	22.072718	25.420326
21-09-04 06:20	-4	19.075047	19.075047	35.914417
21-09-04 06:30	-4	15.92766	14.280615	34.801937
21-09-04 06:40	-4	33.678963	23.820423	23.670488
21-09-04 06:50	-4	24.775713	23.607538	23.71969
21-09-04 07:00	-3	20.144537	18.978567	16.788965
21-09-04 07:10	-3	23.399086	19.105541	20.233286
21-09-04 07:20	-3	14.4996	14.489186	23.9
21-09-04 07:30	-3	13.762482	11.437651	19.283487
21-09-04 07:40	-3	16.315434	16.210999	16.210999
21-09-04 07:50	-3	15.970314	23.809555	15.964343
21-09-04 08:00	-3	11.95	35.9	11.95
21-09-04 08:10	-3	21.657383	36.59974	21.657383
21-09-04 08:20	-3	17.606293	27.911936	17.60272
21-09-04 08:30	-3	4.8679585	11.996174	4.8679585
21-09-04 08:40	-3	12.973676	3.271277	1.585857
21-09-04 08:50	-3	13.280724	11.918355	12.716435
21-09-04 09:00	-3	20.678532	11.393904	11.416836
21-09-04 09:10	-3	24.341858	24.665377	22.28
21-09-04 09:20	-3	20.705572	18.185291	17.934994
21-09-04 09:30	-3	12.996289	15.924039	12.56119
21-09-04 09:40	-3	13.801971	12.1377735	22.841639
21-09-04 09:50	-3	16.659409	13.640326	18.505106
21-09-04 10:00	-3	21.005205	25.529192	18.71037
21-09-04 10:10	-3	13.203417	9.966604	18.884977
21-09-04 10:20	-3	6.1277075	13.765617	12.416933
21-09-04 10:30	-3	19.910904	18.742151	24.094292
21-09-04 10:40	-3	23.9	23.9	23.95
21-09-04 10:50	-3	21.255465	21.255465	24.570765
21-09-04 11:00	-3	22.725315	22.725315	24.209843
21-09-04 11:10	-3	26.328419	23.943043	23.95
21-09-04 11:20	-3	26.713665	23.949944	23.95
21-09-04 11:30	-3	26.721008	23.95	23.95
21-09-04 11:40	-3	24.226278	19.081194	19.1052
21-09-04 11:50	-3	23.91704	16.26227	16.28
21-09-04 12:00	-3	23.9	23.9	23.95
21-09-04 12:10	-3	23.923595	23.888515	23.938038
21-09-04 12:20	-3	25.841461	23.874718	23.916794
21-09-04 12:30	-3	23.993614	26.59222	23.86745
21-09-04 12:40	-3	17.055431	24.387817	23.891748
21-09-04 12:50	-3	23.901371	36.00148	23.901371
21-09-04 13:00	-3	26.387753	33.123497	24.128965
21-09-04 13:10	-3	25.838379	20.825521	22.699554
21-09-04 13:20	-3	25.94574	12.499501	12.493154
21-09-04 13:30	-3	12.16523	12.00239	11.950458
21-09-04 13:40	-3	8.380722	11.95	15.022362
21-09-04 13:50	-3	11.94195	15.772591	19.982395
21-09-04 14:00	-3	11.95	23.9	11.95
21-09-04 14:10	-3	12.891917	15.343907	16.617867
21-09-04 14:20	-3	20.5972	20.5972	25.932617
21-09-04 14:30	-3	11.9856	11.95	22.19687
21-09-04 14:40	-3	14.491814	18.119135	15.129374
21-09-04 14:50	-3	15.131823	19.638042	20.443653
21-09-04 15:00	-3	10.421717	13.430979	16.954456
21-09-04 15:10	-3	11.926076	11.926076	17.74422
21-09-04 15:20	-3	14.414124	15.447676	17.238888
21-09-04 15:30	-3	22.56609	22.789427	22.618313
21-09-04 15:40	-3	24.98483	17.495808	16.895987
21-09-04 15:50	-3	24.17357	19.98528	19.978628
21-09-04 16:00	-3	14.171089	16.899853	14.171089
21-09-04 16:10	-3	14.800511	20.662228	12.995664
21-09-04 16:20	-3	19.943853	16.31665	15.312124
21-09-04 16:30	-3	12.321944	12.325827	12.321944
21-09-04 16:40	-3	14.143237	14.163048	14.127563
21-09-04 16:50	-3	16.980936	20.92113	16.875206
21-09-04 17:00	-3	15.915738	18.090216	20.231506
21-09-04 17:10	-3	20.524717	20.51765	29.715656
21-09-04 17:20	-3	24.480772	24.480772	25.991064
21-09-04 17:30	-3	24.456915	24.456915	25.909863
21-09-04 17:40	-3	16.042292	15.849668	17.0506
21-09-04 17:50	-3	13.084941	17.944403	14.258833
21-09-04 18:00	-3	28.043009	17.167696	15.5495405
21-09-04 18:10	-3	25.595913	23.943043	26.328419
21-09-04 18:20	-3	12.742025	12.90891	25.279934
21-09-04 18:30	-3	26.38329	11.99674	12.286337
21-09-04 18:40	-3	23.114323	11.95	11.946845
21-09-04 18:50	-3	19.832554	17.284538	28.246632
21-09-04 19:00	-3	16.01778	18.253757	16.495733
21-09-04 19:10	-3	16.146923	16.569786	24.882206
21-09-04 19:20	-3	25.945065	16.814129	17.55975
21-09-04 19:30	-3	21.507502	16.99291	14.066729
21-09-04 19:40	-3	21.102818	17.746767	17.711964
21-09-04 19:50	-3	19.251137	16.225073	16.841171
21-09-04 20:00	-3	14.98719	16.878044	14.0864315
21-09-04 20:10	-3	20.98698	20.820948	24.386316
21-09-04 20:20	-3	20.651068	21.010752	32.101997
21-09-04 20:30	-3	26.998388	12.403657	12.059317
21-09-04 20:40	-3	17.760048	16.18315	21.74281
21-09-04 20:50	-3	21.759531	16.549559	18.627151
21-09-04 21:00	-3	14.087656	17.81383	14.329214
21-09-04 21:10	-3	13.501045	15.657201	20.43833
21-09-04 21:20	-3	17.280262	20.263647	15.851021
21-09-04 21:30	-3	14.169301	13.73852	17.617336
21-09-04 21:40	-3	17.214865	20.086018	16.947731
21-09-04 21:50	-3	13.917827	18.171204	14.997891
21-09-04 22:00	-3	15.817645	21.800543	18.487219
21-09-04 22:10	-3	16.736301	14.224464	19.72692
21-09-04 22:20	-3	18.393131	14.834332	16.35844
21-09-04 22:30	-3	19.15426	17.901236	25.487577
21-09-04 22:40	-3	18.136524	19.490448	20.656986
21-09-04 22:50	-3	18.917496	20.655823	17.525677
21-09-04 23:00	-3	13.372301	13.362663	23.572796
21-09-04 23:10	-3	17.150454	16.641628	15.284429
21-09-04 23:20	-3	22.70317	14.826965	17.657726
21-09-04 23:30	-3	18.791622	13.757057	16.328836
21-09-04 23:40	-3	18.754961	19.441015	16.616995
21-09-04 23:50	-3	28.404877	21.919865	21.032566
21-09-05 00:00	-3	21.71162	23.084856	20.116207
21-09-05 00:10	-3	18.683416	17.443783	16.154604
21-09-05 00:20	-3	20.925518	26.743969	18.85867
21-09-05 00:30	-3	18.856775	16.258379	20.780533
21-09-05 00:40	-3	15.277863	12.716642	23.95932
21-09-05 00:50	-3	17.274853	22.120827	19.280693
21-09-05 01:00	-3	16.499832	22.026709	28.402287
21-09-05 01:10	-3	23.853437	23.576385	28.452114
21-09-05 01:20	-3	19.365774	23.963324	18.548656
21-09-05 01:30	-3	16.710861	22.007868	27.156698
21-09-05 01:40	-3	23.166044	24.903198	26.40839
21-09-05 01:50	-3	23.607899	20.183588	25.01418
21-09-05 02:00	-3	21.283676	14.772848	16.560368
21-09-05 02:10	-3	14.286825	12.645547	12.681896
21-09-05 02:20	-3	15.54187	17.416245	15.888219
21-09-05 02:30	-3	19.924099	20.256731	20.600916
21-09-05 02:40	-3	18.378368	22.894485	18.368357
21-09-05 02:50	-3	16.116222	22.413212	17.06683
21-09-05 03:00	-3	21.807695	20.074299	17.585075
21-09-05 03:10	-3	14.429827	21.536425	16.048845
21-09-05 03:20	-3	13.427648	10.293108	21.86053
21-09-05 03:30	-3	25.017109	17.174461	17.318802
21-09-05 03:40	-3	18.121885	19.493774	21.774658
21-09-05 03:50	-3	23.519264	20.02484	18.421736
21-09-05 04:00	-3	17.79798	18.595894	17.407372
21-09-05 04:10	-3	24.184225	20.999763	25.452673
21-09-05 04:20	-3	18.029951	18.821041	19.590618
21-09-05 04:30	-3	15.102592	15.897409	14.184421
21-09-05 04:40	-3	15.075743	14.965037	19.183956
21-09-05 04:50	-3	18.044447	16.898397	16.833057
21-09-05 05:00	-3	16.080423	25.389477	10.878832
21-09-05 05:10	-3	19.216993	20.921415	14.608118
21-09-05 05:20	-3	16.380152	25.584988	15.729413
21-09-05 05:30	-3	17.201656	14.822367	16.485039
21-09-05 05:40	-3	21.958836	17.084652	24.760782
21-09-05 05:50	-3	16.669071	19.01408	20.909756
21-09-05 06:00	-3	19.416094	18.515482	17.970444
21-09-05 06:10	-3	18.223263	26.393763	17.850119
21-09-05 06:20	-3	18.642805	18.80073	25.975815
21-09-05 06:30	-3	20.317118	18.412132	29.267035
21-09-05 06:40	-3	11.95	11.95	35.9
21-09-05 06:50	-3	26.282309	21.363758	25.781658
21-09-05 07:00	-2	18.242365	17.416471	18.370245
21-09-05 07:10	-2	19.24813	22.994686	17.791866
21-09-05 07:20	-2	16.789677	26.683802	16.79499
21-09-05 07:30	-2	17.967587	21.572962	19.576138
21-09-05 07:40	-2	34.23696	24.292591	23.906958
21-09-05 07:50	-2	28.298712	18.377098	20.071356
21-09-05 08:00	-2	18.446968	11.95	11.95
21-09-05 08:10	-2	12.673023	11.987413	15.520422
21-09-05 08:20	-2	14.618065	14.6364155	17.983038
21-09-05 08:30	-2	16.951458	16.986696	16.955765
21-09-05 08:40	-2	24.25978	24.701096	23.882895
21-09-05 08:50	-2	26.743057	18.89271	21.219898
21-09-05 09:00	-2	20.69115	20.69115	25.162458
21-09-05 09:10	-2	16.930323	12.638854	13.954593
21-09-05 09:20	-2	17.125328	13.885727	15.24733
21-09-05 09:30	-2	16.721615	19.788486	25.38464
21-09-05 09:40	-2	11.35739	10.677525	14.802348
21-09-05 09:50	-2	16.550993	19.86719	15.139481
21-09-05 10:00	-2	20.574781	17.071564	18.421741
21-09-05 10:10	-2	16.87765	16.910992	16.938444
21-09-05 10:20	-2	20.433292	16.881407	16.92509
21-09-05 10:30	-2	22.956383	15.893985	15.437716
21-09-05 10:40	-2	21.775587	15.511183	14.208727
21-09-05 10:50	-2	30.335888	17.501972	17.351929
21-09-05 11:00	-2	21.045168	22.81928	18.03355
21-09-05 11:10	-2	25.359158	23.010231	22.973782
21-09-05 11:20	-2	23.380953	24.5985	23.77544
21-09-05 11:30	-2	23.209455	23.24204	23.21111
21-09-05 11:40	-2	23.901552	23.95	23.900042
21-09-05 11:50	-2	24.926538	19.6044	19.572515
21-09-05 12:00	-2	19.490898	11.95	11.95
21-09-05 12:10	-2	22.207863	16.280415	15.965276
21-09-05 12:20	-2	23.93562	22.755651	24.309061
21-09-05 12:30	-2	23.9	24.122057	23.9
21-09-05 12:40	-2	18.532349	18.584969	24.983166
21-09-05 12:50	-2	14.587572	14.445192	23.364721
21-09-05 13:00	-2	20.45249	19.25224	17.095211
21-09-05 13:10	-2	15.406322	14.909526	14.894153
21-09-05 13:20	-2	16.388727	16.927113	16.389719
21-09-05 13:30	-2	15.26399	15.287671	19.229652
21-09-05 13:40	-2	6.3806105	21.525911	7.646075
21-09-05 13:50	-2	16.859083	22.947643	15.133543
21-09-05 14:00	-2	11.95	23.95	11.95
21-09-05 14:10	-2	17.660397	16.286306	14.550901
21-09-05 14:20	-2	16.935247	13.277288	13.277288
21-09-05 14:30	-2	20.44177	11.95	11.95
21-09-05 14:40	-2	23.835888	11.980156	12.005717
21-09-05 14:50	-2	16.899988	10.294919	17.040997
21-09-05 15:00	-2	13.546028	13.351573	18.06123
21-09-05 15:10	-2	16.740185	18.90056	33.324936
21-09-05 15:20	-2	11.95	11.95	26.765736
21-09-05 15:30	-2	11.95	11.95	26.765736
21-09-05 15:40	-2	15.524976	15.524976	18.303324
21-09-05 15:50	-2	14.349895	24.261425	14.339676
21-09-05 16:00	-2	11.95	23.9	11.95
21-09-05 16:10	-2	12.511431	14.174472	17.56927
21-09-05 16:20	-2	15.077846	15.077171	16.927357
21-09-05 16:30	-2	16.935247	16.899853	16.899853
21-09-05 16:40	-2	22.973782	19.952652	19.952652
21-09-05 16:50	-2	23.95	23.9	23.9
21-09-05 17:00	-2	23.95	23.9	23.9
21-09-05 17:10	-2	22.234715	22.178123	22.178123
21-09-05 17:20	-2	17.282526	21.820164	19.591158
21-09-05 17:30	-2	16.899853	16.899853	23.95
21-09-05 17:40	-2	22.876022	16.557472	20.275387
21-09-05 17:50	-2	16.526123	14.685602	17.195223
21-09-05 18:00	-2	12.26565	13.217137	13.935072
21-09-05 18:10	-2	16.555271	12.369006	15.461962
21-09-05 18:20	-2	13.102755	15.537096	15.357477
21-09-05 18:30	-2	11.95	15.260309	11.95
21-09-05 18:40	-2	19.033962	22.828648	21.414646
21-09-05 18:50	-2	19.630651	19.630651	27.035568
21-09-05 19:00	-2	12.192175	12.192175	27.308514
21-09-05 19:10	-2	11.958814	11.958814	24.967968
21-09-05 19:20	-2	11.531191	13.728824	13.146933
21-09-05 19:30	-2	12.242594	15.527202	13.771399
21-09-05 19:40	-2	17.012423	15.858989	12.841736
21-09-05 19:50	-2	14.82147	17.782764	19.127886
21-09-05 20:00	-2	15.763369	24.889414	15.830505
21-09-05 20:10	-2	18.228466	20.711939	22.401632
21-09-05 20:20	-2	20.294353	24.42165	20.948816
21-09-05 20:30	-2	16.063467	27.634964	14.016439
21-09-05 20:40	-2	15.103867	29.489086	14.791262
21-09-05 20:50	-2	15.218864	17.166634	16.025333
21-09-05 21:00	-2	14.670465	15.254148	16.215752
21-09-05 21:10	-2	16.365417	24.660372	17.207844
21-09-05 21:20	-2	19.89084	20.256971	17.240505
21-09-05 21:30	-2	17.073988	15.263556	15.31658
21-09-05 21:40	-2	17.34585	15.0567875	16.334034
21-09-05 21:50	-2	21.944195	14.7419615	18.482244
21-09-05 22:00	-2	15.56175	18.006128	18.875198
21-09-05 22:10	-2	15.56366	14.918051	18.13203
21-09-05 22:20	-2	21.098919	20.866007	21.446976
21-09-05 22:30	-2	15.2134	19.62953	17.636257
21-09-05 22:40	-2	19.139286	19.550556	18.787754
21-09-05 22:50	-2	27.24252	24.531551	24.880749
21-09-05 23:00	-2	24.12373	17.219763	18.544718
21-09-05 23:10	-2	17.52091	20.379185	18.138538
21-09-05 23:20	-2	21.385664	18.811726	17.971722
21-09-05 23:30	-2	23.80165	18.569878	19.586918
21-09-05 23:40	-2	17.42433	16.776857	14.6587925
21-09-05 23:50	-2	22.273586	21.168858	22.04539
21-09-06 00:00	-2	18.669338	17.62557	16.721903
21-09-06 00:10	-2	21.064953	18.659304	18.75598
21-09-06 00:20	-2	18.64473	19.461592	23.936684
21-09-06 00:30	-2	23.892164	23.900936	33.13793
21-09-06 00:40	-2	18.578192	18.316845	16.298512
21-09-06 00:50	-2	17.903326	21.746548	15.650432
21-09-06 01:00	-2	19.332272	22.674381	17.57066
21-09-06 01:10	-2	11.7633705	21.188467	12.642191
21-09-06 01:20	-2	19.358952	18.092152	15.536543
21-09-06 01:30	-2	23.943748	24.136925	18.151691
21-09-06 01:40	-2	19.35933	23.246435	15.353155
21-09-06 01:50	-2	28.14618	9.232194	9.227015
21-09-06 02:00	-2	15.181973	13.95159	15.532148
21-09-06 02:10	-2	15.619797	13.93215	17.804356
21-09-06 02:20	-2	13.118525	18.72868	15.581671
21-09-06 02:30	-2	17.50137	19.970999	20.49326
21-09-06 02:40	-2	19.05325	16.434204	19.053885
21-09-06 02:50	-2	21.317469	17.83868	24.486649
21-09-06 03:00	-2	25.870255	23.829914	24.044651
21-09-06 03:10	-2	19.939386	19.711897	16.759195
21-09-06 03:20	-2	20.098875	21.602543	16.597723
21-09-06 03:30	-2	22.034704	15.804182	15.767166
21-09-06 03:40	-2	25.939478	19.203018	19.561947
21-09-06 03:50	-2	21.114338	20.176994	21.170702
21-09-06 04:00	-2	18.125599	13.334154	12.839877
21-09-06 04:10	-2	24.220013	25.023556	22.503222
21-09-06 04:20	-2	21.413288	23.317705	22.240139
21-09-06 04:30	-2	17.366	18.471567	13.387576
21-09-06 04:40	-2	17.196905	17.569801	21.326578
21-09-06 04:50	-2	22.063587	24.33536	23.65089
21-09-06 05:00	-2	14.803505	20.846748	16.117807
21-09-06 05:10	-2	13.32699	19.880432	15.820867
21-09-06 05:20	-2	13.947461	23.236866	13.421412
21-09-06 05:30	-2	19.768124	22.507366	17.33083
21-09-06 05:40	-2	13.539868	21.074413	17.69373
21-09-06 05:50	-2	21.289568	23.877987	23.273968
21-09-06 06:00	-2	16.032299	29.247427	17.009716
21-09-06 06:10	-2	20.098194	30.06778	17.36412
21-09-06 06:20	-2	22.525772	18.720915	17.261978
21-09-06 06:30	-2	15.489451	12.332991	13.918861
21-09-06 06:40	-2	22.465132	17.064795	18.358038
21-09-06 06:50	-2	22.856956	21.225933	25.69161
21-09-06 07:00	-1	25.609219	17.62585	20.347395
21-09-06 07:10	-1	22.753368	20.040384	21.875755
21-09-06 07:20	-1	22.57461	26.71166	22.54602
21-09-06 07:30	-1	12.0	26.721008	12.0
21-09-06 07:40	-1	15.462982	25.748505	15.485417
21-09-06 07:50	-1	12.0	26.721008	12.0
21-09-06 08:00	-1	16.985672	23.394619	15.002432
21-09-06 08:10	-1	37.36418	12.840673	12.840673
21-09-06 08:20	-1	35.89646	23.790459	23.790459
21-09-06 08:30	-1	27.021357	25.770376	23.815727
21-09-06 08:40	-1	12.036401	12.096521	16.931751
21-09-06 08:50	-1	15.154724	11.3656845	16.21984
21-09-06 09:00	-1	26.721008	12.0	12.0
21-09-06 09:10	-1	25.426443	17.365604	16.750427
21-09-06 09:20	-1	25.49256	25.978794	30.535583
21-09-06 09:30	-1	26.721008	23.95	23.95
21-09-06 09:40	-1	26.639166	23.950266	23.880352
21-09-06 09:50	-1	26.594028	23.847893	23.91498
21-09-06 10:00	-1	17.403797	11.964073	11.964073
21-09-06 10:10	-1	17.570717	16.114098	16.101799
21-09-06 10:20	-1	16.337284	16.313684	16.307823
21-09-06 10:30	-1	20.073042	20.284428	24.574799
21-09-06 10:40	-1	23.902142	23.938107	23.88819
21-09-06 10:50	-1	22.58788	19.997957	19.703197
21-09-06 11:00	-1	19.201033	14.693707	14.693707
21-09-06 11:10	-1	16.116823	13.520884	13.8245945
21-09-06 11:20	-1	12.773173	12.743039	12.899625
21-09-06 11:30	-1	14.697123	11.9348755	21.63978
21-09-06 11:40	-1	13.606926	13.657565	14.184194
21-09-06 11:50	-1	11.949585	12.915393	13.907806
21-09-06 12:00	-1	12.369091	16.985003	14.118547
21-09-06 12:10	-1	12.638854	12.632772	24.46929
21-09-06 12:20	-1	11.948271	13.7235155	14.669111
21-09-06 12:30	-1	11.586802	14.41316	9.3683195
21-09-06 12:40	-1	10.52556	13.37444	14.786558
21-09-06 12:50	-1	11.95	11.95	19.42574
21-09-06 13:00	-1	13.658049	12.005335	22.571499
21-09-06 13:10	-1	25.945303	13.737246	14.020279
21-09-06 13:20	-1	11.95	11.95	20.23572
21-09-06 13:30	-1	8.767567	14.623362	10.262416
21-09-06 13:40	-1	11.946207	24.044968	11.95
21-09-06 13:50	-1	13.660721	14.97742	13.727175
21-09-06 14:00	-1	23.639622	23.688622	24.288548
21-09-06 14:10	-1	13.62	13.62	24.292591
21-09-06 14:20	-1	11.952364	14.320691	21.528133
21-09-06 14:30	-1	14.502881	23.502888	14.49409
21-09-06 14:40	-1	16.204338	20.21587	12.51063
21-09-06 14:50	-1	11.169026	11.945229	20.890188
21-09-06 15:00	-1	11.95	11.95	35.9
21-09-06 15:10	-1	23.499577	23.499577	35.400734
21-09-06 15:20	-1	21.391136	21.391136	31.28422
21-09-06 15:30	-1	23.925995	26.441294	24.709856
21-09-06 15:40	-1	15.082639	19.000103	15.023499
21-09-06 15:50	-1	11.693485	18.269978	12.00313
21-09-06 16:00	-1	11.994896	13.335159	24.856304
21-09-06 16:10	-1	22.873705	22.871258	26.58229
21-09-06 16:20	-1	22.91749	20.673515	23.513964
21-09-06 16:30	-1	13.967474	10.0650425	7.97908
21-09-06 16:40	-1	11.95	20.674381	11.95
21-09-06 16:50	-1	14.522278	11.922383	11.922572
21-09-06 17:00	-1	15.646536	20.577991	15.293966
21-09-06 17:10	-1	16.399675	24.694534	16.397535
21-09-06 17:20	-1	23.44728	26.069214	23.556925
21-09-06 17:30	-1	12.10508	11.565838	12.406192
21-09-06 17:40	-1	11.95	11.95	11.95
21-09-06 17:50	-1	19.05872	19.484211	20.908884
21-09-06 18:00	-1	20.265179	20.354443	20.289085
21-09-06 18:10	-1	14.679112	23.894077	15.729059
21-09-06 18:20	-1	13.376146	18.269983	15.960607
21-09-06 18:30	-1	15.553207	17.117876	15.553207
21-09-06 18:40	-1	17.561115	23.63287	16.690891
21-09-06 18:50	-1	17.578222	25.031115	18.144613
21-09-06 19:00	-1	14.438901	14.594953	22.744316
21-09-06 19:10	-1	12.040627	12.040627	23.332897
21-09-06 19:20	-1	15.311533	15.146429	17.486103
21-09-06 19:30	-1	12.960629	12.811043	15.461429
21-09-06 19:40	-1	19.62084	20.056007	20.474787
21-09-06 19:50	-1	23.2043	19.478872	16.912624
21-09-06 20:00	-1	16.007996	17.746113	18.256046
21-09-06 20:10	-1	23.581575	29.11404	25.538494
21-09-06 20:20	-1	17.480608	21.37768	19.398224
21-09-06 20:30	-1	9.938084	17.354935	12.364694
21-09-06 20:40	-1	15.30279	25.6538	16.896599
21-09-06 20:50	-1	16.211359	20.925993	14.5209675
21-09-06 21:00	-1	21.829382	25.377186	20.831509
21-09-06 21:10	-1	14.404307	15.851076	15.263107
21-09-06 21:20	-1	16.484646	22.789175	17.042648
21-09-06 21:30	-1	13.3877	15.705927	20.36557
21-09-06 21:40	-1	19.393757	21.709843	19.927374
21-09-06 21:50	-1	14.246785	18.834377	17.070553
21-09-06 22:00	-1	18.181974	16.01472	13.3987
21-09-06 22:10	-1	19.675358	24.323643	21.652437
21-09-06 22:20	-1	22.26782	21.716732	23.92462
21-09-06 22:30	-1	20.824146	22.944778	21.503397
21-09-06 22:40	-1	20.477585	20.708263	22.846233
21-09-06 22:50	-1	16.59841	14.511488	15.136278
21-09-06 23:00	-1	15.677244	13.210241	12.477936
21-09-06 23:10	-1	18.314941	15.29571	13.084012
21-09-06 23:20	-1	21.915314	26.721008	21.915314
21-09-06 23:30	-1	20.848087	17.160326	15.638888
21-09-06 23:40	-1	16.279003	17.034006	19.302498
21-09-06 23:50	-1	14.748146	21.944775	13.314514
21-09-07 00:00	-1	13.884054	22.892097	18.679285
21-09-07 00:10	-1	17.534174	15.555417	14.302008
21-09-07 00:20	-1	14.672627	17.36665	12.657011
21-09-07 00:30	-1	15.24425	16.13611	15.274664
21-09-07 00:40	-1	18.265005	17.293	16.538279
21-09-07 00:50	-1	22.680311	23.684704	21.317654
21-09-07 01:00	-1	17.310886	24.086208	16.08788
21-09-07 01:10	-1	19.949194	19.61237	16.685335
21-09-07 01:20	-1	18.121387	17.843014	15.577597
21-09-07 01:30	-1	24.027107	18.341673	19.159176
21-09-07 01:40	-1	17.696423	24.45054	16.749786
21-09-07 01:50	-1	20.82196	17.67258	17.200708
21-09-07 02:00	-1	15.74819	21.055508	18.780544
21-09-07 02:10	-1	21.832623	21.301975	18.046757
21-09-07 02:20	-1	17.342665	14.055812	17.500273
21-09-07 02:30	-1	22.833292	21.876545	18.6783
21-09-07 02:40	-1	17.936588	16.913511	20.276907
21-09-07 02:50	-1	17.517597	23.740955	18.423468
21-09-07 03:00	-1	15.53123	18.584194	15.326113
21-09-07 03:10	-1	17.117428	16.216978	16.688478
21-09-07 03:20	-1	16.69074	19.106129	13.27548
21-09-07 03:30	-1	18.093533	18.465979	18.32944
21-09-07 03:40	-1	20.167818	21.824667	22.46465
21-09-07 03:50	-1	22.245955	23.584373	23.008497
21-09-07 04:00	-1	21.88002	19.521946	28.273167
21-09-07 04:10	-1	22.776749	21.250273	18.309332
21-09-07 04:20	-1	23.210392	28.705927	23.238241
21-09-07 04:30	-1	29.540213	19.09505	17.348413
21-09-07 04:40	-1	35.784065	12.285743	12.285743
21-09-07 04:50	-1	26.256516	26.511051	20.03476
21-09-07 05:00	-1	24.390568	15.970856	15.970856
21-09-07 05:10	-1	18.057886	19.929884	20.383205
21-09-07 05:20	-1	21.388905	14.358579	18.34378
21-09-07 05:30	-1	26.767761	21.28481	20.175365
21-09-07 05:40	-1	19.118448	20.131824	16.457571
21-09-07 05:50	-1	17.635	22.348959	17.527176
21-09-07 06:00	-1	18.235775	17.28398	18.895672
21-09-07 06:10	-1	20.96843	12.611469	12.624804
21-09-07 06:20	-1	15.140836	22.317049	18.379639
21-09-07 06:30	-1	16.09315	29.056097	18.58608
21-09-07 06:40	-1	23.493803	26.714014	23.8549
21-09-07 06:50	-1	25.662075	28.187084	31.545538
21-09-07 07:00	0	14.871267	20.35939	13.44012
21-09-07 07:10	0	26.592901	18.401493	18.387104
21-09-07 07:20	0	26.633228	19.638042	19.638042
21-09-07 07:30	0	23.208324	20.863716	21.185911
21-09-07 07:40	0	23.9	23.95	23.9
21-09-07 07:50	0	25.659262	30.412338	25.659262
21-09-07 08:00	0	20.888876	24.084309	30.539627
21-09-07 08:10	0	15.932806	15.930571	27.321537
21-09-07 08:20	0	16.606518	16.606518	25.706554
21-09-07 08:30	0	15.311551	24.665155	17.164968
21-09-07 08:40	0	12.057788	20.587807	17.328257
21-09-07 08:50	0	22.78447	22.77334	23.942047
21-09-07 09:00	0	23.9	23.9	23.95
21-09-07 09:10	0	23.9	23.9	33.02284
21-09-07 09:20	0	23.405315	23.402874	35.585686
21-09-07 09:30	0	23.741928	24.57011	23.489956
21-09-07 09:40	0	24.305971	34.236828	23.24439
21-09-07 09:50	0	17.65823	33.895367	17.36725
21-09-07 10:00	0	18.551876	15.7764225	13.997251
21-09-07 10:10	0	10.255798	8.708427	19.939512
21-09-07 10:20	0	18.971148	15.766233	15.609439
21-09-07 10:30	0	12.533528	12.728657	13.426277
21-09-07 10:40	0	17.984959	18.25579	19.872276
21-09-07 10:50	0	15.323502	15.264987	17.759487
21-09-07 11:00	0	17.058668	13.17713	15.005493
21-09-07 11:10	0	14.719203	18.027508	16.268847
21-09-07 11:20	0	16.393467	19.850018	14.189741
21-09-07 11:30	0	14.578235	10.701425	10.511091
21-09-07 11:40	0	22.822657	22.925812	34.466866
21-09-07 11:50	0	23.9	23.9	35.909798
21-09-07 12:00	0	23.956877	23.956877	35.770485
21-09-07 12:10	0	17.398067	17.398163	28.5097
21-09-07 12:20	0	11.95	11.95	23.910965
21-09-07 12:30	0	11.98728	11.98728	23.95107
21-09-07 12:40	0	11.960039	11.960039	17.077297
21-09-07 12:50	0	13.659538	13.623866	17.971943
21-09-07 13:00	0	3.5620606	20.977253	3.3871472
21-09-07 13:10	0	19.91345	18.853195	18.481274
21-09-07 13:20	0	15.11378	16.899853	15.11378
21-09-07 13:30	0	13.947142	16.899853	13.947142
21-09-07 13:40	0	16.899853	16.899853	16.899853
21-09-07 13:50	0	17.02563	16.899853	16.836493
21-09-07 14:00	0	15.40728	15.545847	21.693867
21-09-07 14:10	0	11.245948	15.363057	12.0781555
21-09-07 14:20	0	18.39712	21.405155	16.128414
21-09-07 14:30	0	18.177109	22.178442	17.141483
21-09-07 14:40	0	15.583273	17.85917	12.770179
21-09-07 14:50	0	15.848122	15.398104	15.61865
21-09-07 15:00	0	3.3794842	15.734464	4.2292833
21-09-07 15:10	0	9.918613	12.148623	10.481527
21-09-07 15:20	0	13.030027	13.030027	17.22462
21-09-07 15:30	0	14.805552	14.805552	29.00007
21-09-07 15:40	0	22.051933	22.051933	34.272545
21-09-07 15:50	0	17.011059	22.4096	23.393549
21-09-07 16:00	0	11.95	23.9	11.95
21-09-07 16:10	0	11.95	23.9	11.95
21-09-07 16:20	0	20.608925	23.9	18.942791
21-09-07 16:30	0	18.861841	17.30418	21.688448
21-09-07 16:40	0	12.8112545	12.370805	16.626736
21-09-07 16:50	0	13.736072	13.734926	17.330173
21-09-07 17:00	0	23.805122	23.805122	35.79049
21-09-07 17:10	0	23.9	23.9	35.9
21-09-07 17:20	0	26.060184	26.060184	31.769512
21-09-07 17:30	0	15.965152	15.965152	22.045986
21-09-07 17:40	0	17.436749	14.20518	14.88474
21-09-07 17:50	0	14.716452	14.981259	14.716452
21-09-07 18:00	0	14.150711	18.318996	13.73013
21-09-07 18:10	0	17.50182	16.058819	22.897655
21-09-07 18:20	0	14.283615	14.261091	26.093048
21-09-07 18:30	0	13.043348	12.985189	17.217518
21-09-07 18:40	0	16.873436	18.261267	27.599186
21-09-07 18:50	0	24.17992	24.279118	33.56126
21-09-07 19:00	0	11.95	23.9	11.95
21-09-07 19:10	0	12.985303	22.868093	12.999311
21-09-07 19:20	0	13.009219	13.006157	20.487717
21-09-07 19:30	0	8.360262	18.328108	9.695391
21-09-07 19:40	0	18.138666	13.661917	19.709705
21-09-07 19:50	0	17.396023	26.110891	14.669008
21-09-07 20:00	0	16.899853	26.765736	16.899853
21-09-07 20:10	0	21.6875	24.312645	21.39445
21-09-07 20:20	0	24.341934	24.576567	23.90206
21-09-07 20:30	0	23.394886	19.831236	25.525585
21-09-07 20:40	0	10.13592	11.135538	27.249094
21-09-07 20:50	0	26.907785	16.633293	14.451594
21-09-07 21:00	0	21.50275	14.092877	15.055952
21-09-07 21:10	0	13.68851	13.673874	16.734756
21-09-07 21:20	0	18.224827	19.816404	15.406786
21-09-07 21:30	0	16.762703	10.633449	9.056941
21-09-07 21:40	0	14.915532	16.088062	20.533335
21-09-07 21:50	0	16.731104	24.264797	18.980648
21-09-07 22:00	0	16.56841	19.366709	15.3723345
21-09-07 22:10	0	20.238506	23.443521	19.98508
21-09-07 22:20	0	18.78685	23.806288	20.89143
21-09-07 22:30	0	20.141155	20.591946	19.60397
21-09-07 22:40	0	15.197161	14.674362	20.964695
21-09-07 22:50	0	19.549374	21.189226	20.388617
21-09-07 23:00	0	25.676188	20.91147	20.554628
21-09-07 23:10	0	21.098043	17.050648	14.89111
21-09-07 23:20	0	17.021116	13.376226	13.444349
21-09-07 23:30	0	18.27207	15.275678	16.422827
21-09-07 23:40	0	17.80191	16.008736	15.39241
21-09-07 23:50	0	18.982517	20.502687	19.847218
21-09-08 00:00	0	13.223819	14.362094	18.764235
21-09-08 00:10	0	19.495604	14.356794	17.755447
21-09-08 00:20	0	28.680859	22.86762	21.314419
21-09-08 00:30	0	16.49512	16.987684	21.654095
21-09-08 00:40	0	16.688915	25.344822	15.673894
21-09-08 00:50	0	22.59692	24.60799	25.20888
21-09-08 01:00	0	23.9	23.9	35.9
21-09-08 01:10	0	29.609488	24.238106	29.340918
21-09-08 01:20	0	22.689754	27.427378	29.059872
21-09-08 01:30	0	20.485363	22.123447	21.072903
21-09-08 01:40	0	21.805252	23.180286	20.21985
21-09-08 01:50	0	19.21323	18.143036	17.673191
21-09-08 02:00	0	13.762759	15.456004	13.872429
21-09-08 02:10	0	17.57317	16.572844	18.702938
21-09-08 02:20	0	18.657475	14.363558	14.391604
21-09-08 02:30	0	15.340851	11.983156	22.771801
21-09-08 02:40	0	16.321926	10.532391	24.602629
21-09-08 02:50	0	16.843212	11.69041	11.331919
21-09-08 03:00	0	18.992586	18.051458	18.804464
21-09-08 03:10	0	17.47044	16.433949	16.433949
21-09-08 03:20	0	18.109821	20.887913	20.671045
21-09-08 03:30	0	19.579092	19.952509	24.966717
21-09-08 03:40	0	22.108273	27.017826	23.521385
21-09-08 03:50	0	14.955603	18.770123	15.625586
21-09-08 04:00	0	21.45593	17.431667	19.744614
21-09-08 04:10	0	21.181564	15.41837	17.484848
21-09-08 04:20	0	22.935108	21.853655	17.983128
21-09-08 04:30	0	17.701756	20.43935	15.443706
21-09-08 04:40	0	14.413389	16.285795	10.408332
21-09-08 04:50	0	23.127018	23.485964	26.348248
21-09-08 05:00	0	19.335443	13.612688	15.134954
21-09-08 05:10	0	11.997638	24.526424	11.99068
21-09-08 05:20	0	21.788937	24.025787	29.655222
21-09-08 05:30	0	17.872948	30.16781	14.3683605
21-09-08 05:40	0	20.952799	21.302689	16.747265
21-09-08 05:50	0	21.47632	21.636179	21.712385
21-09-08 06:00	0	20.68288	24.943779	20.273287
21-09-08 06:10	0	26.108974	13.6015415	12.50457
21-09-08 06:20	0	16.261412	33.43505	16.254688
21-09-08 06:30	0	19.497997	22.578886	18.13361
21-09-08 06:40	0	16.192863	12.096305	16.062313
21-09-08 06:50	0	25.496214	13.754788	15.011128
21-09-08 07:00	1	28.869192	21.628506	23.9942
21-09-08 07:10	1	19.938198	19.929241	32.166138
21-09-08 07:20	1	21.279953	20.590855	33.082268
21-09-08 07:30	1	24.02243	23.933434	32.70697
21-09-08 07:40	1	21.92234	22.071955	25.0406
21-09-08 07:50	1	25.491602	23.948217	23.902454
21-09-08 08:00	1	23.9	23.9	23.95
21-09-08 08:10	1	23.330633	14.01465	14.021609
21-09-08 08:20	1	23.9	11.95	11.95
21-09-08 08:30	1	23.3897	12.2887745	12.2887745
21-09-08 08:40	1	12.686822	12.686822	25.363487
21-09-08 08:50	1	14.449867	19.067745	19.06167
21-09-08 09:00	1	21.278788	14.617167	11.999664
21-09-08 09:10	1	23.9	12.0	12.0
21-09-08 09:20	1	23.9	12.0	12.0
21-09-08 09:30	1	16.701122	17.929028	11.595419
21-09-08 09:40	1	23.309452	14.290683	14.003619
21-09-08 09:50	1	26.765736	13.736072	13.736072
21-09-08 10:00	1	26.765736	16.899853	16.899853
21-09-08 10:10	1	18.788982	18.438374	22.962536
21-09-08 10:20	1	16.642883	13.931297	21.526127
21-09-08 10:30	1	26.726648	22.839243	22.839243
21-09-08 10:40	1	26.695663	12.646769	12.646769
21-09-08 10:50	1	23.660807	13.258235	13.054608
21-09-08 11:00	1	18.262712	20.118322	19.005136
21-09-08 11:10	1	15.392878	14.673483	13.43186
21-09-08 11:20	1	27.64529	15.23965	16.407703
21-09-08 11:30	1	31.278904	12.586359	12.586359
21-09-08 11:40	1	24.134472	22.923021	33.747902
21-09-08 11:50	1	23.9	23.9	36.599895
21-09-08 12:00	1	23.725079	23.725079	37.503643
21-09-08 12:10	1	23.905926	23.905926	35.98935
21-09-08 12:20	1	24.17787	25.177742	31.40147
21-09-08 12:30	1	23.95	26.721008	23.95
21-09-08 12:40	1	23.410622	21.469028	28.699255
21-09-08 12:50	1	23.74752	11.823599	11.820493
21-09-08 13:00	1	23.9	23.95	23.9
21-09-08 13:10	1	17.286942	17.293901	21.721308
21-09-08 13:20	1	22.866287	29.309362	24.149464
21-09-08 13:30	1	16.106993	27.764608	16.106993
21-09-08 13:40	1	14.877935	24.505737	14.789248
21-09-08 13:50	1	21.339443	16.412312	12.852583
21-09-08 14:00	1	12.387861	15.938397	18.693798
21-09-08 14:10	1	17.994587	23.84991	18.01968
21-09-08 14:20	1	13.521823	13.521823	20.49287
21-09-08 14:30	1	17.172783	9.053256	11.073783
21-09-08 14:40	1	16.899853	16.899853	16.899853
21-09-08 14:50	1	16.887264	16.887264	16.899853
21-09-08 15:00	1	15.696327	15.637238	15.636533
21-09-08 15:10	1	11.948936	20.470348	11.9390135
21-09-08 15:20	1	12.069253	23.282583	12.132501
21-09-08 15:30	1	11.95	23.9	11.95
21-09-08 15:40	1	12.077411	17.794203	12.324444
21-09-08 15:50	1	16.467058	16.641916	17.08971
21-09-08 16:00	1	14.519638	14.52238	20.247684
21-09-08 16:10	1	12.660806	14.468889	21.912054
21-09-08 16:20	1	13.736072	16.899853	13.736072
21-09-08 16:30	1	17.264866	28.136826	18.654524
21-09-08 16:40	1	24.395412	30.32286	29.152191
21-09-08 16:50	1	23.902773	23.900421	31.68101
21-09-08 17:00	1	19.997732	20.688143	21.62093
21-09-08 17:10	1	16.210999	11.95	12.638854
21-09-08 17:20	1	17.492676	20.25385	15.7964115
21-09-08 17:30	1	23.860565	35.90394	23.860565
21-09-08 17:40	1	23.9	35.9	23.9
21-09-08 17:50	1	22.032898	27.61446	21.65318
21-09-08 18:00	1	22.200602	23.483574	21.480915
21-09-08 18:10	1	19.255583	14.295751	13.906146
21-09-08 18:20	1	12.637438	16.34148	13.100301
21-09-08 18:30	1	14.668918	22.606153	14.307218
21-09-08 18:40	1	14.590337	16.434643	15.015127
21-09-08 18:50	1	16.78284	16.002396	17.396154
21-09-08 19:00	1	15.200266	12.464604	14.193274
21-09-08 19:10	1	20.213184	22.252605	20.541256
21-09-08 19:20	1	19.142303	20.722544	19.49772
21-09-08 19:30	1	20.619802	30.274424	20.619802
21-09-08 19:40	1	17.226933	23.872509	23.05805
21-09-08 19:50	1	19.745047	13.984509	11.972176
21-09-08 20:00	1	21.551863	11.95	11.95
21-09-08 20:10	1	21.043406	23.033188	24.542286
21-09-08 20:20	1	19.909016	27.181112	24.57182
21-09-08 20:30	1	26.921148	27.840805	22.771631
21-09-08 20:40	1	10.558437	22.452461	13.045812
21-09-08 20:50	1	11.897282	15.644945	12.10491
21-09-08 21:00	1	15.483937	13.143576	15.373774
21-09-08 21:10	1	15.23494	21.055202	14.388147
21-09-08 21:20	1	12.75718	12.858343	13.219187
21-09-08 21:30	1	13.907689	21.503899	13.548288
21-09-08 21:40	1	18.331347	15.839937	18.596516
21-09-08 21:50	1	15.059923	18.965427	16.699696
21-09-08 22:00	1	17.023846	19.451328	21.376345
21-09-08 22:10	1	20.232796	21.24552	21.444683
21-09-08 22:20	1	19.861387	28.720663	23.529165
21-09-08 22:30	1	22.093176	25.30978	20.643108
21-09-08 22:40	1	22.319994	18.916964	17.801548
21-09-08 22:50	1	17.094904	26.18338	20.63868
21-09-08 23:00	1	26.563831	21.390093	21.205936
21-09-08 23:10	1	19.520786	13.733121	14.005087
21-09-08 23:20	1	19.205193	18.925297	16.817072
21-09-08 23:30	1	22.548895	23.489782	19.85258
21-09-08 23:40	1	23.773106	20.951233	19.605885
21-09-08 23:50	1	21.706131	13.263339	17.10381
21-09-09 00:00	1	25.048595	19.317509	17.718994
21-09-09 00:10	1	25.893566	26.446426	23.844471
21-09-09 00:20	1	21.409298	23.078892	24.898222
21-09-09 00:30	1	18.365784	18.830412	26.165955
21-09-09 00:40	1	18.317974	23.220108	16.81867
21-09-09 00:50	1	18.28165	19.05588	17.187922
21-09-09 01:00	1	20.561758	23.577948	16.631168
21-09-09 01:10	1	15.47243	16.757376	19.571165
21-09-09 01:20	1	23.23369	22.709063	18.974154
21-09-09 01:30	1	15.342455	16.28001	19.412
21-09-09 01:40	1	25.989567	20.873917	22.094662
21-09-09 01:50	1	15.803223	15.018758	19.339838
21-09-09 02:00	1	15.179065	18.996515	16.474972
21-09-09 02:10	1	19.892988	18.185272	18.015606
21-09-09 02:20	1	19.484924	20.382753	25.579964
21-09-09 02:30	1	19.996578	20.865473	21.342396
21-09-09 02:40	1	17.759205	16.321224	18.240131
21-09-09 02:50	1	22.568264	24.85051	25.809793
21-09-09 03:00	1	22.351748	31.101887	24.562107
21-09-09 03:10	1	29.7998	23.184464	26.857117
21-09-09 03:20	1	20.271467	20.51751	34.570595
21-09-09 03:30	1	15.5896635	14.125982	32.27383
21-09-09 03:40	1	32.687622	23.020735	23.358215
21-09-09 03:50	1	26.950369	30.142178	23.903263
21-09-09 04:00	1	20.395685	20.71358	21.521662
21-09-09 04:10	1	24.158031	21.49001	22.743862
21-09-09 04:20	1	16.90752	26.146124	17.179256
21-09-09 04:30	1	23.462618	26.79708	23.9734
21-09-09 04:40	1	15.581759	14.601031	27.688416
21-09-09 04:50	1	15.4737215	22.240711	21.361689
21-09-09 05:00	1	16.889912	23.374855	15.821071
21-09-09 05:10	1	19.315912	21.15153	21.885298
21-09-09 05:20	1	16.600424	16.475666	25.5892
21-09-09 05:30	1	17.252123	19.350134	28.11907
21-09-09 05:40	1	18.428925	20.318089	17.947975
21-09-09 05:50	1	25.72532	19.19011	17.305212
21-09-09 06:00	1	26.481388	23.644999	23.427727
21-09-09 06:10	1	20.837242	18.115562	16.700453
21-09-09 06:20	1	19.817429	16.27705	15.837828
21-09-09 06:30	1	21.136204	27.602615	20.227705
21-09-09 06:40	1	22.036524	31.413147	24.956081
21-09-09 06:50	1	19.388477	19.388477	35.884468
21-09-09 07:00	2	17.07732	16.140278	28.62479
21-09-09 07:10	2	24.472513	23.60823	23.568127
21-09-09 07:20	2	15.906702	15.835253	16.186253
21-09-09 07:30	2	21.423187	24.546507	21.563208
21-09-09 07:40	2	21.992823	23.73907	22.155758
21-09-09 07:50	2	15.11378	19.42574	15.11378
21-09-09 08:00	2	12.232599	23.887474	12.441215
21-09-09 08:10	2	23.34505	24.788727	23.18338
21-09-09 08:20	2	23.531406	14.166797	14.515421
21-09-09 08:30	2	26.765736	16.899853	16.899853
21-09-09 08:40	2	30.058432	12.542192	12.542192
21-09-09 08:50	2	21.48384	15.215578	13.872134
21-09-09 09:00	2	22.489305	26.355478	22.51826
21-09-09 09:10	2	24.204813	23.121798	23.909138
21-09-09 09:20	2	21.088907	21.08745	21.467224
21-09-09 09:30	2	16.899853	16.899853	16.899853
21-09-09 09:40	2	19.696186	15.811772	17.90479
21-09-09 09:50	2	20.884325	19.926697	22.019709
21-09-09 10:00	2	30.630234	23.27302	21.707401
21-09-09 10:10	2	13.695078	12.607459	19.106033
21-09-09 10:20	2	12.49521	11.956606	22.573948
21-09-09 10:30	2	12.244326	12.88298	18.600494
21-09-09 10:40	2	12.0	16.899853	12.0
21-09-09 10:50	2	21.912136	13.466716	16.265127
21-09-09 11:00	2	33.83507	11.95	11.95
21-09-09 11:10	2	27.243515	17.86694	17.86694
21-09-09 11:20	2	21.391136	23.95	19.619999
21-09-09 11:30	2	11.427785	24.03387	11.427785
21-09-09 11:40	2	17.743439	17.663761	15.367841
21-09-09 11:50	2	19.121319	12.36475	12.579704
21-09-09 12:00	2	23.9	21.08835	29.784176
21-09-09 12:10	2	23.9	23.9	35.9
21-09-09 12:20	2	19.957844	19.954113	28.620539
21-09-09 12:30	2	16.899853	16.899853	17.244087
21-09-09 12:40	2	17.700075	16.495525	17.017403
21-09-09 12:50	2	20.2636	26.104355	20.335741
21-09-09 13:00	2	23.9	35.90515	23.9
21-09-09 13:10	2	26.328419	25.61561	23.943043
21-09-09 13:20	2	25.699223	28.277496	23.93222
21-09-09 13:30	2	23.9	35.9	23.9
21-09-09 13:40	2	23.599236	27.606604	24.021456
21-09-09 13:50	2	23.786154	6.7882605	6.6647415
21-09-09 14:00	2	20.294415	18.749084	28.080557
21-09-09 14:10	2	16.899853	16.899853	20.007275
21-09-09 14:20	2	12.656071	13.971605	12.632392
21-09-09 14:30	2	10.248271	14.600996	8.401422
21-09-09 14:40	2	17.786703	18.405886	19.808832
21-09-09 14:50	2	25.624033	29.554348	25.597982
21-09-09 15:00	2	23.495691	24.043507	23.495691
21-09-09 15:10	2	23.917469	14.499681	14.48089
21-09-09 15:20	2	23.828562	9.876683	9.876683
21-09-09 15:30	2	16.899853	15.804743	15.804743
21-09-09 15:40	2	12.212458	13.045896	17.54681
21-09-09 15:50	2	11.716291	10.101496	11.711249
21-09-09 16:00	2	12.070244	11.949486	11.952643
21-09-09 16:10	2	14.274333	11.972586	12.419336
21-09-09 16:20	2	16.089819	12.881739	12.157578
21-09-09 16:30	2	14.94309	18.984264	14.273625
21-09-09 16:40	2	25.789074	28.335882	29.762802
21-09-09 16:50	2	21.659374	21.659374	35.9
21-09-09 17:00	2	11.95	11.95	35.9
21-09-09 17:10	2	11.95	11.95	35.89633
21-09-09 17:20	2	11.95	11.95	31.409374
21-09-09 17:30	2	12.042165	10.693866	10.812645
21-09-09 17:40	2	19.387281	12.266686	11.959307
21-09-09 17:50	2	12.085287	16.178125	11.827913
21-09-09 18:00	2	16.592024	16.185066	24.138077
21-09-09 18:10	2	16.146975	12.450388	19.59657
21-09-09 18:20	2	17.411976	18.741018	14.434115
21-09-09 18:30	2	26.219501	17.344028	16.510876
21-09-09 18:40	2	17.330019	17.451063	15.733014
21-09-09 18:50	2	15.877607	16.15043	15.877607
21-09-09 19:00	2	23.904545	14.67467	14.5626955
21-09-09 19:10	2	33.83507	14.902064	14.902064
21-09-09 19:20	2	16.694622	15.623561	20.72247
21-09-09 19:30	2	10.7302885	12.067605	16.906502
21-09-09 19:40	2	17.560383	20.160131	14.138178
21-09-09 19:50	2	15.53047	14.959999	13.675392
21-09-09 20:00	2	25.75961	23.270748	22.813354
21-09-09 20:10	2	13.731565	18.69858	11.82886
21-09-09 20:20	2	17.308918	14.192606	15.187727
21-09-09 20:30	2	19.81233	24.177269	23.067629
21-09-09 20:40	2	20.828276	28.496689	19.962337
21-09-09 20:50	2	20.977097	24.912859	20.815754
21-09-09 21:00	2	28.038975	22.03958	21.655533
21-09-09 21:10	2	13.026796	22.547092	14.405172
21-09-09 21:20	2	16.407047	23.356098	18.269276
21-09-09 21:30	2	20.294256	17.117363	23.84105
21-09-09 21:40	2	18.72829	16.296906	15.879415
21-09-09 21:50	2	17.673374	17.320482	15.420794
21-09-09 22:00	2	6.1103888	21.737875	5.630355
21-09-09 22:10	2	17.689533	18.7841	17.482027
21-09-09 22:20	2	18.146482	21.48178	19.518936
21-09-09 22:30	2	13.880313	32.17626	15.53797
21-09-09 22:40	2	20.190521	16.797562	16.53136
21-09-09 22:50	2	13.9178295	27.124731	9.505064
21-09-09 23:00	2	21.314692	15.966702	14.951625
21-09-09 23:10	2	22.271614	17.998396	17.406979
21-09-09 23:20	2	17.993237	23.599222	19.260836
21-09-09 23:30	2	16.905746	15.437544	14.282003
21-09-09 23:40	2	18.301888	18.229229	16.188934
21-09-09 23:50	2	22.083933	20.365541	19.478924
21-09-10 00:00	2	19.642708	23.983181	18.072857
21-09-10 00:10	2	20.534796	20.532698	18.317251
21-09-10 00:20	2	24.881344	21.267345	20.338348
21-09-10 00:30	2	26.09345	22.835077	21.13374
21-09-10 00:40	2	17.086878	16.30083	21.534681
21-09-10 00:50	2	20.58813	22.86231	18.74595
21-09-10 01:00	2	25.296257	18.553396	15.802286
21-09-10 01:10	2	16.203037	16.401731	17.877743
21-09-10 01:20	2	17.195284	18.026834	20.332495
21-09-10 01:30	2	19.405603	25.282475	20.108465
21-09-10 01:40	2	24.177301	24.462004	26.919575
21-09-10 01:50	2	24.703373	17.760288	16.626276
21-09-10 02:00	2	23.652714	16.68135	16.699844
21-09-10 02:10	2	21.747503	23.888226	26.595373
21-09-10 02:20	2	27.49993	24.150303	21.750404
21-09-10 02:30	2	19.351503	19.48453	17.597713
21-09-10 02:40	2	26.151508	19.825056	19.804619
21-09-10 02:50	2	22.944138	29.847788	22.992561
21-09-10 03:00	2	12.0	12.0	22.691685
21-09-10 03:10	2	18.217278	18.617058	21.467487
21-09-10 03:20	2	19.478933	15.264789	19.476728
21-09-10 03:30	2	24.154284	26.184437	23.608067
21-09-10 03:40	2	31.368084	28.649094	26.650091
21-09-10 03:50	2	22.968039	21.049314	17.27735
21-09-10 04:00	2	21.397522	24.38366	21.07964
21-09-10 04:10	2	27.253641	21.889935	21.376633
21-09-10 04:20	2	29.25352	20.069721	17.165268
21-09-10 04:30	2	25.516468	18.800676	20.551004
21-09-10 04:40	2	8.439899	8.450403	28.74346
21-09-10 04:50	2	15.032335	13.891336	14.553012
21-09-10 05:00	2	16.478235	17.222103	32.166565
21-09-10 05:10	2	17.257282	24.294493	21.590088
21-09-10 05:20	2	26.063416	21.133545	19.34025
21-09-10 05:30	2	16.59444	26.904516	14.735741
21-09-10 05:40	2	18.357023	19.440983	23.231226
21-09-10 05:50	2	18.827507	27.564579	23.673258
21-09-10 06:00	2	25.614887	26.138739	26.526896
21-09-10 06:10	2	30.094143	20.79879	20.637445
21-09-10 06:20	2	32.709103	20.940128	23.63133
21-09-10 06:30	2	35.350845	12.223429	12.582841
21-09-10 06:40	2	24.50734	13.004692	12.885046
21-09-10 06:50	2	17.9655	17.9655	26.470013
21-09-10 07:00	3	22.814384	22.814384	32.34778
21-09-10 07:10	3	23.9	23.9	37.83666
21-09-10 07:20	3	15.601682	28.426998	18.772264
21-09-10 07:30	3	13.559558	14.379535	23.480501
21-09-10 07:40	3	22.2925	23.146078	33.041466
21-09-10 07:50	3	23.9	23.9	35.88128
21-09-10 08:00	3	13.695099	13.695099	37.552578
21-09-10 08:10	3	12.597677	12.643748	36.39582
21-09-10 08:20	3	11.995769	12.000539	35.87212
21-09-10 08:30	3	14.045018	14.045018	35.786823
21-09-10 08:40	3	20.006666	20.006666	34.621433
21-09-10 08:50	3	14.917433	15.137407	35.14558
21-09-10 09:00	3	11.95	11.95	34.348663
21-09-10 09:10	3	20.165625	20.165625	25.049984
21-09-10 09:20	3	22.594109	24.428938	24.875683
21-09-10 09:30	3	16.935247	26.721008	16.935247
21-09-10 09:40	3	14.864954	20.520763	16.76302
21-09-10 09:50	3	13.405891	13.613089	13.408551
21-09-10 10:00	3	14.129511	14.124776	14.103151
21-09-10 10:10	3	21.712454	21.712454	23.60078
21-09-10 10:20	3	22.73227	14.663506	14.879433
21-09-10 10:30	3	22.36102	19.894924	19.943146
21-09-10 10:40	3	15.69935	25.843363	15.714857
21-09-10 10:50	3	12.2182865	26.721008	12.218545
21-09-10 11:00	3	12.090906	26.678427	12.070236
21-09-10 11:10	3	10.536133	13.242444	10.525919
21-09-10 11:20	3	15.590265	2.8240757	2.8240757
21-09-10 11:30	3	16.51163	11.074267	11.074267
21-09-10 11:40	3	14.703802	16.045269	11.845096
21-09-10 11:50	3	20.508173	7.5000877	11.421507
21-09-10 12:00	3	17.137127	15.629422	16.039097
21-09-10 12:10	3	13.637068	14.017038	17.851408
21-09-10 12:20	3	14.349895	13.780497	16.681608
21-09-10 12:30	3	13.383072	13.898008	11.929468
21-09-10 12:40	3	14.193314	12.283971	14.661964
21-09-10 12:50	3	18.492758	16.27261	17.46367
21-09-10 13:00	3	16.53139	20.471745	14.700327
21-09-10 13:10	3	14.160077	23.698044	14.417227
21-09-10 13:20	3	23.474146	23.470524	23.913305
21-09-10 13:30	3	23.9	23.9	23.95
21-09-10 13:40	3	22.021023	22.021023	23.953434
21-09-10 13:50	3	18.983934	18.983934	24.489475
21-09-10 14:00	3	23.9	12.277608	12.355258
21-09-10 14:10	3	23.868458	11.972108	11.972108
21-09-10 14:20	3	23.9	21.818363	23.481806
21-09-10 14:30	3	18.76503	22.288334	19.294884
21-09-10 14:40	3	14.818163	15.700769	11.946661
21-09-10 14:50	3	22.0	11.951777	12.759011
21-09-10 15:00	3	14.187494	12.365833	22.703575
21-09-10 15:10	3	20.079292	13.836431	17.62194
21-09-10 15:20	3	25.48271	23.544588	23.553963
21-09-10 15:30	3	23.9	23.9	23.95
21-09-10 15:40	3	23.26854	23.730267	24.983356
21-09-10 15:50	3	11.98868	23.147673	12.24466
21-09-10 16:00	3	19.42937	12.775222	12.793532
21-09-10 16:10	3	15.302402	11.345075	18.043657
21-09-10 16:20	3	18.135994	16.020445	26.756195
21-09-10 16:30	3	20.306736	14.490282	14.490282
21-09-10 16:40	3	22.096426	11.953502	11.953502
21-09-10 16:50	3	23.899984	11.950116	11.950116
21-09-10 17:00	3	16.904432	16.291842	16.291842
21-09-10 17:10	3	16.903938	16.89693	16.89693
21-09-10 17:20	3	16.797064	16.743893	23.340311
21-09-10 17:30	3	23.865011	11.978296	11.978399
21-09-10 17:40	3	23.84367	11.989027	11.989027
21-09-10 17:50	3	22.553804	11.959531	12.508786
21-09-10 18:00	3	21.619967	16.877071	16.207157
21-09-10 18:10	3	23.663212	27.453373	23.663212
21-09-10 18:20	3	11.941032	20.571499	11.95
21-09-10 18:30	3	11.962591	11.8990345	11.900317
21-09-10 18:40	3	11.948358	12.409119	12.0167675
21-09-10 18:50	3	11.305651	24.057816	11.221463
21-09-10 19:00	3	13.151932	18.332504	13.267344
21-09-10 19:10	3	13.934057	17.49438	14.354286
21-09-10 19:20	3	21.063	19.656681	20.099411
21-09-10 19:30	3	19.286983	19.086136	19.812199
21-09-10 19:40	3	21.96185	19.108028	19.124115
21-09-10 19:50	3	15.605878	12.863472	11.872929
21-09-10 20:00	3	22.109375	20.48068	17.109179
21-09-10 20:10	3	32.311184	12.13814	13.735329
21-09-10 20:20	3	31.405643	22.886196	23.60933
21-09-10 20:30	3	24.470577	20.447819	29.85535
21-09-10 20:40	3	20.911358	20.911358	33.88845
21-09-10 20:50	3	22.925243	20.973322	25.270615
21-09-10 21:00	3	12.258044	37.476532	12.535191
21-09-10 21:10	3	17.928106	26.239887	16.019398
21-09-10 21:20	3	17.441362	13.847392	16.849558
21-09-10 21:30	3	15.052071	12.793898	14.97153
21-09-10 21:40	3	21.681923	27.630783	21.060299
21-09-10 21:50	3	21.659374	21.659374	33.659374
21-09-10 22:00	3	11.963109	13.82385	20.543814
21-09-10 22:10	3	16.88184	22.857996	19.383434
21-09-10 22:20	3	21.229876	26.455713	27.157856
21-09-10 22:30	3	21.636494	23.292055	22.768929
21-09-10 22:40	3	15.041697	14.08136	16.750334
21-09-10 22:50	3	16.17923	14.823967	14.439379
21-09-10 23:00	3	32.148735	21.0361	20.463802
21-09-10 23:10	3	19.700914	18.861979	20.838396
21-09-10 23:20	3	15.812731	12.737646	13.9029665
21-09-10 23:30	3	19.154675	22.381683	18.918295
21-09-10 23:40	3	16.18317	15.829964	14.343007
21-09-10 23:50	3	28.551416	21.692703	21.277348
21-09-11 00:00	3	23.430683	18.021893	13.1297655
21-09-11 00:10	3	23.388552	23.871595	24.8644
21-09-11 00:20	3	23.393219	35.88606	23.390518
21-09-11 00:30	3	19.58605	37.18833	19.58605
21-09-11 00:40	3	15.978867	29.712002	17.512445
21-09-11 00:50	3	14.810755	14.810755	27.312536
21-09-11 01:00	3	24.728432	20.732458	24.88955
21-09-11 01:10	3	25.085987	23.055048	19.122538
21-09-11 01:20	3	19.814774	28.853352	19.814774
21-09-11 01:30	3	19.155378	28.42751	19.155378
21-09-11 01:40	3	22.701618	24.53903	23.62219
21-09-11 01:50	3	24.459063	24.383518	21.211418
21-09-11 02:00	3	22.130835	27.973568	17.887545
21-09-11 02:10	3	22.973068	19.56767	20.246572
21-09-11 02:20	3	23.319477	22.086391	21.828352
21-09-11 02:30	3	17.894033	16.644138	17.125496
21-09-11 02:40	3	23.657166	14.8809185	14.336126
21-09-11 02:50	3	16.263971	16.437763	22.4507
21-09-11 03:00	3	16.71812	16.722408	16.187296
21-09-11 03:10	3	13.999888	25.278805	14.692688
21-09-11 03:20	3	23.798277	21.4962	24.92974
21-09-11 03:30	3	23.803944	23.303389	23.131466
21-09-11 03:40	3	17.198729	18.01439	25.999338
21-09-11 03:50	3	20.37408	17.246853	25.354588
21-09-11 04:00	3	23.534304	29.332714	29.775223
21-09-11 04:10	3	25.236122	30.356342	18.9206
21-09-11 04:20	3	35.888435	23.164278	23.164278
21-09-11 04:30	3	34.133717	23.886375	23.88213
21-09-11 04:40	3	32.959904	23.718082	23.993626
21-09-11 04:50	3	23.913406	24.690699	19.014124
21-09-11 05:00	3	22.94367	28.114979	23.822752
21-09-11 05:10	3	20.387278	23.926159	21.690727
21-09-11 05:20	3	23.8698	23.863743	25.126387
21-09-11 05:30	3	23.21474	14.475985	16.25372
21-09-11 05:40	3	21.459707	19.759375	21.996302
21-09-11 05:50	3	21.331884	16.277615	18.493559
21-09-11 06:00	3	16.493765	23.43332	15.897749
21-09-11 06:10	3	19.785706	27.500586	17.645952
21-09-11 06:20	3	31.692682	24.54594	24.671986
21-09-11 06:30	3	25.948635	22.975315	18.474424
21-09-11 06:40	3	25.996622	23.453793	23.299126
21-09-11 06:50	3	23.645739	23.602215	21.570082
21-09-11 07:00	4	29.269613	16.557085	14.040387
21-09-11 07:10	4	34.881245	11.95	11.95
21-09-11 07:20	4	21.235523	15.286817	12.901227
21-09-11 07:30	4	11.95	12.44951	11.95
21-09-11 07:40	4	20.211243	10.982195	11.337819
21-09-11 07:50	4	23.9	13.757212	13.7616
21-09-11 08:00	4	23.9	11.95	11.95
21-09-11 08:10	4	23.9	11.95	11.95
21-09-11 08:20	4	24.205654	11.95	11.95
21-09-11 08:30	4	28.37583	11.934993	11.934993
21-09-11 08:40	4	29.87999	14.442162	14.442162
21-09-11 08:50	4	21.68906	18.750622	21.00209
21-09-11 09:00	4	12.0	12.0	23.9
21-09-11 09:10	4	12.012856	11.978459	15.684375
21-09-11 09:20	4	17.99361	12.896605	12.896605
21-09-11 09:30	4	19.782207	14.605594	14.591693
21-09-11 09:40	4	13.521914	12.090971	11.824972
21-09-11 09:50	4	15.511728	15.962288	12.94149
21-09-11 10:00	4	16.222834	16.231344	18.520018
21-09-11 10:10	4	21.712454	21.74683	24.795542
21-09-11 10:20	4	13.350706	13.361812	26.100601
21-09-11 10:30	4	11.95	11.95	26.487589
21-09-11 10:40	4	13.385298	16.319988	20.253069
21-09-11 10:50	4	21.080578	21.714712	24.631453
21-09-11 11:00	4	18.308523	18.31707	21.389734
21-09-11 11:10	4	16.628677	14.3084135	15.837802
21-09-11 11:20	4	35.27773	24.30325	24.30325
21-09-11 11:30	4	35.9	23.9	23.9
21-09-11 11:40	4	35.9	23.9	23.9
21-09-11 11:50	4	22.035702	22.69058	24.259766
21-09-11 12:00	4	17.804403	17.788351	21.766624
21-09-11 12:10	4	9.678238	12.677507	13.784727
21-09-11 12:20	4	11.046145	11.484326	14.304423
21-09-11 12:30	4	16.204563	12.472555	11.305951
21-09-11 12:40	4	10.482811	7.0442476	22.172462
21-09-11 12:50	4	3.7123246	3.2741675	22.1248
21-09-11 13:00	4	16.899853	14.48202	14.48202
21-09-11 13:10	4	16.899853	11.95	11.95
21-09-11 13:20	4	13.986422	12.063669	13.038144
21-09-11 13:30	4	11.95	11.95	11.95
21-09-11 13:40	4	11.962259	11.95	12.127657
21-09-11 13:50	4	11.95	11.95	12.649872
21-09-11 14:00	4	11.95	11.95	11.95
21-09-11 14:10	4	11.95	11.95	21.363056
21-09-11 14:20	4	15.956383	13.834528	16.095478
21-09-11 14:30	4	12.480932	12.304354	12.327354
21-09-11 14:40	4	16.508774	19.27008	16.926018
21-09-11 14:50	4	18.04659	19.513693	24.39989
21-09-11 15:00	4	16.099648	24.83502	16.099648
21-09-11 15:10	4	19.253159	23.39984	20.84942
21-09-11 15:20	4	22.158062	23.556608	24.772995
21-09-11 15:30	4	11.658541	14.158152	11.658541
21-09-11 15:40	4	18.384571	15.613271	15.313441
21-09-11 15:50	4	23.9	23.95	23.9
21-09-11 16:00	4	23.9	24.388966	23.9
21-09-11 16:10	4	23.9	23.95	23.9
21-09-11 16:20	4	23.9	24.680347	23.9
21-09-11 16:30	4	23.9	26.765736	23.9
21-09-11 16:40	4	17.559704	18.976223	20.98127
21-09-11 16:50	4	12.129339	11.654003	17.482452
21-09-11 17:00	4	14.435646	14.353813	23.57313
21-09-11 17:10	4	16.780167	23.013968	22.05791
21-09-11 17:20	4	19.2005	25.820538	20.083897
21-09-11 17:30	4	19.646664	25.586851	20.655869
21-09-11 17:40	4	15.32251	16.520967	13.510335
21-09-11 17:50	4	23.95	14.190625	14.190625
21-09-11 18:00	4	24.220352	23.9	23.9
21-09-11 18:10	4	24.427322	23.9	23.9
21-09-11 18:20	4	23.948603	24.094616	23.904903
21-09-11 18:30	4	21.744904	25.381289	21.345724
21-09-11 18:40	4	11.779246	18.882406	13.764212
21-09-11 18:50	4	13.163302	12.784918	22.506802
21-09-11 19:00	4	18.105013	16.10617	16.10617
21-09-11 19:10	4	17.638952	19.623562	17.863836
21-09-11 19:20	4	16.26688	14.042078	15.304103
21-09-11 19:30	4	16.220402	16.24184	21.989765
21-09-11 19:40	4	18.040302	14.283079	17.066463
21-09-11 19:50	4	21.523312	15.99899	18.157288
21-09-11 20:00	4	17.169874	15.638159	15.993634
21-09-11 20:10	4	17.337086	26.006113	17.760288
21-09-11 20:20	4	16.748487	22.924768	19.000422
21-09-11 20:30	4	11.95	11.95	23.95
21-09-11 20:40	4	21.69812	20.442501	21.31778
21-09-11 20:50	4	20.224419	24.191044	18.09497
21-09-11 21:00	4	15.9747925	22.744574	15.503469
21-09-11 21:10	4	19.899738	14.700437	15.947771
21-09-11 21:20	4	15.059319	15.227582	32.801765
21-09-11 21:30	4	21.26907	21.438627	21.854164
21-09-11 21:40	4	21.547657	28.574436	22.167122
21-09-11 21:50	4	20.140268	24.97244	21.29342
21-09-11 22:00	4	22.331446	22.039112	29.12091
21-09-11 22:10	4	18.461834	17.466045	19.51796
21-09-11 22:20	4	15.36371	13.81042	17.383524
21-09-11 22:30	4	18.184254	12.19134	11.821755
21-09-11 22:40	4	13.233602	13.391699	15.382315
21-09-11 22:50	4	19.079374	20.892693	24.911884
21-09-11 23:00	4	27.257553	17.590862	16.01527
21-09-11 23:10	4	19.326872	24.285662	19.657705
21-09-11 23:20	4	17.292461	16.923267	19.078674
21-09-11 23:30	4	15.133596	15.9862385	17.778294
21-09-11 23:40	4	25.713339	14.793364	15.529561
21-09-11 23:50	4	23.285028	17.077082	15.163305
21-09-12 00:00	4	7.389141	8.172728	20.443464
21-09-12 00:10	4	21.947048	23.374844	20.203646
21-09-12 00:20	4	18.478237	16.823471	22.956184
21-09-12 00:30	4	21.473093	22.949507	20.77242
21-09-12 00:40	4	26.762035	23.29628	23.29628
21-09-12 00:50	4	25.505432	18.875368	20.556387
21-09-12 01:00	4	11.660986	12.744322	32.851063
21-09-12 01:10	4	17.852158	16.515602	27.147217
21-09-12 01:20	4	20.75935	22.565224	23.283386
21-09-12 01:30	4	15.655945	23.078176	15.842191
21-09-12 01:40	4	26.765736	25.270527	25.270527
21-09-12 01:50	4	22.096348	26.721008	22.065796
21-09-12 02:00	4	23.232952	25.017862	21.653332
21-09-12 02:10	4	16.695728	23.464167	16.013096
21-09-12 02:20	4	17.627234	25.750647	17.684662
21-09-12 02:30	4	27.568945	21.942572	26.841465
21-09-12 02:40	4	18.87387	17.543911	18.300224
21-09-12 02:50	4	12.901566	28.685268	12.937869
21-09-12 03:00	4	21.862133	26.695324	22.437319
21-09-12 03:10	4	19.74459	15.172338	17.916115
21-09-12 03:20	4	23.176554	20.641504	23.519314
21-09-12 03:30	4	23.696047	23.668818	25.336006
21-09-12 03:40	4	23.390621	24.77764	25.499613
21-09-12 03:50	4	17.014818	20.094948	29.869953
21-09-12 04:00	4	25.687016	23.832094	23.500584
21-09-12 04:10	4	22.032259	25.566473	21.490854
21-09-12 04:20	4	15.45067	18.545065	11.838693
21-09-12 04:30	4	16.875635	20.185377	14.963986
21-09-12 04:40	4	13.837522	11.944319	15.842036
21-09-12 04:50	4	14.378566	21.895592	14.451979
21-09-12 05:00	4	22.681437	15.469591	15.912085
21-09-12 05:10	4	19.769293	19.754015	15.83122
21-09-12 05:20	4	19.673935	30.555267	17.679832
21-09-12 05:30	4	26.721008	23.95	23.95
21-09-12 05:40	4	23.767818	33.914192	23.708208
21-09-12 05:50	4	23.96099	15.411641	19.493973
21-09-12 06:00	4	24.47508	18.62819	24.293606
21-09-12 06:10	4	27.064548	21.299591	26.91925
21-09-12 06:20	4	29.707874	11.964022	11.964022
21-09-12 06:30	4	19.971281	18.09127	16.625593
21-09-12 06:40	4	28.189468	22.496487	20.359509
21-09-12 06:50	4	22.617958	35.747143	22.616604
21-09-12 07:00	5	21.022076	31.331211	21.201616
21-09-12 07:10	5	24.439655	30.14531	25.122211
21-09-12 07:20	5	15.943567	24.495861	19.370625
21-09-12 07:30	5	22.119444	21.94058	23.135546
21-09-12 07:40	5	21.81293	26.166302	21.81293
21-09-12 07:50	5	22.669298	25.742138	22.678673
21-09-12 08:00	5	23.686892	23.686892	23.994865
21-09-12 08:10	5	23.741861	23.741861	23.95
21-09-12 08:20	5	23.9	23.9	23.95
21-09-12 08:30	5	23.9	23.9	24.481842
21-09-12 08:40	5	15.684375	23.9	15.7
21-09-12 08:50	5	11.95	23.9	11.95
21-09-12 09:00	5	13.826187	23.9	15.6922245
21-09-12 09:10	5	23.449883	23.449883	35.966717
21-09-12 09:20	5	23.9	23.9	35.9
21-09-12 09:30	5	23.9	23.9	35.9
21-09-12 09:40	5	13.895075	23.9	15.261487
21-09-12 09:50	5	12.67508	19.457727	12.315721
21-09-12 10:00	5	12.025849	11.77503	10.71337
21-09-12 10:10	5	22.679607	21.01958	23.202442
21-09-12 10:20	5	23.048147	23.37621	25.385204
21-09-12 10:30	5	16.899853	26.765736	16.899853
21-09-12 10:40	5	23.651897	31.616901	23.651897
21-09-12 10:50	5	25.990229	31.21433	26.717731
21-09-12 11:00	5	23.95	23.95	26.721008
21-09-12 11:10	5	23.91681	23.936375	25.609268
21-09-12 11:20	5	22.789545	22.83515	23.736176
21-09-12 11:30	5	14.896631	21.690083	14.977053
21-09-12 11:40	5	19.09197	21.359447	17.922022
21-09-12 11:50	5	15.037485	13.667755	21.22241
21-09-12 12:00	5	19.185308	20.46615	21.737438
21-09-12 12:10	5	20.848934	22.375729	23.156687
21-09-12 12:20	5	11.992097	23.968906	11.9927225
21-09-12 12:30	5	22.583912	23.928955	22.603321
21-09-12 12:40	5	25.194883	23.9	23.9
21-09-12 12:50	5	26.658901	24.925451	22.4405
21-09-12 13:00	5	13.473819	20.267094	13.498428
21-09-12 13:10	5	16.818613	16.818613	16.891865
21-09-12 13:20	5	16.382437	16.382437	18.346386
21-09-12 13:30	5	23.9	23.9	26.765736
21-09-12 13:40	5	15.556439	15.733167	24.601791
21-09-12 13:50	5	11.92314	11.92314	20.027784
21-09-12 14:00	5	12.047366	12.097419	23.451288
21-09-12 14:10	5	11.95	19.583261	15.681852
21-09-12 14:20	5	12.183809	22.689465	12.307819
21-09-12 14:30	5	13.502922	22.887781	14.055933
21-09-12 14:40	5	11.95	11.95	16.925556
21-09-12 14:50	5	12.860716	13.382703	13.956137
21-09-12 15:00	5	18.904957	20.842073	16.712345
21-09-12 15:10	5	15.71875	15.734375	25.839443
21-09-12 15:20	5	16.881886	16.902288	25.561707
21-09-12 15:30	5	18.88578	23.95	18.88578
21-09-12 15:40	5	15.138641	19.904129	19.689606
21-09-12 15:50	5	16.614922	15.764181	19.527655
21-09-12 16:00	5	12.111228	16.779676	20.178715
21-09-12 16:10	5	15.14784	26.490795	15.14784
21-09-12 16:20	5	15.809675	19.497309	15.815137
21-09-12 16:30	5	11.9534235	11.9534235	11.9534235
21-09-12 16:40	5	11.97866	12.506706	14.043813
21-09-12 16:50	5	11.9983425	12.002223	12.001891
21-09-12 17:00	5	11.944751	11.944751	17.773653
21-09-12 17:10	5	24.38381	13.0262575	14.300131
21-09-12 17:20	5	24.738121	14.003265	11.990969
21-09-12 17:30	5	15.548943	18.668596	12.93844
21-09-12 17:40	5	17.240978	11.95	11.95
21-09-12 17:50	5	22.60264	23.148603	25.083462
21-09-12 18:00	5	11.86113	11.86113	37.817158
21-09-12 18:10	5	12.378623	12.378628	21.300295
21-09-12 18:20	5	14.722994	12.894783	12.894783
21-09-12 18:30	5	22.745844	13.961258	13.961258
21-09-12 18:40	5	13.693524	11.95	11.95
21-09-12 18:50	5	14.134656	11.95	11.962534
21-09-12 19:00	5	11.337388	11.6093645	17.043755
21-09-12 19:10	5	8.286237	13.508102	8.259182
21-09-12 19:20	5	12.140823	13.726166	13.44681
21-09-12 19:30	5	16.629084	14.839009	12.6491785
21-09-12 19:40	5	14.694781	17.10799	21.300686
21-09-12 19:50	5	18.187971	22.098537	19.681946
21-09-12 20:00	5	26.721008	32.520184	26.721008
21-09-12 20:10	5	14.923039	27.949442	14.923543
21-09-12 20:20	5	22.979244	30.301315	25.142021
21-09-12 20:30	5	26.703861	26.828714	26.703861
21-09-12 20:40	5	16.565939	16.792645	18.941631
21-09-12 20:50	5	11.900236	17.305782	14.110207
21-09-12 21:00	5	17.595264	31.998478	17.610683
21-09-12 21:10	5	20.716228	23.41216	17.19689
21-09-12 21:20	5	21.522245	19.614334	19.525024
21-09-12 21:30	5	17.121994	16.682858	18.082846
21-09-12 21:40	5	17.22079	19.614979	17.333416
21-09-12 21:50	5	31.27674	10.9939575	10.9939575
21-09-12 22:00	5	15.631414	15.101793	14.726733
21-09-12 22:10	5	22.882753	24.261234	24.498785
21-09-12 22:20	5	15.213948	18.39531	15.790647
21-09-12 22:30	5	23.884846	17.217697	14.459084
21-09-12 22:40	5	15.604988	20.12086	20.811111
21-09-12 22:50	5	15.163275	17.272543	21.159637
21-09-12 23:00	5	16.341242	14.055922	15.009776
21-09-12 23:10	5	22.038908	20.665787	20.453968
21-09-12 23:20	5	12.699122	29.64863	12.463074
21-09-12 23:30	5	18.08736	15.009824	12.620047
21-09-12 23:40	5	19.902256	22.407162	21.366116
21-09-12 23:50	5	18.17248	22.462904	18.039585
21-09-13 00:00	5	17.032888	16.206625	15.293643
21-09-13 00:10	5	16.412247	13.078033	16.251942
21-09-13 00:20	5	21.010128	18.867685	17.9128
21-09-13 00:30	5	24.179686	19.890066	21.873377
21-09-13 00:40	5	19.934656	25.728846	19.068714
21-09-13 00:50	5	17.672565	23.263779	16.463938
21-09-13 01:00	5	26.137989	28.05393	24.278349
21-09-13 01:10	5	25.632334	30.25245	24.704782
21-09-13 01:20	5	18.679382	16.183872	17.121109
21-09-13 01:30	5	16.748447	16.976444	13.304517
21-09-13 01:40	5	23.369158	21.858522	21.858522
21-09-13 01:50	5	21.286383	24.13802	19.380213
21-09-13 02:00	5	7.171054	28.814737	9.138552
21-09-13 02:10	5	20.558825	21.616873	21.93629
21-09-13 02:20	5	18.257158	17.524178	25.24187
21-09-13 02:30	5	23.684895	23.966932	21.597538
21-09-13 02:40	5	20.145298	25.535446	23.3492
21-09-13 02:50	5	20.115486	24.281874	26.82576
21-09-13 03:00	5	25.382618	31.3876	26.25881
21-09-13 03:10	5	20.430927	21.603214	18.358988
21-09-13 03:20	5	26.160715	19.512981	19.121655
21-09-13 03:30	5	21.00243	21.868242	20.612501
21-09-13 03:40	5	21.977726	23.206472	21.86454
21-09-13 03:50	5	19.397696	26.209497	26.985733
21-09-13 04:00	5	16.018291	20.927866	25.182013
21-09-13 04:10	5	15.693281	23.172281	18.479626
21-09-13 04:20	5	16.781563	27.773462	16.781563
21-09-13 04:30	5	18.20075	18.40469	21.61094
21-09-13 04:40	5	23.1819	13.208272	16.572712
21-09-13 04:50	5	13.70802	13.520895	19.34782
21-09-13 05:00	5	24.365223	23.737206	18.995277
21-09-13 05:10	5	18.683926	16.523338	17.445255
21-09-13 05:20	5	18.188166	20.24769	15.449881
21-09-13 05:30	5	15.400778	17.64375	16.54398
21-09-13 05:40	5	17.532143	16.39761	17.2954
21-09-13 05:50	5	26.459702	17.564037	17.078897
21-09-13 06:00	5	21.946247	25.747906	29.220114
21-09-13 06:10	5	17.070505	26.604492	17.537836
21-09-13 06:20	5	30.219873	26.689209	21.916714
21-09-13 06:30	5	22.533894	32.819813	18.860918
21-09-13 06:40	5	12.80029	29.59613	15.214392
21-09-13 06:50	5	23.066687	23.066687	35.898182
21-09-13 07:00	6	21.321974	21.187376	36.506207
21-09-13 07:10	6	23.9	23.9	35.94221
21-09-13 07:20	6	25.582733	25.582733	34.668938
21-09-13 07:30	6	24.176441	24.176441	35.698524
21-09-13 07:40	6	23.9	23.9	35.9
21-09-13 07:50	6	21.659374	21.659374	35.9
21-09-13 08:00	6	16.672909	16.205948	35.428543
21-09-13 08:10	6	13.401779	13.401779	28.812885
21-09-13 08:20	6	12.878098	12.878098	26.211035
21-09-13 08:30	6	16.205452	16.205452	31.91834
21-09-13 08:40	6	25.096882	25.096882	33.83893
21-09-13 08:50	6	26.721008	26.721008	33.83507
21-09-13 09:00	6	22.352795	22.352795	34.647083
21-09-13 09:10	6	23.939222	16.087872	22.031096
21-09-13 09:20	6	15.336054	15.297228	29.327536
21-09-13 09:30	6	16.205326	15.722147	25.471004
21-09-13 09:40	6	19.100002	13.509097	17.700739
21-09-13 09:50	6	16.270952	15.33228	16.67738
21-09-13 10:00	6	not_recorded	not_recorded	not_recorded
21-09-13 10:10	6	not_recorded	not_recorded	not_recorded
21-09-13 10:20	6	not_recorded	not_recorded	not_recorded
21-09-13 10:30	6	not_recorded	not_recorded	not_recorded
21-09-13 10:40	6	not_recorded	not_recorded	not_recorded
21-09-13 10:50	6	not_recorded	not_recorded	not_recorded
21-09-13 11:00	6	not_recorded	not_recorded	not_recorded
21-09-13 11:10	6	not_recorded	not_recorded	not_recorded
21-09-13 11:20	6	not_recorded	not_recorded	not_recorded
21-09-13 11:30	6	not_recorded	not_recorded	not_recorded
21-09-13 11:40	6	not_recorded	not_recorded	not_recorded
21-09-13 11:50	6	not_recorded	not_recorded	not_recorded
21-09-13 12:00	6	not_recorded	not_recorded	not_recorded
21-09-13 12:10	6	not_recorded	not_recorded	not_recorded
21-09-13 12:20	6	not_recorded	not_recorded	not_recorded
21-09-13 12:30	6	not_recorded	not_recorded	not_recorded
21-09-13 12:40	6	not_recorded	not_recorded	not_recorded
21-09-13 12:50	6	not_recorded	not_recorded	not_recorded
21-09-13 13:00	6	not_recorded	not_recorded	not_recorded
21-09-13 13:10	6	not_recorded	not_recorded	not_recorded
21-09-13 13:20	6	not_recorded	not_recorded	not_recorded
21-09-13 13:30	6	not_recorded	not_recorded	not_recorded
21-09-13 13:40	6	not_recorded	not_recorded	not_recorded
21-09-13 13:50	6	not_recorded	not_recorded	not_recorded
21-09-13 14:00	6	not_recorded	not_recorded	not_recorded
21-09-13 14:10	6	not_recorded	not_recorded	not_recorded
21-09-13 14:20	6	not_recorded	not_recorded	not_recorded
21-09-13 14:30	6	not_recorded	not_recorded	not_recorded
21-09-13 14:40	6	not_recorded	not_recorded	not_recorded
21-09-13 14:50	6	not_recorded	not_recorded	not_recorded
21-09-13 15:00	6	not_recorded	not_recorded	not_recorded
21-09-13 15:10	6	not_recorded	not_recorded	not_recorded
21-09-13 15:20	6	not_recorded	not_recorded	not_recorded
21-09-13 15:30	6	not_recorded	not_recorded	not_recorded
21-09-13 15:40	6	not_recorded	not_recorded	not_recorded
21-09-13 15:50	6	not_recorded	not_recorded	not_recorded
21-09-13 16:00	6	not_recorded	not_recorded	not_recorded
21-09-13 16:10	6	not_recorded	not_recorded	not_recorded
21-09-13 16:20	6	not_recorded	not_recorded	not_recorded
21-09-13 16:30	6	not_recorded	not_recorded	not_recorded
21-09-13 16:40	6	not_recorded	not_recorded	not_recorded
21-09-13 16:50	6	not_recorded	not_recorded	not_recorded
21-09-13 17:00	6	not_recorded	not_recorded	not_recorded
21-09-13 17:10	6	not_recorded	not_recorded	not_recorded
21-09-13 17:20	6	not_recorded	not_recorded	not_recorded
21-09-13 17:30	6	not_recorded	not_recorded	not_recorded
21-09-13 17:40	6	not_recorded	not_recorded	not_recorded
21-09-13 17:50	6	not_recorded	not_recorded	not_recorded
21-09-13 18:00	6	not_recorded	not_recorded	not_recorded
21-09-13 18:10	6	not_recorded	not_recorded	not_recorded
21-09-13 18:20	6	not_recorded	not_recorded	not_recorded
21-09-13 18:30	6	not_recorded	not_recorded	not_recorded
21-09-13 18:40	6	not_recorded	not_recorded	not_recorded
21-09-13 18:50	6	not_recorded	not_recorded	not_recorded
21-09-13 19:00	6	not_recorded	not_recorded	not_recorded
21-09-13 19:10	6	not_recorded	not_recorded	not_recorded
21-09-13 19:20	6	not_recorded	not_recorded	not_recorded
21-09-13 19:30	6	not_recorded	not_recorded	not_recorded
21-09-13 19:40	6	not_recorded	not_recorded	not_recorded
21-09-13 19:50	6	not_recorded	not_recorded	not_recorded
21-09-13 20:00	6	not_recorded	not_recorded	not_recorded
21-09-13 20:10	6	not_recorded	not_recorded	not_recorded
21-09-13 20:20	6	not_recorded	not_recorded	not_recorded
21-09-13 20:30	6	not_recorded	not_recorded	not_recorded
21-09-13 20:40	6	not_recorded	not_recorded	not_recorded
21-09-13 20:50	6	not_recorded	not_recorded	not_recorded
21-09-13 21:00	6	not_recorded	not_recorded	not_recorded
21-09-13 21:10	6	not_recorded	not_recorded	not_recorded
21-09-13 21:20	6	not_recorded	not_recorded	not_recorded
21-09-13 21:30	6	not_recorded	not_recorded	not_recorded
21-09-13 21:40	6	not_recorded	not_recorded	not_recorded
21-09-13 21:50	6	not_recorded	not_recorded	not_recorded
21-09-13 22:00	6	not_recorded	not_recorded	not_recorded
21-09-13 22:10	6	not_recorded	not_recorded	not_recorded
21-09-13 22:20	6	not_recorded	not_recorded	not_recorded
21-09-13 22:30	6	not_recorded	not_recorded	not_recorded
21-09-13 22:40	6	not_recorded	not_recorded	not_recorded
21-09-13 22:50	6	not_recorded	not_recorded	not_recorded
21-09-13 23:00	6	not_recorded	not_recorded	not_recorded
21-09-13 23:10	6	not_recorded	not_recorded	not_recorded
21-09-13 23:20	6	not_recorded	not_recorded	not_recorded
21-09-13 23:30	6	not_recorded	not_recorded	not_recorded
21-09-13 23:40	6	not_recorded	not_recorded	not_recorded
21-09-13 23:50	6	not_recorded	not_recorded	not_recorded
21-09-14 00:00	6	not_recorded	not_recorded	not_recorded
21-09-14 00:10	6	not_recorded	not_recorded	not_recorded
21-09-14 00:20	6	not_recorded	not_recorded	not_recorded
21-09-14 00:30	6	not_recorded	not_recorded	not_recorded
21-09-14 00:40	6	not_recorded	not_recorded	not_recorded
21-09-14 00:50	6	not_recorded	not_recorded	not_recorded
21-09-14 01:00	6	not_recorded	not_recorded	not_recorded
21-09-14 01:10	6	not_recorded	not_recorded	not_recorded
21-09-14 01:20	6	not_recorded	not_recorded	not_recorded
21-09-14 01:30	6	not_recorded	not_recorded	not_recorded
21-09-14 01:40	6	not_recorded	not_recorded	not_recorded
21-09-14 01:50	6	not_recorded	not_recorded	not_recorded
21-09-14 02:00	6	not_recorded	not_recorded	not_recorded
21-09-14 02:10	6	not_recorded	not_recorded	not_recorded
21-09-14 02:20	6	not_recorded	not_recorded	not_recorded
21-09-14 02:30	6	not_recorded	not_recorded	not_recorded
21-09-14 02:40	6	not_recorded	not_recorded	not_recorded
21-09-14 02:50	6	not_recorded	not_recorded	not_recorded
21-09-14 03:00	6	not_recorded	not_recorded	not_recorded
21-09-14 03:10	6	not_recorded	not_recorded	not_recorded
21-09-14 03:20	6	not_recorded	not_recorded	not_recorded
21-09-14 03:30	6	not_recorded	not_recorded	not_recorded
21-09-14 03:40	6	not_recorded	not_recorded	not_recorded
21-09-14 03:50	6	not_recorded	not_recorded	not_recorded
21-09-14 04:00	6	not_recorded	not_recorded	not_recorded
21-09-14 04:10	6	not_recorded	not_recorded	not_recorded
21-09-14 04:20	6	not_recorded	not_recorded	not_recorded
21-09-14 04:30	6	not_recorded	not_recorded	not_recorded
21-09-14 04:40	6	not_recorded	not_recorded	not_recorded
21-09-14 04:50	6	not_recorded	not_recorded	not_recorded
21-09-14 05:00	6	not_recorded	not_recorded	not_recorded
21-09-14 05:10	6	not_recorded	not_recorded	not_recorded
21-09-14 05:20	6	not_recorded	not_recorded	not_recorded
21-09-14 05:30	6	not_recorded	not_recorded	not_recorded
21-09-14 05:40	6	not_recorded	not_recorded	not_recorded
21-09-14 05:50	6	not_recorded	not_recorded	not_recorded
21-09-14 06:00	6	not_recorded	not_recorded	not_recorded
21-09-14 06:10	6	not_recorded	not_recorded	not_recorded
21-09-14 06:20	6	not_recorded	not_recorded	not_recorded
21-09-14 06:30	6	not_recorded	not_recorded	not_recorded
21-09-14 06:40	6	not_recorded	not_recorded	not_recorded
21-09-14 06:50	6	not_recorded	not_recorded	not_recorded
