# Supplementary material for: Rodent home cage monitoring for preclinical safety pharmacology assessment: results of a multi-company validation evaluating nonclinical and clinical data from three compounds
Source: Front Toxicol. 2025 Nov 5;7:1655330. doi: 10.3389/ftox.2025.1655330 (PMC12626872; doi:10.3389/ftox.2025.1655330)
Supplement: Supplementary file 1 [file DataSheet1.zip › GSK/GSK_Separation_150_Cage-2.csv]

timestamp	day_index	985141003627918	985141003627919	985141003627920
21-09-13 07:00	-4	not_recorded	not_recorded	not_recorded
21-09-13 07:10	-4	not_recorded	not_recorded	not_recorded
21-09-13 07:20	-4	not_recorded	not_recorded	not_recorded
21-09-13 07:30	-4	not_recorded	not_recorded	not_recorded
21-09-13 07:40	-4	not_recorded	not_recorded	not_recorded
21-09-13 07:50	-4	not_recorded	not_recorded	not_recorded
21-09-13 08:00	-4	not_recorded	not_recorded	not_recorded
21-09-13 08:10	-4	not_recorded	not_recorded	not_recorded
21-09-13 08:20	-4	not_recorded	not_recorded	not_recorded
21-09-13 08:30	-4	not_recorded	not_recorded	not_recorded
21-09-13 08:40	-4	not_recorded	not_recorded	not_recorded
21-09-13 08:50	-4	not_recorded	not_recorded	not_recorded
21-09-13 09:00	-4	not_recorded	not_recorded	not_recorded
21-09-13 09:10	-4	not_recorded	not_recorded	not_recorded
21-09-13 09:20	-4	not_recorded	not_recorded	not_recorded
21-09-13 09:30	-4	not_recorded	not_recorded	not_recorded
21-09-13 09:40	-4	not_recorded	not_recorded	not_recorded
21-09-13 09:50	-4	not_recorded	not_recorded	not_recorded
21-09-13 10:00	-4	15.454872	15.575898	17.304914
21-09-13 10:10	-4	14.554606	15.786089	16.026371
21-09-13 10:20	-4	18.109182	16.187904	16.367636
21-09-13 10:30	-4	16.655725	20.027294	17.903997
21-09-13 10:40	-4	11.00915	12.261302	16.487667
21-09-13 10:50	-4	17.714203	15.957736	15.834742
21-09-13 11:00	-4	13.997797	13.749466	20.246817
21-09-13 11:10	-4	15.892122	14.311394	15.274432
21-09-13 11:20	-4	16.918957	23.847824	18.3997
21-09-13 11:30	-4	20.803417	22.989252	23.09428
21-09-13 11:40	-4	21.864578	21.028193	20.014881
21-09-13 11:50	-4	13.8211775	12.062372	24.475872
21-09-13 12:00	-4	24.19791	28.786646	26.350958
21-09-13 12:10	-4	26.267767	34.17161	26.267767
21-09-13 12:20	-4	17.684155	23.397131	17.684155
21-09-13 12:30	-4	21.482523	22.046633	28.014217
21-09-13 12:40	-4	21.554129	9.992572	9.502225
21-09-13 12:50	-4	20.961567	13.115105	12.528734
21-09-13 13:00	-4	31.786129	16.239157	16.270565
21-09-13 13:10	-4	35.9	11.95	11.95
21-09-13 13:20	-4	26.902826	20.90487	29.89487
21-09-13 13:30	-4	23.9	23.9	35.9
21-09-13 13:40	-4	34.411896	13.463199	14.9429035
21-09-13 13:50	-4	30.620487	19.24113	18.658611
21-09-13 14:00	-4	32.697605	17.768394	17.768394
21-09-13 14:10	-4	35.048576	5.870903	6.2004724
21-09-13 14:20	-4	35.91155	23.825909	23.825909
21-09-13 14:30	-4	35.894554	23.90089	23.90064
21-09-13 14:40	-4	35.9	23.9	23.9
21-09-13 14:50	-4	29.48046	17.605434	17.605434
21-09-13 15:00	-4	23.95	16.899853	16.899853
21-09-13 15:10	-4	28.673725	14.538562	14.484718
21-09-13 15:20	-4	27.775991	11.121467	11.121467
21-09-13 15:30	-4	20.960001	14.94	11.95
21-09-13 15:40	-4	12.3543	23.755093	12.089745
21-09-13 15:50	-4	33.795437	26.66598	26.66598
21-09-13 16:00	-4	18.216795	15.091662	14.011487
21-09-13 16:10	-4	17.79076	16.738989	15.226707
21-09-13 16:20	-4	20.08809	18.575848	24.908943
21-09-13 16:30	-4	15.411806	15.411806	27.357447
21-09-13 16:40	-4	18.738464	18.668186	25.80033
21-09-13 16:50	-4	11.948415	15.79447	11.9345255
21-09-13 17:00	-4	11.95	20.97246	11.95
21-09-13 17:10	-4	11.95	12.0	11.95
21-09-13 17:20	-4	22.53175	12.064397	12.008232
21-09-13 17:30	-4	23.380886	8.975504	8.970811
21-09-13 17:40	-4	22.180248	16.48619	16.48619
21-09-13 17:50	-4	31.355566	26.013407	26.013407
21-09-13 18:00	-4	25.864893	30.82575	23.367748
21-09-13 18:10	-4	9.157025	28.411734	9.157025
21-09-13 18:20	-4	13.778409	23.95	13.778409
21-09-13 18:30	-4	14.512654	26.403553	14.065634
21-09-13 18:40	-4	15.768005	22.647892	16.25439
21-09-13 18:50	-4	18.415548	22.076733	18.414246
21-09-13 19:00	-4	23.626148	23.120327	22.906221
21-09-13 19:10	-4	24.253754	20.387047	22.285738
21-09-13 19:20	-4	21.086132	19.090822	21.439367
21-09-13 19:30	-4	17.163267	14.71472	15.146564
21-09-13 19:40	-4	18.225391	14.930176	17.555935
21-09-13 19:50	-4	24.289656	13.49941	13.767807
21-09-13 20:00	-4	27.241022	21.273132	20.007736
21-09-13 20:10	-4	23.95	20.419672	19.46257
21-09-13 20:20	-4	23.95	16.899853	16.899853
21-09-13 20:30	-4	21.049192	19.367573	15.695584
21-09-13 20:40	-4	17.169907	17.33929	12.286959
21-09-13 20:50	-4	22.73161	15.433774	15.835558
21-09-13 21:00	-4	25.135553	19.684011	18.958431
21-09-13 21:10	-4	25.13387	21.19781	15.60963
21-09-13 21:20	-4	22.859806	21.481392	26.39653
21-09-13 21:30	-4	19.051382	27.69809	28.495646
21-09-13 21:40	-4	27.851597	19.355463	15.831655
21-09-13 21:50	-4	25.797522	19.650202	25.951273
21-09-13 22:00	-4	17.986979	26.418966	20.118025
21-09-13 22:10	-4	18.798954	24.262173	22.945253
21-09-13 22:20	-4	22.402912	17.194067	15.49068
21-09-13 22:30	-4	21.73856	16.907381	15.46744
21-09-13 22:40	-4	16.898066	11.831491	13.5214405
21-09-13 22:50	-4	24.181555	11.613261	11.114076
21-09-13 23:00	-4	13.355616	14.269771	13.566104
21-09-13 23:10	-4	16.365187	14.628598	13.10345
21-09-13 23:20	-4	20.43755	15.343112	15.424304
21-09-13 23:30	-4	18.919323	15.118483	20.106977
21-09-13 23:40	-4	25.13116	17.259375	17.261396
21-09-13 23:50	-4	30.07842	23.991123	23.09025
21-09-14 00:00	-4	19.292215	17.345043	17.555897
21-09-14 00:10	-4	27.101023	20.25867	20.673231
21-09-14 00:20	-4	23.83734	15.772367	18.062077
21-09-14 00:30	-4	23.694792	21.614227	24.325214
21-09-14 00:40	-4	26.201818	20.323284	24.538172
21-09-14 00:50	-4	14.101756	18.791037	15.781125
21-09-14 01:00	-4	19.693182	19.209934	15.48868
21-09-14 01:10	-4	19.854692	15.749621	17.125156
21-09-14 01:20	-4	16.995123	21.272217	14.093213
21-09-14 01:30	-4	18.224941	19.680141	17.183212
21-09-14 01:40	-4	22.262987	13.118612	11.302502
21-09-14 01:50	-4	24.708809	23.452589	24.104668
21-09-14 02:00	-4	20.023369	20.500696	17.30426
21-09-14 02:10	-4	20.952188	16.749851	16.011745
21-09-14 02:20	-4	23.351147	25.057346	22.535637
21-09-14 02:30	-4	20.738337	19.948849	20.57301
21-09-14 02:40	-4	26.45459	19.274746	23.020256
21-09-14 02:50	-4	26.666195	22.74554	22.428534
21-09-14 03:00	-4	23.909153	24.779211	23.946054
21-09-14 03:10	-4	23.718206	26.51322	23.829128
21-09-14 03:20	-4	21.438236	19.642494	30.60083
21-09-14 03:30	-4	23.9	35.9	23.9
21-09-14 03:40	-4	21.664862	27.87916	26.096737
21-09-14 03:50	-4	16.244043	17.064182	28.228806
21-09-14 04:00	-4	23.24042	24.105648	26.178055
21-09-14 04:10	-4	20.180286	15.834864	15.020834
21-09-14 04:20	-4	13.586008	13.684862	17.769995
21-09-14 04:30	-4	19.116459	19.253674	16.243994
21-09-14 04:40	-4	15.468768	29.40177	18.864828
21-09-14 04:50	-4	21.24876	18.968187	12.778648
21-09-14 05:00	-4	22.499739	19.680508	20.009636
21-09-14 05:10	-4	18.629927	18.102703	19.385454
21-09-14 05:20	-4	16.51881	18.133213	21.837246
21-09-14 05:30	-4	20.005909	18.51543	16.240053
21-09-14 05:40	-4	24.431705	20.693844	18.573689
21-09-14 05:50	-4	20.854422	16.49635	19.17768
21-09-14 06:00	-4	21.659353	21.963163	22.3709
21-09-14 06:10	-4	14.288771	15.243945	20.949198
21-09-14 06:20	-4	16.428013	13.20842	12.001337
21-09-14 06:30	-4	19.17269	17.91105	17.244003
21-09-14 06:40	-4	19.919205	27.64365	17.919249
21-09-14 06:50	-4	22.04096	20.79487	28.621113
21-09-14 07:00	-3	24.394413	23.945843	25.720432
21-09-14 07:10	-3	20.195684	24.20091	15.118164
21-09-14 07:20	-3	32.736374	27.324945	24.877855
21-09-14 07:30	-3	33.91855	22.324316	22.534273
21-09-14 07:40	-3	27.224102	15.242452	15.242452
21-09-14 07:50	-3	34.35342	13.191587	13.191587
21-09-14 08:00	-3	36.452232	11.937665	11.937665
21-09-14 08:10	-3	35.9	11.95	11.95
21-09-14 08:20	-3	31.036509	22.185812	22.185812
21-09-14 08:30	-3	26.86325	26.719074	26.719074
21-09-14 08:40	-3	26.646915	25.963177	25.963177
21-09-14 08:50	-3	22.9664	15.658795	16.08759
21-09-14 09:00	-3	32.200363	21.300644	21.300644
21-09-14 09:10	-3	34.683624	23.591251	23.583149
21-09-14 09:20	-3	24.656519	20.9343	20.977095
21-09-14 09:30	-3	26.614319	15.405045	15.997423
21-09-14 09:40	-3	20.48768	19.051584	23.963665
21-09-14 09:50	-3	17.387407	12.577209	12.709276
21-09-14 10:00	-3	23.856754	23.771906	26.49195
21-09-14 10:10	-3	23.95	23.95	26.721008
21-09-14 10:20	-3	25.497	23.858929	24.625172
21-09-14 10:30	-3	16.209068	18.396809	19.033524
21-09-14 10:40	-3	25.398962	15.148415	12.647517
21-09-14 10:50	-3	26.891912	18.685486	18.772076
21-09-14 11:00	-3	25.479597	23.981115	24.499783
21-09-14 11:10	-3	26.29332	13.781206	13.774173
21-09-14 11:20	-3	22.24134	22.194225	23.231203
21-09-14 11:30	-3	26.943527	13.978216	13.528769
21-09-14 11:40	-3	29.318348	11.95	11.95
21-09-14 11:50	-3	23.583706	17.822754	11.953445
21-09-14 12:00	-3	23.923737	30.758892	23.923737
21-09-14 12:10	-3	23.9	37.83666	23.9
21-09-14 12:20	-3	23.591291	36.644188	23.591291
21-09-14 12:30	-3	23.9	32.915215	23.9
21-09-14 12:40	-3	23.9	23.95	23.9
21-09-14 12:50	-3	17.214725	17.800224	17.214725
21-09-14 13:00	-3	22.950155	25.860682	22.31899
21-09-14 13:10	-3	18.322857	22.637672	20.103487
21-09-14 13:20	-3	18.462883	21.888351	18.467585
21-09-14 13:30	-3	18.188406	23.496286	18.546726
21-09-14 13:40	-3	23.143337	31.454227	25.952103
21-09-14 13:50	-3	20.20279	29.87713	21.320642
21-09-14 14:00	-3	20.192806	28.853333	20.88325
21-09-14 14:10	-3	23.95	23.95	26.721008
21-09-14 14:20	-3	13.481771	13.298906	15.025782
21-09-14 14:30	-3	12.522665	19.416302	12.527127
21-09-14 14:40	-3	11.95	15.978177	11.95
21-09-14 14:50	-3	11.944	34.265556	11.944
21-09-14 15:00	-3	14.825603	30.97931	14.825603
21-09-14 15:10	-3	11.971252	23.545946	11.970845
21-09-14 15:20	-3	21.62489	23.810516	19.844532
21-09-14 15:30	-3	20.161087	24.871014	20.323967
21-09-14 15:40	-3	16.72427	17.67669	33.19965
21-09-14 15:50	-3	20.902542	20.902542	35.9
21-09-14 16:00	-3	23.885218	23.885218	35.9
21-09-14 16:10	-3	21.895773	21.895773	35.890617
21-09-14 16:20	-3	20.649166	20.844688	16.683392
21-09-14 16:30	-3	16.956814	17.276104	20.639597
21-09-14 16:40	-3	11.95	11.95	23.9
21-09-14 16:50	-3	15.715378	20.227034	16.21442
21-09-14 17:00	-3	22.36318	33.583626	22.30927
21-09-14 17:10	-3	12.000408	19.274296	12.000408
21-09-14 17:20	-3	12.562757	17.368303	12.604882
21-09-14 17:30	-3	15.411016	14.394205	14.390323
21-09-14 17:40	-3	35.30857	11.95	11.95
21-09-14 17:50	-3	26.941574	17.23429	17.23429
21-09-14 18:00	-3	25.29729	20.056444	20.13742
21-09-14 18:10	-3	19.112257	18.262945	16.749218
21-09-14 18:20	-3	20.412382	14.595205	14.595205
21-09-14 18:30	-3	18.560516	18.673973	19.206049
21-09-14 18:40	-3	22.09991	21.625229	23.407568
21-09-14 18:50	-3	23.95	20.318274	22.25022
21-09-14 19:00	-3	23.867546	11.950865	11.9838295
21-09-14 19:10	-3	23.361343	20.327774	20.888247
21-09-14 19:20	-3	18.40715	18.026608	14.451475
21-09-14 19:30	-3	10.772001	15.655995	12.676356
21-09-14 19:40	-3	22.329319	21.27173	23.999125
21-09-14 19:50	-3	14.9500675	9.042751	18.996777
21-09-14 20:00	-3	14.763082	13.880977	26.721008
21-09-14 20:10	-3	34.88158	25.003786	25.003786
21-09-14 20:20	-3	30.039816	21.129196	19.900097
21-09-14 20:30	-3	35.48793	23.809246	23.728338
21-09-14 20:40	-3	not_recorded	23.9	23.9
21-09-14 20:50	-3	23.95	23.555017	23.555017
21-09-14 21:00	-3	27.976221	19.815622	20.450207
21-09-14 21:10	-3	20.42355	23.9	29.873755
21-09-14 21:20	-3	18.303185	18.303185	35.806156
21-09-14 21:30	-3	12.810575	14.138333	17.916666
21-09-14 21:40	-3	21.244894	15.925588	14.500361
21-09-14 21:50	-3	22.141357	14.498134	15.664965
21-09-14 22:00	-3	21.007149	14.408171	12.918982
21-09-14 22:10	-3	23.833464	24.119	18.820059
21-09-14 22:20	-3	21.177408	23.667213	20.421967
21-09-14 22:30	-3	18.601418	17.608797	13.803747
21-09-14 22:40	-3	16.64462	25.281574	12.903956
21-09-14 22:50	-3	16.711985	17.42735	15.206271
21-09-14 23:00	-3	21.634571	14.50564	11.9157
21-09-14 23:10	-3	18.689354	17.784946	13.480812
21-09-14 23:20	-3	14.866511	15.633438	20.241808
21-09-14 23:30	-3	16.613977	22.83707	16.655357
21-09-14 23:40	-3	19.584196	14.711682	14.248202
21-09-14 23:50	-3	22.219473	16.981411	19.19598
21-09-15 00:00	-3	23.945929	22.1978	15.94812
21-09-15 00:10	-3	20.631287	23.676514	24.46001
21-09-15 00:20	-3	23.578943	35.933384	23.578943
21-09-15 00:30	-3	18.87944	19.459864	26.82046
21-09-15 00:40	-3	17.638433	13.225535	24.871525
21-09-15 00:50	-3	16.029774	16.49195	15.110751
21-09-15 01:00	-3	18.275578	16.612474	15.954684
21-09-15 01:10	-3	19.794888	18.08285	17.147112
21-09-15 01:20	-3	22.535015	22.609999	23.276989
21-09-15 01:30	-3	20.316084	22.66148	23.809942
21-09-15 01:40	-3	17.50719	19.055729	26.761196
21-09-15 01:50	-3	16.353634	15.197438	15.100553
21-09-15 02:00	-3	16.118338	19.615162	17.293497
21-09-15 02:10	-3	24.250175	13.6323185	15.155409
21-09-15 02:20	-3	27.373981	18.322313	17.51426
21-09-15 02:30	-3	24.1596	19.086864	24.299719
21-09-15 02:40	-3	18.594099	17.68959	20.246273
21-09-15 02:50	-3	20.169285	21.30286	19.667765
21-09-15 03:00	-3	18.989115	17.97895	22.234692
21-09-15 03:10	-3	23.202204	22.293406	24.025414
21-09-15 03:20	-3	23.538273	23.983751	23.355913
21-09-15 03:30	-3	22.934357	23.042751	22.419285
21-09-15 03:40	-3	17.439795	14.955722	13.059626
21-09-15 03:50	-3	16.304813	15.998533	17.080095
21-09-15 04:00	-3	19.455477	25.252018	14.117218
21-09-15 04:10	-3	24.99012	18.590073	19.253407
21-09-15 04:20	-3	22.40997	16.955935	18.922955
21-09-15 04:30	-3	29.265354	18.349705	23.925121
21-09-15 04:40	-3	16.218758	18.809402	20.95233
21-09-15 04:50	-3	26.906534	22.137072	27.8269
21-09-15 05:00	-3	23.04239	14.474269	14.980329
21-09-15 05:10	-3	18.12682	14.361738	16.637753
21-09-15 05:20	-3	18.025593	18.128096	18.145496
21-09-15 05:30	-3	31.236002	16.396185	16.397903
21-09-15 05:40	-3	17.873638	21.072336	16.366095
21-09-15 05:50	-3	20.337181	21.199362	18.629826
21-09-15 06:00	-3	22.278719	20.529455	20.968323
21-09-15 06:10	-3	18.766449	16.511303	19.574703
21-09-15 06:20	-3	19.65607	19.545345	27.344095
21-09-15 06:30	-3	16.684475	18.433208	23.56654
21-09-15 06:40	-3	18.780344	20.887589	24.779577
21-09-15 06:50	-3	23.331589	18.009155	29.47385
21-09-15 07:00	-2	21.161266	18.118692	19.63705
21-09-15 07:10	-2	11.95	11.95	16.899853
21-09-15 07:20	-2	14.160837	12.171124	17.130787
21-09-15 07:30	-2	15.834122	20.976414	19.657867
21-09-15 07:40	-2	14.993535	30.432652	15.107969
21-09-15 07:50	-2	13.191587	36.832928	13.191587
21-09-15 08:00	-2	13.183337	36.839596	13.183337
21-09-15 08:10	-2	16.899853	33.83507	16.899853
21-09-15 08:20	-2	21.553497	31.668106	21.501366
21-09-15 08:30	-2	26.54333	33.801414	26.573914
21-09-15 08:40	-2	16.25968	21.720049	20.553625
21-09-15 08:50	-2	20.923567	27.834946	20.918638
21-09-15 09:00	-2	18.371834	26.814249	18.325596
21-09-15 09:10	-2	16.04314	24.377254	16.035028
21-09-15 09:20	-2	13.191785	21.988846	14.077925
21-09-15 09:30	-2	17.182531	15.922818	16.602682
21-09-15 09:40	-2	25.024109	22.162937	23.053421
21-09-15 09:50	-2	23.895086	25.347075	25.271343
21-09-15 10:00	-2	21.548574	23.629139	24.027462
21-09-15 10:10	-2	16.979122	19.001938	20.608406
21-09-15 10:20	-2	14.919756	22.826273	17.028664
21-09-15 10:30	-2	15.52962	26.53424	15.672712
21-09-15 10:40	-2	23.330729	23.936117	21.351795
21-09-15 10:50	-2	20.796131	23.505484	23.101566
21-09-15 11:00	-2	23.297182	23.234957	28.397299
21-09-15 11:10	-2	30.571194	11.95	11.95
21-09-15 11:20	-2	26.972204	11.964689	11.959298
21-09-15 11:30	-2	32.062485	14.94	14.94
21-09-15 11:40	-2	26.721008	23.95	23.95
21-09-15 11:50	-2	25.551382	23.732895	22.895433
21-09-15 12:00	-2	28.52718	15.666514	15.666514
21-09-15 12:10	-2	20.089642	24.796345	17.381872
21-09-15 12:20	-2	15.695559	25.074726	15.327924
21-09-15 12:30	-2	12.546967	12.345835	23.93681
21-09-15 12:40	-2	17.116781	17.116781	25.54747
21-09-15 12:50	-2	23.9	23.9	23.95
21-09-15 13:00	-2	20.810768	14.425688	12.456407
21-09-15 13:10	-2	13.968722	14.578049	13.968722
21-09-15 13:20	-2	13.66823	23.37827	13.66512
21-09-15 13:30	-2	12.04189	24.251614	12.04189
21-09-15 13:40	-2	13.895067	16.367493	15.553271
21-09-15 13:50	-2	21.787853	16.369133	19.233143
21-09-15 14:00	-2	23.597507	21.3593	24.11871
21-09-15 14:10	-2	26.42608	30.596045	25.50792
21-09-15 14:20	-2	23.805027	25.738409	23.849628
21-09-15 14:30	-2	15.772438	24.087515	15.774463
21-09-15 14:40	-2	10.303478	32.727867	10.303478
21-09-15 14:50	-2	13.139157	26.388285	13.095724
21-09-15 15:00	-2	12.567675	20.026863	13.972402
21-09-15 15:10	-2	18.461853	18.603764	15.284543
21-09-15 15:20	-2	21.484901	27.493902	29.84315
21-09-15 15:30	-2	11.95	35.900307	11.95
21-09-15 15:40	-2	11.95	35.9	11.95
21-09-15 15:50	-2	11.95	35.90066	11.95
21-09-15 16:00	-2	12.144054	35.53996	12.144054
21-09-15 16:10	-2	11.95	32.80654	11.95
21-09-15 16:20	-2	11.95	23.95	11.95
21-09-15 16:30	-2	12.01602	16.278101	11.952467
21-09-15 16:40	-2	11.95	17.109194	11.95
21-09-15 16:50	-2	14.410998	24.128422	14.411
21-09-15 17:00	-2	11.795214	27.856632	11.795214
21-09-15 17:10	-2	15.155742	30.432522	15.155742
21-09-15 17:20	-2	12.607851	26.79032	12.607851
21-09-15 17:30	-2	20.872717	29.456055	20.182276
21-09-15 17:40	-2	17.487223	30.27802	16.603188
21-09-15 17:50	-2	12.947693	33.629784	12.947693
21-09-15 18:00	-2	13.918582	33.00689	13.923979
21-09-15 18:10	-2	22.93934	23.928648	22.98534
21-09-15 18:20	-2	11.95	23.523283	11.95
21-09-15 18:30	-2	14.777194	20.907894	11.94501
21-09-15 18:40	-2	18.712494	17.646538	21.846378
21-09-15 18:50	-2	12.6571455	12.6571455	23.95
21-09-15 19:00	-2	21.192192	22.691015	23.95
21-09-15 19:10	-2	15.288335	15.720752	17.86173
21-09-15 19:20	-2	26.721008	26.721008	33.83507
21-09-15 19:30	-2	22.911936	26.875656	24.986805
21-09-15 19:40	-2	20.379297	25.178802	18.056105
21-09-15 19:50	-2	30.633795	25.716501	25.138784
21-09-15 20:00	-2	28.673819	26.453348	25.0643
21-09-15 20:10	-2	30.786243	26.721008	26.721008
21-09-15 20:20	-2	24.284828	15.966383	16.675926
21-09-15 20:30	-2	20.354597	14.587715	15.916151
21-09-15 20:40	-2	20.869892	19.129864	19.296812
21-09-15 20:50	-2	20.45419	19.523346	18.022245
21-09-15 21:00	-2	18.05438	29.154678	18.096376
21-09-15 21:10	-2	15.119481	13.778345	16.18542
21-09-15 21:20	-2	19.348263	18.976582	12.600671
21-09-15 21:30	-2	18.557407	16.229244	16.203121
21-09-15 21:40	-2	21.923824	17.14468	17.415115
21-09-15 21:50	-2	20.477573	16.85693	20.82081
21-09-15 22:00	-2	19.35117	17.34202	17.051657
21-09-15 22:10	-2	31.960022	15.463824	14.498614
21-09-15 22:20	-2	28.200024	18.3148	16.810438
21-09-15 22:30	-2	15.807798	21.420338	17.117609
21-09-15 22:40	-2	14.112207	18.981695	13.3213
21-09-15 22:50	-2	14.706505	13.176221	14.605504
21-09-15 23:00	-2	16.989908	16.561766	10.672387
21-09-15 23:10	-2	21.27135	16.03676	15.337613
21-09-15 23:20	-2	18.916649	22.010157	17.314981
21-09-15 23:30	-2	23.018694	26.498545	20.37272
21-09-15 23:40	-2	18.886707	18.66379	21.828327
21-09-15 23:50	-2	25.83006	19.622635	19.553144
21-09-16 00:00	-2	24.32132	24.001955	22.777153
21-09-16 00:10	-2	24.405983	22.285965	22.790766
21-09-16 00:20	-2	26.240429	21.54498	27.211056
21-09-16 00:30	-2	18.068468	20.706562	16.589218
21-09-16 00:40	-2	16.298067	15.363115	16.235561
21-09-16 00:50	-2	23.653494	18.57266	19.11226
21-09-16 01:00	-2	22.403503	21.829481	23.402582
21-09-16 01:10	-2	16.10683	16.923634	18.300968
21-09-16 01:20	-2	17.919943	18.7083	19.584267
21-09-16 01:30	-2	17.544641	16.705877	22.346926
21-09-16 01:40	-2	22.824272	22.05123	22.071535
21-09-16 01:50	-2	19.881147	20.830582	21.493052
21-09-16 02:00	-2	22.44738	30.975384	24.226477
21-09-16 02:10	-2	25.65395	16.338352	14.472414
21-09-16 02:20	-2	23.956488	17.331923	18.853333
21-09-16 02:30	-2	18.422626	17.412603	16.002325
21-09-16 02:40	-2	18.539549	17.85696	14.308838
21-09-16 02:50	-2	16.11678	13.234392	13.301361
21-09-16 03:00	-2	19.367071	18.309742	17.30003
21-09-16 03:10	-2	23.747849	26.11008	24.514095
21-09-16 03:20	-2	26.055298	19.273968	18.578905
21-09-16 03:30	-2	23.365414	15.407045	15.209195
21-09-16 03:40	-2	17.566034	25.117504	18.106476
21-09-16 03:50	-2	19.328577	20.039835	17.753368
21-09-16 04:00	-2	25.553753	17.412165	15.93067
21-09-16 04:10	-2	27.983953	14.837878	14.840097
21-09-16 04:20	-2	24.624348	15.551053	15.400444
21-09-16 04:30	-2	25.727451	9.487503	9.2779455
21-09-16 04:40	-2	19.61134	16.73663	17.377478
21-09-16 04:50	-2	18.598005	20.293695	20.667873
21-09-16 05:00	-2	21.624151	25.71589	22.687826
21-09-16 05:10	-2	22.96519	25.735285	22.30983
21-09-16 05:20	-2	23.942816	26.074041	26.86922
21-09-16 05:30	-2	18.131306	19.97261	25.711285
21-09-16 05:40	-2	22.162811	21.736897	24.235859
21-09-16 05:50	-2	22.373032	19.152103	23.73789
21-09-16 06:00	-2	24.623661	20.68008	20.95807
21-09-16 06:10	-2	19.819548	10.011408	10.577369
21-09-16 06:20	-2	17.452166	14.256788	20.893457
21-09-16 06:30	-2	21.460531	18.38713	20.898726
21-09-16 06:40	-2	30.350285	16.670166	15.801272
21-09-16 06:50	-2	31.422428	23.883936	23.39056
21-09-16 07:00	-1	28.55949	24.417965	21.97713
21-09-16 07:10	-1	17.490139	24.162418	16.98911
21-09-16 07:20	-1	16.855915	22.347137	19.13217
21-09-16 07:30	-1	24.053663	28.31013	21.156748
21-09-16 07:40	-1	23.9	36.755135	23.9
21-09-16 07:50	-1	23.9	37.83666	23.9
21-09-16 08:00	-1	23.9	36.61444	23.9
21-09-16 08:10	-1	23.9	37.267876	23.9
21-09-16 08:20	-1	35.29446	24.421753	23.83262
21-09-16 08:30	-1	35.9	23.9	23.9
21-09-16 08:40	-1	35.9	23.9	23.9
21-09-16 08:50	-1	35.906227	23.9	23.9
21-09-16 09:00	-1	35.895473	23.900951	23.900204
21-09-16 09:10	-1	35.922153	23.9	23.9
21-09-16 09:20	-1	35.676395	24.022324	23.864452
21-09-16 09:30	-1	23.9	35.9	23.9
21-09-16 09:40	-1	18.42076	19.809982	19.502977
21-09-16 09:50	-1	14.322191	17.140057	17.163479
21-09-16 10:00	-1	19.278568	16.178894	20.72848
21-09-16 10:10	-1	16.419504	18.67709	27.167934
21-09-16 10:20	-1	23.297262	16.899853	16.42349
21-09-16 10:30	-1	19.888508	14.656041	17.804682
21-09-16 10:40	-1	21.50672	15.951691	22.493801
21-09-16 10:50	-1	21.962605	30.290009	25.142845
21-09-16 11:00	-1	21.45814	26.708546	25.7457
21-09-16 11:10	-1	14.368068	16.659328	26.900043
21-09-16 11:20	-1	23.9	36.753544	23.9
21-09-16 11:30	-1	27.361988	27.05101	22.39423
21-09-16 11:40	-1	28.018213	13.663687	13.957547
21-09-16 11:50	-1	31.644556	15.99283	14.642532
21-09-16 12:00	-1	24.918058	33.503597	23.194494
21-09-16 12:10	-1	23.909237	28.765686	31.036804
21-09-16 12:20	-1	25.969952	16.188	19.193668
21-09-16 12:30	-1	26.018106	26.018106	29.04169
21-09-16 12:40	-1	23.9	23.9	35.90248
21-09-16 12:50	-1	23.841112	26.432507	33.27334
21-09-16 13:00	-1	23.9	35.9	23.9
21-09-16 13:10	-1	25.876465	34.45396	25.876465
21-09-16 13:20	-1	26.721008	33.83507	26.721008
21-09-16 13:30	-1	17.780506	33.472305	17.853342
21-09-16 13:40	-1	23.438215	24.152004	25.99706
21-09-16 13:50	-1	23.14098	24.16721	25.60177
21-09-16 14:00	-1	14.94	29.715439	14.94
21-09-16 14:10	-1	23.95	26.721008	23.95
21-09-16 14:20	-1	14.928854	19.126474	14.928854
21-09-16 14:30	-1	9.326552	11.971955	9.348408
21-09-16 14:40	-1	13.393442	13.04454	13.156532
21-09-16 14:50	-1	15.673436	15.665097	15.665097
21-09-16 15:00	-1	13.270159	28.756298	13.265516
21-09-16 15:10	-1	11.963324	37.82688	11.963324
21-09-16 15:20	-1	16.308956	33.51696	17.8559
21-09-16 15:30	-1	17.036407	18.708294	15.145166
21-09-16 15:40	-1	16.200184	17.855066	15.686737
21-09-16 15:50	-1	14.446935	15.853088	17.006239
21-09-16 16:00	-1	23.861563	13.694061	13.982692
21-09-16 16:10	-1	26.75555	16.899853	16.899853
21-09-16 16:20	-1	26.746546	16.887152	16.887152
21-09-16 16:30	-1	22.167995	14.369082	17.51823
21-09-16 16:40	-1	25.655182	14.687192	14.687192
21-09-16 16:50	-1	24.65628	11.95	11.95
21-09-16 17:00	-1	19.674688	16.337055	18.292004
21-09-16 17:10	-1	17.730509	19.980484	14.74554
21-09-16 17:20	-1	22.067055	15.940496	13.55007
21-09-16 17:30	-1	23.86522	20.890068	20.953936
21-09-16 17:40	-1	23.9	11.95	11.95
21-09-16 17:50	-1	23.9	11.95	11.95
21-09-16 18:00	-1	21.384325	13.502678	11.946304
21-09-16 18:10	-1	13.014854	19.90151	11.6600685
21-09-16 18:20	-1	23.371868	12.757129	12.9786625
21-09-16 18:30	-1	22.276585	28.2653	18.568134
21-09-16 18:40	-1	23.696081	33.200275	24.295353
21-09-16 18:50	-1	19.918036	22.229132	22.00177
21-09-16 19:00	-1	19.95344	26.55383	22.866741
21-09-16 19:10	-1	14.222158	27.712805	13.045857
21-09-16 19:20	-1	18.314161	16.53698	30.430462
21-09-16 19:30	-1	20.0995	20.082752	26.186869
21-09-16 19:40	-1	4.2019672	26.557964	4.161475
21-09-16 19:50	-1	9.577057	19.988443	12.975412
21-09-16 20:00	-1	17.849953	16.979221	13.958966
21-09-16 20:10	-1	19.430222	17.928158	19.699778
21-09-16 20:20	-1	14.404887	15.940847	11.743929
21-09-16 20:30	-1	16.833641	13.95869	11.536532
21-09-16 20:40	-1	26.372585	11.741655	11.739378
21-09-16 20:50	-1	22.225796	18.429123	20.591122
21-09-16 21:00	-1	18.645466	14.000517	11.319206
21-09-16 21:10	-1	23.543364	21.147236	16.03277
21-09-16 21:20	-1	23.43156	35.97535	23.43156
21-09-16 21:30	-1	15.015007	32.568626	13.218882
21-09-16 21:40	-1	28.181385	14.736099	14.736099
21-09-16 21:50	-1	24.245073	14.515604	14.417891
21-09-16 22:00	-1	16.70293	25.896923	16.738861
21-09-16 22:10	-1	21.54118	22.668112	24.573015
21-09-16 22:20	-1	15.206549	14.745642	20.823421
21-09-16 22:30	-1	14.426699	15.066971	12.121911
21-09-16 22:40	-1	12.524129	15.021724	14.204435
21-09-16 22:50	-1	20.294378	20.930279	21.503603
21-09-16 23:00	-1	21.657959	23.886482	23.966993
21-09-16 23:10	-1	23.836344	26.316456	23.682194
21-09-16 23:20	-1	24.92904	16.557789	20.507114
21-09-16 23:30	-1	16.720877	19.808008	21.85651
21-09-16 23:40	-1	17.002447	15.96348	14.778437
21-09-16 23:50	-1	24.203182	22.366892	18.768658
21-09-17 00:00	-1	23.784763	23.794882	26.027576
21-09-17 00:10	-1	18.238422	18.818747	21.856426
21-09-17 00:20	-1	16.56057	18.785894	19.979818
21-09-17 00:30	-1	13.539238	9.492599	7.966756
21-09-17 00:40	-1	15.597094	23.404186	18.49595
21-09-17 00:50	-1	11.95	11.95	27.180126
21-09-17 01:00	-1	7.8568406	8.449526	15.822691
21-09-17 01:10	-1	20.881256	15.029215	14.905513
21-09-17 01:20	-1	15.87689	19.228052	14.307106
21-09-17 01:30	-1	18.391102	16.427036	16.865322
21-09-17 01:40	-1	17.640762	20.469402	16.476425
21-09-17 01:50	-1	20.265926	13.369926	14.619151
21-09-17 02:00	-1	17.394997	16.270533	16.877733
21-09-17 02:10	-1	21.155205	23.410976	27.171946
21-09-17 02:20	-1	19.600777	19.394863	23.229788
21-09-17 02:30	-1	19.874691	29.820919	21.741581
21-09-17 02:40	-1	26.120352	19.158146	19.043348
21-09-17 02:50	-1	16.072132	15.679846	17.36223
21-09-17 03:00	-1	22.349451	19.366968	17.204014
21-09-17 03:10	-1	27.126663	15.757312	20.91333
21-09-17 03:20	-1	17.764389	22.766117	26.010914
21-09-17 03:30	-1	24.212101	34.4504	22.922752
21-09-17 03:40	-1	22.450932	28.004095	20.084625
21-09-17 03:50	-1	19.55672	27.0539	21.085276
21-09-17 04:00	-1	13.841515	23.795832	15.239275
21-09-17 04:10	-1	21.571781	17.412022	16.74275
21-09-17 04:20	-1	18.372465	17.729275	21.702023
21-09-17 04:30	-1	20.489882	20.145344	18.823112
21-09-17 04:40	-1	15.449999	19.27002	17.637493
21-09-17 04:50	-1	17.022068	16.637909	18.890339
21-09-17 05:00	-1	19.049503	22.080791	21.59005
21-09-17 05:10	-1	16.390463	21.411724	21.006468
21-09-17 05:20	-1	21.431026	24.366003	19.767197
21-09-17 05:30	-1	22.14703	19.66065	20.52229
21-09-17 05:40	-1	16.369833	17.608967	15.704016
21-09-17 05:50	-1	22.173399	13.33766	13.027235
21-09-17 06:00	-1	20.213823	26.519596	22.788832
21-09-17 06:10	-1	21.921494	27.957987	22.176329
21-09-17 06:20	-1	18.790356	21.136518	22.994884
21-09-17 06:30	-1	19.280396	18.163784	23.447231
21-09-17 06:40	-1	21.022785	21.295986	33.958107
21-09-17 06:50	-1	23.9	23.9	35.9
21-09-17 07:00	0	23.9	23.9	35.902397
21-09-17 07:10	0	23.9	23.9	35.9
21-09-17 07:20	0	23.826706	14.9498415	17.986355
21-09-17 07:30	0	14.503728	11.969847	15.2628355
21-09-17 07:40	0	16.551788	14.001239	19.827002
21-09-17 07:50	0	12.08639	16.443722	12.90568
21-09-17 08:00	0	12.914859	15.368271	12.9145355
21-09-17 08:10	0	16.899853	23.95	16.899853
21-09-17 08:20	0	15.754041	28.757595	13.194887
21-09-17 08:30	0	16.132973	13.144768	13.144768
21-09-17 08:40	0	16.935247	13.167709	13.167709
21-09-17 08:50	0	20.660227	11.757121	12.006054
21-09-17 09:00	0	22.311493	19.806726	20.219631
21-09-17 09:10	0	17.568134	14.216154	18.231947
21-09-17 09:20	0	19.247805	22.133537	18.10569
21-09-17 09:30	0	13.727774	21.899553	14.0045805
21-09-17 09:40	0	16.916834	21.486689	14.122965
21-09-17 09:50	0	21.552664	19.467306	20.414204
21-09-17 10:00	0	19.361574	19.810238	20.537611
21-09-17 10:10	0	20.651468	19.487734	18.921791
21-09-17 10:20	0	13.730769	17.810009	14.204063
21-09-17 10:30	0	18.316322	18.76954	16.77674
21-09-17 10:40	0	15.725473	14.947432	14.918203
21-09-17 10:50	0	15.361377	13.876715	16.13743
21-09-17 11:00	0	15.109892	18.64545	15.802816
21-09-17 11:10	0	19.086098	19.572256	19.707083
21-09-17 11:20	0	17.224874	17.0081	14.603641
21-09-17 11:30	0	16.496351	25.977875	15.837942
21-09-17 11:40	0	13.244843	24.994476	11.788085
21-09-17 11:50	0	19.800192	24.901905	19.796516
21-09-17 12:00	0	24.558723	23.32117	23.35812
21-09-17 12:10	0	25.755157	19.36018	19.91681
21-09-17 12:20	0	18.040152	14.957311	14.991013
21-09-17 12:30	0	12.024996	17.521646	11.99324
21-09-17 12:40	0	11.95	24.369844	11.95
21-09-17 12:50	0	12.212157	23.822609	12.043844
21-09-17 13:00	0	11.069284	19.62824	11.069284
21-09-17 13:10	0	11.95	11.95	11.95
21-09-17 13:20	0	11.95	11.95	11.95
21-09-17 13:30	0	17.003351	17.1491	16.836044
21-09-17 13:40	0	27.223583	21.908396	22.149836
21-09-17 13:50	0	32.21644	22.69009	23.015947
21-09-17 14:00	0	24.278437	25.978703	26.12257
21-09-17 14:10	0	16.207638	16.78896	18.482683
21-09-17 14:20	0	10.563108	12.279978	20.364262
21-09-17 14:30	0	15.926593	14.207501	15.421785
21-09-17 14:40	0	12.79477	14.849035	13.04212
21-09-17 14:50	0	11.875559	11.813557	12.410902
21-09-17 15:00	0	18.52213	15.698604	16.874159
21-09-17 15:10	0	12.780634	12.705129	16.754229
21-09-17 15:20	0	17.746824	19.116283	22.171032
21-09-17 15:30	0	25.16858	25.16858	34.972122
21-09-17 15:40	0	24.058561	24.058561	35.78506
21-09-17 15:50	0	23.9	23.9	35.906395
21-09-17 16:00	0	23.9	23.9	32.922462
21-09-17 16:10	0	23.9	23.9	23.95
21-09-17 16:20	0	23.9	23.9	23.95
21-09-17 16:30	0	23.9	23.9	28.665869
21-09-17 16:40	0	23.9	23.9	35.9
21-09-17 16:50	0	23.864141	23.864141	35.935646
21-09-17 17:00	0	12.272642	15.342348	16.496456
21-09-17 17:10	0	18.197443	12.024849	11.445665
21-09-17 17:20	0	13.021257	18.730604	7.179699
21-09-17 17:30	0	10.642422	26.30833	10.410518
21-09-17 17:40	0	18.217403	13.560759	13.560759
21-09-17 17:50	0	13.189595	16.752247	11.95
21-09-17 18:00	0	22.895403	37.186913	22.895403
21-09-17 18:10	0	15.465918	15.461105	18.285305
21-09-17 18:20	0	20.957142	20.66777	23.714188
21-09-17 18:30	0	24.602901	20.934917	20.973587
21-09-17 18:40	0	26.213022	14.139269	14.1482115
21-09-17 18:50	0	20.003746	12.990572	13.029409
21-09-17 19:00	0	11.949001	11.95	11.998062
21-09-17 19:10	0	15.961119	17.107569	18.188688
21-09-17 19:20	0	17.80405	14.040759	12.028367
21-09-17 19:30	0	19.084227	18.934696	19.294437
21-09-17 19:40	0	25.100979	21.668676	28.885578
21-09-17 19:50	0	17.525951	17.525951	36.621925
21-09-17 20:00	0	11.9742985	11.9742985	37.779896
21-09-17 20:10	0	13.824158	13.824158	34.166565
21-09-17 20:20	0	23.637897	23.637897	26.702246
21-09-17 20:30	0	24.988348	26.231298	25.357935
21-09-17 20:40	0	16.935247	26.721008	16.935247
21-09-17 20:50	0	20.932125	24.520279	27.240143
21-09-17 21:00	0	23.92506	25.153376	30.529186
21-09-17 21:10	0	23.900227	23.910343	34.67234
21-09-17 21:20	0	25.78161	23.013039	22.091654
21-09-17 21:30	0	23.49255	25.498564	21.645782
21-09-17 21:40	0	21.242228	17.210651	14.288943
21-09-17 21:50	0	15.091944	15.058662	15.055667
21-09-17 22:00	0	15.4223	24.804047	16.74611
21-09-17 22:10	0	22.295055	19.926453	14.719397
21-09-17 22:20	0	19.23896	24.234264	19.326557
21-09-17 22:30	0	23.959044	24.704126	23.099428
21-09-17 22:40	0	25.29124	19.882286	18.713558
21-09-17 22:50	0	26.279133	17.233366	16.79684
21-09-17 23:00	0	22.70491	13.626038	14.895662
21-09-17 23:10	0	23.715218	23.883465	27.106796
21-09-17 23:20	0	20.93606	25.15301	20.808304
21-09-17 23:30	0	17.225864	14.631884	15.081911
21-09-17 23:40	0	23.479733	22.261652	22.252445
21-09-17 23:50	0	17.84579	20.754223	22.498468
21-09-18 00:00	0	23.78767	23.863314	26.508951
21-09-18 00:10	0	23.745598	24.110424	28.084234
21-09-18 00:20	0	13.05761	12.6671	13.026164
21-09-18 00:30	0	14.379268	14.534826	14.859012
21-09-18 00:40	0	15.307312	15.287605	22.388786
21-09-18 00:50	0	22.566174	21.237915	26.829575
21-09-18 01:00	0	13.728193	13.322615	15.518946
21-09-18 01:10	0	28.870316	24.372204	23.340117
21-09-18 01:20	0	24.939133	14.128772	15.899565
21-09-18 01:30	0	18.713163	19.80192	25.049562
21-09-18 01:40	0	20.595589	19.65815	34.453575
21-09-18 01:50	0	22.98853	23.264679	31.887524
21-09-18 02:00	0	23.9	18.936378	24.97674
21-09-18 02:10	0	24.472286	18.147253	18.8352
21-09-18 02:20	0	20.065495	23.420258	22.678112
21-09-18 02:30	0	16.580082	16.565989	18.166687
21-09-18 02:40	0	24.08136	17.112877	18.484865
21-09-18 02:50	0	27.598272	21.368992	21.385765
21-09-18 03:00	0	25.557594	19.188044	25.209066
21-09-18 03:10	0	17.181444	11.956717	11.951457
21-09-18 03:20	0	14.019796	11.9838505	11.996962
21-09-18 03:30	0	18.144444	18.504168	22.910336
21-09-18 03:40	0	27.687878	25.111277	23.452765
21-09-18 03:50	0	15.694292	18.303488	10.772791
21-09-18 04:00	0	20.297794	16.289606	14.188703
21-09-18 04:10	0	16.802008	14.714851	16.26355
21-09-18 04:20	0	25.527634	19.118412	22.106022
21-09-18 04:30	0	25.982325	25.173899	25.733616
21-09-18 04:40	0	26.740742	23.916	23.916
21-09-18 04:50	0	26.718075	17.412157	17.412157
21-09-18 05:00	0	19.61675	18.845272	13.798518
21-09-18 05:10	0	21.160364	13.5947695	13.18717
21-09-18 05:20	0	20.732319	16.55904	15.78492
21-09-18 05:30	0	18.566286	11.649328	10.981253
21-09-18 05:40	0	19.404749	19.095026	23.709293
21-09-18 05:50	0	20.801136	23.77496	20.71085
21-09-18 06:00	0	13.894727	15.912325	17.717838
21-09-18 06:10	0	22.680326	18.88778	16.137157
21-09-18 06:20	0	21.140018	24.45763	21.940136
21-09-18 06:30	0	23.568657	26.27532	19.807728
21-09-18 06:40	0	27.482824	31.386667	25.186825
21-09-18 06:50	0	23.66299	23.66299	35.9
21-09-18 07:00	1	23.032032	23.032032	36.01377
21-09-18 07:10	1	18.640408	18.640408	36.749367
21-09-18 07:20	1	25.533833	25.533833	34.704063
21-09-18 07:30	1	24.800598	24.911839	33.584747
21-09-18 07:40	1	23.888878	17.535393	23.110552
21-09-18 07:50	1	19.845747	14.839131	14.83919
21-09-18 08:00	1	18.980082	18.980082	19.826754
21-09-18 08:10	1	23.9	23.889347	34.072105
21-09-18 08:20	1	21.94619	21.94619	32.34514
21-09-18 08:30	1	21.819506	11.952304	11.958814
21-09-18 08:40	1	23.08727	12.740288	12.866419
21-09-18 08:50	1	26.198856	33.83507	26.198856
21-09-18 09:00	1	16.576643	33.265846	16.576643
21-09-18 09:10	1	11.949639	23.142466	11.943911
21-09-18 09:20	1	20.344809	17.654547	18.664392
21-09-18 09:30	1	18.829327	14.398443	14.790306
21-09-18 09:40	1	15.3372345	13.500112	18.21417
21-09-18 09:50	1	19.617937	19.107853	31.126816
21-09-18 10:00	1	10.865128	14.14343	14.01827
21-09-18 10:10	1	13.615361	17.914684	17.693493
21-09-18 10:20	1	18.211954	14.298546	13.893109
21-09-18 10:30	1	22.369553	17.126808	16.98688
21-09-18 10:40	1	20.611141	18.63236	24.06731
21-09-18 10:50	1	22.231693	28.471292	24.263271
21-09-18 11:00	1	11.471309	15.008153	21.505136
21-09-18 11:10	1	23.629341	20.084965	14.491084
21-09-18 11:20	1	13.767847	33.366024	12.070846
21-09-18 11:30	1	20.113796	19.766582	14.867365
21-09-18 11:40	1	16.899853	12.3361	13.10128
21-09-18 11:50	1	16.361446	16.753347	20.647358
21-09-18 12:00	1	16.899853	16.899853	16.938768
21-09-18 12:10	1	16.120499	16.861269	24.054361
21-09-18 12:20	1	15.485148	17.68488	12.643091
21-09-18 12:30	1	14.145561	16.955473	19.391296
21-09-18 12:40	1	21.691374	22.516	22.719273
21-09-18 12:50	1	14.024843	14.229797	13.483896
21-09-18 13:00	1	21.29198	14.161807	10.899152
21-09-18 13:10	1	13.433995	12.4802885	11.9438095
21-09-18 13:20	1	11.95	11.946285	13.534838
21-09-18 13:30	1	26.570538	22.298502	22.647917
21-09-18 13:40	1	23.986395	23.929667	25.886972
21-09-18 13:50	1	26.950287	26.260386	25.2781
21-09-18 14:00	1	23.9	35.9	23.9
21-09-18 14:10	1	23.793247	35.9	23.793247
21-09-18 14:20	1	23.9	35.893154	23.9
21-09-18 14:30	1	23.9	35.42579	23.9
21-09-18 14:40	1	23.9	35.9	23.9
21-09-18 14:50	1	23.87319	26.733105	24.748257
21-09-18 15:00	1	21.27853	23.298382	23.00396
21-09-18 15:10	1	15.023712	22.444244	16.979362
21-09-18 15:20	1	16.991909	24.80151	17.007275
21-09-18 15:30	1	15.244255	23.189545	15.227567
21-09-18 15:40	1	11.95	23.707033	11.95
21-09-18 15:50	1	16.134802	21.610521	16.164728
21-09-18 16:00	1	16.468561	17.396599	20.169931
21-09-18 16:10	1	15.020777	19.323563	16.078396
21-09-18 16:20	1	13.92764	17.96124	16.236874
21-09-18 16:30	1	20.178097	21.922192	31.136261
21-09-18 16:40	1	12.378221	12.378221	26.644894
21-09-18 16:50	1	14.950407	18.921041	19.733799
21-09-18 17:00	1	18.837847	22.95641	24.142553
21-09-18 17:10	1	23.9	23.9	29.809734
21-09-18 17:20	1	21.652334	23.222317	21.16544
21-09-18 17:30	1	22.443075	22.809809	29.831446
21-09-18 17:40	1	12.965871	13.587999	19.489817
21-09-18 17:50	1	17.974602	35.05328	17.974602
21-09-18 18:00	1	12.345715	24.041794	18.303564
21-09-18 18:10	1	16.899853	16.899853	26.765736
21-09-18 18:20	1	26.518204	33.47943	26.720062
21-09-18 18:30	1	17.014015	19.69417	24.869001
21-09-18 18:40	1	13.017359	13.017359	21.637884
21-09-18 18:50	1	1.6784983	14.567474	12.898845
21-09-18 19:00	1	23.9	23.9	23.95
21-09-18 19:10	1	23.9	23.9	23.95
21-09-18 19:20	1	16.122164	16.23281	26.812672
21-09-18 19:30	1	15.030802	15.591904	18.294218
21-09-18 19:40	1	20.519463	32.663826	19.830458
21-09-18 19:50	1	12.10007	21.033228	12.105319
21-09-18 20:00	1	13.674124	15.363902	16.043255
21-09-18 20:10	1	14.695648	21.368305	15.8128605
21-09-18 20:20	1	16.300512	20.258312	18.768162
21-09-18 20:30	1	22.165092	19.196735	19.821884
21-09-18 20:40	1	18.002308	20.193571	26.690155
21-09-18 20:50	1	32.23662	27.2797	25.829706
21-09-18 21:00	1	24.824759	25.276564	21.220652
21-09-18 21:10	1	14.999723	33.45037	14.99973
21-09-18 21:20	1	19.338612	32.78549	19.190947
21-09-18 21:30	1	21.619404	27.404383	21.704346
21-09-18 21:40	1	14.78497	15.434336	24.136168
21-09-18 21:50	1	23.372658	24.132208	24.630861
21-09-18 22:00	1	19.135534	19.135534	28.55106
21-09-18 22:10	1	17.440292	16.897682	21.418234
21-09-18 22:20	1	24.926016	23.910202	21.97517
21-09-18 22:30	1	21.187138	18.475573	15.221028
21-09-18 22:40	1	17.645819	29.760174	16.430124
21-09-18 22:50	1	14.826525	25.58078	14.826525
21-09-18 23:00	1	22.609394	31.55635	21.754894
21-09-18 23:10	1	21.513945	31.547342	21.150707
21-09-18 23:20	1	13.186015	23.353247	12.066927
21-09-18 23:30	1	15.846393	18.670757	16.531097
21-09-18 23:40	1	10.1083145	11.735568	32.217575
21-09-18 23:50	1	19.614101	21.374767	21.340185
21-09-19 00:00	1	25.044134	18.012089	17.98387
21-09-19 00:10	1	21.583572	20.287489	18.05636
21-09-19 00:20	1	13.5507	25.323742	13.882085
21-09-19 00:30	1	26.841715	20.903263	18.825432
21-09-19 00:40	1	17.043308	15.594844	20.132153
21-09-19 00:50	1	23.673311	22.889603	24.231411
21-09-19 01:00	1	22.789494	27.93129	21.117262
21-09-19 01:10	1	21.762892	24.068928	22.325878
21-09-19 01:20	1	23.54414	14.905777	15.963216
21-09-19 01:30	1	21.079199	16.089207	20.310623
21-09-19 01:40	1	24.3339	21.29987	26.577026
21-09-19 01:50	1	18.585821	19.710032	17.946157
21-09-19 02:00	1	19.27318	23.285933	18.32996
21-09-19 02:10	1	17.557003	18.803644	16.432816
21-09-19 02:20	1	23.543415	27.408474	21.16242
21-09-19 02:30	1	27.003555	26.23701	30.997116
21-09-19 02:40	1	18.130648	29.067896	19.618732
21-09-19 02:50	1	20.030872	20.468388	20.871311
21-09-19 03:00	1	20.065968	16.408062	17.541033
21-09-19 03:10	1	24.653965	23.768785	21.912457
21-09-19 03:20	1	16.168242	15.637346	16.443537
21-09-19 03:30	1	18.625378	19.125675	21.174425
21-09-19 03:40	1	27.924967	23.123474	21.987764
21-09-19 03:50	1	24.073156	23.150078	24.40054
21-09-19 04:00	1	15.188013	23.178772	16.689947
21-09-19 04:10	1	20.985966	21.741825	20.492508
21-09-19 04:20	1	20.156841	17.219402	15.17157
21-09-19 04:30	1	21.479761	19.930965	20.363865
21-09-19 04:40	1	20.404251	15.424295	21.224613
21-09-19 04:50	1	21.735735	19.235958	20.380817
21-09-19 05:00	1	16.549978	14.058634	14.959318
21-09-19 05:10	1	23.661663	18.618256	17.641514
21-09-19 05:20	1	18.302402	17.843328	21.34499
21-09-19 05:30	1	23.77316	23.111668	24.779186
21-09-19 05:40	1	19.85416	17.86854	17.0696
21-09-19 05:50	1	21.22562	18.421717	16.877169
21-09-19 06:00	1	16.3037	27.131693	18.02387
21-09-19 06:10	1	18.088827	22.915318	25.810314
21-09-19 06:20	1	10.987414	13.932966	23.413927
21-09-19 06:30	1	15.671801	14.33315	16.368671
21-09-19 06:40	1	24.499952	18.069307	24.210175
21-09-19 06:50	1	27.823862	23.603067	31.541592
21-09-19 07:00	2	29.089306	23.869566	30.666107
21-09-19 07:10	2	21.815012	23.134836	32.46855
21-09-19 07:20	2	8.807108	9.58508	34.385227
21-09-19 07:30	2	16.221775	27.788137	15.409517
21-09-19 07:40	2	11.95	34.473476	11.95
21-09-19 07:50	2	23.084612	31.054453	23.084612
21-09-19 08:00	2	23.609219	35.07056	23.710178
21-09-19 08:10	2	15.067563	26.461624	15.088152
21-09-19 08:20	2	18.017828	24.311872	18.017828
21-09-19 08:30	2	23.94387	25.987476	26.235657
21-09-19 08:40	2	22.653316	23.951504	23.716047
21-09-19 08:50	2	11.947889	15.547946	11.947889
21-09-19 09:00	2	16.467682	24.136429	14.97878
21-09-19 09:10	2	23.392065	35.808254	23.39252
21-09-19 09:20	2	13.977867	13.981066	18.69317
21-09-19 09:30	2	16.370235	16.91476	14.934253
21-09-19 09:40	2	19.559832	18.473785	17.491482
21-09-19 09:50	2	23.385912	13.1634035	13.153236
21-09-19 10:00	2	17.282276	15.446131	13.910803
21-09-19 10:10	2	24.63568	26.34999	27.402267
21-09-19 10:20	2	21.188658	22.139454	25.327915
21-09-19 10:30	2	22.97939	24.565556	28.018793
21-09-19 10:40	2	17.013714	23.011003	20.056543
21-09-19 10:50	2	15.960134	26.76041	15.957608
21-09-19 11:00	2	16.899853	26.765736	16.899853
21-09-19 11:10	2	17.181843	16.084301	14.743383
21-09-19 11:20	2	22.566095	22.04061	25.834814
21-09-19 11:30	2	12.896042	12.896042	24.172913
21-09-19 11:40	2	18.210285	20.148014	19.764908
21-09-19 11:50	2	15.570221	20.295208	21.146149
21-09-19 12:00	2	18.158028	26.867874	20.604136
21-09-19 12:10	2	15.295046	23.539402	15.286387
21-09-19 12:20	2	11.729864	14.422434	15.463748
21-09-19 12:30	2	0.9163178	0.20713332	20.257917
21-09-19 12:40	2	12.4215145	23.735487	12.359427
21-09-19 12:50	2	12.700607	22.788044	12.700607
21-09-19 13:00	2	19.248398	23.89283	15.591823
21-09-19 13:10	2	35.9	21.898773	21.898773
21-09-19 13:20	2	28.359158	19.528944	27.03563
21-09-19 13:30	2	23.900341	23.9006	35.884468
21-09-19 13:40	2	23.824522	24.265377	35.289146
21-09-19 13:50	2	15.61801	29.79241	15.666919
21-09-19 14:00	2	12.916751	30.712627	14.327917
21-09-19 14:10	2	13.9974165	25.836893	13.9974165
21-09-19 14:20	2	14.203192	24.9236	16.619576
21-09-19 14:30	2	16.370274	16.7574	26.725948
21-09-19 14:40	2	20.578728	30.685736	22.517513
21-09-19 14:50	2	19.900797	25.515062	19.880932
21-09-19 15:00	2	22.469326	22.42509	22.438892
21-09-19 15:10	2	19.074291	20.537962	21.167303
21-09-19 15:20	2	12.253298	12.6889105	17.187199
21-09-19 15:30	2	12.750939	18.200235	12.812693
21-09-19 15:40	2	13.234602	13.387634	18.881214
21-09-19 15:50	2	14.4690275	11.704277	21.720034
21-09-19 16:00	2	26.731058	12.733839	12.733839
21-09-19 16:10	2	25.58835	14.83695	14.83695
21-09-19 16:20	2	18.987644	16.82874	16.819626
21-09-19 16:30	2	23.271502	23.353025	23.854763
21-09-19 16:40	2	15.134474	11.754817	11.570701
21-09-19 16:50	2	10.026098	17.03449	9.071558
21-09-19 17:00	2	11.982115	11.709616	12.073069
21-09-19 17:10	2	12.4957	11.761658	14.193495
21-09-19 17:20	2	17.2579	16.066647	21.213383
21-09-19 17:30	2	16.711742	24.271872	19.080412
21-09-19 17:40	2	16.904537	22.851109	15.589129
21-09-19 17:50	2	22.73568	11.95	11.95
21-09-19 18:00	2	18.457666	16.051144	19.621931
21-09-19 18:10	2	22.999674	22.112751	29.509304
21-09-19 18:20	2	23.9	23.9	36.579224
21-09-19 18:30	2	23.9	23.9	34.95396
21-09-19 18:40	2	23.9	23.9	29.275997
21-09-19 18:50	2	19.027851	24.7216	20.693165
21-09-19 19:00	2	12.873091	23.883093	12.876852
21-09-19 19:10	2	15.04359	13.501012	22.038887
21-09-19 19:20	2	16.893745	18.871042	12.588588
21-09-19 19:30	2	16.966578	19.84403	16.468903
21-09-19 19:40	2	16.44659	14.501409	18.866545
21-09-19 19:50	2	14.575836	18.284428	18.256449
21-09-19 20:00	2	17.71831	21.255512	17.13618
21-09-19 20:10	2	17.391346	24.61932	20.328316
21-09-19 20:20	2	14.051127	18.158154	25.267395
21-09-19 20:30	2	14.876978	16.67564	29.087591
21-09-19 20:40	2	22.956877	24.192633	25.194752
21-09-19 20:50	2	22.557848	22.743793	25.539648
21-09-19 21:00	2	14.979208	15.90671	19.92727
21-09-19 21:10	2	14.067464	19.101034	15.803419
21-09-19 21:20	2	21.986664	21.704071	20.89855
21-09-19 21:30	2	23.783484	21.146105	21.742395
21-09-19 21:40	2	14.186055	13.406141	19.156479
21-09-19 21:50	2	15.731813	13.68558	12.6512375
21-09-19 22:00	2	13.610327	18.178469	11.8763
21-09-19 22:10	2	11.276426	14.559496	11.964515
21-09-19 22:20	2	13.512113	18.591791	17.481337
21-09-19 22:30	2	17.775799	17.406979	17.601622
21-09-19 22:40	2	20.403297	15.784132	15.686482
21-09-19 22:50	2	21.77847	22.679533	23.162674
21-09-19 23:00	2	22.724041	28.65675	20.191868
21-09-19 23:10	2	18.436415	22.290478	13.288335
21-09-19 23:20	2	23.52429	19.552517	15.464849
21-09-19 23:30	2	13.575554	23.754097	13.658661
21-09-19 23:40	2	not_recorded	not_recorded	not_recorded
21-09-19 23:50	2	18.523676	15.071123	14.52088
21-09-20 00:00	2	21.776932	15.71783	15.222363
21-09-20 00:10	2	22.770025	21.551664	21.946186
21-09-20 00:20	2	24.196291	24.116413	21.895277
21-09-20 00:30	2	24.70287	26.902496	24.058046
21-09-20 00:40	2	19.553196	23.15057	17.664396
21-09-20 00:50	2	19.244375	20.62119	18.378117
21-09-20 01:00	2	19.21191	19.118807	19.841244
21-09-20 01:10	2	17.182589	8.162478	6.5437636
21-09-20 01:20	2	16.750143	20.405884	16.225302
21-09-20 01:30	2	21.096521	11.971888	13.41324
21-09-20 01:40	2	19.01087	17.147482	18.25479
21-09-20 01:50	2	22.67696	20.67995	16.640186
21-09-20 02:00	2	17.856857	17.495167	17.917078
21-09-20 02:10	2	22.584438	20.486914	19.409058
21-09-20 02:20	2	20.629948	19.751886	22.20658
21-09-20 02:30	2	22.94737	16.21553	16.208017
21-09-20 02:40	2	21.127666	17.663095	17.157549
21-09-20 02:50	2	19.73924	25.326765	21.23518
21-09-20 03:00	2	22.138075	25.331327	22.144785
21-09-20 03:10	2	35.909294	24.160944	23.955193
21-09-20 03:20	2	30.595875	26.41983	23.610865
21-09-20 03:30	2	25.253113	25.41935	19.657589
21-09-20 03:40	2	28.428864	25.942616	24.507841
21-09-20 03:50	2	23.941477	26.655216	23.906977
21-09-20 04:00	2	23.95	26.721008	23.95
21-09-20 04:10	2	22.977003	26.400827	22.953108
21-09-20 04:20	2	24.075172	25.3533	23.831152
21-09-20 04:30	2	24.856548	32.014046	23.877285
21-09-20 04:40	2	20.65941	24.03828	23.045433
21-09-20 04:50	2	13.651329	12.699085	18.446712
21-09-20 05:00	2	15.916829	13.03671	18.443333
21-09-20 05:10	2	15.70516	13.466673	15.959638
21-09-20 05:20	2	16.743956	12.877322	13.472933
21-09-20 05:30	2	21.935543	18.967957	14.652303
21-09-20 05:40	2	24.924427	13.794614	14.651042
21-09-20 05:50	2	18.610336	22.122969	19.518246
21-09-20 06:00	2	23.341747	12.984952	12.181994
21-09-20 06:10	2	21.186146	16.784985	15.362745
21-09-20 06:20	2	19.744251	16.055391	20.947208
21-09-20 06:30	2	20.344637	15.780428	17.582355
21-09-20 06:40	2	25.294939	15.546936	15.4436035
21-09-20 06:50	2	35.853092	23.789354	23.789354
21-09-20 07:00	3	21.128458	25.606085	16.37539
21-09-20 07:10	3	30.171413	23.905386	21.905552
21-09-20 07:20	3	25.059841	29.98087	18.63306
21-09-20 07:30	3	11.95	37.83666	11.95
21-09-20 07:40	3	25.34505	33.765568	25.137066
21-09-20 07:50	3	25.571447	30.547434	22.946337
21-09-20 08:00	3	22.43447	33.98869	22.43447
21-09-20 08:10	3	21.098965	20.301104	16.179111
21-09-20 08:20	3	25.125051	21.34678	18.499155
21-09-20 08:30	3	26.721008	33.83507	26.721008
21-09-20 08:40	3	24.206318	24.86437	26.721008
21-09-20 08:50	3	21.711594	23.2235	23.995071
21-09-20 09:00	3	12.869608	14.718277	24.445787
21-09-20 09:10	3	20.188519	16.64286	18.057789
21-09-20 09:20	3	24.505459	21.451855	17.930695
21-09-20 09:30	3	17.398449	33.551632	17.389978
21-09-20 09:40	3	22.815407	33.68026	22.803497
21-09-20 09:50	3	22.747366	30.236246	22.983532
21-09-20 10:00	3	12.899689	20.652586	14.693438
21-09-20 10:10	3	17.925135	20.553284	19.435747
21-09-20 10:20	3	19.108082	16.87381	20.009798
21-09-20 10:30	3	18.864246	19.23117	21.035843
21-09-20 10:40	3	14.791254	25.93338	17.123398
21-09-20 10:50	3	22.608614	20.538822	21.656534
21-09-20 11:00	3	35.9	23.9	23.9
21-09-20 11:10	3	20.221579	22.971094	17.630177
21-09-20 11:20	3	18.395044	18.909393	22.674004
21-09-20 11:30	3	11.402209	11.704269	19.275364
21-09-20 11:40	3	17.194551	24.812214	17.722034
21-09-20 11:50	3	21.22299	35.01707	21.2223
21-09-20 12:00	3	13.167746	17.093716	20.263477
21-09-20 12:10	3	10.844625	10.844625	23.567158
21-09-20 12:20	3	19.206568	19.020515	18.693478
21-09-20 12:30	3	14.195269	22.227015	14.388344
21-09-20 12:40	3	11.753334	11.753334	29.398602
21-09-20 12:50	3	8.20006	10.991697	29.096313
21-09-20 13:00	3	13.068866	33.806908	13.068866
21-09-20 13:10	3	13.3079605	36.434563	13.3079605
21-09-20 13:20	3	23.647556	27.002268	23.64756
21-09-20 13:30	3	25.15038	26.721008	28.20455
21-09-20 13:40	3	13.614197	26.581598	14.4319515
21-09-20 13:50	3	12.32459	28.96883	12.7779255
21-09-20 14:00	3	13.364901	19.865068	14.43615
21-09-20 14:10	3	19.212505	25.230003	19.245884
21-09-20 14:20	3	14.549629	12.518141	19.168133
21-09-20 14:30	3	16.935247	13.321643	13.321643
21-09-20 14:40	3	20.870321	20.867144	23.960049
21-09-20 14:50	3	23.876896	23.876896	23.95
21-09-20 15:00	3	23.9	23.855492	23.96415
21-09-20 15:10	3	26.630047	26.630047	31.558554
21-09-20 15:20	3	25.191765	20.186096	20.518457
21-09-20 15:30	3	17.5582	18.451126	17.797709
21-09-20 15:40	3	16.253439	16.895609	14.921999
21-09-20 15:50	3	13.36643	14.44426	14.421079
21-09-20 16:00	3	16.717945	14.319513	13.952771
21-09-20 16:10	3	17.080658	17.174398	16.807245
21-09-20 16:20	3	15.147824	13.867648	19.228642
21-09-20 16:30	3	16.899853	24.482128	16.899853
21-09-20 16:40	3	18.366482	16.235138	21.803326
21-09-20 16:50	3	12.311323	12.308916	26.654928
21-09-20 17:00	3	23.83065	23.83065	23.88054
21-09-20 17:10	3	23.9	23.9	23.95
21-09-20 17:20	3	23.9	23.9	23.95
21-09-20 17:30	3	23.62464	22.205332	22.312983
21-09-20 17:40	3	23.679361	22.883812	22.122343
21-09-20 17:50	3	25.097412	22.603148	20.961327
21-09-20 18:00	3	26.765736	16.899853	16.899853
21-09-20 18:10	3	26.765736	16.899853	16.899853
21-09-20 18:20	3	26.743618	16.921803	16.90089
21-09-20 18:30	3	26.765736	16.899853	16.899853
21-09-20 18:40	3	21.017246	30.819311	20.795107
21-09-20 18:50	3	23.9	37.04747	23.9
21-09-20 19:00	3	24.54526	35.467953	24.54526
21-09-20 19:10	3	26.715857	33.688366	26.721008
21-09-20 19:20	3	21.637615	30.03594	20.516811
21-09-20 19:30	3	19.545048	22.101099	15.901535
21-09-20 19:40	3	18.283249	13.068927	14.02538
21-09-20 19:50	3	17.087835	22.296352	15.761467
21-09-20 20:00	3	24.673317	25.766367	25.150208
21-09-20 20:10	3	22.42258	24.374521	24.685247
21-09-20 20:20	3	21.687206	21.541897	23.770105
21-09-20 20:30	3	16.252277	24.192335	16.139263
21-09-20 20:40	3	12.0	16.899853	12.0
21-09-20 20:50	3	12.014738	20.901974	12.006712
21-09-20 21:00	3	17.815668	25.346323	17.791431
21-09-20 21:10	3	13.989365	24.709805	11.999505
21-09-20 21:20	3	22.991623	20.576876	16.837404
21-09-20 21:30	3	21.761414	22.479343	20.817078
21-09-20 21:40	3	24.210455	25.808838	23.297855
21-09-20 21:50	3	33.43254	24.485361	23.9152
21-09-20 22:00	3	27.529507	18.392057	17.83907
21-09-20 22:10	3	13.512195	15.438751	18.237925
21-09-20 22:20	3	15.117966	22.869745	14.767845
21-09-20 22:30	3	23.113842	26.065289	22.455374
21-09-20 22:40	3	20.419796	25.39275	21.744623
21-09-20 22:50	3	20.844498	23.175404	24.003675
21-09-20 23:00	3	20.6041	22.21178	19.00644
21-09-20 23:10	3	22.720703	19.22186	19.335852
21-09-20 23:20	3	23.164669	10.290564	10.287206
21-09-20 23:30	3	13.907397	12.016832	17.29226
21-09-20 23:40	3	21.785557	14.867534	13.453394
21-09-20 23:50	3	17.727076	20.216032	12.689978
21-09-21 00:00	3	16.268099	24.714256	15.600655
21-09-21 00:10	3	15.68939	12.801297	16.496315
21-09-21 00:20	3	16.060493	23.090483	20.134212
21-09-21 00:30	3	20.649443	16.225065	15.201526
21-09-21 00:40	3	19.18565	17.331831	17.960537
21-09-21 00:50	3	19.42241	23.198534	19.302942
21-09-21 01:00	3	20.605923	12.266866	12.377047
21-09-21 01:10	3	23.810589	22.814148	24.520918
21-09-21 01:20	3	23.715519	20.079536	21.715527
21-09-21 01:30	3	23.183168	21.492472	22.215363
21-09-21 01:40	3	22.804739	13.761803	13.772863
21-09-21 01:50	3	22.631489	16.995806	16.990826
21-09-21 02:00	3	15.77099	18.22704	32.132095
21-09-21 02:10	3	14.501474	16.2744	29.567312
21-09-21 02:20	3	17.33311	21.62678	16.669321
21-09-21 02:30	3	25.174343	22.159853	21.66917
21-09-21 02:40	3	23.610472	22.49893	24.503353
21-09-21 02:50	3	26.807377	22.667583	21.331747
21-09-21 03:00	3	24.005842	16.355238	15.909651
21-09-21 03:10	3	21.009161	21.918163	17.407867
21-09-21 03:20	3	12.165226	12.889661	25.410189
21-09-21 03:30	3	14.703573	14.521914	17.212
21-09-21 03:40	3	16.791615	7.173871	6.826608
21-09-21 03:50	3	14.675379	11.329531	11.4229
21-09-21 04:00	3	12.791796	21.337595	12.008292
21-09-21 04:10	3	15.971064	15.305817	23.859377
21-09-21 04:20	3	13.975247	13.975247	22.759787
21-09-21 04:30	3	16.670391	21.4017	18.293587
21-09-21 04:40	3	12.443651	23.384611	12.153092
21-09-21 04:50	3	14.664618	28.327923	15.632093
21-09-21 05:00	3	18.168447	15.807762	24.248596
21-09-21 05:10	3	10.70756	23.706598	10.021278
21-09-21 05:20	3	18.84473	17.228542	14.2632675
21-09-21 05:30	3	30.025183	19.137608	20.786034
21-09-21 05:40	3	18.524715	17.089739	16.095713
21-09-21 05:50	3	19.970196	14.2117815	15.423819
21-09-21 06:00	3	20.479647	11.969467	15.4518
21-09-21 06:10	3	22.249989	25.436234	18.619795
21-09-21 06:20	3	27.990515	17.940544	19.087658
21-09-21 06:30	3	16.678053	20.446566	20.150402
21-09-21 06:40	3	18.685568	19.464003	14.228361
21-09-21 06:50	3	23.26987	25.379051	30.626379
21-09-21 07:00	4	23.9	23.9	35.9
21-09-21 07:10	4	18.083652	16.664055	32.87334
21-09-21 07:20	4	15.552302	15.552302	31.365963
21-09-21 07:30	4	22.879408	22.879408	34.37216
21-09-21 07:40	4	14.218252	13.782515	24.246992
21-09-21 07:50	4	23.88613	22.699709	23.538967
21-09-21 08:00	4	24.776333	23.9	23.9
21-09-21 08:10	4	23.766617	23.9	23.544323
21-09-21 08:20	4	21.519678	22.348005	21.558992
21-09-21 08:30	4	17.340239	24.949986	18.179611
21-09-21 08:40	4	14.819031	16.153757	14.069204
21-09-21 08:50	4	18.942127	4.821749	4.9877563
21-09-21 09:00	4	12.364023	14.831659	15.091641
21-09-21 09:10	4	22.035402	35.9	22.035402
21-09-21 09:20	4	19.09628	28.448101	20.185642
21-09-21 09:30	4	23.108473	23.147095	23.906841
21-09-21 09:40	4	23.830292	23.95	23.830292
21-09-21 09:50	4	25.047472	19.080376	19.050749
21-09-21 10:00	4	19.22187	18.596447	13.576315
21-09-21 10:10	4	12.974302	20.51424	11.171053
21-09-21 10:20	4	17.658829	21.46565	16.92576
21-09-21 10:30	4	20.473265	17.717022	20.796133
21-09-21 10:40	4	17.742168	16.532295	16.629894
21-09-21 10:50	4	23.583422	19.839388	21.291548
21-09-21 11:00	4	24.29308	20.20171	21.693943
21-09-21 11:10	4	12.829199	14.746002	21.766476
21-09-21 11:20	4	26.35967	17.328327	20.929485
21-09-21 11:30	4	14.360773	23.901451	16.466831
21-09-21 11:40	4	23.173466	13.022313	11.916938
21-09-21 11:50	4	17.780863	13.2658205	13.2658205
21-09-21 12:00	4	22.459774	21.91383	20.489668
21-09-21 12:10	4	14.711184	15.162827	22.835953
21-09-21 12:20	4	11.95	11.95	23.95
21-09-21 12:30	4	13.581525	11.954894	21.02187
21-09-21 12:40	4	22.159885	18.767178	20.033817
21-09-21 12:50	4	15.144842	9.711077	9.875998
21-09-21 13:00	4	15.739385	15.818791	15.739385
21-09-21 13:10	4	16.899853	16.935247	16.899853
21-09-21 13:20	4	14.219664	14.213626	19.185612
21-09-21 13:30	4	7.000264	11.652589	5.8390493
21-09-21 13:40	4	20.206905	24.160944	20.241425
21-09-21 13:50	4	11.95	23.17105	11.95
21-09-21 14:00	4	11.95	18.610134	12.2244
21-09-21 14:10	4	12.649896	18.39732	13.267962
21-09-21 14:20	4	13.167753	13.923235	14.064278
21-09-21 14:30	4	10.205615	16.72778	19.49773
21-09-21 14:40	4	13.302397	14.863849	24.120281
21-09-21 14:50	4	20.858252	15.09564	19.892635
21-09-21 15:00	4	10.540049	10.430661	11.909109
21-09-21 15:10	4	12.407732	16.437551	12.513839
21-09-21 15:20	4	12.942148	15.84664	12.955908
21-09-21 15:30	4	16.935247	16.935247	16.935247
21-09-21 15:40	4	16.935247	16.935247	16.935247
21-09-21 15:50	4	12.946101	12.977687	12.933726
21-09-21 16:00	4	16.422033	16.43508	24.612478
21-09-21 16:10	4	12.506405	14.634806	13.411588
21-09-21 16:20	4	12.269034	17.165827	21.013056
21-09-21 16:30	4	12.013617	12.013617	33.81308
21-09-21 16:40	4	17.987307	20.947443	22.811184
21-09-21 16:50	4	23.706314	23.56505	21.721157
21-09-21 17:00	4	19.666014	11.944	11.944
21-09-21 17:10	4	9.821406	9.039381	13.16553
21-09-21 17:20	4	4.869625	4.869625	16.899853
21-09-21 17:30	4	12.651593	13.124591	15.274651
21-09-21 17:40	4	11.990629	11.991365	12.115486
21-09-21 17:50	4	11.891721	13.471445	17.085964
21-09-21 18:00	4	16.502504	14.387507	19.08856
21-09-21 18:10	4	24.624432	8.813714	8.813714
21-09-21 18:20	4	22.606634	14.841316	14.173933
21-09-21 18:30	4	13.503296	13.287122	13.281652
21-09-21 18:40	4	19.686764	11.651388	13.338118
21-09-21 18:50	4	23.136114	20.716412	23.134813
21-09-21 19:00	4	19.00058	18.853998	23.31546
21-09-21 19:10	4	13.6562195	13.263888	15.261577
21-09-21 19:20	4	15.405162	16.358608	15.037638
21-09-21 19:30	4	29.61497	18.625525	18.458197
21-09-21 19:40	4	19.907549	17.624722	15.300024
21-09-21 19:50	4	18.022541	18.882122	18.64012
21-09-21 20:00	4	16.466373	16.894258	16.720745
21-09-21 20:10	4	15.270643	24.70368	16.893291
21-09-21 20:20	4	19.132511	24.352217	21.31678
21-09-21 20:30	4	18.890118	18.890118	26.748337
21-09-21 20:40	4	25.771917	26.45039	27.107458
21-09-21 20:50	4	16.307491	22.876637	17.302021
21-09-21 21:00	4	19.100061	21.98985	19.128674
21-09-21 21:10	4	20.929256	15.28925	14.795019
21-09-21 21:20	4	19.754482	13.953486	14.667506
21-09-21 21:30	4	23.84851	21.380985	18.276745
21-09-21 21:40	4	30.640133	19.005762	17.858591
21-09-21 21:50	4	24.63625	26.05372	24.532751
21-09-21 22:00	4	24.22439	24.629135	27.442028
21-09-21 22:10	4	25.85325	20.671864	23.700104
21-09-21 22:20	4	15.368876	19.906063	13.113925
21-09-21 22:30	4	25.476246	15.78674	14.668902
21-09-21 22:40	4	21.868845	22.596485	22.019934
21-09-21 22:50	4	21.434912	20.615053	19.029476
21-09-21 23:00	4	36.76258	23.858118	23.85859
21-09-21 23:10	4	17.332073	31.056616	16.275867
21-09-21 23:20	4	17.385212	22.387976	18.982428
21-09-21 23:30	4	21.277317	18.232689	18.491407
21-09-21 23:40	4	16.91135	19.724255	18.683338
21-09-21 23:50	4	20.6243	15.414408	17.958084
21-09-22 00:00	4	16.50201	13.530591	20.222881
21-09-22 00:10	4	22.312412	21.605124	22.156223
21-09-22 00:20	4	17.382717	21.734844	14.521383
21-09-22 00:30	4	11.692815	32.910576	11.471578
21-09-22 00:40	4	28.429348	20.373884	16.972118
21-09-22 00:50	4	17.306215	29.483282	18.59438
21-09-22 01:00	4	21.502735	19.288029	23.464746
21-09-22 01:10	4	15.620066	15.619512	19.537498
21-09-22 01:20	4	21.141676	19.02625	24.515627
21-09-22 01:30	4	22.587467	22.968468	23.335634
21-09-22 01:40	4	28.857563	25.45741	23.786251
21-09-22 01:50	4	34.03075	17.239796	15.827353
21-09-22 02:00	4	19.494097	18.201195	18.385593
21-09-22 02:10	4	14.680438	18.33752	17.222088
21-09-22 02:20	4	17.41947	18.975063	17.867977
21-09-22 02:30	4	18.8285	19.74799	17.191282
21-09-22 02:40	4	20.067661	18.681473	18.69715
21-09-22 02:50	4	16.692066	19.383177	19.705978
21-09-22 03:00	4	23.688786	25.053045	20.787025
21-09-22 03:10	4	21.039433	28.647556	19.788593
21-09-22 03:20	4	22.925411	15.8865795	17.278774
21-09-22 03:30	4	30.279886	19.606476	17.418121
21-09-22 03:40	4	27.951488	20.765158	20.762669
21-09-22 03:50	4	19.441399	18.954185	19.24286
21-09-22 04:00	4	29.539997	15.346273	13.659947
21-09-22 04:10	4	26.625732	14.594737	14.594737
21-09-22 04:20	4	29.233414	21.04882	22.081814
21-09-22 04:30	4	27.872824	16.55967	21.335577
21-09-22 04:40	4	16.97475	17.738209	25.300365
21-09-22 04:50	4	24.478378	31.004034	22.772112
21-09-22 05:00	4	20.841068	28.11163	25.388414
21-09-22 05:10	4	20.793804	20.368587	25.190641
21-09-22 05:20	4	18.236084	22.183756	20.847847
21-09-22 05:30	4	20.48733	14.84743	13.742048
21-09-22 05:40	4	28.234722	16.228956	16.769299
21-09-22 05:50	4	22.743843	18.000324	14.19442
21-09-22 06:00	4	15.218351	12.886722	15.276959
21-09-22 06:10	4	18.039234	15.910196	16.105303
21-09-22 06:20	4	17.727184	15.273318	15.475642
21-09-22 06:30	4	16.83086	19.931875	19.874458
21-09-22 06:40	4	29.772858	25.128635	24.841225
21-09-22 06:50	4	17.672499	17.717651	23.468643
21-09-22 07:00	5	21.529495	21.883472	29.965382
21-09-22 07:10	5	20.66354	20.66354	29.413544
21-09-22 07:20	5	21.611107	20.894508	25.400063
21-09-22 07:30	5	27.061554	19.686798	19.624987
21-09-22 07:40	5	25.81926	21.91836	21.801939
21-09-22 07:50	5	24.97811	23.9	23.9
21-09-22 08:00	5	23.95	23.9	23.9
21-09-22 08:10	5	15.192248	25.934525	15.160258
21-09-22 08:20	5	14.199153	28.750116	14.199153
21-09-22 08:30	5	18.178995	35.239384	17.479412
21-09-22 08:40	5	35.9	23.9	23.9
21-09-22 08:50	5	21.764433	14.936727	14.779238
21-09-22 09:00	5	11.162493	11.145266	12.199232
21-09-22 09:10	5	11.939644	11.930556	11.979352
21-09-22 09:20	5	13.601316	13.648737	13.714476
21-09-22 09:30	5	11.955925	12.289995	13.423315
21-09-22 09:40	5	17.220982	17.246685	28.168854
21-09-22 09:50	5	17.744007	19.491966	19.576029
21-09-22 10:00	5	20.836214	16.724567	16.69199
21-09-22 10:10	5	28.678991	18.815903	18.821157
21-09-22 10:20	5	27.122238	22.67741	24.72229
21-09-22 10:30	5	26.708548	14.687436	16.332066
21-09-22 10:40	5	11.948612	12.343214	16.22726
21-09-22 10:50	5	19.78923	13.051272	14.017064
21-09-22 11:00	5	18.182522	21.03542	18.113398
21-09-22 11:10	5	17.579266	16.320103	16.148304
21-09-22 11:20	5	15.282877	17.992737	15.320633
21-09-22 11:30	5	17.321217	16.898014	17.324854
21-09-22 11:40	5	22.37591	19.760159	21.218445
21-09-22 11:50	5	17.855873	19.417852	19.13815
21-09-22 12:00	5	15.665662	13.187902	19.562023
21-09-22 12:10	5	23.989578	23.85925	23.199009
21-09-22 12:20	5	23.9	23.9	23.95
21-09-22 12:30	5	23.9	23.9	23.95
21-09-22 12:40	5	24.409132	21.48727	21.579023
21-09-22 12:50	5	16.393684	16.788965	24.249386
21-09-22 13:00	5	23.741693	21.792707	24.720722
21-09-22 13:10	5	12.85306	23.742546	12.678946
21-09-22 13:20	5	11.753104	17.001904	15.570442
21-09-22 13:30	5	17.069492	19.977232	17.093761
21-09-22 13:40	5	23.905926	23.872269	23.922117
21-09-22 13:50	5	23.9	23.9	23.95
21-09-22 14:00	5	20.825665	16.511713	18.8796
21-09-22 14:10	5	23.9	11.95	11.95
21-09-22 14:20	5	23.9	11.95	11.95
21-09-22 14:30	5	23.9	14.754349	14.766001
21-09-22 14:40	5	9.092382	14.291939	12.648092
21-09-22 14:50	5	15.382349	14.334043	16.457851
21-09-22 15:00	5	14.026964	14.4173765	14.026964
21-09-22 15:10	5	11.95	11.95	11.95
21-09-22 15:20	5	12.472914	14.595963	11.837732
21-09-22 15:30	5	4.42628	5.413176	11.95
21-09-22 15:40	5	8.738969	12.350976	11.95551
21-09-22 15:50	5	11.971786	11.529103	9.143311
21-09-22 16:00	5	22.515427	10.959704	10.937813
21-09-22 16:10	5	18.865177	13.773499	11.786149
21-09-22 16:20	5	13.070643	19.136028	13.070643
21-09-22 16:30	5	14.739082	14.778275	14.739082
21-09-22 16:40	5	12.126637	12.356143	12.123835
21-09-22 16:50	5	12.248159	21.595608	12.613234
21-09-22 17:00	5	11.95	23.953812	11.95
21-09-22 17:10	5	19.412376	21.368214	18.100191
21-09-22 17:20	5	13.09259	2.7584584	2.7584584
21-09-22 17:30	5	21.748379	11.593859	11.593859
21-09-22 17:40	5	16.897493	12.509626	15.301862
21-09-22 17:50	5	20.829311	12.018305	12.266222
21-09-22 18:00	5	14.480985	11.993961	12.376839
21-09-22 18:10	5	11.9711485	11.9711485	12.021078
21-09-22 18:20	5	16.825743	13.125485	13.270073
21-09-22 18:30	5	21.549887	11.95	11.95
21-09-22 18:40	5	17.717564	15.228435	19.887175
21-09-22 18:50	5	7.492879	7.8708105	21.706043
21-09-22 19:00	5	15.827795	23.615889	18.37278
21-09-22 19:10	5	16.899853	26.759876	16.899853
21-09-22 19:20	5	26.14476	14.745547	16.526937
21-09-22 19:30	5	22.420118	11.977452	13.500772
21-09-22 19:40	5	21.166937	20.295485	13.977066
21-09-22 19:50	5	12.973866	20.515722	16.906517
21-09-22 20:00	5	5.7963285	5.848525	16.869844
21-09-22 20:10	5	17.134146	17.781275	17.112833
21-09-22 20:20	5	23.75618	12.248397	13.659752
21-09-22 20:30	5	12.49124	12.390266	13.2708435
21-09-22 20:40	5	15.247513	19.598347	15.454779
21-09-22 20:50	5	15.960104	22.558697	15.468691
21-09-22 21:00	5	15.668821	15.598032	13.893764
21-09-22 21:10	5	23.593636	13.939456	13.939456
21-09-22 21:20	5	22.737928	13.385157	13.448398
21-09-22 21:30	5	21.279667	13.162674	9.859541
21-09-22 21:40	5	14.358357	16.035639	19.712399
21-09-22 21:50	5	28.345325	8.228906	8.130247
21-09-22 22:00	5	22.12325	20.493488	17.85194
21-09-22 22:10	5	20.571928	20.563934	14.818662
21-09-22 22:20	5	26.867102	17.04309	17.04309
21-09-22 22:30	5	22.314234	21.21146	27.12563
21-09-22 22:40	5	24.961735	21.002073	26.674957
21-09-22 22:50	5	24.226236	16.108088	15.856302
21-09-22 23:00	5	21.432453	20.757198	18.943554
21-09-22 23:10	5	15.051547	17.807985	13.856047
21-09-22 23:20	5	24.658024	24.498886	20.164337
21-09-22 23:30	5	27.047995	20.590145	16.24679
21-09-22 23:40	5	14.9078245	16.584967	15.049817
21-09-22 23:50	5	14.254984	22.712563	13.487175
21-09-23 00:00	5	18.939676	12.88934	11.870413
21-09-23 00:10	5	19.402386	18.20871	18.620502
21-09-23 00:20	5	20.799236	15.4998455	14.826902
21-09-23 00:30	5	14.231749	29.943338	13.273458
21-09-23 00:40	5	17.0885	24.820988	17.42058
21-09-23 00:50	5	15.803282	20.49294	15.303348
21-09-23 01:00	5	18.372755	14.811514	16.314875
21-09-23 01:10	5	23.044529	18.143631	16.487085
21-09-23 01:20	5	13.708679	15.187947	14.57027
21-09-23 01:30	5	17.413431	26.246464	15.348099
21-09-23 01:40	5	22.057934	15.025287	14.658328
21-09-23 01:50	5	16.45293	11.896524	10.782736
21-09-23 02:00	5	17.547298	17.44965	22.824013
21-09-23 02:10	5	15.65272	15.604042	25.115213
21-09-23 02:20	5	23.986202	16.299723	16.19035
21-09-23 02:30	5	27.495758	15.041461	14.748465
21-09-23 02:40	5	28.403189	25.633936	24.605366
21-09-23 02:50	5	35.95753	22.61418	22.61418
21-09-23 03:00	5	35.9	16.794529	16.794529
21-09-23 03:10	5	28.000162	25.840786	23.679705
21-09-23 03:20	5	27.634731	29.711353	22.5353
21-09-23 03:30	5	22.254526	23.773375	30.683517
21-09-23 03:40	5	16.67349	18.250433	16.139698
21-09-23 03:50	5	18.06174	19.31767	13.816905
21-09-23 04:00	5	20.295712	21.435144	19.554752
21-09-23 04:10	5	19.307724	13.849689	12.214141
21-09-23 04:20	5	19.034847	14.621196	14.937449
21-09-23 04:30	5	21.24594	16.399508	17.96471
21-09-23 04:40	5	16.322298	19.960203	17.668272
21-09-23 04:50	5	19.470795	16.911526	16.790361
21-09-23 05:00	5	21.865477	22.624458	21.805447
21-09-23 05:10	5	22.453245	20.848454	20.892384
21-09-23 05:20	5	20.626026	19.39352	24.570295
21-09-23 05:30	5	20.026867	18.154667	20.79295
21-09-23 05:40	5	24.110142	19.092615	19.896547
21-09-23 05:50	5	19.649088	21.18591	21.984583
21-09-23 06:00	5	27.337616	19.876587	25.154758
21-09-23 06:10	5	19.513086	26.193409	23.223928
21-09-23 06:20	5	23.067822	23.758839	21.428572
21-09-23 06:30	5	20.513798	20.3779	17.04108
21-09-23 06:40	5	24.881302	25.344406	19.85851
21-09-23 06:50	5	15.218244	23.88461	18.462387
21-09-23 07:00	6	15.865901	28.329977	15.912862
21-09-23 07:10	6	23.9	37.83666	23.9
21-09-23 07:20	6	21.66169	31.230286	22.24485
21-09-23 07:30	6	21.046326	8.520961	11.661728
21-09-23 07:40	6	12.853871	12.857516	13.755053
21-09-23 07:50	6	12.122781	12.122781	25.552996
21-09-23 08:00	6	23.9	23.9	23.95
21-09-23 08:10	6	23.9	23.9	23.95
21-09-23 08:20	6	23.9	23.9	23.963566
21-09-23 08:30	6	23.9	23.9	23.95
21-09-23 08:40	6	23.895542	23.895542	23.945538
21-09-23 08:50	6	21.590122	21.637074	22.632128
21-09-23 09:00	6	10.11149	9.298718	11.95
21-09-23 09:10	6	26.72858	19.028728	19.028728
21-09-23 09:20	6	24.519743	22.713366	22.713366
21-09-23 09:30	6	15.601927	12.71771	12.613071
21-09-23 09:40	6	14.2606535	13.866292	14.295087
21-09-23 09:50	6	22.865946	22.43828	21.470003
21-09-23 10:00	6	17.83045	19.780973	23.468964
21-09-23 10:10	6	12.407936	30.0038	12.700925
21-09-23 10:20	6	not_recorded	not_recorded	not_recorded
21-09-23 10:30	6	not_recorded	not_recorded	not_recorded
21-09-23 10:40	6	not_recorded	not_recorded	not_recorded
21-09-23 10:50	6	not_recorded	not_recorded	not_recorded
21-09-23 11:00	6	not_recorded	not_recorded	not_recorded
21-09-23 11:10	6	not_recorded	not_recorded	not_recorded
21-09-23 11:20	6	not_recorded	not_recorded	not_recorded
21-09-23 11:30	6	not_recorded	not_recorded	not_recorded
21-09-23 11:40	6	not_recorded	not_recorded	not_recorded
21-09-23 11:50	6	not_recorded	not_recorded	not_recorded
21-09-23 12:00	6	not_recorded	not_recorded	not_recorded
21-09-23 12:10	6	not_recorded	not_recorded	not_recorded
21-09-23 12:20	6	not_recorded	not_recorded	not_recorded
21-09-23 12:30	6	not_recorded	not_recorded	not_recorded
21-09-23 12:40	6	not_recorded	not_recorded	not_recorded
21-09-23 12:50	6	not_recorded	not_recorded	not_recorded
21-09-23 13:00	6	not_recorded	not_recorded	not_recorded
21-09-23 13:10	6	not_recorded	not_recorded	not_recorded
21-09-23 13:20	6	not_recorded	not_recorded	not_recorded
21-09-23 13:30	6	not_recorded	not_recorded	not_recorded
21-09-23 13:40	6	not_recorded	not_recorded	not_recorded
21-09-23 13:50	6	not_recorded	not_recorded	not_recorded
21-09-23 14:00	6	not_recorded	not_recorded	not_recorded
21-09-23 14:10	6	not_recorded	not_recorded	not_recorded
21-09-23 14:20	6	not_recorded	not_recorded	not_recorded
21-09-23 14:30	6	not_recorded	not_recorded	not_recorded
21-09-23 14:40	6	not_recorded	not_recorded	not_recorded
21-09-23 14:50	6	not_recorded	not_recorded	not_recorded
21-09-23 15:00	6	not_recorded	not_recorded	not_recorded
21-09-23 15:10	6	not_recorded	not_recorded	not_recorded
21-09-23 15:20	6	not_recorded	not_recorded	not_recorded
21-09-23 15:30	6	not_recorded	not_recorded	not_recorded
21-09-23 15:40	6	not_recorded	not_recorded	not_recorded
21-09-23 15:50	6	not_recorded	not_recorded	not_recorded
21-09-23 16:00	6	not_recorded	not_recorded	not_recorded
21-09-23 16:10	6	not_recorded	not_recorded	not_recorded
21-09-23 16:20	6	not_recorded	not_recorded	not_recorded
21-09-23 16:30	6	not_recorded	not_recorded	not_recorded
21-09-23 16:40	6	not_recorded	not_recorded	not_recorded
21-09-23 16:50	6	not_recorded	not_recorded	not_recorded
21-09-23 17:00	6	not_recorded	not_recorded	not_recorded
21-09-23 17:10	6	not_recorded	not_recorded	not_recorded
21-09-23 17:20	6	not_recorded	not_recorded	not_recorded
21-09-23 17:30	6	not_recorded	not_recorded	not_recorded
21-09-23 17:40	6	not_recorded	not_recorded	not_recorded
21-09-23 17:50	6	not_recorded	not_recorded	not_recorded
21-09-23 18:00	6	not_recorded	not_recorded	not_recorded
21-09-23 18:10	6	not_recorded	not_recorded	not_recorded
21-09-23 18:20	6	not_recorded	not_recorded	not_recorded
21-09-23 18:30	6	not_recorded	not_recorded	not_recorded
21-09-23 18:40	6	not_recorded	not_recorded	not_recorded
21-09-23 18:50	6	not_recorded	not_recorded	not_recorded
21-09-23 19:00	6	not_recorded	not_recorded	not_recorded
21-09-23 19:10	6	not_recorded	not_recorded	not_recorded
21-09-23 19:20	6	not_recorded	not_recorded	not_recorded
21-09-23 19:30	6	not_recorded	not_recorded	not_recorded
21-09-23 19:40	6	not_recorded	not_recorded	not_recorded
21-09-23 19:50	6	not_recorded	not_recorded	not_recorded
21-09-23 20:00	6	not_recorded	not_recorded	not_recorded
21-09-23 20:10	6	not_recorded	not_recorded	not_recorded
21-09-23 20:20	6	not_recorded	not_recorded	not_recorded
21-09-23 20:30	6	not_recorded	not_recorded	not_recorded
21-09-23 20:40	6	not_recorded	not_recorded	not_recorded
21-09-23 20:50	6	not_recorded	not_recorded	not_recorded
21-09-23 21:00	6	not_recorded	not_recorded	not_recorded
21-09-23 21:10	6	not_recorded	not_recorded	not_recorded
21-09-23 21:20	6	not_recorded	not_recorded	not_recorded
21-09-23 21:30	6	not_recorded	not_recorded	not_recorded
21-09-23 21:40	6	not_recorded	not_recorded	not_recorded
21-09-23 21:50	6	not_recorded	not_recorded	not_recorded
21-09-23 22:00	6	not_recorded	not_recorded	not_recorded
21-09-23 22:10	6	not_recorded	not_recorded	not_recorded
21-09-23 22:20	6	not_recorded	not_recorded	not_recorded
21-09-23 22:30	6	not_recorded	not_recorded	not_recorded
21-09-23 22:40	6	not_recorded	not_recorded	not_recorded
21-09-23 22:50	6	not_recorded	not_recorded	not_recorded
21-09-23 23:00	6	not_recorded	not_recorded	not_recorded
21-09-23 23:10	6	not_recorded	not_recorded	not_recorded
21-09-23 23:20	6	not_recorded	not_recorded	not_recorded
21-09-23 23:30	6	not_recorded	not_recorded	not_recorded
21-09-23 23:40	6	not_recorded	not_recorded	not_recorded
21-09-23 23:50	6	not_recorded	not_recorded	not_recorded
21-09-24 00:00	6	not_recorded	not_recorded	not_recorded
21-09-24 00:10	6	not_recorded	not_recorded	not_recorded
21-09-24 00:20	6	not_recorded	not_recorded	not_recorded
21-09-24 00:30	6	not_recorded	not_recorded	not_recorded
21-09-24 00:40	6	not_recorded	not_recorded	not_recorded
21-09-24 00:50	6	not_recorded	not_recorded	not_recorded
21-09-24 01:00	6	not_recorded	not_recorded	not_recorded
21-09-24 01:10	6	not_recorded	not_recorded	not_recorded
21-09-24 01:20	6	not_recorded	not_recorded	not_recorded
21-09-24 01:30	6	not_recorded	not_recorded	not_recorded
21-09-24 01:40	6	not_recorded	not_recorded	not_recorded
21-09-24 01:50	6	not_recorded	not_recorded	not_recorded
21-09-24 02:00	6	not_recorded	not_recorded	not_recorded
21-09-24 02:10	6	not_recorded	not_recorded	not_recorded
21-09-24 02:20	6	not_recorded	not_recorded	not_recorded
21-09-24 02:30	6	not_recorded	not_recorded	not_recorded
21-09-24 02:40	6	not_recorded	not_recorded	not_recorded
21-09-24 02:50	6	not_recorded	not_recorded	not_recorded
21-09-24 03:00	6	not_recorded	not_recorded	not_recorded
21-09-24 03:10	6	not_recorded	not_recorded	not_recorded
21-09-24 03:20	6	not_recorded	not_recorded	not_recorded
21-09-24 03:30	6	not_recorded	not_recorded	not_recorded
21-09-24 03:40	6	not_recorded	not_recorded	not_recorded
21-09-24 03:50	6	not_recorded	not_recorded	not_recorded
21-09-24 04:00	6	not_recorded	not_recorded	not_recorded
21-09-24 04:10	6	not_recorded	not_recorded	not_recorded
21-09-24 04:20	6	not_recorded	not_recorded	not_recorded
21-09-24 04:30	6	not_recorded	not_recorded	not_recorded
21-09-24 04:40	6	not_recorded	not_recorded	not_recorded
21-09-24 04:50	6	not_recorded	not_recorded	not_recorded
21-09-24 05:00	6	not_recorded	not_recorded	not_recorded
21-09-24 05:10	6	not_recorded	not_recorded	not_recorded
21-09-24 05:20	6	not_recorded	not_recorded	not_recorded
21-09-24 05:30	6	not_recorded	not_recorded	not_recorded
21-09-24 05:40	6	not_recorded	not_recorded	not_recorded
21-09-24 05:50	6	not_recorded	not_recorded	not_recorded
21-09-24 06:00	6	not_recorded	not_recorded	not_recorded
21-09-24 06:10	6	not_recorded	not_recorded	not_recorded
21-09-24 06:20	6	not_recorded	not_recorded	not_recorded
21-09-24 06:30	6	not_recorded	not_recorded	not_recorded
21-09-24 06:40	6	not_recorded	not_recorded	not_recorded
21-09-24 06:50	6	not_recorded	not_recorded	not_recorded
