# Supplementary material for: Rodent home cage monitoring for preclinical safety pharmacology assessment: results of a multi-company validation evaluating nonclinical and clinical data from three compounds
Source: Front Toxicol. 2025 Nov 5;7:1655330. doi: 10.3389/ftox.2025.1655330 (PMC12626872; doi:10.3389/ftox.2025.1655330)
Supplement: Supplementary file 1 [file DataSheet1.zip › GSK/GSK_Separation_VEH_Cage-1.csv]

timestamp	day_index	985141003627866	985141003627867	985141003627868
21-09-03 07:00	-4	not_recorded	not_recorded	not_recorded
21-09-03 07:10	-4	not_recorded	not_recorded	not_recorded
21-09-03 07:20	-4	not_recorded	not_recorded	not_recorded
21-09-03 07:30	-4	not_recorded	not_recorded	not_recorded
21-09-03 07:40	-4	not_recorded	not_recorded	not_recorded
21-09-03 07:50	-4	not_recorded	not_recorded	not_recorded
21-09-03 08:00	-4	not_recorded	not_recorded	not_recorded
21-09-03 08:10	-4	not_recorded	not_recorded	not_recorded
21-09-03 08:20	-4	not_recorded	not_recorded	not_recorded
21-09-03 08:30	-4	not_recorded	not_recorded	not_recorded
21-09-03 08:40	-4	not_recorded	not_recorded	not_recorded
21-09-03 08:50	-4	not_recorded	not_recorded	not_recorded
21-09-03 09:00	-4	not_recorded	not_recorded	not_recorded
21-09-03 09:10	-4	not_recorded	not_recorded	not_recorded
21-09-03 09:20	-4	not_recorded	not_recorded	not_recorded
21-09-03 09:30	-4	not_recorded	not_recorded	not_recorded
21-09-03 09:40	-4	not_recorded	not_recorded	not_recorded
21-09-03 09:50	-4	15.717219	14.672646	15.496294
21-09-03 10:00	-4	19.091192	19.524403	16.734756
21-09-03 10:10	-4	26.16488	23.671762	23.53367
21-09-03 10:20	-4	16.154789	13.952176	20.361303
21-09-03 10:30	-4	25.614273	18.772055	23.9
21-09-03 10:40	-4	35.9	23.9	23.9
21-09-03 10:50	-4	35.9	23.375793	23.375793
21-09-03 11:00	-4	27.564	15.550688	15.550688
21-09-03 11:10	-4	23.95	11.952789	11.952789
21-09-03 11:20	-4	23.830753	10.654127	11.810714
21-09-03 11:30	-4	11.95	11.95	23.95
21-09-03 11:40	-4	11.95	11.95	23.95
21-09-03 11:50	-4	11.95	11.95	23.95
21-09-03 12:00	-4	12.028908	11.970283	23.883755
21-09-03 12:10	-4	13.50162	12.801401	23.239895
21-09-03 12:20	-4	22.401173	19.905125	23.686901
21-09-03 12:30	-4	17.842037	16.547997	24.09291
21-09-03 12:40	-4	12.616194	11.95	11.95
21-09-03 12:50	-4	11.9298935	11.9298935	13.741405
21-09-03 13:00	-4	11.953119	11.95	11.95
21-09-03 13:10	-4	11.950644	11.947306	13.701834
21-09-03 13:20	-4	14.776599	14.829829	15.465666
21-09-03 13:30	-4	24.924805	24.997997	26.436777
21-09-03 13:40	-4	23.59018	23.781614	23.974554
21-09-03 13:50	-4	14.793358	17.59518	18.172352
21-09-03 14:00	-4	13.312752	13.837702	15.52225
21-09-03 14:10	-4	11.95	11.95	12.936017
21-09-03 14:20	-4	11.941897	11.941897	11.95
21-09-03 14:30	-4	14.996867	14.799703	15.015068
21-09-03 14:40	-4	15.759768	20.001345	18.034615
21-09-03 14:50	-4	16.898705	19.122728	20.139261
21-09-03 15:00	-4	12.141609	14.875753	22.66221
21-09-03 15:10	-4	13.164762	13.281248	23.788645
21-09-03 15:20	-4	26.721943	24.071611	24.071611
21-09-03 15:30	-4	19.651457	17.100111	17.980421
21-09-03 15:40	-4	25.203344	15.53774	15.53774
21-09-03 15:50	-4	18.097813	14.354521	14.341573
21-09-03 16:00	-4	20.90229	18.96363	20.239603
21-09-03 16:10	-4	20.053864	15.959795	15.985407
21-09-03 16:20	-4	22.77544	9.7668	9.774498
21-09-03 16:30	-4	26.721008	26.721008	26.765736
21-09-03 16:40	-4	21.774487	24.092995	22.856007
21-09-03 16:50	-4	20.652805	20.690226	23.011366
21-09-03 17:00	-4	25.138893	23.95	23.921959
21-09-03 17:10	-4	26.721008	23.95	23.95
21-09-03 17:20	-4	24.071611	12.726958	12.726958
21-09-03 17:30	-4	14.457385	13.587181	14.113193
21-09-03 17:40	-4	14.861937	20.156769	20.724056
21-09-03 17:50	-4	17.08837	17.08837	26.738754
21-09-03 18:00	-4	16.899853	20.375319	22.432968
21-09-03 18:10	-4	14.371374	14.388441	21.95976
21-09-03 18:20	-4	21.298113	12.374793	14.493604
21-09-03 18:30	-4	23.883774	11.95	11.95
21-09-03 18:40	-4	17.38596	15.936933	15.936933
21-09-03 18:50	-4	18.991598	17.307144	18.2793
21-09-03 19:00	-4	15.3159485	14.692082	22.678955
21-09-03 19:10	-4	23.972305	23.518276	24.948326
21-09-03 19:20	-4	23.95	23.95	26.721008
21-09-03 19:30	-4	21.417685	22.232729	20.339321
21-09-03 19:40	-4	12.01824	12.153646	11.91939
21-09-03 19:50	-4	19.46664	14.358887	11.435389
21-09-03 20:00	-4	12.874789	13.451546	18.273882
21-09-03 20:10	-4	18.982224	17.420467	15.364359
21-09-03 20:20	-4	25.930527	15.683046	16.071688
21-09-03 20:30	-4	15.338712	14.129184	27.74199
21-09-03 20:40	-4	19.169304	16.537958	21.79459
21-09-03 20:50	-4	16.299162	17.249128	10.464735
21-09-03 21:00	-4	23.444868	19.229193	17.70611
21-09-03 21:10	-4	31.400024	13.998863	13.998863
21-09-03 21:20	-4	31.42358	21.259283	21.292162
21-09-03 21:30	-4	19.476772	18.37341	23.975887
21-09-03 21:40	-4	22.84927	25.523733	22.711742
21-09-03 21:50	-4	14.687439	14.054991	15.158463
21-09-03 22:00	-4	16.763647	22.369934	18.095156
21-09-03 22:10	-4	14.781456	28.469397	14.781456
21-09-03 22:20	-4	16.152369	19.905455	19.476337
21-09-03 22:30	-4	17.932281	22.15719	23.147345
21-09-03 22:40	-4	17.60056	17.18721	22.961124
21-09-03 22:50	-4	19.1227	20.025501	24.827517
21-09-03 23:00	-4	18.918133	16.521654	18.66026
21-09-03 23:10	-4	20.218378	16.720388	14.317564
21-09-03 23:20	-4	24.357052	18.781406	18.738869
21-09-03 23:30	-4	16.948536	16.28487	19.731504
21-09-03 23:40	-4	24.118402	15.33927	14.140684
21-09-03 23:50	-4	22.543446	20.842669	20.236113
21-09-04 00:00	-4	19.674496	19.315262	19.627026
21-09-04 00:10	-4	24.138561	22.052309	20.907007
21-09-04 00:20	-4	28.845984	14.325903	14.647951
21-09-04 00:30	-4	13.540378	13.431193	20.844753
21-09-04 00:40	-4	23.313358	14.650793	11.222361
21-09-04 00:50	-4	20.228447	16.852009	21.919235
21-09-04 01:00	-4	18.97331	20.614159	17.57819
21-09-04 01:10	-4	16.807106	18.78017	14.467077
21-09-04 01:20	-4	18.539251	17.419977	20.002794
21-09-04 01:30	-4	21.490858	18.08963	20.995308
21-09-04 01:40	-4	17.916962	14.875185	13.962868
21-09-04 01:50	-4	17.068302	17.540884	22.002262
21-09-04 02:00	-4	19.758533	30.503048	20.767834
21-09-04 02:10	-4	28.372814	17.826649	17.787449
21-09-04 02:20	-4	17.645044	21.942303	13.697881
21-09-04 02:30	-4	15.879869	18.461964	14.263112
21-09-04 02:40	-4	20.642042	13.077852	12.990931
21-09-04 02:50	-4	14.869459	17.349903	18.115648
21-09-04 03:00	-4	16.439001	15.536575	29.457514
21-09-04 03:10	-4	15.566208	15.292311	24.594301
21-09-04 03:20	-4	25.670013	22.123383	24.009066
21-09-04 03:30	-4	13.692192	13.844005	25.533407
21-09-04 03:40	-4	14.752632	19.693533	11.51828
21-09-04 03:50	-4	18.7226	16.215445	15.171915
21-09-04 04:00	-4	18.31348	16.066586	19.096926
21-09-04 04:10	-4	23.569206	14.414087	16.02861
21-09-04 04:20	-4	17.490803	15.256735	17.736437
21-09-04 04:30	-4	19.632961	21.379446	20.102617
21-09-04 04:40	-4	16.187328	13.537878	18.250835
21-09-04 04:50	-4	15.55789	16.911644	15.726198
21-09-04 05:00	-4	16.408672	15.384007	14.171051
21-09-04 05:10	-4	21.471964	23.655016	21.5912
21-09-04 05:20	-4	16.621101	13.889397	10.38166
21-09-04 05:30	-4	20.377665	20.135246	20.983055
21-09-04 05:40	-4	13.328931	17.401495	17.937763
21-09-04 05:50	-4	18.597363	18.043812	21.280224
21-09-04 06:00	-4	22.883396	20.823442	21.774477
21-09-04 06:10	-4	19.519823	19.238361	20.105087
21-09-04 06:20	-4	26.30843	20.513596	22.169514
21-09-04 06:30	-4	25.750677	20.471958	20.795902
21-09-04 06:40	-4	16.907837	26.759836	16.650173
21-09-04 06:50	-4	22.848425	26.02504	28.459522
21-09-04 07:00	-3	23.339874	18.901306	24.685894
21-09-04 07:10	-3	22.964027	12.611298	12.611298
21-09-04 07:20	-3	14.653589	14.635196	14.635196
21-09-04 07:30	-3	14.444095	15.173266	14.590395
21-09-04 07:40	-3	12.845551	13.520462	25.418049
21-09-04 07:50	-3	11.95	11.95	35.9
21-09-04 08:00	-3	11.95	11.95	35.9
21-09-04 08:10	-3	18.435675	18.435675	34.62003
21-09-04 08:20	-3	11.95	11.95	19.405611
21-09-04 08:30	-3	13.122729	11.885343	16.081148
21-09-04 08:40	-3	11.95	11.95	16.899853
21-09-04 08:50	-3	14.4804535	28.468853	16.089663
21-09-04 09:00	-3	17.175274	31.738102	18.372107
21-09-04 09:10	-3	13.807251	18.3668	17.906862
21-09-04 09:20	-3	18.719131	16.514818	14.283177
21-09-04 09:30	-3	24.127422	17.814457	19.031391
21-09-04 09:40	-3	33.599297	15.530858	16.330202
21-09-04 09:50	-3	16.899853	16.259352	16.259352
21-09-04 10:00	-3	15.756106	14.52738	14.519862
21-09-04 10:10	-3	13.094373	13.978514	15.358511
21-09-04 10:20	-3	22.05419	22.34472	22.082266
21-09-04 10:30	-3	14.260425	16.547787	14.511526
21-09-04 10:40	-3	19.284954	12.64853	14.512154
21-09-04 10:50	-3	16.073502	14.052984	11.423925
21-09-04 11:00	-3	20.560753	17.263786	17.042442
21-09-04 11:10	-3	21.06656	22.966928	21.54017
21-09-04 11:20	-3	19.015783	19.544588	21.36414
21-09-04 11:30	-3	14.046198	17.333015	14.3669
21-09-04 11:40	-3	16.958693	12.867781	12.853416
21-09-04 11:50	-3	16.393702	13.87258	18.767883
21-09-04 12:00	-3	10.78873	11.248003	14.903555
21-09-04 12:10	-3	11.433877	11.433877	16.899853
21-09-04 12:20	-3	13.105565	15.728813	14.133639
21-09-04 12:30	-3	23.515608	35.905483	23.515608
21-09-04 12:40	-3	19.777332	27.564209	21.049572
21-09-04 12:50	-3	13.156755	12.756556	13.55177
21-09-04 13:00	-3	12.057061	21.110268	12.035097
21-09-04 13:10	-3	13.342173	17.953579	19.742838
21-09-04 13:20	-3	16.098923	16.037848	26.505716
21-09-04 13:30	-3	24.549414	15.938234	14.828049
21-09-04 13:40	-3	12.043182	11.95	11.95
21-09-04 13:50	-3	23.646442	22.63885	22.44466
21-09-04 14:00	-3	19.327133	25.697165	19.327133
21-09-04 14:10	-3	23.596857	23.76589	23.52818
21-09-04 14:20	-3	18.648163	21.41255	18.806332
21-09-04 14:30	-3	16.894548	16.894548	16.899853
21-09-04 14:40	-3	15.151759	14.371623	14.337984
21-09-04 14:50	-3	31.030563	16.88787	21.46096
21-09-04 15:00	-3	15.743727	15.743727	35.9
21-09-04 15:10	-3	11.963865	11.963865	35.865746
21-09-04 15:20	-3	19.37175	23.778894	17.041752
21-09-04 15:30	-3	17.398859	24.990705	17.345257
21-09-04 15:40	-3	14.593625	15.237462	15.026926
21-09-04 15:50	-3	19.578243	11.949154	11.963466
21-09-04 16:00	-3	16.505371	14.750354	13.834627
21-09-04 16:10	-3	22.347507	21.787312	21.760992
21-09-04 16:20	-3	17.566246	29.219107	17.566246
21-09-04 16:30	-3	20.682096	23.361347	19.347897
21-09-04 16:40	-3	19.834179	21.71817	25.520845
21-09-04 16:50	-3	12.03365	12.067975	29.362967
21-09-04 17:00	-3	12.330846	12.330846	37.631496
21-09-04 17:10	-3	17.676212	17.676212	29.372335
21-09-04 17:20	-3	13.798056	13.798056	25.205637
21-09-04 17:30	-3	23.512508	28.722239	24.71658
21-09-04 17:40	-3	23.95	23.95	26.721008
21-09-04 17:50	-3	14.142825	14.148799	14.430359
21-09-04 18:00	-3	14.117513	14.062525	17.556976
21-09-04 18:10	-3	18.415178	20.408802	18.199545
21-09-04 18:20	-3	14.67589	14.07081	17.51255
21-09-04 18:30	-3	23.95	23.921959	25.138893
21-09-04 18:40	-3	23.95	23.95	26.721008
21-09-04 18:50	-3	23.95	23.95	26.721008
21-09-04 19:00	-3	22.726295	24.057392	24.126347
21-09-04 19:10	-3	17.292439	16.904406	25.17156
21-09-04 19:20	-3	12.440453	11.969311	11.974215
21-09-04 19:30	-3	13.391684	15.674748	12.285383
21-09-04 19:40	-3	21.13193	17.294197	15.381645
21-09-04 19:50	-3	15.795792	16.661179	15.443596
21-09-04 20:00	-3	19.066515	22.390892	20.126665
21-09-04 20:10	-3	27.533588	19.021387	24.66463
21-09-04 20:20	-3	22.659515	22.5266	24.936253
21-09-04 20:30	-3	15.260857	15.563116	18.432682
21-09-04 20:40	-3	16.61229	16.416061	18.891005
21-09-04 20:50	-3	18.900204	16.81101	15.9275875
21-09-04 21:00	-3	22.100689	15.941551	19.095335
21-09-04 21:10	-3	18.125866	16.06851	18.034903
21-09-04 21:20	-3	16.348148	22.12713	23.164669
21-09-04 21:30	-3	15.681415	25.210316	15.681415
21-09-04 21:40	-3	19.71244	15.220024	13.675169
21-09-04 21:50	-3	25.581314	15.839597	13.8534775
21-09-04 22:00	-3	24.188797	23.239273	25.215117
21-09-04 22:10	-3	22.627659	14.326418	14.445755
21-09-04 22:20	-3	13.02059	13.057254	17.435148
21-09-04 22:30	-3	14.693326	24.599812	15.652292
21-09-04 22:40	-3	23.507267	18.984852	21.004053
21-09-04 22:50	-3	18.47194	19.508717	24.37242
21-09-04 23:00	-3	15.030391	22.132488	16.334873
21-09-04 23:10	-3	17.076633	17.935343	22.288513
21-09-04 23:20	-3	18.23677	13.567133	13.844167
21-09-04 23:30	-3	26.443995	20.610966	21.049229
21-09-04 23:40	-3	13.635391	20.296398	16.880117
21-09-04 23:50	-3	23.559963	18.027304	18.39856
21-09-05 00:00	-3	18.344297	17.530668	18.785248
21-09-05 00:10	-3	22.048336	18.673721	19.7043
21-09-05 00:20	-3	21.73321	22.13675	24.919529
21-09-05 00:30	-3	19.137844	12.087513	11.708669
21-09-05 00:40	-3	23.211538	18.10825	22.035446
21-09-05 00:50	-3	19.464413	22.139782	19.057882
21-09-05 01:00	-3	21.638374	17.919432	20.274677
21-09-05 01:10	-3	14.3272	28.042255	14.474826
21-09-05 01:20	-3	24.075016	26.14834	25.636265
21-09-05 01:30	-3	21.65802	20.36906	25.463737
21-09-05 01:40	-3	20.526981	20.97638	22.629047
21-09-05 01:50	-3	21.404697	20.493544	21.329256
21-09-05 02:00	-3	19.17332	24.153385	19.279324
21-09-05 02:10	-3	15.773341	17.617943	22.190613
21-09-05 02:20	-3	20.870686	17.727783	20.804504
21-09-05 02:30	-3	23.60661	26.220053	20.316334
21-09-05 02:40	-3	22.932745	20.85289	20.927876
21-09-05 02:50	-3	18.68923	25.735266	17.894047
21-09-05 03:00	-3	26.185358	24.282816	23.427036
21-09-05 03:10	-3	23.040869	17.429447	16.898643
21-09-05 03:20	-3	21.551004	14.826368	16.36239
21-09-05 03:30	-3	20.657267	19.307222	19.463757
21-09-05 03:40	-3	21.37445	22.30445	19.271406
21-09-05 03:50	-3	18.42278	18.366001	26.15744
21-09-05 04:00	-3	21.41791	19.507706	20.354286
21-09-05 04:10	-3	17.00653	18.299616	20.88111
21-09-05 04:20	-3	15.749974	19.136436	21.186502
21-09-05 04:30	-3	17.556652	23.41811	22.436024
21-09-05 04:40	-3	18.105646	16.146591	18.290134
21-09-05 04:50	-3	20.624008	20.053368	19.118261
21-09-05 05:00	-3	14.976921	22.682175	16.052792
21-09-05 05:10	-3	14.864386	17.884161	19.50713
21-09-05 05:20	-3	20.328945	17.490114	20.713583
21-09-05 05:30	-3	24.914394	21.697535	22.40194
21-09-05 05:40	-3	26.128841	25.203136	26.260752
21-09-05 05:50	-3	21.259289	21.711584	21.896835
21-09-05 06:00	-3	14.761561	14.635913	16.257126
21-09-05 06:10	-3	18.734163	20.668558	20.171354
21-09-05 06:20	-3	25.095829	22.585468	21.02915
21-09-05 06:30	-3	20.365778	18.531067	19.141983
21-09-05 06:40	-3	27.27237	24.325853	20.617104
21-09-05 06:50	-3	33.26468	23.135227	20.959223
21-09-05 07:00	-2	35.49312	23.350845	23.14739
21-09-05 07:10	-2	21.624897	18.540241	21.319798
21-09-05 07:20	-2	23.35256	20.119328	21.454128
21-09-05 07:30	-2	14.804916	14.804916	26.765736
21-09-05 07:40	-2	24.49704	22.563438	26.106503
21-09-05 07:50	-2	24.004078	23.813673	26.526241
21-09-05 08:00	-2	23.95	23.95	26.721008
21-09-05 08:10	-2	20.151373	23.478727	21.487175
21-09-05 08:20	-2	22.931255	25.54335	23.269852
21-09-05 08:30	-2	29.814676	21.996227	22.021206
21-09-05 08:40	-2	33.418934	16.757973	16.95814
21-09-05 08:50	-2	17.662197	17.4483	26.479874
21-09-05 09:00	-2	17.754637	14.631389	17.546537
21-09-05 09:10	-2	14.564748	13.760401	13.338559
21-09-05 09:20	-2	25.480362	21.513912	24.962238
21-09-05 09:30	-2	25.436352	22.333693	22.574022
21-09-05 09:40	-2	23.9	23.9	23.95
21-09-05 09:50	-2	24.633917	24.633917	30.15767
21-09-05 10:00	-2	19.811768	19.022806	19.430498
21-09-05 10:10	-2	10.463511	17.11393	8.440957
21-09-05 10:20	-2	24.121292	23.474157	23.474157
21-09-05 10:30	-2	16.715118	16.69456	17.037912
21-09-05 10:40	-2	19.377142	7.394294	8.208582
21-09-05 10:50	-2	18.081482	15.379651	23.987207
21-09-05 11:00	-2	21.838419	20.087122	17.446236
21-09-05 11:10	-2	15.652997	19.434566	16.4334
21-09-05 11:20	-2	24.413427	15.864024	15.137065
21-09-05 11:30	-2	31.839645	24.25777	25.138893
21-09-05 11:40	-2	33.83507	26.721008	26.721008
21-09-05 11:50	-2	24.551342	24.071611	24.071611
21-09-05 12:00	-2	30.307077	13.765205	13.765205
21-09-05 12:10	-2	27.100458	14.489256	15.047136
21-09-05 12:20	-2	24.234797	7.4261284	7.42917
21-09-05 12:30	-2	23.808537	21.503643	21.500843
21-09-05 12:40	-2	23.901012	17.47042	18.42164
21-09-05 12:50	-2	23.260403	23.307201	23.923313
21-09-05 13:00	-2	17.774805	21.189592	17.836586
21-09-05 13:10	-2	14.673665	13.581021	12.497414
21-09-05 13:20	-2	24.836027	17.19167	15.995157
21-09-05 13:30	-2	32.372387	19.760418	19.759106
21-09-05 13:40	-2	23.95	16.899853	16.899853
21-09-05 13:50	-2	23.95	26.123554	23.521116
21-09-05 14:00	-2	29.198044	25.482115	23.928043
21-09-05 14:10	-2	35.867737	23.9	23.9
21-09-05 14:20	-2	33.960686	26.549397	26.549397
21-09-05 14:30	-2	34.557934	25.428371	25.428371
21-09-05 14:40	-2	30.363972	23.9	23.9
21-09-05 14:50	-2	23.95	23.9	23.9
21-09-05 15:00	-2	21.209152	21.621464	21.166218
21-09-05 15:10	-2	15.985071	18.104073	15.752844
21-09-05 15:20	-2	17.846243	17.156616	20.375698
21-09-05 15:30	-2	26.949594	16.69097	17.568886
21-09-05 15:40	-2	35.9	22.318615	22.318615
21-09-05 15:50	-2	35.67574	23.952137	23.902208
21-09-05 16:00	-2	36.411217	20.68306	20.68306
21-09-05 16:10	-2	33.069923	17.415539	16.508728
21-09-05 16:20	-2	33.83507	16.899853	16.899853
21-09-05 16:30	-2	24.795877	23.250263	23.250263
21-09-05 16:40	-2	16.918879	18.982018	21.11046
21-09-05 16:50	-2	24.060217	9.15241	9.15241
21-09-05 17:00	-2	20.830841	11.955915	13.217654
21-09-05 17:10	-2	20.474085	12.1243	12.25186
21-09-05 17:20	-2	24.152603	22.25412	23.667278
21-09-05 17:30	-2	21.113962	25.610355	18.04583
21-09-05 17:40	-2	14.940521	17.817871	14.358767
21-09-05 17:50	-2	11.926658	12.232425	15.86231
21-09-05 18:00	-2	11.95	11.95	17.08776
21-09-05 18:10	-2	11.95	11.95	16.577543
21-09-05 18:20	-2	23.559536	20.194075	20.463457
21-09-05 18:30	-2	16.034607	30.282324	17.556667
21-09-05 18:40	-2	18.220388	20.383083	14.0666
21-09-05 18:50	-2	36.917164	17.609919	17.609919
21-09-05 19:00	-2	35.9	17.7099	17.7099
21-09-05 19:10	-2	31.044596	20.067204	19.233442
21-09-05 19:20	-2	20.706505	24.641613	18.503273
21-09-05 19:30	-2	13.057536	21.294806	13.182495
21-09-05 19:40	-2	16.822697	19.277248	16.059742
21-09-05 19:50	-2	15.065076	17.22312	19.445486
21-09-05 20:00	-2	14.158569	14.227992	18.394817
21-09-05 20:10	-2	14.3441515	14.362654	20.968214
21-09-05 20:20	-2	11.989463	12.285997	16.666832
21-09-05 20:30	-2	16.840748	12.230608	13.687658
21-09-05 20:40	-2	12.391615	11.906353	17.987127
21-09-05 20:50	-2	17.804768	16.096004	20.24119
21-09-05 21:00	-2	15.511767	15.561394	22.856735
21-09-05 21:10	-2	13.347754	12.523137	20.194912
21-09-05 21:20	-2	21.372202	18.643597	19.634823
21-09-05 21:30	-2	19.938374	16.09872	20.522455
21-09-05 21:40	-2	18.280682	17.454222	21.502996
21-09-05 21:50	-2	17.158623	17.01527	17.281328
21-09-05 22:00	-2	17.33801	17.08498	24.879974
21-09-05 22:10	-2	22.869818	12.295885	14.456825
21-09-05 22:20	-2	23.427343	17.140085	21.180513
21-09-05 22:30	-2	22.35255	14.083796	14.854419
21-09-05 22:40	-2	21.290773	18.561163	14.576437
21-09-05 22:50	-2	18.763056	16.213932	18.301304
21-09-05 23:00	-2	19.677097	18.346233	19.593456
21-09-05 23:10	-2	20.54291	22.17397	20.302425
21-09-05 23:20	-2	21.88964	22.96668	24.424595
21-09-05 23:30	-2	15.801336	14.87485	14.199536
21-09-05 23:40	-2	18.904497	20.728558	19.78056
21-09-05 23:50	-2	20.642097	18.922304	20.514227
21-09-06 00:00	-2	21.368397	17.758305	20.920038
21-09-06 00:10	-2	15.5842085	15.877195	14.812761
21-09-06 00:20	-2	17.290874	18.077267	14.851146
21-09-06 00:30	-2	20.560535	18.831715	21.115433
21-09-06 00:40	-2	17.437183	17.654118	19.695854
21-09-06 00:50	-2	26.5195	21.380112	20.538754
21-09-06 01:00	-2	22.977835	22.834627	22.32937
21-09-06 01:10	-2	23.909992	14.264821	14.084036
21-09-06 01:20	-2	15.713753	16.805767	18.388996
21-09-06 01:30	-2	20.350769	20.662794	20.79361
21-09-06 01:40	-2	22.631723	24.28554	21.010635
21-09-06 01:50	-2	29.116196	17.481365	16.984798
21-09-06 02:00	-2	19.102219	15.60496	20.830359
21-09-06 02:10	-2	15.492041	25.895344	16.899853
21-09-06 02:20	-2	13.403669	29.012188	13.677976
21-09-06 02:30	-2	21.6237	22.289692	23.880407
21-09-06 02:40	-2	21.662956	17.587261	17.990192
21-09-06 02:50	-2	14.747131	11.711527	11.907978
21-09-06 03:00	-2	24.275038	21.198029	21.489407
21-09-06 03:10	-2	18.908253	20.45695	16.611944
21-09-06 03:20	-2	24.84516	23.718603	20.264868
21-09-06 03:30	-2	19.271755	19.221504	17.372015
21-09-06 03:40	-2	21.966616	18.023956	18.042429
21-09-06 03:50	-2	17.817959	16.431774	15.737912
21-09-06 04:00	-2	20.04813	17.3549	16.608883
21-09-06 04:10	-2	20.185104	16.84313	17.473413
21-09-06 04:20	-2	21.940617	20.980663	21.556187
21-09-06 04:30	-2	19.656834	22.90324	20.830927
21-09-06 04:40	-2	18.766153	18.290304	13.409236
21-09-06 04:50	-2	19.941206	25.069622	17.50265
21-09-06 05:00	-2	16.982212	17.240482	22.449703
21-09-06 05:10	-2	19.511599	17.688759	19.139532
21-09-06 05:20	-2	23.332005	18.910069	18.623796
21-09-06 05:30	-2	19.460836	20.610538	19.109798
21-09-06 05:40	-2	15.239374	18.462076	18.2506
21-09-06 05:50	-2	20.512482	18.45279	17.526703
21-09-06 06:00	-2	14.807447	14.457251	18.949667
21-09-06 06:10	-2	15.828329	23.322323	16.373905
21-09-06 06:20	-2	28.242695	23.455463	23.414007
21-09-06 06:30	-2	18.450035	20.697762	21.844387
21-09-06 06:40	-2	23.079544	24.647568	27.083523
21-09-06 06:50	-2	22.05924	27.101587	20.69908
21-09-06 07:00	-1	14.446028	12.532347	20.285961
21-09-06 07:10	-1	15.548709	18.767529	17.981764
21-09-06 07:20	-1	11.979499	17.085764	18.859362
21-09-06 07:30	-1	14.086121	14.086121	23.958202
21-09-06 07:40	-1	19.441748	18.539722	23.95
21-09-06 07:50	-1	23.153101	23.153101	35.22398
21-09-06 08:00	-1	23.09396	20.844631	25.050581
21-09-06 08:10	-1	12.003832	22.945854	12.142299
21-09-06 08:20	-1	30.026281	28.338009	24.55479
21-09-06 08:30	-1	33.83507	26.721008	26.721008
21-09-06 08:40	-1	33.691444	26.526693	26.526693
21-09-06 08:50	-1	25.748438	19.396704	14.356999
21-09-06 09:00	-1	17.234478	15.347359	11.246223
21-09-06 09:10	-1	16.669096	12.721865	16.225843
21-09-06 09:20	-1	15.131831	16.508173	18.838673
21-09-06 09:30	-1	14.976459	17.403843	18.31024
21-09-06 09:40	-1	24.105328	19.585016	20.181414
21-09-06 09:50	-1	29.815338	12.275227	12.275227
21-09-06 10:00	-1	27.283422	19.782574	19.752604
21-09-06 10:10	-1	34.48819	23.867735	23.867735
21-09-06 10:20	-1	20.829412	23.9	20.791012
21-09-06 10:30	-1	11.95	23.9	11.95
21-09-06 10:40	-1	11.956949	22.892208	11.956949
21-09-06 10:50	-1	32.376415	22.832409	22.832409
21-09-06 11:00	-1	13.667814	12.580114	12.5951185
21-09-06 11:10	-1	13.736959	13.420848	13.42079
21-09-06 11:20	-1	12.888753	22.92225	13.486348
21-09-06 11:30	-1	11.628229	11.597641	16.686232
21-09-06 11:40	-1	10.892591	10.891727	13.755643
21-09-06 11:50	-1	11.932891	11.895882	11.92288
21-09-06 12:00	-1	16.888012	15.431816	15.455381
21-09-06 12:10	-1	13.310872	13.005778	13.009371
21-09-06 12:20	-1	12.382197	15.821327	11.996725
21-09-06 12:30	-1	18.303556	17.815125	14.765803
21-09-06 12:40	-1	26.682144	24.33051	24.30805
21-09-06 12:50	-1	17.362064	14.850847	18.53532
21-09-06 13:00	-1	12.700791	13.402705	16.886086
21-09-06 13:10	-1	11.309245	11.309245	12.0
21-09-06 13:20	-1	15.830963	15.855415	17.289333
21-09-06 13:30	-1	17.189676	18.68304	16.506794
21-09-06 13:40	-1	13.618245	15.694527	14.3920765
21-09-06 13:50	-1	22.490896	13.174748	14.027319
21-09-06 14:00	-1	23.759565	16.714605	16.260878
21-09-06 14:10	-1	25.711216	34.57495	25.711216
21-09-06 14:20	-1	28.946278	21.534206	18.65575
21-09-06 14:30	-1	18.503696	20.014427	30.254086
21-09-06 14:40	-1	12.161631	25.71014	24.18404
21-09-06 14:50	-1	11.95	37.83666	11.95
21-09-06 15:00	-1	16.988583	35.89716	17.584236
21-09-06 15:10	-1	19.155035	20.814327	28.734531
21-09-06 15:20	-1	9.466598	9.466598	36.86517
21-09-06 15:30	-1	11.95	11.95	33.83507
21-09-06 15:40	-1	11.95	11.95	33.83507
21-09-06 15:50	-1	16.832214	16.832214	32.70903
21-09-06 16:00	-1	23.851654	25.029022	24.207092
21-09-06 16:10	-1	22.673946	23.696857	22.967075
21-09-06 16:20	-1	12.190348	25.931372	12.191591
21-09-06 16:30	-1	19.27616	20.679335	21.33389
21-09-06 16:40	-1	22.223297	25.227684	22.591991
21-09-06 16:50	-1	18.80008	15.9112835	16.989088
21-09-06 17:00	-1	20.776882	14.754095	14.765935
21-09-06 17:10	-1	24.22938	15.660008	15.721872
21-09-06 17:20	-1	12.654844	20.420233	12.679999
21-09-06 17:30	-1	8.577047	9.672137	11.95
21-09-06 17:40	-1	12.163408	11.970057	20.334248
21-09-06 17:50	-1	12.25052	11.948697	11.94043
21-09-06 18:00	-1	15.144198	13.700261	11.922798
21-09-06 18:10	-1	22.212511	12.168365	11.886549
21-09-06 18:20	-1	15.834877	11.971277	15.277753
21-09-06 18:30	-1	5.346595	5.33448	27.92723
21-09-06 18:40	-1	16.125229	16.047146	15.737521
21-09-06 18:50	-1	16.899853	16.899853	16.899853
21-09-06 19:00	-1	14.726042	16.899853	14.726042
21-09-06 19:10	-1	11.947456	20.431461	11.947456
21-09-06 19:20	-1	17.776669	19.035715	17.792538
21-09-06 19:30	-1	15.416769	17.590694	15.825061
21-09-06 19:40	-1	12.804251	13.3054	20.641314
21-09-06 19:50	-1	15.047913	14.801145	22.170193
21-09-06 20:00	-1	14.294261	22.15612	16.431559
21-09-06 20:10	-1	16.870512	21.259464	18.609901
21-09-06 20:20	-1	14.703117	14.012507	22.15444
21-09-06 20:30	-1	17.154335	21.667215	24.602468
21-09-06 20:40	-1	15.761286	19.870275	14.013565
21-09-06 20:50	-1	18.968195	17.342453	16.768692
21-09-06 21:00	-1	16.951366	13.544134	18.939785
21-09-06 21:10	-1	15.289424	12.931335	13.141022
21-09-06 21:20	-1	20.545248	18.423212	24.917543
21-09-06 21:30	-1	24.134054	24.074	26.360088
21-09-06 21:40	-1	20.527073	20.521437	20.547152
21-09-06 21:50	-1	16.314938	16.836597	17.143248
21-09-06 22:00	-1	22.543447	21.77958	17.484386
21-09-06 22:10	-1	19.89387	23.331213	23.342854
21-09-06 22:20	-1	19.788944	18.894197	19.477625
21-09-06 22:30	-1	24.558216	20.135065	21.349037
21-09-06 22:40	-1	20.982372	19.513317	21.39275
21-09-06 22:50	-1	16.234896	17.71455	28.233337
21-09-06 23:00	-1	18.815138	16.347586	19.86227
21-09-06 23:10	-1	17.636301	17.204098	20.040367
21-09-06 23:20	-1	12.856656	17.245245	13.924443
21-09-06 23:30	-1	21.292513	15.592511	18.695362
21-09-06 23:40	-1	21.056936	19.677317	20.500729
21-09-06 23:50	-1	21.07364	18.679295	16.78056
21-09-07 00:00	-1	15.623677	17.255785	19.11643
21-09-07 00:10	-1	24.236229	19.59431	27.527771
21-09-07 00:20	-1	21.271557	20.788883	21.457012
21-09-07 00:30	-1	18.554655	17.243889	15.699591
21-09-07 00:40	-1	19.744152	21.318378	22.348875
21-09-07 00:50	-1	19.515331	22.18228	20.233114
21-09-07 01:00	-1	23.463566	16.554594	16.277714
21-09-07 01:10	-1	23.18001	20.291447	19.853117
21-09-07 01:20	-1	20.532953	24.047997	19.946949
21-09-07 01:30	-1	16.728064	17.21629	31.34176
21-09-07 01:40	-1	20.92601	22.65482	32.041058
21-09-07 01:50	-1	18.925787	24.44367	18.019909
21-09-07 02:00	-1	13.761188	20.929565	18.418762
21-09-07 02:10	-1	13.553711	13.9551115	15.206125
21-09-07 02:20	-1	15.048079	14.86216	12.928103
21-09-07 02:30	-1	18.1153	17.269003	18.834925
21-09-07 02:40	-1	25.071056	21.923923	21.487013
21-09-07 02:50	-1	18.50791	18.372095	20.122797
21-09-07 03:00	-1	12.862474	10.793561	17.382732
21-09-07 03:10	-1	17.547245	17.362274	23.704042
21-09-07 03:20	-1	17.543163	19.35307	19.25234
21-09-07 03:30	-1	19.707432	21.974123	22.89139
21-09-07 03:40	-1	16.662348	18.537077	25.353434
21-09-07 03:50	-1	19.112411	21.123013	23.046974
21-09-07 04:00	-1	22.544193	21.725243	24.732609
21-09-07 04:10	-1	20.972958	22.69731	22.967003
21-09-07 04:20	-1	23.527836	23.291159	22.526419
21-09-07 04:30	-1	21.77601	13.182202	15.102099
21-09-07 04:40	-1	15.462648	15.093687	15.242673
21-09-07 04:50	-1	19.516525	25.173344	21.197056
21-09-07 05:00	-1	17.78638	19.273052	20.417084
21-09-07 05:10	-1	17.264713	15.601743	20.761112
21-09-07 05:20	-1	18.293392	16.492825	18.610613
21-09-07 05:30	-1	19.0869	19.110996	20.054043
21-09-07 05:40	-1	16.820396	16.682234	14.905147
21-09-07 05:50	-1	19.927027	17.070587	21.601177
21-09-07 06:00	-1	20.678953	14.392296	20.05495
21-09-07 06:10	-1	21.154984	15.2854185	15.926206
21-09-07 06:20	-1	21.194328	20.701378	20.049469
21-09-07 06:30	-1	22.099758	15.119093	16.050335
21-09-07 06:40	-1	21.344452	21.40518	19.541801
21-09-07 06:50	-1	21.645943	28.666983	24.378181
21-09-07 07:00	0	24.584538	13.911011	16.70911
21-09-07 07:10	0	32.38362	12.469492	12.469492
21-09-07 07:20	0	24.116438	25.538044	23.219904
21-09-07 07:30	0	19.673288	20.580603	19.14996
21-09-07 07:40	0	23.95	23.95	26.721008
21-09-07 07:50	0	23.95	23.95	26.721008
21-09-07 08:00	0	23.951136	23.982265	26.71259
21-09-07 08:10	0	20.715136	20.715136	26.721008
21-09-07 08:20	0	14.131371	14.110779	19.145329
21-09-07 08:30	0	12.012564	12.012564	23.883814
21-09-07 08:40	0	12.0	12.0	23.9
21-09-07 08:50	0	23.223042	23.176083	23.9
21-09-07 09:00	0	21.439535	21.362535	21.504261
21-09-07 09:10	0	15.589439	15.069127	16.310034
21-09-07 09:20	0	18.709732	18.630152	24.17042
21-09-07 09:30	0	15.814407	17.115252	20.739277
21-09-07 09:40	0	19.762348	17.909573	19.0434
21-09-07 09:50	0	17.40214	15.598575	14.38681
21-09-07 10:00	0	17.018047	11.913255	12.81396
21-09-07 10:10	0	16.295979	15.035744	16.639782
21-09-07 10:20	0	14.322118	15.79938	15.1995945
21-09-07 10:30	0	16.339111	14.808057	16.773502
21-09-07 10:40	0	15.389877	16.788641	15.78861
21-09-07 10:50	0	21.833326	18.607616	18.671711
21-09-07 11:00	0	28.302399	18.24389	17.247774
21-09-07 11:10	0	22.616602	20.837917	19.100594
21-09-07 11:20	0	19.169147	18.997074	15.6273985
21-09-07 11:30	0	24.493732	13.392346	15.805166
21-09-07 11:40	0	24.441177	16.988123	16.174128
21-09-07 11:50	0	18.318272	21.7776	16.502338
21-09-07 12:00	0	35.833393	16.394852	16.394852
21-09-07 12:10	0	25.009457	14.185834	14.237322
21-09-07 12:20	0	27.450464	23.081926	22.767513
21-09-07 12:30	0	17.285036	17.630339	16.81865
21-09-07 12:40	0	27.26965	16.996653	17.721336
21-09-07 12:50	0	16.070433	21.197395	19.690662
21-09-07 13:00	0	11.9605255	24.097675	11.9605255
21-09-07 13:10	0	16.833502	21.377918	13.8879595
21-09-07 13:20	0	35.687294	10.558413	10.558413
21-09-07 13:30	0	21.862732	13.538206	14.7517805
21-09-07 13:40	0	17.715664	15.005247	12.770561
21-09-07 13:50	0	21.974075	10.847764	10.8244505
21-09-07 14:00	0	16.628626	22.36839	19.488647
21-09-07 14:10	0	14.865957	15.081851	16.019156
21-09-07 14:20	0	12.530319	13.004568	17.855864
21-09-07 14:30	0	17.110928	15.871004	15.681879
21-09-07 14:40	0	12.496882	23.281178	13.295772
21-09-07 14:50	0	11.95	23.9	11.95
21-09-07 15:00	0	15.565849	18.239258	11.952246
21-09-07 15:10	0	14.1448765	21.669165	11.947125
21-09-07 15:20	0	11.95	23.9	11.95
21-09-07 15:30	0	11.95	23.9	11.95
21-09-07 15:40	0	24.272545	22.648499	23.973093
21-09-07 15:50	0	16.899853	14.559568	15.158384
21-09-07 16:00	0	13.392382	16.52946	11.977234
21-09-07 16:10	0	16.843107	11.993816	11.957998
21-09-07 16:20	0	18.867434	12.437887	17.365137
21-09-07 16:30	0	19.090292	19.20935	19.090292
21-09-07 16:40	0	20.065407	20.099457	21.624784
21-09-07 16:50	0	12.012895	12.132654	12.6526575
21-09-07 17:00	0	13.819916	13.819916	13.819916
21-09-07 17:10	0	14.18899	20.733528	14.18899
21-09-07 17:20	0	15.661946	13.090399	12.388536
21-09-07 17:30	0	14.722651	11.95	11.95
21-09-07 17:40	0	12.170378	12.332312	13.281649
21-09-07 17:50	0	13.467405	13.521402	17.666214
21-09-07 18:00	0	19.816154	15.189909	15.760515
21-09-07 18:10	0	13.230902	11.935545	13.514926
21-09-07 18:20	0	13.815744	12.266764	16.214005
21-09-07 18:30	0	11.968145	11.968145	25.504124
21-09-07 18:40	0	11.949226	16.802193	19.032701
21-09-07 18:50	0	11.95	12.676958	12.434314
21-09-07 19:00	0	14.236481	13.984903	13.962489
21-09-07 19:10	0	17.617247	17.698414	17.633507
21-09-07 19:20	0	17.211039	16.531307	25.151922
21-09-07 19:30	0	15.08119	15.063288	17.427023
21-09-07 19:40	0	14.913996	14.579394	19.591202
21-09-07 19:50	0	17.91945	16.49538	23.957596
21-09-07 20:00	0	25.299717	23.70367	22.747473
21-09-07 20:10	0	23.627413	20.325823	21.781202
21-09-07 20:20	0	13.956065	21.821476	13.693077
21-09-07 20:30	0	22.784363	19.862581	20.073557
21-09-07 20:40	0	23.84652	23.550938	23.511482
21-09-07 20:50	0	17.282528	22.900433	17.311306
21-09-07 21:00	0	21.14417	20.53449	20.65115
21-09-07 21:10	0	17.132101	16.899853	16.899853
21-09-07 21:20	0	24.486715	26.0926	26.897852
21-09-07 21:30	0	20.372816	24.718594	20.077457
21-09-07 21:40	0	21.138462	20.053677	13.996977
21-09-07 21:50	0	23.963955	24.22636	27.268421
21-09-07 22:00	0	24.018665	27.927326	26.478436
21-09-07 22:10	0	23.9	23.9	35.9
21-09-07 22:20	0	16.203789	22.048008	21.257103
21-09-07 22:30	0	16.596327	19.451569	16.539286
21-09-07 22:40	0	10.45649	9.5038395	11.936991
21-09-07 22:50	0	15.556493	15.573171	26.88656
21-09-07 23:00	0	17.67536	17.50423	25.835049
21-09-07 23:10	0	14.817041	20.269224	17.228352
21-09-07 23:20	0	20.056458	22.183819	28.067205
21-09-07 23:30	0	18.95419	18.182524	26.179611
21-09-07 23:40	0	19.260952	19.088223	20.998089
21-09-07 23:50	0	17.968113	17.801987	18.99169
21-09-08 00:00	0	22.72618	22.705967	17.935759
21-09-08 00:10	0	21.301733	21.300365	17.19565
21-09-08 00:20	0	23.435648	19.10436	18.601326
21-09-08 00:30	0	16.235958	20.121342	17.07127
21-09-08 00:40	0	19.666931	19.754833	16.656055
21-09-08 00:50	0	19.210007	23.147177	17.20394
21-09-08 01:00	0	17.176615	16.697979	17.026262
21-09-08 01:10	0	16.347113	19.263775	22.707066
21-09-08 01:20	0	22.068432	25.221478	19.818935
21-09-08 01:30	0	22.553549	19.934034	18.385033
21-09-08 01:40	0	22.761265	20.956944	19.350487
21-09-08 01:50	0	22.901203	23.03277	21.176516
21-09-08 02:00	0	21.7159	29.813635	22.306822
21-09-08 02:10	0	22.062695	21.596199	29.319906
21-09-08 02:20	0	22.164867	19.764847	20.672806
21-09-08 02:30	0	20.15488	18.089268	16.753605
21-09-08 02:40	0	22.240978	17.860844	17.734661
21-09-08 02:50	0	23.99705	19.745417	18.612259
21-09-08 03:00	0	20.019629	21.577621	19.542624
21-09-08 03:10	0	14.863928	15.081734	31.711456
21-09-08 03:20	0	20.113638	15.539099	23.865364
21-09-08 03:30	0	18.168646	17.255085	18.103895
21-09-08 03:40	0	20.786486	22.809471	21.674126
21-09-08 03:50	0	18.981646	19.000778	26.359837
21-09-08 04:00	0	16.661598	25.024313	15.842046
21-09-08 04:10	0	21.954237	20.984608	18.57219
21-09-08 04:20	0	19.474178	17.691084	15.135434
21-09-08 04:30	0	15.177493	22.118177	15.163528
21-09-08 04:40	0	16.835415	18.849308	18.247204
21-09-08 04:50	0	21.511227	22.334606	18.409864
21-09-08 05:00	0	19.631395	20.681427	20.92767
21-09-08 05:10	0	20.32188	19.09484	21.398127
21-09-08 05:20	0	14.65521	16.877062	14.465869
21-09-08 05:30	0	18.167072	19.03062	17.706554
21-09-08 05:40	0	19.967276	23.812645	20.78584
21-09-08 05:50	0	16.174747	13.645395	12.767325
21-09-08 06:00	0	19.771946	23.008358	18.482544
21-09-08 06:10	0	22.055872	20.739588	21.354263
21-09-08 06:20	0	20.582975	21.381674	26.207434
21-09-08 06:30	0	18.22237	20.665936	20.43905
21-09-08 06:40	0	18.871918	29.427816	19.5107
21-09-08 06:50	0	22.839863	27.447779	30.688242
21-09-08 07:00	1	25.012568	18.94483	18.741741
21-09-08 07:10	1	23.95	23.9	23.9
21-09-08 07:20	1	23.95	18.55596	18.55596
21-09-08 07:30	1	21.781292	22.194532	31.097971
21-09-08 07:40	1	20.385931	20.786266	27.196589
21-09-08 07:50	1	15.088377	11.95	11.95
21-09-08 08:00	1	18.108889	16.248857	12.646918
21-09-08 08:10	1	22.781918	12.739542	12.739542
21-09-08 08:20	1	26.22337	24.11572	29.97045
21-09-08 08:30	1	26.721008	26.721008	33.83507
21-09-08 08:40	1	20.511217	20.590193	27.318731
21-09-08 08:50	1	1.832308	23.379797	1.8714733
21-09-08 09:00	1	5.9762235	16.782413	14.301844
21-09-08 09:10	1	13.477534	16.621239	17.78964
21-09-08 09:20	1	17.396189	27.676838	17.429317
21-09-08 09:30	1	22.711958	24.852856	22.743458
21-09-08 09:40	1	11.95	23.9	11.95
21-09-08 09:50	1	13.554998	22.917822	16.550226
21-09-08 10:00	1	23.95	26.721008	23.95
21-09-08 10:10	1	20.363453	21.137062	26.346237
21-09-08 10:20	1	20.985992	15.705165	24.310707
21-09-08 10:30	1	15.764502	24.999096	16.483902
21-09-08 10:40	1	20.56263	28.526758	25.281607
21-09-08 10:50	1	17.247208	16.380878	15.750415
21-09-08 11:00	1	30.366644	21.901459	23.265448
21-09-08 11:10	1	14.131642	13.388031	18.235233
21-09-08 11:20	1	23.056314	16.759352	16.766653
21-09-08 11:30	1	22.086084	14.868242	15.525882
21-09-08 11:40	1	19.559761	13.205627	13.9239855
21-09-08 11:50	1	12.676958	11.942648	11.942648
21-09-08 12:00	1	14.534193	14.223356	13.832029
21-09-08 12:10	1	16.899853	16.899853	16.899853
21-09-08 12:20	1	16.899853	12.235983	12.235983
21-09-08 12:30	1	16.326252	13.415054	14.182068
21-09-08 12:40	1	16.042973	16.000523	16.015184
21-09-08 12:50	1	22.667679	12.443373	12.343666
21-09-08 13:00	1	23.352242	11.95	11.95
21-09-08 13:10	1	23.815155	11.95	11.95
21-09-08 13:20	1	23.9	14.735804	14.198969
21-09-08 13:30	1	20.30893	21.921724	21.522171
21-09-08 13:40	1	13.249109	14.212453	20.927778
21-09-08 13:50	1	13.599808	13.916807	13.773031
21-09-08 14:00	1	11.946253	11.95	11.948717
21-09-08 14:10	1	12.195353	11.753631	12.003437
21-09-08 14:20	1	13.401692	16.598736	13.872174
21-09-08 14:30	1	13.881727	13.139214	14.391752
21-09-08 14:40	1	16.2601	12.237264	15.173025
21-09-08 14:50	1	12.443139	11.634576	11.909053
21-09-08 15:00	1	15.856631	13.7964735	15.464212
21-09-08 15:10	1	16.226383	12.202751	13.747488
21-09-08 15:20	1	12.10587	19.967304	12.120543
21-09-08 15:30	1	14.38224	31.061075	14.38224
21-09-08 15:40	1	16.936386	24.715664	16.873533
21-09-08 15:50	1	14.635033	23.20116	15.031735
21-09-08 16:00	1	18.401913	24.03872	12.634585
21-09-08 16:10	1	33.947865	16.308018	16.308018
21-09-08 16:20	1	23.971369	17.086184	23.357449
21-09-08 16:30	1	12.211826	18.532238	12.120943
21-09-08 16:40	1	9.313093	12.547394	16.516584
21-09-08 16:50	1	16.570162	17.419567	15.068085
21-09-08 17:00	1	25.471905	25.482115	34.7115
21-09-08 17:10	1	23.9	23.9	35.9
21-09-08 17:20	1	23.9	23.9	35.9
21-09-08 17:30	1	15.970232	15.961744	19.947903
21-09-08 17:40	1	11.95	12.053275	11.95
21-09-08 17:50	1	13.471797	11.962098	11.95
21-09-08 18:00	1	14.130304	14.118088	14.118088
21-09-08 18:10	1	15.714838	15.623212	15.623212
21-09-08 18:20	1	15.172014	16.17626	15.172014
21-09-08 18:30	1	14.010074	13.994258	14.84059
21-09-08 18:40	1	16.561163	18.77512	14.365007
21-09-08 18:50	1	8.281429	9.896936	4.579213
21-09-08 19:00	1	13.964304	12.626905	18.009792
21-09-08 19:10	1	23.264145	15.49881	15.069555
21-09-08 19:20	1	17.653603	17.717358	20.73254
21-09-08 19:30	1	22.541973	25.153429	26.929855
21-09-08 19:40	1	26.951715	24.666925	31.2461
21-09-08 19:50	1	11.858251	19.027512	19.272045
21-09-08 20:00	1	15.7277775	30.912365	15.7277775
21-09-08 20:10	1	15.616339	22.529423	8.214444
21-09-08 20:20	1	17.487047	15.754633	21.772709
21-09-08 20:30	1	17.558376	16.999065	16.019436
21-09-08 20:40	1	19.876175	20.267502	19.133562
21-09-08 20:50	1	17.939787	23.547014	17.922556
21-09-08 21:00	1	23.9	23.9	35.580265
21-09-08 21:10	1	23.038303	18.403896	19.357845
21-09-08 21:20	1	27.789652	24.904495	20.703714
21-09-08 21:30	1	16.84698	15.06284	21.728893
21-09-08 21:40	1	15.694717	14.692187	17.720158
21-09-08 21:50	1	15.971197	16.3467	18.340868
21-09-08 22:00	1	20.16576	19.393824	18.306293
21-09-08 22:10	1	25.439108	19.634035	20.118008
21-09-08 22:20	1	19.703947	23.584543	23.066303
21-09-08 22:30	1	22.822247	24.311619	23.378727
21-09-08 22:40	1	18.148203	20.070265	16.00655
21-09-08 22:50	1	23.4972	14.256884	14.917188
21-09-08 23:00	1	19.294292	18.203108	16.702524
21-09-08 23:10	1	23.055283	24.147345	25.238739
21-09-08 23:20	1	16.866665	15.056898	17.999817
21-09-08 23:30	1	20.43213	17.305737	16.92517
21-09-08 23:40	1	23.004158	17.005175	15.663951
21-09-08 23:50	1	15.127009	16.658321	15.960124
21-09-09 00:00	1	17.340816	16.2872	19.128078
21-09-09 00:10	1	20.97952	21.296352	20.871838
21-09-09 00:20	1	17.816204	22.763391	17.951498
21-09-09 00:30	1	22.254084	18.92722	21.413021
21-09-09 00:40	1	17.268099	21.062551	13.940634
21-09-09 00:50	1	20.123367	14.743944	14.18784
21-09-09 01:00	1	21.603916	18.421398	22.342667
21-09-09 01:10	1	21.52879	19.877928	19.936169
21-09-09 01:20	1	23.791956	22.512014	21.625479
21-09-09 01:30	1	20.512995	18.078072	22.841509
21-09-09 01:40	1	12.031987	12.025289	32.876396
21-09-09 01:50	1	22.323133	20.444075	23.891994
21-09-09 02:00	1	14.956833	25.278019	14.920123
21-09-09 02:10	1	20.626308	26.83421	21.481323
21-09-09 02:20	1	21.02892	21.352774	21.708857
21-09-09 02:30	1	15.517548	19.343681	14.858389
21-09-09 02:40	1	22.540146	23.51302	24.677658
21-09-09 02:50	1	17.177242	15.524542	16.956392
21-09-09 03:00	1	18.74839	19.63117	19.065863
21-09-09 03:10	1	20.485807	26.677608	22.453732
21-09-09 03:20	1	19.184734	21.434591	22.559399
21-09-09 03:30	1	15.243849	25.920282	16.854498
21-09-09 03:40	1	15.692566	28.898294	15.692566
21-09-09 03:50	1	20.350712	16.63085	22.328028
21-09-09 04:00	1	15.986284	18.570559	18.634882
21-09-09 04:10	1	10.907596	17.663464	11.125979
21-09-09 04:20	1	18.633932	17.090832	20.251429
21-09-09 04:30	1	22.649006	26.799295	25.205242
21-09-09 04:40	1	18.20844	18.757563	19.8088
21-09-09 04:50	1	15.689453	18.100346	22.888405
21-09-09 05:00	1	13.8800125	19.02554	15.22187
21-09-09 05:10	1	21.21364	20.769571	22.124315
21-09-09 05:20	1	17.568085	16.846064	16.681408
21-09-09 05:30	1	18.828453	20.141582	20.99581
21-09-09 05:40	1	19.465336	20.262476	22.484985
21-09-09 05:50	1	18.316776	17.847435	19.53923
21-09-09 06:00	1	16.953014	15.602257	15.23185
21-09-09 06:10	1	24.031359	21.40084	21.85934
21-09-09 06:20	1	23.206635	21.9772	22.56919
21-09-09 06:30	1	21.726955	22.544529	21.302021
21-09-09 06:40	1	16.289429	15.927661	15.422861
21-09-09 06:50	1	23.783007	16.909138	19.737875
21-09-09 07:00	2	24.270718	12.30142	12.561131
21-09-09 07:10	2	19.85139	20.113888	24.283628
21-09-09 07:20	2	23.9	23.9	35.9
21-09-09 07:30	2	18.183695	14.415332	26.431707
21-09-09 07:40	2	24.79611	11.95	11.95
21-09-09 07:50	2	20.529512	11.996498	13.346827
21-09-09 08:00	2	21.542385	14.002714	13.318112
21-09-09 08:10	2	23.709265	33.747818	23.495195
21-09-09 08:20	2	23.9	35.9	23.9
21-09-09 08:30	2	24.49172	35.46748	24.49172
21-09-09 08:40	2	26.721008	33.83507	26.721008
21-09-09 08:50	2	21.842361	23.23124	22.265392
21-09-09 09:00	2	13.189199	12.639516	12.513147
21-09-09 09:10	2	14.164563	15.244116	13.553456
21-09-09 09:20	2	14.896276	9.441891	17.67926
21-09-09 09:30	2	11.939049	11.934658	23.86857
21-09-09 09:40	2	11.95	11.95	23.9
21-09-09 09:50	2	22.626001	22.626001	26.40914
21-09-09 10:00	2	23.390306	23.376904	26.17156
21-09-09 10:10	2	25.89909	15.491671	15.506399
21-09-09 10:20	2	23.992817	11.95	11.95
21-09-09 10:30	2	26.315907	15.092072	15.001025
21-09-09 10:40	2	31.235447	16.056623	17.142933
21-09-09 10:50	2	17.737072	14.313672	15.661291
21-09-09 11:00	2	15.808873	17.644838	17.039091
21-09-09 11:10	2	17.646095	22.267694	22.53298
21-09-09 11:20	2	28.734844	21.857996	22.510218
21-09-09 11:30	2	27.598877	21.62027	23.902515
21-09-09 11:40	2	27.000238	20.566944	23.872997
21-09-09 11:50	2	29.592865	20.003977	21.453917
21-09-09 12:00	2	32.606667	12.5522785	13.509092
21-09-09 12:10	2	20.717617	13.996668	15.349889
21-09-09 12:20	2	17.146753	28.411549	16.822044
21-09-09 12:30	2	24.240906	18.833609	11.979516
21-09-09 12:40	2	22.630817	15.93989	21.357632
21-09-09 12:50	2	16.899853	16.899853	23.95
21-09-09 13:00	2	20.023912	19.909979	23.177252
21-09-09 13:10	2	21.408596	12.7558	12.278909
21-09-09 13:20	2	23.940956	11.95	11.95
21-09-09 13:30	2	23.95	11.95	11.95
21-09-09 13:40	2	16.589989	11.128238	11.128238
21-09-09 13:50	2	23.220001	12.314076	12.314076
21-09-09 14:00	2	20.943064	18.021236	17.321192
21-09-09 14:10	2	22.243702	17.928165	17.64323
21-09-09 14:20	2	12.233163	14.345032	12.359859
21-09-09 14:30	2	13.00469	16.798214	13.003179
21-09-09 14:40	2	18.445986	18.173258	17.741688
21-09-09 14:50	2	12.49217	12.435224	23.9
21-09-09 15:00	2	11.95	11.95	23.9
21-09-09 15:10	2	19.790894	17.880316	21.282558
21-09-09 15:20	2	19.040518	27.018585	19.262386
21-09-09 15:30	2	10.330815	27.74563	9.674002
21-09-09 15:40	2	16.076721	17.314192	18.986195
21-09-09 15:50	2	13.135216	12.453894	15.119249
21-09-09 16:00	2	10.743387	12.055322	19.379862
21-09-09 16:10	2	22.189257	13.789368	14.867436
21-09-09 16:20	2	23.95	11.95	11.95
21-09-09 16:30	2	16.032833	11.7155075	11.946928
21-09-09 16:40	2	13.358801	13.343709	13.343709
21-09-09 16:50	2	15.882513	16.908077	15.987846
21-09-09 17:00	2	15.762802	11.961927	11.961927
21-09-09 17:10	2	13.408458	24.88604	12.519129
21-09-09 17:20	2	12.505912	37.668114	12.505912
21-09-09 17:30	2	14.12381	28.657455	14.12381
21-09-09 17:40	2	16.720863	14.374659	13.767302
21-09-09 17:50	2	11.991173	11.954152	19.809284
21-09-09 18:00	2	16.507278	13.903048	15.192021
21-09-09 18:10	2	23.95	26.721008	23.95
21-09-09 18:20	2	25.155384	19.401224	19.207127
21-09-09 18:30	2	11.95	11.95	12.584238
21-09-09 18:40	2	16.254604	16.369621	21.627537
21-09-09 18:50	2	12.008338	11.947853	14.641426
21-09-09 19:00	2	15.238678	16.501646	22.920662
21-09-09 19:10	2	16.899853	18.907185	14.32012
21-09-09 19:20	2	13.90225	20.990908	13.834663
21-09-09 19:30	2	17.942825	21.790897	19.14793
21-09-09 19:40	2	15.058838	15.758242	16.569921
21-09-09 19:50	2	15.535208	15.683591	17.699095
21-09-09 20:00	2	16.632877	19.289158	20.55927
21-09-09 20:10	2	18.617138	25.895061	19.298248
21-09-09 20:20	2	23.005733	35.923183	23.005733
21-09-09 20:30	2	24.121767	34.593002	23.616951
21-09-09 20:40	2	18.6209	17.722584	14.028786
21-09-09 20:50	2	12.667232	14.558647	12.18118
21-09-09 21:00	2	14.990229	22.803232	15.006981
21-09-09 21:10	2	16.914642	14.403969	15.719498
21-09-09 21:20	2	17.486626	13.049376	13.065565
21-09-09 21:30	2	19.405712	20.763187	25.099073
21-09-09 21:40	2	17.329205	16.545567	24.872229
21-09-09 21:50	2	15.398807	14.718054	30.669987
21-09-09 22:00	2	28.165257	21.2569	21.961258
21-09-09 22:10	2	17.133648	14.581812	21.936926
21-09-09 22:20	2	23.270231	18.923914	21.0404
21-09-09 22:30	2	17.377872	16.130703	22.872812
21-09-09 22:40	2	26.044159	24.565548	26.792004
21-09-09 22:50	2	19.278683	19.978598	22.377094
21-09-09 23:00	2	18.603224	12.773338	12.738873
21-09-09 23:10	2	17.407015	16.31722	14.657239
21-09-09 23:20	2	20.473944	18.582417	19.123558
21-09-09 23:30	2	22.650269	15.900546	16.499416
21-09-09 23:40	2	22.994331	17.661982	16.474796
21-09-09 23:50	2	17.126125	15.3721895	16.060236
21-09-10 00:00	2	19.28742	19.036144	21.08674
21-09-10 00:10	2	17.571863	22.401344	21.098236
21-09-10 00:20	2	19.462427	20.723782	23.668652
21-09-10 00:30	2	21.416162	17.038172	15.281138
21-09-10 00:40	2	21.439514	14.574144	14.961824
21-09-10 00:50	2	18.64658	21.66026	18.057909
21-09-10 01:00	2	20.878561	19.660929	19.792088
21-09-10 01:10	2	22.696619	21.774181	20.987408
21-09-10 01:20	2	19.489243	19.380508	19.082104
21-09-10 01:30	2	27.747208	28.438644	25.979156
21-09-10 01:40	2	24.027922	26.766562	23.323639
21-09-10 01:50	2	13.745668	17.130657	20.790806
21-09-10 02:00	2	17.19804	17.19804	30.404709
21-09-10 02:10	2	18.213915	19.966839	24.11373
21-09-10 02:20	2	26.710617	25.595493	23.229767
21-09-10 02:30	2	23.66357	23.789677	25.501667
21-09-10 02:40	2	21.827198	23.251913	28.570389
21-09-10 02:50	2	23.728504	30.399057	26.478699
21-09-10 03:00	2	19.107975	34.107693	19.003817
21-09-10 03:10	2	22.66178	20.616669	20.554514
21-09-10 03:20	2	20.281662	20.669363	20.298906
21-09-10 03:30	2	18.802324	17.540213	19.549698
21-09-10 03:40	2	18.127552	16.004202	18.918676
21-09-10 03:50	2	17.768566	14.2711	14.175413
21-09-10 04:00	2	19.017826	14.53504	15.138745
21-09-10 04:10	2	18.041584	19.151535	18.195469
21-09-10 04:20	2	21.753628	20.565807	20.28698
21-09-10 04:30	2	21.293314	23.281063	21.624601
21-09-10 04:40	2	25.44503	12.486795	13.352587
21-09-10 04:50	2	15.878336	21.185637	17.86316
21-09-10 05:00	2	17.251728	17.4254	18.564821
21-09-10 05:10	2	20.244465	16.235785	16.495634
21-09-10 05:20	2	14.181953	14.414179	18.589733
21-09-10 05:30	2	16.7042	22.520731	14.01306
21-09-10 05:40	2	21.649921	22.375647	21.605785
21-09-10 05:50	2	19.317146	19.219233	18.901081
21-09-10 06:00	2	21.581219	20.24195	20.83945
21-09-10 06:10	2	19.278484	19.845215	18.797148
21-09-10 06:20	2	18.609861	15.646121	29.316797
21-09-10 06:30	2	22.38763	19.557392	19.490978
21-09-10 06:40	2	19.21069	21.015675	17.34977
21-09-10 06:50	2	30.759848	24.528978	24.080973
21-09-10 07:00	3	20.43841	15.833694	19.015865
21-09-10 07:10	3	19.59095	16.241573	18.956518
21-09-10 07:20	3	21.132416	20.73627	23.099491
21-09-10 07:30	3	23.976343	14.754497	14.738299
21-09-10 07:40	3	19.663197	14.426562	16.353392
21-09-10 07:50	3	26.721008	26.765736	26.721008
21-09-10 08:00	3	26.720028	26.768972	26.720028
21-09-10 08:10	3	26.721008	26.765736	26.721008
21-09-10 08:20	3	13.565283	28.138077	12.84478
21-09-10 08:30	3	19.931194	13.368605	11.961508
21-09-10 08:40	3	17.45852	13.8282795	15.440877
21-09-10 08:50	3	13.284388	23.520348	16.791584
21-09-10 09:00	3	23.944742	13.076529	12.110708
21-09-10 09:10	3	26.721008	18.692398	18.692398
21-09-10 09:20	3	23.597412	18.791279	15.71729
21-09-10 09:30	3	15.093115	34.789455	15.093115
21-09-10 09:40	3	23.194149	25.677526	23.069067
21-09-10 09:50	3	12.464915	12.098983	14.832957
21-09-10 10:00	3	13.719312	13.719312	13.719312
21-09-10 10:10	3	19.988438	21.892242	19.969725
21-09-10 10:20	3	18.772596	22.617899	21.91586
21-09-10 10:30	3	12.204126	12.618734	11.728943
21-09-10 10:40	3	16.173876	14.626833	19.670864
21-09-10 10:50	3	17.085207	14.241127	16.430584
21-09-10 11:00	3	15.406057	18.636356	17.395805
21-09-10 11:10	3	15.900126	21.361609	14.896283
21-09-10 11:20	3	22.35387	20.049038	19.386242
21-09-10 11:30	3	21.784485	18.53587	14.822499
21-09-10 11:40	3	23.95	11.95	11.95
21-09-10 11:50	3	24.229462	21.05712	17.884106
21-09-10 12:00	3	14.933634	18.885855	15.135623
21-09-10 12:10	3	11.800872	13.295947	16.759375
21-09-10 12:20	3	19.492373	15.919438	14.59232
21-09-10 12:30	3	17.952824	16.908886	15.978003
21-09-10 12:40	3	15.4546585	15.290369	15.079466
21-09-10 12:50	3	17.14629	18.911747	18.279577
21-09-10 13:00	3	29.987503	23.52151	23.449131
21-09-10 13:10	3	34.15953	17.030743	17.030743
21-09-10 13:20	3	35.9	20.601002	20.601002
21-09-10 13:30	3	35.9	23.9	23.9
21-09-10 13:40	3	35.9	23.9	23.9
21-09-10 13:50	3	13.834114	13.637819	13.465238
21-09-10 14:00	3	11.95	11.95	11.95
21-09-10 14:10	3	11.95	11.95	11.95
21-09-10 14:20	3	17.726986	19.41146	17.872093
21-09-10 14:30	3	23.645067	23.95	23.645067
21-09-10 14:40	3	22.545113	23.558031	22.545113
21-09-10 14:50	3	4.0841117	12.249633	7.3608794
21-09-10 15:00	3	11.941862	11.949425	21.304848
21-09-10 15:10	3	11.95	11.95	11.956536
21-09-10 15:20	3	11.942648	11.946755	11.94432
21-09-10 15:30	3	11.947065	11.946344	11.944601
21-09-10 15:40	3	13.481036	13.4748745	13.4748745
21-09-10 15:50	3	12.683249	9.2290535	11.740235
21-09-10 16:00	3	11.95	11.950865	11.95
21-09-10 16:10	3	11.95	11.95	11.95
21-09-10 16:20	3	11.930482	11.968202	11.930482
21-09-10 16:30	3	11.935262	9.778844	10.244371
21-09-10 16:40	3	11.95	11.95	20.936064
21-09-10 16:50	3	13.912222	13.912222	21.370771
21-09-10 17:00	3	16.298115	13.662251	16.32001
21-09-10 17:10	3	13.061961	12.832924	17.781815
21-09-10 17:20	3	11.95	11.95	11.95
21-09-10 17:30	3	11.95	11.95	11.95
21-09-10 17:40	3	23.792202	14.032927	14.0416
21-09-10 17:50	3	13.514562	13.871976	13.121849
21-09-10 18:00	3	11.029655	10.800461	19.939999
21-09-10 18:10	3	18.195507	11.959162	15.057797
21-09-10 18:20	3	22.885662	19.772161	19.783518
21-09-10 18:30	3	13.11835	13.17773	19.91743
21-09-10 18:40	3	9.769194	15.528458	9.740948
21-09-10 18:50	3	12.148206	13.959323	19.295551
21-09-10 19:00	3	13.833295	14.82915	15.971529
21-09-10 19:10	3	23.246675	13.370508	12.830953
21-09-10 19:20	3	21.702105	22.912048	19.5764
21-09-10 19:30	3	20.366306	15.63281	20.016409
21-09-10 19:40	3	21.955135	22.604477	26.422588
21-09-10 19:50	3	23.9	23.9	24.513498
21-09-10 20:00	3	21.240952	10.856232	12.066858
21-09-10 20:10	3	24.660957	23.649475	23.5104
21-09-10 20:20	3	26.570438	17.328737	17.325695
21-09-10 20:30	3	22.702734	15.592155	19.380367
21-09-10 20:40	3	12.0	12.0	26.721008
21-09-10 20:50	3	17.501282	12.770326	14.02215
21-09-10 21:00	3	15.283556	17.48846	22.142117
21-09-10 21:10	3	2.545681	2.545681	22.844345
21-09-10 21:20	3	25.968334	18.564617	18.711266
21-09-10 21:30	3	31.491993	21.7231	21.693079
21-09-10 21:40	3	21.25172	19.727442	19.670101
21-09-10 21:50	3	20.522646	15.971336	14.88015
21-09-10 22:00	3	21.649967	23.20718	20.998688
21-09-10 22:10	3	21.345882	24.364632	23.998627
21-09-10 22:20	3	23.228693	25.958035	23.300426
21-09-10 22:30	3	23.537996	24.132942	20.022923
21-09-10 22:40	3	26.358515	23.596806	23.218098
21-09-10 22:50	3	29.14709	22.14616	20.647343
21-09-10 23:00	3	22.791546	22.554707	23.48021
21-09-10 23:10	3	13.583099	16.89336	15.344541
21-09-10 23:20	3	21.563324	20.450472	17.123476
21-09-10 23:30	3	19.810497	18.821503	19.167562
21-09-10 23:40	3	16.772572	16.075901	19.034672
21-09-10 23:50	3	19.865551	16.359503	17.391125
21-09-11 00:00	3	19.512049	17.660938	19.107773
21-09-11 00:10	3	24.74361	21.87785	23.713266
21-09-11 00:20	3	18.913204	18.872244	24.833563
21-09-11 00:30	3	19.350323	16.43903	15.302732
21-09-11 00:40	3	17.363895	20.101849	20.756634
21-09-11 00:50	3	15.161313	25.787373	16.43547
21-09-11 01:00	3	22.3633	19.724745	20.838284
21-09-11 01:10	3	18.135855	20.078718	18.587864
21-09-11 01:20	3	23.935696	19.720217	22.601562
21-09-11 01:30	3	20.994263	17.601553	17.61852
21-09-11 01:40	3	21.002329	16.044659	15.980667
21-09-11 01:50	3	14.731277	16.594906	18.08756
21-09-11 02:00	3	17.031773	17.056307	16.29459
21-09-11 02:10	3	17.055378	12.678293	13.067505
21-09-11 02:20	3	19.790905	17.331766	17.593592
21-09-11 02:30	3	22.528934	17.030838	17.47239
21-09-11 02:40	3	20.337673	30.908298	18.572258
21-09-11 02:50	3	22.343843	24.67696	24.807434
21-09-11 03:00	3	16.978899	19.63683	18.92798
21-09-11 03:10	3	18.13747	18.29372	18.587503
21-09-11 03:20	3	17.190664	15.830356	19.166588
21-09-11 03:30	3	27.472458	18.583317	18.593168
21-09-11 03:40	3	22.5009	20.150122	28.43633
21-09-11 03:50	3	18.02984	19.603136	20.670849
21-09-11 04:00	3	21.863108	19.850168	22.83327
21-09-11 04:10	3	25.626165	14.984637	15.972812
21-09-11 04:20	3	19.58884	19.042194	23.863491
21-09-11 04:30	3	17.383974	22.354671	18.012516
21-09-11 04:40	3	20.366789	19.898052	20.529377
21-09-11 04:50	3	25.848557	20.001654	24.5032
21-09-11 05:00	3	10.309799	8.303791	14.096118
21-09-11 05:10	3	16.38423	15.329794	15.200813
21-09-11 05:20	3	20.2421	17.646694	20.828419
21-09-11 05:30	3	23.26749	22.6421	24.033861
21-09-11 05:40	3	18.515753	17.99853	23.637554
21-09-11 05:50	3	18.27328	16.39626	22.799072
21-09-11 06:00	3	19.951107	20.021967	21.295168
21-09-11 06:10	3	19.887148	15.164467	16.348055
21-09-11 06:20	3	20.040909	19.193539	24.99258
21-09-11 06:30	3	24.586805	22.29557	21.426365
21-09-11 06:40	3	20.590427	16.807066	16.175224
21-09-11 06:50	3	24.860928	24.100544	20.29923
21-09-11 07:00	4	19.911678	19.269125	19.606537
21-09-11 07:10	4	11.95	11.95	16.899853
21-09-11 07:20	4	14.237274	14.021194	18.691221
21-09-11 07:30	4	17.237179	17.157763	23.370293
21-09-11 07:40	4	23.9018	23.9018	37.826225
21-09-11 07:50	4	23.892197	23.892197	37.76086
21-09-11 08:00	4	23.901737	23.901737	31.671234
21-09-11 08:10	4	19.653112	23.928858	19.705235
21-09-11 08:20	4	15.705188	21.044983	15.97579
21-09-11 08:30	4	11.95	11.95	11.95
21-09-11 08:40	4	11.95	11.95	14.468686
21-09-11 08:50	4	13.800609	16.76215	14.058744
21-09-11 09:00	4	22.609787	27.948376	22.563519
21-09-11 09:10	4	22.92962	26.365402	22.428074
21-09-11 09:20	4	24.515856	24.104313	22.486105
21-09-11 09:30	4	26.719751	18.706646	18.702179
21-09-11 09:40	4	24.656448	20.728281	20.691982
21-09-11 09:50	4	21.304062	24.538452	21.304062
21-09-11 10:00	4	20.545237	24.738918	20.545237
21-09-11 10:10	4	12.710529	26.52035	12.710529
21-09-11 10:20	4	12.431815	14.016138	12.495989
21-09-11 10:30	4	18.16952	16.968588	17.440212
21-09-11 10:40	4	21.289238	24.415693	21.29283
21-09-11 10:50	4	11.95	13.30604	11.95
21-09-11 11:00	4	16.657383	24.606665	16.605032
21-09-11 11:10	4	22.63428	14.6382885	14.972957
21-09-11 11:20	4	19.042147	17.372293	19.055872
21-09-11 11:30	4	15.335399	18.67738	15.612027
21-09-11 11:40	4	22.464916	16.861076	16.71925
21-09-11 11:50	4	27.803045	18.854494	18.290323
21-09-11 12:00	4	27.46519	14.999471	15.007416
21-09-11 12:10	4	32.683342	12.806185	13.00181
21-09-11 12:20	4	22.528057	11.95	11.9390955
21-09-11 12:30	4	21.848326	13.623423	13.624318
21-09-11 12:40	4	18.35341	16.899853	16.885662
21-09-11 12:50	4	21.645367	22.131252	20.849426
21-09-11 13:00	4	19.730427	19.702385	22.413969
21-09-11 13:10	4	28.566166	23.396725	25.373035
21-09-11 13:20	4	20.40488	20.389431	22.408508
21-09-11 13:30	4	20.639738	18.423304	17.827623
21-09-11 13:40	4	26.12215	14.813922	14.736963
21-09-11 13:50	4	24.426748	21.870092	21.870092
21-09-11 14:00	4	25.52042	17.23727	17.23727
21-09-11 14:10	4	25.917004	13.364134	12.691967
21-09-11 14:20	4	15.198242	23.9	15.184763
21-09-11 14:30	4	14.679419	19.999268	14.6962
21-09-11 14:40	4	13.741251	14.033504	13.741251
21-09-11 14:50	4	15.521217	15.859411	16.862453
21-09-11 15:00	4	24.351753	23.048893	30.464813
21-09-11 15:10	4	16.438847	19.944006	22.668015
21-09-11 15:20	4	24.21423	24.697498	23.66727
21-09-11 15:30	4	31.123224	24.447887	24.447887
21-09-11 15:40	4	32.331337	23.760983	23.760983
21-09-11 15:50	4	19.713615	19.063269	18.661304
21-09-11 16:00	4	22.826248	34.338203	22.83983
21-09-11 16:10	4	22.101776	28.615826	21.98299
21-09-11 16:20	4	11.95	11.95	11.95
21-09-11 16:30	4	13.762611	14.139354	13.762611
21-09-11 16:40	4	16.940687	21.42107	17.634245
21-09-11 16:50	4	7.93564	23.9	10.04125
21-09-11 17:00	4	9.897092	12.759096	15.053851
21-09-11 17:10	4	19.147408	19.138939	23.579367
21-09-11 17:20	4	24.278278	23.895985	34.233376
21-09-11 17:30	4	20.140175	23.643076	27.993607
21-09-11 17:40	4	12.239793	23.853657	12.198649
21-09-11 17:50	4	11.907231	18.045729	11.907231
21-09-11 18:00	4	13.121022	18.20462	16.467783
21-09-11 18:10	4	11.961748	11.9576845	28.31104
21-09-11 18:20	4	8.908573	8.908573	33.214607
21-09-11 18:30	4	14.827261	17.19804	28.272028
21-09-11 18:40	4	11.95	23.9	11.95
21-09-11 18:50	4	11.910036	19.111525	11.8987255
21-09-11 19:00	4	12.237539	11.946855	12.101181
21-09-11 19:10	4	11.95	11.95	16.899853
21-09-11 19:20	4	12.108528	12.308973	20.325037
21-09-11 19:30	4	16.742405	15.416043	13.6703205
21-09-11 19:40	4	17.624767	17.360174	17.112537
21-09-11 19:50	4	21.165417	16.645748	18.30041
21-09-11 20:00	4	17.58938	19.146412	17.97795
21-09-11 20:10	4	22.172956	29.602472	19.12415
21-09-11 20:20	4	23.96014	17.350643	17.244001
21-09-11 20:30	4	18.902615	32.15673	17.865828
21-09-11 20:40	4	23.9	37.414818	23.9
21-09-11 20:50	4	23.924736	23.332651	17.308594
21-09-11 21:00	4	16.101055	13.060019	14.423002
21-09-11 21:10	4	17.441055	18.94394	17.437428
21-09-11 21:20	4	18.470499	14.971903	14.238632
21-09-11 21:30	4	15.400488	13.809843	14.2230835
21-09-11 21:40	4	23.592857	20.797556	20.5114
21-09-11 21:50	4	22.602972	21.166327	18.965387
21-09-11 22:00	4	19.189932	19.492817	19.068954
21-09-11 22:10	4	31.315548	22.956554	24.267885
21-09-11 22:20	4	13.771085	20.43301	16.737675
21-09-11 22:30	4	19.841	17.668459	13.8495655
21-09-11 22:40	4	21.452213	13.649005	13.033254
21-09-11 22:50	4	17.21124	13.993439	16.649597
21-09-11 23:00	4	15.621953	16.15363	19.505993
21-09-11 23:10	4	16.15189	29.419514	17.607271
21-09-11 23:20	4	22.290863	19.598585	19.791323
21-09-11 23:30	4	16.99752	15.727507	25.694668
21-09-11 23:40	4	17.986652	17.702805	27.554022
21-09-11 23:50	4	18.334087	19.822481	18.394217
21-09-12 00:00	4	21.683239	16.224985	15.055847
21-09-12 00:10	4	13.693533	16.954617	15.672468
21-09-12 00:20	4	17.78572	14.477369	19.231731
21-09-12 00:30	4	19.684052	19.008354	25.703934
21-09-12 00:40	4	21.800692	23.53419	22.13258
21-09-12 00:50	4	18.259575	16.23639	17.231186
21-09-12 01:00	4	16.806229	15.528285	13.674734
21-09-12 01:10	4	14.772995	15.487549	17.353193
21-09-12 01:20	4	14.232435	13.012812	10.942965
21-09-12 01:30	4	23.021994	20.155348	18.545908
21-09-12 01:40	4	20.780807	20.10521	19.123394
21-09-12 01:50	4	17.15681	15.032242	16.865004
21-09-12 02:00	4	17.022274	18.539822	22.210169
21-09-12 02:10	4	34.09436	14.066867	13.021182
21-09-12 02:20	4	19.74757	11.534254	12.903374
21-09-12 02:30	4	23.622828	16.95831	15.232666
21-09-12 02:40	4	19.426096	20.427734	23.95615
21-09-12 02:50	4	22.878904	14.622714	14.156921
21-09-12 03:00	4	18.193937	15.655298	17.469725
21-09-12 03:10	4	15.012854	16.333881	17.935253
21-09-12 03:20	4	18.759027	16.293858	19.675081
21-09-12 03:30	4	18.206919	21.136997	20.027857
21-09-12 03:40	4	19.403923	17.090256	15.853819
21-09-12 03:50	4	20.04522	17.322071	19.371273
21-09-12 04:00	4	22.755732	22.798065	24.304401
21-09-12 04:10	4	20.437319	18.113556	16.800766
21-09-12 04:20	4	20.817595	16.11257	18.564968
21-09-12 04:30	4	21.682041	18.881025	18.763615
21-09-12 04:40	4	17.986858	18.233425	18.770054
21-09-12 04:50	4	18.27601	18.082817	22.623913
21-09-12 05:00	4	22.467598	20.426254	23.409222
21-09-12 05:10	4	18.186485	18.902727	19.33897
21-09-12 05:20	4	23.695303	21.701323	23.289644
21-09-12 05:30	4	20.733715	17.284609	18.515797
21-09-12 05:40	4	19.798407	19.343704	20.187428
21-09-12 05:50	4	16.331137	18.596115	16.169575
21-09-12 06:00	4	25.1683	19.57984	22.118328
21-09-12 06:10	4	20.189747	16.211414	19.268341
21-09-12 06:20	4	17.506088	16.24144	19.365665
21-09-12 06:30	4	20.850977	20.50177	21.113445
21-09-12 06:40	4	23.546562	23.386816	22.407227
21-09-12 06:50	4	23.751022	25.470293	24.38249
21-09-12 07:00	5	31.232477	23.553572	25.13413
21-09-12 07:10	5	32.875935	26.388119	26.226604
21-09-12 07:20	5	26.301962	26.30904	24.389654
21-09-12 07:30	5	23.95	26.721008	23.95
21-09-12 07:40	5	23.95	26.721008	23.95
21-09-12 07:50	5	24.211876	26.644749	23.934519
21-09-12 08:00	5	24.356073	26.609634	23.935623
21-09-12 08:10	5	24.177221	26.652393	23.935516
21-09-12 08:20	5	20.538145	19.823017	16.865498
21-09-12 08:30	5	15.037321	15.081167	19.452314
21-09-12 08:40	5	16.813833	16.813833	24.14722
21-09-12 08:50	5	11.95	11.95	19.490524
21-09-12 09:00	5	12.630605	12.630605	17.840166
21-09-12 09:10	5	23.637457	22.67339	22.629913
21-09-12 09:20	5	23.9	23.95364	23.9
21-09-12 09:30	5	16.691008	15.79288	21.075901
21-09-12 09:40	5	11.95	16.899853	11.95
21-09-12 09:50	5	14.282199	21.5811	15.973932
21-09-12 10:00	5	17.604013	14.552904	20.500734
21-09-12 10:10	5	23.666687	17.24729	18.061415
21-09-12 10:20	5	17.789639	17.687862	24.04877
21-09-12 10:30	5	17.081638	18.474983	17.24997
21-09-12 10:40	5	23.9	23.9	23.95
21-09-12 10:50	5	22.09614	20.930613	20.968105
21-09-12 11:00	5	6.6814356	7.4880395	13.14982
21-09-12 11:10	5	27.6132	11.93091	13.850754
21-09-12 11:20	5	23.892242	18.555307	18.627653
21-09-12 11:30	5	21.056	21.042574	25.870941
21-09-12 11:40	5	15.597282	20.051378	18.717363
21-09-12 11:50	5	18.25824	16.498638	17.6936
21-09-12 12:00	5	16.368826	15.592336	21.767479
21-09-12 12:10	5	16.712355	16.66548	22.196346
21-09-12 12:20	5	19.976252	16.928427	23.006416
21-09-12 12:30	5	19.07471	16.090265	23.514057
21-09-12 12:40	5	23.9	23.95	23.9
21-09-12 12:50	5	22.83837	24.347727	22.83837
21-09-12 13:00	5	15.240956	18.071125	13.119377
21-09-12 13:10	5	31.1181	22.946743	22.946743
21-09-12 13:20	5	22.865337	20.281147	25.313917
21-09-12 13:30	5	19.254232	19.272572	25.946619
21-09-12 13:40	5	12.0	12.0	24.71854
21-09-12 13:50	5	12.0	12.0	16.916893
21-09-12 14:00	5	12.0	12.0	16.899853
21-09-12 14:10	5	11.940805	12.803465	12.227665
21-09-12 14:20	5	19.451197	22.169369	19.482557
21-09-12 14:30	5	16.898466	16.901463	16.898466
21-09-12 14:40	5	16.899853	16.899853	16.899853
21-09-12 14:50	5	14.023387	20.618147	15.001123
21-09-12 15:00	5	11.948774	12.35581	16.755451
21-09-12 15:10	5	22.54374	13.337181	12.108931
21-09-12 15:20	5	16.18614	13.207621	13.205765
21-09-12 15:30	5	11.944615	12.412876	11.95
21-09-12 15:40	5	12.389145	16.935247	12.389145
21-09-12 15:50	5	10.923024	13.850415	12.064928
21-09-12 16:00	5	14.482373	14.415651	11.923285
21-09-12 16:10	5	16.899853	11.95	11.95
21-09-12 16:20	5	14.950363	10.4821415	10.4821415
21-09-12 16:30	5	11.939859	14.359448	11.947299
21-09-12 16:40	5	11.9519205	15.68497	14.880139
21-09-12 16:50	5	11.954742	15.183195	16.093586
21-09-12 17:00	5	11.982916	12.097586	20.722141
21-09-12 17:10	5	15.974193	14.928497	14.161413
21-09-12 17:20	5	16.213985	19.30254	20.156696
21-09-12 17:30	5	15.804378	15.804378	25.414043
21-09-12 17:40	5	12.994614	10.037725	12.59801
21-09-12 17:50	5	16.06909	13.897153	13.902832
21-09-12 18:00	5	15.63513	17.576227	15.650815
21-09-12 18:10	5	11.048546	17.467123	11.105932
21-09-12 18:20	5	5.0646715	4.926988	13.77961
21-09-12 18:30	5	13.882078	20.498484	14.017632
21-09-12 18:40	5	14.36595	20.482594	14.36595
21-09-12 18:50	5	12.600126	22.980318	12.600126
21-09-12 19:00	5	14.438756	14.896044	14.204073
21-09-12 19:10	5	15.424463	15.431511	15.424463
21-09-12 19:20	5	17.717813	17.69779	19.345379
21-09-12 19:30	5	22.971731	22.952831	33.133167
21-09-12 19:40	5	12.113802	10.039634	9.772835
21-09-12 19:50	5	9.688815	13.659042	15.071768
21-09-12 20:00	5	16.503782	20.265064	15.631151
21-09-12 20:10	5	16.816463	17.025253	26.123423
21-09-12 20:20	5	28.995487	25.696041	23.931833
21-09-12 20:30	5	20.282415	22.521706	17.686298
21-09-12 20:40	5	23.9	23.9	31.206116
21-09-12 20:50	5	15.945885	16.237741	20.873903
21-09-12 21:00	5	16.821789	17.115719	23.974098
21-09-12 21:10	5	14.992952	20.601566	15.143863
21-09-12 21:20	5	14.704081	16.798542	19.174217
21-09-12 21:30	5	16.261257	17.111788	18.486164
21-09-12 21:40	5	19.254917	15.031759	18.471603
21-09-12 21:50	5	16.514273	18.000952	22.03058
21-09-12 22:00	5	23.572945	18.040585	18.635248
21-09-12 22:10	5	19.006903	15.567571	20.363482
21-09-12 22:20	5	25.0375	21.006037	21.76907
21-09-12 22:30	5	18.370306	19.193165	19.092548
21-09-12 22:40	5	17.953506	19.795431	25.479614
21-09-12 22:50	5	21.972233	16.284939	15.205127
21-09-12 23:00	5	20.666697	23.077343	26.605785
21-09-12 23:10	5	17.003174	18.733282	26.342016
21-09-12 23:20	5	20.61765	20.106604	24.74567
21-09-12 23:30	5	13.664386	13.463872	14.206769
21-09-12 23:40	5	10.043404	8.342722	12.6367855
21-09-12 23:50	5	17.706785	18.55566	14.851781
21-09-13 00:00	5	14.8235445	14.541423	15.383703
21-09-13 00:10	5	20.828018	17.505337	18.14633
21-09-13 00:20	5	18.200191	18.795061	16.210018
21-09-13 00:30	5	22.993244	18.620459	18.118694
21-09-13 00:40	5	15.461246	16.17061	16.461273
21-09-13 00:50	5	14.634595	17.359491	17.405758
21-09-13 01:00	5	16.336996	18.32015	15.42259
21-09-13 01:10	5	22.101416	19.693956	19.431057
21-09-13 01:20	5	24.608309	22.41117	21.983507
21-09-13 01:30	5	22.257936	20.336628	25.054972
21-09-13 01:40	5	21.996805	16.69448	24.722836
21-09-13 01:50	5	22.049873	28.845654	20.338568
21-09-13 02:00	5	21.761087	34.526093	20.279217
21-09-13 02:10	5	19.51215	37.132027	19.51215
21-09-13 02:20	5	18.953703	23.150251	15.996416
21-09-13 02:30	5	12.70038	13.991249	14.68275
21-09-13 02:40	5	12.679401	13.427564	11.578296
21-09-13 02:50	5	24.935877	20.268408	18.397846
21-09-13 03:00	5	20.467655	16.028477	19.094227
21-09-13 03:10	5	20.819477	21.018795	21.174667
21-09-13 03:20	5	20.310623	19.815495	17.035048
21-09-13 03:30	5	31.112143	17.351536	19.510132
21-09-13 03:40	5	17.681828	17.72511	16.708149
21-09-13 03:50	5	22.392136	18.064474	16.954174
21-09-13 04:00	5	15.978907	20.50315	22.70563
21-09-13 04:10	5	25.224321	15.910513	19.207518
21-09-13 04:20	5	16.214008	17.15544	19.464104
21-09-13 04:30	5	19.180563	18.48748	18.013521
21-09-13 04:40	5	21.575523	18.850948	20.557833
21-09-13 04:50	5	20.438736	18.950464	19.694422
21-09-13 05:00	5	21.437319	18.123638	24.57807
21-09-13 05:10	5	22.292048	18.96314	19.757679
21-09-13 05:20	5	20.514603	18.988325	21.329685
21-09-13 05:30	5	15.347188	17.08096	18.437683
21-09-13 05:40	5	17.995842	17.658676	18.02989
21-09-13 05:50	5	20.715588	20.238487	19.930958
21-09-13 06:00	5	20.50867	14.912613	17.638456
21-09-13 06:10	5	16.981564	19.892048	15.951126
21-09-13 06:20	5	23.431156	21.06585	19.457218
21-09-13 06:30	5	23.654411	18.84235	19.35592
21-09-13 06:40	5	21.227274	16.071512	28.322155
21-09-13 06:50	5	35.516304	15.794604	15.773395
21-09-13 07:00	6	13.453679	16.773706	18.753244
21-09-13 07:10	6	21.005188	11.95	11.95
21-09-13 07:20	6	28.650213	20.820185	20.511177
21-09-13 07:30	6	24.113	22.953169	24.36118
21-09-13 07:40	6	23.95	23.9	23.9
21-09-13 07:50	6	20.204893	16.284456	16.284456
21-09-13 08:00	6	16.899853	16.899853	16.899853
21-09-13 08:10	6	16.899853	16.899853	16.899853
21-09-13 08:20	6	17.258095	17.242117	17.239588
21-09-13 08:30	6	16.899853	13.818957	13.818957
21-09-13 08:40	6	30.69543	24.892132	24.370108
21-09-13 08:50	6	28.854654	23.855888	24.967556
21-09-13 09:00	6	30.388418	14.59767	14.616107
21-09-13 09:10	6	20.174763	16.408325	14.518511
21-09-13 09:20	6	18.564358	11.533343	11.533343
21-09-13 09:30	6	26.765736	11.95	11.95
21-09-13 09:40	6	15.487015	15.453127	15.152563
21-09-13 09:50	6	14.87807	15.420015	15.547664
21-09-13 10:00	6	0.0	0.0	11.95
21-09-13 10:10	6	not_recorded	not_recorded	not_recorded
21-09-13 10:20	6	not_recorded	not_recorded	not_recorded
21-09-13 10:30	6	not_recorded	not_recorded	not_recorded
21-09-13 10:40	6	not_recorded	not_recorded	not_recorded
21-09-13 10:50	6	not_recorded	not_recorded	not_recorded
21-09-13 11:00	6	not_recorded	not_recorded	not_recorded
21-09-13 11:10	6	not_recorded	not_recorded	not_recorded
21-09-13 11:20	6	not_recorded	not_recorded	not_recorded
21-09-13 11:30	6	not_recorded	not_recorded	not_recorded
21-09-13 11:40	6	not_recorded	not_recorded	not_recorded
21-09-13 11:50	6	not_recorded	not_recorded	not_recorded
21-09-13 12:00	6	not_recorded	not_recorded	not_recorded
21-09-13 12:10	6	not_recorded	not_recorded	not_recorded
21-09-13 12:20	6	not_recorded	not_recorded	not_recorded
21-09-13 12:30	6	not_recorded	not_recorded	not_recorded
21-09-13 12:40	6	not_recorded	not_recorded	not_recorded
21-09-13 12:50	6	not_recorded	not_recorded	not_recorded
21-09-13 13:00	6	not_recorded	not_recorded	not_recorded
21-09-13 13:10	6	not_recorded	not_recorded	not_recorded
21-09-13 13:20	6	not_recorded	not_recorded	not_recorded
21-09-13 13:30	6	not_recorded	not_recorded	not_recorded
21-09-13 13:40	6	not_recorded	not_recorded	not_recorded
21-09-13 13:50	6	not_recorded	not_recorded	not_recorded
21-09-13 14:00	6	not_recorded	not_recorded	not_recorded
21-09-13 14:10	6	not_recorded	not_recorded	not_recorded
21-09-13 14:20	6	not_recorded	not_recorded	not_recorded
21-09-13 14:30	6	not_recorded	not_recorded	not_recorded
21-09-13 14:40	6	not_recorded	not_recorded	not_recorded
21-09-13 14:50	6	not_recorded	not_recorded	not_recorded
21-09-13 15:00	6	not_recorded	not_recorded	not_recorded
21-09-13 15:10	6	not_recorded	not_recorded	not_recorded
21-09-13 15:20	6	not_recorded	not_recorded	not_recorded
21-09-13 15:30	6	not_recorded	not_recorded	not_recorded
21-09-13 15:40	6	not_recorded	not_recorded	not_recorded
21-09-13 15:50	6	not_recorded	not_recorded	not_recorded
21-09-13 16:00	6	not_recorded	not_recorded	not_recorded
21-09-13 16:10	6	not_recorded	not_recorded	not_recorded
21-09-13 16:20	6	not_recorded	not_recorded	not_recorded
21-09-13 16:30	6	not_recorded	not_recorded	not_recorded
21-09-13 16:40	6	not_recorded	not_recorded	not_recorded
21-09-13 16:50	6	not_recorded	not_recorded	not_recorded
21-09-13 17:00	6	not_recorded	not_recorded	not_recorded
21-09-13 17:10	6	not_recorded	not_recorded	not_recorded
21-09-13 17:20	6	not_recorded	not_recorded	not_recorded
21-09-13 17:30	6	not_recorded	not_recorded	not_recorded
21-09-13 17:40	6	not_recorded	not_recorded	not_recorded
21-09-13 17:50	6	not_recorded	not_recorded	not_recorded
21-09-13 18:00	6	not_recorded	not_recorded	not_recorded
21-09-13 18:10	6	not_recorded	not_recorded	not_recorded
21-09-13 18:20	6	not_recorded	not_recorded	not_recorded
21-09-13 18:30	6	not_recorded	not_recorded	not_recorded
21-09-13 18:40	6	not_recorded	not_recorded	not_recorded
21-09-13 18:50	6	not_recorded	not_recorded	not_recorded
21-09-13 19:00	6	not_recorded	not_recorded	not_recorded
21-09-13 19:10	6	not_recorded	not_recorded	not_recorded
21-09-13 19:20	6	not_recorded	not_recorded	not_recorded
21-09-13 19:30	6	not_recorded	not_recorded	not_recorded
21-09-13 19:40	6	not_recorded	not_recorded	not_recorded
21-09-13 19:50	6	not_recorded	not_recorded	not_recorded
21-09-13 20:00	6	not_recorded	not_recorded	not_recorded
21-09-13 20:10	6	not_recorded	not_recorded	not_recorded
21-09-13 20:20	6	not_recorded	not_recorded	not_recorded
21-09-13 20:30	6	not_recorded	not_recorded	not_recorded
21-09-13 20:40	6	not_recorded	not_recorded	not_recorded
21-09-13 20:50	6	not_recorded	not_recorded	not_recorded
21-09-13 21:00	6	not_recorded	not_recorded	not_recorded
21-09-13 21:10	6	not_recorded	not_recorded	not_recorded
21-09-13 21:20	6	not_recorded	not_recorded	not_recorded
21-09-13 21:30	6	not_recorded	not_recorded	not_recorded
21-09-13 21:40	6	not_recorded	not_recorded	not_recorded
21-09-13 21:50	6	not_recorded	not_recorded	not_recorded
21-09-13 22:00	6	not_recorded	not_recorded	not_recorded
21-09-13 22:10	6	not_recorded	not_recorded	not_recorded
21-09-13 22:20	6	not_recorded	not_recorded	not_recorded
21-09-13 22:30	6	not_recorded	not_recorded	not_recorded
21-09-13 22:40	6	not_recorded	not_recorded	not_recorded
21-09-13 22:50	6	not_recorded	not_recorded	not_recorded
21-09-13 23:00	6	not_recorded	not_recorded	not_recorded
21-09-13 23:10	6	not_recorded	not_recorded	not_recorded
21-09-13 23:20	6	not_recorded	not_recorded	not_recorded
21-09-13 23:30	6	not_recorded	not_recorded	not_recorded
21-09-13 23:40	6	not_recorded	not_recorded	not_recorded
21-09-13 23:50	6	not_recorded	not_recorded	not_recorded
21-09-14 00:00	6	not_recorded	not_recorded	not_recorded
21-09-14 00:10	6	not_recorded	not_recorded	not_recorded
21-09-14 00:20	6	not_recorded	not_recorded	not_recorded
21-09-14 00:30	6	not_recorded	not_recorded	not_recorded
21-09-14 00:40	6	not_recorded	not_recorded	not_recorded
21-09-14 00:50	6	not_recorded	not_recorded	not_recorded
21-09-14 01:00	6	not_recorded	not_recorded	not_recorded
21-09-14 01:10	6	not_recorded	not_recorded	not_recorded
21-09-14 01:20	6	not_recorded	not_recorded	not_recorded
21-09-14 01:30	6	not_recorded	not_recorded	not_recorded
21-09-14 01:40	6	not_recorded	not_recorded	not_recorded
21-09-14 01:50	6	not_recorded	not_recorded	not_recorded
21-09-14 02:00	6	not_recorded	not_recorded	not_recorded
21-09-14 02:10	6	not_recorded	not_recorded	not_recorded
21-09-14 02:20	6	not_recorded	not_recorded	not_recorded
21-09-14 02:30	6	not_recorded	not_recorded	not_recorded
21-09-14 02:40	6	not_recorded	not_recorded	not_recorded
21-09-14 02:50	6	not_recorded	not_recorded	not_recorded
21-09-14 03:00	6	not_recorded	not_recorded	not_recorded
21-09-14 03:10	6	not_recorded	not_recorded	not_recorded
21-09-14 03:20	6	not_recorded	not_recorded	not_recorded
21-09-14 03:30	6	not_recorded	not_recorded	not_recorded
21-09-14 03:40	6	not_recorded	not_recorded	not_recorded
21-09-14 03:50	6	not_recorded	not_recorded	not_recorded
21-09-14 04:00	6	not_recorded	not_recorded	not_recorded
21-09-14 04:10	6	not_recorded	not_recorded	not_recorded
21-09-14 04:20	6	not_recorded	not_recorded	not_recorded
21-09-14 04:30	6	not_recorded	not_recorded	not_recorded
21-09-14 04:40	6	not_recorded	not_recorded	not_recorded
21-09-14 04:50	6	not_recorded	not_recorded	not_recorded
21-09-14 05:00	6	not_recorded	not_recorded	not_recorded
21-09-14 05:10	6	not_recorded	not_recorded	not_recorded
21-09-14 05:20	6	not_recorded	not_recorded	not_recorded
21-09-14 05:30	6	not_recorded	not_recorded	not_recorded
21-09-14 05:40	6	not_recorded	not_recorded	not_recorded
21-09-14 05:50	6	not_recorded	not_recorded	not_recorded
21-09-14 06:00	6	not_recorded	not_recorded	not_recorded
21-09-14 06:10	6	not_recorded	not_recorded	not_recorded
21-09-14 06:20	6	not_recorded	not_recorded	not_recorded
21-09-14 06:30	6	not_recorded	not_recorded	not_recorded
21-09-14 06:40	6	not_recorded	not_recorded	not_recorded
21-09-14 06:50	6	not_recorded	not_recorded	not_recorded
