# Supplementary material for: Rodent home cage monitoring for preclinical safety pharmacology assessment: results of a multi-company validation evaluating nonclinical and clinical data from three compounds
Source: Front Toxicol. 2025 Nov 5;7:1655330. doi: 10.3389/ftox.2025.1655330 (PMC12626872; doi:10.3389/ftox.2025.1655330)
Supplement: Supplementary file 1 [file DataSheet1.zip › GSK/GSK_Separation_VEH_Cage-2.csv]

timestamp	day_index	985141003627869	985141003627870	985141003627921
21-09-13 07:00	-4	not_recorded	not_recorded	not_recorded
21-09-13 07:10	-4	not_recorded	not_recorded	not_recorded
21-09-13 07:20	-4	not_recorded	not_recorded	not_recorded
21-09-13 07:30	-4	not_recorded	not_recorded	not_recorded
21-09-13 07:40	-4	not_recorded	not_recorded	not_recorded
21-09-13 07:50	-4	not_recorded	not_recorded	not_recorded
21-09-13 08:00	-4	not_recorded	not_recorded	not_recorded
21-09-13 08:10	-4	not_recorded	not_recorded	not_recorded
21-09-13 08:20	-4	not_recorded	not_recorded	not_recorded
21-09-13 08:30	-4	not_recorded	not_recorded	not_recorded
21-09-13 08:40	-4	not_recorded	not_recorded	not_recorded
21-09-13 08:50	-4	not_recorded	not_recorded	not_recorded
21-09-13 09:00	-4	not_recorded	not_recorded	not_recorded
21-09-13 09:10	-4	not_recorded	not_recorded	not_recorded
21-09-13 09:20	-4	not_recorded	not_recorded	not_recorded
21-09-13 09:30	-4	not_recorded	not_recorded	not_recorded
21-09-13 09:40	-4	not_recorded	not_recorded	not_recorded
21-09-13 09:50	-4	not_recorded	not_recorded	not_recorded
21-09-13 10:00	-4	18.971077	16.038685	13.629005
21-09-13 10:10	-4	15.59821	17.468626	15.90016
21-09-13 10:20	-4	15.993721	14.6964855	15.61422
21-09-13 10:30	-4	15.997345	15.5416	16.506584
21-09-13 10:40	-4	11.598019	13.957151	17.646416
21-09-13 10:50	-4	16.073444	14.698809	18.981262
21-09-13 11:00	-4	18.818443	18.82288	16.185167
21-09-13 11:10	-4	11.912577	18.115437	13.068082
21-09-13 11:20	-4	17.608242	23.510748	17.373053
21-09-13 11:30	-4	22.209223	18.338556	23.7035
21-09-13 11:40	-4	17.188124	14.486397	20.952082
21-09-13 11:50	-4	18.70872	16.231354	20.018894
21-09-13 12:00	-4	15.680094	18.028149	13.955353
21-09-13 12:10	-4	10.566702	10.909338	38.36071
21-09-13 12:20	-4	23.9	23.9	29.69596
21-09-13 12:30	-4	21.497278	22.62923	21.417492
21-09-13 12:40	-4	17.909067	17.909067	25.357832
21-09-13 12:50	-4	22.12981	22.868694	24.390352
21-09-13 13:00	-4	18.892818	21.270283	20.167858
21-09-13 13:10	-4	11.95	11.95	16.899853
21-09-13 13:20	-4	12.031001	11.991344	16.861574
21-09-13 13:30	-4	12.9227705	27.591944	12.983961
21-09-13 13:40	-4	23.445158	34.94448	23.160595
21-09-13 13:50	-4	20.209034	9.354002	9.352159
21-09-13 14:00	-4	23.9	11.95	11.95
21-09-13 14:10	-4	17.895836	16.880264	13.048017
21-09-13 14:20	-4	11.95	23.9	11.95
21-09-13 14:30	-4	11.846492	19.523043	17.11591
21-09-13 14:40	-4	21.928791	21.928791	30.216867
21-09-13 14:50	-4	25.100498	25.100498	34.929543
21-09-13 15:00	-4	21.959822	23.48122	25.93632
21-09-13 15:10	-4	17.913857	17.84755	15.142667
21-09-13 15:20	-4	12.764332	18.541138	12.487189
21-09-13 15:30	-4	9.965651	12.924843	16.19556
21-09-13 15:40	-4	13.810138	14.671649	29.15794
21-09-13 15:50	-4	11.95	11.95	37.83666
21-09-13 16:00	-4	23.014107	23.014107	36.04305
21-09-13 16:10	-4	18.157099	14.611514	27.231411
21-09-13 16:20	-4	21.785658	18.788912	16.909018
21-09-13 16:30	-4	20.919422	6.3699045	6.3699045
21-09-13 16:40	-4	7.5573564	27.83746	7.420883
21-09-13 16:50	-4	17.184958	25.906658	17.181614
21-09-13 17:00	-4	23.670958	35.9	23.670958
21-09-13 17:10	-4	13.705333	24.981266	13.287607
21-09-13 17:20	-4	19.894926	17.954739	18.912352
21-09-13 17:30	-4	15.809064	13.516066	12.457118
21-09-13 17:40	-4	16.899853	16.899853	16.899853
21-09-13 17:50	-4	16.899853	16.899853	16.899853
21-09-13 18:00	-4	16.600813	16.377417	15.59877
21-09-13 18:10	-4	22.362568	19.253998	18.474518
21-09-13 18:20	-4	18.512638	12.167118	12.789937
21-09-13 18:30	-4	26.446756	24.179043	23.945192
21-09-13 18:40	-4	24.512787	29.579273	21.917406
21-09-13 18:50	-4	18.030966	19.858625	17.72527
21-09-13 19:00	-4	23.9	23.9	23.95
21-09-13 19:10	-4	23.9	23.9	23.95
21-09-13 19:20	-4	23.920946	16.997927	17.007011
21-09-13 19:30	-4	20.577152	18.292423	17.524595
21-09-13 19:40	-4	19.33403	20.770443	16.543077
21-09-13 19:50	-4	27.241383	22.981731	19.548687
21-09-13 20:00	-4	23.24799	19.782429	17.585041
21-09-13 20:10	-4	23.768162	23.672659	23.720118
21-09-13 20:20	-4	21.95067	15.639409	15.644089
21-09-13 20:30	-4	16.490572	16.31902	16.31902
21-09-13 20:40	-4	27.29827	19.977602	23.776432
21-09-13 20:50	-4	20.167477	19.786938	22.861698
21-09-13 21:00	-4	15.501788	19.671293	19.282574
21-09-13 21:10	-4	17.331617	19.4942	17.097723
21-09-13 21:20	-4	25.241322	24.419102	23.72839
21-09-13 21:30	-4	23.63256	23.991606	29.903545
21-09-13 21:40	-4	22.667006	22.667006	29.87178
21-09-13 21:50	-4	23.9	23.9	30.154043
21-09-13 22:00	-4	25.627213	23.836493	25.38395
21-09-13 22:10	-4	33.789776	23.9	23.9
21-09-13 22:20	-4	30.41	25.444712	28.142624
21-09-13 22:30	-4	25.170204	25.31193	29.393179
21-09-13 22:40	-4	35.39243	20.614416	20.618649
21-09-13 22:50	-4	35.607277	24.031065	23.600256
21-09-13 23:00	-4	20.036232	15.156479	14.121063
21-09-13 23:10	-4	15.251376	16.97193	13.626047
21-09-13 23:20	-4	16.099428	14.428426	17.810892
21-09-13 23:30	-4	27.620127	26.259714	21.044977
21-09-13 23:40	-4	18.927914	23.95	18.927914
21-09-13 23:50	-4	14.860281	26.683573	15.281458
21-09-14 00:00	-4	19.6	20.945284	17.162258
21-09-14 00:10	-4	24.21131	15.382945	15.2684
21-09-14 00:20	-4	26.9658	16.43697	12.795804
21-09-14 00:30	-4	13.911929	19.195637	21.909222
21-09-14 00:40	-4	12.704104	17.978525	17.516455
21-09-14 00:50	-4	20.39367	16.407644	18.155046
21-09-14 01:00	-4	21.086287	22.943432	21.794333
21-09-14 01:10	-4	23.372805	25.346031	25.196735
21-09-14 01:20	-4	24.246193	20.127163	22.145975
21-09-14 01:30	-4	20.077068	19.450169	21.553493
21-09-14 01:40	-4	19.373936	21.78832	19.61052
21-09-14 01:50	-4	22.891249	24.159817	22.75693
21-09-14 02:00	-4	19.068317	21.876495	21.33197
21-09-14 02:10	-4	17.470407	21.138172	22.238888
21-09-14 02:20	-4	24.823158	23.917364	31.986774
21-09-14 02:30	-4	25.345177	25.754114	23.259571
21-09-14 02:40	-4	24.140718	35.705704	24.140718
21-09-14 02:50	-4	24.362215	32.032906	22.74757
21-09-14 03:00	-4	14.84256	26.532146	13.042837
21-09-14 03:10	-4	20.701948	13.41185	13.139923
21-09-14 03:20	-4	14.666023	18.262297	16.57825
21-09-14 03:30	-4	21.612865	22.88627	24.182507
21-09-14 03:40	-4	23.03619	26.79927	23.037954
21-09-14 03:50	-4	22.604277	20.900581	23.939457
21-09-14 04:00	-4	17.759449	20.03065	23.662634
21-09-14 04:10	-4	19.78918	17.671288	24.447071
21-09-14 04:20	-4	16.20026	18.099321	21.364435
21-09-14 04:30	-4	13.828601	15.662839	17.530293
21-09-14 04:40	-4	25.062634	16.117004	13.815839
21-09-14 04:50	-4	23.880777	21.910223	21.236298
21-09-14 05:00	-4	20.434921	19.69686	18.136806
21-09-14 05:10	-4	20.742826	19.972477	18.120401
21-09-14 05:20	-4	23.862444	18.400372	18.487255
21-09-14 05:30	-4	24.29739	22.237514	23.784204
21-09-14 05:40	-4	19.67598	21.829681	20.91137
21-09-14 05:50	-4	21.740643	23.937489	28.927979
21-09-14 06:00	-4	16.994732	23.392267	20.319592
21-09-14 06:10	-4	22.378126	26.214855	22.755169
21-09-14 06:20	-4	23.206013	24.925129	20.552954
21-09-14 06:30	-4	19.749937	22.660015	21.782465
21-09-14 06:40	-4	20.145761	22.959122	27.160986
21-09-14 06:50	-4	27.061512	30.802631	23.987667
21-09-14 07:00	-3	23.97751	19.563944	25.58684
21-09-14 07:10	-3	22.484879	22.484879	34.482147
21-09-14 07:20	-3	23.9	23.9	35.9
21-09-14 07:30	-3	18.325693	18.747047	34.407917
21-09-14 07:40	-3	22.269209	22.281126	24.482998
21-09-14 07:50	-3	23.9	23.9	23.95
21-09-14 08:00	-3	15.253888	25.852789	15.2675295
21-09-14 08:10	-3	12.668802	25.787882	12.650507
21-09-14 08:20	-3	21.939426	25.526539	22.01897
21-09-14 08:30	-3	14.8878	15.397745	23.95
21-09-14 08:40	-3	22.097542	22.097542	23.523201
21-09-14 08:50	-3	23.9	23.9	23.95
21-09-14 09:00	-3	14.377284	23.830515	14.988718
21-09-14 09:10	-3	13.2949505	23.998444	12.895119
21-09-14 09:20	-3	23.469936	32.057457	23.01348
21-09-14 09:30	-3	25.99876	21.5824	21.612314
21-09-14 09:40	-3	24.434067	24.816814	21.466625
21-09-14 09:50	-3	19.791826	26.68961	19.79191
21-09-14 10:00	-3	14.445058	26.811798	14.4461155
21-09-14 10:10	-3	21.814695	15.319916	14.272272
21-09-14 10:20	-3	15.521881	12.933218	12.9639
21-09-14 10:30	-3	19.199055	16.99309	21.613205
21-09-14 10:40	-3	15.540082	13.1644535	19.263218
21-09-14 10:50	-3	16.341173	23.166452	14.948639
21-09-14 11:00	-3	24.069607	28.947636	21.709255
21-09-14 11:10	-3	23.269209	34.835884	23.248878
21-09-14 11:20	-3	22.7767	35.9	22.7767
21-09-14 11:30	-3	23.974674	25.64924	21.666107
21-09-14 11:40	-3	21.016186	23.088375	19.815073
21-09-14 11:50	-3	16.120352	17.702953	15.697309
21-09-14 12:00	-3	26.721008	33.83507	26.721008
21-09-14 12:10	-3	15.770357	35.453445	15.770357
21-09-14 12:20	-3	24.749283	24.348402	20.385784
21-09-14 12:30	-3	19.918056	21.100183	18.121775
21-09-14 12:40	-3	22.260212	23.330475	24.51214
21-09-14 12:50	-3	23.95	23.95	26.721008
21-09-14 13:00	-3	23.95	23.95	26.721008
21-09-14 13:10	-3	32.03617	23.916166	24.812126
21-09-14 13:20	-3	21.446045	17.08015	22.275263
21-09-14 13:30	-3	12.016374	12.016374	14.935034
21-09-14 13:40	-3	13.013865	12.983902	21.558285
21-09-14 13:50	-3	19.829714	14.467123	17.148075
21-09-14 14:00	-3	24.15522	24.15522	35.714127
21-09-14 14:10	-3	30.392416	23.815718	28.01524
21-09-14 14:20	-3	28.15329	28.736195	20.250343
21-09-14 14:30	-3	20.434513	33.476498	20.434513
21-09-14 14:40	-3	13.510994	24.306068	16.487976
21-09-14 14:50	-3	16.006	24.005749	16.007553
21-09-14 15:00	-3	8.594561	13.190824	10.912212
21-09-14 15:10	-3	15.178705	15.178705	25.855316
21-09-14 15:20	-3	16.462894	15.804567	31.10336
21-09-14 15:30	-3	21.437494	21.812437	23.95
21-09-14 15:40	-3	14.544894	15.457898	27.679718
21-09-14 15:50	-3	20.191584	20.227484	22.819677
21-09-14 16:00	-3	22.984575	24.130386	22.928507
21-09-14 16:10	-3	12.867885	17.05634	22.571102
21-09-14 16:20	-3	15.82115	17.55633	19.583204
21-09-14 16:30	-3	10.756763	12.48712	23.888437
21-09-14 16:40	-3	26.560083	20.765326	20.762516
21-09-14 16:50	-3	26.22263	21.72969	21.72969
21-09-14 17:00	-3	24.315176	14.948558	14.937384
21-09-14 17:10	-3	11.943953	28.883083	11.943953
21-09-14 17:20	-3	12.24103	14.491791	16.281788
21-09-14 17:30	-3	16.899853	12.0	12.0
21-09-14 17:40	-3	17.802252	14.971121	14.973204
21-09-14 17:50	-3	28.531824	24.830448	24.830448
21-09-14 18:00	-3	18.610458	24.113235	17.875067
21-09-14 18:10	-3	19.355686	12.015879	12.528514
21-09-14 18:20	-3	20.192698	15.961702	16.010445
21-09-14 18:30	-3	18.485987	18.857124	18.185299
21-09-14 18:40	-3	29.567612	25.221798	22.192942
21-09-14 18:50	-3	28.76009	20.215057	27.643976
21-09-14 19:00	-3	11.95	11.95	35.9
21-09-14 19:10	-3	14.301401	14.765401	23.711798
21-09-14 19:20	-3	20.3764	17.729681	21.567596
21-09-14 19:30	-3	23.901468	11.94962	11.95
21-09-14 19:40	-3	23.95	11.95	11.95
21-09-14 19:50	-3	25.263037	14.444804	14.901289
21-09-14 20:00	-3	29.461964	22.30147	22.318508
21-09-14 20:10	-3	16.25357	16.249737	32.30031
21-09-14 20:20	-3	21.76623	21.150097	27.078815
21-09-14 20:30	-3	35.753803	23.929792	23.908535
21-09-14 20:40	-3	18.412643	17.87789	28.197287
21-09-14 20:50	-3	25.755798	22.053703	27.739471
21-09-14 21:00	-3	21.080914	11.930466	16.649712
21-09-14 21:10	-3	16.219849	16.602728	28.22338
21-09-14 21:20	-3	21.346828	26.968328	26.07067
21-09-14 21:30	-3	26.014698	26.584835	22.66119
21-09-14 21:40	-3	19.289736	24.885355	17.878557
21-09-14 21:50	-3	23.453373	19.4997	22.76805
21-09-14 22:00	-3	20.013641	23.596046	20.794216
21-09-14 22:10	-3	16.300219	22.18955	16.84312
21-09-14 22:20	-3	14.061167	35.859398	14.061167
21-09-14 22:30	-3	21.008917	23.59953	31.451279
21-09-14 22:40	-3	19.325626	17.106544	16.684698
21-09-14 22:50	-3	16.751854	18.952068	19.167873
21-09-14 23:00	-3	21.750393	22.075228	25.381119
21-09-14 23:10	-3	20.372133	29.10357	20.00412
21-09-14 23:20	-3	23.740187	24.082096	22.164867
21-09-14 23:30	-3	12.142965	12.121042	31.200338
21-09-14 23:40	-3	21.88932	21.94505	31.720661
21-09-14 23:50	-3	18.51584	19.456516	21.197712
21-09-15 00:00	-3	17.93505	18.483315	14.11141
21-09-15 00:10	-3	17.311266	21.55104	22.295145
21-09-15 00:20	-3	23.406635	17.8529	16.70856
21-09-15 00:30	-3	18.55609	20.29662	23.625393
21-09-15 00:40	-3	15.770413	16.883137	23.302004
21-09-15 00:50	-3	15.083339	14.06605	16.583052
21-09-15 01:00	-3	18.200083	17.1456	17.158548
21-09-15 01:10	-3	14.422786	20.41319	17.353668
21-09-15 01:20	-3	19.589527	24.109112	23.160809
21-09-15 01:30	-3	20.322193	22.447603	20.144264
21-09-15 01:40	-3	20.012646	16.840017	17.746761
21-09-15 01:50	-3	20.497	30.193375	20.672922
21-09-15 02:00	-3	28.068268	26.203222	24.91699
21-09-15 02:10	-3	26.02174	21.391949	22.280231
21-09-15 02:20	-3	17.676937	16.82539	16.880718
21-09-15 02:30	-3	22.68505	22.324032	29.336264
21-09-15 02:40	-3	27.73554	21.740068	22.426958
21-09-15 02:50	-3	20.851694	20.062893	20.660172
21-09-15 03:00	-3	17.659252	20.775028	24.204838
21-09-15 03:10	-3	24.320782	25.47945	32.126637
21-09-15 03:20	-3	17.573744	15.494258	23.479311
21-09-15 03:30	-3	17.155346	23.414082	24.281368
21-09-15 03:40	-3	25.833973	24.373121	21.979345
21-09-15 03:50	-3	17.96851	17.206032	19.295372
21-09-15 04:00	-3	15.687671	14.237042	23.73716
21-09-15 04:10	-3	20.94861	23.471365	20.892029
21-09-15 04:20	-3	21.15873	24.664265	22.275244
21-09-15 04:30	-3	15.9548435	17.438644	24.135502
21-09-15 04:40	-3	25.26545	24.421434	20.66356
21-09-15 04:50	-3	20.137444	25.827076	21.504133
21-09-15 05:00	-3	16.235989	13.894925	14.615204
21-09-15 05:10	-3	20.217234	16.11639	15.982867
21-09-15 05:20	-3	21.819391	21.458029	16.533535
21-09-15 05:30	-3	18.61176	21.073187	19.567265
21-09-15 05:40	-3	19.21032	19.650469	19.333574
21-09-15 05:50	-3	20.54658	18.476381	23.638935
21-09-15 06:00	-3	17.66886	17.722776	21.710152
21-09-15 06:10	-3	15.522876	18.85094	18.595564
21-09-15 06:20	-3	20.91508	20.654638	23.352488
21-09-15 06:30	-3	18.865192	24.024185	19.803173
21-09-15 06:40	-3	21.86028	23.192635	15.649153
21-09-15 06:50	-3	14.653345	14.487788	28.270924
21-09-15 07:00	-2	19.475714	23.232603	21.443827
21-09-15 07:10	-2	14.40724	15.60372	24.290445
21-09-15 07:20	-2	24.090057	24.04397	32.291653
21-09-15 07:30	-2	18.051172	11.8434305	12.127561
21-09-15 07:40	-2	14.477361	18.588655	12.957074
21-09-15 07:50	-2	16.177822	29.072916	16.177822
21-09-15 08:00	-2	23.889584	35.04985	24.088535
21-09-15 08:10	-2	17.658045	26.870071	17.658045
21-09-15 08:20	-2	19.857021	26.966045	25.59955
21-09-15 08:30	-2	23.9	35.9	23.9
21-09-15 08:40	-2	24.933994	27.24089	21.355213
21-09-15 08:50	-2	26.765736	16.899853	16.899853
21-09-15 09:00	-2	24.41653	12.773773	12.773773
21-09-15 09:10	-2	23.268686	23.21518	23.211786
21-09-15 09:20	-2	13.815814	13.835669	17.571875
21-09-15 09:30	-2	9.716944	19.3548	11.95
21-09-15 09:40	-2	16.629307	12.6000805	11.952074
21-09-15 09:50	-2	16.778723	20.040295	14.748909
21-09-15 10:00	-2	11.95	23.95	11.95
21-09-15 10:10	-2	15.589025	17.964458	19.40426
21-09-15 10:20	-2	15.072145	13.276929	14.310369
21-09-15 10:30	-2	8.784908	18.745012	7.93199
21-09-15 10:40	-2	21.975449	22.534874	21.095928
21-09-15 10:50	-2	20.449575	22.478966	20.138645
21-09-15 11:00	-2	22.174814	19.962841	22.971083
21-09-15 11:10	-2	15.281044	21.517426	22.779078
21-09-15 11:20	-2	16.187893	26.149593	15.388977
21-09-15 11:30	-2	24.934353	24.934353	33.331352
21-09-15 11:40	-2	24.801197	24.801197	35.233875
21-09-15 11:50	-2	23.9	23.9	35.9
21-09-15 12:00	-2	23.9	23.9	35.9
21-09-15 12:10	-2	23.9	23.9	26.157166
21-09-15 12:20	-2	23.395254	23.395254	23.444218
21-09-15 12:30	-2	24.073065	23.903118	23.95
21-09-15 12:40	-2	25.384398	23.926325	23.95
21-09-15 12:50	-2	23.096191	25.388584	22.086548
21-09-15 13:00	-2	23.9	35.9	23.9
21-09-15 13:10	-2	19.296846	23.229427	19.296846
21-09-15 13:20	-2	15.766826	16.092104	14.773506
21-09-15 13:30	-2	11.95	11.95	11.95
21-09-15 13:40	-2	11.963759	12.64788	15.001883
21-09-15 13:50	-2	14.742914	19.268766	16.297663
21-09-15 14:00	-2	16.899853	16.899853	16.899853
21-09-15 14:10	-2	16.008049	22.24563	16.020046
21-09-15 14:20	-2	21.796053	32.220985	22.488987
21-09-15 14:30	-2	23.576155	33.69116	22.508665
21-09-15 14:40	-2	13.589289	12.240853	21.404799
21-09-15 14:50	-2	10.2779045	11.346373	14.729648
21-09-15 15:00	-2	18.443369	18.207176	19.099539
21-09-15 15:10	-2	24.7794	24.812126	33.023003
21-09-15 15:20	-2	19.886425	12.996533	13.609934
21-09-15 15:30	-2	22.286243	14.389453	13.060493
21-09-15 15:40	-2	11.363678	18.94692	13.383649
21-09-15 15:50	-2	12.824473	17.13738	12.824473
21-09-15 16:00	-2	18.433794	13.763956	12.567976
21-09-15 16:10	-2	15.912498	20.16282	18.591198
21-09-15 16:20	-2	11.95	11.95	23.95
21-09-15 16:30	-2	13.367094	13.689917	23.95
21-09-15 16:40	-2	15.746538	16.557957	19.650911
21-09-15 16:50	-2	13.033958	12.820041	23.827818
21-09-15 17:00	-2	19.587643	19.587643	24.960705
21-09-15 17:10	-2	18.498386	19.805805	18.517637
21-09-15 17:20	-2	11.95	20.850737	11.95
21-09-15 17:30	-2	11.972361	16.759172	20.196697
21-09-15 17:40	-2	20.070002	20.070002	25.808884
21-09-15 17:50	-2	25.910091	15.382131	16.188969
21-09-15 18:00	-2	25.6888	16.483528	17.528263
21-09-15 18:10	-2	21.48898	15.833774	19.15127
21-09-15 18:20	-2	24.478687	19.58706	21.3455
21-09-15 18:30	-2	18.514227	17.842314	19.09344
21-09-15 18:40	-2	15.908653	16.37592	20.754736
21-09-15 18:50	-2	15.714087	17.167034	17.87829
21-09-15 19:00	-2	17.750067	20.944828	14.280222
21-09-15 19:10	-2	34.86707	19.689835	20.410122
21-09-15 19:20	-2	20.694923	19.82182	22.178581
21-09-15 19:30	-2	19.710777	32.912746	19.710777
21-09-15 19:40	-2	19.92571	18.53387	23.346777
21-09-15 19:50	-2	13.348697	23.65791	17.130287
21-09-15 20:00	-2	22.764584	25.497929	18.924236
21-09-15 20:10	-2	27.813833	23.9	23.9
21-09-15 20:20	-2	24.491627	23.733759	24.344896
21-09-15 20:30	-2	16.893072	18.913504	11.96532
21-09-15 20:40	-2	14.536985	11.95	11.95
21-09-15 20:50	-2	12.667301	17.610744	15.688609
21-09-15 21:00	-2	11.914907	27.179403	11.914907
21-09-15 21:10	-2	20.88582	23.95	19.867733
21-09-15 21:20	-2	17.851269	21.18784	14.983737
21-09-15 21:30	-2	11.969188	25.749325	11.969188
21-09-15 21:40	-2	17.646269	23.147984	17.98674
21-09-15 21:50	-2	22.193132	22.248587	23.889244
21-09-15 22:00	-2	18.404232	17.117592	20.658405
21-09-15 22:10	-2	15.810712	16.017519	18.825039
21-09-15 22:20	-2	16.968367	15.356422	14.071188
21-09-15 22:30	-2	20.614584	22.301357	20.974232
21-09-15 22:40	-2	23.0508	22.962353	31.942001
21-09-15 22:50	-2	15.676806	15.676806	31.457788
21-09-15 23:00	-2	20.512794	14.208429	17.139338
21-09-15 23:10	-2	33.53745	23.07539	23.07539
21-09-15 23:20	-2	27.995392	32.036804	23.872879
21-09-15 23:30	-2	17.615215	20.33883	23.72211
21-09-15 23:40	-2	23.35513	18.706648	18.178816
21-09-15 23:50	-2	14.705473	24.890162	12.741499
21-09-16 00:00	-2	16.468082	15.272929	11.901574
21-09-16 00:10	-2	21.115221	10.807724	10.588892
21-09-16 00:20	-2	17.367023	19.390965	17.56826
21-09-16 00:30	-2	19.175127	22.443651	16.433346
21-09-16 00:40	-2	17.281425	12.012779	13.551689
21-09-16 00:50	-2	16.87217	22.483747	15.504187
21-09-16 01:00	-2	19.492413	21.911623	20.540941
21-09-16 01:10	-2	15.237905	18.327497	16.597773
21-09-16 01:20	-2	17.760748	21.745325	18.64364
21-09-16 01:30	-2	20.939478	20.241726	22.534693
21-09-16 01:40	-2	16.429623	17.866478	19.12807
21-09-16 01:50	-2	19.087456	20.479494	15.209715
21-09-16 02:00	-2	20.478554	17.842459	17.752604
21-09-16 02:10	-2	14.895327	17.178501	23.155005
21-09-16 02:20	-2	18.127773	15.441637	23.703243
21-09-16 02:30	-2	26.452707	22.952312	20.641094
21-09-16 02:40	-2	17.3491	29.912266	18.589285
21-09-16 02:50	-2	19.933275	25.693665	17.814714
21-09-16 03:00	-2	16.583202	18.527287	18.345676
21-09-16 03:10	-2	18.075205	18.359589	20.593987
21-09-16 03:20	-2	17.477	17.948277	25.015917
21-09-16 03:30	-2	13.69148	17.373184	14.787231
21-09-16 03:40	-2	17.714214	15.226209	22.82952
21-09-16 03:50	-2	12.828717	16.748737	24.978058
21-09-16 04:00	-2	14.846697	15.921652	22.306538
21-09-16 04:10	-2	17.057251	16.015186	17.90799
21-09-16 04:20	-2	12.458315	11.752039	15.948237
21-09-16 04:30	-2	20.699656	16.875593	19.68902
21-09-16 04:40	-2	21.068233	22.502617	20.165564
21-09-16 04:50	-2	20.009083	26.210546	19.600912
21-09-16 05:00	-2	22.90087	23.071695	21.827671
21-09-16 05:10	-2	18.130856	19.486696	26.374237
21-09-16 05:20	-2	21.318424	24.818428	29.509304
21-09-16 05:30	-2	19.119823	17.563686	18.96027
21-09-16 05:40	-2	20.977566	19.124718	18.401974
21-09-16 05:50	-2	22.177032	22.62547	21.872366
21-09-16 06:00	-2	20.968552	20.82509	25.86462
21-09-16 06:10	-2	19.42062	16.162968	16.668833
21-09-16 06:20	-2	14.712323	20.047592	16.341637
21-09-16 06:30	-2	14.408203	15.841954	16.897402
21-09-16 06:40	-2	20.747217	28.772678	26.051493
21-09-16 06:50	-2	23.902414	25.789215	32.719994
21-09-16 07:00	-1	16.461693	18.089548	23.55132
21-09-16 07:10	-1	22.677397	25.215458	23.170704
21-09-16 07:20	-1	20.25835	24.995096	19.981575
21-09-16 07:30	-1	26.044668	18.646997	19.320711
21-09-16 07:40	-1	24.841455	14.681671	14.679622
21-09-16 07:50	-1	20.473768	10.577963	14.0476
21-09-16 08:00	-1	23.143703	22.215496	33.288223
21-09-16 08:10	-1	18.36491	25.750515	21.929121
21-09-16 08:20	-1	19.765955	19.157906	24.502731
21-09-16 08:30	-1	24.848072	23.95	23.91692
21-09-16 08:40	-1	20.07536	19.179401	26.608368
21-09-16 08:50	-1	13.276323	13.276323	36.408375
21-09-16 09:00	-1	14.34478	14.34478	29.691397
21-09-16 09:10	-1	11.86211	12.50311	36.371296
21-09-16 09:20	-1	15.015602	15.206416	21.692738
21-09-16 09:30	-1	11.95	11.95	12.0
21-09-16 09:40	-1	11.967032	16.931911	12.0
21-09-16 09:50	-1	13.310516	25.549892	13.316045
21-09-16 10:00	-1	25.659454	25.181234	29.274551
21-09-16 10:10	-1	13.542418	15.225008	18.477457
21-09-16 10:20	-1	7.510699	7.5117097	15.356606
21-09-16 10:30	-1	24.129528	12.671166	12.671166
21-09-16 10:40	-1	24.916162	18.742723	16.900112
21-09-16 10:50	-1	17.31945	24.145618	18.64205
21-09-16 11:00	-1	23.74909	12.056159	12.056159
21-09-16 11:10	-1	22.304022	12.675284	12.128955
21-09-16 11:20	-1	22.705631	15.206795	17.06037
21-09-16 11:30	-1	20.057953	15.984289	15.947586
21-09-16 11:40	-1	22.529324	22.467085	29.151112
21-09-16 11:50	-1	18.145266	18.634811	32.311413
21-09-16 12:00	-1	23.95	26.721008	23.95
21-09-16 12:10	-1	23.818256	26.5407	23.95
21-09-16 12:20	-1	23.95	26.721008	23.95
21-09-16 12:30	-1	23.95	26.721008	23.95
21-09-16 12:40	-1	16.612583	19.220028	16.997568
21-09-16 12:50	-1	12.310701	11.795902	15.787297
21-09-16 13:00	-1	11.95	11.95	36.987244
21-09-16 13:10	-1	11.979539	30.647293	17.388474
21-09-16 13:20	-1	12.09478	24.139622	12.072626
21-09-16 13:30	-1	23.82685	18.884264	21.129261
21-09-16 13:40	-1	25.976688	17.748007	17.779806
21-09-16 13:50	-1	26.145798	20.541416	22.251358
21-09-16 14:00	-1	26.721008	23.95	23.95
21-09-16 14:10	-1	26.420904	20.026546	20.32961
21-09-16 14:20	-1	23.90871	23.878195	26.390041
21-09-16 14:30	-1	15.881105	15.864723	22.790438
21-09-16 14:40	-1	15.2994	15.2994	15.565656
21-09-16 14:50	-1	16.899853	16.899853	16.899853
21-09-16 15:00	-1	20.759542	20.759542	27.165018
21-09-16 15:10	-1	23.472986	23.472986	35.968113
21-09-16 15:20	-1	19.265987	18.44229	21.95528
21-09-16 15:30	-1	14.544253	7.989259	9.131485
21-09-16 15:40	-1	12.639539	13.290863	12.979086
21-09-16 15:50	-1	14.315699	11.167386	11.167386
21-09-16 16:00	-1	17.886555	17.321375	16.451626
21-09-16 16:10	-1	28.886927	13.019083	13.019083
21-09-16 16:20	-1	20.010174	29.355042	13.131228
21-09-16 16:30	-1	23.9	37.83666	23.9
21-09-16 16:40	-1	23.900736	36.522472	23.900736
21-09-16 16:50	-1	19.47455	29.918911	19.47455
21-09-16 17:00	-1	16.899853	26.285	16.899853
21-09-16 17:10	-1	15.964984	17.773897	18.17271
21-09-16 17:20	-1	17.43982	14.312426	14.644694
21-09-16 17:30	-1	13.932643	14.319544	14.052582
21-09-16 17:40	-1	15.062693	29.600042	14.818008
21-09-16 17:50	-1	12.007749	35.758194	12.007749
21-09-16 18:00	-1	18.47709	35.9	18.47709
21-09-16 18:10	-1	23.90213	35.89905	23.90213
21-09-16 18:20	-1	23.9	35.88407	23.9
21-09-16 18:30	-1	23.9	35.9	23.9
21-09-16 18:40	-1	19.263615	29.33222	19.552326
21-09-16 18:50	-1	23.13901	30.927485	24.892948
21-09-16 19:00	-1	22.8096	34.282295	22.787594
21-09-16 19:10	-1	16.67785	28.553787	16.676373
21-09-16 19:20	-1	27.744818	19.941742	19.397465
21-09-16 19:30	-1	18.604101	17.083782	18.706694
21-09-16 19:40	-1	13.764745	20.569138	12.854701
21-09-16 19:50	-1	18.16566	18.391983	17.143446
21-09-16 20:00	-1	18.757883	18.588581	17.855719
21-09-16 20:10	-1	32.87745	23.9	23.9
21-09-16 20:20	-1	24.051706	23.480156	23.480156
21-09-16 20:30	-1	23.953457	23.87849	23.87849
21-09-16 20:40	-1	26.658606	23.9	23.9
21-09-16 20:50	-1	35.9	23.9	23.9
21-09-16 21:00	-1	33.731922	24.043783	24.243526
21-09-16 21:10	-1	17.805683	22.26364	21.837568
21-09-16 21:20	-1	18.810228	18.852306	19.346703
21-09-16 21:30	-1	16.715979	18.438284	21.52558
21-09-16 21:40	-1	23.934544	24.830502	27.554316
21-09-16 21:50	-1	15.4135895	16.117876	27.148563
21-09-16 22:00	-1	12.16482	12.446776	26.808374
21-09-16 22:10	-1	18.069437	16.853077	32.361866
21-09-16 22:20	-1	23.416483	20.435774	27.17709
21-09-16 22:30	-1	28.123133	24.712748	29.196112
21-09-16 22:40	-1	20.863476	16.73664	25.656551
21-09-16 22:50	-1	12.826627	15.213364	13.868591
21-09-16 23:00	-1	21.714067	19.17182	19.701632
21-09-16 23:10	-1	31.278986	22.10379	22.769972
21-09-16 23:20	-1	35.611904	21.77529	21.77529
21-09-16 23:30	-1	29.008259	18.569195	24.9861
21-09-16 23:40	-1	16.263504	18.439331	18.860943
21-09-16 23:50	-1	17.924524	21.923792	19.781048
21-09-17 00:00	-1	14.118864	14.677861	21.434002
21-09-17 00:10	-1	19.071737	22.193424	21.643232
21-09-17 00:20	-1	14.197672	15.306294	28.349728
21-09-17 00:30	-1	17.531492	17.332115	21.302992
21-09-17 00:40	-1	16.252247	17.385729	14.13457
21-09-17 00:50	-1	21.859375	16.81061	15.855185
21-09-17 01:00	-1	13.275203	20.262533	14.067754
21-09-17 01:10	-1	21.179874	19.646072	20.80917
21-09-17 01:20	-1	21.736778	16.523634	20.579662
21-09-17 01:30	-1	15.685411	24.844727	20.837673
21-09-17 01:40	-1	19.857967	19.994043	23.188995
21-09-17 01:50	-1	21.753155	20.160637	21.647116
21-09-17 02:00	-1	15.589752	20.40361	14.036588
21-09-17 02:10	-1	19.500977	20.185266	17.575375
21-09-17 02:20	-1	21.594505	26.335846	26.259466
21-09-17 02:30	-1	16.526323	20.1397	19.54147
21-09-17 02:40	-1	18.995663	16.129328	15.777249
21-09-17 02:50	-1	18.094444	25.80337	17.76891
21-09-17 03:00	-1	21.683832	18.511864	16.338722
21-09-17 03:10	-1	24.099936	18.460554	20.740227
21-09-17 03:20	-1	12.8828125	13.598818	18.991295
21-09-17 03:30	-1	15.211935	12.352152	16.401468
21-09-17 03:40	-1	15.567633	15.823257	13.548365
21-09-17 03:50	-1	17.686749	22.821451	23.292336
21-09-17 04:00	-1	13.55835	9.370179	22.13034
21-09-17 04:10	-1	15.828168	21.550146	21.633045
21-09-17 04:20	-1	23.409775	22.855297	24.773655
21-09-17 04:30	-1	18.202374	21.032984	16.878582
21-09-17 04:40	-1	20.559902	18.34793	22.283278
21-09-17 04:50	-1	18.413103	19.600096	19.890226
21-09-17 05:00	-1	20.021507	24.135328	19.607378
21-09-17 05:10	-1	17.60248	20.903774	17.304377
21-09-17 05:20	-1	20.302164	24.790056	23.9994
21-09-17 05:30	-1	25.192429	21.212284	23.505873
21-09-17 05:40	-1	20.183817	18.63259	20.642467
21-09-17 05:50	-1	17.085672	17.936523	22.495907
21-09-17 06:00	-1	13.04276	15.013295	16.591068
21-09-17 06:10	-1	13.594792	20.121384	14.879196
21-09-17 06:20	-1	16.634537	15.961284	19.668951
21-09-17 06:30	-1	18.75858	19.648695	19.152254
21-09-17 06:40	-1	19.866278	24.57661	22.85238
21-09-17 06:50	-1	22.041374	23.553148	27.651728
21-09-17 07:00	0	18.264791	21.711409	17.911396
21-09-17 07:10	0	21.445976	25.80608	26.119085
21-09-17 07:20	0	23.99429	23.99429	34.216293
21-09-17 07:30	0	17.544163	28.249823	22.63337
21-09-17 07:40	0	25.12448	24.613842	21.422796
21-09-17 07:50	0	23.890337	21.027641	20.94842
21-09-17 08:00	0	23.9	11.95	11.95
21-09-17 08:10	0	25.982178	20.693985	20.693985
21-09-17 08:20	0	26.22263	23.941166	26.061167
21-09-17 08:30	0	23.9	23.9	35.9
21-09-17 08:40	0	23.952137	23.902208	35.67574
21-09-17 08:50	0	21.905434	23.663555	33.875202
21-09-17 09:00	0	23.904737	24.353827	35.447426
21-09-17 09:10	0	25.808884	25.808884	34.50273
21-09-17 09:20	0	25.343807	25.606052	30.434895
21-09-17 09:30	0	13.081581	14.149195	33.60523
21-09-17 09:40	0	12.246978	12.33136	27.013885
21-09-17 09:50	0	14.826204	14.903084	26.529617
21-09-17 10:00	0	11.887743	16.516405	14.269209
21-09-17 10:10	0	12.88974	16.033752	13.488698
21-09-17 10:20	0	16.16737	16.710377	17.328405
21-09-17 10:30	0	13.654732	17.417744	15.728037
21-09-17 10:40	0	17.04904	17.525381	17.957228
21-09-17 10:50	0	16.735477	19.043888	19.088394
21-09-17 11:00	0	19.553411	19.923311	19.662361
21-09-17 11:10	0	21.379568	19.702585	20.675915
21-09-17 11:20	0	14.985298	20.293186	14.5686035
21-09-17 11:30	0	17.735117	18.436659	19.640818
21-09-17 11:40	0	15.486072	18.391293	16.537329
21-09-17 11:50	0	14.829654	28.504482	19.055704
21-09-17 12:00	0	21.789318	21.401838	35.502434
21-09-17 12:10	0	19.061474	19.061474	35.9
21-09-17 12:20	0	14.009752	14.009752	35.9
21-09-17 12:30	0	16.82521	16.82521	35.67574
21-09-17 12:40	0	12.926643	12.924319	19.548405
21-09-17 12:50	0	11.949472	11.9509325	23.868134
21-09-17 13:00	0	10.046095	10.046095	28.43754
21-09-17 13:10	0	15.172724	17.687557	23.577282
21-09-17 13:20	0	13.276512	23.021778	13.019598
21-09-17 13:30	0	16.202862	19.3577	14.149252
21-09-17 13:40	0	23.809397	26.543478	23.95
21-09-17 13:50	0	11.95	11.95	23.95
21-09-17 14:00	0	11.94074	11.944751	12.59987
21-09-17 14:10	0	16.798742	11.993531	11.948393
21-09-17 14:20	0	15.036697	14.0444565	14.687059
21-09-17 14:30	0	16.156866	18.90259	18.96412
21-09-17 14:40	0	16.794046	14.510516	14.532446
21-09-17 14:50	0	15.842654	16.373358	16.49007
21-09-17 15:00	0	19.552408	23.372244	19.264471
21-09-17 15:10	0	22.396633	25.180902	24.305744
21-09-17 15:20	0	17.97521	16.011124	17.660305
21-09-17 15:30	0	35.07297	23.261652	23.261652
21-09-17 15:40	0	22.769869	31.214558	22.760815
21-09-17 15:50	0	23.32294	26.687962	23.32799
21-09-17 16:00	0	24.407295	27.00004	25.233788
21-09-17 16:10	0	25.84021	19.179401	20.07536
21-09-17 16:20	0	13.712799	12.543764	16.899853
21-09-17 16:30	0	11.9423485	11.9423485	22.182024
21-09-17 16:40	0	11.915345	11.915345	23.9009
21-09-17 16:50	0	22.237812	21.263937	24.585484
21-09-17 17:00	0	23.99922	23.87349	26.607178
21-09-17 17:10	0	20.167833	14.095266	15.213727
21-09-17 17:20	0	18.331745	22.42772	18.36315
21-09-17 17:30	0	23.95	26.721008	23.95
21-09-17 17:40	0	23.95	26.721008	23.95
21-09-17 17:50	0	17.656225	19.447796	23.95
21-09-17 18:00	0	23.480717	24.384794	23.95
21-09-17 18:10	0	25.954494	18.684124	18.182981
21-09-17 18:20	0	33.703327	18.533764	18.538855
21-09-17 18:30	0	23.95	23.9	23.9
21-09-17 18:40	0	23.95	23.9	23.9
21-09-17 18:50	0	21.83	21.280407	23.397175
21-09-17 19:00	0	11.947125	16.910736	17.636145
21-09-17 19:10	0	22.206684	23.299313	24.910831
21-09-17 19:20	0	27.660162	18.440977	18.054024
21-09-17 19:30	0	23.58372	14.743216	16.100853
21-09-17 19:40	0	20.301498	18.907131	17.27013
21-09-17 19:50	0	28.281475	24.234604	22.917675
21-09-17 20:00	0	26.241535	25.129976	25.69288
21-09-17 20:10	0	20.709398	20.806862	28.361338
21-09-17 20:20	0	24.985937	23.256857	26.231974
21-09-17 20:30	0	13.757065	34.396694	14.046033
21-09-17 20:40	0	21.64089	28.390936	22.199778
21-09-17 20:50	0	22.128319	26.713215	22.128319
21-09-17 21:00	0	28.562572	19.840351	19.50199
21-09-17 21:10	0	29.021221	20.070002	20.070002
21-09-17 21:20	0	26.90036	20.8221	21.188759
21-09-17 21:30	0	22.418669	19.401617	21.947044
21-09-17 21:40	0	15.788157	15.311246	20.07851
21-09-17 21:50	0	11.604194	14.97099	10.080979
21-09-17 22:00	0	22.488613	23.73187	25.079853
21-09-17 22:10	0	24.057709	24.04063	27.420261
21-09-17 22:20	0	19.899914	24.61378	24.58321
21-09-17 22:30	0	24.770761	28.414825	31.283789
21-09-17 22:40	0	23.276602	28.782236	24.223356
21-09-17 22:50	0	23.900356	35.031353	23.912617
21-09-17 23:00	0	23.394867	23.556524	26.221167
21-09-17 23:10	0	28.041956	20.923056	21.13084
21-09-17 23:20	0	27.086727	20.454767	24.843517
21-09-17 23:30	0	25.248432	20.96754	19.483753
21-09-17 23:40	0	25.617634	24.34376	34.100407
21-09-17 23:50	0	18.29533	24.430277	27.577469
21-09-18 00:00	0	17.142544	19.76197	17.194933
21-09-18 00:10	0	23.3676	26.806314	23.286161
21-09-18 00:20	0	16.487556	19.360958	17.334187
21-09-18 00:30	0	23.11873	25.6018	25.628336
21-09-18 00:40	0	24.39984	23.74411	21.614439
21-09-18 00:50	0	15.413637	22.120241	17.657314
21-09-18 01:00	0	15.549753	19.77631	18.575558
21-09-18 01:10	0	21.97855	22.158543	21.95884
21-09-18 01:20	0	25.98876	22.852009	24.479832
21-09-18 01:30	0	19.328876	14.926196	15.549823
21-09-18 01:40	0	18.159374	18.661968	18.623047
21-09-18 01:50	0	20.676495	20.493656	23.177332
21-09-18 02:00	0	20.316006	21.896757	23.737892
21-09-18 02:10	0	17.895586	16.88976	16.326838
21-09-18 02:20	0	18.303837	20.500961	17.783249
21-09-18 02:30	0	19.975813	17.27544	18.299643
21-09-18 02:40	0	13.0535145	15.477594	20.948227
21-09-18 02:50	0	17.746193	22.038319	19.09915
21-09-18 03:00	0	26.842518	17.829453	18.356731
21-09-18 03:10	0	25.738369	24.266438	27.676397
21-09-18 03:20	0	22.243397	22.889805	33.12046
21-09-18 03:30	0	24.915295	14.771457	13.665108
21-09-18 03:40	0	23.990047	29.7067	26.461578
21-09-18 03:50	0	22.868	23.977915	30.192194
21-09-18 04:00	0	23.695969	24.225643	31.379871
21-09-18 04:10	0	20.579195	19.55315	21.438929
21-09-18 04:20	0	24.575115	26.655575	24.479824
21-09-18 04:30	0	17.36079	20.552156	23.203365
21-09-18 04:40	0	16.489296	24.398804	17.087502
21-09-18 04:50	0	21.483631	22.115658	22.629093
21-09-18 05:00	0	20.881067	17.26142	17.07181
21-09-18 05:10	0	11.539255	11.063608	23.54886
21-09-18 05:20	0	18.176533	18.714725	18.12788
21-09-18 05:30	0	16.720018	14.632298	19.166067
21-09-18 05:40	0	20.685492	19.256924	19.89013
21-09-18 05:50	0	17.121754	16.217213	24.183943
21-09-18 06:00	0	18.23345	21.572489	22.050798
21-09-18 06:10	0	18.674131	19.073845	23.061195
21-09-18 06:20	0	23.217464	21.250984	22.13265
21-09-18 06:30	0	17.22871	18.964651	18.67281
21-09-18 06:40	0	17.353083	13.812141	23.150206
21-09-18 06:50	0	33.237694	23.224009	22.961823
21-09-18 07:00	1	25.478277	25.768393	23.63949
21-09-18 07:10	1	34.139927	23.75138	24.90901
21-09-18 07:20	1	20.352459	22.97945	16.148045
21-09-18 07:30	1	14.348368	24.04346	14.89776
21-09-18 07:40	1	23.95	23.95	26.721008
21-09-18 07:50	1	19.061728	23.446802	20.634151
21-09-18 08:00	1	11.95	23.95	11.95
21-09-18 08:10	1	12.759327	21.686754	12.859772
21-09-18 08:20	1	23.908833	24.398378	33.794453
21-09-18 08:30	1	15.8604	28.949224	15.8604
21-09-18 08:40	1	11.95	23.900394	11.95
21-09-18 08:50	1	15.150856	16.169147	11.952229
21-09-18 09:00	1	15.900541	12.470983	12.470983
21-09-18 09:10	1	16.899853	11.95	11.95
21-09-18 09:20	1	17.911835	14.143761	19.229391
21-09-18 09:30	1	20.493881	20.831339	34.566597
21-09-18 09:40	1	15.40833	24.179058	16.200687
21-09-18 09:50	1	18.5612	18.5612	29.902369
21-09-18 10:00	1	11.95	11.95	33.83507
21-09-18 10:10	1	20.621151	20.770458	36.24386
21-09-18 10:20	1	22.159267	22.635513	33.359955
21-09-18 10:30	1	12.273905	14.067279	19.068163
21-09-18 10:40	1	13.596721	15.802318	14.930855
21-09-18 10:50	1	11.878688	20.356012	11.878688
21-09-18 11:00	1	11.947237	14.401812	11.95
21-09-18 11:10	1	23.381422	21.456839	22.739027
21-09-18 11:20	1	26.607632	23.388195	23.41118
21-09-18 11:30	1	23.236242	26.676886	19.075588
21-09-18 11:40	1	23.60125	30.695328	23.60125
21-09-18 11:50	1	16.58717	16.85752	26.606033
21-09-18 12:00	1	19.480307	21.04983	27.163906
21-09-18 12:10	1	18.17878	18.688122	23.367517
21-09-18 12:20	1	14.016001	24.094465	14.015483
21-09-18 12:30	1	20.225554	21.791586	20.465778
21-09-18 12:40	1	19.048529	23.008432	18.496588
21-09-18 12:50	1	16.969898	14.876921	15.337555
21-09-18 13:00	1	19.935413	18.91779	19.798038
21-09-18 13:10	1	15.610784	20.483002	22.979698
21-09-18 13:20	1	22.471498	18.385904	15.42038
21-09-18 13:30	1	33.401722	25.539068	26.289017
21-09-18 13:40	1	29.59786	22.796719	22.745403
21-09-18 13:50	1	18.9083	22.325336	18.942848
21-09-18 14:00	1	11.95	23.95	11.95
21-09-18 14:10	1	13.743492	17.61523	19.10953
21-09-18 14:20	1	21.310488	12.703685	14.291242
21-09-18 14:30	1	27.09476	14.143286	18.032675
21-09-18 14:40	1	28.053486	11.95	11.95
21-09-18 14:50	1	23.622654	13.855745	14.152829
21-09-18 15:00	1	23.801832	20.989101	18.5483
21-09-18 15:10	1	16.885738	21.664434	13.70299
21-09-18 15:20	1	23.477505	25.769083	22.868526
21-09-18 15:30	1	23.49235	12.008862	12.537561
21-09-18 15:40	1	25.451475	24.711538	30.272266
21-09-18 15:50	1	26.721008	24.848448	24.862827
21-09-18 16:00	1	26.036861	26.036861	30.602161
21-09-18 16:10	1	16.868092	7.262286	7.6550393
21-09-18 16:20	1	17.235815	16.130747	11.4992285
21-09-18 16:30	1	13.214116	19.301867	19.962303
21-09-18 16:40	1	17.252775	25.546022	17.836111
21-09-18 16:50	1	22.355263	24.311684	22.355263
21-09-18 17:00	1	16.207386	25.757868	16.207386
21-09-18 17:10	1	23.9	23.95	23.9
21-09-18 17:20	1	22.599504	23.980347	24.402388
21-09-18 17:30	1	16.066824	12.793417	16.95021
21-09-18 17:40	1	26.712765	22.163134	22.163134
21-09-18 17:50	1	26.610804	12.077059	12.077059
21-09-18 18:00	1	26.71965	17.249928	17.249928
21-09-18 18:10	1	26.721008	23.95	23.95
21-09-18 18:20	1	22.792442	20.461939	23.755463
21-09-18 18:30	1	15.679506	15.808543	25.332691
21-09-18 18:40	1	23.764275	23.949162	25.031225
21-09-18 18:50	1	23.914536	22.668467	24.942158
21-09-18 19:00	1	23.389282	20.860565	16.859022
21-09-18 19:10	1	14.898608	14.742851	23.53982
21-09-18 19:20	1	9.478457	10.339315	15.331782
21-09-18 19:30	1	15.718222	12.976794	19.445185
21-09-18 19:40	1	22.035414	18.391083	23.379374
21-09-18 19:50	1	19.156189	17.356056	25.157558
21-09-18 20:00	1	35.760445	23.96078	24.129446
21-09-18 20:10	1	23.867504	23.867504	35.889996
21-09-18 20:20	1	16.89635	17.47182	25.201605
21-09-18 20:30	1	19.470636	30.206501	19.544521
21-09-18 20:40	1	23.9	27.813833	23.9
21-09-18 20:50	1	20.553429	21.002533	22.82185
21-09-18 21:00	1	11.95	11.95	22.911753
21-09-18 21:10	1	18.920044	23.354553	17.418907
21-09-18 21:20	1	26.968395	27.045507	21.316927
21-09-18 21:30	1	25.191696	26.468044	22.713251
21-09-18 21:40	1	32.283108	23.82748	23.922585
21-09-18 21:50	1	30.556463	21.586697	21.243587
21-09-18 22:00	1	19.878824	11.901225	11.907433
21-09-18 22:10	1	18.333786	22.81553	14.37573
21-09-18 22:20	1	21.219183	28.647717	22.769135
21-09-18 22:30	1	23.914026	32.773483	24.637472
21-09-18 22:40	1	22.793972	26.739384	24.718563
21-09-18 22:50	1	19.768211	28.410706	25.812384
21-09-18 23:00	1	18.133959	22.409595	25.791615
21-09-18 23:10	1	16.68667	17.78686	18.560139
21-09-18 23:20	1	14.6615095	16.414972	13.647288
21-09-18 23:30	1	18.63097	15.066406	19.771828
21-09-18 23:40	1	27.703384	22.613598	23.872753
21-09-18 23:50	1	23.833664	33.356888	23.354315
21-09-19 00:00	1	22.710386	14.806778	12.322266
21-09-19 00:10	1	13.844342	16.290525	17.078854
21-09-19 00:20	1	17.395325	18.946777	16.081621
21-09-19 00:30	1	22.81715	24.159353	23.893106
21-09-19 00:40	1	16.650747	19.971157	16.20357
21-09-19 00:50	1	13.490761	16.257105	11.056021
21-09-19 01:00	1	12.826396	13.533606	14.033687
21-09-19 01:10	1	14.195544	13.653087	14.368944
21-09-19 01:20	1	15.247884	16.354952	23.280704
21-09-19 01:30	1	19.431576	19.505894	17.074917
21-09-19 01:40	1	23.1247	17.756529	17.346933
21-09-19 01:50	1	26.95159	13.925415	13.767563
21-09-19 02:00	1	13.50545	25.73079	12.995264
21-09-19 02:10	1	23.213629	19.162325	23.109177
21-09-19 02:20	1	15.864319	15.829908	34.657993
21-09-19 02:30	1	23.412903	20.344614	32.861618
21-09-19 02:40	1	18.664192	21.606663	22.463995
21-09-19 02:50	1	16.832027	19.484524	23.742146
21-09-19 03:00	1	13.866071	13.676825	29.148685
21-09-19 03:10	1	22.782867	22.915424	22.402317
21-09-19 03:20	1	18.652523	18.798038	29.596272
21-09-19 03:30	1	20.67421	20.684958	30.541885
21-09-19 03:40	1	19.388172	19.343904	28.460852
21-09-19 03:50	1	21.509964	25.12198	19.672108
21-09-19 04:00	1	19.33421	20.196144	18.81981
21-09-19 04:10	1	18.837866	22.508028	18.838686
21-09-19 04:20	1	17.023632	18.407894	16.381735
21-09-19 04:30	1	19.242138	23.56534	19.037243
21-09-19 04:40	1	17.236917	17.979076	22.047731
21-09-19 04:50	1	15.19689	20.304419	17.591543
21-09-19 05:00	1	20.088083	20.195349	24.292786
21-09-19 05:10	1	15.838536	17.167942	16.552862
21-09-19 05:20	1	16.849817	17.340998	24.35442
21-09-19 05:30	1	16.14645	15.535109	21.82383
21-09-19 05:40	1	15.658976	17.015106	16.835527
21-09-19 05:50	1	18.293262	23.637741	18.706219
21-09-19 06:00	1	12.225913	15.291578	16.763195
21-09-19 06:10	1	16.79465	16.721138	16.642056
21-09-19 06:20	1	14.483477	16.202644	27.321136
21-09-19 06:30	1	19.278341	18.677166	21.894415
21-09-19 06:40	1	19.756144	23.332077	19.617987
21-09-19 06:50	1	31.075382	25.077097	20.491165
21-09-19 07:00	2	31.678076	16.861185	15.051008
21-09-19 07:10	2	36.537685	8.175394	8.175394
21-09-19 07:20	2	28.353687	20.85993	22.95543
21-09-19 07:30	2	17.629457	17.629457	26.806421
21-09-19 07:40	2	26.721008	26.721008	26.765736
21-09-19 07:50	2	26.61489	26.71664	30.7768
21-09-19 08:00	2	26.639456	26.639456	33.89622
21-09-19 08:10	2	26.721008	26.721008	33.83507
21-09-19 08:20	2	26.721008	26.721008	33.83507
21-09-19 08:30	2	26.66219	26.66219	33.878944
21-09-19 08:40	2	20.059513	20.059513	33.540398
21-09-19 08:50	2	23.604326	24.926405	31.385326
21-09-19 09:00	2	12.0	26.721008	12.0
21-09-19 09:10	2	12.376995	22.577467	13.868683
21-09-19 09:20	2	19.593569	22.249226	18.598118
21-09-19 09:30	2	20.996853	23.02188	25.338404
21-09-19 09:40	2	26.180414	25.604294	31.009342
21-09-19 09:50	2	24.020458	21.80889	21.065145
21-09-19 10:00	2	24.667568	15.153299	13.088458
21-09-19 10:10	2	20.443338	27.184254	18.198004
21-09-19 10:20	2	20.861975	33.788834	20.37243
21-09-19 10:30	2	24.991066	24.187344	22.521847
21-09-19 10:40	2	16.39407	18.754946	22.979113
21-09-19 10:50	2	19.255405	15.8159	20.262804
21-09-19 11:00	2	23.221281	19.218569	22.115702
21-09-19 11:10	2	16.478065	15.095593	21.91941
21-09-19 11:20	2	18.441185	24.767384	18.509304
21-09-19 11:30	2	24.677843	22.709486	22.475235
21-09-19 11:40	2	23.189192	24.042826	29.447098
21-09-19 11:50	2	8.9274845	8.283438	21.497423
21-09-19 12:00	2	12.357847	17.585287	13.128237
21-09-19 12:10	2	17.046024	14.32504	13.507269
21-09-19 12:20	2	14.0809355	22.149334	15.920546
21-09-19 12:30	2	22.094664	20.396332	18.430622
21-09-19 12:40	2	20.94511	20.838398	30.059805
21-09-19 12:50	2	27.629719	25.966724	32.40467
21-09-19 13:00	2	24.548738	23.886623	22.583729
21-09-19 13:10	2	21.87626	22.56073	18.458233
21-09-19 13:20	2	24.667416	19.650257	26.915585
21-09-19 13:30	2	21.021643	21.021643	24.62741
21-09-19 13:40	2	20.036167	20.036167	24.85182
21-09-19 13:50	2	14.735266	23.934582	14.7265835
21-09-19 14:00	2	22.285992	25.947165	24.517529
21-09-19 14:10	2	11.95	23.900442	11.95
21-09-19 14:20	2	13.464175	22.63905	13.420965
21-09-19 14:30	2	21.47583	13.689618	13.677214
21-09-19 14:40	2	23.76529	12.933634	12.698612
21-09-19 14:50	2	21.29026	32.12959	26.431538
21-09-19 15:00	2	12.705713	24.64368	17.145554
21-09-19 15:10	2	15.295804	29.102322	15.295804
21-09-19 15:20	2	21.5129	22.141956	36.024315
21-09-19 15:30	2	19.077	17.669245	19.663246
21-09-19 15:40	2	27.482952	11.95	11.95
21-09-19 15:50	2	32.1932	16.422188	18.614544
21-09-19 16:00	2	24.023146	23.905102	23.95
21-09-19 16:10	2	23.9	23.9	23.95
21-09-19 16:20	2	22.385948	22.385174	23.95
21-09-19 16:30	2	23.9	23.9	23.95
21-09-19 16:40	2	18.387661	25.241354	17.286627
21-09-19 16:50	2	32.672565	22.127924	25.462227
21-09-19 17:00	2	20.980747	20.11102	25.084372
21-09-19 17:10	2	13.8008175	34.158516	12.563927
21-09-19 17:20	2	26.4193	22.048178	28.902874
21-09-19 17:30	2	24.823105	26.326809	28.751078
21-09-19 17:40	2	23.94186	24.598465	35.217102
21-09-19 17:50	2	23.9	23.9	35.9
21-09-19 18:00	2	23.9	23.9	35.9
21-09-19 18:10	2	24.097641	24.097641	35.75554
21-09-19 18:20	2	22.663307	22.663307	34.28628
21-09-19 18:30	2	12.569687	12.025304	30.795437
21-09-19 18:40	2	24.676464	20.02391	24.42155
21-09-19 18:50	2	20.312695	20.276669	27.042719
21-09-19 19:00	2	25.29838	20.738728	22.33759
21-09-19 19:10	2	24.479794	25.272774	21.45337
21-09-19 19:20	2	24.851343	20.87136	20.529327
21-09-19 19:30	2	26.721008	18.037937	18.037937
21-09-19 19:40	2	19.6306	19.966406	23.072544
21-09-19 19:50	2	12.50638	18.848423	16.467838
21-09-19 20:00	2	23.577202	17.321316	17.34109
21-09-19 20:10	2	21.920319	13.983495	12.140653
21-09-19 20:20	2	16.877295	26.907345	16.877295
21-09-19 20:30	2	16.556667	20.365168	16.641054
21-09-19 20:40	2	22.409428	25.575008	28.849573
21-09-19 20:50	2	23.187342	24.162281	21.490358
21-09-19 21:00	2	25.441872	20.582594	19.605518
21-09-19 21:10	2	15.849197	23.857777	15.782407
21-09-19 21:20	2	11.9608	29.59586	11.960796
21-09-19 21:30	2	11.946554	19.212479	11.946554
21-09-19 21:40	2	21.323095	14.640411	14.58139
21-09-19 21:50	2	24.367283	19.586802	19.213718
21-09-19 22:00	2	21.829857	22.540802	19.321524
21-09-19 22:10	2	27.785294	26.545422	18.316996
21-09-19 22:20	2	28.894531	30.090734	23.65912
21-09-19 22:30	2	35.018852	12.532762	12.532762
21-09-19 22:40	2	28.52587	23.789871	23.461124
21-09-19 22:50	2	16.235615	22.991882	16.261591
21-09-19 23:00	2	20.136074	16.938305	16.65496
21-09-19 23:10	2	22.461353	18.219467	17.948435
21-09-19 23:20	2	21.384771	20.70407	17.903112
21-09-19 23:30	2	26.721008	25.523104	29.55141
21-09-19 23:40	2	19.89205	21.04584	22.622295
21-09-19 23:50	2	20.839228	22.23055	29.343292
21-09-20 00:00	2	18.554276	17.837627	24.505949
21-09-20 00:10	2	10.867826	13.424438	22.83664
21-09-20 00:20	2	14.359091	19.06172	18.411966
21-09-20 00:30	2	16.440228	23.027435	16.169119
21-09-20 00:40	2	17.47425	22.981922	16.76067
21-09-20 00:50	2	15.332972	23.071342	17.131432
21-09-20 01:00	2	12.59467	17.516087	15.859062
21-09-20 01:10	2	15.385206	17.216549	19.503698
21-09-20 01:20	2	18.295755	15.436457	18.899189
21-09-20 01:30	2	12.657892	13.098674	20.55236
21-09-20 01:40	2	17.840347	19.024197	20.3466
21-09-20 01:50	2	18.081007	20.093464	22.927889
21-09-20 02:00	2	22.76469	25.385456	18.291761
21-09-20 02:10	2	26.128162	23.867657	27.556438
21-09-20 02:20	2	28.060816	17.779587	20.219921
21-09-20 02:30	2	16.030264	21.452412	15.759562
21-09-20 02:40	2	20.21012	20.191652	20.717913
21-09-20 02:50	2	26.288021	24.280912	23.165462
21-09-20 03:00	2	25.422043	17.52811	18.866364
21-09-20 03:10	2	23.222324	23.906368	24.24745
21-09-20 03:20	2	22.69403	12.646068	14.313937
21-09-20 03:30	2	16.88985	19.624058	18.620022
21-09-20 03:40	2	27.702702	23.333698	23.516035
21-09-20 03:50	2	31.881458	23.219166	23.345121
21-09-20 04:00	2	24.998259	19.31993	20.056034
21-09-20 04:10	2	16.980831	21.789694	17.902916
21-09-20 04:20	2	18.717474	21.564022	17.718138
21-09-20 04:30	2	21.842714	22.633078	19.622128
21-09-20 04:40	2	19.839605	23.897018	17.96671
21-09-20 04:50	2	17.315239	22.596336	20.52171
21-09-20 05:00	2	16.000298	17.043242	15.376944
21-09-20 05:10	2	15.881737	16.255756	22.565683
21-09-20 05:20	2	17.2992	17.219372	18.66314
21-09-20 05:30	2	17.973148	25.831257	20.382574
21-09-20 05:40	2	20.08399	19.610739	18.886246
21-09-20 05:50	2	15.642331	18.631489	16.120804
21-09-20 06:00	2	19.355131	19.117485	22.75153
21-09-20 06:10	2	16.485409	17.03731	23.852108
21-09-20 06:20	2	18.073505	23.159044	19.802769
21-09-20 06:30	2	17.13835	19.641542	23.906948
21-09-20 06:40	2	18.642817	21.174076	19.82839
21-09-20 06:50	2	28.869516	23.873465	23.479918
21-09-20 07:00	3	24.73988	16.815413	18.226393
21-09-20 07:10	3	21.305193	14.432943	13.492518
21-09-20 07:20	3	26.954554	19.87492	18.56065
21-09-20 07:30	3	26.58999	23.915335	20.45544
21-09-20 07:40	3	18.01673	26.58425	17.275017
21-09-20 07:50	3	24.007885	23.544315	21.060549
21-09-20 08:00	3	17.201155	25.884806	17.193449
21-09-20 08:10	3	15.274747	23.048882	18.227413
21-09-20 08:20	3	16.484518	16.617046	28.94907
21-09-20 08:30	3	17.614147	17.614147	36.915123
21-09-20 08:40	3	20.934246	22.728445	30.200827
21-09-20 08:50	3	7.282836	9.085253	21.978092
21-09-20 09:00	3	18.601646	21.777056	26.721008
21-09-20 09:10	3	12.795099	13.515123	25.804173
21-09-20 09:20	3	10.678017	16.205587	21.828104
21-09-20 09:30	3	11.95	11.95	11.95
21-09-20 09:40	3	11.95	11.95	20.333828
21-09-20 09:50	3	14.6644	14.683279	26.70638
21-09-20 10:00	3	22.738165	21.387417	27.641256
21-09-20 10:10	3	19.011755	6.6147223	6.5804205
21-09-20 10:20	3	16.41735	5.6445475	5.1271434
21-09-20 10:30	3	13.874453	17.55096	13.745572
21-09-20 10:40	3	12.587828	22.106968	12.678415
21-09-20 10:50	3	27.135138	15.147453	12.01356
21-09-20 11:00	3	14.743898	24.429949	14.750331
21-09-20 11:10	3	27.656515	21.666086	27.561352
21-09-20 11:20	3	23.9	23.9	30.811565
21-09-20 11:30	3	23.9	23.9	23.95
21-09-20 11:40	3	23.9	23.9	24.060322
21-09-20 11:50	3	15.353932	19.68611	23.29804
21-09-20 12:00	3	11.95	11.95	35.71
21-09-20 12:10	3	11.95	11.95	23.95
21-09-20 12:20	3	16.187237	16.031229	24.784348
21-09-20 12:30	3	12.520486	12.762754	14.712298
21-09-20 12:40	3	13.131572	13.309942	12.345182
21-09-20 12:50	3	15.705618	14.622717	12.769762
21-09-20 13:00	3	17.973389	17.14204	18.898031
21-09-20 13:10	3	18.756443	18.760513	29.593283
21-09-20 13:20	3	12.931284	12.910794	34.204334
21-09-20 13:30	3	14.33877	20.56123	19.02878
21-09-20 13:40	3	20.065536	20.83623	17.001242
21-09-20 13:50	3	24.295713	12.557864	12.557864
21-09-20 14:00	3	24.659498	24.645702	19.38419
21-09-20 14:10	3	20.27149	12.501494	11.848031
21-09-20 14:20	3	15.937503	12.056208	14.373861
21-09-20 14:30	3	14.614992	16.94491	18.296352
21-09-20 14:40	3	16.249022	25.831442	16.244196
21-09-20 14:50	3	23.897358	18.155602	17.958988
21-09-20 15:00	3	16.8432	14.959806	11.95
21-09-20 15:10	3	12.2966385	23.917347	12.276982
21-09-20 15:20	3	25.483164	25.723032	29.183987
21-09-20 15:30	3	13.9091625	13.6391325	23.174063
21-09-20 15:40	3	16.526983	15.49189	15.805618
21-09-20 15:50	3	13.285559	15.137552	15.15535
21-09-20 16:00	3	16.854187	12.011244	12.282112
21-09-20 16:10	3	12.782179	12.699513	24.736546
21-09-20 16:20	3	22.477684	22.433262	32.529922
21-09-20 16:30	3	22.305792	26.982403	24.353321
21-09-20 16:40	3	23.9	35.9	23.9
21-09-20 16:50	3	18.241985	23.975094	21.236599
21-09-20 17:00	3	11.95	32.044746	11.95
21-09-20 17:10	3	11.95	23.9	11.95
21-09-20 17:20	3	14.049437	17.263466	11.885959
21-09-20 17:30	3	7.652003	17.766956	6.522348
21-09-20 17:40	3	8.086166	24.74673	8.086166
21-09-20 17:50	3	14.850645	16.568727	23.408175
21-09-20 18:00	3	17.038937	16.959969	27.405579
21-09-20 18:10	3	14.917788	11.8502865	12.58485
21-09-20 18:20	3	14.559545	20.154837	13.8167515
21-09-20 18:30	3	16.873005	16.721918	15.111937
21-09-20 18:40	3	20.238482	16.862728	14.726169
21-09-20 18:50	3	25.384655	20.295174	21.62298
21-09-20 19:00	3	22.890812	24.334452	24.693104
21-09-20 19:10	3	19.818192	17.565067	17.81461
21-09-20 19:20	3	18.447481	18.57723	16.35252
21-09-20 19:30	3	24.653194	29.384563	24.64319
21-09-20 19:40	3	26.721008	14.160016	14.15698
21-09-20 19:50	3	26.22263	15.357923	14.851644
21-09-20 20:00	3	22.98689	25.630127	23.358484
21-09-20 20:10	3	18.996922	25.530434	18.027332
21-09-20 20:20	3	12.930014	23.811165	12.530087
21-09-20 20:30	3	15.680252	11.694968	16.477365
21-09-20 20:40	3	16.268156	14.894762	17.305191
21-09-20 20:50	3	22.08487	16.905035	19.123495
21-09-20 21:00	3	24.74226	24.141346	35.122112
21-09-20 21:10	3	20.14252	20.14252	35.9
21-09-20 21:20	3	24.18578	23.157116	31.628855
21-09-20 21:30	3	23.939714	14.508614	14.510294
21-09-20 21:40	3	25.855759	16.325382	16.325382
21-09-20 21:50	3	23.12848	21.990543	26.104153
21-09-20 22:00	3	21.976984	20.245785	17.397287
21-09-20 22:10	3	22.730755	16.28003	18.851475
21-09-20 22:20	3	15.954903	25.171865	18.145985
21-09-20 22:30	3	16.509525	18.843515	20.948221
21-09-20 22:40	3	20.692165	19.138573	26.818869
21-09-20 22:50	3	22.552423	15.632257	16.006184
21-09-20 23:00	3	30.871555	26.924372	26.67019
21-09-20 23:10	3	21.319492	28.441647	20.625387
21-09-20 23:20	3	13.504248	17.005194	15.752934
21-09-20 23:30	3	18.144804	12.4233	12.367846
21-09-20 23:40	3	20.082123	20.14143	30.859015
21-09-20 23:50	3	14.843657	18.634924	18.297424
21-09-21 00:00	3	20.547207	20.240822	26.938938
21-09-21 00:10	3	19.903223	20.163616	27.946838
21-09-21 00:20	3	19.13387	16.425314	16.46545
21-09-21 00:30	3	12.3951645	17.201464	13.859659
21-09-21 00:40	3	16.568497	18.279325	17.117695
21-09-21 00:50	3	17.009932	16.764948	16.463015
21-09-21 01:00	3	12.623576	13.612402	19.189756
21-09-21 01:10	3	14.263304	15.807294	17.526869
21-09-21 01:20	3	18.038065	20.06963	17.772942
21-09-21 01:30	3	19.347942	20.389065	24.085232
21-09-21 01:40	3	21.03809	18.28793	20.212029
21-09-21 01:50	3	16.973394	18.13189	25.85239
21-09-21 02:00	3	16.400267	16.881552	17.265112
21-09-21 02:10	3	20.29903	23.918583	20.668533
21-09-21 02:20	3	18.412058	29.38972	18.690884
21-09-21 02:30	3	13.406163	15.682101	16.163395
21-09-21 02:40	3	21.699694	23.105295	24.232344
21-09-21 02:50	3	24.358244	8.987391	8.059015
21-09-21 03:00	3	27.869053	28.5599	20.88097
21-09-21 03:10	3	23.856785	25.917252	23.256079
21-09-21 03:20	3	28.700878	23.505468	27.263798
21-09-21 03:30	3	17.140896	28.698206	13.721716
21-09-21 03:40	3	17.691324	25.246593	19.10987
21-09-21 03:50	3	19.750448	16.946592	20.319576
21-09-21 04:00	3	17.712135	17.759136	29.60371
21-09-21 04:10	3	16.963572	16.245878	19.22055
21-09-21 04:20	3	15.936926	19.73922	15.52421
21-09-21 04:30	3	18.354736	23.86871	22.62547
21-09-21 04:40	3	19.623259	20.639065	24.72351
21-09-21 04:50	3	16.4087	21.937986	28.36058
21-09-21 05:00	3	13.320361	15.487808	17.588085
21-09-21 05:10	3	22.406763	10.178304	13.88547
21-09-21 05:20	3	18.383705	19.48074	23.438593
21-09-21 05:30	3	16.939037	26.701197	17.422606
21-09-21 05:40	3	21.555098	32.517563	21.872501
21-09-21 05:50	3	21.828455	26.168152	26.993984
21-09-21 06:00	3	15.660652	24.387897	16.205074
21-09-21 06:10	3	22.467546	15.179395	14.8989105
21-09-21 06:20	3	18.837124	20.738527	16.075962
21-09-21 06:30	3	17.124899	14.478493	17.57893
21-09-21 06:40	3	27.060358	24.141287	20.371271
21-09-21 06:50	3	27.71255	22.27042	18.959967
21-09-21 07:00	4	21.742706	15.723883	24.736328
21-09-21 07:10	4	10.94575	11.238002	25.5388
21-09-21 07:20	4	34.974693	23.519053	23.746296
21-09-21 07:30	4	35.9	23.9	23.9
21-09-21 07:40	4	22.642572	20.480808	28.909494
21-09-21 07:50	4	14.012129	15.250524	31.225256
21-09-21 08:00	4	16.117128	16.117128	33.83507
21-09-21 08:10	4	15.991849	15.991849	33.334755
21-09-21 08:20	4	15.09897	15.417793	25.04302
21-09-21 08:30	4	18.754303	27.167974	18.870544
21-09-21 08:40	4	22.077513	24.774769	21.068634
21-09-21 08:50	4	16.17194	15.949672	20.548468
21-09-21 09:00	4	18.381872	18.381893	23.013973
21-09-21 09:10	4	23.9	23.882248	27.775513
21-09-21 09:20	4	23.9	21.788834	21.83
21-09-21 09:30	4	22.83238	12.704733	12.704733
21-09-21 09:40	4	16.790447	16.509464	16.565577
21-09-21 09:50	4	22.150824	22.279423	23.980463
21-09-21 10:00	4	18.354954	17.336805	17.926622
21-09-21 10:10	4	14.636864	14.282837	14.830648
21-09-21 10:20	4	12.719386	12.776227	12.701103
21-09-21 10:30	4	19.718042	18.485744	23.995472
21-09-21 10:40	4	16.974995	16.55662	22.868069
21-09-21 10:50	4	12.527907	12.564523	32.37476
21-09-21 11:00	4	20.946283	12.1256275	15.058154
21-09-21 11:10	4	16.782068	13.536038	24.173393
21-09-21 11:20	4	13.950167	13.717374	32.950874
21-09-21 11:30	4	22.1907	22.18464	31.196009
21-09-21 11:40	4	16.690926	16.251013	16.251013
21-09-21 11:50	4	18.48576	18.568836	21.067938
21-09-21 12:00	4	20.793736	21.420439	29.08164
21-09-21 12:10	4	22.962347	22.747898	32.951405
21-09-21 12:20	4	14.437681	14.337351	14.508608
21-09-21 12:30	4	16.790257	16.811796	32.765156
21-09-21 12:40	4	13.550451	13.534399	31.63704
21-09-21 12:50	4	15.52949	15.52949	28.271494
21-09-21 13:00	4	16.899853	16.899853	19.444977
21-09-21 13:10	4	13.546168	13.546168	21.687904
21-09-21 13:20	4	11.95	11.95	21.83
21-09-21 13:30	4	24.61501	11.981181	11.938199
21-09-21 13:40	4	21.806162	13.855499	13.84507
21-09-21 13:50	4	21.871866	26.075562	21.269428
21-09-21 14:00	4	21.177198	21.156427	35.809593
21-09-21 14:10	4	11.95	11.95	29.051487
21-09-21 14:20	4	15.997676	14.556776	20.258537
21-09-21 14:30	4	15.442835	13.3325405	14.634799
21-09-21 14:40	4	15.0551815	15.563441	15.201732
21-09-21 14:50	4	12.824473	12.824473	12.824473
21-09-21 15:00	4	16.43206	17.01382	16.25287
21-09-21 15:10	4	17.860355	21.806477	19.838919
21-09-21 15:20	4	9.838833	12.824473	9.838833
21-09-21 15:30	4	14.515305	15.275721	24.678314
21-09-21 15:40	4	17.317463	17.317463	27.066153
21-09-21 15:50	4	18.11259	17.942837	17.989323
21-09-21 16:00	4	12.789632	12.358011	15.115404
21-09-21 16:10	4	18.519974	20.025906	20.172352
21-09-21 16:20	4	24.338911	21.801691	21.897514
21-09-21 16:30	4	26.721008	12.0	12.0
21-09-21 16:40	4	18.62009	13.161758	13.548994
21-09-21 16:50	4	12.323608	12.618143	12.261267
21-09-21 17:00	4	24.133686	32.644936	24.25439
21-09-21 17:10	4	23.902006	36.970398	23.902006
21-09-21 17:20	4	20.858955	32.418808	20.858955
21-09-21 17:30	4	15.1204815	17.85937	23.154362
21-09-21 17:40	4	15.574849	14.464876	15.572904
21-09-21 17:50	4	7.4247527	12.479126	6.58331
21-09-21 18:00	4	33.23211	19.451572	19.451572
21-09-21 18:10	4	15.83	13.550451	13.550451
21-09-21 18:20	4	13.149701	13.175921	13.4483595
21-09-21 18:30	4	21.467993	20.197554	25.47334
21-09-21 18:40	4	25.603062	27.856506	22.824722
21-09-21 18:50	4	26.721008	33.83507	26.721008
21-09-21 19:00	4	25.320736	28.877743	31.301992
21-09-21 19:10	4	25.90417	15.741339	19.459696
21-09-21 19:20	4	20.077015	15.785098	18.203297
21-09-21 19:30	4	14.333789	18.509851	23.220348
21-09-21 19:40	4	15.066053	19.139341	15.6821165
21-09-21 19:50	4	24.183968	24.149364	26.126776
21-09-21 20:00	4	24.409456	27.990295	23.909042
21-09-21 20:10	4	24.525135	33.120823	25.20593
21-09-21 20:20	4	24.151455	20.437721	20.141281
21-09-21 20:30	4	23.9	23.9	35.9
21-09-21 20:40	4	23.933834	25.808884	27.813833
21-09-21 20:50	4	24.101662	26.194784	26.682575
21-09-21 21:00	4	24.106314	21.338118	30.86752
21-09-21 21:10	4	13.381304	10.209392	16.913965
21-09-21 21:20	4	16.928265	16.570812	20.338343
21-09-21 21:30	4	21.341139	25.876476	22.621868
21-09-21 21:40	4	21.208925	22.48531	17.086956
21-09-21 21:50	4	16.252834	17.218063	23.912521
21-09-21 22:00	4	13.59035	15.466899	25.761356
21-09-21 22:10	4	25.2754	19.247269	20.652002
21-09-21 22:20	4	32.2916	26.098282	27.442265
21-09-21 22:30	4	26.01926	20.477924	26.943745
21-09-21 22:40	4	26.69393	24.948471	19.136545
21-09-21 22:50	4	19.712126	20.597948	16.571516
21-09-21 23:00	4	31.379688	23.166996	24.409767
21-09-21 23:10	4	13.125768	18.687332	15.506386
21-09-21 23:20	4	19.260351	26.128632	19.932535
21-09-21 23:30	4	22.46168	25.978237	22.666605
21-09-21 23:40	4	21.953676	23.953495	22.165714
21-09-21 23:50	4	21.572487	17.44026	15.647299
21-09-22 00:00	4	16.961048	15.635732	18.674915
21-09-22 00:10	4	18.52686	17.262564	15.072331
21-09-22 00:20	4	19.95476	16.961811	24.07317
21-09-22 00:30	4	21.739439	17.81814	30.455582
21-09-22 00:40	4	16.206526	18.51756	22.969488
21-09-22 00:50	4	14.104765	15.151482	19.533108
21-09-22 01:00	4	14.872808	18.978308	17.41043
21-09-22 01:10	4	17.67633	18.369894	26.878393
21-09-22 01:20	4	15.227694	11.893798	17.606243
21-09-22 01:30	4	18.352844	19.20195	16.077267
21-09-22 01:40	4	13.71657	14.384302	19.64655
21-09-22 01:50	4	18.681019	23.446814	21.50206
21-09-22 02:00	4	20.388186	15.961863	17.360863
21-09-22 02:10	4	22.337002	17.070957	17.932775
21-09-22 02:20	4	29.79366	20.761606	24.400887
21-09-22 02:30	4	28.119572	25.428074	27.288761
21-09-22 02:40	4	21.958927	13.119777	13.207565
21-09-22 02:50	4	21.877361	21.507404	22.0354
21-09-22 03:00	4	17.699512	24.82099	17.817688
21-09-22 03:10	4	23.476477	21.658436	21.779797
21-09-22 03:20	4	18.645084	21.793768	25.10368
21-09-22 03:30	4	19.031456	17.208805	15.4568405
21-09-22 03:40	4	18.66212	23.02589	21.006605
21-09-22 03:50	4	24.504866	22.009352	24.55879
21-09-22 04:00	4	14.210035	16.66528	10.221123
21-09-22 04:10	4	16.222044	10.1666765	14.198034
21-09-22 04:20	4	18.188406	2.9856408	2.9856408
21-09-22 04:30	4	16.973083	16.896372	22.1675
21-09-22 04:40	4	14.316876	14.483457	25.320433
21-09-22 04:50	4	17.119751	19.07081	23.737656
21-09-22 05:00	4	19.33342	18.78549	27.678274
21-09-22 05:10	4	17.794033	13.559382	14.362497
21-09-22 05:20	4	16.269913	18.76709	25.708246
21-09-22 05:30	4	17.315052	15.893545	20.066252
21-09-22 05:40	4	16.991064	15.294026	23.808243
21-09-22 05:50	4	14.814334	23.014416	17.419062
21-09-22 06:00	4	13.878377	14.575017	23.433575
21-09-22 06:10	4	19.80822	20.612284	22.373203
21-09-22 06:20	4	21.563803	22.425913	21.705153
21-09-22 06:30	4	16.236036	20.306162	17.80644
21-09-22 06:40	4	18.94479	17.536158	27.384598
21-09-22 06:50	4	16.137506	24.638159	19.289085
21-09-22 07:00	5	19.566784	21.509409	18.654871
21-09-22 07:10	5	23.9	15.847667	15.897684
21-09-22 07:20	5	19.74543	15.113546	18.08215
21-09-22 07:30	5	11.95	11.95	37.83666
21-09-22 07:40	5	20.09534	20.040829	27.385132
21-09-22 07:50	5	23.939941	23.825447	23.96673
21-09-22 08:00	5	24.298016	23.909	23.95
21-09-22 08:10	5	23.722898	23.717037	25.618832
21-09-22 08:20	5	16.378696	16.799269	22.121975
21-09-22 08:30	5	19.883303	13.116458	17.1548
21-09-22 08:40	5	23.9	17.637432	17.6612
21-09-22 08:50	5	24.985882	15.225598	14.085337
21-09-22 09:00	5	27.460827	26.065212	21.422525
21-09-22 09:10	5	22.01669	25.74892	24.904747
21-09-22 09:20	5	25.161814	25.161814	34.345997
21-09-22 09:30	5	12.042786	12.042786	34.943626
21-09-22 09:40	5	13.997333	12.112633	17.211912
21-09-22 09:50	5	16.341885	14.460887	14.444326
21-09-22 10:00	5	21.772005	18.751066	16.428349
21-09-22 10:10	5	12.022121	14.081494	13.411479
21-09-22 10:20	5	20.286837	22.511684	19.221724
21-09-22 10:30	5	25.753448	23.941837	23.918339
21-09-22 10:40	5	26.54213	23.82666	23.95
21-09-22 10:50	5	26.721008	23.95	23.95
21-09-22 11:00	5	18.406034	16.826584	19.254032
21-09-22 11:10	5	12.789026	18.360905	14.109403
21-09-22 11:20	5	19.290485	16.98779	15.388689
21-09-22 11:30	5	18.377287	17.141579	18.333366
21-09-22 11:40	5	16.10977	16.344366	16.158243
21-09-22 11:50	5	20.45292	20.45292	32.353706
21-09-22 12:00	5	22.07319	22.430279	28.678396
21-09-22 12:10	5	23.916166	24.812126	32.03617
21-09-22 12:20	5	22.03439	23.36894	26.79689
21-09-22 12:30	5	16.899853	16.899853	23.95
21-09-22 12:40	5	13.466272	21.636618	15.568271
21-09-22 12:50	5	12.813657	14.809969	11.935136
21-09-22 13:00	5	16.899853	11.95	11.95
21-09-22 13:10	5	22.191557	15.077115	14.717033
21-09-22 13:20	5	26.721008	16.935247	16.935247
21-09-22 13:30	5	21.29216	15.844109	19.995396
21-09-22 13:40	5	16.899853	16.896545	26.738071
21-09-22 13:50	5	27.422022	21.376057	24.950405
21-09-22 14:00	5	29.450512	25.442297	21.370342
21-09-22 14:10	5	14.297457	11.830673	11.828306
21-09-22 14:20	5	11.95	11.95	11.95
21-09-22 14:30	5	14.010977	14.010977	23.349197
21-09-22 14:40	5	10.773655	13.766582	11.428015
21-09-22 14:50	5	17.830236	26.116846	17.830236
21-09-22 15:00	5	24.733814	25.662195	29.858292
21-09-22 15:10	5	15.315805	15.315805	25.645905
21-09-22 15:20	5	20.740566	20.678106	19.583027
21-09-22 15:30	5	23.9	36.32973	23.9
21-09-22 15:40	5	25.362347	26.376743	20.378672
21-09-22 15:50	5	26.68359	16.899853	16.899853
21-09-22 16:00	5	17.030659	24.30633	16.894966
21-09-22 16:10	5	16.588284	16.899853	16.588284
21-09-22 16:20	5	16.357946	11.586902	11.301332
21-09-22 16:30	5	20.801544	12.521444	12.417618
21-09-22 16:40	5	13.755701	15.299909	24.18196
21-09-22 16:50	5	10.027245	10.027245	27.983923
21-09-22 17:00	5	11.95	11.95	35.9
21-09-22 17:10	5	11.570388	11.570388	35.94682
21-09-22 17:20	5	11.95	11.95	23.77019
21-09-22 17:30	5	13.024416	12.783047	14.454248
21-09-22 17:40	5	19.993689	14.140056	14.49454
21-09-22 17:50	5	22.738916	13.832657	18.552126
21-09-22 18:00	5	11.95	11.95	35.9
21-09-22 18:10	5	12.48058	12.48058	35.9
21-09-22 18:20	5	23.9	23.9	35.9
21-09-22 18:30	5	23.904613	23.971447	35.588505
21-09-22 18:40	5	23.93932	25.846777	27.640558
21-09-22 18:50	5	20.888218	21.77223	26.088745
21-09-22 19:00	5	17.594465	17.594465	34.592903
21-09-22 19:10	5	20.900219	20.578045	31.83688
21-09-22 19:20	5	11.851236	15.775838	11.636886
21-09-22 19:30	5	14.301158	18.521376	15.647322
21-09-22 19:40	5	19.705717	20.5099	26.445538
21-09-22 19:50	5	17.637974	19.578445	25.915493
21-09-22 20:00	5	14.608477	33.28409	14.608477
21-09-22 20:10	5	21.33899	33.693184	19.886082
21-09-22 20:20	5	35.9	23.9	23.9
21-09-22 20:30	5	35.67574	23.9	23.9
21-09-22 20:40	5	35.67528	23.901737	23.901737
21-09-22 20:50	5	22.58968	30.446686	17.58981
21-09-22 21:00	5	11.95	35.9	11.95
21-09-22 21:10	5	15.7454405	26.681372	16.195042
21-09-22 21:20	5	23.9	28.490042	23.9
21-09-22 21:30	5	18.063025	17.86343	32.424965
21-09-22 21:40	5	21.704443	17.529835	20.173687
21-09-22 21:50	5	19.911495	15.850805	19.335308
21-09-22 22:00	5	24.817629	24.817629	35.138844
21-09-22 22:10	5	26.139393	21.23814	23.237452
21-09-22 22:20	5	18.949574	21.45338	16.639645
21-09-22 22:30	5	19.308023	23.68768	18.569431
21-09-22 22:40	5	17.722712	19.739977	16.295832
21-09-22 22:50	5	16.697971	16.511854	16.764097
21-09-22 23:00	5	15.392499	13.750364	25.060375
21-09-22 23:10	5	28.108273	22.895786	22.876867
21-09-22 23:20	5	18.092999	11.540791	13.081001
21-09-22 23:30	5	15.377332	17.117125	14.768918
21-09-22 23:40	5	19.490658	22.969097	20.950233
21-09-22 23:50	5	15.94684	16.274982	21.470196
21-09-23 00:00	5	17.42335	15.488391	18.039587
21-09-23 00:10	5	13.512848	22.858295	14.4902115
21-09-23 00:20	5	16.336191	16.287758	14.688028
21-09-23 00:30	5	15.550021	24.033901	15.550021
21-09-23 00:40	5	10.263662	15.978968	10.237647
21-09-23 00:50	5	16.279963	14.259509	14.596382
21-09-23 01:00	5	12.649526	17.807875	16.072515
21-09-23 01:10	5	16.458422	15.98362	27.292744
21-09-23 01:20	5	20.149078	20.351389	26.655697
21-09-23 01:30	5	22.223818	21.934994	26.432974
21-09-23 01:40	5	16.734783	13.750816	12.976982
21-09-23 01:50	5	20.43285	21.070349	17.09481
21-09-23 02:00	5	19.261667	16.90742	17.694561
21-09-23 02:10	5	13.744443	18.320108	19.3216
21-09-23 02:20	5	16.68991	21.88959	15.29319
21-09-23 02:30	5	21.938053	20.646427	21.794477
21-09-23 02:40	5	16.309566	25.439669	16.366377
21-09-23 02:50	5	19.737432	24.304922	18.863064
21-09-23 03:00	5	23.97018	30.296406	19.7974
21-09-23 03:10	5	14.26512	29.560123	15.411914
21-09-23 03:20	5	26.4495	24.870207	21.600449
21-09-23 03:30	5	32.796307	20.836504	20.836504
21-09-23 03:40	5	33.651905	21.568172	21.5623
21-09-23 03:50	5	35.371002	22.898415	22.883303
21-09-23 04:00	5	18.719671	20.432148	20.954947
21-09-23 04:10	5	16.295383	22.801228	16.325785
21-09-23 04:20	5	18.016182	20.102306	20.973534
21-09-23 04:30	5	13.209318	17.274298	18.192957
21-09-23 04:40	5	17.892586	27.897766	18.216797
21-09-23 04:50	5	14.664502	15.286493	22.948084
21-09-23 05:00	5	13.124336	13.449989	27.069315
21-09-23 05:10	5	17.738842	26.328583	19.59305
21-09-23 05:20	5	20.31341	20.01556	19.068872
21-09-23 05:30	5	17.685797	21.043453	19.16583
21-09-23 05:40	5	17.558125	15.995758	19.602444
21-09-23 05:50	5	19.778812	20.973085	24.245527
21-09-23 06:00	5	15.923004	21.251179	14.022829
21-09-23 06:10	5	17.210232	18.211185	18.169415
21-09-23 06:20	5	16.65111	14.093771	28.44576
21-09-23 06:30	5	17.050545	18.479126	19.47917
21-09-23 06:40	5	17.410759	22.317013	20.528627
21-09-23 06:50	5	19.634846	26.065176	27.34264
21-09-23 07:00	6	20.105537	20.42928	30.552057
21-09-23 07:10	6	19.966457	19.535582	32.344276
21-09-23 07:20	6	10.388379	35.01803	10.27597
21-09-23 07:30	6	17.887272	21.84049	17.541397
21-09-23 07:40	6	11.95	23.90033	11.95
21-09-23 07:50	6	22.440096	23.902208	32.632473
21-09-23 08:00	6	23.9	23.9	33.544655
21-09-23 08:10	6	24.656374	20.583776	20.643833
21-09-23 08:20	6	23.9	23.9	23.95
21-09-23 08:30	6	23.9	23.9	23.95
21-09-23 08:40	6	23.9	23.9	23.95
21-09-23 08:50	6	23.907959	23.900179	23.95
21-09-23 09:00	6	23.9	16.130764	16.149311
21-09-23 09:10	6	22.204762	13.145526	13.145526
21-09-23 09:20	6	18.311226	15.900587	15.900587
21-09-23 09:30	6	18.143028	16.019146	16.019146
21-09-23 09:40	6	21.654202	19.793571	25.938618
21-09-23 09:50	6	24.302654	23.881779	34.00024
21-09-23 10:00	6	23.9	23.9	35.9
21-09-23 10:10	6	18.72477	17.619787	26.869434
21-09-23 10:20	6	not_recorded	not_recorded	not_recorded
21-09-23 10:30	6	not_recorded	not_recorded	not_recorded
21-09-23 10:40	6	not_recorded	not_recorded	not_recorded
21-09-23 10:50	6	not_recorded	not_recorded	not_recorded
21-09-23 11:00	6	not_recorded	not_recorded	not_recorded
21-09-23 11:10	6	not_recorded	not_recorded	not_recorded
21-09-23 11:20	6	not_recorded	not_recorded	not_recorded
21-09-23 11:30	6	not_recorded	not_recorded	not_recorded
21-09-23 11:40	6	not_recorded	not_recorded	not_recorded
21-09-23 11:50	6	not_recorded	not_recorded	not_recorded
21-09-23 12:00	6	not_recorded	not_recorded	not_recorded
21-09-23 12:10	6	not_recorded	not_recorded	not_recorded
21-09-23 12:20	6	not_recorded	not_recorded	not_recorded
21-09-23 12:30	6	not_recorded	not_recorded	not_recorded
21-09-23 12:40	6	not_recorded	not_recorded	not_recorded
21-09-23 12:50	6	not_recorded	not_recorded	not_recorded
21-09-23 13:00	6	not_recorded	not_recorded	not_recorded
21-09-23 13:10	6	not_recorded	not_recorded	not_recorded
21-09-23 13:20	6	not_recorded	not_recorded	not_recorded
21-09-23 13:30	6	not_recorded	not_recorded	not_recorded
21-09-23 13:40	6	not_recorded	not_recorded	not_recorded
21-09-23 13:50	6	not_recorded	not_recorded	not_recorded
21-09-23 14:00	6	not_recorded	not_recorded	not_recorded
21-09-23 14:10	6	not_recorded	not_recorded	not_recorded
21-09-23 14:20	6	not_recorded	not_recorded	not_recorded
21-09-23 14:30	6	not_recorded	not_recorded	not_recorded
21-09-23 14:40	6	not_recorded	not_recorded	not_recorded
21-09-23 14:50	6	not_recorded	not_recorded	not_recorded
21-09-23 15:00	6	not_recorded	not_recorded	not_recorded
21-09-23 15:10	6	not_recorded	not_recorded	not_recorded
21-09-23 15:20	6	not_recorded	not_recorded	not_recorded
21-09-23 15:30	6	not_recorded	not_recorded	not_recorded
21-09-23 15:40	6	not_recorded	not_recorded	not_recorded
21-09-23 15:50	6	not_recorded	not_recorded	not_recorded
21-09-23 16:00	6	not_recorded	not_recorded	not_recorded
21-09-23 16:10	6	not_recorded	not_recorded	not_recorded
21-09-23 16:20	6	not_recorded	not_recorded	not_recorded
21-09-23 16:30	6	not_recorded	not_recorded	not_recorded
21-09-23 16:40	6	not_recorded	not_recorded	not_recorded
21-09-23 16:50	6	not_recorded	not_recorded	not_recorded
21-09-23 17:00	6	not_recorded	not_recorded	not_recorded
21-09-23 17:10	6	not_recorded	not_recorded	not_recorded
21-09-23 17:20	6	not_recorded	not_recorded	not_recorded
21-09-23 17:30	6	not_recorded	not_recorded	not_recorded
21-09-23 17:40	6	not_recorded	not_recorded	not_recorded
21-09-23 17:50	6	not_recorded	not_recorded	not_recorded
21-09-23 18:00	6	not_recorded	not_recorded	not_recorded
21-09-23 18:10	6	not_recorded	not_recorded	not_recorded
21-09-23 18:20	6	not_recorded	not_recorded	not_recorded
21-09-23 18:30	6	not_recorded	not_recorded	not_recorded
21-09-23 18:40	6	not_recorded	not_recorded	not_recorded
21-09-23 18:50	6	not_recorded	not_recorded	not_recorded
21-09-23 19:00	6	not_recorded	not_recorded	not_recorded
21-09-23 19:10	6	not_recorded	not_recorded	not_recorded
21-09-23 19:20	6	not_recorded	not_recorded	not_recorded
21-09-23 19:30	6	not_recorded	not_recorded	not_recorded
21-09-23 19:40	6	not_recorded	not_recorded	not_recorded
21-09-23 19:50	6	not_recorded	not_recorded	not_recorded
21-09-23 20:00	6	not_recorded	not_recorded	not_recorded
21-09-23 20:10	6	not_recorded	not_recorded	not_recorded
21-09-23 20:20	6	not_recorded	not_recorded	not_recorded
21-09-23 20:30	6	not_recorded	not_recorded	not_recorded
21-09-23 20:40	6	not_recorded	not_recorded	not_recorded
21-09-23 20:50	6	not_recorded	not_recorded	not_recorded
21-09-23 21:00	6	not_recorded	not_recorded	not_recorded
21-09-23 21:10	6	not_recorded	not_recorded	not_recorded
21-09-23 21:20	6	not_recorded	not_recorded	not_recorded
21-09-23 21:30	6	not_recorded	not_recorded	not_recorded
21-09-23 21:40	6	not_recorded	not_recorded	not_recorded
21-09-23 21:50	6	not_recorded	not_recorded	not_recorded
21-09-23 22:00	6	not_recorded	not_recorded	not_recorded
21-09-23 22:10	6	not_recorded	not_recorded	not_recorded
21-09-23 22:20	6	not_recorded	not_recorded	not_recorded
21-09-23 22:30	6	not_recorded	not_recorded	not_recorded
21-09-23 22:40	6	not_recorded	not_recorded	not_recorded
21-09-23 22:50	6	not_recorded	not_recorded	not_recorded
21-09-23 23:00	6	not_recorded	not_recorded	not_recorded
21-09-23 23:10	6	not_recorded	not_recorded	not_recorded
21-09-23 23:20	6	not_recorded	not_recorded	not_recorded
21-09-23 23:30	6	not_recorded	not_recorded	not_recorded
21-09-23 23:40	6	not_recorded	not_recorded	not_recorded
21-09-23 23:50	6	not_recorded	not_recorded	not_recorded
21-09-24 00:00	6	not_recorded	not_recorded	not_recorded
21-09-24 00:10	6	not_recorded	not_recorded	not_recorded
21-09-24 00:20	6	not_recorded	not_recorded	not_recorded
21-09-24 00:30	6	not_recorded	not_recorded	not_recorded
21-09-24 00:40	6	not_recorded	not_recorded	not_recorded
21-09-24 00:50	6	not_recorded	not_recorded	not_recorded
21-09-24 01:00	6	not_recorded	not_recorded	not_recorded
21-09-24 01:10	6	not_recorded	not_recorded	not_recorded
21-09-24 01:20	6	not_recorded	not_recorded	not_recorded
21-09-24 01:30	6	not_recorded	not_recorded	not_recorded
21-09-24 01:40	6	not_recorded	not_recorded	not_recorded
21-09-24 01:50	6	not_recorded	not_recorded	not_recorded
21-09-24 02:00	6	not_recorded	not_recorded	not_recorded
21-09-24 02:10	6	not_recorded	not_recorded	not_recorded
21-09-24 02:20	6	not_recorded	not_recorded	not_recorded
21-09-24 02:30	6	not_recorded	not_recorded	not_recorded
21-09-24 02:40	6	not_recorded	not_recorded	not_recorded
21-09-24 02:50	6	not_recorded	not_recorded	not_recorded
21-09-24 03:00	6	not_recorded	not_recorded	not_recorded
21-09-24 03:10	6	not_recorded	not_recorded	not_recorded
21-09-24 03:20	6	not_recorded	not_recorded	not_recorded
21-09-24 03:30	6	not_recorded	not_recorded	not_recorded
21-09-24 03:40	6	not_recorded	not_recorded	not_recorded
21-09-24 03:50	6	not_recorded	not_recorded	not_recorded
21-09-24 04:00	6	not_recorded	not_recorded	not_recorded
21-09-24 04:10	6	not_recorded	not_recorded	not_recorded
21-09-24 04:20	6	not_recorded	not_recorded	not_recorded
21-09-24 04:30	6	not_recorded	not_recorded	not_recorded
21-09-24 04:40	6	not_recorded	not_recorded	not_recorded
21-09-24 04:50	6	not_recorded	not_recorded	not_recorded
21-09-24 05:00	6	not_recorded	not_recorded	not_recorded
21-09-24 05:10	6	not_recorded	not_recorded	not_recorded
21-09-24 05:20	6	not_recorded	not_recorded	not_recorded
21-09-24 05:30	6	not_recorded	not_recorded	not_recorded
21-09-24 05:40	6	not_recorded	not_recorded	not_recorded
21-09-24 05:50	6	not_recorded	not_recorded	not_recorded
21-09-24 06:00	6	not_recorded	not_recorded	not_recorded
21-09-24 06:10	6	not_recorded	not_recorded	not_recorded
21-09-24 06:20	6	not_recorded	not_recorded	not_recorded
21-09-24 06:30	6	not_recorded	not_recorded	not_recorded
21-09-24 06:40	6	not_recorded	not_recorded	not_recorded
21-09-24 06:50	6	not_recorded	not_recorded	not_recorded
