# Supplementary material for: Rodent home cage monitoring for preclinical safety pharmacology assessment: results of a multi-company validation evaluating nonclinical and clinical data from three compounds
Source: Front Toxicol. 2025 Nov 5;7:1655330. doi: 10.3389/ftox.2025.1655330 (PMC12626872; doi:10.3389/ftox.2025.1655330)
Supplement: Supplementary file 1 [file DataSheet1.zip › GSK/GSK_Temperature_010_Cage-1.csv]

timestamp	day_index	985141003627843	985141003627844	985141003627845
21-09-03 07:00	-4	not_recorded	not_recorded	not_recorded
21-09-03 07:10	-4	not_recorded	not_recorded	not_recorded
21-09-03 07:20	-4	not_recorded	not_recorded	not_recorded
21-09-03 07:30	-4	not_recorded	not_recorded	not_recorded
21-09-03 07:40	-4	not_recorded	not_recorded	not_recorded
21-09-03 07:50	-4	not_recorded	not_recorded	not_recorded
21-09-03 08:00	-4	not_recorded	not_recorded	not_recorded
21-09-03 08:10	-4	not_recorded	not_recorded	not_recorded
21-09-03 08:20	-4	not_recorded	not_recorded	not_recorded
21-09-03 08:30	-4	not_recorded	not_recorded	not_recorded
21-09-03 08:40	-4	not_recorded	not_recorded	not_recorded
21-09-03 08:50	-4	not_recorded	not_recorded	not_recorded
21-09-03 09:00	-4	not_recorded	not_recorded	not_recorded
21-09-03 09:10	-4	not_recorded	not_recorded	not_recorded
21-09-03 09:20	-4	not_recorded	not_recorded	not_recorded
21-09-03 09:30	-4	not_recorded	not_recorded	not_recorded
21-09-03 09:40	-4	not_recorded	not_recorded	not_recorded
21-09-03 09:50	-4	36.668755	36.29079	36.051674
21-09-03 10:00	-4	36.599632	36.53433	36.047928
21-09-03 10:10	-4	36.6593	36.60151	36.03804
21-09-03 10:20	-4	36.740166	36.580227	36.14699
21-09-03 10:30	-4	36.728104	36.52246	36.357597
21-09-03 10:40	-4	36.510635	36.628925	36.33846
21-09-03 10:50	-4	36.27805	37.026543	36.43488
21-09-03 11:00	-4	36.64454	36.924847	36.581036
21-09-03 11:10	-4	36.923523	36.659218	36.635292
21-09-03 11:20	-4	37.000984	36.69226	36.865246
21-09-03 11:30	-4	36.617958	36.510906	36.88089
21-09-03 11:40	-4	36.6904	36.397514	36.882607
21-09-03 11:50	-4	36.45159	36.221733	37.03088
21-09-03 12:00	-4	36.40147	36.197414	37.09945
21-09-03 12:10	-4	36.515484	36.02973	37.16536
21-09-03 12:20	-4	36.647667	36.165764	36.23038
21-09-03 12:30	-4	36.430412	36.043983	36.22339
21-09-03 12:40	-4	36.561863	36.071663	36.627285
21-09-03 12:50	-4	36.68092	36.295597	36.641212
21-09-03 13:00	-4	36.60093	36.34478	36.63877
21-09-03 13:10	-4	36.63259	36.39876	36.725475
21-09-03 13:20	-4	36.616302	36.373547	36.797985
21-09-03 13:30	-4	36.376537	36.424324	36.31813
21-09-03 13:40	-4	36.20167	36.34116	36.339287
21-09-03 13:50	-4	36.161247	36.384556	36.49992
21-09-03 14:00	-4	36.35953	36.375954	36.608162
21-09-03 14:10	-4	36.47527	36.619724	36.6236
21-09-03 14:20	-4	36.83131	36.561874	36.81428
21-09-03 14:30	-4	36.890312	36.227413	36.489845
21-09-03 14:40	-4	36.956886	36.56749	36.436493
21-09-03 14:50	-4	36.964546	36.639957	36.36303
21-09-03 15:00	-4	37.223244	36.89974	36.679054
21-09-03 15:10	-4	36.67897	36.984222	36.975212
21-09-03 15:20	-4	36.336895	36.796013	36.70101
21-09-03 15:30	-4	36.458073	36.645138	36.267567
21-09-03 15:40	-4	36.566963	36.570927	36.667973
21-09-03 15:50	-4	36.556297	36.577618	36.589127
21-09-03 16:00	-4	36.60035	36.70565	37.157978
21-09-03 16:10	-4	36.78015	36.983143	37.470417
21-09-03 16:20	-4	36.973793	36.981964	37.129627
21-09-03 16:30	-4	36.88793	36.71009	36.56529
21-09-03 16:40	-4	36.834736	36.53454	36.782917
21-09-03 16:50	-4	36.695988	36.52258	36.94942
21-09-03 17:00	-4	36.7342	36.70986	36.564304
21-09-03 17:10	-4	36.54151	36.659313	36.385426
21-09-03 17:20	-4	36.58484	36.794167	36.67589
21-09-03 17:30	-4	36.53999	36.657127	36.816704
21-09-03 17:40	-4	36.95275	36.676834	36.839745
21-09-03 17:50	-4	36.94618	36.64444	36.590935
21-09-03 18:00	-4	36.60092	36.989994	36.73087
21-09-03 18:10	-4	36.534412	37.09584	37.035587
21-09-03 18:20	-4	36.848797	37.13926	37.097233
21-09-03 18:30	-4	37.18429	37.132313	36.84772
21-09-03 18:40	-4	36.919727	36.990562	37.35149
21-09-03 18:50	-4	36.828835	37.330666	37.23786
21-09-03 19:00	-4	37.1088	37.4057	37.130386
21-09-03 19:10	-4	37.322983	37.105114	36.934452
21-09-03 19:20	-4	37.65531	36.69621	37.005184
21-09-03 19:30	-4	37.89978	36.5139	37.564945
21-09-03 19:40	-4	37.766735	36.593933	37.670025
21-09-03 19:50	-4	37.804348	36.970184	37.782032
21-09-03 20:00	-4	37.5288	37.285824	37.77405
21-09-03 20:10	-4	37.744026	37.239403	37.571846
21-09-03 20:20	-4	37.22192	37.865864	37.578087
21-09-03 20:30	-4	37.453827	38.06885	37.243332
21-09-03 20:40	-4	37.418327	37.492374	37.19886
21-09-03 20:50	-4	37.408413	37.15382	37.293976
21-09-03 21:00	-4	37.55262	37.167385	37.37099
21-09-03 21:10	-4	37.72135	37.441124	37.402306
21-09-03 21:20	-4	37.702175	37.31898	37.76455
21-09-03 21:30	-4	37.715202	37.661003	37.594143
21-09-03 21:40	-4	37.920876	37.817516	37.73055
21-09-03 21:50	-4	37.744083	37.86866	37.718544
21-09-03 22:00	-4	37.6029	37.840874	37.60073
21-09-03 22:10	-4	37.62745	37.814293	37.532246
21-09-03 22:20	-4	37.933804	38.129894	37.711266
21-09-03 22:30	-4	38.02891	38.23758	37.72646
21-09-03 22:40	-4	38.00559	38.217316	37.969753
21-09-03 22:50	-4	37.997574	38.215706	38.019627
21-09-03 23:00	-4	37.836308	38.052067	38.063007
21-09-03 23:10	-4	37.779274	37.966995	38.191742
21-09-03 23:20	-4	38.00826	37.727383	38.166924
21-09-03 23:30	-4	37.848053	37.79438	38.312084
21-09-03 23:40	-4	37.610985	38.11972	38.462685
21-09-03 23:50	-4	37.45945	38.116005	38.3412
21-09-04 00:00	-4	37.42289	38.217438	38.267616
21-09-04 00:10	-4	37.370316	37.724915	38.134422
21-09-04 00:20	-4	37.40081	37.999794	38.253548
21-09-04 00:30	-4	37.595417	37.707485	38.14653
21-09-04 00:40	-4	37.84043	37.5916	37.921265
21-09-04 00:50	-4	37.862328	37.68082	37.624416
21-09-04 01:00	-4	37.59936	37.48892	37.615273
21-09-04 01:10	-4	37.186604	37.693794	37.586502
21-09-04 01:20	-4	37.104156	37.902737	37.40409
21-09-04 01:30	-4	37.02587	37.892387	37.44625
21-09-04 01:40	-4	37.15719	37.585197	37.289692
21-09-04 01:50	-4	37.19315	38.056786	37.687607
21-09-04 02:00	-4	37.246338	38.211613	38.088722
21-09-04 02:10	-4	37.318733	37.901085	37.633316
21-09-04 02:20	-4	37.06926	37.53023	37.487633
21-09-04 02:30	-4	37.233402	37.330853	37.931606
21-09-04 02:40	-4	37.041	37.33079	37.95211
21-09-04 02:50	-4	36.767746	37.33265	37.80544
21-09-04 03:00	-4	36.89642	37.21723	37.770485
21-09-04 03:10	-4	36.91198	37.372715	37.83561
21-09-04 03:20	-4	37.182747	37.647438	37.463577
21-09-04 03:30	-4	37.11901	37.859764	37.539066
21-09-04 03:40	-4	37.23841	37.72718	37.37574
21-09-04 03:50	-4	37.67841	38.054512	37.648975
21-09-04 04:00	-4	37.93919	38.297527	38.007973
21-09-04 04:10	-4	37.95864	38.288048	37.824257
21-09-04 04:20	-4	38.007053	37.981525	37.5332
21-09-04 04:30	-4	37.992195	37.815575	37.483498
21-09-04 04:40	-4	37.737984	37.689682	37.63412
21-09-04 04:50	-4	37.54072	37.63848	37.67085
21-09-04 05:00	-4	37.9069	37.510216	37.872223
21-09-04 05:10	-4	37.98726	37.195335	37.808273
21-09-04 05:20	-4	37.69193	36.80523	37.481647
21-09-04 05:30	-4	37.66908	37.271988	37.29847
21-09-04 05:40	-4	37.65456	37.574074	37.54139
21-09-04 05:50	-4	37.732414	37.73313	37.781918
21-09-04 06:00	-4	37.269573	37.79695	37.655277
21-09-04 06:10	-4	37.222267	37.02931	37.521286
21-09-04 06:20	-4	36.941536	36.648853	37.15345
21-09-04 06:30	-4	36.443386	36.816242	36.828316
21-09-04 06:40	-4	36.418293	37.029408	36.65459
21-09-04 06:50	-4	36.39957	36.9873	37.0044
21-09-04 07:00	-3	36.057293	36.774235	36.33689
21-09-04 07:10	-3	36.459934	36.60945	36.56355
21-09-04 07:20	-3	36.44941	36.41437	36.278496
21-09-04 07:30	-3	36.41463	36.42012	36.346996
21-09-04 07:40	-3	36.406303	36.303722	36.123096
21-09-04 07:50	-3	36.423416	36.6284	36.093513
21-09-04 08:00	-3	36.26754	36.278008	35.978077
21-09-04 08:10	-3	36.20676	36.41845	36.38711
21-09-04 08:20	-3	36.302864	36.579758	36.34809
21-09-04 08:30	-3	36.388405	36.63355	36.39609
21-09-04 08:40	-3	35.99537	36.133495	36.3142
21-09-04 08:50	-3	36.223618	35.721046	36.162254
21-09-04 09:00	-3	36.353355	35.673347	36.13592
21-09-04 09:10	-3	36.446327	36.05132	36.1769
21-09-04 09:20	-3	36.702984	36.18096	36.476204
21-09-04 09:30	-3	36.54446	36.169823	36.565163
21-09-04 09:40	-3	36.181755	36.122772	36.76892
21-09-04 09:50	-3	36.146202	36.50099	36.57019
21-09-04 10:00	-3	36.406654	36.57319	36.539787
21-09-04 10:10	-3	36.762463	36.26853	36.312393
21-09-04 10:20	-3	36.118034	36.58833	35.741615
21-09-04 10:30	-3	36.616848	35.94463	36.052483
21-09-04 10:40	-3	36.63223	36.190178	36.2586
21-09-04 10:50	-3	36.652058	36.29642	36.40786
21-09-04 11:00	-3	36.741463	36.222168	36.37078
21-09-04 11:10	-3	36.783318	36.24122	36.674095
21-09-04 11:20	-3	36.2736	36.684063	37.118214
21-09-04 11:30	-3	36.675243	36.849438	37.130356
21-09-04 11:40	-3	36.98762	37.15601	37.099037
21-09-04 11:50	-3	37.048252	37.218136	37.14355
21-09-04 12:00	-3	37.212257	37.139076	37.000908
21-09-04 12:10	-3	36.95447	36.91689	36.9486
21-09-04 12:20	-3	36.44163	36.622307	36.96568
21-09-04 12:30	-3	36.489784	36.49537	36.91839
21-09-04 12:40	-3	36.47398	36.568768	36.90001
21-09-04 12:50	-3	36.400936	36.8542	36.689
21-09-04 13:00	-3	36.4645	36.894478	36.7119
21-09-04 13:10	-3	36.62058	36.86783	36.66889
21-09-04 13:20	-3	36.3193	36.789024	36.593624
21-09-04 13:30	-3	36.26002	36.340267	36.795547
21-09-04 13:40	-3	36.25783	36.47721	36.887657
21-09-04 13:50	-3	36.276222	36.526253	36.876488
21-09-04 14:00	-3	36.08795	35.86463	36.86006
21-09-04 14:10	-3	36.102757	36.29902	37.046394
21-09-04 14:20	-3	36.36031	36.52496	37.005455
21-09-04 14:30	-3	36.675575	36.5863	36.78876
21-09-04 14:40	-3	36.72457	36.62423	36.807957
21-09-04 14:50	-3	36.752483	36.83021	36.986076
21-09-04 15:00	-3	36.49537	36.86845	37.100094
21-09-04 15:10	-3	36.801674	36.628315	37.147903
21-09-04 15:20	-3	36.437267	36.489967	37.05408
21-09-04 15:30	-3	36.505905	36.388935	36.977436
21-09-04 15:40	-3	36.51187	36.35685	36.905037
21-09-04 15:50	-3	36.80222	36.577858	36.969837
21-09-04 16:00	-3	36.635616	36.49693	36.715523
21-09-04 16:10	-3	36.659164	36.652332	36.93875
21-09-04 16:20	-3	36.40725	36.927574	36.982628
21-09-04 16:30	-3	36.54577	36.677525	36.94116
21-09-04 16:40	-3	36.434776	37.008884	37.4925
21-09-04 16:50	-3	36.42251	37.04644	36.778435
21-09-04 17:00	-3	36.624706	36.847446	37.296993
21-09-04 17:10	-3	36.679665	36.836437	37.201523
21-09-04 17:20	-3	36.92994	36.6018	36.958065
21-09-04 17:30	-3	36.920128	36.640556	37.131615
21-09-04 17:40	-3	36.7007	36.77901	37.02826
21-09-04 17:50	-3	36.751526	36.80119	37.010212
21-09-04 18:00	-3	36.671623	36.777954	36.650112
21-09-04 18:10	-3	36.614426	36.585915	37.100082
21-09-04 18:20	-3	36.972786	36.744583	37.330368
21-09-04 18:30	-3	36.72012	36.924255	36.836037
21-09-04 18:40	-3	36.78748	36.445114	36.804848
21-09-04 18:50	-3	36.895386	36.63983	36.61839
21-09-04 19:00	-3	36.99957	37.070274	36.67872
21-09-04 19:10	-3	37.11822	37.288483	36.907707
21-09-04 19:20	-3	37.28382	36.966846	36.843513
21-09-04 19:30	-3	37.311897	37.286312	37.229034
21-09-04 19:40	-3	37.542435	37.751896	37.510605
21-09-04 19:50	-3	37.66532	37.80208	37.56649
21-09-04 20:00	-3	37.710503	37.33684	37.6334
21-09-04 20:10	-3	37.9627	37.112648	37.351234
21-09-04 20:20	-3	37.645042	37.166042	37.051815
21-09-04 20:30	-3	37.529	37.081055	37.139687
21-09-04 20:40	-3	37.392212	37.489124	37.14397
21-09-04 20:50	-3	37.244442	37.314148	37.273132
21-09-04 21:00	-3	37.013405	37.36469	36.89026
21-09-04 21:10	-3	37.301926	37.155025	37.56264
21-09-04 21:20	-3	37.666206	37.08379	37.43677
21-09-04 21:30	-3	37.311253	37.154423	37.476627
21-09-04 21:40	-3	37.45234	37.67207	37.037975
21-09-04 21:50	-3	37.71202	37.916893	37.24262
21-09-04 22:00	-3	37.778908	37.847794	37.72884
21-09-04 22:10	-3	37.383102	37.940117	37.95106
21-09-04 22:20	-3	37.587074	38.25712	37.739746
21-09-04 22:30	-3	37.78053	38.36686	37.859325
21-09-04 22:40	-3	38.05322	38.036938	37.981926
21-09-04 22:50	-3	37.735584	38.006226	38.145035
21-09-04 23:00	-3	37.99448	38.032185	38.140526
21-09-04 23:10	-3	37.63587	37.78621	38.094234
21-09-04 23:20	-3	37.726418	37.65677	38.150093
21-09-04 23:30	-3	37.49233	37.901154	38.282276
21-09-04 23:40	-3	37.54286	38.0269	38.35296
21-09-04 23:50	-3	37.618977	37.93619	38.24964
21-09-05 00:00	-3	37.66791	37.529778	38.230015
21-09-05 00:10	-3	37.583534	37.694695	38.16346
21-09-05 00:20	-3	37.97187	37.292747	37.99984
21-09-05 00:30	-3	38.087856	37.398567	38.091618
21-09-05 00:40	-3	37.76815	37.38581	38.208702
21-09-05 00:50	-3	37.86788	37.7199	38.393547
21-09-05 01:00	-3	37.681667	37.9406	38.276455
21-09-05 01:10	-3	37.39127	38.024036	38.152832
21-09-05 01:20	-3	37.266514	38.396355	38.34991
21-09-05 01:30	-3	37.699055	38.225327	38.370567
21-09-05 01:40	-3	37.859947	37.9535	38.133575
21-09-05 01:50	-3	37.985153	37.816864	37.63938
21-09-05 02:00	-3	37.489742	37.51101	37.613625
21-09-05 02:10	-3	37.256645	37.830547	37.46998
21-09-05 02:20	-3	37.332024	37.905922	37.182602
21-09-05 02:30	-3	37.19899	37.51882	37.132805
21-09-05 02:40	-3	37.17691	37.374783	37.10491
21-09-05 02:50	-3	36.739204	37.308052	37.210735
21-09-05 03:00	-3	36.996754	37.406242	37.329426
21-09-05 03:10	-3	37.264164	37.896816	37.626083
21-09-05 03:20	-3	37.28222	37.87142	37.79681
21-09-05 03:30	-3	37.232494	37.76459	37.657143
21-09-05 03:40	-3	37.14274	37.563812	37.62841
21-09-05 03:50	-3	37.288795	37.35468	37.521095
21-09-05 04:00	-3	37.32435	37.197792	37.538074
21-09-05 04:10	-3	37.202675	37.414894	37.51581
21-09-05 04:20	-3	37.13337	37.58721	37.755898
21-09-05 04:30	-3	37.238186	37.5529	37.962803
21-09-05 04:40	-3	37.321434	37.457054	37.843285
21-09-05 04:50	-3	37.697346	37.828705	38.004314
21-09-05 05:00	-3	37.847446	37.692986	37.972572
21-09-05 05:10	-3	38.115814	37.90221	37.833004
21-09-05 05:20	-3	38.062996	37.83308	37.95976
21-09-05 05:30	-3	38.059334	37.938137	37.89739
21-09-05 05:40	-3	37.86493	37.759426	37.616425
21-09-05 05:50	-3	37.943157	37.68482	37.544277
21-09-05 06:00	-3	37.749016	37.839108	37.421036
21-09-05 06:10	-3	37.351414	38.0374	37.592766
21-09-05 06:20	-3	37.490105	37.831875	37.56417
21-09-05 06:30	-3	37.215137	37.568993	37.376736
21-09-05 06:40	-3	37.235806	37.52587	37.22141
21-09-05 06:50	-3	36.82824	37.18046	36.682568
21-09-05 07:00	-2	36.787285	36.64492	36.542755
21-09-05 07:10	-2	36.89729	36.1959	37.0568
21-09-05 07:20	-2	36.939552	36.06913	36.683952
21-09-05 07:30	-2	36.96739	36.031445	36.390034
21-09-05 07:40	-2	36.559486	36.070312	36.417747
21-09-05 07:50	-2	36.511692	36.18493	36.441307
21-09-05 08:00	-2	36.47064	36.605186	36.17585
21-09-05 08:10	-2	36.502296	36.64989	36.27912
21-09-05 08:20	-2	36.186043	36.227592	36.504448
21-09-05 08:30	-2	36.274334	36.134495	36.650967
21-09-05 08:40	-2	36.514416	35.87823	36.69826
21-09-05 08:50	-2	36.154625	36.0232	36.40223
21-09-05 09:00	-2	36.287563	36.6049	36.229855
21-09-05 09:10	-2	36.347736	36.509533	36.264454
21-09-05 09:20	-2	36.5102	35.910667	36.300022
21-09-05 09:30	-2	36.482502	35.963505	36.21902
21-09-05 09:40	-2	35.669212	35.917454	36.40925
21-09-05 09:50	-2	35.90041	36.149315	36.438305
21-09-05 10:00	-2	36.011806	36.217064	36.513786
21-09-05 10:10	-2	36.046104	36.19915	36.636368
21-09-05 10:20	-2	36.564983	36.128227	36.572853
21-09-05 10:30	-2	35.692997	36.369186	36.443687
21-09-05 10:40	-2	35.934273	36.606194	36.841766
21-09-05 10:50	-2	36.666073	36.421143	37.295998
21-09-05 11:00	-2	36.973606	36.67699	37.28551
21-09-05 11:10	-2	36.883686	37.022697	37.202576
21-09-05 11:20	-2	36.49753	36.96353	36.883812
21-09-05 11:30	-2	36.401978	37.051487	36.507477
21-09-05 11:40	-2	36.147118	37.049263	36.620625
21-09-05 11:50	-2	36.359264	36.553963	36.49522
21-09-05 12:00	-2	36.526894	36.476696	36.5093
21-09-05 12:10	-2	36.448814	36.530357	36.527874
21-09-05 12:20	-2	36.387287	36.561516	36.501423
21-09-05 12:30	-2	36.576927	36.428555	36.51054
21-09-05 12:40	-2	36.508686	36.312817	36.511864
21-09-05 12:50	-2	36.573414	36.387466	36.21927
21-09-05 13:00	-2	36.489586	36.37739	36.3308
21-09-05 13:10	-2	36.42304	36.390873	36.468117
21-09-05 13:20	-2	36.521503	36.462	36.502777
21-09-05 13:30	-2	36.542927	36.57423	36.781395
21-09-05 13:40	-2	36.90001	36.60863	36.71423
21-09-05 13:50	-2	36.98601	36.601234	36.563892
21-09-05 14:00	-2	37.12502	36.81322	36.50105
21-09-05 14:10	-2	36.982613	36.83027	36.39
21-09-05 14:20	-2	36.72363	36.610046	36.46811
21-09-05 14:30	-2	37.025154	36.211315	36.429226
21-09-05 14:40	-2	36.697067	36.378437	36.280422
21-09-05 14:50	-2	36.55745	36.470592	36.016792
21-09-05 15:00	-2	36.39214	36.7701	36.233845
21-09-05 15:10	-2	36.283485	36.795753	36.4403
21-09-05 15:20	-2	36.53859	36.676647	36.404907
21-09-05 15:30	-2	36.139038	36.71549	36.405334
21-09-05 15:40	-2	36.085	36.89164	36.637993
21-09-05 15:50	-2	36.184658	36.905968	36.41719
21-09-05 16:00	-2	36.455532	36.917797	36.52781
21-09-05 16:10	-2	36.623756	36.55149	36.300194
21-09-05 16:20	-2	36.249557	36.50324	36.388256
21-09-05 16:30	-2	36.684345	36.63144	36.763397
21-09-05 16:40	-2	36.721394	36.245953	37.054115
21-09-05 16:50	-2	36.13577	36.054504	37.14594
21-09-05 17:00	-2	36.348866	36.17857	36.98507
21-09-05 17:10	-2	35.950554	36.466652	36.926567
21-09-05 17:20	-2	35.694817	36.539032	36.606422
21-09-05 17:30	-2	36.05083	36.528	36.904087
21-09-05 17:40	-2	36.424942	36.233513	36.93278
21-09-05 17:50	-2	36.31098	36.38494	36.259293
21-09-05 18:00	-2	36.51502	36.597572	36.4598
21-09-05 18:10	-2	36.36672	36.887955	36.43051
21-09-05 18:20	-2	36.635895	37.295612	36.68194
21-09-05 18:30	-2	37.128437	37.048584	36.91544
21-09-05 18:40	-2	36.981697	36.625305	36.68146
21-09-05 18:50	-2	36.59682	37.058464	36.427628
21-09-05 19:00	-2	36.75318	36.95098	36.641197
21-09-05 19:10	-2	36.58019	36.972374	36.621544
21-09-05 19:20	-2	36.95925	36.33522	37.199745
21-09-05 19:30	-2	37.425907	36.772808	37.29558
21-09-05 19:40	-2	37.61872	36.85668	37.496635
21-09-05 19:50	-2	37.55146	37.260242	37.624462
21-09-05 20:00	-2	37.547657	36.946053	37.445724
21-09-05 20:10	-2	37.338985	37.143143	37.311306
21-09-05 20:20	-2	37.38999	37.31605	36.992012
21-09-05 20:30	-2	36.98461	37.117916	37.386505
21-09-05 20:40	-2	36.96612	37.41824	37.471836
21-09-05 20:50	-2	37.05077	37.48266	37.538956
21-09-05 21:00	-2	37.25471	37.314445	37.48211
21-09-05 21:10	-2	37.127033	37.227303	37.40884
21-09-05 21:20	-2	37.532295	37.10502	37.39671
21-09-05 21:30	-2	37.528214	37.23959	37.478107
21-09-05 21:40	-2	37.66778	37.47915	37.64768
21-09-05 21:50	-2	37.2924	37.46932	37.555443
21-09-05 22:00	-2	37.669537	37.53382	37.45695
21-09-05 22:10	-2	37.92809	37.52693	37.62426
21-09-05 22:20	-2	37.847294	37.98061	37.45983
21-09-05 22:30	-2	37.804962	37.89685	37.465233
21-09-05 22:40	-2	37.81627	37.998024	37.433403
21-09-05 22:50	-2	37.86548	38.013206	37.858833
21-09-05 23:00	-2	37.98898	38.19037	38.11145
21-09-05 23:10	-2	38.25111	38.23148	38.005486
21-09-05 23:20	-2	38.144966	37.911255	38.253822
21-09-05 23:30	-2	38.01731	37.757744	38.231987
21-09-05 23:40	-2	37.760094	37.531998	38.176304
21-09-05 23:50	-2	37.894657	37.324074	38.373047
21-09-06 00:00	-2	38.043236	37.518757	38.21363
21-09-06 00:10	-2	38.044	37.80317	37.99604
21-09-06 00:20	-2	38.15787	37.827293	37.951294
21-09-06 00:30	-2	37.413654	37.718636	38.041924
21-09-06 00:40	-2	37.42777	37.769146	38.085205
21-09-06 00:50	-2	37.39571	37.886543	38.361885
21-09-06 01:00	-2	37.35356	37.854656	38.23269
21-09-06 01:10	-2	37.27773	37.777462	38.17731
21-09-06 01:20	-2	37.54494	37.805244	38.15075
21-09-06 01:30	-2	37.560314	37.677334	38.119095
21-09-06 01:40	-2	37.466347	37.553078	38.029633
21-09-06 01:50	-2	37.31547	37.501007	37.908997
21-09-06 02:00	-2	36.83158	37.819527	37.429146
21-09-06 02:10	-2	37.17594	37.895294	37.730625
21-09-06 02:20	-2	37.28407	37.467384	37.430485
21-09-06 02:30	-2	37.433277	37.871445	37.531036
21-09-06 02:40	-2	37.798393	37.869907	37.525803
21-09-06 02:50	-2	37.529594	37.899654	37.47776
21-09-06 03:00	-2	37.34239	37.6932	37.58246
21-09-06 03:10	-2	37.292072	37.656956	37.805264
21-09-06 03:20	-2	37.302612	37.96455	37.87117
21-09-06 03:30	-2	37.492607	37.965466	38.020336
21-09-06 03:40	-2	37.594395	37.750225	37.885162
21-09-06 03:50	-2	37.936813	37.69265	37.891674
21-09-06 04:00	-2	37.761826	37.425514	38.006065
21-09-06 04:10	-2	37.860996	37.33952	37.842262
21-09-06 04:20	-2	37.36629	37.20579	37.72321
21-09-06 04:30	-2	37.272438	37.00653	37.759697
21-09-06 04:40	-2	37.084644	37.396362	37.685974
21-09-06 04:50	-2	37.16858	37.882164	37.771782
21-09-06 05:00	-2	36.875793	37.82576	37.47451
21-09-06 05:10	-2	37.3685	37.511425	37.34163
21-09-06 05:20	-2	37.596897	37.48049	37.385994
21-09-06 05:30	-2	37.90473	37.55237	37.439697
21-09-06 05:40	-2	38.027245	37.413475	37.562057
21-09-06 05:50	-2	37.97848	37.58249	37.512962
21-09-06 06:00	-2	37.910862	37.685204	37.79821
21-09-06 06:10	-2	37.156326	37.57965	37.494186
21-09-06 06:20	-2	37.249	37.23463	37.434093
21-09-06 06:30	-2	37.06024	37.0803	37.36208
21-09-06 06:40	-2	36.87204	36.71898	36.891296
21-09-06 06:50	-2	36.919	36.94419	36.793335
21-09-06 07:00	-1	37.12394	37.14164	36.399475
21-09-06 07:10	-1	36.76406	36.81565	36.39399
21-09-06 07:20	-1	36.7456	36.529873	36.312473
21-09-06 07:30	-1	36.169945	36.41091	36.18183
21-09-06 07:40	-1	36.23928	36.462666	36.28504
21-09-06 07:50	-1	36.155678	36.357452	36.300346
21-09-06 08:00	-1	36.114857	36.139336	36.445942
21-09-06 08:10	-1	35.86258	36.138554	36.538506
21-09-06 08:20	-1	36.131588	36.35069	35.878635
21-09-06 08:30	-1	36.502354	36.443718	35.682976
21-09-06 08:40	-1	36.039757	36.498558	36.04665
21-09-06 08:50	-1	36.263817	36.437244	36.417564
21-09-06 09:00	-1	35.96579	36.304382	36.474163
21-09-06 09:10	-1	35.98121	36.309227	36.5057
21-09-06 09:20	-1	36.186012	36.246063	36.18268
21-09-06 09:30	-1	36.24979	36.442028	36.12662
21-09-06 09:40	-1	36.316795	36.45822	36.425423
21-09-06 09:50	-1	36.439667	36.464294	36.597466
21-09-06 10:00	-1	36.59652	36.580147	36.52564
21-09-06 10:10	-1	36.50464	36.937	36.42749
21-09-06 10:20	-1	36.40269	36.823887	36.370144
21-09-06 10:30	-1	36.16799	36.57925	36.490818
21-09-06 10:40	-1	36.52266	36.47001	36.37219
21-09-06 10:50	-1	36.78342	36.41705	36.0573
21-09-06 11:00	-1	36.117195	36.898308	36.15183
21-09-06 11:10	-1	36.226204	36.960655	36.328026
21-09-06 11:20	-1	36.09214	36.588436	36.422615
21-09-06 11:30	-1	36.164524	36.401115	36.93637
21-09-06 11:40	-1	36.43997	36.455673	37.14453
21-09-06 11:50	-1	36.015453	36.36559	37.13836
21-09-06 12:00	-1	36.121483	36.389046	36.612045
21-09-06 12:10	-1	36.409786	36.266075	36.650185
21-09-06 12:20	-1	36.355988	36.098396	37.1528
21-09-06 12:30	-1	36.558727	35.753014	36.64863
21-09-06 12:40	-1	36.94168	36.128822	36.924145
21-09-06 12:50	-1	37.04345	36.214333	37.27606
21-09-06 13:00	-1	37.079937	36.517845	37.221676
21-09-06 13:10	-1	37.043804	36.455902	37.23278
21-09-06 13:20	-1	36.846577	36.44342	37.01754
21-09-06 13:30	-1	36.569984	36.673256	36.736828
21-09-06 13:40	-1	36.443256	36.557518	36.60479
21-09-06 13:50	-1	36.56707	36.58635	36.43455
21-09-06 14:00	-1	36.611927	36.609074	36.514732
21-09-06 14:10	-1	36.365074	36.467346	36.500957
21-09-06 14:20	-1	36.524822	36.338646	36.523808
21-09-06 14:30	-1	36.68047	36.381233	36.436382
21-09-06 14:40	-1	36.47269	36.134106	36.430737
21-09-06 14:50	-1	36.56623	35.90476	36.54168
21-09-06 15:00	-1	36.738407	36.035408	36.413948
21-09-06 15:10	-1	36.736885	36.065746	36.155388
21-09-06 15:20	-1	36.413654	36.07126	36.359642
21-09-06 15:30	-1	36.611336	36.25926	36.575638
21-09-06 15:40	-1	36.063107	36.216717	36.21183
21-09-06 15:50	-1	36.234932	36.21627	36.202515
21-09-06 16:00	-1	36.364235	36.38969	36.26191
21-09-06 16:10	-1	36.07524	36.074936	36.402115
21-09-06 16:20	-1	36.17576	36.21071	36.39887
21-09-06 16:30	-1	36.551327	36.82427	36.45872
21-09-06 16:40	-1	37.12559	37.06156	36.49999
21-09-06 16:50	-1	37.02538	37.090393	36.990826
21-09-06 17:00	-1	37.032215	36.936314	37.23329
21-09-06 17:10	-1	37.02105	36.527428	37.217735
21-09-06 17:20	-1	36.96375	36.45823	36.867245
21-09-06 17:30	-1	36.43577	36.561638	36.83529
21-09-06 17:40	-1	36.38493	36.646523	37.123817
21-09-06 17:50	-1	36.040585	36.17196	36.796173
21-09-06 18:00	-1	36.023872	36.44451	37.060707
21-09-06 18:10	-1	36.641983	36.63647	36.95489
21-09-06 18:20	-1	36.965736	36.633907	36.630184
21-09-06 18:30	-1	36.926704	36.63739	36.985207
21-09-06 18:40	-1	36.75318	36.41249	36.827282
21-09-06 18:50	-1	36.856636	36.485565	37.051006
21-09-06 19:00	-1	37.059143	36.95669	37.254017
21-09-06 19:10	-1	36.89646	36.73481	37.540176
21-09-06 19:20	-1	37.00873	36.673	37.185028
21-09-06 19:30	-1	37.18859	36.66553	36.61019
21-09-06 19:40	-1	36.97738	36.79129	36.749657
21-09-06 19:50	-1	36.500053	37.23214	36.93557
21-09-06 20:00	-1	36.81258	37.386795	37.144154
21-09-06 20:10	-1	36.70022	37.122482	37.263893
21-09-06 20:20	-1	36.65267	37.389835	37.42323
21-09-06 20:30	-1	37.093636	37.494587	37.773495
21-09-06 20:40	-1	37.062584	37.452164	37.417206
21-09-06 20:50	-1	37.46808	37.411095	37.310406
21-09-06 21:00	-1	37.53653	37.18627	37.297752
21-09-06 21:10	-1	37.344093	36.84202	37.22074
21-09-06 21:20	-1	37.40113	37.399563	37.3003
21-09-06 21:30	-1	37.714577	37.671238	37.312637
21-09-06 21:40	-1	37.33115	37.343967	37.098225
21-09-06 21:50	-1	37.20121	37.59557	37.211952
21-09-06 22:00	-1	37.22024	37.75831	37.380775
21-09-06 22:10	-1	37.32259	38.217247	37.462807
21-09-06 22:20	-1	37.487633	38.245796	37.411446
21-09-06 22:30	-1	37.586	37.95834	37.642002
21-09-06 22:40	-1	37.769325	37.936306	37.645752
21-09-06 22:50	-1	37.931244	38.02963	37.667538
21-09-06 23:00	-1	37.993076	38.079384	37.955368
21-09-06 23:10	-1	38.07216	38.055492	37.8981
21-09-06 23:20	-1	37.758217	38.13822	37.804966
21-09-06 23:30	-1	37.80155	38.060207	37.949654
21-09-06 23:40	-1	37.863014	37.847847	37.893524
21-09-06 23:50	-1	37.984676	37.71605	37.94522
21-09-07 00:00	-1	37.992657	37.39466	38.102894
21-09-07 00:10	-1	37.553402	37.523964	38.089443
21-09-07 00:20	-1	37.566624	37.923195	38.19599
21-09-07 00:30	-1	37.485523	37.932716	38.095276
21-09-07 00:40	-1	37.11014	37.782722	38.0523
21-09-07 00:50	-1	37.259438	37.90965	37.95719
21-09-07 01:00	-1	37.837425	37.923836	37.441475
21-09-07 01:10	-1	37.972164	37.62074	38.1084
21-09-07 01:20	-1	37.67848	37.67558	38.04855
21-09-07 01:30	-1	37.37278	37.966957	38.119923
21-09-07 01:40	-1	37.204796	38.064526	38.062794
21-09-07 01:50	-1	37.417526	38.226746	38.050575
21-09-07 02:00	-1	37.626396	37.808437	38.142494
21-09-07 02:10	-1	37.53776	37.56965	38.259895
21-09-07 02:20	-1	37.470528	37.133648	38.13207
21-09-07 02:30	-1	37.90633	37.23017	37.993927
21-09-07 02:40	-1	37.70011	37.341618	37.804554
21-09-07 02:50	-1	37.68553	37.599422	37.50346
21-09-07 03:00	-1	37.367947	37.78707	37.301857
21-09-07 03:10	-1	37.109364	37.90971	37.31156
21-09-07 03:20	-1	36.85462	37.836964	37.46062
21-09-07 03:30	-1	36.72874	37.84335	37.786484
21-09-07 03:40	-1	36.90459	37.864006	38.016388
21-09-07 03:50	-1	36.75753	37.937473	38.03218
21-09-07 04:00	-1	36.697178	37.911034	37.968266
21-09-07 04:10	-1	36.35264	37.891228	38.01694
21-09-07 04:20	-1	36.52721	38.0595	38.0739
21-09-07 04:30	-1	36.731	37.95955	37.97925
21-09-07 04:40	-1	37.375153	37.90784	37.85203
21-09-07 04:50	-1	37.51781	37.815926	37.88243
21-09-07 05:00	-1	37.510094	37.829796	37.81427
21-09-07 05:10	-1	37.60506	37.54872	37.937202
21-09-07 05:20	-1	37.87626	37.30616	37.469765
21-09-07 05:30	-1	37.798447	37.243965	37.24055
21-09-07 05:40	-1	37.637287	37.193565	37.358734
21-09-07 05:50	-1	37.91522	37.130035	37.369923
21-09-07 06:00	-1	37.446255	36.8755	37.287407
21-09-07 06:10	-1	37.336567	36.622578	37.080814
21-09-07 06:20	-1	37.00625	36.49728	37.133427
21-09-07 06:30	-1	36.96398	36.363514	36.809544
21-09-07 06:40	-1	37.017017	36.269737	36.971912
21-09-07 06:50	-1	37.083992	35.89984	36.600403
21-09-07 07:00	0	36.965256	36.31134	36.754944
21-09-07 07:10	0	37.07601	36.084282	37.06864
21-09-07 07:20	0	36.796806	36.040977	37.014896
21-09-07 07:30	0	36.107285	35.99609	36.43889
21-09-07 07:40	0	36.18681	36.121803	36.428204
21-09-07 07:50	0	36.378418	36.106083	36.65736
21-09-07 08:00	0	36.43709	36.089035	36.63353
21-09-07 08:10	0	36.46693	36.455986	36.72555
21-09-07 08:20	0	36.44541	36.60761	36.659786
21-09-07 08:30	0	36.61637	36.032803	36.608913
21-09-07 08:40	0	36.607037	36.14028	36.87091
21-09-07 08:50	0	36.693287	36.171074	36.836346
21-09-07 09:00	0	36.774605	36.2859	37.087654
21-09-07 09:10	0	36.98293	36.186943	36.872093
21-09-07 09:20	0	36.44805	36.13675	36.833916
21-09-07 09:30	0	36.00985	36.300045	36.54299
21-09-07 09:40	0	36.20269	36.256382	36.61704
21-09-07 09:50	0	36.24116	36.19895	36.90545
21-09-07 10:00	0	36.53448	36.454327	37.02043
21-09-07 10:10	0	37.585064	37.610332	37.60424
21-09-07 10:20	0	37.787403	37.73455	37.83004
21-09-07 10:30	0	37.717472	37.843346	37.62634
21-09-07 10:40	0	37.448112	37.76007	37.570503
21-09-07 10:50	0	37.18082	37.20843	37.377327
21-09-07 11:00	0	36.898033	36.88529	37.13929
21-09-07 11:10	0	36.605988	36.719875	37.033333
21-09-07 11:20	0	36.50066	36.39482	36.87619
21-09-07 11:30	0	36.336697	36.224693	36.695637
21-09-07 11:40	0	36.198914	36.223198	36.94151
21-09-07 11:50	0	36.293495	36.218113	36.540657
21-09-07 12:00	0	36.638878	36.400566	36.860207
21-09-07 12:10	0	36.383564	36.075516	36.619972
21-09-07 12:20	0	36.349983	36.13726	36.335056
21-09-07 12:30	0	36.362076	36.226154	36.33385
21-09-07 12:40	0	36.166912	36.381725	36.37037
21-09-07 12:50	0	36.13219	36.34434	36.697758
21-09-07 13:00	0	36.26075	36.090508	36.76864
21-09-07 13:10	0	36.393433	36.19449	36.927887
21-09-07 13:20	0	36.43938	36.20184	36.75295
21-09-07 13:30	0	36.05412	36.217407	36.291107
21-09-07 13:40	0	35.889355	36.43242	36.3758
21-09-07 13:50	0	35.744198	36.43924	36.326054
21-09-07 14:00	0	35.848385	36.648815	36.51628
21-09-07 14:10	0	37.099075	37.287575	36.861557
21-09-07 14:20	0	37.820393	37.811714	37.29373
21-09-07 14:30	0	37.584457	37.69768	37.44983
21-09-07 14:40	0	37.510498	37.267254	37.174576
21-09-07 14:50	0	37.421204	37.033466	37.349815
21-09-07 15:00	0	36.99595	36.83474	37.46989
21-09-07 15:10	0	37.09999	36.926205	37.50036
21-09-07 15:20	0	37.20764	36.628784	37.478508
21-09-07 15:30	0	37.06745	36.615856	37.20982
21-09-07 15:40	0	36.44773	36.70055	37.019382
21-09-07 15:50	0	36.682953	36.69017	36.96827
21-09-07 16:00	0	36.82222	36.932716	37.18586
21-09-07 16:10	0	37.0366	36.45948	36.90706
21-09-07 16:20	0	36.88827	36.367027	36.46229
21-09-07 16:30	0	36.86974	36.298042	36.24537
21-09-07 16:40	0	36.542267	36.394257	36.30822
21-09-07 16:50	0	36.36387	36.540054	36.67287
21-09-07 17:00	0	36.7565	37.064404	37.003307
21-09-07 17:10	0	36.816826	36.85851	36.793907
21-09-07 17:20	0	37.182583	36.788246	36.969376
21-09-07 17:30	0	37.114555	36.845123	36.86911
21-09-07 17:40	0	37.00254	36.884193	36.874275
21-09-07 17:50	0	37.003693	36.725853	36.93277
21-09-07 18:00	0	36.681103	36.86432	36.61886
21-09-07 18:10	0	36.844593	37.21323	36.34948
21-09-07 18:20	0	36.88172	36.9733	36.47387
21-09-07 18:30	0	36.71115	36.79113	36.68852
21-09-07 18:40	0	36.996372	36.709072	36.942574
21-09-07 18:50	0	36.526337	36.75164	36.879227
21-09-07 19:00	0	36.41195	36.523487	37.00487
21-09-07 19:10	0	36.676704	36.79028	36.878395
21-09-07 19:20	0	36.744774	37.021076	36.76754
21-09-07 19:30	0	36.398804	37.1044	37.206642
21-09-07 19:40	0	37.011	36.652092	37.44999
21-09-07 19:50	0	37.527138	37.006306	36.786205
21-09-07 20:00	0	37.12571	37.114067	36.76751
21-09-07 20:10	0	36.757202	37.099174	36.674023
21-09-07 20:20	0	37.17402	37.092396	36.97352
21-09-07 20:30	0	37.358116	37.458817	37.399654
21-09-07 20:40	0	37.424324	37.49192	37.221577
21-09-07 20:50	0	37.043957	37.235394	37.066853
21-09-07 21:00	0	37.157146	37.171894	37.05877
21-09-07 21:10	0	37.165485	37.09991	36.947556
21-09-07 21:20	0	37.002213	36.87942	36.88659
21-09-07 21:30	0	36.8561	37.20838	37.287487
21-09-07 21:40	0	37.032555	37.502495	37.255272
21-09-07 21:50	0	37.343544	37.707222	37.339214
21-09-07 22:00	0	37.074234	37.783863	37.43844
21-09-07 22:10	0	36.93667	37.75737	37.14863
21-09-07 22:20	0	36.61463	37.496006	37.27314
21-09-07 22:30	0	37.076584	37.600735	37.2377
21-09-07 22:40	0	37.20123	37.465458	36.931404
21-09-07 22:50	0	37.001484	37.365044	37.275948
21-09-07 23:00	0	37.325645	37.51942	37.418987
21-09-07 23:10	0	37.096107	37.287594	37.22039
21-09-07 23:20	0	37.32925	37.33438	37.420177
21-09-07 23:30	0	37.609833	37.384983	37.505623
21-09-07 23:40	0	37.88357	37.599228	37.459435
21-09-07 23:50	0	37.876694	38.07277	37.656456
21-09-08 00:00	0	37.6631	38.146564	37.686348
21-09-08 00:10	0	37.457962	38.06487	37.64261
21-09-08 00:20	0	37.56643	37.593895	38.02897
21-09-08 00:30	0	37.68726	37.316063	38.141033
21-09-08 00:40	0	38.030655	37.469322	38.035854
21-09-08 00:50	0	37.893185	37.182747	38.20211
21-09-08 01:00	0	37.639626	37.198315	38.31048
21-09-08 01:10	0	37.73634	37.728096	38.345207
21-09-08 01:20	0	37.605145	37.94987	38.39005
21-09-08 01:30	0	37.37009	37.949593	38.343212
21-09-08 01:40	0	37.33538	37.73001	38.528564
21-09-08 01:50	0	37.34549	38.017357	38.309288
21-09-08 02:00	0	37.288002	38.323586	38.56417
21-09-08 02:10	0	37.224747	38.334236	38.194626
21-09-08 02:20	0	37.446884	37.912285	38.24954
21-09-08 02:30	0	37.231926	37.724194	38.063766
21-09-08 02:40	0	37.087166	37.761555	37.774887
21-09-08 02:50	0	37.26611	37.867207	37.558556
21-09-08 03:00	0	37.17614	37.92643	37.35444
21-09-08 03:10	0	37.153275	38.099735	37.28059
21-09-08 03:20	0	37.08364	37.856667	37.59035
21-09-08 03:30	0	37.042774	37.762886	37.55226
21-09-08 03:40	0	37.31539	37.718185	37.199577
21-09-08 03:50	0	37.036507	37.9318	36.744312
21-09-08 04:00	0	36.787495	37.739803	36.81142
21-09-08 04:10	0	37.096737	37.9075	37.01794
21-09-08 04:20	0	37.736534	37.503204	37.055054
21-09-08 04:30	0	37.916603	37.37072	37.13569
21-09-08 04:40	0	37.823303	37.113556	37.298958
21-09-08 04:50	0	37.644646	36.860638	37.06949
21-09-08 05:00	0	37.700577	36.88015	37.343708
21-09-08 05:10	0	37.6919	36.530064	37.81466
21-09-08 05:20	0	37.329067	36.731697	38.03155
21-09-08 05:30	0	37.25913	36.405388	37.904438
21-09-08 05:40	0	37.328564	36.542217	37.765877
21-09-08 05:50	0	37.188286	36.563366	37.603176
21-09-08 06:00	0	36.89286	36.559074	37.78946
21-09-08 06:10	0	37.220993	36.376633	37.826935
21-09-08 06:20	0	37.189117	36.630512	37.535954
21-09-08 06:30	0	37.08248	36.650745	37.453976
21-09-08 06:40	0	37.115814	36.988068	37.659203
21-09-08 06:50	0	37.093025	37.262016	37.502235
21-09-08 07:00	1	36.739105	36.933376	37.223064
21-09-08 07:10	1	36.53884	37.120605	37.05146
21-09-08 07:20	1	36.9309	36.91303	36.67157
21-09-08 07:30	1	37.11772	36.67623	36.633785
21-09-08 07:40	1	37.040962	36.321968	36.50965
21-09-08 07:50	1	36.56036	36.41329	36.34485
21-09-08 08:00	1	36.92651	36.3339	36.263447
21-09-08 08:10	1	36.808746	36.566605	36.451958
21-09-08 08:20	1	36.604073	36.487617	36.512424
21-09-08 08:30	1	36.770073	36.461555	36.639153
21-09-08 08:40	1	36.996277	36.470932	36.785583
21-09-08 08:50	1	36.725014	36.285255	36.408585
21-09-08 09:00	1	36.392853	36.038567	36.61642
21-09-08 09:10	1	36.407814	36.09776	36.810173
21-09-08 09:20	1	36.684124	36.117958	37.03014
21-09-08 09:30	1	36.566864	35.96845	36.70144
21-09-08 09:40	1	36.396084	36.2665	36.56108
21-09-08 09:50	1	36.784615	36.195595	36.434284
21-09-08 10:00	1	36.7676	36.18134	36.537838
21-09-08 10:10	1	36.640965	35.922905	36.45706
21-09-08 10:20	1	36.424526	36.184887	36.38901
21-09-08 10:30	1	36.281624	36.341946	36.710125
21-09-08 10:40	1	36.52439	36.41447	36.605774
21-09-08 10:50	1	36.573196	36.314663	36.85261
21-09-08 11:00	1	36.603413	36.279472	36.796146
21-09-08 11:10	1	36.60238	36.180565	36.83173
21-09-08 11:20	1	36.423706	36.187363	36.999767
21-09-08 11:30	1	36.176483	36.22999	36.84182
21-09-08 11:40	1	36.307144	36.29606	36.492443
21-09-08 11:50	1	36.125454	36.389915	36.645573
21-09-08 12:00	1	36.38548	36.791653	36.43761
21-09-08 12:10	1	37.08968	36.74388	36.651997
21-09-08 12:20	1	37.028473	36.548424	36.92649
21-09-08 12:30	1	36.47641	36.846542	37.321796
21-09-08 12:40	1	36.742588	36.848877	36.882736
21-09-08 12:50	1	36.671722	36.634987	36.97677
21-09-08 13:00	1	37.079166	36.588318	37.023987
21-09-08 13:10	1	37.05454	36.453598	36.897854
21-09-08 13:20	1	36.649162	36.893486	36.907097
21-09-08 13:30	1	36.63604	36.65325	36.583504
21-09-08 13:40	1	36.523705	36.46142	36.493107
21-09-08 13:50	1	36.428886	36.28638	36.485073
21-09-08 14:00	1	36.64176	36.248367	36.60733
21-09-08 14:10	1	36.587395	36.35175	36.615562
21-09-08 14:20	1	36.84405	36.37909	36.493774
21-09-08 14:30	1	36.804195	36.373657	36.180763
21-09-08 14:40	1	36.901226	36.362526	36.2647
21-09-08 14:50	1	36.933052	36.282593	36.63765
21-09-08 15:00	1	36.93171	36.340702	36.62885
21-09-08 15:10	1	37.034733	36.53701	36.64044
21-09-08 15:20	1	37.020245	36.519676	36.600327
21-09-08 15:30	1	36.97558	36.616585	36.82798
21-09-08 15:40	1	36.996826	36.79142	36.42475
21-09-08 15:50	1	36.45814	36.98847	36.40001
21-09-08 16:00	1	36.628517	37.09989	36.40663
21-09-08 16:10	1	36.70001	37.112885	36.389828
21-09-08 16:20	1	36.801407	37.198765	36.580772
21-09-08 16:30	1	36.764526	37.16351	36.6583
21-09-08 16:40	1	36.592575	36.91293	36.707443
21-09-08 16:50	1	36.867104	36.83712	36.959415
21-09-08 17:00	1	37.053276	37.159706	37.243126
21-09-08 17:10	1	37.04488	37.07441	37.195557
21-09-08 17:20	1	37.07605	36.70001	36.73815
21-09-08 17:30	1	37.18986	36.648457	36.864185
21-09-08 17:40	1	37.2334	36.602455	36.900116
21-09-08 17:50	1	37.037773	36.36614	36.941956
21-09-08 18:00	1	36.81489	36.805393	36.897884
21-09-08 18:10	1	36.43814	37.004433	36.854233
21-09-08 18:20	1	36.29475	36.952435	36.912987
21-09-08 18:30	1	36.511436	37.1398	36.59762
21-09-08 18:40	1	37.038353	36.97463	36.640366
21-09-08 18:50	1	36.907406	37.13978	37.14148
21-09-08 19:00	1	36.858234	36.962215	37.139626
21-09-08 19:10	1	36.900715	37.347584	37.32644
21-09-08 19:20	1	36.870525	36.759926	37.270515
21-09-08 19:30	1	36.688393	36.415447	37.45943
21-09-08 19:40	1	36.691814	36.88385	37.499966
21-09-08 19:50	1	36.415764	36.91772	37.50329
21-09-08 20:00	1	36.61759	36.867725	37.25833
21-09-08 20:10	1	36.766045	37.06249	37.129337
21-09-08 20:20	1	37.298622	37.13297	37.27951
21-09-08 20:30	1	37.70692	37.119423	37.50197
21-09-08 20:40	1	37.373657	37.45651	37.48506
21-09-08 20:50	1	37.04507	37.633095	37.21943
21-09-08 21:00	1	36.879692	37.16941	37.00611
21-09-08 21:10	1	37.06967	37.07973	37.264435
21-09-08 21:20	1	37.049965	36.89393	36.99486
21-09-08 21:30	1	36.881905	37.29785	37.29431
21-09-08 21:40	1	36.948128	37.310787	37.505424
21-09-08 21:50	1	37.450302	37.031017	37.236916
21-09-08 22:00	1	37.460518	37.386383	37.124763
21-09-08 22:10	1	37.419743	37.30109	37.403503
21-09-08 22:20	1	37.61122	37.766903	37.246006
21-09-08 22:30	1	37.316406	37.899986	37.243477
21-09-08 22:40	1	37.489082	38.016827	37.290443
21-09-08 22:50	1	37.312862	37.954796	37.3832
21-09-08 23:00	1	37.390114	37.774426	37.499107
21-09-08 23:10	1	37.616096	37.901794	37.582447
21-09-08 23:20	1	37.504284	37.800552	37.549744
21-09-08 23:30	1	37.804504	38.145912	37.61651
21-09-08 23:40	1	37.935112	38.12819	37.4646
21-09-08 23:50	1	37.963017	37.915127	37.295227
21-09-09 00:00	1	37.965103	37.729565	37.762672
21-09-09 00:10	1	38.070488	37.406578	38.263336
21-09-09 00:20	1	38.006294	37.187187	38.191628
21-09-09 00:30	1	37.950348	37.3783	38.368134
21-09-09 00:40	1	37.93755	37.28094	38.243656
21-09-09 00:50	1	37.823353	37.401207	38.404472
21-09-09 01:00	1	37.694454	37.468758	38.364296
21-09-09 01:10	1	37.875587	37.20053	38.545193
21-09-09 01:20	1	37.947247	37.05643	38.45495
21-09-09 01:30	1	37.62591	37.163258	38.480938
21-09-09 01:40	1	37.898872	37.539135	38.420166
21-09-09 01:50	1	37.99594	37.796288	38.495377
21-09-09 02:00	1	38.00625	37.775524	38.404
21-09-09 02:10	1	37.736	37.92135	38.323284
21-09-09 02:20	1	37.496777	37.97956	37.901466
21-09-09 02:30	1	37.45968	38.021416	37.971107
21-09-09 02:40	1	37.49839	38.15897	37.717155
21-09-09 02:50	1	37.36924	38.00406	37.23288
21-09-09 03:00	1	37.293236	37.876694	37.381237
21-09-09 03:10	1	37.338207	37.92122	37.461216
21-09-09 03:20	1	37.376087	38.086937	37.240505
21-09-09 03:30	1	37.293518	37.9656	37.274273
21-09-09 03:40	1	37.30665	37.765636	37.40452
21-09-09 03:50	1	36.923836	37.87265	37.262142
21-09-09 04:00	1	37.072426	37.633205	37.554
21-09-09 04:10	1	37.11582	37.285816	37.455597
21-09-09 04:20	1	37.12879	37.046097	37.45785
21-09-09 04:30	1	37.170414	36.997406	37.5012
21-09-09 04:40	1	36.73587	36.83065	37.664974
21-09-09 04:50	1	36.816444	36.56163	37.808384
21-09-09 05:00	1	36.76823	36.52185	37.940422
21-09-09 05:10	1	37.242207	36.548275	37.91094
21-09-09 05:20	1	37.313095	36.443184	37.7477
21-09-09 05:30	1	37.41682	36.468277	37.643517
21-09-09 05:40	1	37.5655	36.315453	37.813927
21-09-09 05:50	1	37.76664	36.300323	38.03894
21-09-09 06:00	1	37.648163	36.443066	37.987164
21-09-09 06:10	1	37.42356	36.690434	37.826305
21-09-09 06:20	1	37.423546	36.922504	37.739998
21-09-09 06:30	1	37.34883	36.61233	37.559177
21-09-09 06:40	1	37.582836	36.63435	37.55356
21-09-09 06:50	1	37.253304	36.426476	37.331978
21-09-09 07:00	2	36.919594	36.377495	36.90248
21-09-09 07:10	2	36.742924	36.190113	36.72554
21-09-09 07:20	2	36.385777	36.098625	36.833305
21-09-09 07:30	2	36.47449	36.34907	36.878777
21-09-09 07:40	2	36.39983	36.392097	36.905087
21-09-09 07:50	2	36.48327	36.46714	36.995308
21-09-09 08:00	2	36.59061	36.31498	36.989098
21-09-09 08:10	2	36.483685	36.3622	37.087006
21-09-09 08:20	2	36.445286	36.214382	36.74337
21-09-09 08:30	2	36.670235	36.7827	36.55676
21-09-09 08:40	2	36.58244	36.291634	36.440823
21-09-09 08:50	2	36.31991	36.068592	36.5
21-09-09 09:00	2	36.249817	36.205536	36.597225
21-09-09 09:10	2	36.332806	36.286987	36.39988
21-09-09 09:20	2	36.78412	36.346	36.35276
21-09-09 09:30	2	36.66778	36.738743	36.45495
21-09-09 09:40	2	36.39966	36.85735	36.48159
21-09-09 09:50	2	36.621006	36.910046	36.376644
21-09-09 10:00	2	36.59363	36.893063	36.230003
21-09-09 10:10	2	36.778557	36.90984	36.20144
21-09-09 10:20	2	36.33036	36.771996	36.134583
21-09-09 10:30	2	36.389126	36.579926	36.245594
21-09-09 10:40	2	36.57415	36.457222	36.55459
21-09-09 10:50	2	36.513447	36.402256	36.930153
21-09-09 11:00	2	36.58294	36.35081	36.955574
21-09-09 11:10	2	36.453957	36.843834	36.906887
21-09-09 11:20	2	36.335075	36.626995	36.394028
21-09-09 11:30	2	36.441357	36.332	36.541706
21-09-09 11:40	2	36.290886	36.491383	36.69735
21-09-09 11:50	2	36.503433	36.630013	36.994385
21-09-09 12:00	2	36.596413	36.481083	37.104084
21-09-09 12:10	2	36.798546	36.315453	37.04556
21-09-09 12:20	2	36.929287	36.10319	36.88261
21-09-09 12:30	2	36.487465	36.03277	36.90412
21-09-09 12:40	2	36.633873	35.96105	36.524555
21-09-09 12:50	2	36.822197	36.2156	36.59999
21-09-09 13:00	2	36.69706	36.42302	36.599632
21-09-09 13:10	2	36.69545	36.331917	36.59999
21-09-09 13:20	2	36.68834	36.444176	36.6007
21-09-09 13:30	2	36.921303	36.3984	36.336704
21-09-09 13:40	2	36.94557	36.46327	36.360455
21-09-09 13:50	2	36.530357	36.451546	36.59259
21-09-09 14:00	2	36.689796	36.99124	36.398952
21-09-09 14:10	2	36.864418	36.74244	36.44777
21-09-09 14:20	2	36.80297	36.436554	36.41018
21-09-09 14:30	2	36.845345	36.569115	36.43919
21-09-09 14:40	2	36.58168	36.423237	36.342575
21-09-09 14:50	2	36.45442	36.398182	36.277256
21-09-09 15:00	2	36.206192	36.554955	36.336063
21-09-09 15:10	2	36.436954	36.576	36.319496
21-09-09 15:20	2	36.43354	36.240044	37.017998
21-09-09 15:30	2	36.497753	36.27981	37.07267
21-09-09 15:40	2	36.47844	36.291973	36.94724
21-09-09 15:50	2	36.93746	36.711464	36.760292
21-09-09 16:00	2	37.134483	36.855118	36.80088
21-09-09 16:10	2	36.64049	36.886536	36.798683
21-09-09 16:20	2	36.884697	37.03864	37.266308
21-09-09 16:30	2	37.043373	37.15877	37.186943
21-09-09 16:40	2	37.03478	37.20906	37.013943
21-09-09 16:50	2	37.148445	36.69767	37.08953
21-09-09 17:00	2	36.97596	36.70036	36.887844
21-09-09 17:10	2	36.90237	36.83382	36.544228
21-09-09 17:20	2	37.213543	36.70001	36.113995
21-09-09 17:30	2	37.093876	36.67118	36.201363
21-09-09 17:40	2	36.819042	36.698254	36.255493
21-09-09 17:50	2	36.512745	36.54364	36.41947
21-09-09 18:00	2	36.59368	36.311134	36.429253
21-09-09 18:10	2	36.95229	36.31762	36.752316
21-09-09 18:20	2	37.085213	36.55094	36.613228
21-09-09 18:30	2	36.949524	36.370056	36.93647
21-09-09 18:40	2	36.71595	35.9905	36.74113
21-09-09 18:50	2	36.70684	36.323296	37.106697
21-09-09 19:00	2	36.855705	35.99714	37.04433
21-09-09 19:10	2	36.780216	36.553974	37.106262
21-09-09 19:20	2	36.61328	36.779297	37.198315
21-09-09 19:30	2	36.87154	36.954395	37.208626
21-09-09 19:40	2	37.07047	37.097267	37.32332
21-09-09 19:50	2	37.255684	37.148003	37.543633
21-09-09 20:00	2	37.63833	37.386375	37.75792
21-09-09 20:10	2	37.474937	37.139404	37.452194
21-09-09 20:20	2	37.03948	37.230095	37.546013
21-09-09 20:30	2	37.14306	36.94585	37.216705
21-09-09 20:40	2	37.289726	36.9398	37.26702
21-09-09 20:50	2	37.230766	36.773582	37.252617
21-09-09 21:00	2	37.492943	37.089638	37.31245
21-09-09 21:10	2	37.782288	37.277817	37.6186
21-09-09 21:20	2	37.72225	37.317696	37.554222
21-09-09 21:30	2	38.261856	37.206245	37.2113
21-09-09 21:40	2	37.516644	37.39565	37.421387
21-09-09 21:50	2	37.475693	37.54131	37.879387
21-09-09 22:00	2	37.46484	37.293	37.89937
21-09-09 22:10	2	37.206867	37.62629	37.374813
21-09-09 22:20	2	37.27565	37.860954	37.382458
21-09-09 22:30	2	36.767403	37.871204	37.446987
21-09-09 22:40	2	37.11659	38.20263	37.490864
21-09-09 22:50	2	37.359596	38.388386	37.94135
21-09-09 23:00	2	37.97654	38.138496	38.018856
21-09-09 23:10	2	37.902008	37.936226	37.465622
21-09-09 23:20	2	37.727566	38.006763	37.36688
21-09-09 23:30	2	37.446888	37.84541	37.592796
21-09-09 23:40	2	37.46622	37.604256	37.537144
21-09-09 23:50	2	37.278877	37.398838	37.531982
21-09-10 00:00	2	37.202343	37.555054	37.82767
21-09-10 00:10	2	37.60247	37.72248	38.0254
21-09-10 00:20	2	37.792137	37.55843	38.007526
21-09-10 00:30	2	37.92383	37.70536	37.999702
21-09-10 00:40	2	37.57438	37.358166	38.206913
21-09-10 00:50	2	37.706673	37.369995	38.30076
21-09-10 01:00	2	37.733887	37.193798	38.3031
21-09-10 01:10	2	37.713463	37.569977	38.321854
21-09-10 01:20	2	37.51853	37.512363	38.388924
21-09-10 01:30	2	37.832542	37.32386	38.180122
21-09-10 01:40	2	37.80767	37.282795	38.088524
21-09-10 01:50	2	37.45223	37.435486	38.151955
21-09-10 02:00	2	37.442616	37.52549	37.9481
21-09-10 02:10	2	37.68493	37.70298	37.756847
21-09-10 02:20	2	37.806503	37.81446	37.92507
21-09-10 02:30	2	37.6603	37.69877	37.997704
21-09-10 02:40	2	37.230034	37.933353	37.961235
21-09-10 02:50	2	36.74637	37.811028	37.507072
21-09-10 03:00	2	36.69965	37.64057	37.38537
21-09-10 03:10	2	36.811848	37.83791	37.16089
21-09-10 03:20	2	37.051426	37.75558	37.266556
21-09-10 03:30	2	37.158173	37.72512	37.073456
21-09-10 03:40	2	37.136787	37.658325	37.253395
21-09-10 03:50	2	37.237095	37.93254	37.271458
21-09-10 04:00	2	37.227768	37.99042	37.62145
21-09-10 04:10	2	36.89932	37.514164	37.78004
21-09-10 04:20	2	37.378723	37.41456	37.908653
21-09-10 04:30	2	37.764446	37.01648	37.943825
21-09-10 04:40	2	37.58252	36.91399	37.59652
21-09-10 04:50	2	37.524857	36.956577	37.59472
21-09-10 05:00	2	37.802616	36.867622	37.7216
21-09-10 05:10	2	37.5346	36.60033	37.730865
21-09-10 05:20	2	37.619987	36.536007	37.638428
21-09-10 05:30	2	37.43086	36.661663	37.61094
21-09-10 05:40	2	37.201813	36.65145	37.70651
21-09-10 05:50	2	37.906017	36.717613	37.98325
21-09-10 06:00	2	37.880047	36.526306	38.088844
21-09-10 06:10	2	37.93499	36.435192	38.118095
21-09-10 06:20	2	37.51016	36.533485	37.20443
21-09-10 06:30	2	37.142693	36.441093	37.389854
21-09-10 06:40	2	36.88598	36.38767	37.46038
21-09-10 06:50	2	36.78121	36.39788	37.323383
21-09-10 07:00	3	36.47822	36.3485	37.015434
21-09-10 07:10	3	36.21835	36.336052	36.900368
21-09-10 07:20	3	36.0193	36.457355	36.6897
21-09-10 07:30	3	36.23537	36.325985	36.377827
21-09-10 07:40	3	36.144623	36.30034	36.354927
21-09-10 07:50	3	36.288544	36.29999	36.461723
21-09-10 08:00	3	36.401157	36.260826	36.55677
21-09-10 08:10	3	36.50733	36.26796	36.87528
21-09-10 08:20	3	36.54755	36.24567	36.358765
21-09-10 08:30	3	36.28072	36.261093	36.388832
21-09-10 08:40	3	36.23693	36.36672	36.34333
21-09-10 08:50	3	36.315113	36.411613	36.36782
21-09-10 09:00	3	36.11535	36.59068	36.312923
21-09-10 09:10	3	36.100475	36.38627	35.99814
21-09-10 09:20	3	36.109074	36.16412	36.25139
21-09-10 09:30	3	36.579884	36.055817	36.482616
21-09-10 09:40	3	36.139275	36.478474	36.45497
21-09-10 09:50	3	36.032803	36.84609	36.3911
21-09-10 10:00	3	36.15951	36.673195	36.429653
21-09-10 10:10	3	36.2898	36.36902	36.634373
21-09-10 10:20	3	36.465534	36.34701	36.751846
21-09-10 10:30	3	36.087906	36.200768	36.771736
21-09-10 10:40	3	36.182247	36.0908	36.63648
21-09-10 10:50	3	36.29577	36.118404	36.945225
21-09-10 11:00	3	36.046806	36.12506	36.647
21-09-10 11:10	3	36.41067	36.365105	36.41535
21-09-10 11:20	3	37.043434	36.481087	36.55822
21-09-10 11:30	3	37.102493	36.72617	37.074234
21-09-10 11:40	3	37.082153	36.31439	37.219063
21-09-10 11:50	3	36.9915	36.22083	37.327698
21-09-10 12:00	3	36.417942	36.06414	37.124203
21-09-10 12:10	3	36.449272	36.17489	36.77408
21-09-10 12:20	3	37.354683	37.121468	37.440113
21-09-10 12:30	3	37.966156	37.981842	37.685013
21-09-10 12:40	3	37.97261	38.07923	37.515812
21-09-10 12:50	3	37.61517	38.01078	37.17913
21-09-10 13:00	3	37.349316	37.73679	37.21989
21-09-10 13:10	3	37.011177	37.457985	37.097157
21-09-10 13:20	3	36.827675	37.397026	36.97428
21-09-10 13:30	3	36.579277	37.001575	36.358574
21-09-10 13:40	3	36.44096	36.999744	36.48105
21-09-10 13:50	3	36.564278	36.55652	36.56437
21-09-10 14:00	3	36.40821	36.354294	36.743202
21-09-10 14:10	3	36.389774	36.35168	36.910076
21-09-10 14:20	3	36.516605	36.38859	36.385338
21-09-10 14:30	3	36.770905	36.31593	36.392395
21-09-10 14:40	3	36.99163	36.457973	36.47536
21-09-10 14:50	3	36.716633	36.33794	36.48312
21-09-10 15:00	3	36.939346	36.50048	36.563217
21-09-10 15:10	3	36.57437	36.593395	36.388317
21-09-10 15:20	3	36.076405	36.467735	36.321148
21-09-10 15:30	3	36.34042	36.57786	36.304226
21-09-10 15:40	3	not_recorded	36.75857	36.464092
21-09-10 15:50	3	36.296227	36.71205	36.49241
21-09-10 16:00	3	36.212692	36.67133	36.683796
21-09-10 16:10	3	36.40488	36.8752	36.70001
21-09-10 16:20	3	36.29648	36.57638	36.77334
21-09-10 16:30	3	35.70758	36.32232	36.932625
21-09-10 16:40	3	36.108475	36.014366	36.758945
21-09-10 16:50	3	36.06001	35.90076	36.45629
21-09-10 17:00	3	36.123524	36.46677	36.53665
21-09-10 17:10	3	36.438774	36.792034	36.525887
21-09-10 17:20	3	36.80197	36.46729	36.836403
21-09-10 17:30	3	36.404205	36.377712	36.563232
21-09-10 17:40	3	36.481724	36.61678	36.53401
21-09-10 17:50	3	36.193497	37.034157	36.579384
21-09-10 18:00	3	36.506615	36.767963	36.693176
21-09-10 18:10	3	36.584724	36.644154	36.82065
21-09-10 18:20	3	36.517036	36.29312	37.056683
21-09-10 18:30	3	36.27633	36.502914	36.857166
21-09-10 18:40	3	36.3977	36.835365	36.501644
21-09-10 18:50	3	36.486774	36.986553	36.9712
21-09-10 19:00	3	36.601246	36.86232	36.850773
21-09-10 19:10	3	36.736183	37.263084	36.70001
21-09-10 19:20	3	36.64732	37.09044	36.761955
21-09-10 19:30	3	36.557323	36.84014	36.875366
21-09-10 19:40	3	37.010864	37.287346	37.36992
21-09-10 19:50	3	37.198406	37.32772	37.386982
21-09-10 20:00	3	37.183933	37.403797	37.164413
21-09-10 20:10	3	37.136456	37.31144	37.070248
21-09-10 20:20	3	36.992867	37.170994	37.010284
21-09-10 20:30	3	37.26141	37.035503	37.146618
21-09-10 20:40	3	37.18668	36.970177	37.124126
21-09-10 20:50	3	37.10494	37.3559	37.1316
21-09-10 21:00	3	36.72548	37.374996	37.319336
21-09-10 21:10	3	37.182117	37.677746	37.47974
21-09-10 21:20	3	36.624832	37.681675	37.269924
21-09-10 21:30	3	36.320694	37.366013	37.133568
21-09-10 21:40	3	36.657158	37.23304	37.314735
21-09-10 21:50	3	36.882484	37.62279	37.21192
21-09-10 22:00	3	37.120163	37.65873	36.992393
21-09-10 22:10	3	37.08612	37.86625	37.300575
21-09-10 22:20	3	37.185036	37.685184	37.11711
21-09-10 22:30	3	37.287148	37.81896	37.33389
21-09-10 22:40	3	37.507317	37.768032	37.211845
21-09-10 22:50	3	37.641903	37.818764	37.398052
21-09-10 23:00	3	37.734066	37.618378	37.333057
21-09-10 23:10	3	37.786438	37.769634	37.763893
21-09-10 23:20	3	37.006943	38.07655	37.343452
21-09-10 23:30	3	36.907494	38.11432	37.45936
21-09-10 23:40	3	36.95159	37.70443	37.582092
21-09-10 23:50	3	37.063812	37.460457	37.425102
21-09-11 00:00	3	37.21265	37.484745	37.449432
21-09-11 00:10	3	37.336235	37.28402	37.75141
21-09-11 00:20	3	37.657593	37.182476	38.041824
21-09-11 00:30	3	37.754654	37.13627	38.02399
21-09-11 00:40	3	38.013477	37.166748	38.059536
21-09-11 00:50	3	37.705147	37.12476	38.36956
21-09-11 01:00	3	37.721455	37.34235	38.23483
21-09-11 01:10	3	37.438576	37.30971	38.115204
21-09-11 01:20	3	37.24113	37.572533	38.147953
21-09-11 01:30	3	37.192116	37.66796	38.208908
21-09-11 01:40	3	37.46024	37.34295	38.0015
21-09-11 01:50	3	37.650368	37.655743	37.929733
21-09-11 02:00	3	37.724545	37.874702	37.67097
21-09-11 02:10	3	37.6103	37.79207	37.37488
21-09-11 02:20	3	37.41853	37.666016	37.160206
21-09-11 02:30	3	37.23974	37.51626	37.19721
21-09-11 02:40	3	37.258213	37.632587	37.198936
21-09-11 02:50	3	36.97915	37.63654	37.16631
21-09-11 03:00	3	37.059242	37.993843	37.429455
21-09-11 03:10	3	37.00303	37.863186	37.237194
21-09-11 03:20	3	37.0	37.545998	37.356026
21-09-11 03:30	3	37.112473	37.3466	37.132843
21-09-11 03:40	3	37.297634	37.3102	37.49928
21-09-11 03:50	3	37.261375	36.97811	37.382286
21-09-11 04:00	3	37.06968	36.52546	37.437798
21-09-11 04:10	3	37.1658	36.44077	37.61733
21-09-11 04:20	3	37.08678	36.224846	37.94741
21-09-11 04:30	3	37.44297	36.28029	37.593193
21-09-11 04:40	3	37.664436	36.305416	37.566135
21-09-11 04:50	3	37.62139	36.571922	37.551094
21-09-11 05:00	3	37.591194	36.916103	37.82924
21-09-11 05:10	3	37.665016	37.289642	37.852844
21-09-11 05:20	3	37.735294	37.279602	37.513245
21-09-11 05:30	3	37.619316	36.959644	37.357132
21-09-11 05:40	3	37.54278	37.01499	37.580227
21-09-11 05:50	3	37.58503	37.143562	37.525837
21-09-11 06:00	3	37.68822	37.10742	37.44165
21-09-11 06:10	3	37.60784	37.200645	37.424488
21-09-11 06:20	3	37.529896	36.92232	37.658768
21-09-11 06:30	3	37.448586	37.15875	37.633614
21-09-11 06:40	3	36.795666	37.633846	37.610912
21-09-11 06:50	3	36.672844	37.853157	37.345024
21-09-11 07:00	4	36.886997	37.405567	37.236343
21-09-11 07:10	4	36.68383	37.075016	37.342907
21-09-11 07:20	4	36.45212	36.52085	37.14417
21-09-11 07:30	4	36.192303	36.07412	37.217953
21-09-11 07:40	4	36.114727	36.182526	37.006947
21-09-11 07:50	4	36.17165	36.274746	37.193752
21-09-11 08:00	4	36.109913	36.233162	37.14839
21-09-11 08:10	4	36.142143	36.362938	36.978973
21-09-11 08:20	4	36.213306	36.31729	37.038315
21-09-11 08:30	4	36.170155	36.413265	36.944378
21-09-11 08:40	4	36.21336	36.44262	36.967697
21-09-11 08:50	4	36.343746	36.476208	36.696754
21-09-11 09:00	4	36.499016	36.5141	36.47623
21-09-11 09:10	4	36.34832	36.618385	36.628708
21-09-11 09:20	4	36.34387	36.374084	36.529793
21-09-11 09:30	4	36.346893	36.430412	36.591145
21-09-11 09:40	4	36.38288	36.150192	36.724525
21-09-11 09:50	4	36.307716	36.050392	37.03892
21-09-11 10:00	4	36.35853	36.226433	36.723206
21-09-11 10:10	4	36.41249	36.1016	36.09461
21-09-11 10:20	4	36.72335	36.191616	36.33029
21-09-11 10:30	4	36.641987	36.222527	36.55304
21-09-11 10:40	4	36.371708	36.20995	36.587837
21-09-11 10:50	4	36.454033	35.87672	36.647774
21-09-11 11:00	4	36.718346	36.205482	37.042248
21-09-11 11:10	4	36.866127	36.953392	37.169548
21-09-11 11:20	4	36.696327	36.315514	37.20183
21-09-11 11:30	4	36.76455	35.89381	36.89558
21-09-11 11:40	4	36.94975	36.109867	37.06555
21-09-11 11:50	4	36.314777	36.314987	36.98751
21-09-11 12:00	4	36.366158	36.40001	36.988914
21-09-11 12:10	4	36.28562	36.39527	36.674965
21-09-11 12:20	4	36.340515	36.369892	36.336132
21-09-11 12:30	4	36.40162	36.428703	36.299274
21-09-11 12:40	4	36.526802	36.086205	36.351337
21-09-11 12:50	4	36.43385	36.24097	36.53968
21-09-11 13:00	4	36.400192	36.57467	36.923965
21-09-11 13:10	4	36.463707	36.202362	36.940506
21-09-11 13:20	4	36.124786	36.327156	36.43708
21-09-11 13:30	4	35.688583	36.180855	36.536205
21-09-11 13:40	4	36.112747	36.13156	36.881016
21-09-11 13:50	4	36.344112	36.51582	36.498425
21-09-11 14:00	4	36.37084	36.453033	36.706802
21-09-11 14:10	4	36.753124	36.353737	37.035988
21-09-11 14:20	4	36.359455	36.33556	37.18226
21-09-11 14:30	4	36.399895	36.128086	37.194633
21-09-11 14:40	4	36.5641	36.351013	36.64027
21-09-11 14:50	4	36.760357	36.43139	36.636044
21-09-11 15:00	4	36.712097	36.325928	36.42893
21-09-11 15:10	4	36.533012	36.317375	36.294174
21-09-11 15:20	4	36.29595	36.170795	36.50822
21-09-11 15:30	4	36.418415	36.283924	36.62815
21-09-11 15:40	4	36.38349	36.669212	36.74239
21-09-11 15:50	4	36.64679	36.58686	37.07995
21-09-11 16:00	4	36.917934	36.37346	36.853912
21-09-11 16:10	4	36.764175	36.464745	36.516666
21-09-11 16:20	4	36.77561	36.46924	36.148773
21-09-11 16:30	4	34.89278	36.462643	36.408447
21-09-11 16:40	4	36.68975	36.3436	36.324352
21-09-11 16:50	4	36.523438	36.428688	36.383026
21-09-11 17:00	4	36.392357	36.602665	36.231785
21-09-11 17:10	4	36.64582	37.123184	36.373947
21-09-11 17:20	4	37.17136	36.98243	36.295784
21-09-11 17:30	4	37.34854	36.94229	36.53346
21-09-11 17:40	4	37.06987	36.617004	36.650543
21-09-11 17:50	4	37.146305	37.027267	36.829323
21-09-11 18:00	4	37.234303	36.825356	36.93575
21-09-11 18:10	4	37.175728	36.5718	36.808475
21-09-11 18:20	4	37.08439	36.39092	36.54871
21-09-11 18:30	4	36.83481	36.244164	37.060776
21-09-11 18:40	4	36.83243	36.49678	36.609066
21-09-11 18:50	4	36.931404	36.59999	37.15998
21-09-11 19:00	4	36.56907	36.593727	37.26708
21-09-11 19:10	4	36.73185	36.53369	37.270897
21-09-11 19:20	4	37.147938	36.86633	37.116714
21-09-11 19:30	4	37.382637	37.195152	37.1027
21-09-11 19:40	4	37.115906	37.438457	37.418087
21-09-11 19:50	4	36.984272	36.829796	37.723225
21-09-11 20:00	4	37.094723	36.758564	37.675316
21-09-11 20:10	4	37.11672	37.160015	37.65334
21-09-11 20:20	4	37.043274	37.362408	37.468132
21-09-11 20:30	4	37.177887	37.395344	37.499634
21-09-11 20:40	4	37.058758	37.667084	37.39518
21-09-11 20:50	4	37.01475	37.441868	37.372433
21-09-11 21:00	4	37.162872	37.647316	37.36834
21-09-11 21:10	4	36.937035	37.385803	37.13332
21-09-11 21:20	4	36.62449	37.743546	37.356716
21-09-11 21:30	4	36.94344	37.74386	37.24514
21-09-11 21:40	4	36.964275	37.491516	37.42326
21-09-11 21:50	4	37.142624	37.582752	37.531246
21-09-11 22:00	4	37.358105	37.7632	37.864285
21-09-11 22:10	4	37.4617	38.049843	37.83262
21-09-11 22:20	4	37.146873	38.005795	38.090652
21-09-11 22:30	4	37.224983	38.137024	38.025562
21-09-11 22:40	4	37.22088	38.052296	37.784462
21-09-11 22:50	4	37.557796	38.02616	37.676094
21-09-11 23:00	4	37.482155	37.603046	37.645725
21-09-11 23:10	4	37.378983	37.3547	37.536797
21-09-11 23:20	4	37.761116	37.43264	37.75084
21-09-11 23:30	4	37.916378	37.268166	37.773727
21-09-11 23:40	4	37.62503	37.079098	37.90872
21-09-11 23:50	4	37.546207	36.972523	37.93539
21-09-12 00:00	4	37.384033	36.980152	37.87912
21-09-12 00:10	4	37.58861	37.049717	37.985966
21-09-12 00:20	4	37.941734	37.603077	38.079636
21-09-12 00:30	4	38.240456	38.12029	38.223003
21-09-12 00:40	4	38.180138	37.973534	38.126965
21-09-12 00:50	4	38.139664	37.84495	38.010452
21-09-12 01:00	4	38.00567	37.82171	38.15982
21-09-12 01:10	4	37.704857	37.807453	38.397865
21-09-12 01:20	4	37.826756	37.931484	38.443848
21-09-12 01:30	4	37.8939	37.97106	38.234516
21-09-12 01:40	4	38.022453	37.778316	38.105824
21-09-12 01:50	4	38.103714	37.68754	38.304073
21-09-12 02:00	4	37.77596	37.571774	38.323467
21-09-12 02:10	4	37.775368	37.86085	38.3026
21-09-12 02:20	4	37.600544	37.95276	38.26755
21-09-12 02:30	4	37.433914	37.9299	38.16105
21-09-12 02:40	4	37.455143	37.56809	37.923103
21-09-12 02:50	4	37.128456	37.24488	37.72231
21-09-12 03:00	4	37.13039	37.06237	37.57321
21-09-12 03:10	4	37.32399	37.093483	37.054417
21-09-12 03:20	4	37.056717	36.764038	36.781273
21-09-12 03:30	4	37.260345	37.009563	36.879017
21-09-12 03:40	4	37.188225	37.13733	36.976368
21-09-12 03:50	4	37.36337	37.186066	37.167465
21-09-12 04:00	4	37.263073	36.85354	37.058884
21-09-12 04:10	4	37.08283	36.867092	37.3385
21-09-12 04:20	4	36.91709	36.86808	37.731136
21-09-12 04:30	4	37.20296	36.624805	37.881397
21-09-12 04:40	4	37.582085	36.834793	37.904655
21-09-12 04:50	4	37.682945	36.977577	37.66527
21-09-12 05:00	4	37.55558	36.9611	37.6166
21-09-12 05:10	4	37.431892	37.022266	37.640728
21-09-12 05:20	4	37.639645	37.40654	37.607292
21-09-12 05:30	4	37.8421	37.446175	37.886322
21-09-12 05:40	4	37.652046	37.53905	37.917538
21-09-12 05:50	4	37.48386	37.55108	38.00237
21-09-12 06:00	4	37.137115	37.452736	37.87899
21-09-12 06:10	4	36.918022	37.281975	37.506313
21-09-12 06:20	4	36.706398	37.21042	37.409527
21-09-12 06:30	4	36.76351	37.34625	37.58622
21-09-12 06:40	4	36.688576	37.470695	37.534367
21-09-12 06:50	4	36.852375	37.24093	36.94432
21-09-12 07:00	5	36.98494	37.22435	36.83683
21-09-12 07:10	5	37.238495	36.975	36.666203
21-09-12 07:20	5	37.111565	36.660034	36.472507
21-09-12 07:30	5	36.657936	36.716743	36.48898
21-09-12 07:40	5	36.99558	36.603474	36.65435
21-09-12 07:50	5	36.78349	36.413612	36.607857
21-09-12 08:00	5	36.630512	36.407536	36.73231
21-09-12 08:10	5	36.4108	35.848804	36.825523
21-09-12 08:20	5	36.490883	35.58181	36.934532
21-09-12 08:30	5	36.545685	35.544342	37.0216
21-09-12 08:40	5	36.545097	35.826397	37.01683
21-09-12 08:50	5	36.626152	36.521214	36.92889
21-09-12 09:00	5	36.591587	36.49129	36.785633
21-09-12 09:10	5	36.583317	36.168663	36.790977
21-09-12 09:20	5	36.1247	36.304585	36.962013
21-09-12 09:30	5	36.01481	36.579338	36.897545
21-09-12 09:40	5	36.183216	36.46092	36.857216
21-09-12 09:50	5	36.496223	36.407494	36.72611
21-09-12 10:00	5	36.395576	36.09478	36.608253
21-09-12 10:10	5	36.64911	36.11188	37.11277
21-09-12 10:20	5	36.756824	36.325195	37.228115
21-09-12 10:30	5	36.460915	36.413383	37.204636
21-09-12 10:40	5	36.26313	36.462967	37.13552
21-09-12 10:50	5	36.576088	36.159897	37.176178
21-09-12 11:00	5	36.487373	36.29873	36.99533
21-09-12 11:10	5	36.357098	36.348003	36.758183
21-09-12 11:20	5	36.462055	36.439278	36.76812
21-09-12 11:30	5	36.56187	36.224735	36.669872
21-09-12 11:40	5	36.510017	36.228195	36.30184
21-09-12 11:50	5	36.917522	36.74209	36.81903
21-09-12 12:00	5	37.21991	37.09783	36.61515
21-09-12 12:10	5	37.526554	36.652054	36.629536
21-09-12 12:20	5	37.407734	36.28495	36.823647
21-09-12 12:30	5	36.93087	36.370155	36.659798
21-09-12 12:40	5	36.382565	36.808678	36.769955
21-09-12 12:50	5	36.220837	36.860844	36.818962
21-09-12 13:00	5	36.2068	36.9775	36.5982
21-09-12 13:10	5	36.459213	36.815273	36.722527
21-09-12 13:20	5	36.53308	36.96008	36.64497
21-09-12 13:30	5	36.422726	37.03342	36.349216
21-09-12 13:40	5	36.506332	36.781937	36.395267
21-09-12 13:50	5	36.818123	36.545918	36.683083
21-09-12 14:00	5	36.818855	36.595394	36.85719
21-09-12 14:10	5	36.663254	36.627125	36.95414
21-09-12 14:20	5	36.830547	36.64968	37.01223
21-09-12 14:30	5	36.667015	36.6911	36.407654
21-09-12 14:40	5	36.48184	37.06574	36.414444
21-09-12 14:50	5	36.413815	36.692913	36.378365
21-09-12 15:00	5	36.723274	36.385628	36.43981
21-09-12 15:10	5	36.65512	36.415337	36.511044
21-09-12 15:20	5	36.0367	36.307823	36.69841
21-09-12 15:30	5	36.370037	36.508217	36.91344
21-09-12 15:40	5	36.907818	36.594517	37.04186
21-09-12 15:50	5	36.69052	36.58372	36.8562
21-09-12 16:00	5	36.191196	36.57644	36.4173
21-09-12 16:10	5	36.29024	36.56748	36.6404
21-09-12 16:20	5	37.082146	36.63819	36.878395
21-09-12 16:30	5	36.97091	36.6062	36.771317
21-09-12 16:40	5	36.771374	36.319695	36.80762
21-09-12 16:50	5	36.751747	36.333122	36.601646
21-09-12 17:00	5	36.950665	36.27613	36.55838
21-09-12 17:10	5	37.126072	36.21111	36.591873
21-09-12 17:20	5	37.193348	36.18624	36.769585
21-09-12 17:30	5	37.116905	36.40113	36.811256
21-09-12 17:40	5	36.615673	36.80168	36.579327
21-09-12 17:50	5	36.833206	36.855637	36.57805
21-09-12 18:00	5	36.98307	37.093826	36.30973
21-09-12 18:10	5	36.97767	36.548225	36.84659
21-09-12 18:20	5	37.13261	36.77007	36.93746
21-09-12 18:30	5	36.884895	36.706367	37.09088
21-09-12 18:40	5	37.04698	37.10969	36.68316
21-09-12 18:50	5	36.975693	37.06101	37.155205
21-09-12 19:00	5	36.998573	37.15757	36.95911
21-09-12 19:10	5	36.812267	37.165833	37.06784
21-09-12 19:20	5	37.272	37.278328	37.21724
21-09-12 19:30	5	37.458042	36.701904	37.50744
21-09-12 19:40	5	37.83196	36.54596	37.32563
21-09-12 19:50	5	37.36626	36.713287	37.251965
21-09-12 20:00	5	37.355892	37.07356	37.635887
21-09-12 20:10	5	37.458733	37.2352	37.3253
21-09-12 20:20	5	37.30133	37.73192	37.222317
21-09-12 20:30	5	37.34661	37.872784	37.055656
21-09-12 20:40	5	37.425438	37.403065	37.075947
21-09-12 20:50	5	37.277473	37.13787	37.157097
21-09-12 21:00	5	37.09816	37.152275	37.211754
21-09-12 21:10	5	37.26033	37.066547	36.82136
21-09-12 21:20	5	37.562126	37.01745	36.889347
21-09-12 21:30	5	37.425495	37.24333	37.168777
21-09-12 21:40	5	37.437733	37.401737	37.602806
21-09-12 21:50	5	37.161247	37.63991	37.714806
21-09-12 22:00	5	37.133263	37.755756	37.69956
21-09-12 22:10	5	37.160263	37.813698	37.61596
21-09-12 22:20	5	37.264683	37.978477	37.468987
21-09-12 22:30	5	37.339825	37.822807	37.143715
21-09-12 22:40	5	37.130074	38.013298	37.1421
21-09-12 22:50	5	37.29236	38.115387	37.514153
21-09-12 23:00	5	37.542553	38.02492	37.772713
21-09-12 23:10	5	37.969128	37.70691	37.773006
21-09-12 23:20	5	37.527153	37.24688	37.928207
21-09-12 23:30	5	37.212322	37.25539	37.65431
21-09-12 23:40	5	37.10761	37.325386	38.020473
21-09-12 23:50	5	37.143776	37.205605	37.811653
21-09-13 00:00	5	37.30914	37.34594	37.523018
21-09-13 00:10	5	37.700916	37.40774	37.339096
21-09-13 00:20	5	37.989	37.19055	37.557503
21-09-13 00:30	5	38.03647	37.542736	37.627647
21-09-13 00:40	5	37.941795	37.98017	37.41678
21-09-13 00:50	5	38.001976	37.72987	37.892254
21-09-13 01:00	5	37.995815	37.396378	38.088383
21-09-13 01:10	5	37.738712	37.46972	37.973804
21-09-13 01:20	5	37.87049	37.22756	38.114105
21-09-13 01:30	5	37.919724	37.609158	37.767612
21-09-13 01:40	5	not_recorded	not_recorded	not_recorded
21-09-13 01:50	5	not_recorded	not_recorded	not_recorded
21-09-13 02:00	5	not_recorded	not_recorded	not_recorded
21-09-13 02:10	5	not_recorded	not_recorded	not_recorded
21-09-13 02:20	5	not_recorded	not_recorded	not_recorded
21-09-13 02:30	5	not_recorded	not_recorded	not_recorded
21-09-13 02:40	5	not_recorded	not_recorded	not_recorded
21-09-13 02:50	5	not_recorded	not_recorded	not_recorded
21-09-13 03:00	5	not_recorded	not_recorded	not_recorded
21-09-13 03:10	5	not_recorded	not_recorded	not_recorded
21-09-13 03:20	5	not_recorded	not_recorded	not_recorded
21-09-13 03:30	5	not_recorded	not_recorded	not_recorded
21-09-13 03:40	5	not_recorded	not_recorded	not_recorded
21-09-13 03:50	5	not_recorded	not_recorded	not_recorded
21-09-13 04:00	5	not_recorded	not_recorded	not_recorded
21-09-13 04:10	5	not_recorded	not_recorded	not_recorded
21-09-13 04:20	5	not_recorded	not_recorded	not_recorded
21-09-13 04:30	5	not_recorded	not_recorded	not_recorded
21-09-13 04:40	5	not_recorded	not_recorded	not_recorded
21-09-13 04:50	5	not_recorded	not_recorded	not_recorded
21-09-13 05:00	5	not_recorded	not_recorded	not_recorded
21-09-13 05:10	5	not_recorded	not_recorded	not_recorded
21-09-13 05:20	5	not_recorded	not_recorded	not_recorded
21-09-13 05:30	5	not_recorded	not_recorded	not_recorded
21-09-13 05:40	5	not_recorded	not_recorded	not_recorded
21-09-13 05:50	5	not_recorded	not_recorded	not_recorded
21-09-13 06:00	5	not_recorded	not_recorded	not_recorded
21-09-13 06:10	5	not_recorded	not_recorded	not_recorded
21-09-13 06:20	5	not_recorded	not_recorded	not_recorded
21-09-13 06:30	5	not_recorded	not_recorded	not_recorded
21-09-13 06:40	5	not_recorded	not_recorded	not_recorded
21-09-13 06:50	5	not_recorded	not_recorded	not_recorded
