# Supplementary material for: Rodent home cage monitoring for preclinical safety pharmacology assessment: results of a multi-company validation evaluating nonclinical and clinical data from three compounds
Source: Front Toxicol. 2025 Nov 5;7:1655330. doi: 10.3389/ftox.2025.1655330 (PMC12626872; doi:10.3389/ftox.2025.1655330)
Supplement: Supplementary file 1 [file DataSheet1.zip › GSK/GSK_Temperature_010_Cage-2.csv]

timestamp	day_index	985141003627846	985141003627847	985141003627848
21-09-13 07:00	-4	not_recorded	not_recorded	not_recorded
21-09-13 07:10	-4	not_recorded	not_recorded	not_recorded
21-09-13 07:20	-4	not_recorded	not_recorded	not_recorded
21-09-13 07:30	-4	not_recorded	not_recorded	not_recorded
21-09-13 07:40	-4	not_recorded	not_recorded	not_recorded
21-09-13 07:50	-4	not_recorded	not_recorded	not_recorded
21-09-13 08:00	-4	not_recorded	not_recorded	not_recorded
21-09-13 08:10	-4	not_recorded	not_recorded	not_recorded
21-09-13 08:20	-4	not_recorded	not_recorded	not_recorded
21-09-13 08:30	-4	not_recorded	not_recorded	not_recorded
21-09-13 08:40	-4	not_recorded	not_recorded	not_recorded
21-09-13 08:50	-4	not_recorded	not_recorded	not_recorded
21-09-13 09:00	-4	not_recorded	not_recorded	not_recorded
21-09-13 09:10	-4	not_recorded	not_recorded	not_recorded
21-09-13 09:20	-4	not_recorded	not_recorded	not_recorded
21-09-13 09:30	-4	not_recorded	not_recorded	not_recorded
21-09-13 09:40	-4	not_recorded	not_recorded	not_recorded
21-09-13 09:50	-4	not_recorded	not_recorded	not_recorded
21-09-13 10:00	-4	37.903507	37.660538	37.455257
21-09-13 10:10	-4	38.10444	37.947983	37.88899
21-09-13 10:20	-4	38.096138	37.86531	37.815277
21-09-13 10:30	-4	38.07598	37.772045	37.75167
21-09-13 10:40	-4	38.01692	37.720974	37.654903
21-09-13 10:50	-4	37.8985	37.59888	37.517246
21-09-13 11:00	-4	37.546658	37.445778	37.383575
21-09-13 11:10	-4	37.42083	37.436836	37.313244
21-09-13 11:20	-4	37.41984	37.259377	36.97341
21-09-13 11:30	-4	36.752132	37.259388	36.69052
21-09-13 11:40	-4	36.623756	36.94972	36.811024
21-09-13 11:50	-4	37.022743	37.11516	36.77745
21-09-13 12:00	-4	37.047108	37.28253	36.470936
21-09-13 12:10	-4	37.047836	36.905464	36.626442
21-09-13 12:20	-4	36.62967	36.86876	36.918015
21-09-13 12:30	-4	36.87774	37.047436	36.689438
21-09-13 12:40	-4	36.941807	36.645927	37.05925
21-09-13 12:50	-4	36.884335	36.90967	36.82117
21-09-13 13:00	-4	36.677086	36.84071	36.548645
21-09-13 13:10	-4	36.650166	36.799915	36.452652
21-09-13 13:20	-4	36.891174	36.993347	36.65286
21-09-13 13:30	-4	36.994965	37.212944	36.71234
21-09-13 13:40	-4	36.988472	37.23281	36.681313
21-09-13 13:50	-4	37.031155	37.12975	36.676968
21-09-13 14:00	-4	36.73513	37.104107	37.209152
21-09-13 14:10	-4	36.55917	36.508423	36.916725
21-09-13 14:20	-4	36.861176	36.50904	36.901867
21-09-13 14:30	-4	36.770416	36.797974	36.495144
21-09-13 14:40	-4	37.311607	36.74982	36.678535
21-09-13 14:50	-4	37.367012	37.03788	36.339745
21-09-13 15:00	-4	37.00623	37.014324	36.62194
21-09-13 15:10	-4	36.75005	36.891014	36.695385
21-09-13 15:20	-4	36.61157	37.007286	36.323402
21-09-13 15:30	-4	36.49447	37.038216	36.530174
21-09-13 15:40	-4	36.510014	36.394466	36.738335
21-09-13 15:50	-4	36.73924	36.765736	36.431873
21-09-13 16:00	-4	36.80053	37.09796	36.483418
21-09-13 16:10	-4	36.93654	37.056763	36.424145
21-09-13 16:20	-4	36.926125	37.214638	36.641766
21-09-13 16:30	-4	36.44499	37.22458	36.531715
21-09-13 16:40	-4	36.577587	37.17987	36.50619
21-09-13 16:50	-4	36.481987	36.71041	36.30656
21-09-13 17:00	-4	36.826572	36.836266	36.6426
21-09-13 17:10	-4	37.013405	36.958294	36.58506
21-09-13 17:20	-4	36.716194	36.819466	36.61007
21-09-13 17:30	-4	36.99627	36.748726	36.67471
21-09-13 17:40	-4	37.08194	36.872585	36.699593
21-09-13 17:50	-4	36.88111	36.818596	36.88308
21-09-13 18:00	-4	37.015705	36.346905	36.843636
21-09-13 18:10	-4	36.947426	36.587517	36.1121
21-09-13 18:20	-4	37.18638	36.46727	36.201973
21-09-13 18:30	-4	37.07302	36.82222	36.476044
21-09-13 18:40	-4	36.924088	37.042343	36.691685
21-09-13 18:50	-4	36.77608	36.869324	37.036835
21-09-13 19:00	-4	37.22338	36.61328	36.846867
21-09-13 19:10	-4	37.676807	36.973686	36.425533
21-09-13 19:20	-4	37.27859	37.009056	36.629066
21-09-13 19:30	-4	36.9934	36.876934	36.497627
21-09-13 19:40	-4	37.108273	37.337738	36.910877
21-09-13 19:50	-4	37.25904	37.548927	36.401047
21-09-13 20:00	-4	37.256737	37.356777	36.62539
21-09-13 20:10	-4	37.316727	37.342014	36.48031
21-09-13 20:20	-4	37.308945	37.238586	36.641403
21-09-13 20:30	-4	37.35113	37.174767	36.58568
21-09-13 20:40	-4	37.224895	36.987434	36.555748
21-09-13 20:50	-4	37.37082	37.321415	36.880867
21-09-13 21:00	-4	36.965187	37.034805	36.59414
21-09-13 21:10	-4	36.988995	37.166683	36.27435
21-09-13 21:20	-4	36.875626	36.84385	36.51446
21-09-13 21:30	-4	37.27091	37.15017	36.545525
21-09-13 21:40	-4	37.20082	36.63584	36.770832
21-09-13 21:50	-4	36.97042	37.14231	36.98919
21-09-13 22:00	-4	36.580627	37.037155	37.004818
21-09-13 22:10	-4	37.095444	37.401398	36.708748
21-09-13 22:20	-4	37.471466	37.30539	36.958797
21-09-13 22:30	-4	37.41676	37.282726	36.83033
21-09-13 22:40	-4	37.570374	37.493046	36.61171
21-09-13 22:50	-4	37.524643	37.515316	37.11783
21-09-13 23:00	-4	37.5123	37.42827	36.749245
21-09-13 23:10	-4	37.68341	37.264336	36.51054
21-09-13 23:20	-4	37.84967	37.502403	36.5502
21-09-13 23:30	-4	37.738743	37.489143	36.577347
21-09-13 23:40	-4	37.94817	37.65777	36.56988
21-09-13 23:50	-4	38.11007	37.70696	36.843903
21-09-14 00:00	-4	38.04782	37.93833	36.91944
21-09-14 00:10	-4	37.461826	37.56879	37.02349
21-09-14 00:20	-4	37.69682	37.581413	36.783623
21-09-14 00:30	-4	37.78132	37.41846	37.01737
21-09-14 00:40	-4	38.04412	37.58068	37.345673
21-09-14 00:50	-4	38.081726	37.81397	37.56225
21-09-14 01:00	-4	37.795166	37.971806	37.440987
21-09-14 01:10	-4	38.241726	38.0303	37.53524
21-09-14 01:20	-4	38.37149	38.065056	37.218372
21-09-14 01:30	-4	38.020058	37.85308	37.23284
21-09-14 01:40	-4	37.947277	37.31075	37.343628
21-09-14 01:50	-4	37.12557	37.59611	37.606075
21-09-14 02:00	-4	37.173473	37.903038	37.575703
21-09-14 02:10	-4	37.551064	38.031742	37.53662
21-09-14 02:20	-4	37.548088	37.35425	37.364464
21-09-14 02:30	-4	37.26916	37.073082	37.217304
21-09-14 02:40	-4	37.11282	37.267654	37.7686
21-09-14 02:50	-4	37.360756	37.397118	37.80417
21-09-14 03:00	-4	37.279118	36.975277	37.58303
21-09-14 03:10	-4	37.15152	37.25978	37.562737
21-09-14 03:20	-4	37.31679	37.312263	37.95545
21-09-14 03:30	-4	37.394993	37.650658	37.638603
21-09-14 03:40	-4	37.38726	37.227505	37.575653
21-09-14 03:50	-4	37.48002	37.465668	37.282127
21-09-14 04:00	-4	37.743385	37.944786	37.19365
21-09-14 04:10	-4	37.94098	37.636158	37.17884
21-09-14 04:20	-4	37.806873	37.345085	37.098965
21-09-14 04:30	-4	37.652977	37.58154	37.26107
21-09-14 04:40	-4	37.93973	37.59034	37.083336
21-09-14 04:50	-4	38.026237	38.061386	37.2885
21-09-14 05:00	-4	38.151604	38.107315	37.493793
21-09-14 05:10	-4	38.19401	37.76293	37.810593
21-09-14 05:20	-4	37.991123	37.861774	38.036736
21-09-14 05:30	-4	38.03637	37.635963	37.968956
21-09-14 05:40	-4	38.060688	37.693626	38.01969
21-09-14 05:50	-4	38.03399	37.92898	38.033268
21-09-14 06:00	-4	38.11743	38.033676	37.810734
21-09-14 06:10	-4	38.065853	37.766434	38.051167
21-09-14 06:20	-4	37.392437	37.561962	38.129158
21-09-14 06:30	-4	37.23534	37.42017	38.03106
21-09-14 06:40	-4	37.448463	37.533104	37.990196
21-09-14 06:50	-4	37.26014	37.38159	37.6225
21-09-14 07:00	-3	37.2032	36.993156	37.40046
21-09-14 07:10	-3	37.06997	37.005653	37.257782
21-09-14 07:20	-3	36.936134	36.780148	36.83299
21-09-14 07:30	-3	36.68911	36.920105	36.709114
21-09-14 07:40	-3	36.299553	36.826424	37.200768
21-09-14 07:50	-3	36.35134	37.199738	36.93692
21-09-14 08:00	-3	36.635334	36.777874	36.865147
21-09-14 08:10	-3	36.87299	36.690655	36.932728
21-09-14 08:20	-3	36.975807	36.688034	36.469055
21-09-14 08:30	-3	36.982826	36.721	36.1908
21-09-14 08:40	-3	36.77957	36.89951	36.338524
21-09-14 08:50	-3	36.434895	36.81901	36.250492
21-09-14 09:00	-3	36.4553	36.64208	36.281845
21-09-14 09:10	-3	36.793205	36.494087	35.747803
21-09-14 09:20	-3	36.854034	36.416008	36.17211
21-09-14 09:30	-3	36.28098	36.67237	36.64794
21-09-14 09:40	-3	36.570457	36.561066	36.737465
21-09-14 09:50	-3	36.716316	36.56196	36.070763
21-09-14 10:00	-3	36.370823	36.699257	36.17182
21-09-14 10:10	-3	36.69311	37.08084	36.33695
21-09-14 10:20	-3	36.264717	37.026337	36.306095
21-09-14 10:30	-3	36.483604	37.38269	36.489964
21-09-14 10:40	-3	36.831802	37.308983	36.59999
21-09-14 10:50	-3	36.68967	36.93036	36.630856
21-09-14 11:00	-3	36.877907	37.088554	36.779915
21-09-14 11:10	-3	36.60904	36.77579	37.070995
21-09-14 11:20	-3	36.823025	37.026283	37.061897
21-09-14 11:30	-3	36.294323	36.50775	36.973915
21-09-14 11:40	-3	36.32022	36.831177	37.342823
21-09-14 11:50	-3	36.542656	36.99891	36.999508
21-09-14 12:00	-3	36.50815	36.982212	37.054005
21-09-14 12:10	-3	36.648407	36.987907	36.611084
21-09-14 12:20	-3	36.93392	36.988525	36.78904
21-09-14 12:30	-3	36.87518	36.92764	36.598
21-09-14 12:40	-3	36.65281	36.890347	36.975132
21-09-14 12:50	-3	36.942944	36.936848	36.765865
21-09-14 13:00	-3	36.85392	37.15403	36.572884
21-09-14 13:10	-3	36.559124	36.83284	36.82671
21-09-14 13:20	-3	36.878513	36.758606	36.37517
21-09-14 13:30	-3	37.274082	37.176346	36.39066
21-09-14 13:40	-3	37.45845	37.362377	36.681694
21-09-14 13:50	-3	37.031807	37.11321	36.557484
21-09-14 14:00	-3	36.97328	37.172462	36.66034
21-09-14 14:10	-3	36.651295	37.01672	37.151237
21-09-14 14:20	-3	36.41108	37.153027	37.318405
21-09-14 14:30	-3	36.649384	37.097603	36.756588
21-09-14 14:40	-3	36.841705	36.800735	36.967175
21-09-14 14:50	-3	36.66138	36.95717	36.947174
21-09-14 15:00	-3	36.529278	37.04049	36.76777
21-09-14 15:10	-3	36.40134	37.138866	36.38923
21-09-14 15:20	-3	36.554348	36.957546	36.4513
21-09-14 15:30	-3	36.82404	37.12314	36.624825
21-09-14 15:40	-3	36.61886	36.676506	36.538628
21-09-14 15:50	-3	37.177406	36.5431	36.441433
21-09-14 16:00	-3	36.98999	36.81185	36.827564
21-09-14 16:10	-3	37.431282	37.283413	36.957695
21-09-14 16:20	-3	36.984413	37.266853	36.64985
21-09-14 16:30	-3	37.05514	37.089256	36.725563
21-09-14 16:40	-3	37.345272	37.00856	36.540997
21-09-14 16:50	-3	37.150673	37.104614	36.49881
21-09-14 17:00	-3	36.822517	36.923172	36.74964
21-09-14 17:10	-3	36.722473	36.71235	36.788643
21-09-14 17:20	-3	36.537548	36.69741	36.71176
21-09-14 17:30	-3	36.9628	36.97765	37.14063
21-09-14 17:40	-3	37.111385	37.09058	36.768494
21-09-14 17:50	-3	37.10039	37.105297	36.789433
21-09-14 18:00	-3	36.77426	37.011314	36.829994
21-09-14 18:10	-3	36.612362	37.029686	36.257244
21-09-14 18:20	-3	37.036278	37.197685	35.83982
21-09-14 18:30	-3	37.25158	37.0597	36.286774
21-09-14 18:40	-3	37.199833	36.883522	36.413002
21-09-14 18:50	-3	37.186516	36.928425	36.35817
21-09-14 19:00	-3	37.184834	36.97621	36.51865
21-09-14 19:10	-3	37.00223	36.969543	36.665215
21-09-14 19:20	-3	37.468662	37.077072	36.522984
21-09-14 19:30	-3	37.457684	37.0942	36.988186
21-09-14 19:40	-3	37.273876	37.07158	37.065052
21-09-14 19:50	-3	37.127144	37.55352	36.85398
21-09-14 20:00	-3	36.90223	37.49516	36.439194
21-09-14 20:10	-3	37.209404	37.442245	36.683277
21-09-14 20:20	-3	37.221764	37.12463	36.968925
21-09-14 20:30	-3	37.088013	37.312748	36.92856
21-09-14 20:40	-3	36.72078	37.068127	36.711113
21-09-14 20:50	-3	37.198273	37.26078	37.167347
21-09-14 21:00	-3	37.272217	37.234955	37.245865
21-09-14 21:10	-3	37.018375	37.373283	37.044315
21-09-14 21:20	-3	36.966503	37.350952	37.23663
21-09-14 21:30	-3	36.832287	37.45549	36.95505
21-09-14 21:40	-3	36.83703	37.333294	37.211758
21-09-14 21:50	-3	37.332016	37.698116	37.297207
21-09-14 22:00	-3	37.235096	37.52694	37.079643
21-09-14 22:10	-3	37.100826	37.327938	36.89945
21-09-14 22:20	-3	37.38217	37.4995	36.731895
21-09-14 22:30	-3	37.410122	37.651386	37.00614
21-09-14 22:40	-3	37.747612	37.60558	36.89966
21-09-14 22:50	-3	37.62742	37.469707	36.754204
21-09-14 23:00	-3	37.588745	37.204567	37.02804
21-09-14 23:10	-3	37.41577	37.36184	37.49922
21-09-14 23:20	-3	37.47384	37.467766	37.76022
21-09-14 23:30	-3	37.668358	37.306313	37.568466
21-09-14 23:40	-3	38.071136	37.32169	37.342846
21-09-14 23:50	-3	37.891823	37.431644	37.307785
21-09-15 00:00	-3	37.8095	37.514107	37.55423
21-09-15 00:10	-3	37.9846	37.61559	37.13291
21-09-15 00:20	-3	38.019333	37.76772	37.13942
21-09-15 00:30	-3	38.08925	37.657204	37.009266
21-09-15 00:40	-3	37.73652	37.88274	37.13957
21-09-15 00:50	-3	37.945103	37.682808	36.852543
21-09-15 01:00	-3	38.20139	38.01706	36.98458
21-09-15 01:10	-3	37.98266	37.92603	36.82968
21-09-15 01:20	-3	37.941612	37.902973	37.41965
21-09-15 01:30	-3	37.654408	37.994465	37.428844
21-09-15 01:40	-3	37.356453	37.995888	37.7542
21-09-15 01:50	-3	37.607994	38.0551	37.999107
21-09-15 02:00	-3	37.318512	38.240124	37.94994
21-09-15 02:10	-3	37.339104	38.303238	37.509155
21-09-15 02:20	-3	37.15398	38.142204	37.3702
21-09-15 02:30	-3	37.239292	37.95089	37.460583
21-09-15 02:40	-3	37.382275	37.877445	37.65007
21-09-15 02:50	-3	37.505283	38.091404	37.955437
21-09-15 03:00	-3	37.83036	37.40136	37.95246
21-09-15 03:10	-3	38.160473	37.22234	37.941376
21-09-15 03:20	-3	37.99156	37.45203	37.774483
21-09-15 03:30	-3	38.176674	37.444714	37.44111
21-09-15 03:40	-3	38.287132	37.501507	38.019093
21-09-15 03:50	-3	38.07914	37.561455	37.83642
21-09-15 04:00	-3	38.15881	37.746582	37.379826
21-09-15 04:10	-3	38.184654	38.18114	37.77139
21-09-15 04:20	-3	38.168053	37.817265	37.66703
21-09-15 04:30	-3	38.1697	37.564487	37.384197
21-09-15 04:40	-3	38.243004	37.816635	37.691013
21-09-15 04:50	-3	38.11035	37.680634	37.73869
21-09-15 05:00	-3	37.587532	37.56423	37.584347
21-09-15 05:10	-3	37.459877	37.67337	37.436913
21-09-15 05:20	-3	36.99784	37.7911	37.42008
21-09-15 05:30	-3	37.001316	38.122036	37.47918
21-09-15 05:40	-3	36.957	37.913086	37.553833
21-09-15 05:50	-3	37.33988	37.90561	37.532097
21-09-15 06:00	-3	38.035213	38.251335	38.048008
21-09-15 06:10	-3	38.16198	38.072056	38.093662
21-09-15 06:20	-3	38.056396	38.22618	38.13083
21-09-15 06:30	-3	38.07602	37.815018	38.056896
21-09-15 06:40	-3	37.9224	37.519	37.965466
21-09-15 06:50	-3	36.913483	37.210598	37.607933
21-09-15 07:00	-2	36.957565	37.159496	37.369774
21-09-15 07:10	-2	36.926674	37.03858	37.578194
21-09-15 07:20	-2	36.88849	37.079426	37.261097
21-09-15 07:30	-2	36.81359	37.006855	36.372917
21-09-15 07:40	-2	36.88166	36.56742	36.62439
21-09-15 07:50	-2	36.74366	36.54434	37.04394
21-09-15 08:00	-2	36.2808	36.50554	37.20291
21-09-15 08:10	-2	36.40303	36.777477	36.807045
21-09-15 08:20	-2	36.703194	36.98412	36.601364
21-09-15 08:30	-2	36.984024	36.963326	36.830185
21-09-15 08:40	-2	36.566475	36.650856	36.874714
21-09-15 08:50	-2	36.56087	36.951576	37.06139
21-09-15 09:00	-2	36.837494	36.93447	37.104458
21-09-15 09:10	-2	37.107525	36.909313	37.06182
21-09-15 09:20	-2	36.743137	36.93879	36.325523
21-09-15 09:30	-2	36.368713	36.869736	36.271202
21-09-15 09:40	-2	36.694553	36.55293	36.7741
21-09-15 09:50	-2	36.874706	36.46252	36.75559
21-09-15 10:00	-2	36.337456	36.662334	36.537323
21-09-15 10:10	-2	36.399025	36.776592	36.614376
21-09-15 10:20	-2	36.900543	37.022987	36.619904
21-09-15 10:30	-2	37.2546	37.229122	36.66542
21-09-15 10:40	-2	37.066216	37.22693	36.74487
21-09-15 10:50	-2	36.95086	37.00011	37.051624
21-09-15 11:00	-2	37.03774	36.811237	37.37132
21-09-15 11:10	-2	37.000538	36.68564	37.31776
21-09-15 11:20	-2	36.940712	36.94473	36.61673
21-09-15 11:30	-2	36.96335	37.13045	36.66201
21-09-15 11:40	-2	36.756042	36.89691	36.666237
21-09-15 11:50	-2	37.151848	37.034298	36.961853
21-09-15 12:00	-2	36.939445	37.201878	36.833214
21-09-15 12:10	-2	37.074577	37.132877	36.9896
21-09-15 12:20	-2	37.082714	36.951744	36.468685
21-09-15 12:30	-2	37.321625	36.71943	36.293465
21-09-15 12:40	-2	37.300797	37.03061	36.377506
21-09-15 12:50	-2	37.259644	37.149616	36.563515
21-09-15 13:00	-2	37.560753	36.81923	36.51039
21-09-15 13:10	-2	37.007393	36.80003	36.600304
21-09-15 13:20	-2	36.65015	37.05187	36.4748
21-09-15 13:30	-2	36.68436	37.13814	36.521587
21-09-15 13:40	-2	36.807407	37.16532	36.52584
21-09-15 13:50	-2	36.83189	36.801155	36.203835
21-09-15 14:00	-2	36.99718	36.880753	36.39815
21-09-15 14:10	-2	36.597267	37.017693	36.324406
21-09-15 14:20	-2	36.408638	36.653786	36.320576
21-09-15 14:30	-2	36.835583	36.66727	36.6092
21-09-15 14:40	-2	36.782085	36.82735	36.854458
21-09-15 14:50	-2	36.703976	36.474567	36.448357
21-09-15 15:00	-2	36.886024	36.668953	35.798496
21-09-15 15:10	-2	37.01286	36.923058	36.087166
21-09-15 15:20	-2	36.481197	37.130497	36.451576
21-09-15 15:30	-2	36.829556	36.96527	36.04418
21-09-15 15:40	-2	37.0655	37.054394	36.33495
21-09-15 15:50	-2	36.971565	37.182632	36.35108
21-09-15 16:00	-2	37.25468	37.244225	36.485447
21-09-15 16:10	-2	37.299328	37.129395	36.070015
21-09-15 16:20	-2	37.17873	37.193653	36.525635
21-09-15 16:30	-2	36.74459	36.930946	36.532192
21-09-15 16:40	-2	36.992874	36.679897	36.091576
21-09-15 16:50	-2	36.852802	36.7194	36.053352
21-09-15 17:00	-2	36.01861	36.634193	36.39599
21-09-15 17:10	-2	36.327316	36.571743	36.543186
21-09-15 17:20	-2	36.860035	36.580025	36.583218
21-09-15 17:30	-2	36.865227	36.621445	36.505707
21-09-15 17:40	-2	36.74827	36.719326	36.51663
21-09-15 17:50	-2	36.82962	36.85177	36.655624
21-09-15 18:00	-2	36.69697	37.128723	36.906635
21-09-15 18:10	-2	36.465233	37.153393	36.977924
21-09-15 18:20	-2	36.522686	37.023613	36.908417
21-09-15 18:30	-2	36.72778	36.874855	35.95095
21-09-15 18:40	-2	36.923668	36.966835	36.228363
21-09-15 18:50	-2	36.969307	36.932323	36.35853
21-09-15 19:00	-2	36.941723	36.80582	36.476906
21-09-15 19:10	-2	37.00979	36.992596	36.394226
21-09-15 19:20	-2	36.674255	37.059505	36.85517
21-09-15 19:30	-2	36.839817	37.363136	37.1357
21-09-15 19:40	-2	37.144478	37.413612	36.78687
21-09-15 19:50	-2	37.29278	37.373215	36.69056
21-09-15 20:00	-2	37.503895	37.095734	36.670246
21-09-15 20:10	-2	37.49395	37.316067	36.803455
21-09-15 20:20	-2	37.349472	37.358532	37.114662
21-09-15 20:30	-2	37.09493	37.500175	36.69616
21-09-15 20:40	-2	37.198143	37.31751	36.286255
21-09-15 20:50	-2	37.314888	37.17662	36.5667
21-09-15 21:00	-2	37.240135	37.02485	36.535553
21-09-15 21:10	-2	36.864426	36.8	36.524895
21-09-15 21:20	-2	37.085106	37.069386	36.477634
21-09-15 21:30	-2	37.172344	37.219456	36.75899
21-09-15 21:40	-2	37.31123	37.05187	36.749126
21-09-15 21:50	-2	37.27727	37.25982	36.707863
21-09-15 22:00	-2	37.413506	37.41001	36.865273
21-09-15 22:10	-2	37.326145	37.109688	37.11418
21-09-15 22:20	-2	37.382927	37.381927	37.00702
21-09-15 22:30	-2	37.707344	37.530563	37.33251
21-09-15 22:40	-2	37.562492	37.512	37.307068
21-09-15 22:50	-2	36.938114	37.385456	37.51105
21-09-15 23:00	-2	36.646397	37.46103	37.47345
21-09-15 23:10	-2	37.26647	37.324745	37.309544
21-09-15 23:20	-2	37.768654	37.29622	37.27497
21-09-15 23:30	-2	37.930016	37.471317	37.07963
21-09-15 23:40	-2	37.921047	37.45456	36.941338
21-09-15 23:50	-2	38.180256	37.8463	37.101097
21-09-16 00:00	-2	38.19217	37.964546	37.00925
21-09-16 00:10	-2	38.228973	37.750916	37.66149
21-09-16 00:20	-2	38.311344	37.7423	37.783867
21-09-16 00:30	-2	38.318245	37.804264	37.38283
21-09-16 00:40	-2	38.36958	37.684597	37.4963
21-09-16 00:50	-2	38.080833	37.560673	37.46273
21-09-16 01:00	-2	38.113667	37.41993	37.82628
21-09-16 01:10	-2	38.151974	37.38218	37.45226
21-09-16 01:20	-2	37.98189	37.621254	37.297688
21-09-16 01:30	-2	37.82026	37.811108	37.156258
21-09-16 01:40	-2	38.06765	37.80143	37.31641
21-09-16 01:50	-2	38.158894	37.712402	37.79027
21-09-16 02:00	-2	37.97585	37.666656	38.175747
21-09-16 02:10	-2	37.74768	37.949875	37.977608
21-09-16 02:20	-2	37.526848	37.641075	37.789425
21-09-16 02:30	-2	37.521946	37.45327	37.360554
21-09-16 02:40	-2	37.3514	37.617012	37.03419
21-09-16 02:50	-2	37.196606	37.39375	37.25744
21-09-16 03:00	-2	37.126392	37.52259	37.037533
21-09-16 03:10	-2	37.24914	37.084274	36.90235
21-09-16 03:20	-2	37.27773	37.85586	37.00395
21-09-16 03:30	-2	37.015987	38.084095	37.368614
21-09-16 03:40	-2	37.07281	38.308094	37.849743
21-09-16 03:50	-2	37.02117	38.20296	38.01378
21-09-16 04:00	-2	37.157585	38.014847	38.039677
21-09-16 04:10	-2	37.063995	37.88133	38.006832
21-09-16 04:20	-2	37.306435	37.941307	38.125664
21-09-16 04:30	-2	37.965893	38.06637	37.80097
21-09-16 04:40	-2	37.770256	37.988663	37.863567
21-09-16 04:50	-2	37.91466	38.03436	37.814148
21-09-16 05:00	-2	38.193153	37.916866	37.929493
21-09-16 05:10	-2	38.10691	37.96093	37.708694
21-09-16 05:20	-2	37.87635	37.681366	37.47336
21-09-16 05:30	-2	38.044838	37.664803	37.309765
21-09-16 05:40	-2	38.000298	37.841965	37.650826
21-09-16 05:50	-2	37.989235	37.824043	37.76995
21-09-16 06:00	-2	38.09205	37.66191	38.058193
21-09-16 06:10	-2	38.036324	37.381676	37.968006
21-09-16 06:20	-2	37.64074	37.288277	37.798077
21-09-16 06:30	-2	37.466187	37.2835	37.54184
21-09-16 06:40	-2	37.691433	37.33716	37.58858
21-09-16 06:50	-2	37.64885	37.192913	37.437595
21-09-16 07:00	-1	37.29933	37.013336	37.08907
21-09-16 07:10	-1	37.007294	36.617535	36.853195
21-09-16 07:20	-1	36.725605	36.45271	36.515648
21-09-16 07:30	-1	36.987457	36.7392	36.34101
21-09-16 07:40	-1	36.95861	36.812927	36.755684
21-09-16 07:50	-1	36.294777	36.599266	36.931038
21-09-16 08:00	-1	36.62392	36.65873	36.970695
21-09-16 08:10	-1	36.468227	36.20305	36.919716
21-09-16 08:20	-1	36.523354	36.449425	36.61918
21-09-16 08:30	-1	36.67971	36.56141	36.84095
21-09-16 08:40	-1	36.274395	36.247185	36.89829
21-09-16 08:50	-1	36.773674	36.029102	36.305534
21-09-16 09:00	-1	36.56996	36.750492	36.067196
21-09-16 09:10	-1	36.410606	36.74093	36.18035
21-09-16 09:20	-1	36.590996	36.825535	36.6466
21-09-16 09:30	-1	36.51949	36.657734	36.354027
21-09-16 09:40	-1	36.88098	36.888264	36.318707
21-09-16 09:50	-1	36.640095	36.533318	36.48379
21-09-16 10:00	-1	37.041855	36.609695	36.315506
21-09-16 10:10	-1	37.064613	36.761845	36.137226
21-09-16 10:20	-1	37.01916	36.933174	36.44346
21-09-16 10:30	-1	36.811893	36.92579	36.847275
21-09-16 10:40	-1	36.723213	37.070892	36.873802
21-09-16 10:50	-1	36.62573	37.108154	36.77198
21-09-16 11:00	-1	36.38084	36.614807	36.56629
21-09-16 11:10	-1	36.918186	36.970436	36.733055
21-09-16 11:20	-1	36.88444	36.574318	37.010273
21-09-16 11:30	-1	37.11136	36.684807	36.968803
21-09-16 11:40	-1	37.362213	36.62003	36.810234
21-09-16 11:50	-1	37.204803	36.97125	36.595085
21-09-16 12:00	-1	37.09314	36.644638	36.719067
21-09-16 12:10	-1	37.076008	36.45763	37.080055
21-09-16 12:20	-1	37.120865	36.459522	37.127075
21-09-16 12:30	-1	36.859653	36.646027	36.577812
21-09-16 12:40	-1	36.68395	36.701912	36.62252
21-09-16 12:50	-1	36.75826	36.94396	36.54926
21-09-16 13:00	-1	36.623955	37.04782	36.828407
21-09-16 13:10	-1	36.30804	37.125957	36.666397
21-09-16 13:20	-1	36.54266	36.903225	36.34305
21-09-16 13:30	-1	36.335884	37.183952	36.01378
21-09-16 13:40	-1	36.46198	37.46376	36.304115
21-09-16 13:50	-1	36.94563	37.110573	36.11158
21-09-16 14:00	-1	37.265648	36.6855	36.285503
21-09-16 14:10	-1	37.36187	37.105957	36.66764
21-09-16 14:20	-1	37.2658	37.038815	36.1179
21-09-16 14:30	-1	36.99637	36.77478	36.162163
21-09-16 14:40	-1	36.961655	36.49832	35.969494
21-09-16 14:50	-1	36.675076	36.83657	36.219738
21-09-16 15:00	-1	36.59953	36.92204	36.51711
21-09-16 15:10	-1	36.98493	36.9898	36.640068
21-09-16 15:20	-1	36.322826	36.841114	36.32232
21-09-16 15:30	-1	36.354786	36.313255	36.311527
21-09-16 15:40	-1	36.73266	36.557285	36.471943
21-09-16 15:50	-1	37.241917	36.678673	36.459595
21-09-16 16:00	-1	36.687508	36.84127	37.06643
21-09-16 16:10	-1	36.534615	37.03919	36.46812
21-09-16 16:20	-1	36.869816	37.070946	36.520195
21-09-16 16:30	-1	36.71752	37.077003	36.372154
21-09-16 16:40	-1	37.27519	36.852707	36.498573
21-09-16 16:50	-1	37.479477	36.868732	36.44436
21-09-16 17:00	-1	37.112354	36.434765	36.3266
21-09-16 17:10	-1	37.26723	36.596733	36.2186
21-09-16 17:20	-1	37.1621	36.70001	36.323044
21-09-16 17:30	-1	36.910397	36.66678	36.281364
21-09-16 17:40	-1	36.961143	36.63317	36.273743
21-09-16 17:50	-1	36.865685	36.868904	36.675983
21-09-16 18:00	-1	36.851852	36.950058	36.53016
21-09-16 18:10	-1	37.215157	36.501232	36.516735
21-09-16 18:20	-1	36.70214	36.69674	36.2724
21-09-16 18:30	-1	36.90174	36.829243	36.27453
21-09-16 18:40	-1	37.121925	37.216827	36.458706
21-09-16 18:50	-1	36.908836	37.488705	36.7489
21-09-16 19:00	-1	36.885048	37.23099	36.835014
21-09-16 19:10	-1	36.679974	37.24637	36.630623
21-09-16 19:20	-1	37.12887	37.035854	36.622696
21-09-16 19:30	-1	37.322582	37.002014	36.677227
21-09-16 19:40	-1	37.163185	36.632957	36.844666
21-09-16 19:50	-1	36.586586	36.743412	36.444645
21-09-16 20:00	-1	36.881706	37.39096	36.54944
21-09-16 20:10	-1	37.244923	36.918262	37.016304
21-09-16 20:20	-1	37.279705	37.276062	37.15004
21-09-16 20:30	-1	37.08606	37.039238	36.83429
21-09-16 20:40	-1	37.005367	37.097343	36.935444
21-09-16 20:50	-1	37.11231	37.309853	36.928566
21-09-16 21:00	-1	37.279736	37.134727	36.635094
21-09-16 21:10	-1	37.293774	37.148544	36.693623
21-09-16 21:20	-1	37.336014	37.14392	37.04768
21-09-16 21:30	-1	37.478603	37.212204	37.151344
21-09-16 21:40	-1	37.576714	37.302773	36.99621
21-09-16 21:50	-1	37.3398	37.478508	37.25451
21-09-16 22:00	-1	37.340393	37.15991	37.42404
21-09-16 22:10	-1	37.22233	37.04447	37.41156
21-09-16 22:20	-1	37.219044	37.188683	37.09033
21-09-16 22:30	-1	37.160225	37.236282	37.092926
21-09-16 22:40	-1	37.346767	37.321056	36.82785
21-09-16 22:50	-1	37.560253	37.34994	36.80822
21-09-16 23:00	-1	37.68623	37.3887	37.101776
21-09-16 23:10	-1	37.580193	37.59554	37.111336
21-09-16 23:20	-1	37.62858	37.55705	37.068764
21-09-16 23:30	-1	37.442802	37.04665	37.25065
21-09-16 23:40	-1	37.37098	37.153614	36.96649
21-09-16 23:50	-1	37.869007	37.368202	37.23357
21-09-17 00:00	-1	38.050945	37.760216	37.219566
21-09-17 00:10	-1	38.087685	37.717598	37.24049
21-09-17 00:20	-1	37.293312	37.733627	37.38016
21-09-17 00:30	-1	38.128216	37.586887	37.329792
21-09-17 00:40	-1	37.83944	37.574333	37.497078
21-09-17 00:50	-1	38.048138	37.73135	37.48722
21-09-17 01:00	-1	38.372276	38.059906	37.307884
21-09-17 01:10	-1	38.177868	38.027554	37.099216
21-09-17 01:20	-1	38.11817	37.64425	37.13444
21-09-17 01:30	-1	38.176445	37.573006	36.989353
21-09-17 01:40	-1	37.94341	37.69738	37.09652
21-09-17 01:50	-1	37.68544	37.81843	37.353962
21-09-17 02:00	-1	37.533855	37.78746	37.38732
21-09-17 02:10	-1	38.01426	38.034092	37.558792
21-09-17 02:20	-1	38.112213	38.136864	37.94227
21-09-17 02:30	-1	38.24507	37.613678	37.81852
21-09-17 02:40	-1	37.96052	37.745445	37.322502
21-09-17 02:50	-1	37.386574	37.59889	37.263054
21-09-17 03:00	-1	37.323204	37.621075	37.530003
21-09-17 03:10	-1	37.718014	37.46934	37.496956
21-09-17 03:20	-1	37.724606	37.556606	37.868687
21-09-17 03:30	-1	37.4918	37.50103	37.47025
21-09-17 03:40	-1	37.592842	37.575752	37.49401
21-09-17 03:50	-1	37.496162	37.684532	37.211685
21-09-17 04:00	-1	37.409122	37.659904	37.093548
21-09-17 04:10	-1	37.39332	37.64197	36.824936
21-09-17 04:20	-1	37.836018	37.807014	37.774624
21-09-17 04:30	-1	38.238834	37.96415	38.107704
21-09-17 04:40	-1	38.243717	37.865322	38.027122
21-09-17 04:50	-1	38.05535	37.60607	37.84846
21-09-17 05:00	-1	38.090954	37.80354	37.826168
21-09-17 05:10	-1	38.160835	37.92571	37.855667
21-09-17 05:20	-1	37.65442	37.9488	38.011364
21-09-17 05:30	-1	37.98458	37.84426	37.614784
21-09-17 05:40	-1	38.19319	37.60415	37.640934
21-09-17 05:50	-1	38.242474	37.38685	37.71624
21-09-17 06:00	-1	37.7589	37.519356	37.452587
21-09-17 06:10	-1	37.465187	37.54088	37.367424
21-09-17 06:20	-1	37.23228	37.59025	37.31536
21-09-17 06:30	-1	36.927696	37.55194	37.58484
21-09-17 06:40	-1	36.87548	37.65934	37.8203
21-09-17 06:50	-1	36.72355	37.323357	37.80082
21-09-17 07:00	0	36.65297	37.155205	37.58611
21-09-17 07:10	0	36.95372	37.375282	37.369152
21-09-17 07:20	0	36.6177	37.25179	36.716816
21-09-17 07:30	0	36.70405	37.11253	36.89651
21-09-17 07:40	0	37.01781	37.11509	36.900375
21-09-17 07:50	0	36.839985	37.211166	36.54732
21-09-17 08:00	0	36.810535	36.536385	36.546585
21-09-17 08:10	0	36.92236	36.744118	36.673607
21-09-17 08:20	0	36.94527	36.492046	36.72812
21-09-17 08:30	0	37.049164	36.513027	36.85045
21-09-17 08:40	0	36.93186	36.666508	36.74251
21-09-17 08:50	0	36.403477	36.21853	36.155437
21-09-17 09:00	0	36.30385	36.533092	36.560783
21-09-17 09:10	0	36.41906	36.82419	36.711662
21-09-17 09:20	0	36.718414	36.81848	36.365883
21-09-17 09:30	0	36.548073	36.604286	36.21662
21-09-17 09:40	0	36.935078	36.64272	36.41394
21-09-17 09:50	0	37.010597	36.60638	36.33425
21-09-17 10:00	0	37.236076	36.56241	36.237713
21-09-17 10:10	0	38.037216	37.281548	37.208096
21-09-17 10:20	0	38.252277	37.908794	37.99131
21-09-17 10:30	0	38.167103	37.93576	38.118153
21-09-17 10:40	0	38.119633	38.067005	38.127834
21-09-17 10:50	0	37.962822	37.710438	38.167034
21-09-17 11:00	0	37.765957	37.61634	37.972023
21-09-17 11:10	0	37.273846	37.441227	37.710987
21-09-17 11:20	0	37.115593	37.323723	37.593346
21-09-17 11:30	0	37.074574	37.17795	37.41587
21-09-17 11:40	0	37.148067	37.380375	37.495094
21-09-17 11:50	0	36.72762	37.179066	37.513935
21-09-17 12:00	0	36.98455	37.15419	37.193237
21-09-17 12:10	0	37.1323	37.259365	36.767567
21-09-17 12:20	0	36.896393	37.303818	36.474884
21-09-17 12:30	0	36.798744	37.284332	36.390366
21-09-17 12:40	0	36.85993	37.33338	36.531105
21-09-17 12:50	0	37.092804	37.414715	36.872265
21-09-17 13:00	0	36.743557	37.286583	36.64555
21-09-17 13:10	0	37.239143	37.29075	37.04912
21-09-17 13:20	0	36.964092	37.45794	37.168983
21-09-17 13:30	0	36.67279	37.379295	36.94676
21-09-17 13:40	0	37.152588	37.32762	36.45617
21-09-17 13:50	0	36.70083	37.207695	36.271454
21-09-17 14:00	0	36.93844	36.74968	36.17202
21-09-17 14:10	0	36.996788	36.602665	36.23979
21-09-17 14:20	0	37.612988	37.075752	37.016937
21-09-17 14:30	0	37.570255	37.379948	37.365845
21-09-17 14:40	0	37.56048	37.278095	37.557735
21-09-17 14:50	0	37.64824	37.134716	37.23696
21-09-17 15:00	0	37.58732	37.136543	37.134747
21-09-17 15:10	0	37.356667	36.70542	36.8182
21-09-17 15:20	0	36.80467	36.787292	37.137764
21-09-17 15:30	0	36.939793	37.05062	36.940407
21-09-17 15:40	0	37.02094	37.09999	36.49935
21-09-17 15:50	0	36.74549	36.999886	36.445988
21-09-17 16:00	0	36.953705	36.577385	36.597218
21-09-17 16:10	0	37.171696	36.803352	36.875114
21-09-17 16:20	0	37.32141	37.069294	36.790474
21-09-17 16:30	0	37.146538	37.231354	36.628746
21-09-17 16:40	0	36.826977	36.940666	36.85535
21-09-17 16:50	0	36.850945	37.010017	36.992275
21-09-17 17:00	0	36.99605	37.147606	37.05521
21-09-17 17:10	0	36.963253	36.793926	36.841644
21-09-17 17:20	0	36.641216	36.68226	36.5775
21-09-17 17:30	0	36.648136	36.908497	36.707153
21-09-17 17:40	0	36.45269	36.983448	36.935905
21-09-17 17:50	0	36.936104	37.002583	36.771027
21-09-17 18:00	0	36.857563	37.040092	37.021187
21-09-17 18:10	0	36.818123	36.742065	36.69692
21-09-17 18:20	0	36.542793	36.685875	36.49893
21-09-17 18:30	0	36.998116	36.89551	36.418255
21-09-17 18:40	0	36.602806	37.148415	36.423172
21-09-17 18:50	0	36.528828	37.203243	36.46228
21-09-17 19:00	0	36.513645	37.299805	36.59724
21-09-17 19:10	0	36.58862	36.962963	36.6819
21-09-17 19:20	0	36.89215	36.555046	36.87812
21-09-17 19:30	0	37.1529	36.35543	36.859547
21-09-17 19:40	0	37.115704	36.810497	37.104877
21-09-17 19:50	0	36.769814	36.98754	37.029533
21-09-17 20:00	0	37.194645	37.11922	36.544003
21-09-17 20:10	0	37.26639	37.028236	36.534527
21-09-17 20:20	0	37.152626	37.019352	36.6341
21-09-17 20:30	0	37.197044	37.243958	36.988514
21-09-17 20:40	0	37.266445	37.281845	37.317726
21-09-17 20:50	0	37.17997	37.374763	37.047935
21-09-17 21:00	0	37.13505	37.33445	37.042873
21-09-17 21:10	0	37.352524	37.104546	36.841194
21-09-17 21:20	0	37.30898	37.048862	36.832104
21-09-17 21:30	0	37.21977	37.52148	36.71216
21-09-17 21:40	0	37.1443	37.661854	36.577206
21-09-17 21:50	0	37.171677	37.349632	36.848232
21-09-17 22:00	0	37.231243	37.51056	37.05005
21-09-17 22:10	0	37.19188	37.38427	36.9035
21-09-17 22:20	0	37.488808	37.46218	36.842484
21-09-17 22:30	0	37.29136	37.56884	36.626534
21-09-17 22:40	0	37.47779	37.515022	36.69727
21-09-17 22:50	0	37.301994	37.4241	36.460636
21-09-17 23:00	0	37.18451	37.388218	36.59577
21-09-17 23:10	0	37.016075	37.527107	36.67535
21-09-17 23:20	0	37.378105	37.48732	36.84752
21-09-17 23:30	0	37.268883	37.490795	36.96519
21-09-17 23:40	0	37.17521	37.486412	37.02347
21-09-17 23:50	0	36.72773	37.42948	37.102287
21-09-18 00:00	0	36.700695	37.190468	36.93013
21-09-18 00:10	0	37.090973	37.416122	36.780697
21-09-18 00:20	0	37.478844	37.453	36.650276
21-09-18 00:30	0	37.406044	37.37319	36.941277
21-09-18 00:40	0	37.425014	37.536854	36.74421
21-09-18 00:50	0	37.570423	37.305824	36.645195
21-09-18 01:00	0	37.575176	37.50762	36.843956
21-09-18 01:10	0	37.5024	37.739315	36.911118
21-09-18 01:20	0	37.8325	37.808178	37.30006
21-09-18 01:30	0	38.137398	37.574005	37.57563
21-09-18 01:40	0	37.767048	37.708252	37.535225
21-09-18 01:50	0	37.718998	37.595623	37.318386
21-09-18 02:00	0	37.552593	37.59195	37.243507
21-09-18 02:10	0	37.272606	37.677822	37.349373
21-09-18 02:20	0	37.779297	37.5811	37.260498
21-09-18 02:30	0	37.581047	37.557205	36.990784
21-09-18 02:40	0	37.947697	37.50018	37.019756
21-09-18 02:50	0	37.790447	37.468292	37.253826
21-09-18 03:00	0	37.334187	37.471386	37.08854
21-09-18 03:10	0	37.52101	37.302048	37.13679
21-09-18 03:20	0	37.727818	37.253777	37.249287
21-09-18 03:30	0	37.622017	37.325478	37.200775
21-09-18 03:40	0	37.570522	37.391483	37.420372
21-09-18 03:50	0	37.71395	37.05071	37.45053
21-09-18 04:00	0	37.8122	37.279003	37.633675
21-09-18 04:10	0	37.685463	37.65866	37.75232
21-09-18 04:20	0	37.301678	37.621433	37.69171
21-09-18 04:30	0	37.56255	37.670856	37.401985
21-09-18 04:40	0	37.739735	37.599224	37.65165
21-09-18 04:50	0	37.973167	37.45008	37.539722
21-09-18 05:00	0	37.95549	37.431023	37.65547
21-09-18 05:10	0	37.997883	37.556953	37.70799
21-09-18 05:20	0	37.94683	37.55256	37.741264
21-09-18 05:30	0	37.751427	37.504547	37.814453
21-09-18 05:40	0	38.01487	37.66061	37.87868
21-09-18 05:50	0	38.054985	37.49779	37.829628
21-09-18 06:00	0	37.922924	37.87293	37.450027
21-09-18 06:10	0	37.6923	37.83355	37.31081
21-09-18 06:20	0	37.631813	37.791252	37.183174
21-09-18 06:30	0	37.853348	37.486523	37.01427
21-09-18 06:40	0	37.657066	37.396126	36.830128
21-09-18 06:50	0	37.587273	37.2136	36.99911
21-09-18 07:00	1	37.44081	37.238335	36.522423
21-09-18 07:10	1	37.317497	37.172344	35.717213
21-09-18 07:20	1	37.290627	37.277496	36.558956
21-09-18 07:30	1	37.42608	37.21815	36.49787
21-09-18 07:40	1	37.0104	37.23899	36.312523
21-09-18 07:50	1	36.56655	37.284706	36.474907
21-09-18 08:00	1	36.521267	37.253223	36.447987
21-09-18 08:10	1	36.585693	37.012417	36.16597
21-09-18 08:20	1	36.599632	37.055286	36.051933
21-09-18 08:30	1	36.80078	35.817234	36.289772
21-09-18 08:40	1	36.8975	37.017788	36.261696
21-09-18 08:50	1	36.628445	36.95509	36.577812
21-09-18 09:00	1	36.54934	36.28201	36.515587
21-09-18 09:10	1	36.764893	36.20826	36.358124
21-09-18 09:20	1	37.213768	36.395084	36.31451
21-09-18 09:30	1	36.608192	36.58498	36.5207
21-09-18 09:40	1	36.441753	36.340202	36.709225
21-09-18 09:50	1	36.41314	36.464016	36.608013
21-09-18 10:00	1	36.918503	36.466682	36.066635
21-09-18 10:10	1	36.994503	36.528164	36.384697
21-09-18 10:20	1	37.043568	36.563866	36.725624
21-09-18 10:30	1	36.887978	36.51662	36.79669
21-09-18 10:40	1	36.986305	36.564117	36.9348
21-09-18 10:50	1	37.270714	37.029118	37.121246
21-09-18 11:00	1	37.2264	37.366234	37.1495
21-09-18 11:10	1	37.13249	37.20091	36.85853
21-09-18 11:20	1	37.01636	37.081604	37.17389
21-09-18 11:30	1	36.810673	36.81793	36.65331
21-09-18 11:40	1	36.64828	37.155037	37.015
21-09-18 11:50	1	36.742638	37.29255	37.243233
21-09-18 12:00	1	36.581978	37.389133	37.172382
21-09-18 12:10	1	36.788994	37.226105	36.67701
21-09-18 12:20	1	37.172447	36.83129	36.129364
21-09-18 12:30	1	36.894672	36.607697	35.944496
21-09-18 12:40	1	36.694435	36.509785	36.30805
21-09-18 12:50	1	37.00917	36.57227	36.35037
21-09-18 13:00	1	37.107742	36.413616	36.132317
21-09-18 13:10	1	36.934486	36.81476	36.850178
21-09-18 13:20	1	37.07342	36.94947	37.011757
21-09-18 13:30	1	36.83015	36.95575	36.70495
21-09-18 13:40	1	36.16128	37.16911	36.46279
21-09-18 13:50	1	36.989582	36.958652	36.44718
21-09-18 14:00	1	37.066734	36.619576	36.250042
21-09-18 14:10	1	36.700035	36.461544	36.040398
21-09-18 14:20	1	36.94799	36.758236	36.427917
21-09-18 14:30	1	36.80179	36.697712	36.48752
21-09-18 14:40	1	36.643173	36.51305	36.397346
21-09-18 14:50	1	36.71389	36.6109	36.741257
21-09-18 15:00	1	37.079994	36.59999	36.272606
21-09-18 15:10	1	37.11763	36.647778	36.418915
21-09-18 15:20	1	37.215733	36.707027	36.90338
21-09-18 15:30	1	36.891724	36.77191	37.266716
21-09-18 15:40	1	36.73906	36.415184	37.06991
21-09-18 15:50	1	36.50819	36.57708	36.700386
21-09-18 16:00	1	36.363304	36.982185	36.563824
21-09-18 16:10	1	36.6762	36.79788	36.436005
21-09-18 16:20	1	37.01051	36.55903	36.364132
21-09-18 16:30	1	36.85372	36.130363	36.680416
21-09-18 16:40	1	36.819572	36.92071	36.635494
21-09-18 16:50	1	36.96821	37.238625	36.451164
21-09-18 17:00	1	37.196342	37.1616	36.7846
21-09-18 17:10	1	36.59852	37.0	37.04077
21-09-18 17:20	1	36.760933	36.8799	36.839466
21-09-18 17:30	1	37.06872	36.750366	36.25933
21-09-18 17:40	1	37.173824	36.648567	36.471375
21-09-18 17:50	1	37.444675	36.674995	36.31062
21-09-18 18:00	1	37.01095	37.01998	36.57062
21-09-18 18:10	1	36.994625	36.875618	36.394966
21-09-18 18:20	1	37.09479	36.63632	36.18213
21-09-18 18:30	1	36.843777	36.700417	36.491997
21-09-18 18:40	1	36.5281	37.10125	36.43489
21-09-18 18:50	1	36.914333	37.0028	36.446846
21-09-18 19:00	1	37.268883	36.82818	36.710182
21-09-18 19:10	1	37.179695	36.78474	37.212105
21-09-18 19:20	1	37.17077	37.11646	37.32038
21-09-18 19:30	1	37.296883	37.517982	37.43125
21-09-18 19:40	1	37.129734	37.461143	37.001637
21-09-18 19:50	1	37.07772	37.433395	36.942894
21-09-18 20:00	1	37.312073	37.180218	36.93364
21-09-18 20:10	1	37.458183	37.445854	37.081936
21-09-18 20:20	1	37.311333	37.596622	37.107574
21-09-18 20:30	1	37.163044	37.640495	36.998177
21-09-18 20:40	1	37.10547	37.39631	36.709682
21-09-18 20:50	1	36.924496	37.29766	36.66512
21-09-18 21:00	1	37.22232	37.41478	36.55541
21-09-18 21:10	1	37.025208	37.43044	36.7851
21-09-18 21:20	1	37.11695	37.495293	36.927174
21-09-18 21:30	1	37.196964	37.394615	37.15208
21-09-18 21:40	1	37.402233	37.352352	37.00658
21-09-18 21:50	1	37.135475	37.312206	37.06578
21-09-18 22:00	1	37.16801	37.29703	37.28912
21-09-18 22:10	1	37.222393	36.930187	37.044285
21-09-18 22:20	1	37.251606	36.976578	37.012966
21-09-18 22:30	1	37.217182	37.212185	37.06098
21-09-18 22:40	1	37.464195	37.46792	36.993847
21-09-18 22:50	1	38.18972	37.104248	37.014435
21-09-18 23:00	1	37.39259	36.779613	36.952236
21-09-18 23:10	1	37.17235	36.957146	36.836082
21-09-18 23:20	1	37.1567	36.893135	36.757595
21-09-18 23:30	1	37.094234	36.960285	36.878365
21-09-18 23:40	1	37.38343	37.107113	37.24784
21-09-18 23:50	1	37.558075	37.351307	37.33515
21-09-19 00:00	1	37.457787	37.627056	37.226376
21-09-19 00:10	1	37.462563	37.682888	37.10038
21-09-19 00:20	1	37.148766	37.52626	37.151268
21-09-19 00:30	1	37.540974	37.64538	37.351967
21-09-19 00:40	1	37.61201	37.398876	37.390892
21-09-19 00:50	1	37.113594	37.447945	37.26281
21-09-19 01:00	1	37.814396	37.53622	37.06862
21-09-19 01:10	1	37.95068	37.48305	36.706905
21-09-19 01:20	1	37.83363	37.545845	36.980473
21-09-19 01:30	1	38.0687	37.55655	36.921967
21-09-19 01:40	1	38.16137	37.5866	37.069557
21-09-19 01:50	1	38.15241	37.995464	36.833153
21-09-19 02:00	1	38.040535	37.78143	37.05288
21-09-19 02:10	1	38.10271	37.789608	36.931618
21-09-19 02:20	1	38.00939	37.592766	37.090675
21-09-19 02:30	1	37.466835	37.547478	37.32972
21-09-19 02:40	1	37.424217	37.475117	37.255733
21-09-19 02:50	1	37.32087	37.408096	37.02023
21-09-19 03:00	1	37.30884	37.37664	37.05616
21-09-19 03:10	1	37.14635	37.415943	36.834602
21-09-19 03:20	1	37.388702	37.597195	37.255913
21-09-19 03:30	1	37.44413	37.21774	37.375908
21-09-19 03:40	1	37.089535	37.37213	37.54756
21-09-19 03:50	1	37.219337	37.45436	37.684013
21-09-19 04:00	1	37.266968	37.239937	37.835606
21-09-19 04:10	1	37.24295	37.274513	37.717392
21-09-19 04:20	1	37.412468	37.41827	37.631332
21-09-19 04:30	1	37.32885	37.347984	37.445717
21-09-19 04:40	1	37.38154	37.394714	37.435905
21-09-19 04:50	1	37.9088	37.39433	37.64265
21-09-19 05:00	1	38.022987	37.78408	37.87455
21-09-19 05:10	1	37.90951	37.858437	37.960983
21-09-19 05:20	1	38.186092	37.97931	37.567513
21-09-19 05:30	1	38.027485	37.826	37.846676
21-09-19 05:40	1	37.583	37.725952	37.59092
21-09-19 05:50	1	37.777	37.56594	37.09725
21-09-19 06:00	1	37.870426	37.497246	36.906845
21-09-19 06:10	1	37.84449	37.65974	36.61286
21-09-19 06:20	1	37.316425	37.531296	36.710022
21-09-19 06:30	1	37.143055	37.47328	36.72885
21-09-19 06:40	1	37.426743	37.514244	36.60252
21-09-19 06:50	1	37.246136	37.29446	36.822956
21-09-19 07:00	2	36.723545	36.79461	37.095463
21-09-19 07:10	2	36.966515	36.997677	36.86646
21-09-19 07:20	2	37.10428	36.889294	36.32692
21-09-19 07:30	2	36.871716	36.98353	36.213005
21-09-19 07:40	2	36.85824	37.13609	36.295506
21-09-19 07:50	2	36.815887	37.190876	36.344555
21-09-19 08:00	2	36.886208	37.277855	36.12257
21-09-19 08:10	2	37.04293	37.322044	36.312874
21-09-19 08:20	2	36.532135	37.238995	36.43775
21-09-19 08:30	2	36.555664	36.83718	36.507057
21-09-19 08:40	2	36.96383	35.42997	36.74715
21-09-19 08:50	2	37.193817	36.304432	36.795193
21-09-19 09:00	2	37.248344	36.165234	36.86516
21-09-19 09:10	2	37.18031	36.291378	36.664474
21-09-19 09:20	2	37.254406	36.6939	36.57919
21-09-19 09:30	2	36.925068	36.443413	36.535957
21-09-19 09:40	2	36.87611	36.907078	36.957024
21-09-19 09:50	2	36.74771	37.078194	36.666023
21-09-19 10:00	2	36.951855	37.21476	36.957798
21-09-19 10:10	2	36.98406	36.69287	36.78443
21-09-19 10:20	2	36.831818	36.620125	37.138283
21-09-19 10:30	2	36.537167	36.84984	37.187355
21-09-19 10:40	2	36.74875	36.67696	37.34052
21-09-19 10:50	2	37.236366	36.846397	37.203728
21-09-19 11:00	2	37.41156	37.03404	36.67266
21-09-19 11:10	2	37.170395	36.45552	36.75144
21-09-19 11:20	2	36.67038	36.96934	36.71934
21-09-19 11:30	2	36.62438	37.094074	37.120247
21-09-19 11:40	2	36.974144	36.810127	37.073555
21-09-19 11:50	2	36.831432	36.75628	37.0256
21-09-19 12:00	2	36.61486	37.15414	37.317806
21-09-19 12:10	2	37.042805	37.103523	37.49391
21-09-19 12:20	2	37.007767	36.94442	36.69626
21-09-19 12:30	2	37.023983	37.131847	36.47884
21-09-19 12:40	2	37.252766	37.1511	36.88136
21-09-19 12:50	2	37.168877	37.150196	36.98413
21-09-19 13:00	2	37.17363	37.338123	36.502407
21-09-19 13:10	2	36.764637	36.772633	36.513893
21-09-19 13:20	2	36.872585	36.501804	36.862736
21-09-19 13:30	2	36.711357	36.712154	36.657005
21-09-19 13:40	2	36.73611	36.484875	36.245407
21-09-19 13:50	2	36.871002	36.656292	36.406975
21-09-19 14:00	2	37.07926	36.89131	36.641945
21-09-19 14:10	2	37.2118	36.908363	36.665123
21-09-19 14:20	2	37.215813	37.024055	36.658
21-09-19 14:30	2	36.738407	37.19624	36.757824
21-09-19 14:40	2	37.056633	37.055275	36.841564
21-09-19 14:50	2	37.305927	36.482853	36.83546
21-09-19 15:00	2	37.31656	36.76843	36.851128
21-09-19 15:10	2	37.301872	37.15612	36.8852
21-09-19 15:20	2	37.174126	36.269917	36.76177
21-09-19 15:30	2	37.190163	36.611202	36.780567
21-09-19 15:40	2	36.621353	37.057922	36.547157
21-09-19 15:50	2	37.002224	36.91836	36.702435
21-09-19 16:00	2	36.665794	36.79171	36.642273
21-09-19 16:10	2	36.291367	37.00161	36.895237
21-09-19 16:20	2	36.60191	36.569664	37.013474
21-09-19 16:30	2	36.46138	36.59999	37.044075
21-09-19 16:40	2	36.555676	36.869713	36.85058
21-09-19 16:50	2	36.57926	36.872223	36.732307
21-09-19 17:00	2	36.788548	36.800068	36.213966
21-09-19 17:10	2	37.052185	36.826035	36.76168
21-09-19 17:20	2	37.12458	36.613995	37.05766
21-09-19 17:30	2	37.115906	36.72566	36.947414
21-09-19 17:40	2	36.74639	37.127117	36.462826
21-09-19 17:50	2	37.005825	36.939754	36.32919
21-09-19 18:00	2	36.727345	37.23212	36.35499
21-09-19 18:10	2	36.982338	37.406143	36.553307
21-09-19 18:20	2	37.184708	37.081074	36.647804
21-09-19 18:30	2	37.17992	37.29057	36.66153
21-09-19 18:40	2	36.22056	37.336437	36.71882
21-09-19 18:50	2	36.62063	37.32708	36.72128
21-09-19 19:00	2	36.923985	36.9616	36.932602
21-09-19 19:10	2	36.96824	36.97197	36.500435
21-09-19 19:20	2	36.866604	37.18344	36.943565
21-09-19 19:30	2	37.053825	37.238182	36.755386
21-09-19 19:40	2	37.07084	37.32375	36.932003
21-09-19 19:50	2	37.06576	37.578773	36.765007
21-09-19 20:00	2	37.190453	37.18383	36.89324
21-09-19 20:10	2	37.393394	36.789665	36.908424
21-09-19 20:20	2	37.47867	37.190098	36.97687
21-09-19 20:30	2	37.288864	36.85456	36.956646
21-09-19 20:40	2	37.294525	36.96386	36.856335
21-09-19 20:50	2	37.018044	37.078407	36.864403
21-09-19 21:00	2	36.963272	36.750267	37.314606
21-09-19 21:10	2	37.00681	36.94175	37.654438
21-09-19 21:20	2	37.14413	37.17512	37.628086
21-09-19 21:30	2	37.064793	36.99101	37.622643
21-09-19 21:40	2	37.069645	36.982777	37.337074
21-09-19 21:50	2	37.207127	37.037445	37.048725
21-09-19 22:00	2	37.386623	36.97772	36.885185
21-09-19 22:10	2	37.18238	36.814217	36.86798
21-09-19 22:20	2	37.08345	37.016346	36.854675
21-09-19 22:30	2	37.009575	37.187523	36.945
21-09-19 22:40	2	37.165993	37.35581	36.96184
21-09-19 22:50	2	37.240757	37.122902	37.02215
21-09-19 23:00	2	37.06993	36.99214	37.010464
21-09-19 23:10	2	37.02005	37.509243	37.17723
21-09-19 23:20	2	36.756508	37.39435	37.27286
21-09-19 23:30	2	37.161232	37.216198	37.525143
21-09-19 23:40	2	37.70653	37.017944	37.786156
21-09-19 23:50	2	37.44565	37.224686	37.36972
21-09-20 00:00	2	37.292625	37.205864	37.519405
21-09-20 00:10	2	37.35731	37.36886	37.400036
21-09-20 00:20	2	37.359203	37.438984	37.445953
21-09-20 00:30	2	37.739746	37.556377	37.382164
21-09-20 00:40	2	37.66613	37.55592	36.999306
21-09-20 00:50	2	37.45695	37.49605	37.322823
21-09-20 01:00	2	37.67224	37.490166	37.554527
21-09-20 01:10	2	37.962833	37.52379	37.258244
21-09-20 01:20	2	37.80833	37.706276	37.317318
21-09-20 01:30	2	37.946655	38.01438	37.2005
21-09-20 01:40	2	37.96813	38.033375	37.08853
21-09-20 01:50	2	38.185432	38.075245	37.45279
21-09-20 02:00	2	38.50393	38.520844	37.540928
21-09-20 02:10	2	38.479053	38.505444	37.718407
21-09-20 02:20	2	38.32142	38.394905	37.97322
21-09-20 02:30	2	38.221214	38.144413	37.972084
21-09-20 02:40	2	38.095562	37.85577	37.779774
21-09-20 02:50	2	38.078888	38.056602	37.593594
21-09-20 03:00	2	37.988792	37.93867	37.44092
21-09-20 03:10	2	37.666893	38.33263	37.220444
21-09-20 03:20	2	37.623764	38.139523	37.220734
21-09-20 03:30	2	37.57859	37.914894	36.845352
21-09-20 03:40	2	37.36637	37.55199	37.078964
21-09-20 03:50	2	37.696434	37.66375	37.255188
21-09-20 04:00	2	37.64156	37.475758	37.068718
21-09-20 04:10	2	37.362206	37.567383	37.07305
21-09-20 04:20	2	37.261757	37.742817	37.031105
21-09-20 04:30	2	37.35426	37.60252	36.76478
21-09-20 04:40	2	37.346	37.485706	36.964355
21-09-20 04:50	2	37.545815	37.4794	37.03882
21-09-20 05:00	2	38.01984	37.507656	37.16062
21-09-20 05:10	2	38.039555	37.836327	37.479717
21-09-20 05:20	2	38.058693	37.84047	37.518524
21-09-20 05:30	2	37.828426	37.931	37.825962
21-09-20 05:40	2	37.916084	37.590694	37.946854
21-09-20 05:50	2	37.94536	37.70465	37.8215
21-09-20 06:00	2	37.961037	37.764427	37.347202
21-09-20 06:10	2	38.008812	37.55002	37.13744
21-09-20 06:20	2	37.73222	37.574512	37.450665
21-09-20 06:30	2	37.338505	37.582367	37.38172
21-09-20 06:40	2	37.044556	37.285614	37.517338
21-09-20 06:50	2	37.270058	37.115395	37.281605
21-09-20 07:00	3	37.14899	37.20398	36.95845
21-09-20 07:10	3	37.22905	37.232567	36.696445
21-09-20 07:20	3	37.08149	37.0299	36.972878
21-09-20 07:30	3	36.68594	37.023357	37.25492
21-09-20 07:40	3	36.64535	36.870014	37.178432
21-09-20 07:50	3	37.0113	37.045277	36.73464
21-09-20 08:00	3	37.045204	37.170326	36.592216
21-09-20 08:10	3	36.779865	37.2536	36.335197
21-09-20 08:20	3	36.820038	37.298923	36.312916
21-09-20 08:30	3	37.2334	37.39108	36.83016
21-09-20 08:40	3	37.416077	37.297264	36.997444
21-09-20 08:50	3	37.024834	37.0225	36.64301
21-09-20 09:00	3	36.876404	36.406975	36.80294
21-09-20 09:10	3	36.69567	36.36559	36.897026
21-09-20 09:20	3	36.344933	36.017338	36.937317
21-09-20 09:30	3	36.212822	36.38173	37.006435
21-09-20 09:40	3	36.450737	36.574688	36.94965
21-09-20 09:50	3	36.760868	36.67693	36.908535
21-09-20 10:00	3	37.20234	36.6096	36.711082
21-09-20 10:10	3	37.406414	36.30665	36.809807
21-09-20 10:20	3	37.28533	36.49543	36.753265
21-09-20 10:30	3	36.74966	36.5873	36.42645
21-09-20 10:40	3	36.56112	36.91653	36.282433
21-09-20 10:50	3	36.51469	36.809563	36.341194
21-09-20 11:00	3	36.880272	36.487663	36.52146
21-09-20 11:10	3	37.03143	36.9233	36.40299
21-09-20 11:20	3	36.996193	36.858894	36.689598
21-09-20 11:30	3	36.903664	36.709484	37.000053
21-09-20 11:40	3	36.670345	36.643883	37.167904
21-09-20 11:50	3	36.611153	36.72375	37.095238
21-09-20 12:00	3	37.014835	37.05331	37.345512
21-09-20 12:10	3	36.69845	37.174316	37.344574
21-09-20 12:20	3	36.93495	37.443142	37.64373
21-09-20 12:30	3	37.045525	36.85447	37.617115
21-09-20 12:40	3	36.88717	37.040016	37.525425
21-09-20 12:50	3	36.964176	37.166973	37.256924
21-09-20 13:00	3	37.159397	37.228207	36.55129
21-09-20 13:10	3	37.262188	37.19515	36.928535
21-09-20 13:20	3	37.131054	37.139095	36.61217
21-09-20 13:30	3	37.241272	37.054558	37.07494
21-09-20 13:40	3	37.321606	36.96994	37.148857
21-09-20 13:50	3	37.125473	36.841393	36.853626
21-09-20 14:00	3	37.11538	37.04909	36.332996
21-09-20 14:10	3	37.01867	36.838818	36.62361
21-09-20 14:20	3	36.946083	37.088383	36.782295
21-09-20 14:30	3	36.994568	37.109653	36.868233
21-09-20 14:40	3	36.751587	36.934006	36.673824
21-09-20 14:50	3	36.744865	36.67667	36.547646
21-09-20 15:00	3	37.14528	36.914845	36.499638
21-09-20 15:10	3	36.813145	37.07621	36.664104
21-09-20 15:20	3	36.546078	37.141365	36.37678
21-09-20 15:30	3	36.614536	36.68324	36.31582
21-09-20 15:40	3	37.341362	37.04574	36.92559
21-09-20 15:50	3	37.69904	37.50592	37.891823
21-09-20 16:00	3	37.617317	37.48034	37.76554
21-09-20 16:10	3	37.69656	37.56508	37.720585
21-09-20 16:20	3	37.61748	37.496815	37.621117
21-09-20 16:30	3	37.394447	37.392582	37.4041
21-09-20 16:40	3	37.296898	37.167923	37.00473
21-09-20 16:50	3	37.08157	37.209522	36.95877
21-09-20 17:00	3	37.18124	37.385845	36.67639
21-09-20 17:10	3	37.026024	37.473995	36.57328
21-09-20 17:20	3	37.29458	37.321083	36.2799
21-09-20 17:30	3	37.460457	36.983055	36.231308
21-09-20 17:40	3	37.378967	36.903236	36.53305
21-09-20 17:50	3	36.604626	37.19818	36.48922
21-09-20 18:00	3	36.50449	36.71421	36.41592
21-09-20 18:10	3	36.428963	36.916412	36.659378
21-09-20 18:20	3	36.299442	36.689106	36.85009
21-09-20 18:30	3	36.67611	36.489746	36.66218
21-09-20 18:40	3	37.080788	36.583076	36.66145
21-09-20 18:50	3	37.23234	37.14541	36.686363
21-09-20 19:00	3	37.161682	37.359444	36.93207
21-09-20 19:10	3	37.390854	37.41938	36.718563
21-09-20 19:20	3	37.067295	37.303047	36.804688
21-09-20 19:30	3	37.333427	37.159107	36.507748
21-09-20 19:40	3	37.329834	37.060795	36.28819
21-09-20 19:50	3	37.421715	37.31249	36.914253
21-09-20 20:00	3	36.891403	37.377853	36.971836
21-09-20 20:10	3	36.84651	37.184635	37.207798
21-09-20 20:20	3	37.12049	37.375336	37.412056
21-09-20 20:30	3	37.335297	37.390663	37.338646
21-09-20 20:40	3	37.258347	37.25993	37.151833
21-09-20 20:50	3	37.121216	37.26134	36.92253
21-09-20 21:00	3	37.04538	37.253685	36.87722
21-09-20 21:10	3	36.98211	37.238037	36.80204
21-09-20 21:20	3	37.262352	37.111652	37.312153
21-09-20 21:30	3	36.76072	36.93757	37.048996
21-09-20 21:40	3	37.11804	36.982338	36.934906
21-09-20 21:50	3	37.361423	37.168198	37.09724
21-09-20 22:00	3	36.72097	37.215218	37.09577
21-09-20 22:10	3	36.69412	36.86569	36.623512
21-09-20 22:20	3	37.05048	37.02856	36.72425
21-09-20 22:30	3	36.597176	36.513783	36.827614
21-09-20 22:40	3	37.381443	36.65356	37.18412
21-09-20 22:50	3	37.309456	36.77442	37.119972
21-09-20 23:00	3	37.281094	37.215706	37.25917
21-09-20 23:10	3	37.185085	37.237644	37.56146
21-09-20 23:20	3	37.16307	37.088684	37.234467
21-09-20 23:30	3	37.087215	37.209553	37.060963
21-09-20 23:40	3	37.36631	37.41431	36.64718
21-09-20 23:50	3	37.714146	37.392555	37.070454
21-09-21 00:00	3	37.352795	37.295708	37.250854
21-09-21 00:10	3	37.320717	37.413948	37.49366
21-09-21 00:20	3	37.049995	37.47976	37.171425
21-09-21 00:30	3	37.30772	37.361618	37.152184
21-09-21 00:40	3	37.283047	37.331978	37.055965
21-09-21 00:50	3	37.356422	37.703636	36.959087
21-09-21 01:00	3	37.739677	38.06245	36.722008
21-09-21 01:10	3	37.45333	37.527214	36.804443
21-09-21 01:20	3	37.470367	37.357037	36.92506
21-09-21 01:30	3	37.760994	37.54831	37.04235
21-09-21 01:40	3	37.764923	37.421547	37.089046
21-09-21 01:50	3	37.662624	37.512596	37.280937
21-09-21 02:00	3	37.690105	37.79921	37.347984
21-09-21 02:10	3	37.861465	38.155373	37.368923
21-09-21 02:20	3	38.181263	38.127632	37.62263
21-09-21 02:30	3	38.139175	38.032593	37.74956
21-09-21 02:40	3	37.772762	37.900284	37.944088
21-09-21 02:50	3	37.771496	37.99807	38.052795
21-09-21 03:00	3	38.149952	38.197266	38.139244
21-09-21 03:10	3	38.217037	38.30543	38.03173
21-09-21 03:20	3	37.768658	38.212433	38.02408
21-09-21 03:30	3	37.6457	38.232964	38.11219
21-09-21 03:40	3	37.713573	38.215504	37.829445
21-09-21 03:50	3	37.52324	38.010014	37.63028
21-09-21 04:00	3	37.614025	37.678577	37.083885
21-09-21 04:10	3	37.57666	37.496815	36.586906
21-09-21 04:20	3	37.459084	37.44638	37.188057
21-09-21 04:30	3	37.19006	37.516308	37.003796
21-09-21 04:40	3	37.300205	37.47513	36.58577
21-09-21 04:50	3	37.356415	37.781544	37.25211
21-09-21 05:00	3	37.629612	38.09658	37.864803
21-09-21 05:10	3	37.747215	37.82323	37.76284
21-09-21 05:20	3	37.825813	37.190796	37.442223
21-09-21 05:30	3	37.624424	37.309605	37.247864
21-09-21 05:40	3	37.810402	37.266335	37.120556
21-09-21 05:50	3	37.853706	37.255367	36.791782
21-09-21 06:00	3	37.916973	37.226074	36.46743
21-09-21 06:10	3	37.894844	36.99688	36.363605
21-09-21 06:20	3	37.215534	37.049335	36.561974
21-09-21 06:30	3	37.21644	36.92024	36.856117
21-09-21 06:40	3	37.367348	37.081417	36.560787
21-09-21 06:50	3	37.553497	36.76837	36.37167
21-09-21 07:00	4	37.354862	36.807182	36.67945
21-09-21 07:10	4	37.133923	36.996468	36.888535
21-09-21 07:20	4	36.849083	37.240067	36.44343
21-09-21 07:30	4	36.775898	37.07888	36.930367
21-09-21 07:40	4	37.028698	37.133247	36.960552
21-09-21 07:50	4	36.996815	37.11473	36.476215
21-09-21 08:00	4	36.85565	37.188667	36.653812
21-09-21 08:10	4	37.139374	37.04387	36.80332
21-09-21 08:20	4	37.015724	37.05159	36.69268
21-09-21 08:30	4	36.71176	36.743755	36.568962
21-09-21 08:40	4	36.691223	36.893257	36.62611
21-09-21 08:50	4	37.13859	37.284237	36.566967
21-09-21 09:00	4	37.364773	37.002007	36.274178
21-09-21 09:10	4	37.0565	36.86191	35.88933
21-09-21 09:20	4	37.017815	37.048508	36.013878
21-09-21 09:30	4	37.026974	36.923744	36.29639
21-09-21 09:40	4	37.15234	36.95412	36.519558
21-09-21 09:50	4	37.350758	36.591606	36.55787
21-09-21 10:00	4	36.81935	36.48481	36.28164
21-09-21 10:10	4	36.979168	36.73966	36.319572
21-09-21 10:20	4	37.156673	36.993084	37.112946
21-09-21 10:30	4	37.3807	37.16479	37.341507
21-09-21 10:40	4	37.12688	37.13685	37.4416
21-09-21 10:50	4	37.326046	37.372322	37.343597
21-09-21 11:00	4	37.264946	36.970596	37.42628
21-09-21 11:10	4	37.01923	37.132545	37.070923
21-09-21 11:20	4	37.132744	37.073696	37.1446
21-09-21 11:30	4	36.90469	36.837353	37.03525
21-09-21 11:40	4	36.835594	37.073547	36.792946
21-09-21 11:50	4	36.766552	37.001255	37.014275
21-09-21 12:00	4	36.648933	37.049503	36.703625
21-09-21 12:10	4	36.754677	37.189705	36.466602
21-09-21 12:20	4	36.583668	37.098732	36.499855
21-09-21 12:30	4	36.564125	37.04023	35.831078
21-09-21 12:40	4	37.023773	37.061848	36.385445
21-09-21 12:50	4	37.21499	37.17805	36.789513
21-09-21 13:00	4	37.08084	37.299725	36.381317
21-09-21 13:10	4	36.93803	37.01067	36.066723
21-09-21 13:20	4	36.79627	37.20745	36.115982
21-09-21 13:30	4	36.717796	36.935802	36.75479
21-09-21 13:40	4	36.477837	36.767647	37.00061
21-09-21 13:50	4	36.845024	36.67738	36.74363
21-09-21 14:00	4	37.008633	36.638058	36.354675
21-09-21 14:10	4	36.80482	36.72425	36.322853
21-09-21 14:20	4	37.039284	36.582245	36.58404
21-09-21 14:30	4	36.61013	36.434174	36.678833
21-09-21 14:40	4	36.88218	36.510464	36.826332
21-09-21 14:50	4	36.82251	36.710472	37.18093
21-09-21 15:00	4	36.913445	36.821636	36.80149
21-09-21 15:10	4	36.985867	36.56339	36.68009
21-09-21 15:20	4	36.73359	36.574715	36.2248
21-09-21 15:30	4	36.632683	36.808544	36.43674
21-09-21 15:40	4	36.57952	36.775284	36.616417
21-09-21 15:50	4	36.66506	36.622734	36.29052
21-09-21 16:00	4	36.906464	36.930656	36.35761
21-09-21 16:10	4	37.350674	37.174316	36.551212
21-09-21 16:20	4	37.263374	37.182735	36.550697
21-09-21 16:30	4	36.635136	37.18644	36.54852
21-09-21 16:40	4	36.748573	36.658916	36.857468
21-09-21 16:50	4	36.74831	36.961086	37.154633
21-09-21 17:00	4	37.021027	36.92797	36.402397
21-09-21 17:10	4	36.718536	36.965324	36.479103
21-09-21 17:20	4	36.786827	37.076958	36.58837
21-09-21 17:30	4	36.644245	37.131813	36.70362
21-09-21 17:40	4	36.478905	37.11081	36.851665
21-09-21 17:50	4	37.035244	37.060036	36.737038
21-09-21 18:00	4	36.97818	36.95585	36.790108
21-09-21 18:10	4	37.12174	36.688145	36.555824
21-09-21 18:20	4	37.255898	36.57187	36.580555
21-09-21 18:30	4	37.353455	36.65975	36.531128
21-09-21 18:40	4	37.27569	36.884033	36.813263
21-09-21 18:50	4	37.108498	36.601402	36.56617
21-09-21 19:00	4	36.8023	36.388702	36.77363
21-09-21 19:10	4	37.23643	37.111595	36.6598
21-09-21 19:20	4	37.266582	37.42781	37.272835
21-09-21 19:30	4	37.52381	37.384308	37.50517
21-09-21 19:40	4	37.67681	37.445713	37.880104
21-09-21 19:50	4	37.268787	37.084896	37.88526
21-09-21 20:00	4	36.966557	37.02309	37.620552
21-09-21 20:10	4	37.015938	37.041016	37.511276
21-09-21 20:20	4	36.914467	37.31145	37.103348
21-09-21 20:30	4	36.91517	37.16118	37.25628
21-09-21 20:40	4	36.642998	37.201344	37.05471
21-09-21 20:50	4	36.61554	37.33233	36.974106
21-09-21 21:00	4	37.21613	37.35636	37.132385
21-09-21 21:10	4	36.923836	36.70342	36.784817
21-09-21 21:20	4	36.91788	36.806618	37.0601
21-09-21 21:30	4	36.745693	37.07489	36.867683
21-09-21 21:40	4	36.949295	37.11834	37.072956
21-09-21 21:50	4	37.362724	37.240044	37.14875
21-09-21 22:00	4	37.24573	37.32247	37.15087
21-09-21 22:10	4	36.994545	37.532574	37.081043
21-09-21 22:20	4	37.16643	37.5	37.040817
21-09-21 22:30	4	37.144436	37.506992	37.229954
21-09-21 22:40	4	37.293007	37.22421	37.307766
21-09-21 22:50	4	37.287464	37.240166	37.08797
21-09-21 23:00	4	36.92155	37.387684	37.030293
21-09-21 23:10	4	37.053875	37.431023	37.194878
21-09-21 23:20	4	37.210644	37.504696	37.90438
21-09-21 23:30	4	37.58132	37.54771	37.88351
21-09-21 23:40	4	37.252644	37.64655	37.81499
21-09-21 23:50	4	37.418297	37.40703	37.803776
21-09-22 00:00	4	37.590614	36.660465	37.611626
21-09-22 00:10	4	37.24008	36.752747	37.58213
21-09-22 00:20	4	37.451515	36.912205	37.085815
21-09-22 00:30	4	37.784363	37.185005	36.940163
21-09-22 00:40	4	37.815193	37.41039	36.860405
21-09-22 00:50	4	38.05627	37.406483	36.864304
21-09-22 01:00	4	38.252266	37.520103	36.80809
21-09-22 01:10	4	37.918247	37.40593	36.845493
21-09-22 01:20	4	37.972958	37.37696	37.062096
21-09-22 01:30	4	38.15759	37.377735	37.138786
21-09-22 01:40	4	38.21102	37.413662	37.202293
21-09-22 01:50	4	38.242157	37.571342	36.790394
21-09-22 02:00	4	38.049736	37.59644	36.619713
21-09-22 02:10	4	38.10529	37.582554	36.694668
21-09-22 02:20	4	38.180458	37.68531	36.734615
21-09-22 02:30	4	38.123165	37.930614	36.643394
21-09-22 02:40	4	37.876637	38.006523	37.046165
21-09-22 02:50	4	37.610798	38.21003	36.877846
21-09-22 03:00	4	37.16394	38.158684	36.958687
21-09-22 03:10	4	37.212013	38.204735	37.20406
21-09-22 03:20	4	37.32551	38.146805	37.353195
21-09-22 03:30	4	37.253353	38.23529	37.78365
21-09-22 03:40	4	37.28559	38.137783	37.955296
21-09-22 03:50	4	37.322617	38.12862	37.5166
21-09-22 04:00	4	36.997414	38.322563	37.141205
21-09-22 04:10	4	37.042435	38.060787	37.500263
21-09-22 04:20	4	37.29586	37.593693	37.75161
21-09-22 04:30	4	37.325172	37.1963	37.520332
21-09-22 04:40	4	37.138893	37.15092	37.379723
21-09-22 04:50	4	37.360546	37.17379	37.169353
21-09-22 05:00	4	37.715973	37.0297	37.383705
21-09-22 05:10	4	37.86645	37.129444	37.45628
21-09-22 05:20	4	38.106102	37.28738	37.244144
21-09-22 05:30	4	37.637173	37.4254	36.814816
21-09-22 05:40	4	37.630604	37.265633	36.547733
21-09-22 05:50	4	37.933697	37.08902	36.68104
21-09-22 06:00	4	38.173424	37.51449	36.6746
21-09-22 06:10	4	38.27936	37.941566	36.35144
21-09-22 06:20	4	38.00071	37.825302	36.279167
21-09-22 06:30	4	37.712383	37.703293	36.38464
21-09-22 06:40	4	37.68977	37.47057	36.55085
21-09-22 06:50	4	37.442207	37.462322	36.71824
21-09-22 07:00	5	37.481956	37.17634	36.984226
21-09-22 07:10	5	37.348473	37.04229	36.536793
21-09-22 07:20	5	36.964508	37.138702	36.309776
21-09-22 07:30	5	37.007027	36.892498	36.470947
21-09-22 07:40	5	37.079517	37.004948	36.41793
21-09-22 07:50	5	37.239063	37.043175	36.432003
21-09-22 08:00	5	36.924797	36.993202	36.966946
21-09-22 08:10	5	37.215622	37.342842	36.96928
21-09-22 08:20	5	37.22133	37.392162	36.978264
21-09-22 08:30	5	37.13566	37.157764	36.979893
21-09-22 08:40	5	36.818398	37.023506	36.80879
21-09-22 08:50	5	36.480286	36.762566	36.654514
21-09-22 09:00	5	36.672092	36.7278	36.54447
21-09-22 09:10	5	36.810402	36.76757	36.32398
21-09-22 09:20	5	36.83246	36.895752	36.3554
21-09-22 09:30	5	36.994694	36.739067	36.434166
21-09-22 09:40	5	36.400204	36.66755	36.53935
21-09-22 09:50	5	36.636806	36.448353	36.46884
21-09-22 10:00	5	36.505737	36.48286	36.39281
21-09-22 10:10	5	37.081482	36.679283	36.256157
21-09-22 10:20	5	37.16315	37.047935	36.370686
21-09-22 10:30	5	37.369774	37.175644	36.44406
21-09-22 10:40	5	36.918064	37.068336	36.358677
21-09-22 10:50	5	36.41963	36.576218	36.232704
21-09-22 11:00	5	36.87744	36.621277	36.156578
21-09-22 11:10	5	36.592785	36.74392	36.337635
21-09-22 11:20	5	36.87861	36.8553	36.600517
21-09-22 11:30	5	36.51286	37.02305	36.92175
21-09-22 11:40	5	36.391544	36.91055	36.434845
21-09-22 11:50	5	36.739677	37.049747	36.856926
21-09-22 12:00	5	36.667854	36.979847	37.291634
21-09-22 12:10	5	36.924873	37.186825	37.417244
21-09-22 12:20	5	36.9743	37.051823	37.2078
21-09-22 12:30	5	37.156364	36.849464	37.246685
21-09-22 12:40	5	37.05674	36.999554	36.782356
21-09-22 12:50	5	36.92964	37.028614	36.81491
21-09-22 13:00	5	36.877262	37.20114	36.850437
21-09-22 13:10	5	36.870033	36.56476	36.776913
21-09-22 13:20	5	36.690178	36.5386	36.85784
21-09-22 13:30	5	36.864094	36.46888	36.610962
21-09-22 13:40	5	36.926636	36.76363	36.296257
21-09-22 13:50	5	36.873882	36.82563	36.36599
21-09-22 14:00	5	36.65736	36.88223	36.368538
21-09-22 14:10	5	36.930965	36.29934	36.349026
21-09-22 14:20	5	37.04418	36.443516	36.44704
21-09-22 14:30	5	36.659714	36.794044	36.58938
21-09-22 14:40	5	36.665684	36.62418	36.9589
21-09-22 14:50	5	36.96851	36.414165	36.394787
21-09-22 15:00	5	37.358894	36.320923	36.790413
21-09-22 15:10	5	37.31002	36.221054	36.907894
21-09-22 15:20	5	37.128372	36.493057	37.009224
21-09-22 15:30	5	37.128414	36.560127	36.568687
21-09-22 15:40	5	36.8577	36.69593	36.42796
21-09-22 15:50	5	36.794	36.70931	36.427723
21-09-22 16:00	5	36.54934	36.647514	36.662796
21-09-22 16:10	5	36.50535	36.422173	36.615334
21-09-22 16:20	5	36.35499	36.610313	36.577553
21-09-22 16:30	5	36.4824	37.019768	36.63374
21-09-22 16:40	5	36.838173	36.928146	36.524742
21-09-22 16:50	5	37.080364	36.62019	36.845863
21-09-22 17:00	5	36.883545	36.6276	36.91445
21-09-22 17:10	5	36.91366	37.00035	36.84216
21-09-22 17:20	5	37.252033	36.827164	36.739002
21-09-22 17:30	5	36.929157	36.514793	36.358562
21-09-22 17:40	5	36.939377	36.714237	36.548523
21-09-22 17:50	5	36.923744	36.90502	36.661606
21-09-22 18:00	5	36.882393	36.755226	36.665897
21-09-22 18:10	5	37.055183	36.35457	36.33052
21-09-22 18:20	5	37.481224	36.63889	36.42052
21-09-22 18:30	5	37.131966	37.02014	36.526974
21-09-22 18:40	5	37.04953	37.15206	36.474945
21-09-22 18:50	5	37.268654	37.006924	36.48514
21-09-22 19:00	5	37.06827	36.576485	37.080025
21-09-22 19:10	5	36.89345	36.857864	37.278206
21-09-22 19:20	5	37.085537	37.009453	37.176426
21-09-22 19:30	5	37.50773	37.30029	37.191994
21-09-22 19:40	5	36.977715	37.455566	36.691536
21-09-22 19:50	5	37.136513	37.216007	36.88508
21-09-22 20:00	5	37.206535	37.29499	36.988186
21-09-22 20:10	5	37.05357	37.246162	36.79518
21-09-22 20:20	5	36.795185	37.304527	37.25219
21-09-22 20:30	5	37.083115	36.87749	36.960415
21-09-22 20:40	5	37.04391	36.90522	36.982635
21-09-22 20:50	5	36.89677	36.65303	36.960815
21-09-22 21:00	5	36.734043	36.873863	37.43972
21-09-22 21:10	5	36.95028	36.62815	37.695934
21-09-22 21:20	5	37.060482	36.733364	37.53709
21-09-22 21:30	5	36.985725	36.73374	37.38695
21-09-22 21:40	5	37.062145	37.032875	37.530685
21-09-22 21:50	5	37.206814	37.086765	37.319233
21-09-22 22:00	5	36.999603	37.176872	37.229736
21-09-22 22:10	5	36.93034	37.161427	37.056572
21-09-22 22:20	5	37.294334	37.31431	37.194664
21-09-22 22:30	5	36.719734	37.399178	37.376
21-09-22 22:40	5	36.66708	37.17229	37.168797
21-09-22 22:50	5	36.411278	37.32865	37.157356
21-09-22 23:00	5	36.380493	37.417725	36.904423
21-09-22 23:10	5	37.0393	37.36779	36.950203
21-09-22 23:20	5	37.231796	37.089653	36.78127
21-09-22 23:30	5	37.251244	37.240814	36.757637
21-09-22 23:40	5	37.21952	37.13192	36.175484
21-09-22 23:50	5	37.227154	37.087627	36.192627
21-09-23 00:00	5	36.841766	36.94816	36.775803
21-09-23 00:10	5	37.12386	36.900555	36.899395
21-09-23 00:20	5	37.399956	37.246895	37.11065
21-09-23 00:30	5	37.656105	37.438385	36.81688
21-09-23 00:40	5	37.39815	37.514454	36.97442
21-09-23 00:50	5	37.54668	37.552025	37.34484
21-09-23 01:00	5	38.03986	37.963757	37.631817
21-09-23 01:10	5	38.341316	37.750347	38.01556
21-09-23 01:20	5	38.35731	38.010933	38.064545
21-09-23 01:30	5	38.641384	37.565018	38.05484
21-09-23 01:40	5	38.5757	37.59594	38.157616
21-09-23 01:50	5	38.4448	37.765106	38.00051
21-09-23 02:00	5	38.332485	37.893684	38.181103
21-09-23 02:10	5	38.131737	37.49018	38.114124
21-09-23 02:20	5	38.343113	37.637108	37.988907
21-09-23 02:30	5	38.109097	37.809944	37.836296
21-09-23 02:40	5	38.135727	37.8359	37.88963
21-09-23 02:50	5	38.153934	38.26897	37.898827
21-09-23 03:00	5	37.972355	38.14562	38.08582
21-09-23 03:10	5	37.911415	38.09829	37.930603
21-09-23 03:20	5	37.318638	37.93421	37.688843
21-09-23 03:30	5	37.685307	37.662785	37.407417
21-09-23 03:40	5	37.06211	37.930786	37.279686
21-09-23 03:50	5	37.079185	37.86173	37.25655
21-09-23 04:00	5	36.99815	37.76024	36.688835
21-09-23 04:10	5	36.96003	37.630302	36.54896
21-09-23 04:20	5	37.261177	37.587482	36.58907
21-09-23 04:30	5	37.282185	37.58368	36.84413
21-09-23 04:40	5	37.023712	37.7459	37.008945
21-09-23 04:50	5	37.00899	37.941925	36.769585
21-09-23 05:00	5	37.333843	37.68847	36.798183
21-09-23 05:10	5	37.44835	37.299583	36.67823
21-09-23 05:20	5	37.819588	37.447933	36.701916
21-09-23 05:30	5	37.748028	37.38159	36.83727
21-09-23 05:40	5	37.629414	37.47102	36.694965
21-09-23 05:50	5	37.665264	37.061012	36.597576
21-09-23 06:00	5	37.884285	37.06192	36.56881
21-09-23 06:10	5	37.56426	37.03222	36.68313
21-09-23 06:20	5	37.835876	37.22413	36.498367
21-09-23 06:30	5	38.08584	37.482525	36.29956
21-09-23 06:40	5	38.01841	37.48782	36.479897
21-09-23 06:50	5	37.56877	37.42304	36.37432
21-09-23 07:00	6	37.253822	37.41167	36.714363
21-09-23 07:10	6	37.620678	37.497513	36.897526
21-09-23 07:20	6	37.036186	37.24329	36.94483
21-09-23 07:30	6	37.21914	36.938873	36.553673
21-09-23 07:40	6	37.453026	37.11178	36.43502
21-09-23 07:50	6	37.411964	37.134583	36.572556
21-09-23 08:00	6	37.455524	37.211166	36.662735
21-09-23 08:10	6	36.975986	37.32203	36.878273
21-09-23 08:20	6	37.23372	37.46866	36.60969
21-09-23 08:30	6	36.835033	37.412346	36.329903
21-09-23 08:40	6	36.536247	37.19989	36.37983
21-09-23 08:50	6	36.484276	37.220352	36.43215
21-09-23 09:00	6	36.700348	37.41724	36.279285
21-09-23 09:10	6	36.950066	37.37858	36.163868
21-09-23 09:20	6	37.149673	37.239258	36.33795
21-09-23 09:30	6	37.186947	37.310665	36.201916
21-09-23 09:40	6	37.042015	37.248158	36.31908
21-09-23 09:50	6	36.879242	37.070625	36.597614
21-09-23 10:00	6	36.841496	37.018883	36.62218
21-09-23 10:10	6	not_recorded	not_recorded	not_recorded
21-09-23 10:20	6	not_recorded	not_recorded	not_recorded
21-09-23 10:30	6	not_recorded	not_recorded	not_recorded
21-09-23 10:40	6	not_recorded	not_recorded	not_recorded
21-09-23 10:50	6	not_recorded	not_recorded	not_recorded
21-09-23 11:00	6	not_recorded	not_recorded	not_recorded
21-09-23 11:10	6	not_recorded	not_recorded	not_recorded
21-09-23 11:20	6	not_recorded	not_recorded	not_recorded
21-09-23 11:30	6	not_recorded	not_recorded	not_recorded
21-09-23 11:40	6	not_recorded	not_recorded	not_recorded
21-09-23 11:50	6	not_recorded	not_recorded	not_recorded
21-09-23 12:00	6	not_recorded	not_recorded	not_recorded
21-09-23 12:10	6	not_recorded	not_recorded	not_recorded
21-09-23 12:20	6	not_recorded	not_recorded	not_recorded
21-09-23 12:30	6	not_recorded	not_recorded	not_recorded
21-09-23 12:40	6	not_recorded	not_recorded	not_recorded
21-09-23 12:50	6	not_recorded	not_recorded	not_recorded
21-09-23 13:00	6	not_recorded	not_recorded	not_recorded
21-09-23 13:10	6	not_recorded	not_recorded	not_recorded
21-09-23 13:20	6	not_recorded	not_recorded	not_recorded
21-09-23 13:30	6	not_recorded	not_recorded	not_recorded
21-09-23 13:40	6	not_recorded	not_recorded	not_recorded
21-09-23 13:50	6	not_recorded	not_recorded	not_recorded
21-09-23 14:00	6	not_recorded	not_recorded	not_recorded
21-09-23 14:10	6	not_recorded	not_recorded	not_recorded
21-09-23 14:20	6	not_recorded	not_recorded	not_recorded
21-09-23 14:30	6	not_recorded	not_recorded	not_recorded
21-09-23 14:40	6	not_recorded	not_recorded	not_recorded
21-09-23 14:50	6	not_recorded	not_recorded	not_recorded
21-09-23 15:00	6	not_recorded	not_recorded	not_recorded
21-09-23 15:10	6	not_recorded	not_recorded	not_recorded
21-09-23 15:20	6	not_recorded	not_recorded	not_recorded
21-09-23 15:30	6	not_recorded	not_recorded	not_recorded
21-09-23 15:40	6	not_recorded	not_recorded	not_recorded
21-09-23 15:50	6	not_recorded	not_recorded	not_recorded
21-09-23 16:00	6	not_recorded	not_recorded	not_recorded
21-09-23 16:10	6	not_recorded	not_recorded	not_recorded
21-09-23 16:20	6	not_recorded	not_recorded	not_recorded
21-09-23 16:30	6	not_recorded	not_recorded	not_recorded
21-09-23 16:40	6	not_recorded	not_recorded	not_recorded
21-09-23 16:50	6	not_recorded	not_recorded	not_recorded
21-09-23 17:00	6	not_recorded	not_recorded	not_recorded
21-09-23 17:10	6	not_recorded	not_recorded	not_recorded
21-09-23 17:20	6	not_recorded	not_recorded	not_recorded
21-09-23 17:30	6	not_recorded	not_recorded	not_recorded
21-09-23 17:40	6	not_recorded	not_recorded	not_recorded
21-09-23 17:50	6	not_recorded	not_recorded	not_recorded
21-09-23 18:00	6	not_recorded	not_recorded	not_recorded
21-09-23 18:10	6	not_recorded	not_recorded	not_recorded
21-09-23 18:20	6	not_recorded	not_recorded	not_recorded
21-09-23 18:30	6	not_recorded	not_recorded	not_recorded
21-09-23 18:40	6	not_recorded	not_recorded	not_recorded
21-09-23 18:50	6	not_recorded	not_recorded	not_recorded
21-09-23 19:00	6	not_recorded	not_recorded	not_recorded
21-09-23 19:10	6	not_recorded	not_recorded	not_recorded
21-09-23 19:20	6	not_recorded	not_recorded	not_recorded
21-09-23 19:30	6	not_recorded	not_recorded	not_recorded
21-09-23 19:40	6	not_recorded	not_recorded	not_recorded
21-09-23 19:50	6	not_recorded	not_recorded	not_recorded
21-09-23 20:00	6	not_recorded	not_recorded	not_recorded
21-09-23 20:10	6	not_recorded	not_recorded	not_recorded
21-09-23 20:20	6	not_recorded	not_recorded	not_recorded
21-09-23 20:30	6	not_recorded	not_recorded	not_recorded
21-09-23 20:40	6	not_recorded	not_recorded	not_recorded
21-09-23 20:50	6	not_recorded	not_recorded	not_recorded
21-09-23 21:00	6	not_recorded	not_recorded	not_recorded
21-09-23 21:10	6	not_recorded	not_recorded	not_recorded
21-09-23 21:20	6	not_recorded	not_recorded	not_recorded
21-09-23 21:30	6	not_recorded	not_recorded	not_recorded
21-09-23 21:40	6	not_recorded	not_recorded	not_recorded
21-09-23 21:50	6	not_recorded	not_recorded	not_recorded
21-09-23 22:00	6	not_recorded	not_recorded	not_recorded
21-09-23 22:10	6	not_recorded	not_recorded	not_recorded
21-09-23 22:20	6	not_recorded	not_recorded	not_recorded
21-09-23 22:30	6	not_recorded	not_recorded	not_recorded
21-09-23 22:40	6	not_recorded	not_recorded	not_recorded
21-09-23 22:50	6	not_recorded	not_recorded	not_recorded
21-09-23 23:00	6	not_recorded	not_recorded	not_recorded
21-09-23 23:10	6	not_recorded	not_recorded	not_recorded
21-09-23 23:20	6	not_recorded	not_recorded	not_recorded
21-09-23 23:30	6	not_recorded	not_recorded	not_recorded
21-09-23 23:40	6	not_recorded	not_recorded	not_recorded
21-09-23 23:50	6	not_recorded	not_recorded	not_recorded
21-09-24 00:00	6	not_recorded	not_recorded	not_recorded
21-09-24 00:10	6	not_recorded	not_recorded	not_recorded
21-09-24 00:20	6	not_recorded	not_recorded	not_recorded
21-09-24 00:30	6	not_recorded	not_recorded	not_recorded
21-09-24 00:40	6	not_recorded	not_recorded	not_recorded
21-09-24 00:50	6	not_recorded	not_recorded	not_recorded
21-09-24 01:00	6	not_recorded	not_recorded	not_recorded
21-09-24 01:10	6	not_recorded	not_recorded	not_recorded
21-09-24 01:20	6	not_recorded	not_recorded	not_recorded
21-09-24 01:30	6	not_recorded	not_recorded	not_recorded
21-09-24 01:40	6	not_recorded	not_recorded	not_recorded
21-09-24 01:50	6	not_recorded	not_recorded	not_recorded
21-09-24 02:00	6	not_recorded	not_recorded	not_recorded
21-09-24 02:10	6	not_recorded	not_recorded	not_recorded
21-09-24 02:20	6	not_recorded	not_recorded	not_recorded
21-09-24 02:30	6	not_recorded	not_recorded	not_recorded
21-09-24 02:40	6	not_recorded	not_recorded	not_recorded
21-09-24 02:50	6	not_recorded	not_recorded	not_recorded
21-09-24 03:00	6	not_recorded	not_recorded	not_recorded
21-09-24 03:10	6	not_recorded	not_recorded	not_recorded
21-09-24 03:20	6	not_recorded	not_recorded	not_recorded
21-09-24 03:30	6	not_recorded	not_recorded	not_recorded
21-09-24 03:40	6	not_recorded	not_recorded	not_recorded
21-09-24 03:50	6	not_recorded	not_recorded	not_recorded
21-09-24 04:00	6	not_recorded	not_recorded	not_recorded
21-09-24 04:10	6	not_recorded	not_recorded	not_recorded
21-09-24 04:20	6	not_recorded	not_recorded	not_recorded
21-09-24 04:30	6	not_recorded	not_recorded	not_recorded
21-09-24 04:40	6	not_recorded	not_recorded	not_recorded
21-09-24 04:50	6	not_recorded	not_recorded	not_recorded
21-09-24 05:00	6	not_recorded	not_recorded	not_recorded
21-09-24 05:10	6	not_recorded	not_recorded	not_recorded
21-09-24 05:20	6	not_recorded	not_recorded	not_recorded
21-09-24 05:30	6	not_recorded	not_recorded	not_recorded
21-09-24 05:40	6	not_recorded	not_recorded	not_recorded
21-09-24 05:50	6	not_recorded	not_recorded	not_recorded
21-09-24 06:00	6	not_recorded	not_recorded	not_recorded
21-09-24 06:10	6	not_recorded	not_recorded	not_recorded
21-09-24 06:20	6	not_recorded	not_recorded	not_recorded
21-09-24 06:30	6	not_recorded	not_recorded	not_recorded
21-09-24 06:40	6	not_recorded	not_recorded	not_recorded
21-09-24 06:50	6	not_recorded	not_recorded	not_recorded
