# Supplementary material for: Rodent home cage monitoring for preclinical safety pharmacology assessment: results of a multi-company validation evaluating nonclinical and clinical data from three compounds
Source: Front Toxicol. 2025 Nov 5;7:1655330. doi: 10.3389/ftox.2025.1655330 (PMC12626872; doi:10.3389/ftox.2025.1655330)
Supplement: Supplementary file 1 [file DataSheet1.zip › GSK/GSK_Temperature_050_Cage-1.csv]

timestamp	day_index	985141003627849	985141003627850	985141003627851
21-09-03 07:00	-4	not_recorded	not_recorded	not_recorded
21-09-03 07:10	-4	not_recorded	not_recorded	not_recorded
21-09-03 07:20	-4	not_recorded	not_recorded	not_recorded
21-09-03 07:30	-4	not_recorded	not_recorded	not_recorded
21-09-03 07:40	-4	not_recorded	not_recorded	not_recorded
21-09-03 07:50	-4	not_recorded	not_recorded	not_recorded
21-09-03 08:00	-4	not_recorded	not_recorded	not_recorded
21-09-03 08:10	-4	not_recorded	not_recorded	not_recorded
21-09-03 08:20	-4	not_recorded	not_recorded	not_recorded
21-09-03 08:30	-4	not_recorded	not_recorded	not_recorded
21-09-03 08:40	-4	not_recorded	not_recorded	not_recorded
21-09-03 08:50	-4	not_recorded	not_recorded	not_recorded
21-09-03 09:00	-4	not_recorded	not_recorded	not_recorded
21-09-03 09:10	-4	not_recorded	not_recorded	not_recorded
21-09-03 09:20	-4	not_recorded	not_recorded	not_recorded
21-09-03 09:30	-4	not_recorded	not_recorded	not_recorded
21-09-03 09:40	-4	not_recorded	not_recorded	not_recorded
21-09-03 09:50	-4	37.503265	36.499588	37.146866
21-09-03 10:00	-4	37.4381	36.57814	37.29124
21-09-03 10:10	-4	36.938164	36.59192	37.124992
21-09-03 10:20	-4	37.275642	36.710804	37.178375
21-09-03 10:30	-4	37.368095	36.807518	36.995018
21-09-03 10:40	-4	37.49511	36.78263	37.228966
21-09-03 10:50	-4	37.47772	36.880272	37.420868
21-09-03 11:00	-4	37.012863	36.684677	37.21738
21-09-03 11:10	-4	37.26311	36.54182	37.388786
21-09-03 11:20	-4	37.39223	36.549698	37.369812
21-09-03 11:30	-4	37.293373	36.51722	37.23844
21-09-03 11:40	-4	37.149837	36.576485	36.935997
21-09-03 11:50	-4	37.271873	36.671124	37.23416
21-09-03 12:00	-4	37.291374	36.817722	37.342033
21-09-03 12:10	-4	37.153862	36.613396	37.21568
21-09-03 12:20	-4	37.30877	36.78467	36.988644
21-09-03 12:30	-4	36.568726	36.748127	36.680405
21-09-03 12:40	-4	36.123787	36.76412	37.09369
21-09-03 12:50	-4	36.392467	36.624886	37.482994
21-09-03 13:00	-4	36.834778	36.66144	37.59339
21-09-03 13:10	-4	37.17345	36.674133	37.45426
21-09-03 13:20	-4	37.396263	36.71989	37.16588
21-09-03 13:30	-4	37.304512	36.61182	37.207985
21-09-03 13:40	-4	37.409668	36.638073	37.314686
21-09-03 13:50	-4	37.072548	36.41651	37.434303
21-09-03 14:00	-4	36.297215	36.02669	37.098015
21-09-03 14:10	-4	36.73816	36.210613	37.265343
21-09-03 14:20	-4	36.95079	36.849136	37.40949
21-09-03 14:30	-4	37.06813	36.941303	37.285027
21-09-03 14:40	-4	37.04098	37.017517	37.278717
21-09-03 14:50	-4	36.593964	36.973	37.208107
21-09-03 15:00	-4	36.95568	36.63675	37.2543
21-09-03 15:10	-4	36.939507	36.75935	37.332554
21-09-03 15:20	-4	37.427204	37.067024	37.761612
21-09-03 15:30	-4	37.038513	37.10484	37.281116
21-09-03 15:40	-4	36.76354	36.722237	37.41495
21-09-03 15:50	-4	37.06524	36.48991	37.532032
21-09-03 16:00	-4	37.192234	36.51578	37.838615
21-09-03 16:10	-4	37.434135	36.60893	37.503517
21-09-03 16:20	-4	37.096573	36.514454	37.116554
21-09-03 16:30	-4	37.120323	36.442444	37.166885
21-09-03 16:40	-4	37.081573	36.640095	37.391426
21-09-03 16:50	-4	37.253345	36.601917	37.58771
21-09-03 17:00	-4	37.383217	36.79147	37.389065
21-09-03 17:10	-4	37.389725	36.972942	37.01388
21-09-03 17:20	-4	37.018013	37.044376	37.188915
21-09-03 17:30	-4	37.071716	36.5659	36.899624
21-09-03 17:40	-4	36.932304	36.515663	37.09428
21-09-03 17:50	-4	36.925056	36.773415	37.32968
21-09-03 18:00	-4	37.26523	36.734337	37.31896
21-09-03 18:10	-4	37.415524	37.15848	37.64722
21-09-03 18:20	-4	37.275032	36.694572	37.70001
21-09-03 18:30	-4	37.516426	36.777843	37.61354
21-09-03 18:40	-4	37.56002	36.77207	37.460938
21-09-03 18:50	-4	37.25988	36.756187	37.54993
21-09-03 19:00	-4	37.22216	36.66268	37.62746
21-09-03 19:10	-4	37.38098	36.897133	37.281086
21-09-03 19:20	-4	37.318657	36.842426	37.370575
21-09-03 19:30	-4	37.533745	37.13339	37.356182
21-09-03 19:40	-4	37.310616	37.50193	37.576427
21-09-03 19:50	-4	37.344936	37.53484	37.50061
21-09-03 20:00	-4	37.161694	37.421337	37.47395
21-09-03 20:10	-4	37.6881	37.38719	37.67778
21-09-03 20:20	-4	37.940216	37.23848	37.381443
21-09-03 20:30	-4	37.47762	37.14466	37.298355
21-09-03 20:40	-4	37.5072	37.237053	37.456913
21-09-03 20:50	-4	37.75871	37.444202	37.519245
21-09-03 21:00	-4	37.428925	37.339252	37.41211
21-09-03 21:10	-4	37.207916	37.1378	37.66941
21-09-03 21:20	-4	37.310863	37.130276	37.362633
21-09-03 21:30	-4	37.53547	37.099724	37.602684
21-09-03 21:40	-4	37.718906	37.29548	37.587563
21-09-03 21:50	-4	37.508705	37.383564	37.62081
21-09-03 22:00	-4	37.69787	37.28251	37.537003
21-09-03 22:10	-4	37.763428	37.244896	37.648853
21-09-03 22:20	-4	37.663757	37.45692	37.76163
21-09-03 22:30	-4	37.80342	37.562454	37.85794
21-09-03 22:40	-4	37.68876	37.62001	38.05471
21-09-03 22:50	-4	37.472786	37.835762	38.19339
21-09-03 23:00	-4	37.687828	37.749725	38.295662
21-09-03 23:10	-4	37.8217	37.662148	38.219284
21-09-03 23:20	-4	37.970917	37.831562	38.389763
21-09-03 23:30	-4	37.551586	37.60881	38.56439
21-09-03 23:40	-4	37.90129	37.56173	38.370358
21-09-03 23:50	-4	37.68501	37.46871	38.292915
21-09-04 00:00	-4	37.57229	37.205223	38.247356
21-09-04 00:10	-4	37.490593	37.53656	38.379692
21-09-04 00:20	-4	37.46566	37.619377	38.297367
21-09-04 00:30	-4	37.528538	37.648506	38.28838
21-09-04 00:40	-4	37.76905	37.600258	37.81012
21-09-04 00:50	-4	37.847694	37.662407	37.555397
21-09-04 01:00	-4	38.041782	37.672707	37.503616
21-09-04 01:10	-4	38.172066	37.29317	37.445488
21-09-04 01:20	-4	38.221375	37.462513	37.44504
21-09-04 01:30	-4	38.347206	37.660336	37.31953
21-09-04 01:40	-4	38.46534	37.883865	37.528862
21-09-04 01:50	-4	38.507915	37.72058	37.557457
21-09-04 02:00	-4	38.2807	37.724236	37.647057
21-09-04 02:10	-4	38.21134	37.42871	37.669914
21-09-04 02:20	-4	38.227783	37.464775	37.501503
21-09-04 02:30	-4	38.388844	37.470512	37.66395
21-09-04 02:40	-4	38.187084	37.224854	37.68596
21-09-04 02:50	-4	38.016685	36.761963	38.14272
21-09-04 03:00	-4	37.884506	36.947273	38.01583
21-09-04 03:10	-4	37.80682	37.003044	37.69632
21-09-04 03:20	-4	38.228203	37.237564	37.311993
21-09-04 03:30	-4	38.226654	37.09625	37.111828
21-09-04 03:40	-4	37.9841	37.37281	37.250843
21-09-04 03:50	-4	37.47907	37.66417	37.66813
21-09-04 04:00	-4	37.65125	37.650024	38.16033
21-09-04 04:10	-4	37.778126	37.476593	38.177208
21-09-04 04:20	-4	37.5495	37.231293	37.67321
21-09-04 04:30	-4	37.27728	37.13505	37.766487
21-09-04 04:40	-4	37.480404	37.21007	37.121193
21-09-04 04:50	-4	37.795963	37.360725	37.046494
21-09-04 05:00	-4	37.615322	36.915733	37.170097
21-09-04 05:10	-4	37.48776	36.563988	37.691525
21-09-04 05:20	-4	37.815277	36.79129	37.708775
21-09-04 05:30	-4	37.813168	36.730885	37.31872
21-09-04 05:40	-4	37.616398	37.036808	36.82958
21-09-04 05:50	-4	37.544994	37.286068	36.77529
21-09-04 06:00	-4	37.706448	37.267693	36.831337
21-09-04 06:10	-4	37.779716	37.33752	37.10994
21-09-04 06:20	-4	37.747116	36.85821	37.341187
21-09-04 06:30	-4	37.856422	37.092125	37.605953
21-09-04 06:40	-4	37.905315	36.957676	37.783264
21-09-04 06:50	-4	37.73128	36.972115	37.71408
21-09-04 07:00	-3	37.54275	36.83531	37.600002
21-09-04 07:10	-3	37.228737	36.553112	36.93119
21-09-04 07:20	-3	37.60116	36.129456	36.557976
21-09-04 07:30	-3	37.1838	36.210335	36.486217
21-09-04 07:40	-3	36.855736	36.489807	36.372726
21-09-04 07:50	-3	36.926624	36.78943	36.514637
21-09-04 08:00	-3	36.58416	36.684284	36.926117
21-09-04 08:10	-3	36.398247	36.648026	37.25349
21-09-04 08:20	-3	36.804535	36.68766	37.368866
21-09-04 08:30	-3	37.223152	36.67781	37.05237
21-09-04 08:40	-3	37.39224	36.885178	36.876137
21-09-04 08:50	-3	36.559635	36.423653	36.757347
21-09-04 09:00	-3	36.596313	36.52526	37.014835
21-09-04 09:10	-3	36.72782	36.569378	36.85424
21-09-04 09:20	-3	36.62258	36.59943	36.501472
21-09-04 09:30	-3	36.87989	36.49836	36.588333
21-09-04 09:40	-3	37.00109	36.388573	36.839314
21-09-04 09:50	-3	37.170963	36.35404	36.892677
21-09-04 10:00	-3	37.149864	36.180347	36.455284
21-09-04 10:10	-3	36.862686	36.155937	36.58833
21-09-04 10:20	-3	36.8157	36.150394	36.920235
21-09-04 10:30	-3	37.013527	36.154152	36.781807
21-09-04 10:40	-3	37.073357	36.27693	36.055603
21-09-04 10:50	-3	37.195503	36.29386	36.22546
21-09-04 11:00	-3	37.16987	36.34081	36.414803
21-09-04 11:10	-3	36.98932	36.475075	36.359627
21-09-04 11:20	-3	36.912834	36.76238	36.86245
21-09-04 11:30	-3	36.772232	36.522987	37.23719
21-09-04 11:40	-3	36.364834	36.676517	37.276165
21-09-04 11:50	-3	36.899452	36.667595	37.43051
21-09-04 12:00	-3	37.552937	36.636044	37.212086
21-09-04 12:10	-3	37.009377	36.48832	37.20684
21-09-04 12:20	-3	37.27198	36.59999	37.412178
21-09-04 12:30	-3	37.19694	36.638	37.157215
21-09-04 12:40	-3	37.14323	36.640984	36.66926
21-09-04 12:50	-3	37.381374	36.36111	36.647133
21-09-04 13:00	-3	37.471844	36.51368	36.940216
21-09-04 13:10	-3	37.3508	36.46202	37.08042
21-09-04 13:20	-3	37.06274	36.714054	36.942715
21-09-04 13:30	-3	37.09698	36.629967	36.805313
21-09-04 13:40	-3	37.130768	36.543327	37.078815
21-09-04 13:50	-3	37.121162	36.671856	37.37773
21-09-04 14:00	-3	37.12034	36.63006	37.25538
21-09-04 14:10	-3	37.64727	36.720776	37.507744
21-09-04 14:20	-3	37.939373	36.587994	37.524868
21-09-04 14:30	-3	37.835835	36.38725	37.606617
21-09-04 14:40	-3	37.699257	36.302044	37.63423
21-09-04 14:50	-3	37.633736	36.79522	37.48211
21-09-04 15:00	-3	37.014748	37.054585	37.089848
21-09-04 15:10	-3	36.397324	37.006542	37.002956
21-09-04 15:20	-3	36.649254	36.92854	37.06101
21-09-04 15:30	-3	36.999626	36.690758	37.103493
21-09-04 15:40	-3	37.450554	36.581	37.249313
21-09-04 15:50	-3	37.227707	36.633385	37.327705
21-09-04 16:00	-3	36.948456	36.30727	37.1987
21-09-04 16:10	-3	36.91032	36.321007	37.37136
21-09-04 16:20	-3	36.8404	36.32883	37.481937
21-09-04 16:30	-3	36.93841	36.40932	37.427116
21-09-04 16:40	-3	37.13246	36.652252	36.68758
21-09-04 16:50	-3	37.15115	36.319763	36.88787
21-09-04 17:00	-3	37.32208	36.311638	37.08703
21-09-04 17:10	-3	37.602573	36.34288	37.222443
21-09-04 17:20	-3	38.048725	36.453968	37.444904
21-09-04 17:30	-3	36.982323	36.731037	37.570137
21-09-04 17:40	-3	37.393353	36.616177	37.64733
21-09-04 17:50	-3	37.431076	36.695656	37.661594
21-09-04 18:00	-3	37.09909	36.815727	37.40428
21-09-04 18:10	-3	36.851173	36.698715	37.541073
21-09-04 18:20	-3	37.165646	36.388783	36.94601
21-09-04 18:30	-3	37.080242	36.039253	37.122112
21-09-04 18:40	-3	37.043507	36.55543	37.45014
21-09-04 18:50	-3	37.175285	36.861755	37.613064
21-09-04 19:00	-3	37.371887	36.847885	37.6746
21-09-04 19:10	-3	37.20243	36.650314	37.075813
21-09-04 19:20	-3	37.120262	36.789406	37.363567
21-09-04 19:30	-3	37.22547	36.82654	37.49556
21-09-04 19:40	-3	37.89201	37.278328	37.220993
21-09-04 19:50	-3	37.885365	37.171814	37.02433
21-09-04 20:00	-3	37.795654	37.110603	37.35974
21-09-04 20:10	-3	37.435318	37.089832	37.24254
21-09-04 20:20	-3	37.575947	37.022236	37.03759
21-09-04 20:30	-3	37.703888	37.268513	37.401623
21-09-04 20:40	-3	37.83184	37.295006	37.536392
21-09-04 20:50	-3	37.51077	37.189774	37.81844
21-09-04 21:00	-3	37.733517	36.77509	38.192394
21-09-04 21:10	-3	37.43371	36.90081	37.81355
21-09-04 21:20	-3	37.528328	37.154705	37.940468
21-09-04 21:30	-3	37.597656	37.133423	37.487556
21-09-04 21:40	-3	37.371464	37.148823	37.63543
21-09-04 21:50	-3	37.54631	37.36074	37.773132
21-09-04 22:00	-3	37.859806	37.04931	37.593525
21-09-04 22:10	-3	37.76259	37.242897	37.703064
21-09-04 22:20	-3	37.48139	36.7841	37.81949
21-09-04 22:30	-3	37.73463	36.927643	37.226746
21-09-04 22:40	-3	37.352295	37.39183	37.7875
21-09-04 22:50	-3	37.243088	37.517292	38.09313
21-09-04 23:00	-3	37.307808	37.782032	38.06742
21-09-04 23:10	-3	37.547215	37.823917	38.180523
21-09-04 23:20	-3	37.517082	37.80612	38.3042
21-09-04 23:30	-3	37.56016	37.66512	38.351234
21-09-04 23:40	-3	37.67933	37.546066	38.365246
21-09-04 23:50	-3	36.87965	37.865536	38.174004
21-09-05 00:00	-3	37.837048	37.700127	38.142094
21-09-05 00:10	-3	37.82088	37.922874	38.331142
21-09-05 00:20	-3	37.85194	37.749504	38.08935
21-09-05 00:30	-3	37.695435	37.528008	38.224693
21-09-05 00:40	-3	37.438194	37.53073	38.24156
21-09-05 00:50	-3	37.42237	37.6903	38.11745
21-09-05 01:00	-3	37.84617	37.601555	38.071987
21-09-05 01:10	-3	37.79075	37.60199	37.679863
21-09-05 01:20	-3	38.07924	37.49978	37.389538
21-09-05 01:30	-3	38.407413	37.516293	37.430458
21-09-05 01:40	-3	38.024887	37.509163	37.607872
21-09-05 01:50	-3	38.13369	37.286137	37.454563
21-09-05 02:00	-3	38.05242	37.453186	37.084904
21-09-05 02:10	-3	38.02596	37.514248	37.423737
21-09-05 02:20	-3	37.92007	37.488605	37.70001
21-09-05 02:30	-3	38.104	37.304947	37.523754
21-09-05 02:40	-3	38.18922	37.121056	37.128807
21-09-05 02:50	-3	38.188118	37.09494	37.29899
21-09-05 03:00	-3	38.197895	37.220963	37.475212
21-09-05 03:10	-3	38.28586	37.409985	37.34854
21-09-05 03:20	-3	37.93267	37.351	37.337593
21-09-05 03:30	-3	38.030216	37.393745	37.547188
21-09-05 03:40	-3	38.117054	37.524975	37.580868
21-09-05 03:50	-3	38.04926	37.448082	37.333412
21-09-05 04:00	-3	38.034588	37.56019	37.596535
21-09-05 04:10	-3	37.901634	37.303345	37.50972
21-09-05 04:20	-3	37.83716	37.27058	37.617443
21-09-05 04:30	-3	37.876965	37.565727	37.78159
21-09-05 04:40	-3	37.3334	37.571266	38.02042
21-09-05 04:50	-3	37.56125	37.48397	38.14926
21-09-05 05:00	-3	37.683956	37.365196	37.91793
21-09-05 05:10	-3	37.592953	37.170033	37.66032
21-09-05 05:20	-3	37.444054	36.96785	38.08462
21-09-05 05:30	-3	37.77514	36.793655	38.384457
21-09-05 05:40	-3	38.076164	36.66157	38.22416
21-09-05 05:50	-3	38.0911	36.56813	38.102837
21-09-05 06:00	-3	38.038776	36.67096	37.961067
21-09-05 06:10	-3	38.006508	37.12705	37.734493
21-09-05 06:20	-3	37.85202	37.480026	37.50699
21-09-05 06:30	-3	37.979233	37.459625	37.338017
21-09-05 06:40	-3	38.07171	37.284775	37.103886
21-09-05 06:50	-3	37.732044	37.166664	37.33392
21-09-05 07:00	-2	37.454124	37.02834	36.90297
21-09-05 07:10	-2	37.33042	36.686832	36.935097
21-09-05 07:20	-2	37.195026	36.647133	36.675194
21-09-05 07:30	-2	37.20698	36.561016	36.609383
21-09-05 07:40	-2	37.200905	36.649513	36.611427
21-09-05 07:50	-2	37.11878	36.555847	36.8684
21-09-05 08:00	-2	37.00429	36.527523	36.75179
21-09-05 08:10	-2	37.057858	36.5556	36.613853
21-09-05 08:20	-2	36.97249	36.264347	36.638428
21-09-05 08:30	-2	36.989082	36.131336	36.978176
21-09-05 08:40	-2	36.98414	35.982693	36.991505
21-09-05 08:50	-2	37.243355	36.15367	36.815315
21-09-05 09:00	-2	37.376972	36.15138	36.930916
21-09-05 09:10	-2	36.90738	36.07812	36.77577
21-09-05 09:20	-2	37.25039	35.799706	37.049652
21-09-05 09:30	-2	37.377342	36.177525	37.222393
21-09-05 09:40	-2	37.39509	36.506035	37.23605
21-09-05 09:50	-2	36.54783	36.38398	37.13779
21-09-05 10:00	-2	36.637367	36.397602	37.356964
21-09-05 10:10	-2	36.782623	36.383846	37.270763
21-09-05 10:20	-2	37.054016	36.54854	36.4496
21-09-05 10:30	-2	37.08103	36.225952	36.435303
21-09-05 10:40	-2	36.843903	36.384098	36.86535
21-09-05 10:50	-2	37.25996	36.501842	37.008736
21-09-05 11:00	-2	37.157024	36.58025	37.121693
21-09-05 11:10	-2	37.11785	36.614765	36.788536
21-09-05 11:20	-2	37.195183	36.84113	36.75826
21-09-05 11:30	-2	37.22514	36.54427	37.24754
21-09-05 11:40	-2	37.030098	36.84549	37.63388
21-09-05 11:50	-2	37.190712	36.42785	36.761444
21-09-05 12:00	-2	37.432507	36.475224	36.456028
21-09-05 12:10	-2	37.68713	36.930096	36.704903
21-09-05 12:20	-2	37.880203	36.714714	37.021484
21-09-05 12:30	-2	37.336674	36.30935	37.226162
21-09-05 12:40	-2	36.99328	36.514328	37.369675
21-09-05 12:50	-2	36.78357	36.418846	37.00963
21-09-05 13:00	-2	36.59768	36.274384	36.78822
21-09-05 13:10	-2	37.079327	36.471928	36.79171
21-09-05 13:20	-2	36.926033	36.436455	36.608524
21-09-05 13:30	-2	37.018486	36.588516	37.048096
21-09-05 13:40	-2	37.040596	36.786926	37.0922
21-09-05 13:50	-2	36.902966	36.269875	36.72367
21-09-05 14:00	-2	36.867943	36.302696	36.696182
21-09-05 14:10	-2	36.633217	36.326317	36.694588
21-09-05 14:20	-2	36.476585	36.497463	36.92317
21-09-05 14:30	-2	36.099476	36.692703	37.43886
21-09-05 14:40	-2	36.71168	36.576412	37.1545
21-09-05 14:50	-2	37.298687	36.831947	37.0204
21-09-05 15:00	-2	37.250504	36.643986	37.2744
21-09-05 15:10	-2	37.06484	36.76426	36.667103
21-09-05 15:20	-2	36.895027	37.83864	36.428116
21-09-05 15:30	-2	36.875755	35.82584	36.40101
21-09-05 15:40	-2	36.801636	35.816536	36.78037
21-09-05 15:50	-2	36.912697	36.12973	37.34064
21-09-05 16:00	-2	36.899918	36.542217	37.39075
21-09-05 16:10	-2	36.960995	36.629353	37.10496
21-09-05 16:20	-2	37.02528	36.678074	37.179855
21-09-05 16:30	-2	36.983765	36.601738	37.245537
21-09-05 16:40	-2	37.00182	36.419685	37.40277
21-09-05 16:50	-2	36.82948	36.412197	36.839195
21-09-05 17:00	-2	37.084286	36.352406	36.580418
21-09-05 17:10	-2	37.123257	36.586582	37.086235
21-09-05 17:20	-2	37.166924	36.509766	37.337105
21-09-05 17:30	-2	36.93754	36.977886	37.47479
21-09-05 17:40	-2	37.10421	36.612774	37.55481
21-09-05 17:50	-2	37.39544	36.96019	37.550983
21-09-05 18:00	-2	37.154247	36.7705	37.779785
21-09-05 18:10	-2	37.27233	36.727398	37.10168
21-09-05 18:20	-2	37.290714	36.723473	37.03075
21-09-05 18:30	-2	37.49688	36.527958	36.92882
21-09-05 18:40	-2	37.645966	36.35295	36.7422
21-09-05 18:50	-2	37.215508	36.476955	37.239983
21-09-05 19:00	-2	37.25342	36.562466	37.448235
21-09-05 19:10	-2	36.726776	36.547646	37.44727
21-09-05 19:20	-2	36.436035	36.44858	37.540394
21-09-05 19:30	-2	37.076286	36.805412	37.594128
21-09-05 19:40	-2	37.043526	37.371212	37.68073
21-09-05 19:50	-2	37.222527	37.228767	37.913517
21-09-05 20:00	-2	37.28396	37.04084	37.432713
21-09-05 20:10	-2	37.561363	37.00196	37.45687
21-09-05 20:20	-2	37.53844	36.64316	37.339615
21-09-05 20:30	-2	37.559	36.75837	37.378143
21-09-05 20:40	-2	37.264378	37.07923	37.63878
21-09-05 20:50	-2	37.378487	37.2446	37.25992
21-09-05 21:00	-2	37.36191	37.224842	37.048668
21-09-05 21:10	-2	37.52868	37.125774	37.24372
21-09-05 21:20	-2	37.405518	36.93744	37.56823
21-09-05 21:30	-2	37.63161	37.083	37.514057
21-09-05 21:40	-2	37.450905	36.98628	37.511093
21-09-05 21:50	-2	37.465813	37.097298	37.753204
21-09-05 22:00	-2	37.615833	37.23754	37.639168
21-09-05 22:10	-2	37.55807	37.410873	37.561142
21-09-05 22:20	-2	37.539066	37.20959	37.435295
21-09-05 22:30	-2	37.389168	37.275135	37.566467
21-09-05 22:40	-2	37.50332	37.428932	37.67036
21-09-05 22:50	-2	37.612442	37.431335	37.75162
21-09-05 23:00	-2	37.630306	37.37949	37.842
21-09-05 23:10	-2	37.46418	37.67083	38.062965
21-09-05 23:20	-2	37.721783	37.84064	37.78832
21-09-05 23:30	-2	37.643616	37.90634	37.932137
21-09-05 23:40	-2	37.828808	37.75563	38.157757
21-09-05 23:50	-2	37.500366	37.615246	38.225082
21-09-06 00:00	-2	37.354996	37.650806	38.239616
21-09-06 00:10	-2	37.381702	37.684147	38.360832
21-09-06 00:20	-2	37.55105	37.790382	38.446697
21-09-06 00:30	-2	37.63041	37.690025	38.2633
21-09-06 00:40	-2	37.916813	37.558525	38.28185
21-09-06 00:50	-2	37.54461	37.436115	38.174984
21-09-06 01:00	-2	37.71409	37.702084	38.38958
21-09-06 01:10	-2	37.775112	37.689354	38.502617
21-09-06 01:20	-2	37.87272	37.371326	38.316414
21-09-06 01:30	-2	37.985973	37.605186	38.34694
21-09-06 01:40	-2	38.076946	37.6305	38.382305
21-09-06 01:50	-2	38.096153	37.71157	38.181515
21-09-06 02:00	-2	38.138817	37.721725	37.327335
21-09-06 02:10	-2	38.154064	37.7277	37.379494
21-09-06 02:20	-2	38.053997	37.25285	37.5299
21-09-06 02:30	-2	37.97364	37.15617	37.57928
21-09-06 02:40	-2	38.12154	36.945778	37.50144
21-09-06 02:50	-2	38.067955	36.84169	37.364304
21-09-06 03:00	-2	37.945026	36.73599	37.107655
21-09-06 03:10	-2	38.152138	36.69022	37.06618
21-09-06 03:20	-2	37.932285	37.007072	37.328045
21-09-06 03:30	-2	37.826977	37.27198	37.364246
21-09-06 03:40	-2	37.640606	37.375546	37.35996
21-09-06 03:50	-2	37.774372	37.28047	36.712955
21-09-06 04:00	-2	38.016212	37.321342	36.69877
21-09-06 04:10	-2	37.979534	37.31259	37.121567
21-09-06 04:20	-2	37.60094	37.283817	36.899014
21-09-06 04:30	-2	37.814438	37.229263	37.010128
21-09-06 04:40	-2	37.6816	37.32528	36.95791
21-09-06 04:50	-2	37.802177	37.377335	37.384846
21-09-06 05:00	-2	37.950905	37.511665	37.557686
21-09-06 05:10	-2	37.951073	37.41517	37.539917
21-09-06 05:20	-2	37.967415	37.42177	37.64915
21-09-06 05:30	-2	37.762486	37.431206	37.859547
21-09-06 05:40	-2	37.88012	37.464172	37.51878
21-09-06 05:50	-2	37.426765	37.359425	37.66642
21-09-06 06:00	-2	37.58634	37.26133	37.57235
21-09-06 06:10	-2	37.79825	37.468285	37.61965
21-09-06 06:20	-2	37.87429	37.469177	37.644444
21-09-06 06:30	-2	37.961952	37.40391	37.677036
21-09-06 06:40	-2	37.96258	37.26874	37.636826
21-09-06 06:50	-2	37.90497	37.0507	37.676834
21-09-06 07:00	-1	37.416363	36.925068	37.743065
21-09-06 07:10	-1	36.67048	36.74638	37.38008
21-09-06 07:20	-1	37.05181	36.630695	37.094414
21-09-06 07:30	-1	37.465683	36.556686	36.84499
21-09-06 07:40	-1	37.600822	36.596714	36.72495
21-09-06 07:50	-1	37.55533	36.690975	36.86358
21-09-06 08:00	-1	37.081	36.545113	36.607994
21-09-06 08:10	-1	36.728966	36.20476	36.383564
21-09-06 08:20	-1	36.916416	36.342255	36.801754
21-09-06 08:30	-1	37.031013	36.34391	36.702244
21-09-06 08:40	-1	37.181396	36.346626	36.53718
21-09-06 08:50	-1	37.437836	36.178143	36.70951
21-09-06 09:00	-1	37.43579	36.28562	36.69467
21-09-06 09:10	-1	36.851704	36.40872	36.44638
21-09-06 09:20	-1	36.72191	36.211037	36.496803
21-09-06 09:30	-1	37.067287	36.467678	36.629868
21-09-06 09:40	-1	36.91523	36.375347	37.08573
21-09-06 09:50	-1	36.86854	36.35745	37.078228
21-09-06 10:00	-1	36.797344	36.304714	37.074886
21-09-06 10:10	-1	37.104134	36.394356	37.19454
21-09-06 10:20	-1	37.203094	36.393105	37.230354
21-09-06 10:30	-1	37.07664	35.959473	36.64768
21-09-06 10:40	-1	36.948883	36.098125	36.718037
21-09-06 10:50	-1	36.739655	36.25093	36.74433
21-09-06 11:00	-1	36.665504	36.351463	36.705547
21-09-06 11:10	-1	37.19828	36.602425	37.17471
21-09-06 11:20	-1	37.211056	36.626938	37.497883
21-09-06 11:30	-1	37.31745	36.52835	37.699715
21-09-06 11:40	-1	37.544422	36.39871	36.9394
21-09-06 11:50	-1	37.225304	36.696228	37.188347
21-09-06 12:00	-1	37.34226	36.772606	36.890465
21-09-06 12:10	-1	37.146496	36.836857	36.548973
21-09-06 12:20	-1	37.2463	36.90001	36.660454
21-09-06 12:30	-1	37.24003	36.9353	37.11264
21-09-06 12:40	-1	37.173306	36.988564	37.012295
21-09-06 12:50	-1	37.418175	37.104412	37.132507
21-09-06 13:00	-1	37.18679	37.004974	37.273735
21-09-06 13:10	-1	37.10473	36.52553	37.252285
21-09-06 13:20	-1	37.00859	36.32082	36.82652
21-09-06 13:30	-1	36.834656	36.498722	36.567562
21-09-06 13:40	-1	36.63429	36.545757	36.455345
21-09-06 13:50	-1	37.30842	36.80939	36.447594
21-09-06 14:00	-1	37.1629	36.951378	36.707455
21-09-06 14:10	-1	37.078896	37.052086	36.86006
21-09-06 14:20	-1	37.221317	37.018654	36.982273
21-09-06 14:30	-1	37.198387	36.66163	37.25722
21-09-06 14:40	-1	37.158005	36.127857	37.41735
21-09-06 14:50	-1	37.28089	36.002384	37.49574
21-09-06 15:00	-1	37.353554	36.1612	37.442642
21-09-06 15:10	-1	37.204964	36.539124	36.92899
21-09-06 15:20	-1	36.981678	36.788513	37.38784
21-09-06 15:30	-1	37.05907	36.52406	37.498863
21-09-06 15:40	-1	37.17817	36.57943	37.29756
21-09-06 15:50	-1	36.690277	36.364246	36.89275
21-09-06 16:00	-1	36.65413	36.5594	37.118465
21-09-06 16:10	-1	36.975414	36.691196	37.14426
21-09-06 16:20	-1	36.93901	36.603	37.164574
21-09-06 16:30	-1	36.942787	36.286995	37.277687
21-09-06 16:40	-1	37.28361	36.248417	36.90043
21-09-06 16:50	-1	37.42106	36.496185	36.971394
21-09-06 17:00	-1	37.51703	36.4166	37.233948
21-09-06 17:10	-1	37.594105	36.46167	37.114082
21-09-06 17:20	-1	37.650867	35.987247	37.15771
21-09-06 17:30	-1	37.193398	36.033257	36.76824
21-09-06 17:40	-1	39.237297	36.820435	36.888264
21-09-06 17:50	-1	37.299847	36.98972	36.701603
21-09-06 18:00	-1	37.6018	37.185493	37.041115
21-09-06 18:10	-1	37.704662	37.08601	37.22444
21-09-06 18:20	-1	37.614307	36.83533	37.35004
21-09-06 18:30	-1	37.22033	36.644287	37.42425
21-09-06 18:40	-1	37.704796	37.00842	37.51349
21-09-06 18:50	-1	36.968517	37.017143	37.407288
21-09-06 19:00	-1	37.56681	36.83519	37.033314
21-09-06 19:10	-1	37.708443	36.896263	36.827538
21-09-06 19:20	-1	37.581318	36.81107	37.231342
21-09-06 19:30	-1	37.29972	36.53599	37.20417
21-09-06 19:40	-1	37.267445	36.746082	36.23716
21-09-06 19:50	-1	37.358376	37.267376	36.97741
21-09-06 20:00	-1	37.42371	36.87991	37.360867
21-09-06 20:10	-1	37.354794	36.756855	37.42739
21-09-06 20:20	-1	37.172066	36.78557	37.120544
21-09-06 20:30	-1	36.767414	36.96195	37.223022
21-09-06 20:40	-1	37.106514	37.003788	37.51826
21-09-06 20:50	-1	37.24489	36.804634	37.458603
21-09-06 21:00	-1	37.150482	37.034733	37.046772
21-09-06 21:10	-1	36.946358	37.44976	37.464054
21-09-06 21:20	-1	37.176777	37.447845	37.491203
21-09-06 21:30	-1	37.31275	37.316174	37.407005
21-09-06 21:40	-1	37.409813	37.101246	37.512882
21-09-06 21:50	-1	37.601166	37.025124	37.861443
21-09-06 22:00	-1	37.57723	36.916134	37.36258
21-09-06 22:10	-1	37.708157	37.174538	37.43002
21-09-06 22:20	-1	37.90218	37.14929	37.46852
21-09-06 22:30	-1	37.797253	37.3677	37.585888
21-09-06 22:40	-1	37.130215	37.37637	37.77079
21-09-06 22:50	-1	37.070824	37.41757	37.670307
21-09-06 23:00	-1	37.232918	37.34768	37.630882
21-09-06 23:10	-1	37.264862	37.68667	37.84797
21-09-06 23:20	-1	37.43766	37.74874	38.051144
21-09-06 23:30	-1	37.477814	37.840054	38.162987
21-09-06 23:40	-1	37.384697	37.806824	38.30093
21-09-06 23:50	-1	37.492798	37.713737	38.19293
21-09-07 00:00	-1	37.654644	37.544838	38.204815
21-09-07 00:10	-1	37.384346	37.633476	38.31607
21-09-07 00:20	-1	37.163662	37.5631	38.361145
21-09-07 00:30	-1	37.63343	37.593235	38.213177
21-09-07 00:40	-1	37.334515	37.511635	38.279617
21-09-07 00:50	-1	37.764915	37.55697	38.11789
21-09-07 01:00	-1	37.67406	37.406246	37.8778
21-09-07 01:10	-1	37.658695	37.5355	37.618523
21-09-07 01:20	-1	37.779854	37.23559	37.827175
21-09-07 01:30	-1	37.56138	37.0931	37.592224
21-09-07 01:40	-1	37.74531	37.22887	37.853027
21-09-07 01:50	-1	37.92733	36.864548	37.79252
21-09-07 02:00	-1	37.738335	36.732227	37.61886
21-09-07 02:10	-1	37.56986	37.211357	37.295662
21-09-07 02:20	-1	37.224255	37.26564	37.495792
21-09-07 02:30	-1	37.685753	37.109627	37.56801
21-09-07 02:40	-1	37.675514	37.267174	37.516808
21-09-07 02:50	-1	37.97678	37.402317	37.50643
21-09-07 03:00	-1	37.983437	37.48357	37.415897
21-09-07 03:10	-1	38.024193	37.73511	37.19405
21-09-07 03:20	-1	37.980114	37.527897	37.492043
21-09-07 03:30	-1	38.090015	37.57606	37.1998
21-09-07 03:40	-1	37.947212	37.65052	37.562065
21-09-07 03:50	-1	37.990097	37.633034	37.600243
21-09-07 04:00	-1	37.905685	37.401226	37.49207
21-09-07 04:10	-1	37.804176	37.588997	37.605934
21-09-07 04:20	-1	37.89365	37.641296	37.664886
21-09-07 04:30	-1	37.943798	37.609634	37.825123
21-09-07 04:40	-1	37.921444	37.595562	37.83306
21-09-07 04:50	-1	37.824936	37.430428	37.669186
21-09-07 05:00	-1	37.93891	36.979023	37.564064
21-09-07 05:10	-1	37.89736	36.4929	37.704025
21-09-07 05:20	-1	37.910973	36.4976	37.69444
21-09-07 05:30	-1	37.902115	37.070324	37.868397
21-09-07 05:40	-1	38.108673	36.88689	38.03623
21-09-07 05:50	-1	37.787888	36.490105	38.045326
21-09-07 06:00	-1	37.8967	36.53374	37.41575
21-09-07 06:10	-1	37.992718	35.95359	36.936703
21-09-07 06:20	-1	37.917294	36.16738	36.877323
21-09-07 06:30	-1	37.934387	36.54854	36.981453
21-09-07 06:40	-1	37.96386	36.87056	36.738476
21-09-07 06:50	-1	37.913445	36.932903	36.74102
21-09-07 07:00	0	37.91207	36.565147	37.106697
21-09-07 07:10	0	37.899654	36.372356	36.642113
21-09-07 07:20	0	37.69395	36.29476	36.177124
21-09-07 07:30	0	37.094006	36.1688	35.962105
21-09-07 07:40	0	36.84928	36.191353	36.548985
21-09-07 07:50	0	36.933037	36.308533	37.036606
21-09-07 08:00	0	36.81862	36.52539	37.141922
21-09-07 08:10	0	36.88915	36.544334	37.30912
21-09-07 08:20	0	37.180588	36.361416	36.7051
21-09-07 08:30	0	37.051567	35.837654	36.7054
21-09-07 08:40	0	36.976204	36.151577	36.512993
21-09-07 08:50	0	37.024868	36.644653	36.913742
21-09-07 09:00	0	37.239483	36.880684	37.093437
21-09-07 09:10	0	37.368324	36.828724	37.116234
21-09-07 09:20	0	37.161205	36.46392	37.28485
21-09-07 09:30	0	36.765984	36.38154	36.37887
21-09-07 09:40	0	36.81724	36.25771	36.238728
21-09-07 09:50	0	36.972893	36.144672	36.45753
21-09-07 10:00	0	37.35142	36.091633	36.666954
21-09-07 10:10	0	37.899406	37.091408	37.552094
21-09-07 10:20	0	37.873875	37.305737	37.816174
21-09-07 10:30	0	37.744946	37.19141	37.68308
21-09-07 10:40	0	37.71433	36.979595	37.631294
21-09-07 10:50	0	37.40116	37.063213	37.601032
21-09-07 11:00	0	37.425106	36.963696	37.28445
21-09-07 11:10	0	37.21249	37.016747	37.33707
21-09-07 11:20	0	37.134293	36.9107	36.933884
21-09-07 11:30	0	36.969517	36.5685	37.000233
21-09-07 11:40	0	37.101086	36.49176	37.06012
21-09-07 11:50	0	36.962666	36.68534	37.158512
21-09-07 12:00	0	37.29824	36.770203	37.20001
21-09-07 12:10	0	36.791496	36.932304	37.164528
21-09-07 12:20	0	36.759315	36.346687	37.166153
21-09-07 12:30	0	36.637566	35.972305	36.839176
21-09-07 12:40	0	36.596756	36.516186	36.765823
21-09-07 12:50	0	36.859154	36.833183	36.888813
21-09-07 13:00	0	36.994595	36.87077	37.195625
21-09-07 13:10	0	36.960888	36.787903	36.88437
21-09-07 13:20	0	37.10923	36.516663	36.639404
21-09-07 13:30	0	37.124928	36.59857	36.567783
21-09-07 13:40	0	36.649445	36.598225	36.483185
21-09-07 13:50	0	36.690594	36.574066	36.781975
21-09-07 14:00	0	36.875656	36.38008	37.128853
21-09-07 14:10	0	37.21212	36.50665	37.370358
21-09-07 14:20	0	37.636463	37.000572	37.85614
21-09-07 14:30	0	37.466164	36.95508	37.716515
21-09-07 14:40	0	37.434574	37.007694	37.339897
21-09-07 14:50	0	37.403637	37.073563	37.500134
21-09-07 15:00	0	37.050377	36.60755	37.317593
21-09-07 15:10	0	37.00696	36.41677	37.540966
21-09-07 15:20	0	36.77797	36.214478	37.425617
21-09-07 15:30	0	37.05965	36.299656	36.37259
21-09-07 15:40	0	37.278633	36.484535	36.445847
21-09-07 15:50	0	37.251987	36.30054	37.03765
21-09-07 16:00	0	37.091484	36.410095	36.98606
21-09-07 16:10	0	36.950027	36.36684	36.802643
21-09-07 16:20	0	37.05849	36.416183	36.890144
21-09-07 16:30	0	37.082558	36.62981	36.422794
21-09-07 16:40	0	36.97439	36.578003	36.5078
21-09-07 16:50	0	37.11736	36.357994	36.865227
21-09-07 17:00	0	37.64881	36.458305	37.428383
21-09-07 17:10	0	37.326527	36.76699	37.600983
21-09-07 17:20	0	37.17002	36.47053	37.091286
21-09-07 17:30	0	37.217087	36.353737	37.10691
21-09-07 17:40	0	37.229782	36.464367	37.197792
21-09-07 17:50	0	37.09973	36.501694	37.230186
21-09-07 18:00	0	37.203987	36.73414	37.182003
21-09-07 18:10	0	37.204967	36.960167	37.35372
21-09-07 18:20	0	37.512302	36.96339	37.319294
21-09-07 18:30	0	37.564636	36.849285	36.468445
21-09-07 18:40	0	37.52784	36.62745	36.874012
21-09-07 18:50	0	37.609688	36.606735	37.258873
21-09-07 19:00	0	37.679676	36.588326	37.234364
21-09-07 19:10	0	37.592693	36.26005	37.133434
21-09-07 19:20	0	37.53372	36.171886	37.086323
21-09-07 19:30	0	37.086777	36.339935	36.889202
21-09-07 19:40	0	37.160748	36.84945	37.169613
21-09-07 19:50	0	37.130554	36.964844	37.207447
21-09-07 20:00	0	37.303642	36.648224	37.288197
21-09-07 20:10	0	37.25819	36.807777	37.310574
21-09-07 20:20	0	37.12664	36.894867	37.31586
21-09-07 20:30	0	37.00895	36.85161	37.40763
21-09-07 20:40	0	37.10448	36.598858	37.32981
21-09-07 20:50	0	37.08361	36.44182	37.569725
21-09-07 21:00	0	37.26932	36.526344	37.76586
21-09-07 21:10	0	37.15306	36.514133	37.291126
21-09-07 21:20	0	37.181816	36.57327	37.405777
21-09-07 21:30	0	37.271492	36.61601	37.29197
21-09-07 21:40	0	37.224873	36.4284	37.154083
21-09-07 21:50	0	37.196213	36.83558	36.505383
21-09-07 22:00	0	37.33419	37.07021	36.745003
21-09-07 22:10	0	37.112183	37.16764	37.167866
21-09-07 22:20	0	37.261353	37.064724	36.94872
21-09-07 22:30	0	36.872833	36.634014	37.10971
21-09-07 22:40	0	36.73511	36.58767	37.343735
21-09-07 22:50	0	36.4236	36.35617	37.497395
21-09-07 23:00	0	36.81864	36.66567	37.45622
21-09-07 23:10	0	37.07791	36.89097	37.478554
21-09-07 23:20	0	37.19596	37.199078	37.326927
21-09-07 23:30	0	37.237495	37.09809	37.62179
21-09-07 23:40	0	37.203735	37.25036	37.71423
21-09-07 23:50	0	36.925465	37.43383	37.698326
21-09-08 00:00	0	37.017673	37.534454	37.804058
21-09-08 00:10	0	37.344566	37.606365	37.81727
21-09-08 00:20	0	37.665627	37.503483	37.3421
21-09-08 00:30	0	37.090923	37.30268	37.660297
21-09-08 00:40	0	37.27567	37.44053	37.807354
21-09-08 00:50	0	37.271095	37.586163	38.105625
21-09-08 01:00	0	37.287697	37.588837	38.284443
21-09-08 01:10	0	37.50982	37.57534	38.27695
21-09-08 01:20	0	36.906776	37.527058	38.123726
21-09-08 01:30	0	37.077965	37.326897	38.037125
21-09-08 01:40	0	36.78971	37.398125	38.21737
21-09-08 01:50	0	37.26996	37.32063	37.416344
21-09-08 02:00	0	37.17828	37.180634	37.269524
21-09-08 02:10	0	37.37282	37.26318	37.34306
21-09-08 02:20	0	37.6788	37.1628	37.626663
21-09-08 02:30	0	37.191486	37.09725	37.33349
21-09-08 02:40	0	37.003635	37.068546	37.276485
21-09-08 02:50	0	36.951096	37.254005	37.654785
21-09-08 03:00	0	37.02224	37.32011	37.682076
21-09-08 03:10	0	37.289574	37.37197	37.46513
21-09-08 03:20	0	37.53005	37.382507	37.421978
21-09-08 03:30	0	37.618584	37.129616	36.75848
21-09-08 03:40	0	37.421776	36.87609	37.164074
21-09-08 03:50	0	37.564037	37.1223	37.135788
21-09-08 04:00	0	37.737587	37.461815	37.113075
21-09-08 04:10	0	37.85335	37.460068	36.84693
21-09-08 04:20	0	37.86766	37.651043	37.26385
21-09-08 04:30	0	38.077694	37.517017	37.826675
21-09-08 04:40	0	38.082237	37.712353	38.174473
21-09-08 04:50	0	38.182972	37.617664	37.993668
21-09-08 05:00	0	37.89898	37.41559	37.734577
21-09-08 05:10	0	37.654945	37.25495	38.07474
21-09-08 05:20	0	37.893322	37.201595	38.106678
21-09-08 05:30	0	38.02134	37.218224	37.864017
21-09-08 05:40	0	37.92844	37.20796	37.710915
21-09-08 05:50	0	38.062225	37.10738	37.522816
21-09-08 06:00	0	37.875477	36.87963	37.3194
21-09-08 06:10	0	37.51207	36.803535	37.61892
21-09-08 06:20	0	37.55889	36.75663	37.856537
21-09-08 06:30	0	37.597034	36.701424	37.719032
21-09-08 06:40	0	37.631992	36.526836	37.62495
21-09-08 06:50	0	37.85941	36.270588	36.507847
21-09-08 07:00	1	37.961784	36.46654	36.378376
21-09-08 07:10	1	37.91595	36.946644	36.46434
21-09-08 07:20	1	37.557823	36.83611	37.06298
21-09-08 07:30	1	37.878956	36.91913	37.021465
21-09-08 07:40	1	37.56019	36.669155	36.34295
21-09-08 07:50	1	37.046062	37.00272	36.45983
21-09-08 08:00	1	37.592396	37.085426	36.516335
21-09-08 08:10	1	37.803505	37.12114	37.116955
21-09-08 08:20	1	37.496937	36.836906	37.194427
21-09-08 08:30	1	37.046158	36.25352	37.021004
21-09-08 08:40	1	36.954765	36.374943	37.14047
21-09-08 08:50	1	37.09658	36.330112	37.134544
21-09-08 09:00	1	37.08167	36.32064	37.128956
21-09-08 09:10	1	37.158092	36.561165	37.299644
21-09-08 09:20	1	37.302536	36.60422	36.71481
21-09-08 09:30	1	37.381626	36.567604	36.71086
21-09-08 09:40	1	36.72047	36.698578	37.16709
21-09-08 09:50	1	36.81649	36.681496	37.273766
21-09-08 10:00	1	37.03491	36.469368	36.99104
21-09-08 10:10	1	37.185528	36.401066	36.88255
21-09-08 10:20	1	36.929382	36.42977	36.928566
21-09-08 10:30	1	36.906296	36.213932	36.981995
21-09-08 10:40	1	36.889183	36.158382	36.691067
21-09-08 10:50	1	37.287674	36.795803	37.099567
21-09-08 11:00	1	37.59662	36.922367	37.31433
21-09-08 11:10	1	37.552574	37.10446	37.48286
21-09-08 11:20	1	37.07879	37.30207	37.306145
21-09-08 11:30	1	37.1773	37.34493	37.45885
21-09-08 11:40	1	36.8795	37.029194	37.251926
21-09-08 11:50	1	37.249817	36.90132	36.938335
21-09-08 12:00	1	37.410133	36.77515	36.909454
21-09-08 12:10	1	37.330597	36.502224	36.897907
21-09-08 12:20	1	37.22452	36.759182	36.70319
21-09-08 12:30	1	36.865906	37.024208	36.99955
21-09-08 12:40	1	37.16624	36.352737	37.233627
21-09-08 12:50	1	37.12926	36.378536	37.266197
21-09-08 13:00	1	36.38287	36.412983	37.351143
21-09-08 13:10	1	36.96357	36.608643	37.402805
21-09-08 13:20	1	37.233387	36.354275	36.951942
21-09-08 13:30	1	37.140198	36.410435	36.663124
21-09-08 13:40	1	36.88735	36.441856	36.712322
21-09-08 13:50	1	37.036587	36.55193	36.502728
21-09-08 14:00	1	36.52934	36.678085	36.92878
21-09-08 14:10	1	36.552742	36.126106	37.254696
21-09-08 14:20	1	37.027023	36.476097	37.372368
21-09-08 14:30	1	36.655403	36.596725	36.81104
21-09-08 14:40	1	37.174706	36.708717	36.330185
21-09-08 14:50	1	37.030346	36.598186	36.82912
21-09-08 15:00	1	36.908295	36.43876	36.304848
21-09-08 15:10	1	36.31231	36.429665	36.735023
21-09-08 15:20	1	36.542522	36.487923	37.347294
21-09-08 15:30	1	37.466236	36.60357	37.545986
21-09-08 15:40	1	37.49433	36.879276	36.455475
21-09-08 15:50	1	37.38153	36.9094	36.927887
21-09-08 16:00	1	37.00782	36.87468	37.03907
21-09-08 16:10	1	36.99455	36.80558	37.399208
21-09-08 16:20	1	37.061398	36.462273	37.305035
21-09-08 16:30	1	37.31786	36.207603	37.164936
21-09-08 16:40	1	36.941216	35.797173	36.960506
21-09-08 16:50	1	37.111046	35.84347	37.286827
21-09-08 17:00	1	36.834908	35.948708	37.364407
21-09-08 17:10	1	36.926476	36.353054	37.031853
21-09-08 17:20	1	37.00821	36.438076	36.955585
21-09-08 17:30	1	36.81759	36.65705	37.166405
21-09-08 17:40	1	36.929325	37.243267	37.252483
21-09-08 17:50	1	37.18548	37.29812	37.407833
21-09-08 18:00	1	36.82061	37.153786	37.02664
21-09-08 18:10	1	36.709846	36.612038	36.95093
21-09-08 18:20	1	37.23361	36.62392	36.94803
21-09-08 18:30	1	37.197254	36.5866	36.771015
21-09-08 18:40	1	36.52563	36.35615	37.256405
21-09-08 18:50	1	36.783684	37.021187	37.0409
21-09-08 19:00	1	37.22806	36.941704	36.967445
21-09-08 19:10	1	37.334206	36.73951	37.064983
21-09-08 19:20	1	37.454887	36.48017	37.048874
21-09-08 19:30	1	37.448494	36.4756	37.32621
21-09-08 19:40	1	37.526634	36.471085	37.275204
21-09-08 19:50	1	37.492844	36.403313	36.968605
21-09-08 20:00	1	37.22349	36.704758	37.011757
21-09-08 20:10	1	36.900227	36.94798	37.15266
21-09-08 20:20	1	37.1155	36.80546	36.729347
21-09-08 20:30	1	36.995823	36.976738	36.94284
21-09-08 20:40	1	36.688484	37.09889	37.494495
21-09-08 20:50	1	36.85174	37.276955	37.813942
21-09-08 21:00	1	36.869102	37.124077	37.27578
21-09-08 21:10	1	37.10894	37.158733	36.784775
21-09-08 21:20	1	37.174263	36.8885	36.99249
21-09-08 21:30	1	37.193268	37.18445	37.196636
21-09-08 21:40	1	37.26927	37.15343	37.259724
21-09-08 21:50	1	37.136135	37.261776	37.147408
21-09-08 22:00	1	37.09	37.398285	37.414043
21-09-08 22:10	1	36.982944	37.31672	37.31803
21-09-08 22:20	1	36.748306	37.372368	37.072216
21-09-08 22:30	1	37.157753	37.16051	37.069958
21-09-08 22:40	1	36.787918	37.145	36.990917
21-09-08 22:50	1	37.172462	37.106	37.22947
21-09-08 23:00	1	37.17354	37.091774	37.477154
21-09-08 23:10	1	37.201134	37.295673	37.27367
21-09-08 23:20	1	37.52626	37.4314	37.550587
21-09-08 23:30	1	37.66341	37.521282	37.666008
21-09-08 23:40	1	37.674675	37.767418	37.764046
21-09-08 23:50	1	37.35548	37.648888	37.809628
21-09-09 00:00	1	37.152267	37.87447	37.917778
21-09-09 00:10	1	37.32326	37.694405	37.856182
21-09-09 00:20	1	37.182587	37.657013	37.985836
21-09-09 00:30	1	37.152596	37.575783	38.239452
21-09-09 00:40	1	36.989296	37.65959	38.311573
21-09-09 00:50	1	37.111263	37.636467	38.266716
21-09-09 01:00	1	37.16119	37.784508	38.291237
21-09-09 01:10	1	37.101143	37.4524	38.09536
21-09-09 01:20	1	37.4227	37.454205	38.099205
21-09-09 01:30	1	37.697903	37.35927	37.27995
21-09-09 01:40	1	37.711464	37.540447	37.035416
21-09-09 01:50	1	37.34011	37.554585	36.843895
21-09-09 02:00	1	37.652153	37.455563	37.097736
21-09-09 02:10	1	37.53945	37.352135	37.154224
21-09-09 02:20	1	37.738052	37.441162	36.994637
21-09-09 02:30	1	37.69657	37.30984	37.04235
21-09-09 02:40	1	37.477478	37.226696	37.280846
21-09-09 02:50	1	37.361214	37.044735	37.27024
21-09-09 03:00	1	37.404118	36.9539	36.632072
21-09-09 03:10	1	37.581215	37.25868	36.584023
21-09-09 03:20	1	37.830082	37.03205	37.007713
21-09-09 03:30	1	38.03991	36.940727	37.09075
21-09-09 03:40	1	38.169575	37.08824	37.323914
21-09-09 03:50	1	37.876926	37.00866	37.408066
21-09-09 04:00	1	37.89016	37.1679	37.37798
21-09-09 04:10	1	38.043503	37.40133	37.736942
21-09-09 04:20	1	37.998608	37.731094	38.059547
21-09-09 04:30	1	37.98339	37.566338	37.604736
21-09-09 04:40	1	38.06183	37.502075	37.346268
21-09-09 04:50	1	38.20857	37.54524	37.440384
21-09-09 05:00	1	38.022358	37.537983	37.84868
21-09-09 05:10	1	38.1138	37.464886	38.023125
21-09-09 05:20	1	38.15532	37.5011	37.813576
21-09-09 05:30	1	38.146687	37.511227	37.88542
21-09-09 05:40	1	38.244377	37.563637	37.95034
21-09-09 05:50	1	38.13938	37.599506	37.84682
21-09-09 06:00	1	37.93578	37.493828	37.592842
21-09-09 06:10	1	37.932842	37.374897	37.15333
21-09-09 06:20	1	37.919903	37.13207	37.384083
21-09-09 06:30	1	37.898293	37.212807	37.327156
21-09-09 06:40	1	37.969597	37.42428	37.14729
21-09-09 06:50	1	37.939293	37.21901	37.353146
21-09-09 07:00	2	37.64244	36.910797	36.758247
21-09-09 07:10	2	37.879677	36.94965	36.812515
21-09-09 07:20	2	37.89304	36.63226	36.60856
21-09-09 07:30	2	37.415848	36.18915	36.12106
21-09-09 07:40	2	37.187912	36.228653	35.96596
21-09-09 07:50	2	37.370808	36.3286	36.40568
21-09-09 08:00	2	37.19091	36.31829	36.436897
21-09-09 08:10	2	37.21532	36.299686	35.95337
21-09-09 08:20	2	37.473698	36.2369	36.11661
21-09-09 08:30	2	37.499004	36.302727	36.217606
21-09-09 08:40	2	37.43973	36.46795	36.426414
21-09-09 08:50	2	37.48687	36.42622	36.673634
21-09-09 09:00	2	37.028866	36.391518	36.625835
21-09-09 09:10	2	36.802757	36.385242	36.202904
21-09-09 09:20	2	37.08918	36.881294	36.831
21-09-09 09:30	2	37.234314	36.979176	37.257984
21-09-09 09:40	2	37.060616	36.56077	36.84426
21-09-09 09:50	2	37.402107	36.46899	36.883373
21-09-09 10:00	2	37.536224	36.17878	36.997467
21-09-09 10:10	2	37.57771	36.337334	36.47578
21-09-09 10:20	2	37.63502	36.890465	36.37271
21-09-09 10:30	2	37.200733	36.60463	36.768883
21-09-09 10:40	2	37.64985	36.587505	37.08834
21-09-09 10:50	2	37.09007	36.26825	36.57972
21-09-09 11:00	2	36.58793	36.178658	36.60682
21-09-09 11:10	2	36.57894	36.13775	37.063942
21-09-09 11:20	2	36.752674	36.33244	37.15406
21-09-09 11:30	2	36.828686	36.222908	36.715706
21-09-09 11:40	2	36.635612	36.326195	36.912052
21-09-09 11:50	2	36.79565	36.362026	36.45728
21-09-09 12:00	2	36.98937	36.211258	36.885674
21-09-09 12:10	2	37.041233	36.000122	37.049534
21-09-09 12:20	2	36.739395	36.19404	37.16626
21-09-09 12:30	2	36.97883	36.482372	37.10916
21-09-09 12:40	2	37.1048	36.548515	37.205772
21-09-09 12:50	2	37.232986	35.658592	37.21101
21-09-09 13:00	2	36.65417	36.078117	37.3268
21-09-09 13:10	2	36.962704	36.487514	37.458775
21-09-09 13:20	2	37.09013	36.242546	36.272167
21-09-09 13:30	2	37.308556	35.992794	36.44618
21-09-09 13:40	2	37.57837	36.67396	36.724266
21-09-09 13:50	2	37.24189	36.240803	36.950737
21-09-09 14:00	2	36.998215	36.602783	37.07653
21-09-09 14:10	2	37.083893	36.625603	36.840366
21-09-09 14:20	2	36.481346	36.50444	36.905846
21-09-09 14:30	2	37.081264	36.313896	37.267056
21-09-09 14:40	2	37.201866	36.453785	37.096638
21-09-09 14:50	2	37.089474	36.538136	37.35575
21-09-09 15:00	2	37.032116	36.677284	37.547802
21-09-09 15:10	2	37.080956	36.574615	37.392033
21-09-09 15:20	2	37.129963	36.4365	37.031784
21-09-09 15:30	2	37.131516	36.62583	36.979794
21-09-09 15:40	2	36.61404	36.44972	36.982826
21-09-09 15:50	2	36.88881	36.397556	36.81493
21-09-09 16:00	2	37.40168	36.984997	36.5496
21-09-09 16:10	2	37.234077	36.602173	37.030067
21-09-09 16:20	2	37.44967	36.453133	37.045307
21-09-09 16:30	2	37.621815	36.400185	37.091515
21-09-09 16:40	2	37.586197	36.56036	37.175938
21-09-09 16:50	2	37.618805	36.882042	37.24723
21-09-09 17:00	2	37.73648	37.0437	37.41306
21-09-09 17:10	2	37.763508	36.91066	37.54242
21-09-09 17:20	2	37.70116	36.929802	37.502895
21-09-09 17:30	2	37.78299	36.47436	37.358513
21-09-09 17:40	2	37.40977	36.310734	37.20001
21-09-09 17:50	2	36.682846	36.316223	37.09507
21-09-09 18:00	2	36.77557	36.49397	37.210945
21-09-09 18:10	2	36.836346	36.81827	37.154144
21-09-09 18:20	2	36.822792	36.912777	37.504017
21-09-09 18:30	2	36.946716	37.006023	37.40292
21-09-09 18:40	2	36.999557	37.259872	not_recorded
21-09-09 18:50	2	37.198677	37.357082	36.50706
21-09-09 19:00	2	37.473667	37.30808	37.19054
21-09-09 19:10	2	37.117455	36.649654	37.331497
21-09-09 19:20	2	36.802086	36.64753	37.1751
21-09-09 19:30	2	36.73992	36.88925	37.302868
21-09-09 19:40	2	37.34146	36.806416	37.37964
21-09-09 19:50	2	37.058025	37.005547	37.557983
21-09-09 20:00	2	36.82515	37.398537	37.16362
21-09-09 20:10	2	37.779625	37.212547	37.16739
21-09-09 20:20	2	37.432335	37.09837	37.203606
21-09-09 20:30	2	37.362984	36.987904	37.104973
21-09-09 20:40	2	37.171764	37.038555	36.884636
21-09-09 20:50	2	37.00882	36.913	36.886692
21-09-09 21:00	2	37.04344	37.068993	37.222958
21-09-09 21:10	2	37.16091	36.96179	36.95475
21-09-09 21:20	2	37.266987	36.853962	37.02829
21-09-09 21:30	2	37.38585	37.04693	36.926514
21-09-09 21:40	2	37.5545	37.02952	37.090477
21-09-09 21:50	2	37.43397	37.241573	37.160995
21-09-09 22:00	2	37.399574	37.193897	36.77281
21-09-09 22:10	2	37.400978	37.21592	37.088474
21-09-09 22:20	2	37.079144	36.766304	37.219933
21-09-09 22:30	2	37.066067	36.978382	37.493065
21-09-09 22:40	2	37.11371	36.961517	37.63518
21-09-09 22:50	2	37.5347	36.915554	37.721428
21-09-09 23:00	2	37.105907	37.315495	37.72261
21-09-09 23:10	2	37.21624	37.51539	37.503136
21-09-09 23:20	2	36.73233	37.540794	37.167015
21-09-09 23:30	2	36.763695	37.50734	37.036392
21-09-09 23:40	2	37.13338	37.57205	37.372654
21-09-09 23:50	2	37.24772	37.39605	37.43197
21-09-10 00:00	2	37.313667	37.724262	37.530506
21-09-10 00:10	2	37.295704	37.601093	37.706673
21-09-10 00:20	2	37.31091	37.56258	38.018272
21-09-10 00:30	2	37.047585	37.76949	37.879272
21-09-10 00:40	2	37.558624	37.837486	37.901535
21-09-10 00:50	2	37.3099	37.47651	38.031013
21-09-10 01:00	2	37.596176	37.623528	37.993553
21-09-10 01:10	2	37.68511	37.646782	37.964684
21-09-10 01:20	2	37.57736	37.581795	37.875572
21-09-10 01:30	2	37.298	37.669174	37.607586
21-09-10 01:40	2	37.510696	37.554432	37.713966
21-09-10 01:50	2	37.470413	37.52755	37.71782
21-09-10 02:00	2	37.454914	37.20745	37.66138
21-09-10 02:10	2	37.257008	37.66509	37.676735
21-09-10 02:20	2	37.518177	37.652428	38.016552
21-09-10 02:30	2	37.79589	37.510437	37.68931
21-09-10 02:40	2	37.873775	37.530796	37.482002
21-09-10 02:50	2	37.757103	37.498714	37.208485
21-09-10 03:00	2	37.51922	37.354942	37.464897
21-09-10 03:10	2	37.333073	37.26236	36.98906
21-09-10 03:20	2	37.352776	37.17309	37.098927
21-09-10 03:30	2	37.299152	36.671432	37.217346
21-09-10 03:40	2	37.38101	36.760277	37.400707
21-09-10 03:50	2	37.412598	37.192432	37.43834
21-09-10 04:00	2	37.30307	37.58323	37.5433
21-09-10 04:10	2	37.562775	37.50425	37.140625
21-09-10 04:20	2	37.580315	36.96032	36.62235
21-09-10 04:30	2	37.889687	36.742195	36.78282
21-09-10 04:40	2	37.74925	37.013298	37.425774
21-09-10 04:50	2	37.75941	37.293407	37.67053
21-09-10 05:00	2	37.91564	37.469124	37.749985
21-09-10 05:10	2	37.895073	37.54428	37.726486
21-09-10 05:20	2	38.022686	37.560284	37.54142
21-09-10 05:30	2	37.931465	37.644127	37.452675
21-09-10 05:40	2	38.11583	37.61851	37.598675
21-09-10 05:50	2	37.95124	37.397163	37.467587
21-09-10 06:00	2	38.066635	37.182045	37.236294
21-09-10 06:10	2	38.085686	37.205387	37.449635
21-09-10 06:20	2	37.967255	37.072807	37.649254
21-09-10 06:30	2	38.013393	36.86419	37.69505
21-09-10 06:40	2	37.91205	36.56171	37.570393
21-09-10 06:50	2	38.03233	36.4393	37.57867
21-09-10 07:00	3	37.83331	36.7549	37.033676
21-09-10 07:10	3	37.74522	36.480423	36.592278
21-09-10 07:20	3	38.11387	36.542797	36.344475
21-09-10 07:30	3	37.31538	36.4193	36.125267
21-09-10 07:40	3	37.29859	36.3832	36.47799
21-09-10 07:50	3	37.328285	36.344814	36.826687
21-09-10 08:00	3	37.363068	36.482445	36.881767
21-09-10 08:10	3	37.26889	36.32154	37.029617
21-09-10 08:20	3	37.404915	36.079113	36.91413
21-09-10 08:30	3	37.377743	36.186684	36.94238
21-09-10 08:40	3	37.30313	36.341377	37.028164
21-09-10 08:50	3	37.38486	36.3924	37.04028
21-09-10 09:00	3	37.231068	36.242367	36.988605
21-09-10 09:10	3	37.200897	36.469337	36.8037
21-09-10 09:20	3	37.16129	36.34749	36.881294
21-09-10 09:30	3	36.80998	36.22819	37.02716
21-09-10 09:40	3	36.873177	36.28011	37.390255
21-09-10 09:50	3	37.0082	36.311558	36.996952
21-09-10 10:00	3	37.138573	36.454144	36.688576
21-09-10 10:10	3	37.325714	36.85255	36.734585
21-09-10 10:20	3	37.43136	36.473656	36.65986
21-09-10 10:30	3	36.602936	36.15574	36.59919
21-09-10 10:40	3	36.673332	36.26223	36.61872
21-09-10 10:50	3	37.15322	36.24516	36.59311
21-09-10 11:00	3	37.18778	36.118095	36.7789
21-09-10 11:10	3	37.47243	36.505257	36.816822
21-09-10 11:20	3	37.45426	37.05971	36.578926
21-09-10 11:30	3	37.249046	37.073837	36.938557
21-09-10 11:40	3	36.90007	37.073967	37.159065
21-09-10 11:50	3	37.01714	36.9681	36.768127
21-09-10 12:00	3	36.89395	36.713364	36.73509
21-09-10 12:10	3	36.76859	36.545967	36.70982
21-09-10 12:20	3	37.807034	37.309624	37.479576
21-09-10 12:30	3	37.955116	37.565483	37.953415
21-09-10 12:40	3	37.721214	37.347897	37.714375
21-09-10 12:50	3	37.407482	37.051403	37.706722
21-09-10 13:00	3	37.637566	36.82981	37.334034
21-09-10 13:10	3	37.30021	37.19693	37.195328
21-09-10 13:20	3	37.87609	37.22053	37.228607
21-09-10 13:30	3	37.866768	36.910233	36.82514
21-09-10 13:40	3	37.368767	36.80043	36.736546
21-09-10 13:50	3	37.2219	36.96336	36.920662
21-09-10 14:00	3	37.2507	36.879707	36.907578
21-09-10 14:10	3	37.229103	36.63567	36.93797
21-09-10 14:20	3	37.22281	36.836212	36.43931
21-09-10 14:30	3	37.30791	36.626328	36.597374
21-09-10 14:40	3	37.24987	36.761982	36.843372
21-09-10 14:50	3	36.84867	37.038773	36.51249
21-09-10 15:00	3	37.152565	36.566826	36.948444
21-09-10 15:10	3	37.258804	36.43125	36.82686
21-09-10 15:20	3	37.246597	36.917694	36.88778
21-09-10 15:30	3	37.27432	37.243576	37.201313
21-09-10 15:40	3	37.415073	37.393883	37.210556
21-09-10 15:50	3	37.503815	37.418846	37.19581
21-09-10 16:00	3	37.433132	37.223793	36.960396
21-09-10 16:10	3	37.3679	36.926617	36.947575
21-09-10 16:20	3	37.243996	37.085175	36.77248
21-09-10 16:30	3	37.29759	37.156326	37.13289
21-09-10 16:40	3	37.163673	36.992767	36.744698
21-09-10 16:50	3	37.25248	36.88167	36.580795
21-09-10 17:00	3	36.67454	36.74823	36.68618
21-09-10 17:10	3	37.026604	37.162086	37.07635
21-09-10 17:20	3	37.161247	37.363026	36.42994
21-09-10 17:30	3	37.164772	37.273796	36.49871
21-09-10 17:40	3	37.292828	37.425457	36.524178
21-09-10 17:50	3	37.002846	37.261635	36.571384
21-09-10 18:00	3	36.796852	37.27	36.742737
21-09-10 18:10	3	36.994194	37.024166	37.41641
21-09-10 18:20	3	37.173954	37.141003	37.377636
21-09-10 18:30	3	37.260612	37.117043	37.24389
21-09-10 18:40	3	37.21261	37.16268	37.056263
21-09-10 18:50	3	37.222984	36.859276	37.175255
21-09-10 19:00	3	37.173004	36.613636	36.744495
21-09-10 19:10	3	37.07198	36.74907	36.64712
21-09-10 19:20	3	36.862694	36.697308	36.793457
21-09-10 19:30	3	37.111767	36.432884	37.007946
21-09-10 19:40	3	37.301792	36.514267	37.034588
21-09-10 19:50	3	37.343803	36.736248	36.84243
21-09-10 20:00	3	37.40234	36.49484	37.26493
21-09-10 20:10	3	37.417244	36.466633	37.435696
21-09-10 20:20	3	37.461445	36.49526	37.418465
21-09-10 20:30	3	37.36257	36.434822	37.19202
21-09-10 20:40	3	37.54476	36.54343	37.52148
21-09-10 20:50	3	37.26421	36.51072	37.517254
21-09-10 21:00	3	37.343098	36.716034	36.99394
21-09-10 21:10	3	37.386063	36.663292	37.025963
21-09-10 21:20	3	37.170124	36.929947	37.090126
21-09-10 21:30	3	37.03048	37.039116	36.9181
21-09-10 21:40	3	37.23265	37.214546	36.984596
21-09-10 21:50	3	37.476173	37.194588	36.850594
21-09-10 22:00	3	37.313942	37.027557	37.148216
21-09-10 22:10	3	37.038513	37.260784	37.51168
21-09-10 22:20	3	37.481247	37.267536	37.5547
21-09-10 22:30	3	37.73208	36.93493	37.381554
21-09-10 22:40	3	37.70505	37.282402	37.478092
21-09-10 22:50	3	37.33967	37.12273	37.21101
21-09-10 23:00	3	36.81039	37.24691	37.35178
21-09-10 23:10	3	36.9823	37.36203	37.033123
21-09-10 23:20	3	37.045563	37.510925	37.236145
21-09-10 23:30	3	37.38903	37.65275	37.231182
21-09-10 23:40	3	37.125988	37.474567	37.479702
21-09-10 23:50	3	37.204563	37.69303	37.721836
21-09-11 00:00	3	37.46232	37.70249	37.643253
21-09-11 00:10	3	37.32838	37.564186	37.44847
21-09-11 00:20	3	37.44396	37.310078	37.40702
21-09-11 00:30	3	37.21928	37.297344	37.284554
21-09-11 00:40	3	37.35744	37.625374	37.638176
21-09-11 00:50	3	37.371086	37.770004	37.70001
21-09-11 01:00	3	37.402317	37.639088	37.709915
21-09-11 01:10	3	37.334423	37.61088	37.690376
21-09-11 01:20	3	37.379936	37.507843	37.80097
21-09-11 01:30	3	37.571968	37.2992	37.978596
21-09-11 01:40	3	37.585735	37.11703	38.0224
21-09-11 01:50	3	37.326378	37.20014	38.14994
21-09-11 02:00	3	37.211086	37.244133	38.06346
21-09-11 02:10	3	37.08172	37.165443	37.810455
21-09-11 02:20	3	36.953705	37.0382	37.358997
21-09-11 02:30	3	36.98891	37.18206	36.854397
21-09-11 02:40	3	36.958126	37.1576	36.980766
21-09-11 02:50	3	37.23014	37.501644	36.993076
21-09-11 03:00	3	37.016125	37.33897	37.163395
21-09-11 03:10	3	36.98277	37.467583	37.38271
21-09-11 03:20	3	36.846462	37.295155	37.250755
21-09-11 03:30	3	36.9048	37.36681	37.13912
21-09-11 03:40	3	36.895145	37.49637	37.165173
21-09-11 03:50	3	37.374588	37.65403	37.244854
21-09-11 04:00	3	37.578773	37.580788	37.23445
21-09-11 04:10	3	37.749336	37.376717	37.163826
21-09-11 04:20	3	37.56664	37.416294	37.257587
21-09-11 04:30	3	37.614033	37.507664	36.996124
21-09-11 04:40	3	37.537437	37.57802	37.00897
21-09-11 04:50	3	37.51293	37.317036	37.332867
21-09-11 05:00	3	37.687675	37.05652	37.659096
21-09-11 05:10	3	37.679375	37.078243	37.791004
21-09-11 05:20	3	37.869926	37.062218	37.78428
21-09-11 05:30	3	37.74584	36.97855	37.594707
21-09-11 05:40	3	37.88429	37.102333	37.630726
21-09-11 05:50	3	37.87103	37.088875	37.744316
21-09-11 06:00	3	37.71707	36.76287	37.79797
21-09-11 06:10	3	37.865837	36.58967	37.620453
21-09-11 06:20	3	37.88396	36.73376	37.420944
21-09-11 06:30	3	37.94088	36.656883	37.124695
21-09-11 06:40	3	37.91964	36.671883	37.30704
21-09-11 06:50	3	37.950073	36.83194	37.690536
21-09-11 07:00	4	37.426933	36.87634	37.484596
21-09-11 07:10	4	38.022327	37.042263	36.998882
21-09-11 07:20	4	37.55849	36.561344	37.209866
21-09-11 07:30	4	37.427708	36.514046	37.143265
21-09-11 07:40	4	37.60558	36.56605	36.95422
21-09-11 07:50	4	37.717125	36.635708	36.826733
21-09-11 08:00	4	37.682987	36.622158	36.822742
21-09-11 08:10	4	37.598557	36.919106	36.734264
21-09-11 08:20	4	37.498108	37.062084	36.713127
21-09-11 08:30	4	37.50018	36.91642	36.67796
21-09-11 08:40	4	37.489006	36.74478	36.712383
21-09-11 08:50	4	37.38297	36.44679	37.01297
21-09-11 09:00	4	37.24801	36.664165	37.220955
21-09-11 09:10	4	37.041798	36.79351	37.262024
21-09-11 09:20	4	37.23647	36.702663	36.717323
21-09-11 09:30	4	37.208206	36.462433	36.55453
21-09-11 09:40	4	37.00123	36.28614	36.350517
21-09-11 09:50	4	37.16706	36.337147	36.75518
21-09-11 10:00	4	37.218758	36.39195	36.977398
21-09-11 10:10	4	37.35473	36.162476	37.060963
21-09-11 10:20	4	37.51037	36.230015	37.08437
21-09-11 10:30	4	37.682796	36.209663	36.80085
21-09-11 10:40	4	37.50802	36.223015	36.678497
21-09-11 10:50	4	37.2921	36.55105	36.929455
21-09-11 11:00	4	37.306595	36.492264	37.0337
21-09-11 11:10	4	37.12056	36.691845	36.965706
21-09-11 11:20	4	37.086105	36.702034	36.977886
21-09-11 11:30	4	37.187134	36.73738	37.003582
21-09-11 11:40	4	37.000774	36.624672	36.69384
21-09-11 11:50	4	36.61538	36.56765	36.663284
21-09-11 12:00	4	36.59999	36.540657	36.940224
21-09-11 12:10	4	36.65207	36.439377	36.735806
21-09-11 12:20	4	36.500324	36.10027	36.506966
21-09-11 12:30	4	36.626186	36.323006	36.56512
21-09-11 12:40	4	36.80056	36.39008	36.60303
21-09-11 12:50	4	36.933018	36.464195	36.628036
21-09-11 13:00	4	36.902924	36.03967	36.960808
21-09-11 13:10	4	37.020874	36.30872	36.899296
21-09-11 13:20	4	36.77206	36.370533	36.83762
21-09-11 13:30	4	36.793953	36.453903	36.96749
21-09-11 13:40	4	37.104725	36.461613	36.9997
21-09-11 13:50	4	37.249767	36.068256	36.89488
21-09-11 14:00	4	37.323456	35.820366	36.813488
21-09-11 14:10	4	37.2334	36.175354	36.83482
21-09-11 14:20	4	37.07944	36.111984	36.539833
21-09-11 14:30	4	36.714363	36.133675	36.39908
21-09-11 14:40	4	36.681217	36.668663	36.710365
21-09-11 14:50	4	36.94525	36.860146	37.101048
21-09-11 15:00	4	37.046944	36.793148	37.13776
21-09-11 15:10	4	37.022305	36.369133	37.233162
21-09-11 15:20	4	37.056347	35.955864	37.317833
21-09-11 15:30	4	37.32133	35.88628	37.150948
21-09-11 15:40	4	37.11488	36.20945	36.686337
21-09-11 15:50	4	36.772614	36.08936	36.59578
21-09-11 16:00	4	37.1556	36.125355	36.642845
21-09-11 16:10	4	37.44981	35.842567	36.771576
21-09-11 16:20	4	37.192436	36.272636	37.05769
21-09-11 16:30	4	37.110867	36.470455	37.045464
21-09-11 16:40	4	37.195488	36.575512	37.122894
21-09-11 16:50	4	37.066372	36.542027	37.277184
21-09-11 17:00	4	37.048374	36.682514	37.184547
21-09-11 17:10	4	37.11887	36.761974	37.375233
21-09-11 17:20	4	37.09999	36.73558	37.34746
21-09-11 17:30	4	38.42153	36.988075	37.28477
21-09-11 17:40	4	38.43415	36.325756	37.424282
21-09-11 17:50	4	37.53428	36.33526	37.546734
21-09-11 18:00	4	37.55388	36.408657	37.287983
21-09-11 18:10	4	37.106705	36.4952	37.29232
21-09-11 18:20	4	37.23902	37.01806	37.13387
21-09-11 18:30	4	37.361298	37.023777	36.67899
21-09-11 18:40	4	37.069084	37.00841	36.8166
21-09-11 18:50	4	37.201954	36.897713	37.168034
21-09-11 19:00	4	37.3934	37.055492	37.324074
21-09-11 19:10	4	37.245003	36.7214	37.06344
21-09-11 19:20	4	37.177223	36.646206	36.5568
21-09-11 19:30	4	36.858334	37.000618	36.78785
21-09-11 19:40	4	37.194344	37.333977	37.231937
21-09-11 19:50	4	37.165836	37.237785	37.428505
21-09-11 20:00	4	37.414944	36.988487	37.16188
21-09-11 20:10	4	37.711143	36.56349	37.17091
21-09-11 20:20	4	37.536053	36.600372	37.15666
21-09-11 20:30	4	37.45237	36.474403	37.21015
21-09-11 20:40	4	37.39964	36.65108	37.30271
21-09-11 20:50	4	37.49932	36.598537	37.46829
21-09-11 21:00	4	37.16697	36.75209	36.741493
21-09-11 21:10	4	37.115433	36.823692	36.810432
21-09-11 21:20	4	37.45783	36.992096	37.12987
21-09-11 21:30	4	37.53556	37.146305	37.331566
21-09-11 21:40	4	37.261696	37.26265	37.166504
21-09-11 21:50	4	37.532143	37.364647	37.03974
21-09-11 22:00	4	37.067226	37.106926	37.379585
21-09-11 22:10	4	36.95282	37.203968	37.361973
21-09-11 22:20	4	36.99867	37.229324	37.207848
21-09-11 22:30	4	37.12884	37.22814	37.24369
21-09-11 22:40	4	37.349037	37.30586	37.263847
21-09-11 22:50	4	37.43313	37.30427	37.227917
21-09-11 23:00	4	37.43157	37.23587	36.968586
21-09-11 23:10	4	37.454567	37.22425	37.341698
21-09-11 23:20	4	37.31819	37.113	37.390743
21-09-11 23:30	4	37.36666	37.47399	37.579765
21-09-11 23:40	4	37.683125	37.530453	37.73773
21-09-11 23:50	4	37.611065	37.734814	37.552055
21-09-12 00:00	4	37.320934	37.893787	37.54242
21-09-12 00:10	4	37.51909	37.668236	37.399445
21-09-12 00:20	4	37.294178	37.589096	37.453716
21-09-12 00:30	4	37.351418	37.57662	37.636185
21-09-12 00:40	4	37.301426	37.530087	37.727535
21-09-12 00:50	4	37.810844	37.754444	38.118816
21-09-12 01:00	4	37.822124	37.541645	37.97164
21-09-12 01:10	4	37.494972	37.531723	37.86981
21-09-12 01:20	4	37.39137	37.276196	37.962276
21-09-12 01:30	4	37.365807	37.300545	37.86297
21-09-12 01:40	4	37.317776	37.321766	37.654125
21-09-12 01:50	4	37.574883	37.186535	37.734688
21-09-12 02:00	4	37.31306	37.556183	37.543354
21-09-12 02:10	4	37.236168	37.388298	37.9611
21-09-12 02:20	4	37.359592	37.558556	38.201195
21-09-12 02:30	4	37.927643	37.457813	38.170177
21-09-12 02:40	4	37.713642	37.554054	37.814068
21-09-12 02:50	4	37.56614	37.512703	37.880047
21-09-12 03:00	4	37.457817	37.565914	37.848125
21-09-12 03:10	4	37.190407	37.16078	37.75022
21-09-12 03:20	4	37.395863	37.025463	37.50882
21-09-12 03:30	4	37.803123	37.402092	37.044918
21-09-12 03:40	4	37.67327	37.399635	36.550346
21-09-12 03:50	4	37.525524	37.589638	36.488037
21-09-12 04:00	4	37.439793	37.52654	36.210167
21-09-12 04:10	4	37.406727	37.38172	36.44346
21-09-12 04:20	4	37.441944	37.26525	36.927856
21-09-12 04:30	4	37.354984	37.288483	36.994164
21-09-12 04:40	4	36.89251	37.504585	37.049934
21-09-12 04:50	4	37.311737	37.5734	37.033825
21-09-12 05:00	4	37.50443	37.412766	37.465534
21-09-12 05:10	4	37.309536	37.593845	37.54821
21-09-12 05:20	4	37.41258	37.65586	37.77583
21-09-12 05:30	4	37.524284	37.577293	37.811268
21-09-12 05:40	4	37.542915	37.07183	37.747902
21-09-12 05:50	4	37.768333	37.357655	37.79759
21-09-12 06:00	4	37.699142	37.336887	37.974606
21-09-12 06:10	4	37.482292	37.054996	37.697014
21-09-12 06:20	4	37.728497	36.982597	37.77418
21-09-12 06:30	4	37.77865	36.78306	37.737812
21-09-12 06:40	4	37.74581	36.678394	37.649582
21-09-12 06:50	4	37.851517	36.802414	37.28922
21-09-12 07:00	5	37.71375	36.62014	37.271942
21-09-12 07:10	5	37.93331	36.50216	37.53379
21-09-12 07:20	5	37.793327	36.39016	37.64251
21-09-12 07:30	5	37.550636	36.668568	37.567863
21-09-12 07:40	5	37.683155	36.64412	36.6353
21-09-12 07:50	5	37.703552	36.505676	36.50015
21-09-12 08:00	5	37.6517	36.679016	36.582397
21-09-12 08:10	5	37.674835	36.718636	36.98295
21-09-12 08:20	5	37.21496	36.38664	37.13813
21-09-12 08:30	5	37.163742	36.351204	37.063606
21-09-12 08:40	5	37.325375	36.267292	37.148556
21-09-12 08:50	5	37.33199	36.460766	36.837593
21-09-12 09:00	5	37.43297	36.337795	36.228874
21-09-12 09:10	5	37.308277	36.3179	36.593822
21-09-12 09:20	5	37.30175	36.41218	36.829216
21-09-12 09:30	5	37.209488	36.48112	36.90145
21-09-12 09:40	5	36.979744	36.260193	36.70108
21-09-12 09:50	5	36.824337	36.159782	36.523575
21-09-12 10:00	5	36.493004	36.50039	36.371235
21-09-12 10:10	5	36.794838	36.58767	36.624287
21-09-12 10:20	5	37.07179	36.710762	37.269764
21-09-12 10:30	5	37.154625	36.678448	37.57613
21-09-12 10:40	5	37.15736	36.925465	37.266235
21-09-12 10:50	5	37.38335	36.669724	37.172943
21-09-12 11:00	5	37.54231	36.675297	36.794685
21-09-12 11:10	5	37.535408	36.6821	36.706173
21-09-12 11:20	5	37.42189	36.449272	36.82097
21-09-12 11:30	5	37.41866	36.57772	36.558693
21-09-12 11:40	5	37.05848	36.307716	36.89715
21-09-12 11:50	5	36.753754	36.277958	37.01123
21-09-12 12:00	5	37.211044	36.271088	37.098892
21-09-12 12:10	5	37.446594	36.357304	37.02761
21-09-12 12:20	5	37.091045	36.20906	36.98243
21-09-12 12:30	5	36.9483	36.543507	36.873768
21-09-12 12:40	5	37.013145	36.78492	37.05326
21-09-12 12:50	5	37.153683	36.6115	37.42798
21-09-12 13:00	5	37.29927	36.473614	37.11714
21-09-12 13:10	5	37.35841	36.084785	37.07634
21-09-12 13:20	5	36.57601	36.185734	37.24253
21-09-12 13:30	5	36.9406	35.84686	37.191532
21-09-12 13:40	5	37.177437	36.56736	37.08301
21-09-12 13:50	5	36.89588	36.50533	37.286278
21-09-12 14:00	5	37.051586	36.426193	36.908825
21-09-12 14:10	5	36.75267	36.404907	36.593567
21-09-12 14:20	5	37.097702	36.23606	36.52257
21-09-12 14:30	5	37.270187	36.37095	36.49125
21-09-12 14:40	5	37.387672	36.332283	36.403465
21-09-12 14:50	5	37.485157	36.284336	36.847134
21-09-12 15:00	5	37.466118	36.415527	36.997704
21-09-12 15:10	5	37.04673	36.425743	37.023003
21-09-12 15:20	5	36.936897	36.33698	36.71423
21-09-12 15:30	5	37.010876	35.545464	36.477867
21-09-12 15:40	5	37.292244	35.865864	36.680733
21-09-12 15:50	5	37.45974	36.242847	36.811802
21-09-12 16:00	5	37.189045	35.909554	37.126534
21-09-12 16:10	5	37.05116	36.118233	37.15043
21-09-12 16:20	5	36.91551	37.009438	37.14383
21-09-12 16:30	5	36.983997	36.32658	37.2425
21-09-12 16:40	5	36.985313	36.280293	37.140984
21-09-12 16:50	5	36.8811	36.674652	36.662792
21-09-12 17:00	5	37.035667	36.766815	36.98928
21-09-12 17:10	5	37.374855	37.0	37.189182
21-09-12 17:20	5	37.47441	36.993137	37.359306
21-09-12 17:30	5	37.230186	37.06718	37.48107
21-09-12 17:40	5	37.019707	36.87464	37.160915
21-09-12 17:50	5	36.819298	36.657955	36.42479
21-09-12 18:00	5	36.98226	36.56315	36.775433
21-09-12 18:10	5	37.16789	36.650673	37.06224
21-09-12 18:20	5	37.271088	36.545536	36.32177
21-09-12 18:30	5	37.2009	36.897484	36.691677
21-09-12 18:40	5	37.264946	36.46477	36.953987
21-09-12 18:50	5	37.438934	36.315605	36.874672
21-09-12 19:00	5	37.549137	36.52398	36.13847
21-09-12 19:10	5	37.404865	36.92452	36.795036
21-09-12 19:20	5	37.387634	36.792717	36.876625
21-09-12 19:30	5	37.06252	36.689987	36.877613
21-09-12 19:40	5	37.240433	37.123302	37.106796
21-09-12 19:50	5	37.37842	37.252106	37.114647
21-09-12 20:00	5	37.562855	37.307407	37.37898
21-09-12 20:10	5	37.451546	37.280205	37.289284
21-09-12 20:20	5	37.345634	37.166718	37.06945
21-09-12 20:30	5	37.249516	37.117493	37.00286
21-09-12 20:40	5	37.27372	37.14495	37.073875
21-09-12 20:50	5	37.46858	37.078712	37.334816
21-09-12 21:00	5	37.39945	37.18139	37.181534
21-09-12 21:10	5	37.366096	37.0819	37.125603
21-09-12 21:20	5	37.22199	37.232193	37.263336
21-09-12 21:30	5	37.513817	37.10383	37.629642
21-09-12 21:40	5	37.68263	37.229927	37.555687
21-09-12 21:50	5	37.84821	37.117584	37.390022
21-09-12 22:00	5	37.75106	36.93263	37.29964
21-09-12 22:10	5	37.7285	36.69744	37.47135
21-09-12 22:20	5	37.504635	37.06383	37.057007
21-09-12 22:30	5	37.664196	37.071983	37.038185
21-09-12 22:40	5	37.850548	37.363304	36.901844
21-09-12 22:50	5	37.899788	37.345604	36.533848
21-09-12 23:00	5	37.88673	37.451244	36.755966
21-09-12 23:10	5	37.89562	37.46213	37.230915
21-09-12 23:20	5	37.467274	37.31373	37.374397
21-09-12 23:30	5	37.156013	37.274124	37.181633
21-09-12 23:40	5	37.290215	37.424732	37.314434
21-09-12 23:50	5	37.13814	37.559772	37.2172
21-09-13 00:00	5	37.043087	37.52136	37.33758
21-09-13 00:10	5	37.36838	37.53357	37.363033
21-09-13 00:20	5	37.2418	37.565224	37.537483
21-09-13 00:30	5	37.370728	37.56848	37.46665
21-09-13 00:40	5	36.982292	37.515957	37.89708
21-09-13 00:50	5	37.131798	37.689068	37.603645
21-09-13 01:00	5	37.433372	37.619778	37.575264
21-09-13 01:10	5	37.631138	37.539574	37.73538
21-09-13 01:20	5	37.29223	37.508526	37.96448
21-09-13 01:30	5	36.80366	37.703224	37.82529
21-09-13 01:40	5	36.901497	37.42481	37.56436
21-09-13 01:50	5	36.818573	37.376923	37.782948
21-09-13 02:00	5	36.904144	37.090973	37.72411
21-09-13 02:10	5	36.926224	37.02459	37.760193
21-09-13 02:20	5	36.95699	37.316193	37.816174
21-09-13 02:30	5	37.48025	37.44288	37.72335
21-09-13 02:40	5	37.113594	37.11583	37.70003
21-09-13 02:50	5	37.157005	37.017384	38.07789
21-09-13 03:00	5	37.443855	36.756294	38.23671
21-09-13 03:10	5	37.542618	36.716534	37.8701
21-09-13 03:20	5	37.913406	36.980377	37.667896
21-09-13 03:30	5	37.965233	37.42498	37.348274
21-09-13 03:40	5	37.851215	37.37483	37.303814
21-09-13 03:50	5	37.816277	37.354744	37.38587
21-09-13 04:00	5	37.46547	37.469017	37.018616
21-09-13 04:10	5	37.616264	37.222584	37.01395
21-09-13 04:20	5	37.541756	37.259567	36.892307
21-09-13 04:30	5	37.777824	37.542442	36.80182
21-09-13 04:40	5	37.819695	37.043663	36.803272
21-09-13 04:50	5	37.33041	37.27949	37.18098
21-09-13 05:00	5	37.528378	37.086952	37.410156
21-09-13 05:10	5	37.29357	37.282562	37.381668
21-09-13 05:20	5	37.18679	37.366943	37.094738
21-09-13 05:30	5	37.161125	37.290363	37.25773
21-09-13 05:40	5	37.286205	37.345627	37.433342
21-09-13 05:50	5	37.84726	37.447132	37.79207
21-09-13 06:00	5	37.854023	37.489624	37.653633
21-09-13 06:10	5	37.915295	37.383244	37.501755
21-09-13 06:20	5	37.87475	37.29818	37.335743
21-09-13 06:30	5	37.780293	37.029007	37.26061
21-09-13 06:40	5	37.71379	36.904556	37.140816
21-09-13 06:50	5	37.920197	36.969746	37.3002
21-09-13 07:00	6	37.98598	36.754913	37.32035
21-09-13 07:10	6	37.900887	36.494938	37.533195
21-09-13 07:20	6	37.928978	36.68952	37.197437
21-09-13 07:30	6	38.136017	36.610863	37.102592
21-09-13 07:40	6	37.564953	36.34611	36.970345
21-09-13 07:50	6	37.544456	36.490654	36.990143
21-09-13 08:00	6	36.91562	36.615288	37.019314
21-09-13 08:10	6	37.23011	36.40278	37.147865
21-09-13 08:20	6	37.51687	36.265633	37.23739
21-09-13 08:30	6	37.585667	36.240944	36.948273
21-09-13 08:40	6	37.3045	36.30439	36.547462
21-09-13 08:50	6	37.175343	36.46998	36.89713
21-09-13 09:00	6	36.855736	36.375725	36.401474
21-09-13 09:10	6	36.890564	36.25592	36.389717
21-09-13 09:20	6	37.21866	36.555687	36.244698
21-09-13 09:30	6	37.449406	36.51293	36.00608
21-09-13 09:40	6	37.014843	36.413944	36.11852
21-09-13 09:50	6	36.481236	36.621048	36.387535
21-09-13 10:00	6	not_recorded	not_recorded	not_recorded
21-09-13 10:10	6	not_recorded	not_recorded	not_recorded
21-09-13 10:20	6	not_recorded	not_recorded	not_recorded
21-09-13 10:30	6	not_recorded	not_recorded	not_recorded
21-09-13 10:40	6	not_recorded	not_recorded	not_recorded
21-09-13 10:50	6	not_recorded	not_recorded	not_recorded
21-09-13 11:00	6	not_recorded	not_recorded	not_recorded
21-09-13 11:10	6	not_recorded	not_recorded	not_recorded
21-09-13 11:20	6	not_recorded	not_recorded	not_recorded
21-09-13 11:30	6	not_recorded	not_recorded	not_recorded
21-09-13 11:40	6	not_recorded	not_recorded	not_recorded
21-09-13 11:50	6	not_recorded	not_recorded	not_recorded
21-09-13 12:00	6	not_recorded	not_recorded	not_recorded
21-09-13 12:10	6	not_recorded	not_recorded	not_recorded
21-09-13 12:20	6	not_recorded	not_recorded	not_recorded
21-09-13 12:30	6	not_recorded	not_recorded	not_recorded
21-09-13 12:40	6	not_recorded	not_recorded	not_recorded
21-09-13 12:50	6	not_recorded	not_recorded	not_recorded
21-09-13 13:00	6	not_recorded	not_recorded	not_recorded
21-09-13 13:10	6	not_recorded	not_recorded	not_recorded
21-09-13 13:20	6	not_recorded	not_recorded	not_recorded
21-09-13 13:30	6	not_recorded	not_recorded	not_recorded
21-09-13 13:40	6	not_recorded	not_recorded	not_recorded
21-09-13 13:50	6	not_recorded	not_recorded	not_recorded
21-09-13 14:00	6	not_recorded	not_recorded	not_recorded
21-09-13 14:10	6	not_recorded	not_recorded	not_recorded
21-09-13 14:20	6	not_recorded	not_recorded	not_recorded
21-09-13 14:30	6	not_recorded	not_recorded	not_recorded
21-09-13 14:40	6	not_recorded	not_recorded	not_recorded
21-09-13 14:50	6	not_recorded	not_recorded	not_recorded
21-09-13 15:00	6	not_recorded	not_recorded	not_recorded
21-09-13 15:10	6	not_recorded	not_recorded	not_recorded
21-09-13 15:20	6	not_recorded	not_recorded	not_recorded
21-09-13 15:30	6	not_recorded	not_recorded	not_recorded
21-09-13 15:40	6	not_recorded	not_recorded	not_recorded
21-09-13 15:50	6	not_recorded	not_recorded	not_recorded
21-09-13 16:00	6	not_recorded	not_recorded	not_recorded
21-09-13 16:10	6	not_recorded	not_recorded	not_recorded
21-09-13 16:20	6	not_recorded	not_recorded	not_recorded
21-09-13 16:30	6	not_recorded	not_recorded	not_recorded
21-09-13 16:40	6	not_recorded	not_recorded	not_recorded
21-09-13 16:50	6	not_recorded	not_recorded	not_recorded
21-09-13 17:00	6	not_recorded	not_recorded	not_recorded
21-09-13 17:10	6	not_recorded	not_recorded	not_recorded
21-09-13 17:20	6	not_recorded	not_recorded	not_recorded
21-09-13 17:30	6	not_recorded	not_recorded	not_recorded
21-09-13 17:40	6	not_recorded	not_recorded	not_recorded
21-09-13 17:50	6	not_recorded	not_recorded	not_recorded
21-09-13 18:00	6	not_recorded	not_recorded	not_recorded
21-09-13 18:10	6	not_recorded	not_recorded	not_recorded
21-09-13 18:20	6	not_recorded	not_recorded	not_recorded
21-09-13 18:30	6	not_recorded	not_recorded	not_recorded
21-09-13 18:40	6	not_recorded	not_recorded	not_recorded
21-09-13 18:50	6	not_recorded	not_recorded	not_recorded
21-09-13 19:00	6	not_recorded	not_recorded	not_recorded
21-09-13 19:10	6	not_recorded	not_recorded	not_recorded
21-09-13 19:20	6	not_recorded	not_recorded	not_recorded
21-09-13 19:30	6	not_recorded	not_recorded	not_recorded
21-09-13 19:40	6	not_recorded	not_recorded	not_recorded
21-09-13 19:50	6	not_recorded	not_recorded	not_recorded
21-09-13 20:00	6	not_recorded	not_recorded	not_recorded
21-09-13 20:10	6	not_recorded	not_recorded	not_recorded
21-09-13 20:20	6	not_recorded	not_recorded	not_recorded
21-09-13 20:30	6	not_recorded	not_recorded	not_recorded
21-09-13 20:40	6	not_recorded	not_recorded	not_recorded
21-09-13 20:50	6	not_recorded	not_recorded	not_recorded
21-09-13 21:00	6	not_recorded	not_recorded	not_recorded
21-09-13 21:10	6	not_recorded	not_recorded	not_recorded
21-09-13 21:20	6	not_recorded	not_recorded	not_recorded
21-09-13 21:30	6	not_recorded	not_recorded	not_recorded
21-09-13 21:40	6	not_recorded	not_recorded	not_recorded
21-09-13 21:50	6	not_recorded	not_recorded	not_recorded
21-09-13 22:00	6	not_recorded	not_recorded	not_recorded
21-09-13 22:10	6	not_recorded	not_recorded	not_recorded
21-09-13 22:20	6	not_recorded	not_recorded	not_recorded
21-09-13 22:30	6	not_recorded	not_recorded	not_recorded
21-09-13 22:40	6	not_recorded	not_recorded	not_recorded
21-09-13 22:50	6	not_recorded	not_recorded	not_recorded
21-09-13 23:00	6	not_recorded	not_recorded	not_recorded
21-09-13 23:10	6	not_recorded	not_recorded	not_recorded
21-09-13 23:20	6	not_recorded	not_recorded	not_recorded
21-09-13 23:30	6	not_recorded	not_recorded	not_recorded
21-09-13 23:40	6	not_recorded	not_recorded	not_recorded
21-09-13 23:50	6	not_recorded	not_recorded	not_recorded
21-09-14 00:00	6	not_recorded	not_recorded	not_recorded
21-09-14 00:10	6	not_recorded	not_recorded	not_recorded
21-09-14 00:20	6	not_recorded	not_recorded	not_recorded
21-09-14 00:30	6	not_recorded	not_recorded	not_recorded
21-09-14 00:40	6	not_recorded	not_recorded	not_recorded
21-09-14 00:50	6	not_recorded	not_recorded	not_recorded
21-09-14 01:00	6	not_recorded	not_recorded	not_recorded
21-09-14 01:10	6	not_recorded	not_recorded	not_recorded
21-09-14 01:20	6	not_recorded	not_recorded	not_recorded
21-09-14 01:30	6	not_recorded	not_recorded	not_recorded
21-09-14 01:40	6	not_recorded	not_recorded	not_recorded
21-09-14 01:50	6	not_recorded	not_recorded	not_recorded
21-09-14 02:00	6	not_recorded	not_recorded	not_recorded
21-09-14 02:10	6	not_recorded	not_recorded	not_recorded
21-09-14 02:20	6	not_recorded	not_recorded	not_recorded
21-09-14 02:30	6	not_recorded	not_recorded	not_recorded
21-09-14 02:40	6	not_recorded	not_recorded	not_recorded
21-09-14 02:50	6	not_recorded	not_recorded	not_recorded
21-09-14 03:00	6	not_recorded	not_recorded	not_recorded
21-09-14 03:10	6	not_recorded	not_recorded	not_recorded
21-09-14 03:20	6	not_recorded	not_recorded	not_recorded
21-09-14 03:30	6	not_recorded	not_recorded	not_recorded
21-09-14 03:40	6	not_recorded	not_recorded	not_recorded
21-09-14 03:50	6	not_recorded	not_recorded	not_recorded
21-09-14 04:00	6	not_recorded	not_recorded	not_recorded
21-09-14 04:10	6	not_recorded	not_recorded	not_recorded
21-09-14 04:20	6	not_recorded	not_recorded	not_recorded
21-09-14 04:30	6	not_recorded	not_recorded	not_recorded
21-09-14 04:40	6	not_recorded	not_recorded	not_recorded
21-09-14 04:50	6	not_recorded	not_recorded	not_recorded
21-09-14 05:00	6	not_recorded	not_recorded	not_recorded
21-09-14 05:10	6	not_recorded	not_recorded	not_recorded
21-09-14 05:20	6	not_recorded	not_recorded	not_recorded
21-09-14 05:30	6	not_recorded	not_recorded	not_recorded
21-09-14 05:40	6	not_recorded	not_recorded	not_recorded
21-09-14 05:50	6	not_recorded	not_recorded	not_recorded
21-09-14 06:00	6	not_recorded	not_recorded	not_recorded
21-09-14 06:10	6	not_recorded	not_recorded	not_recorded
21-09-14 06:20	6	not_recorded	not_recorded	not_recorded
21-09-14 06:30	6	not_recorded	not_recorded	not_recorded
21-09-14 06:40	6	not_recorded	not_recorded	not_recorded
21-09-14 06:50	6	not_recorded	not_recorded	not_recorded
