# Supplementary material for: Rodent home cage monitoring for preclinical safety pharmacology assessment: results of a multi-company validation evaluating nonclinical and clinical data from three compounds
Source: Front Toxicol. 2025 Nov 5;7:1655330. doi: 10.3389/ftox.2025.1655330 (PMC12626872; doi:10.3389/ftox.2025.1655330)
Supplement: Supplementary file 1 [file DataSheet1.zip › GSK/GSK_Temperature_050_Cage-2.csv]

timestamp	day_index	985141003627852	985141003627913	985141003627914
21-09-13 07:00	-4	not_recorded	not_recorded	not_recorded
21-09-13 07:10	-4	not_recorded	not_recorded	not_recorded
21-09-13 07:20	-4	not_recorded	not_recorded	not_recorded
21-09-13 07:30	-4	not_recorded	not_recorded	not_recorded
21-09-13 07:40	-4	not_recorded	not_recorded	not_recorded
21-09-13 07:50	-4	not_recorded	not_recorded	not_recorded
21-09-13 08:00	-4	not_recorded	not_recorded	not_recorded
21-09-13 08:10	-4	not_recorded	not_recorded	not_recorded
21-09-13 08:20	-4	not_recorded	not_recorded	not_recorded
21-09-13 08:30	-4	not_recorded	not_recorded	not_recorded
21-09-13 08:40	-4	not_recorded	not_recorded	not_recorded
21-09-13 08:50	-4	not_recorded	not_recorded	not_recorded
21-09-13 09:00	-4	not_recorded	not_recorded	not_recorded
21-09-13 09:10	-4	not_recorded	not_recorded	not_recorded
21-09-13 09:20	-4	not_recorded	not_recorded	not_recorded
21-09-13 09:30	-4	not_recorded	not_recorded	not_recorded
21-09-13 09:40	-4	not_recorded	not_recorded	not_recorded
21-09-13 09:50	-4	not_recorded	not_recorded	not_recorded
21-09-13 10:00	-4	37.04971	37.9058	36.688683
21-09-13 10:10	-4	37.491344	38.28758	37.36291
21-09-13 10:20	-4	37.558178	38.306652	37.51049
21-09-13 10:30	-4	37.484474	38.302032	37.601357
21-09-13 10:40	-4	37.602356	38.15169	37.689255
21-09-13 10:50	-4	37.558956	38.111942	37.4669
21-09-13 11:00	-4	37.54236	38.004875	37.22744
21-09-13 11:10	-4	37.560837	37.657253	37.22792
21-09-13 11:20	-4	37.15231	37.63627	37.167347
21-09-13 11:30	-4	37.160652	37.223907	36.64376
21-09-13 11:40	-4	37.189636	37.18689	36.38045
21-09-13 11:50	-4	36.87594	36.943985	35.877693
21-09-13 12:00	-4	36.586365	36.960285	36.324482
21-09-13 12:10	-4	36.625008	36.70183	36.359344
21-09-13 12:20	-4	36.620075	36.8959	36.352406
21-09-13 12:30	-4	36.724503	36.998646	36.204395
21-09-13 12:40	-4	36.597054	37.09327	36.236748
21-09-13 12:50	-4	36.50376	37.048344	36.230267
21-09-13 13:00	-4	36.69123	36.677666	36.3825
21-09-13 13:10	-4	36.75856	36.838352	36.663353
21-09-13 13:20	-4	36.817722	36.63111	36.78131
21-09-13 13:30	-4	36.608215	36.79873	36.524452
21-09-13 13:40	-4	36.81038	36.97274	36.487232
21-09-13 13:50	-4	36.601463	36.582428	36.68998
21-09-13 14:00	-4	36.351097	36.851715	36.778656
21-09-13 14:10	-4	36.506824	36.964638	36.623203
21-09-13 14:20	-4	36.779137	36.5958	36.3444
21-09-13 14:30	-4	36.840946	36.34049	36.30731
21-09-13 14:40	-4	36.5448	36.462776	36.240105
21-09-13 14:50	-4	36.76214	36.32612	36.376205
21-09-13 15:00	-4	36.749405	36.453037	36.47031
21-09-13 15:10	-4	36.949074	36.75744	36.58169
21-09-13 15:20	-4	37.143173	36.959953	36.432243
21-09-13 15:30	-4	37.111748	36.728508	36.623207
21-09-13 15:40	-4	36.807076	36.885902	36.84536
21-09-13 15:50	-4	36.416832	37.07502	36.873756
21-09-13 16:00	-4	35.67384	37.08144	36.88624
21-09-13 16:10	-4	35.662544	37.069126	36.6031
21-09-13 16:20	-4	36.197624	36.88099	36.669067
21-09-13 16:30	-4	36.420586	36.851154	36.73504
21-09-13 16:40	-4	36.51481	36.660088	37.03801
21-09-13 16:50	-4	35.935387	36.473305	36.60075
21-09-13 17:00	-4	36.72628	36.62099	36.342934
21-09-13 17:10	-4	35.82773	36.4851	36.45813
21-09-13 17:20	-4	35.581043	36.426624	36.621677
21-09-13 17:30	-4	35.590477	36.73253	37.127922
21-09-13 17:40	-4	35.837425	36.92279	36.98984
21-09-13 17:50	-4	36.615154	36.615463	36.718075
21-09-13 18:00	-4	36.683815	36.676506	36.752254
21-09-13 18:10	-4	36.60755	37.016144	37.171658
21-09-13 18:20	-4	36.90829	37.088417	37.18593
21-09-13 18:30	-4	36.544144	36.936577	37.20643
21-09-13 18:40	-4	36.40808	36.978844	36.953934
21-09-13 18:50	-4	36.489735	37.08398	36.64561
21-09-13 19:00	-4	36.414696	36.832493	37.29314
21-09-13 19:10	-4	36.432003	36.496735	37.18047
21-09-13 19:20	-4	36.28898	36.51123	36.88096
21-09-13 19:30	-4	36.368206	36.766094	36.963776
21-09-13 19:40	-4	37.06939	36.975994	36.977528
21-09-13 19:50	-4	37.430656	37.369743	37.413452
21-09-13 20:00	-4	36.749413	37.417885	37.27068
21-09-13 20:10	-4	36.828636	37.175465	37.213467
21-09-13 20:20	-4	36.938602	37.1628	37.11702
21-09-13 20:30	-4	36.574	37.263508	37.01304
21-09-13 20:40	-4	36.4589	37.298447	36.871323
21-09-13 20:50	-4	36.542816	37.21856	37.162773
21-09-13 21:00	-4	36.603596	37.33717	36.876522
21-09-13 21:10	-4	36.486835	37.279457	37.15725
21-09-13 21:20	-4	36.431187	37.266537	37.040535
21-09-13 21:30	-4	37.01653	37.339504	37.248085
21-09-13 21:40	-4	36.47735	37.53063	37.499878
21-09-13 21:50	-4	36.590466	37.312458	37.40017
21-09-13 22:00	-4	36.603226	37.113472	37.33233
21-09-13 22:10	-4	36.639057	37.420307	37.33062
21-09-13 22:20	-4	36.591515	37.506744	37.579624
21-09-13 22:30	-4	36.575615	37.277924	37.49161
21-09-13 22:40	-4	36.53764	37.09916	37.35884
21-09-13 22:50	-4	36.7712	36.572697	37.70968
21-09-13 23:00	-4	37.34119	37.14047	37.853943
21-09-13 23:10	-4	37.329945	37.480507	37.83999
21-09-13 23:20	-4	36.95456	37.56366	37.822327
21-09-13 23:30	-4	37.097775	37.33122	38.224808
21-09-13 23:40	-4	37.099968	37.02926	37.81658
21-09-13 23:50	-4	37.210358	36.780403	37.653316
21-09-14 00:00	-4	37.2509	36.798805	37.805832
21-09-14 00:10	-4	36.916546	37.25968	37.509583
21-09-14 00:20	-4	36.717197	37.27932	37.51754
21-09-14 00:30	-4	36.98734	37.03731	37.83446
21-09-14 00:40	-4	36.821552	37.238552	37.727455
21-09-14 00:50	-4	36.597218	37.383827	37.787224
21-09-14 01:00	-4	36.8853	37.63007	37.798985
21-09-14 01:10	-4	36.970806	37.428215	37.823654
21-09-14 01:20	-4	37.341892	37.218697	38.04871
21-09-14 01:30	-4	37.41227	37.20072	37.881596
21-09-14 01:40	-4	37.378258	37.41593	37.924522
21-09-14 01:50	-4	37.398746	37.269753	37.739677
21-09-14 02:00	-4	37.510014	37.59366	37.641243
21-09-14 02:10	-4	37.716896	37.72368	37.857582
21-09-14 02:20	-4	37.702374	36.70333	38.01258
21-09-14 02:30	-4	37.486393	36.554523	37.764427
21-09-14 02:40	-4	37.38599	37.307587	38.063515
21-09-14 02:50	-4	37.3023	37.071568	37.967506
21-09-14 03:00	-4	37.465446	37.23866	37.992485
21-09-14 03:10	-4	37.47364	37.48516	37.774265
21-09-14 03:20	-4	37.427673	37.495544	37.772305
21-09-14 03:30	-4	37.48484	37.708282	37.689625
21-09-14 03:40	-4	37.316395	37.85462	37.51793
21-09-14 03:50	-4	36.862713	37.593086	37.220837
21-09-14 04:00	-4	37.33852	37.53732	36.98849
21-09-14 04:10	-4	37.438107	37.679127	37.013367
21-09-14 04:20	-4	36.877422	37.673233	37.2472
21-09-14 04:30	-4	36.758575	37.713825	37.579586
21-09-14 04:40	-4	37.38552	37.889282	37.85511
21-09-14 04:50	-4	37.686478	37.729126	38.19554
21-09-14 05:00	-4	37.564346	37.594807	38.167793
21-09-14 05:10	-4	37.64758	37.649853	38.055748
21-09-14 05:20	-4	37.51219	38.15516	37.911114
21-09-14 05:30	-4	37.675514	38.09834	37.98506
21-09-14 05:40	-4	37.879875	38.164024	38.013176
21-09-14 05:50	-4	37.655434	37.93806	37.88545
21-09-14 06:00	-4	37.733257	37.677925	37.703655
21-09-14 06:10	-4	37.54354	37.24769	37.80567
21-09-14 06:20	-4	37.35749	37.079872	37.588535
21-09-14 06:30	-4	37.152046	36.683594	37.46823
21-09-14 06:40	-4	36.979797	36.61623	37.088425
21-09-14 06:50	-4	37.125053	37.197235	37.179733
21-09-14 07:00	-3	37.1534	36.98182	36.91858
21-09-14 07:10	-3	36.511787	36.51598	36.687477
21-09-14 07:20	-3	36.231606	36.47319	36.482067
21-09-14 07:30	-3	36.256474	36.476097	36.519188
21-09-14 07:40	-3	36.27665	36.65723	36.492485
21-09-14 07:50	-3	36.533855	36.85419	36.53019
21-09-14 08:00	-3	36.707455	37.250633	36.3257
21-09-14 08:10	-3	36.95134	37.25275	36.306713
21-09-14 08:20	-3	36.912743	36.61427	36.342186
21-09-14 08:30	-3	37.14364	36.417545	36.73747
21-09-14 08:40	-3	37.15849	36.359116	36.64929
21-09-14 08:50	-3	36.599815	36.46453	36.686455
21-09-14 09:00	-3	36.516075	36.465843	36.576782
21-09-14 09:10	-3	36.841652	36.257156	36.699577
21-09-14 09:20	-3	36.89272	36.191677	36.670982
21-09-14 09:30	-3	36.46032	36.358234	36.520184
21-09-14 09:40	-3	35.8884	36.512024	36.744633
21-09-14 09:50	-3	35.99329	36.58909	36.650124
21-09-14 10:00	-3	36.004044	36.19678	36.678757
21-09-14 10:10	-3	36.247128	36.525574	36.861736
21-09-14 10:20	-3	36.08005	36.59669	36.68586
21-09-14 10:30	-3	35.916237	36.747803	36.62032
21-09-14 10:40	-3	36.02175	36.64331	36.306877
21-09-14 10:50	-3	35.853436	36.74143	36.401375
21-09-14 11:00	-3	36.39196	36.87121	36.35023
21-09-14 11:10	-3	36.011185	36.648434	36.351368
21-09-14 11:20	-3	36.3632	36.941517	36.37813
21-09-14 11:30	-3	37.001625	37.20578	36.228474
21-09-14 11:40	-3	37.184185	37.20619	36.605255
21-09-14 11:50	-3	37.137527	36.52394	36.61915
21-09-14 12:00	-3	36.988956	36.66264	36.637856
21-09-14 12:10	-3	36.726387	37.06465	36.25893
21-09-14 12:20	-3	36.805737	37.10087	36.22896
21-09-14 12:30	-3	36.777603	36.584114	36.19201
21-09-14 12:40	-3	36.58233	36.523537	36.020393
21-09-14 12:50	-3	36.123375	36.267406	36.357445
21-09-14 13:00	-3	35.63993	36.49128	36.5048
21-09-14 13:10	-3	35.713715	36.556396	36.521126
21-09-14 13:20	-3	36.033394	36.04503	36.419666
21-09-14 13:30	-3	35.84745	36.156746	36.602943
21-09-14 13:40	-3	35.77175	36.383213	36.835823
21-09-14 13:50	-3	36.446384	36.374763	36.815
21-09-14 14:00	-3	36.90343	36.58657	36.38485
21-09-14 14:10	-3	36.808952	36.636726	36.542976
21-09-14 14:20	-3	36.37172	36.768806	36.61915
21-09-14 14:30	-3	36.52633	36.999	36.88543
21-09-14 14:40	-3	36.577488	36.837353	36.49836
21-09-14 14:50	-3	36.574608	37.124016	36.411797
21-09-14 15:00	-3	36.56856	37.30082	36.413643
21-09-14 15:10	-3	36.839672	36.493683	36.634254
21-09-14 15:20	-3	36.723396	36.485344	36.806953
21-09-14 15:30	-3	36.688477	36.45678	36.824993
21-09-14 15:40	-3	36.64479	36.57495	36.86651
21-09-14 15:50	-3	36.99705	36.779617	36.599514
21-09-14 16:00	-3	37.02294	36.67239	36.912697
21-09-14 16:10	-3	36.66679	36.870842	36.953815
21-09-14 16:20	-3	36.3534	37.081024	36.879116
21-09-14 16:30	-3	36.44221	36.74501	36.577675
21-09-14 16:40	-3	36.961132	36.608906	36.576992
21-09-14 16:50	-3	37.05404	36.742188	36.903
21-09-14 17:00	-3	36.59571	36.477486	36.915737
21-09-14 17:10	-3	36.548016	36.671696	36.90287
21-09-14 17:20	-3	36.48533	36.641567	36.740627
21-09-14 17:30	-3	36.37747	36.882553	36.67043
21-09-14 17:40	-3	36.777325	36.981	36.636288
21-09-14 17:50	-3	36.70097	36.662964	36.58953
21-09-14 18:00	-3	36.175934	36.514824	36.54602
21-09-14 18:10	-3	36.354877	36.20618	36.906734
21-09-14 18:20	-3	36.459034	36.22191	36.949837
21-09-14 18:30	-3	36.729717	36.577583	36.61393
21-09-14 18:40	-3	36.920753	36.60145	36.71186
21-09-14 18:50	-3	36.715775	36.729668	36.774536
21-09-14 19:00	-3	36.488045	36.21053	37.109234
21-09-14 19:10	-3	36.204372	36.864445	36.861557
21-09-14 19:20	-3	36.380455	37.36891	37.07157
21-09-14 19:30	-3	36.79907	37.247097	37.290565
21-09-14 19:40	-3	36.850666	37.254112	37.32955
21-09-14 19:50	-3	36.345745	36.82109	37.546093
21-09-14 20:00	-3	36.373753	36.574	37.4448
21-09-14 20:10	-3	36.387463	36.70001	37.29587
21-09-14 20:20	-3	36.53049	36.891434	37.27386
21-09-14 20:30	-3	36.44885	36.982018	37.11919
21-09-14 20:40	-3	36.505722	37.29159	37.02947
21-09-14 20:50	-3	36.389893	37.277714	37.04484
21-09-14 21:00	-3	36.345146	37.228855	36.810444
21-09-14 21:10	-3	36.76398	36.83345	36.926525
21-09-14 21:20	-3	36.670647	37.11845	37.1934
21-09-14 21:30	-3	36.608284	37.44777	37.504845
21-09-14 21:40	-3	36.866848	37.54223	37.390038
21-09-14 21:50	-3	36.57125	37.557	37.29824
21-09-14 22:00	-3	37.037445	37.190247	37.024364
21-09-14 22:10	-3	37.052265	36.966393	37.197838
21-09-14 22:20	-3	36.87565	36.951607	37.116062
21-09-14 22:30	-3	36.767437	36.836693	37.404915
21-09-14 22:40	-3	36.38529	36.886272	37.51787
21-09-14 22:50	-3	36.38683	36.8416	37.69225
21-09-14 23:00	-3	36.598186	37.234127	37.96075
21-09-14 23:10	-3	37.24879	37.407272	37.75267
21-09-14 23:20	-3	37.165882	37.266796	38.12387
21-09-14 23:30	-3	37.138	37.117588	38.085094
21-09-14 23:40	-3	36.754353	37.181435	38.263176
21-09-14 23:50	-3	36.632893	37.09717	38.128826
21-09-15 00:00	-3	36.575603	37.335197	37.931377
21-09-15 00:10	-3	36.61814	37.328423	37.92743
21-09-15 00:20	-3	36.741196	36.99526	37.905113
21-09-15 00:30	-3	37.16401	37.428886	38.033768
21-09-15 00:40	-3	37.40613	37.42359	37.917095
21-09-15 00:50	-3	37.463303	37.50747	37.907703
21-09-15 01:00	-3	37.43378	37.342003	37.79108
21-09-15 01:10	-3	37.462067	37.577415	37.707386
21-09-15 01:20	-3	37.504425	37.69643	37.938614
21-09-15 01:30	-3	37.449978	37.434513	37.8178
21-09-15 01:40	-3	37.594704	37.202084	37.479992
21-09-15 01:50	-3	37.540623	37.199406	37.563335
21-09-15 02:00	-3	37.520042	37.27967	37.39201
21-09-15 02:10	-3	37.565144	37.352455	37.56048
21-09-15 02:20	-3	37.51333	37.214546	37.86138
21-09-15 02:30	-3	37.8743	37.616035	38.1405
21-09-15 02:40	-3	37.610985	37.931686	38.105736
21-09-15 02:50	-3	37.49012	37.175972	37.899796
21-09-15 03:00	-3	37.261578	37.200203	37.822098
21-09-15 03:10	-3	37.339058	37.374794	38.156254
21-09-15 03:20	-3	37.125633	37.12835	38.014874
21-09-15 03:30	-3	37.070866	37.134357	37.89603
21-09-15 03:40	-3	36.817684	37.497883	37.662334
21-09-15 03:50	-3	37.07566	37.76407	37.499416
21-09-15 04:00	-3	37.287453	37.718407	37.414413
21-09-15 04:10	-3	37.467583	37.45249	37.117493
21-09-15 04:20	-3	37.547714	37.36096	37.470222
21-09-15 04:30	-3	37.70279	37.616264	37.766163
21-09-15 04:40	-3	37.592926	37.879417	37.96299
21-09-15 04:50	-3	37.642223	37.665443	37.964466
21-09-15 05:00	-3	37.43373	37.874577	37.813454
21-09-15 05:10	-3	37.27942	37.907875	37.974644
21-09-15 05:20	-3	37.296333	38.005093	37.976006
21-09-15 05:30	-3	37.613934	37.96958	38.032887
21-09-15 05:40	-3	37.57363	38.073112	37.950783
21-09-15 05:50	-3	37.69673	37.73565	37.960243
21-09-15 06:00	-3	37.54647	37.769794	37.86744
21-09-15 06:10	-3	37.620537	37.883625	37.71145
21-09-15 06:20	-3	37.763023	37.678577	37.652447
21-09-15 06:30	-3	37.580803	37.827656	37.52153
21-09-15 06:40	-3	37.413685	37.23043	37.05841
21-09-15 06:50	-3	36.919884	37.00051	36.865334
21-09-15 07:00	-2	37.074745	36.301754	36.994514
21-09-15 07:10	-2	36.8378	36.211845	36.629894
21-09-15 07:20	-2	36.312305	36.731907	36.49209
21-09-15 07:30	-2	36.003624	36.639996	36.47977
21-09-15 07:40	-2	36.3428	36.761036	36.412422
21-09-15 07:50	-2	36.468815	36.827526	36.361073
21-09-15 08:00	-2	36.5	36.631504	36.435474
21-09-15 08:10	-2	36.507324	36.80346	36.57259
21-09-15 08:20	-2	36.17113	36.552074	36.631386
21-09-15 08:30	-2	36.210148	36.518047	36.669727
21-09-15 08:40	-2	36.350487	36.595253	36.609993
21-09-15 08:50	-2	36.20559	36.87385	36.649956
21-09-15 09:00	-2	36.328163	36.88834	36.666313
21-09-15 09:10	-2	36.51401	36.569	36.876114
21-09-15 09:20	-2	36.527184	36.55314	36.82889
21-09-15 09:30	-2	36.187996	36.44428	36.5612
21-09-15 09:40	-2	36.635426	36.409657	36.63897
21-09-15 09:50	-2	36.861103	36.99517	36.774757
21-09-15 10:00	-2	36.352943	37.38748	36.97081
21-09-15 10:10	-2	35.80168	37.291283	36.47709
21-09-15 10:20	-2	36.34719	37.15049	36.648106
21-09-15 10:30	-2	36.14458	37.002296	36.8559
21-09-15 10:40	-2	36.446888	36.89367	36.530357
21-09-15 10:50	-2	36.46639	36.8376	36.216553
21-09-15 11:00	-2	36.77925	36.459972	36.30293
21-09-15 11:10	-2	36.868607	36.54653	36.0723
21-09-15 11:20	-2	37.11693	36.94292	36.31768
21-09-15 11:30	-2	37.223267	36.617638	36.407444
21-09-15 11:40	-2	37.052483	36.671303	36.436943
21-09-15 11:50	-2	36.98516	36.889843	36.777046
21-09-15 12:00	-2	36.724022	36.9117	36.711098
21-09-15 12:10	-2	36.784412	36.626987	36.70769
21-09-15 12:20	-2	36.676613	36.366196	36.533714
21-09-15 12:30	-2	36.91212	36.503258	36.46822
21-09-15 12:40	-2	36.969597	36.345055	36.549435
21-09-15 12:50	-2	36.709507	36.43322	36.687023
21-09-15 13:00	-2	36.22861	36.643673	36.468437
21-09-15 13:10	-2	36.083935	36.608707	36.350018
21-09-15 13:20	-2	36.37412	36.40403	36.281258
21-09-15 13:30	-2	36.503918	36.279102	36.47796
21-09-15 13:40	-2	36.5556	36.36669	36.628967
21-09-15 13:50	-2	36.40868	36.71225	36.511158
21-09-15 14:00	-2	36.460476	36.842636	36.412132
21-09-15 14:10	-2	36.658596	36.989002	36.676903
21-09-15 14:20	-2	36.37613	36.666332	36.663185
21-09-15 14:30	-2	36.347107	36.840202	36.97117
21-09-15 14:40	-2	36.159107	37.04594	37.141705
21-09-15 14:50	-2	36.388832	36.848835	37.012238
21-09-15 15:00	-2	36.335697	36.611916	36.678265
21-09-15 15:10	-2	36.504738	36.503746	36.781307
21-09-15 15:20	-2	36.43496	36.478466	36.70861
21-09-15 15:30	-2	36.76913	36.391605	36.678356
21-09-15 15:40	-2	36.770397	36.407364	36.875816
21-09-15 15:50	-2	36.61428	36.71651	36.462532
21-09-15 16:00	-2	36.6545	36.964394	36.399544
21-09-15 16:10	-2	36.97529	36.53006	36.65046
21-09-15 16:20	-2	37.012524	36.805344	36.60696
21-09-15 16:30	-2	37.159756	37.15406	36.569427
21-09-15 16:40	-2	36.70009	37.19991	36.82334
21-09-15 16:50	-2	36.706825	37.07234	36.81188
21-09-15 17:00	-2	36.663776	37.230415	36.692657
21-09-15 17:10	-2	36.336002	36.419037	36.789577
21-09-15 17:20	-2	36.330868	36.560806	37.06668
21-09-15 17:30	-2	36.483215	36.97164	36.89339
21-09-15 17:40	-2	36.76013	37.11651	36.773827
21-09-15 17:50	-2	36.654236	37.12623	37.035816
21-09-15 18:00	-2	36.39252	36.551105	37.335686
21-09-15 18:10	-2	36.806557	36.76674	36.884483
21-09-15 18:20	-2	36.843224	37.254524	36.65509
21-09-15 18:30	-2	36.643383	36.857918	36.657536
21-09-15 18:40	-2	36.482502	36.940895	36.91987
21-09-15 18:50	-2	36.64416	36.992687	36.868683
21-09-15 19:00	-2	36.60041	36.208202	36.93783
21-09-15 19:10	-2	36.38886	36.658688	36.667217
21-09-15 19:20	-2	36.46531	36.650616	36.95557
21-09-15 19:30	-2	36.598976	36.978165	37.38021
21-09-15 19:40	-2	36.737026	37.22408	37.4856
21-09-15 19:50	-2	37.042164	37.36208	37.3616
21-09-15 20:00	-2	37.33537	37.135384	37.224236
21-09-15 20:10	-2	37.256157	37.011406	37.406425
21-09-15 20:20	-2	37.009224	37.132126	37.41497
21-09-15 20:30	-2	36.535965	36.93342	36.86453
21-09-15 20:40	-2	37.320374	36.806164	36.765
21-09-15 20:50	-2	37.011547	36.896492	37.14645
21-09-15 21:00	-2	37.09999	36.60938	37.22838
21-09-15 21:10	-2	37.01418	36.91429	36.958138
21-09-15 21:20	-2	37.149498	37.201298	37.411594
21-09-15 21:30	-2	37.141014	37.281998	37.43951
21-09-15 21:40	-2	37.09225	37.125694	37.437458
21-09-15 21:50	-2	36.88333	36.82554	37.34695
21-09-15 22:00	-2	36.735535	36.584526	37.13825
21-09-15 22:10	-2	37.243103	37.019543	37.33056
21-09-15 22:20	-2	37.251534	37.45397	37.616123
21-09-15 22:30	-2	37.033638	37.949585	37.64255
21-09-15 22:40	-2	36.459454	37.224434	37.669666
21-09-15 22:50	-2	36.433903	36.96118	37.469402
21-09-15 23:00	-2	36.605972	36.94987	37.710625
21-09-15 23:10	-2	36.962986	37.040104	37.822296
21-09-15 23:20	-2	36.436428	37.320023	37.937695
21-09-15 23:30	-2	36.77358	37.384205	38.171272
21-09-15 23:40	-2	37.096024	37.626423	38.079277
21-09-15 23:50	-2	37.221462	37.42681	38.07525
21-09-16 00:00	-2	37.483788	37.23325	38.13108
21-09-16 00:10	-2	37.41642	37.500927	38.069782
21-09-16 00:20	-2	36.962467	37.263626	37.89307
21-09-16 00:30	-2	37.090588	36.869457	37.881676
21-09-16 00:40	-2	37.000458	37.32795	37.845264
21-09-16 00:50	-2	37.117725	37.209423	37.833
21-09-16 01:00	-2	37.42035	37.12883	37.604687
21-09-16 01:10	-2	37.313618	37.014107	37.529507
21-09-16 01:20	-2	37.2053	37.218216	37.576836
21-09-16 01:30	-2	37.331272	37.443405	37.651394
21-09-16 01:40	-2	37.46357	37.625164	37.719322
21-09-16 01:50	-2	37.633957	37.701645	38.122017
21-09-16 02:00	-2	38.071552	37.66429	38.169334
21-09-16 02:10	-2	37.770927	37.59767	38.0776
21-09-16 02:20	-2	37.453545	37.392544	38.037056
21-09-16 02:30	-2	37.408028	37.11014	37.87583
21-09-16 02:40	-2	37.37798	37.51542	37.93325
21-09-16 02:50	-2	37.510498	37.52142	37.83979
21-09-16 03:00	-2	37.515472	37.16639	37.813896
21-09-16 03:10	-2	37.562035	37.383797	37.73905
21-09-16 03:20	-2	37.424263	37.517826	37.710526
21-09-16 03:30	-2	37.43833	37.40781	37.648716
21-09-16 03:40	-2	37.31004	37.510723	37.368004
21-09-16 03:50	-2	36.99728	37.753117	37.544777
21-09-16 04:00	-2	37.203342	37.72091	38.058598
21-09-16 04:10	-2	37.094925	37.543022	38.104633
21-09-16 04:20	-2	36.852314	37.601467	38.050465
21-09-16 04:30	-2	37.282036	37.681587	38.18722
21-09-16 04:40	-2	37.492195	37.537647	38.01488
21-09-16 04:50	-2	37.819923	37.397587	38.051315
21-09-16 05:00	-2	37.433376	37.84465	37.913788
21-09-16 05:10	-2	37.50369	37.863014	37.961502
21-09-16 05:20	-2	37.869637	37.799896	37.91177
21-09-16 05:30	-2	37.76351	38.17178	37.953457
21-09-16 05:40	-2	37.3976	37.834145	37.88021
21-09-16 05:50	-2	37.429802	37.99203	37.821453
21-09-16 06:00	-2	37.456287	37.866722	37.70408
21-09-16 06:10	-2	37.59844	38.007595	37.616657
21-09-16 06:20	-2	37.717373	37.989357	37.557167
21-09-16 06:30	-2	37.501106	37.693256	37.374866
21-09-16 06:40	-2	37.388435	37.00686	37.063313
21-09-16 06:50	-2	36.955647	36.410053	36.930214
21-09-16 07:00	-1	37.122917	36.789062	36.959824
21-09-16 07:10	-1	36.780712	36.637608	36.724335
21-09-16 07:20	-1	36.288036	36.50948	36.545414
21-09-16 07:30	-1	36.450386	36.6372	36.90043
21-09-16 07:40	-1	36.473198	36.67818	36.63346
21-09-16 07:50	-1	36.9038	36.459076	36.568832
21-09-16 08:00	-1	36.486305	36.593117	36.64026
21-09-16 08:10	-1	36.416195	36.629955	36.846703
21-09-16 08:20	-1	36.413765	36.958397	36.72179
21-09-16 08:30	-1	36.66128	37.097553	36.71241
21-09-16 08:40	-1	36.802868	36.994698	36.67786
21-09-16 08:50	-1	36.769455	36.64599	36.525936
21-09-16 09:00	-1	36.490845	36.960976	36.74259
21-09-16 09:10	-1	36.5138	37.133633	36.86052
21-09-16 09:20	-1	36.65731	36.987434	36.400433
21-09-16 09:30	-1	36.839016	36.75881	36.326725
21-09-16 09:40	-1	36.42338	36.53858	36.18264
21-09-16 09:50	-1	36.492558	36.6395	36.194878
21-09-16 10:00	-1	36.394936	36.850227	36.59785
21-09-16 10:10	-1	37.01112	36.821064	36.842247
21-09-16 10:20	-1	37.3565	36.649727	37.07281
21-09-16 10:30	-1	36.478294	36.5825	36.716743
21-09-16 10:40	-1	36.465473	36.799248	36.631874
21-09-16 10:50	-1	36.155777	37.040276	36.741753
21-09-16 11:00	-1	36.410774	36.80819	36.61066
21-09-16 11:10	-1	36.917294	37.168724	36.447353
21-09-16 11:20	-1	37.018192	37.23929	36.286354
21-09-16 11:30	-1	37.080578	36.923355	36.32701
21-09-16 11:40	-1	37.04975	36.683052	36.47773
21-09-16 11:50	-1	36.978542	36.928585	36.51082
21-09-16 12:00	-1	36.892563	36.973404	36.475216
21-09-16 12:10	-1	36.84397	36.98155	36.619045
21-09-16 12:20	-1	36.98816	37.017662	36.66694
21-09-16 12:30	-1	36.744144	36.864525	36.526817
21-09-16 12:40	-1	36.6709	36.967426	36.320946
21-09-16 12:50	-1	36.713203	37.00829	36.376865
21-09-16 13:00	-1	36.13987	36.889137	36.41938
21-09-16 13:10	-1	36.312424	36.48539	36.756264
21-09-16 13:20	-1	36.35331	36.606354	36.73934
21-09-16 13:30	-1	36.168694	36.267628	36.387127
21-09-16 13:40	-1	36.24151	36.18148	36.288715
21-09-16 13:50	-1	36.587627	36.338814	36.403484
21-09-16 14:00	-1	36.50699	36.628716	36.343422
21-09-16 14:10	-1	36.688076	36.7985	36.307343
21-09-16 14:20	-1	36.56441	36.839306	36.0472
21-09-16 14:30	-1	36.527885	36.85707	36.2451
21-09-16 14:40	-1	36.518715	36.55545	36.566376
21-09-16 14:50	-1	37.032257	36.61019	36.273956
21-09-16 15:00	-1	37.11364	36.802914	36.189323
21-09-16 15:10	-1	37.052074	37.166176	36.16491
21-09-16 15:20	-1	35.853855	36.886658	36.14718
21-09-16 15:30	-1	36.008137	36.649185	36.61779
21-09-16 15:40	-1	36.53443	37.021797	36.71635
21-09-16 15:50	-1	37.19047	37.1114	36.900608
21-09-16 16:00	-1	36.995586	36.681126	36.97311
21-09-16 16:10	-1	37.14733	36.83369	36.63418
21-09-16 16:20	-1	37.070763	36.84305	36.64152
21-09-16 16:30	-1	37.181633	36.863228	37.26934
21-09-16 16:40	-1	36.754036	37.049614	37.390923
21-09-16 16:50	-1	36.55979	36.558422	37.230724
21-09-16 17:00	-1	36.58427	36.75239	36.826317
21-09-16 17:10	-1	36.828957	36.929504	36.736107
21-09-16 17:20	-1	36.948277	37.12689	36.899094
21-09-16 17:30	-1	37.106953	36.98661	36.705147
21-09-16 17:40	-1	36.831932	36.900917	36.93975
21-09-16 17:50	-1	36.1888	36.92057	36.82517
21-09-16 18:00	-1	36.45897	37.02593	36.71896
21-09-16 18:10	-1	36.584824	36.588737	37.14825
21-09-16 18:20	-1	36.29834	36.60631	37.035896
21-09-16 18:30	-1	36.40274	36.796814	36.894775
21-09-16 18:40	-1	37.10542	37.1224	37.0261
21-09-16 18:50	-1	36.704044	37.125637	37.340763
21-09-16 19:00	-1	36.492863	37.18878	37.377186
21-09-16 19:10	-1	36.757515	37.184593	37.17736
21-09-16 19:20	-1	36.72387	37.189552	37.035408
21-09-16 19:30	-1	36.86391	36.92716	37.201576
21-09-16 19:40	-1	36.64195	36.943348	37.110447
21-09-16 19:50	-1	36.192715	36.937088	36.786274
21-09-16 20:00	-1	36.2301	36.948723	37.08146
21-09-16 20:10	-1	36.41814	36.99241	37.608112
21-09-16 20:20	-1	36.70084	37.19637	37.824474
21-09-16 20:30	-1	36.813713	37.324627	37.52996
21-09-16 20:40	-1	37.02224	37.572983	37.02529
21-09-16 20:50	-1	36.895508	37.21377	37.210205
21-09-16 21:00	-1	36.832207	36.56533	37.366947
21-09-16 21:10	-1	36.923805	36.677322	37.349663
21-09-16 21:20	-1	36.754364	36.69656	37.146824
21-09-16 21:30	-1	36.608124	36.44206	36.996742
21-09-16 21:40	-1	36.44105	36.57902	37.008297
21-09-16 21:50	-1	36.35178	36.28533	36.96207
21-09-16 22:00	-1	36.497272	36.77372	37.466583
21-09-16 22:10	-1	35.954933	36.971264	37.603607
21-09-16 22:20	-1	35.75602	36.88256	37.533836
21-09-16 22:30	-1	35.97292	36.873173	37.509296
21-09-16 22:40	-1	36.05598	36.89159	37.40252
21-09-16 22:50	-1	36.339912	37.312553	37.42078
21-09-16 23:00	-1	36.198288	37.51542	37.341774
21-09-16 23:10	-1	36.419334	37.513786	37.58822
21-09-16 23:20	-1	36.740253	37.191467	37.76236
21-09-16 23:30	-1	37.03369	37.360424	38.04712
21-09-16 23:40	-1	37.22788	37.61782	38.145576
21-09-16 23:50	-1	37.26464	37.352226	38.22405
21-09-17 00:00	-1	37.11797	37.417336	37.939434
21-09-17 00:10	-1	37.316498	37.15587	37.75353
21-09-17 00:20	-1	37.076454	37.1036	37.795826
21-09-17 00:30	-1	36.99636	37.282047	37.999302
21-09-17 00:40	-1	36.55813	37.30123	37.915894
21-09-17 00:50	-1	37.068565	37.416336	37.89387
21-09-17 01:00	-1	37.430508	37.512398	37.850533
21-09-17 01:10	-1	37.444244	37.374695	37.79767
21-09-17 01:20	-1	37.47123	37.330414	37.853783
21-09-17 01:30	-1	37.62641	37.240864	37.85948
21-09-17 01:40	-1	37.60904	37.407467	37.658627
21-09-17 01:50	-1	37.486153	37.130028	37.602547
21-09-17 02:00	-1	37.260612	36.992207	37.820477
21-09-17 02:10	-1	37.561867	37.479313	37.610218
21-09-17 02:20	-1	37.451996	37.89657	37.531597
21-09-17 02:30	-1	36.78257	37.42948	37.438564
21-09-17 02:40	-1	37.086647	37.31391	37.51908
21-09-17 02:50	-1	37.240017	37.127438	37.42863
21-09-17 03:00	-1	37.181145	37.172493	37.818726
21-09-17 03:10	-1	37.480545	37.381584	37.91206
21-09-17 03:20	-1	37.44265	37.22593	37.862633
21-09-17 03:30	-1	37.09783	37.248165	37.777683
21-09-17 03:40	-1	37.075554	37.596302	37.715965
21-09-17 03:50	-1	37.181435	37.308884	37.780766
21-09-17 04:00	-1	37.293274	37.55728	38.001884
21-09-17 04:10	-1	37.358116	37.44795	37.931618
21-09-17 04:20	-1	37.641113	37.53689	38.08968
21-09-17 04:30	-1	37.889923	37.344048	37.970913
21-09-17 04:40	-1	37.749336	37.09197	37.831486
21-09-17 04:50	-1	37.282505	37.109688	37.56762
21-09-17 05:00	-1	37.065548	37.38979	37.71872
21-09-17 05:10	-1	36.98052	37.596333	37.959927
21-09-17 05:20	-1	37.41471	37.70851	37.69758
21-09-17 05:30	-1	37.7381	37.79766	37.77667
21-09-17 05:40	-1	37.713356	37.72499	37.784225
21-09-17 05:50	-1	37.678185	37.83453	37.719334
21-09-17 06:00	-1	37.796104	37.799644	37.620697
21-09-17 06:10	-1	37.628548	37.811638	37.541985
21-09-17 06:20	-1	37.441925	37.60569	37.36891
21-09-17 06:30	-1	37.189156	37.630836	37.10333
21-09-17 06:40	-1	37.116188	37.49465	36.903667
21-09-17 06:50	-1	36.79541	37.34986	36.601906
21-09-17 07:00	0	37.067654	37.341778	36.270336
21-09-17 07:10	0	36.87139	36.83688	36.95064
21-09-17 07:20	0	36.645668	37.100807	37.011593
21-09-17 07:30	0	36.470863	37.16649	36.967583
21-09-17 07:40	0	36.39919	36.790386	36.75624
21-09-17 07:50	0	36.41167	36.5844	36.65255
21-09-17 08:00	0	36.682686	36.716866	37.019012
21-09-17 08:10	0	36.943443	36.408363	36.97312
21-09-17 08:20	0	37.01882	36.33136	36.987793
21-09-17 08:30	0	36.692097	36.436573	36.33246
21-09-17 08:40	0	36.157497	36.635834	36.08621
21-09-17 08:50	0	36.816223	36.487232	36.034782
21-09-17 09:00	0	36.920677	36.51655	36.148453
21-09-17 09:10	0	36.908394	36.7403	36.32777
21-09-17 09:20	0	36.325798	36.575394	36.059284
21-09-17 09:30	0	36.2687	36.674828	36.019836
21-09-17 09:40	0	36.548958	36.56153	36.42682
21-09-17 09:50	0	36.592487	36.49337	36.627808
21-09-17 10:00	0	36.695625	36.790016	36.717712
21-09-17 10:10	0	37.37957	37.473263	37.536503
21-09-17 10:20	0	37.983982	38.197334	38.029545
21-09-17 10:30	0	37.669773	38.12168	37.86434
21-09-17 10:40	0	37.693687	38.010067	37.62088
21-09-17 10:50	0	37.45617	37.82796	37.58595
21-09-17 11:00	0	37.507427	37.771156	37.376663
21-09-17 11:10	0	37.419254	37.87734	37.104557
21-09-17 11:20	0	37.289757	37.55129	37.181416
21-09-17 11:30	0	37.06713	37.38467	37.281647
21-09-17 11:40	0	37.000404	37.093903	37.116142
21-09-17 11:50	0	36.80833	37.015617	37.108047
21-09-17 12:00	0	36.913692	37.052994	37.133408
21-09-17 12:10	0	36.531433	37.03083	36.632954
21-09-17 12:20	0	36.51716	37.119926	36.60791
21-09-17 12:30	0	36.57186	37.009666	36.6537
21-09-17 12:40	0	36.239796	36.947624	36.66324
21-09-17 12:50	0	36.36279	36.69499	36.58497
21-09-17 13:00	0	36.415962	36.74316	36.52149
21-09-17 13:10	0	36.796722	36.772205	36.34865
21-09-17 13:20	0	36.962593	36.820885	36.14219
21-09-17 13:30	0	36.8377	36.600166	36.584545
21-09-17 13:40	0	36.39498	36.59999	36.562035
21-09-17 13:50	0	36.597565	36.6195	36.58684
21-09-17 14:00	0	36.427994	36.598663	36.65786
21-09-17 14:10	0	36.364635	36.521156	36.25103
21-09-17 14:20	0	37.028305	37.070442	36.724274
21-09-17 14:30	0	37.405994	37.491463	37.0202
21-09-17 14:40	0	37.561058	37.582165	37.178375
21-09-17 14:50	0	37.508446	37.63729	37.42806
21-09-17 15:00	0	37.52958	37.602276	37.385727
21-09-17 15:10	0	37.02042	37.56169	37.2955
21-09-17 15:20	0	37.0	37.28442	37.120407
21-09-17 15:30	0	36.838398	37.20001	37.132584
21-09-17 15:40	0	36.79415	37.20045	37.18286
21-09-17 15:50	0	36.85494	37.22838	36.87348
21-09-17 16:00	0	36.646645	37.2739	37.07816
21-09-17 16:10	0	36.45553	37.087677	37.1337
21-09-17 16:20	0	36.930443	37.09192	36.933937
21-09-17 16:30	0	36.918957	37.05085	36.65384
21-09-17 16:40	0	36.920254	37.001286	36.46219
21-09-17 16:50	0	36.8408	36.87624	36.49957
21-09-17 17:00	0	37.03295	36.83128	36.563244
21-09-17 17:10	0	37.170727	36.668278	36.48963
21-09-17 17:20	0	37.058952	36.608917	36.65026
21-09-17 17:30	0	36.7828	36.960644	36.453632
21-09-17 17:40	0	36.78672	36.752464	36.327656
21-09-17 17:50	0	36.7076	37.07783	36.274693
21-09-17 18:00	0	36.581856	36.993507	36.900166
21-09-17 18:10	0	36.43438	36.50294	37.35941
21-09-17 18:20	0	37.078693	36.512794	37.40544
21-09-17 18:30	0	36.66804	36.469448	37.205124
21-09-17 18:40	0	36.412483	36.301674	37.129066
21-09-17 18:50	0	36.478413	36.296623	37.093494
21-09-17 19:00	0	36.630276	36.38458	37.159973
21-09-17 19:10	0	36.897488	36.603863	37.211143
21-09-17 19:20	0	36.945198	36.936028	37.25975
21-09-17 19:30	0	36.57299	37.121548	36.814075
21-09-17 19:40	0	36.81808	37.174072	36.59281
21-09-17 19:50	0	36.898846	37.170574	36.570244
21-09-17 20:00	0	37.15998	36.665215	36.635994
21-09-17 20:10	0	37.3046	36.474594	36.469513
21-09-17 20:20	0	36.546482	36.595867	36.395226
21-09-17 20:30	0	36.704426	36.58941	36.68342
21-09-17 20:40	0	36.71329	36.81552	36.981136
21-09-17 20:50	0	36.729904	37.041595	37.329514
21-09-17 21:00	0	36.328026	36.713966	36.825554
21-09-17 21:10	0	36.579277	36.52045	36.651077
21-09-17 21:20	0	36.60621	36.437347	37.04153
21-09-17 21:30	0	36.55665	36.255833	37.09945
21-09-17 21:40	0	36.723454	36.145905	37.0723
21-09-17 21:50	0	36.721695	36.33364	37.02295
21-09-17 22:00	0	36.808044	36.696278	36.967625
21-09-17 22:10	0	36.228218	36.730118	36.91225
21-09-17 22:20	0	36.41929	36.35508	37.034992
21-09-17 22:30	0	36.49699	36.781883	37.008278
21-09-17 22:40	0	36.819458	37.159283	36.742016
21-09-17 22:50	0	37.00244	37.130993	36.947853
21-09-17 23:00	0	36.651405	37.10915	36.83016
21-09-17 23:10	0	36.961105	36.78244	37.085056
21-09-17 23:20	0	36.877823	37.099083	37.22886
21-09-17 23:30	0	36.484272	37.273872	37.348213
21-09-17 23:40	0	36.923756	37.146347	37.575523
21-09-17 23:50	0	37.190544	36.846565	37.46839
21-09-18 00:00	0	36.715668	37.080032	37.28684
21-09-18 00:10	0	36.717373	37.176067	37.53164
21-09-18 00:20	0	36.755135	37.033615	37.570274
21-09-18 00:30	0	36.916367	36.926876	37.605125
21-09-18 00:40	0	37.21066	36.95547	37.581802
21-09-18 00:50	0	37.305916	37.083862	37.61849
21-09-18 01:00	0	37.276417	37.17183	37.88647
21-09-18 01:10	0	36.88538	37.38837	38.057102
21-09-18 01:20	0	37.018066	37.499584	37.976093
21-09-18 01:30	0	36.870216	37.395004	37.80077
21-09-18 01:40	0	36.64564	37.13822	37.64991
21-09-18 01:50	0	37.05188	36.754448	37.27861
21-09-18 02:00	0	37.237694	36.761112	37.071884
21-09-18 02:10	0	37.422787	36.789833	37.161934
21-09-18 02:20	0	37.320847	37.089355	36.670284
21-09-18 02:30	0	37.05986	37.252052	36.851307
21-09-18 02:40	0	37.158775	36.97451	37.034527
21-09-18 02:50	0	37.3405	36.744053	36.770485
21-09-18 03:00	0	37.224365	36.564686	36.378033
21-09-18 03:10	0	37.026257	36.833595	36.613533
21-09-18 03:20	0	37.34336	37.21928	36.620834
21-09-18 03:30	0	37.072983	37.18576	36.39126
21-09-18 03:40	0	36.952873	37.05699	36.667267
21-09-18 03:50	0	36.483116	36.87371	36.83443
21-09-18 04:00	0	37.063755	37.009735	36.79534
21-09-18 04:10	0	37.40727	37.27485	37.14927
21-09-18 04:20	0	37.5872	37.149338	37.40429
21-09-18 04:30	0	37.490578	36.88327	37.57243
21-09-18 04:40	0	37.511604	37.074486	37.80857
21-09-18 04:50	0	37.498528	36.886345	37.808212
21-09-18 05:00	0	37.492554	36.797413	37.760017
21-09-18 05:10	0	37.253986	37.110985	37.848488
21-09-18 05:20	0	37.40324	37.29714	37.989006
21-09-18 05:30	0	37.199207	37.178387	37.803066
21-09-18 05:40	0	37.37151	37.18323	37.60589
21-09-18 05:50	0	37.29213	37.265465	37.595776
21-09-18 06:00	0	36.960594	37.28034	37.712994
21-09-18 06:10	0	36.888172	37.249	37.75871
21-09-18 06:20	0	36.894924	36.825367	37.671143
21-09-18 06:30	0	37.163425	36.95828	37.58682
21-09-18 06:40	0	37.17469	36.89544	37.54409
21-09-18 06:50	0	37.142437	36.90438	37.26215
21-09-18 07:00	1	36.589073	37.18455	37.025322
21-09-18 07:10	1	35.955036	37.022026	37.028465
21-09-18 07:20	1	35.505287	37.083893	36.977066
21-09-18 07:30	1	35.546917	37.074734	36.604366
21-09-18 07:40	1	35.424973	37.00469	36.60656
21-09-18 07:50	1	35.837193	37.01558	36.44537
21-09-18 08:00	1	36.002594	36.67339	36.33836
21-09-18 08:10	1	36.06706	36.393764	36.706303
21-09-18 08:20	1	36.120953	36.624447	36.730186
21-09-18 08:30	1	36.27073	36.830975	36.66443
21-09-18 08:40	1	35.302452	37.303593	36.33653
21-09-18 08:50	1	35.587532	37.340523	36.4605
21-09-18 09:00	1	35.96868	37.117077	36.49749
21-09-18 09:10	1	35.66845	37.131554	36.782707
21-09-18 09:20	1	35.716377	36.266716	36.953094
21-09-18 09:30	1	36.015827	37.224445	36.901104
21-09-18 09:40	1	35.91533	37.284077	36.83393
21-09-18 09:50	1	35.841484	36.96903	36.71074
21-09-18 10:00	1	36.068687	36.967106	36.459953
21-09-18 10:10	1	36.40475	37.0709	36.39549
21-09-18 10:20	1	36.425987	37.335754	36.5861
21-09-18 10:30	1	36.774796	37.216133	36.534466
21-09-18 10:40	1	36.97474	37.376038	36.336224
21-09-18 10:50	1	37.204548	37.47065	36.3856
21-09-18 11:00	1	37.28003	37.462315	36.504753
21-09-18 11:10	1	36.96053	37.411156	36.79555
21-09-18 11:20	1	36.26245	37.49858	37.04377
21-09-18 11:30	1	36.19344	37.165253	36.861225
21-09-18 11:40	1	36.60244	36.66593	36.525917
21-09-18 11:50	1	37.063656	36.664486	36.536316
21-09-18 12:00	1	36.7318	36.764248	36.651394
21-09-18 12:10	1	36.363377	36.682934	36.532253
21-09-18 12:20	1	36.501125	37.045563	36.890038
21-09-18 12:30	1	36.525566	36.98354	36.89134
21-09-18 12:40	1	36.091164	36.90876	36.55113
21-09-18 12:50	1	36.354393	36.363495	36.592106
21-09-18 13:00	1	36.77102	36.183567	37.032772
21-09-18 13:10	1	36.536095	36.406837	36.78907
21-09-18 13:20	1	36.621983	36.5434	36.234425
21-09-18 13:30	1	36.638042	36.741173	36.13998
21-09-18 13:40	1	36.500206	36.735954	35.92113
21-09-18 13:50	1	36.63539	36.650772	36.110897
21-09-18 14:00	1	37.000584	36.682446	36.05149
21-09-18 14:10	1	36.802246	36.94643	36.31681
21-09-18 14:20	1	36.941624	37.093655	36.381668
21-09-18 14:30	1	36.918644	37.163624	36.554398
21-09-18 14:40	1	37.081036	37.137577	36.27223
21-09-18 14:50	1	36.873936	37.118267	36.420067
21-09-18 15:00	1	36.799324	37.186085	36.42948
21-09-18 15:10	1	36.385544	37.019707	36.64877
21-09-18 15:20	1	36.09526	36.577587	36.622086
21-09-18 15:30	1	36.214943	36.23325	36.557594
21-09-18 15:40	1	36.17646	36.625893	36.58858
21-09-18 15:50	1	35.6065	36.451927	36.729153
21-09-18 16:00	1	36.24604	36.139023	36.752487
21-09-18 16:10	1	36.78997	36.47637	36.74932
21-09-18 16:20	1	36.45536	36.69251	36.687347
21-09-18 16:30	1	36.584923	37.152214	37.059
21-09-18 16:40	1	36.866524	37.006542	37.22312
21-09-18 16:50	1	36.569584	37.011894	37.357037
21-09-18 17:00	1	36.692787	37.17273	37.185364
21-09-18 17:10	1	36.57942	37.1272	37.223713
21-09-18 17:20	1	36.63925	37.176094	37.225212
21-09-18 17:30	1	36.91915	37.07919	37.04593
21-09-18 17:40	1	36.57125	36.619022	36.596737
21-09-18 17:50	1	36.471893	36.67016	36.77415
21-09-18 18:00	1	35.9291	36.979446	36.95967
21-09-18 18:10	1	36.131813	36.90136	36.908623
21-09-18 18:20	1	36.301525	36.09361	36.912422
21-09-18 18:30	1	36.46485	34.433495	36.893913
21-09-18 18:40	1	36.18432	36.56277	37.19454
21-09-18 18:50	1	36.0959	36.965816	37.02098
21-09-18 19:00	1	36.419712	36.91711	37.13537
21-09-18 19:10	1	37.013344	36.317127	37.298832
21-09-18 19:20	1	36.903954	36.507156	36.564003
21-09-18 19:30	1	36.582165	36.912567	36.554855
21-09-18 19:40	1	37.064796	36.99032	36.54606
21-09-18 19:50	1	37.214226	37.190975	36.64923
21-09-18 20:00	1	36.50696	37.211933	36.72448
21-09-18 20:10	1	36.199142	37.218014	36.783295
21-09-18 20:20	1	36.61718	37.187145	36.63346
21-09-18 20:30	1	36.99413	37.299664	36.556114
21-09-18 20:40	1	36.92996	37.31765	37.041653
21-09-18 20:50	1	36.21757	37.381203	37.080936
21-09-18 21:00	1	36.81539	37.254963	37.042004
21-09-18 21:10	1	36.990932	36.983967	36.625683
21-09-18 21:20	1	37.047447	36.898273	36.82458
21-09-18 21:30	1	36.771545	37.04316	36.775375
21-09-18 21:40	1	36.772896	36.983883	36.702034
21-09-18 21:50	1	36.807518	36.93516	36.767853
21-09-18 22:00	1	36.097023	36.95927	37.47992
21-09-18 22:10	1	36.254295	36.904648	36.91952
21-09-18 22:20	1	36.733032	37.113487	37.297783
21-09-18 22:30	1	36.539196	37.12298	37.497375
21-09-18 22:40	1	36.637276	37.10511	37.52201
21-09-18 22:50	1	36.8113	37.28657	37.461937
21-09-18 23:00	1	36.52242	37.228893	37.34405
21-09-18 23:10	1	36.351925	37.25195	37.39182
21-09-18 23:20	1	36.56627	37.37316	37.632336
21-09-18 23:30	1	36.638138	37.35305	37.390438
21-09-18 23:40	1	36.59034	36.921528	37.586678
21-09-18 23:50	1	36.701126	36.65727	37.7414
21-09-19 00:00	1	37.09804	36.96943	37.78318
21-09-19 00:10	1	37.496056	37.196655	37.6777
21-09-19 00:20	1	37.531044	37.298565	37.82629
21-09-19 00:30	1	36.976707	37.197914	38.068336
21-09-19 00:40	1	37.089195	37.261265	37.956734
21-09-19 00:50	1	36.63667	36.791885	37.89756
21-09-19 01:00	1	36.599045	36.973064	37.814316
21-09-19 01:10	1	36.634193	36.741203	37.96859
21-09-19 01:20	1	36.829422	37.088	37.9278
21-09-19 01:30	1	37.206882	36.94933	37.761402
21-09-19 01:40	1	37.30548	36.796227	37.76961
21-09-19 01:50	1	37.190517	36.830833	37.70244
21-09-19 02:00	1	37.05323	37.019943	37.54609
21-09-19 02:10	1	36.71529	36.88233	37.59804
21-09-19 02:20	1	37.1638	36.85162	37.51911
21-09-19 02:30	1	37.299942	37.238472	37.208168
21-09-19 02:40	1	37.274307	37.42963	37.20798
21-09-19 02:50	1	37.152977	37.452766	37.12113
21-09-19 03:00	1	37.411797	37.132477	37.155663
21-09-19 03:10	1	37.159153	37.26304	37.088062
21-09-19 03:20	1	37.074444	37.5673	36.998383
21-09-19 03:30	1	37.386635	37.615276	37.043144
21-09-19 03:40	1	37.037735	37.32804	37.157333
21-09-19 03:50	1	37.30657	36.89509	37.414124
21-09-19 04:00	1	37.163506	37.227257	37.71276
21-09-19 04:10	1	37.094982	37.38305	37.930836
21-09-19 04:20	1	36.977013	37.47056	38.13352
21-09-19 04:30	1	37.339123	37.417294	37.993225
21-09-19 04:40	1	37.43374	37.40871	37.734337
21-09-19 04:50	1	37.268436	37.489555	37.689827
21-09-19 05:00	1	37.397167	37.486454	37.78817
21-09-19 05:10	1	37.72269	37.53202	37.706318
21-09-19 05:20	1	37.48718	37.19001	37.92189
21-09-19 05:30	1	37.646282	37.53467	38.089962
21-09-19 05:40	1	37.48881	37.565044	37.86253
21-09-19 05:50	1	37.595615	37.53866	37.923405
21-09-19 06:00	1	37.451576	37.515186	37.89477
21-09-19 06:10	1	37.32935	37.3155	37.706585
21-09-19 06:20	1	37.284977	37.267445	37.656216
21-09-19 06:30	1	36.819653	37.54756	37.511387
21-09-19 06:40	1	36.44143	37.284103	37.197594
21-09-19 06:50	1	36.496506	36.980633	37.148903
21-09-19 07:00	2	36.325584	36.969383	37.160137
21-09-19 07:10	2	36.367737	36.94126	37.103764
21-09-19 07:20	2	36.422775	37.215084	36.92533
21-09-19 07:30	2	36.29652	36.715908	36.961117
21-09-19 07:40	2	36.525444	36.703938	37.00214
21-09-19 07:50	2	36.890797	36.640903	36.62668
21-09-19 08:00	2	37.238876	36.957767	36.29371
21-09-19 08:10	2	36.44949	36.983574	36.602318
21-09-19 08:20	2	36.42464	36.995537	36.65111
21-09-19 08:30	2	36.316536	36.60036	36.57769
21-09-19 08:40	2	36.3888	36.500343	36.491753
21-09-19 08:50	2	36.557884	36.411957	36.377132
21-09-19 09:00	2	36.55101	36.629192	36.648914
21-09-19 09:10	2	36.499413	36.932137	36.66793
21-09-19 09:20	2	36.581013	36.99815	36.192802
21-09-19 09:30	2	36.402596	36.709053	36.493607
21-09-19 09:40	2	36.623985	37.188927	36.90276
21-09-19 09:50	2	36.573353	37.171577	36.779266
21-09-19 10:00	2	36.74636	37.019684	36.651367
21-09-19 10:10	2	36.82911	37.151447	36.67244
21-09-19 10:20	2	36.96167	36.93988	36.646107
21-09-19 10:30	2	37.277874	37.335182	36.64733
21-09-19 10:40	2	37.002388	37.34929	36.63131
21-09-19 10:50	2	37.1345	37.386818	36.759945
21-09-19 11:00	2	37.11984	37.379513	36.68085
21-09-19 11:10	2	36.898438	37.21763	36.387135
21-09-19 11:20	2	37.024796	36.903625	36.165993
21-09-19 11:30	2	37.252907	37.12925	36.3426
21-09-19 11:40	2	36.608124	37.128998	36.237957
21-09-19 11:50	2	36.515453	36.958416	36.068413
21-09-19 12:00	2	36.995937	36.995647	36.282665
21-09-19 12:10	2	36.6325	36.578793	36.521584
21-09-19 12:20	2	36.500523	37.01809	36.48947
21-09-19 12:30	2	36.556366	37.271015	36.59562
21-09-19 12:40	2	36.53102	36.79666	36.611343
21-09-19 12:50	2	36.490715	36.734325	36.503307
21-09-19 13:00	2	36.36811	36.41685	36.359753
21-09-19 13:10	2	36.19369	36.301956	36.206467
21-09-19 13:20	2	36.128716	36.3934	36.197163
21-09-19 13:30	2	36.215805	36.363945	36.4411
21-09-19 13:40	2	36.213448	36.32997	36.637794
21-09-19 13:50	2	36.31344	36.421642	36.997456
21-09-19 14:00	2	36.568424	37.01631	37.043118
21-09-19 14:10	2	36.58816	37.260246	37.023857
21-09-19 14:20	2	36.71445	37.382122	36.903027
21-09-19 14:30	2	36.461056	37.153942	37.029152
21-09-19 14:40	2	36.713623	37.099632	37.164608
21-09-19 14:50	2	36.862038	36.94484	37.029198
21-09-19 15:00	2	36.900024	37.012154	37.004818
21-09-19 15:10	2	36.90916	37.25021	36.89102
21-09-19 15:20	2	36.408623	37.351593	36.903587
21-09-19 15:30	2	36.36208	37.364326	36.643295
21-09-19 15:40	2	36.3397	37.553497	36.573727
21-09-19 15:50	2	36.49084	37.5084	36.58358
21-09-19 16:00	2	36.40178	36.985405	36.500767
21-09-19 16:10	2	35.917828	36.771736	36.42776
21-09-19 16:20	2	35.712982	37.04069	36.458702
21-09-19 16:30	2	36.74514	36.75286	36.56201
21-09-19 16:40	2	36.763542	37.064865	36.784157
21-09-19 16:50	2	36.490944	37.210705	36.749214
21-09-19 17:00	2	36.644302	37.27733	36.591225
21-09-19 17:10	2	37.09136	37.24575	36.86314
21-09-19 17:20	2	36.94254	37.02749	36.997658
21-09-19 17:30	2	36.64168	36.37729	37.047108
21-09-19 17:40	2	37.077194	36.75699	36.85998
21-09-19 17:50	2	37.089676	36.752617	37.027092
21-09-19 18:00	2	37.167595	36.848175	37.11512
21-09-19 18:10	2	37.138653	36.735905	37.20267
21-09-19 18:20	2	37.09999	36.73001	37.203316
21-09-19 18:30	2	37.09186	36.887886	37.26249
21-09-19 18:40	2	36.815002	36.924507	37.08263
21-09-19 18:50	2	36.804558	35.907524	36.762283
21-09-19 19:00	2	37.19313	36.208694	36.44489
21-09-19 19:10	2	36.933624	36.683296	36.298473
21-09-19 19:20	2	36.998028	36.780083	36.541264
21-09-19 19:30	2	37.128704	36.473286	37.087784
21-09-19 19:40	2	36.288807	36.944134	37.22805
21-09-19 19:50	2	36.13898	37.338326	37.062286
21-09-19 20:00	2	36.293304	37.36037	37.00695
21-09-19 20:10	2	36.27134	37.447502	37.06976
21-09-19 20:20	2	36.506214	37.319397	36.95622
21-09-19 20:30	2	36.70742	37.152733	36.715405
21-09-19 20:40	2	36.9452	37.157707	36.830864
21-09-19 20:50	2	37.017704	37.026768	36.881493
21-09-19 21:00	2	36.429028	36.670876	36.60687
21-09-19 21:10	2	36.560326	36.58837	36.754852
21-09-19 21:20	2	36.35851	37.03817	37.068195
21-09-19 21:30	2	36.6251	37.454273	37.442787
21-09-19 21:40	2	36.5622	37.652863	37.54636
21-09-19 21:50	2	36.300617	37.06355	37.578255
21-09-19 22:00	2	36.723003	36.44919	37.232876
21-09-19 22:10	2	36.800865	36.759125	36.863342
21-09-19 22:20	2	36.626366	37.177208	36.96514
21-09-19 22:30	2	36.593117	36.988884	36.892464
21-09-19 22:40	2	36.68049	36.693382	37.331776
21-09-19 22:50	2	36.504158	36.691833	37.477566
21-09-19 23:00	2	36.546364	37.0122	37.51943
21-09-19 23:10	2	36.861717	37.523075	37.443935
21-09-19 23:20	2	37.139427	37.761414	37.47323
21-09-19 23:30	2	37.290096	37.36478	37.686974
21-09-19 23:40	2	37.01323	37.4391	37.606968
21-09-19 23:50	2	36.734703	37.306572	37.555794
21-09-20 00:00	2	37.159283	37.281826	37.991875
21-09-20 00:10	2	36.64297	37.241646	38.0703
21-09-20 00:20	2	36.93595	37.47301	38.063683
21-09-20 00:30	2	37.04278	37.409637	38.033314
21-09-20 00:40	2	36.846664	37.501537	37.801586
21-09-20 00:50	2	36.931587	37.088676	37.76577
21-09-20 01:00	2	36.82649	37.094185	37.65999
21-09-20 01:10	2	36.607357	37.394768	37.71943
21-09-20 01:20	2	36.981167	37.09374	37.88179
21-09-20 01:30	2	37.52784	37.375237	37.968403
21-09-20 01:40	2	37.495155	37.49557	37.72891
21-09-20 01:50	2	37.42495	37.468006	37.69142
21-09-20 02:00	2	37.42587	37.387066	37.453762
21-09-20 02:10	2	37.551544	37.35511	37.446716
21-09-20 02:20	2	37.383896	37.151302	37.41923
21-09-20 02:30	2	36.901848	37.154144	37.518276
21-09-20 02:40	2	36.959682	37.41468	37.607502
21-09-20 02:50	2	37.330784	37.637085	37.378628
21-09-20 03:00	2	37.349205	37.661804	37.106285
21-09-20 03:10	2	37.414673	37.77665	37.472206
21-09-20 03:20	2	37.3453	37.44166	38.138863
21-09-20 03:30	2	36.75232	36.778625	38.024666
21-09-20 03:40	2	36.973194	37.15379	37.70832
21-09-20 03:50	2	37.190742	36.979866	37.710426
21-09-20 04:00	2	37.024147	36.652855	37.856556
21-09-20 04:10	2	36.816463	36.80919	37.683716
21-09-20 04:20	2	36.844093	36.869843	37.764038
21-09-20 04:30	2	36.93846	36.88294	37.705227
21-09-20 04:40	2	36.9502	36.825638	37.742542
21-09-20 04:50	2	37.42098	36.709248	37.858368
21-09-20 05:00	2	37.61756	37.005047	37.998627
21-09-20 05:10	2	37.736786	37.04584	38.100872
21-09-20 05:20	2	37.468075	37.143143	37.89196
21-09-20 05:30	2	37.329933	37.44332	37.70306
21-09-20 05:40	2	37.458855	37.52614	37.675137
21-09-20 05:50	2	37.44308	37.57215	37.627415
21-09-20 06:00	2	37.737656	37.54447	37.66988
21-09-20 06:10	2	37.95797	37.49282	37.64638
21-09-20 06:20	2	37.559044	37.675053	37.51524
21-09-20 06:30	2	37.387474	37.622757	37.2476
21-09-20 06:40	2	37.32517	37.60031	36.90154
21-09-20 06:50	2	37.19329	37.82334	36.673782
21-09-20 07:00	3	37.035103	37.840115	36.77768
21-09-20 07:10	3	36.67174	37.50608	37.10248
21-09-20 07:20	3	36.567287	37.313263	37.1508
21-09-20 07:30	3	36.323265	37.023003	37.117775
21-09-20 07:40	3	36.37658	37.10107	37.086475
21-09-20 07:50	3	36.61335	37.009575	37.05497
21-09-20 08:00	3	36.83544	36.839397	36.945732
21-09-20 08:10	3	37.03605	36.794178	37.02974
21-09-20 08:20	3	36.705463	36.971565	37.11364
21-09-20 08:30	3	36.772953	37.111176	36.85606
21-09-20 08:40	3	36.68557	36.962738	36.354008
21-09-20 08:50	3	36.87203	36.653893	36.560818
21-09-20 09:00	3	36.81171	36.987907	36.655563
21-09-20 09:10	3	36.393135	37.173264	36.550392
21-09-20 09:20	3	36.38642	36.53657	36.607265
21-09-20 09:30	3	36.512966	36.50746	36.70979
21-09-20 09:40	3	36.57862	36.678276	36.776913
21-09-20 09:50	3	36.51454	36.680717	36.66266
21-09-20 10:00	3	36.401398	36.71708	36.38658
21-09-20 10:10	3	36.53424	36.99161	36.761604
21-09-20 10:20	3	36.423927	37.006046	36.793705
21-09-20 10:30	3	36.624634	36.681545	36.84934
21-09-20 10:40	3	36.71816	36.489998	36.785038
21-09-20 10:50	3	36.819237	36.956173	37.061237
21-09-20 11:00	3	37.065754	37.559895	37.104195
21-09-20 11:10	3	37.19552	37.481728	37.136326
21-09-20 11:20	3	36.93355	36.79164	36.879055
21-09-20 11:30	3	36.83467	36.91758	36.56433
21-09-20 11:40	3	36.92919	37.08761	36.758278
21-09-20 11:50	3	36.98334	37.109	36.50905
21-09-20 12:00	3	37.031208	36.67695	36.235325
21-09-20 12:10	3	36.935955	36.677208	36.41948
21-09-20 12:20	3	36.567543	36.32283	36.584084
21-09-20 12:30	3	36.46334	36.46627	36.532684
21-09-20 12:40	3	36.221962	36.885246	36.46613
21-09-20 12:50	3	36.2722	36.777687	36.857124
21-09-20 13:00	3	36.335487	36.828327	37.15834
21-09-20 13:10	3	36.72329	36.81904	37.102745
21-09-20 13:20	3	36.094955	36.20652	37.046135
21-09-20 13:30	3	36.53812	36.30428	37.084305
21-09-20 13:40	3	36.69738	36.490913	37.08114
21-09-20 13:50	3	36.493477	36.552094	37.07888
21-09-20 14:00	3	36.552063	36.809895	37.112244
21-09-20 14:10	3	36.491096	37.07791	36.93136
21-09-20 14:20	3	36.660892	37.005463	36.66285
21-09-20 14:30	3	36.668205	36.78065	36.612446
21-09-20 14:40	3	36.717644	37.134087	36.607914
21-09-20 14:50	3	36.44935	37.09198	36.406578
21-09-20 15:00	3	36.315453	37.311375	36.563927
21-09-20 15:10	3	36.546837	37.442726	36.82841
21-09-20 15:20	3	36.472538	36.89564	36.761475
21-09-20 15:30	3	36.278954	37.033016	36.485962
21-09-20 15:40	3	37.077675	37.674393	36.916927
21-09-20 15:50	3	37.61991	38.270832	37.47714
21-09-20 16:00	3	37.555523	38.044113	37.531113
21-09-20 16:10	3	37.658966	37.616066	37.226643
21-09-20 16:20	3	37.417473	37.55715	37.284203
21-09-20 16:30	3	37.050552	37.101704	36.99486
21-09-20 16:40	3	37.202034	37.323467	36.92301
21-09-20 16:50	3	36.914776	37.509895	37.168194
21-09-20 17:00	3	37.186226	37.408684	37.132175
21-09-20 17:10	3	37.068794	36.7923	36.92276
21-09-20 17:20	3	36.2226	36.95896	37.129456
21-09-20 17:30	3	36.458054	36.97989	37.271744
21-09-20 17:40	3	36.891083	37.069984	36.534462
21-09-20 17:50	3	37.04261	37.113438	36.466713
21-09-20 18:00	3	36.536804	36.832302	36.40156
21-09-20 18:10	3	36.765297	36.716293	36.95378
21-09-20 18:20	3	36.42602	36.9437	37.189484
21-09-20 18:30	3	36.879135	37.37815	37.03178
21-09-20 18:40	3	36.6793	37.353962	37.0277
21-09-20 18:50	3	36.91963	37.30644	36.87847
21-09-20 19:00	3	37.004574	37.17553	36.889473
21-09-20 19:10	3	36.853973	36.832508	36.972786
21-09-20 19:20	3	36.621723	36.675247	36.78111
21-09-20 19:30	3	36.47941	37.03379	36.707592
21-09-20 19:40	3	36.099396	37.36893	37.03056
21-09-20 19:50	3	36.348064	37.18125	37.37793
21-09-20 20:00	3	36.903576	37.411613	37.628044
21-09-20 20:10	3	36.756775	37.37218	37.299236
21-09-20 20:20	3	36.760918	36.534927	36.944134
21-09-20 20:30	3	37.045692	36.533142	36.710957
21-09-20 20:40	3	37.11336	36.557304	36.780323
21-09-20 20:50	3	37.19638	36.815796	36.478954
21-09-20 21:00	3	36.955883	36.627857	36.516182
21-09-20 21:10	3	36.58131	36.91935	37.060844
21-09-20 21:20	3	36.519203	37.20527	37.39128
21-09-20 21:30	3	36.76098	37.069595	37.293194
21-09-20 21:40	3	36.385956	37.19039	36.99386
21-09-20 21:50	3	36.328255	37.31861	36.76771
21-09-20 22:00	3	36.4466	37.323597	36.78452
21-09-20 22:10	3	36.761974	37.202168	36.802326
21-09-20 22:20	3	36.63024	37.206173	37.115993
21-09-20 22:30	3	36.52175	37.438877	37.415424
21-09-20 22:40	3	36.723476	37.548122	37.34686
21-09-20 22:50	3	36.850952	37.273064	37.031578
21-09-20 23:00	3	36.89412	37.34668	37.004948
21-09-20 23:10	3	36.94398	37.426056	36.796818
21-09-20 23:20	3	36.538002	37.127342	36.713898
21-09-20 23:30	3	36.406364	36.894234	37.16237
21-09-20 23:40	3	36.567394	36.930183	37.588593
21-09-20 23:50	3	36.63613	37.096825	37.68632
21-09-21 00:00	3	36.45018	37.28585	37.659145
21-09-21 00:10	3	36.22671	37.53474	37.651016
21-09-21 00:20	3	36.666317	37.618015	37.967873
21-09-21 00:30	3	36.735493	37.42289	38.036324
21-09-21 00:40	3	36.690323	37.3821	38.207954
21-09-21 00:50	3	36.892334	37.532658	37.99859
21-09-21 01:00	3	37.12034	37.387417	37.751274
21-09-21 01:10	3	37.33321	37.274685	37.7254
21-09-21 01:20	3	37.38528	37.34761	37.671715
21-09-21 01:30	3	37.269203	37.24387	37.667583
21-09-21 01:40	3	37.174385	37.230694	37.973904
21-09-21 01:50	3	37.224922	37.470043	37.810303
21-09-21 02:00	3	37.456264	37.575165	37.839325
21-09-21 02:10	3	37.73074	37.676308	37.925808
21-09-21 02:20	3	37.683556	37.45409	37.827538
21-09-21 02:30	3	37.46015	37.483566	37.77363
21-09-21 02:40	3	37.32695	37.54134	37.73597
21-09-21 02:50	3	37.61477	36.33427	37.569103
21-09-21 03:00	3	37.144012	36.54738	37.327972
21-09-21 03:10	3	37.06282	36.551647	37.342293
21-09-21 03:20	3	37.058548	36.434242	37.373657
21-09-21 03:30	3	36.966576	36.53457	37.221645
21-09-21 03:40	3	37.062576	36.547134	36.77718
21-09-21 03:50	3	37.147514	36.752876	36.723312
21-09-21 04:00	3	37.194496	37.23961	36.94433
21-09-21 04:10	3	37.31993	37.382824	37.09437
21-09-21 04:20	3	37.100105	37.40213	36.870262
21-09-21 04:30	3	37.387524	37.19173	37.606464
21-09-21 04:40	3	37.34771	37.207775	37.540405
21-09-21 04:50	3	37.760956	37.075245	37.65391
21-09-21 05:00	3	37.925392	37.15138	37.90946
21-09-21 05:10	3	37.902477	37.23151	37.90264
21-09-21 05:20	3	37.77166	37.272038	37.926857
21-09-21 05:30	3	37.777927	37.0729	38.092365
21-09-21 05:40	3	37.946507	37.110313	38.02066
21-09-21 05:50	3	37.571186	36.992306	37.80232
21-09-21 06:00	3	37.339897	37.023716	37.82157
21-09-21 06:10	3	37.32397	37.0632	37.614845
21-09-21 06:20	3	37.225147	37.30441	37.503838
21-09-21 06:30	3	37.13457	37.54065	37.317043
21-09-21 06:40	3	37.117588	37.271584	37.262123
21-09-21 06:50	3	36.6626	36.978092	37.165543
21-09-21 07:00	4	36.60472	36.949615	36.66763
21-09-21 07:10	4	36.553047	37.05219	36.695026
21-09-21 07:20	4	36.924805	36.6504	36.32619
21-09-21 07:30	4	36.851685	36.61473	36.408573
21-09-21 07:40	4	36.562813	36.540455	36.503197
21-09-21 07:50	4	36.31376	36.49238	36.628468
21-09-21 08:00	4	35.6434	36.583202	36.056458
21-09-21 08:10	4	35.983482	36.713005	35.77504
21-09-21 08:20	4	35.727715	36.725952	35.616005
21-09-21 08:30	4	36.076965	36.72565	36.012684
21-09-21 08:40	4	36.10528	36.82672	36.335987
21-09-21 08:50	4	35.89662	36.712147	36.488808
21-09-21 09:00	4	35.804	36.706966	36.67201
21-09-21 09:10	4	36.14232	36.84205	36.46817
21-09-21 09:20	4	35.96614	37.253845	36.252613
21-09-21 09:30	4	36.260796	37.249718	36.524498
21-09-21 09:40	4	36.21589	37.47065	36.63964
21-09-21 09:50	4	36.439423	37.26467	36.753654
21-09-21 10:00	4	36.315514	37.01669	36.485516
21-09-21 10:10	4	36.154522	37.15967	36.51073
21-09-21 10:20	4	36.548363	37.553307	36.68998
21-09-21 10:30	4	37.095295	36.933983	37.09882
21-09-21 10:40	4	37.095768	36.927307	37.345932
21-09-21 10:50	4	37.11482	37.33474	37.145966
21-09-21 11:00	4	37.14076	37.554207	37.09724
21-09-21 11:10	4	37.116257	37.34452	36.83766
21-09-21 11:20	4	37.209187	36.945625	36.88428
21-09-21 11:30	4	36.988728	36.70461	36.765633
21-09-21 11:40	4	37.055546	36.499107	36.68515
21-09-21 11:50	4	37.02225	36.51253	36.48064
21-09-21 12:00	4	36.62593	36.6226	36.830254
21-09-21 12:10	4	36.801846	36.7333	36.335762
21-09-21 12:20	4	37.12575	36.395363	36.353485
21-09-21 12:30	4	36.93294	36.70232	36.25149
21-09-21 12:40	4	36.303143	36.74022	36.35456
21-09-21 12:50	4	36.469875	37.02784	36.533043
21-09-21 13:00	4	36.468655	36.913555	36.596474
21-09-21 13:10	4	36.53941	36.697296	36.578163
21-09-21 13:20	4	36.224518	36.50506	36.59472
21-09-21 13:30	4	36.317657	36.522606	36.88736
21-09-21 13:40	4	36.184155	36.30228	36.89894
21-09-21 13:50	4	36.286148	36.547356	36.770103
21-09-21 14:00	4	36.72321	36.568855	36.61444
21-09-21 14:10	4	37.216145	36.29999	37.06675
21-09-21 14:20	4	36.085262	36.641987	36.876045
21-09-21 14:30	4	36.045925	36.605675	36.72467
21-09-21 14:40	4	36.085842	36.63455	36.8072
21-09-21 14:50	4	36.20099	36.775932	36.7559
21-09-21 15:00	4	36.10743	36.895348	36.98876
21-09-21 15:10	4	36.07342	36.9971	36.857708
21-09-21 15:20	4	35.925926	36.854424	36.696068
21-09-21 15:30	4	36.473366	36.706768	36.39791
21-09-21 15:40	4	36.373344	36.781036	36.199577
21-09-21 15:50	4	36.456795	36.86505	36.017174
21-09-21 16:00	4	35.840977	36.481735	36.106953
21-09-21 16:10	4	35.90045	36.48425	36.5976
21-09-21 16:20	4	36.512535	36.68809	36.80301
21-09-21 16:30	4	36.840164	36.731148	36.525257
21-09-21 16:40	4	36.817757	36.799187	36.42504
21-09-21 16:50	4	36.499657	36.626163	36.113552
21-09-21 17:00	4	36.21451	36.252087	36.038914
21-09-21 17:10	4	36.17626	36.636726	36.714104
21-09-21 17:20	4	36.64457	36.986298	36.885704
21-09-21 17:30	4	36.786995	36.880047	36.98458
21-09-21 17:40	4	37.084557	37.337994	36.750633
21-09-21 17:50	4	36.754833	37.22944	36.874
21-09-21 18:00	4	36.653034	36.849262	37.071823
21-09-21 18:10	4	37.07818	36.810535	37.116055
21-09-21 18:20	4	36.70502	36.914257	37.21431
21-09-21 18:30	4	36.47878	36.561348	36.784004
21-09-21 18:40	4	36.49449	36.798103	36.803368
21-09-21 18:50	4	36.652027	36.984867	36.715218
21-09-21 19:00	4	36.138813	36.87818	36.894226
21-09-21 19:10	4	36.27599	36.920345	36.5962
21-09-21 19:20	4	36.11336	37.354137	36.723316
21-09-21 19:30	4	36.049026	37.53705	37.06086
21-09-21 19:40	4	36.183044	37.52516	37.07273
21-09-21 19:50	4	36.415424	37.55007	37.08539
21-09-21 20:00	4	36.65464	37.412964	36.73873
21-09-21 20:10	4	37.087948	37.241333	36.879562
21-09-21 20:20	4	36.74474	37.0303	36.686554
21-09-21 20:30	4	36.500103	37.036278	36.75462
21-09-21 20:40	4	36.601387	37.430626	37.109795
21-09-21 20:50	4	36.326572	37.589005	37.436104
21-09-21 21:00	4	36.431606	37.762653	37.389793
21-09-21 21:10	4	36.148617	37.564404	37.357327
21-09-21 21:20	4	36.69881	37.206432	37.40064
21-09-21 21:30	4	36.637924	37.11376	37.203053
21-09-21 21:40	4	36.583126	37.02592	37.179955
21-09-21 21:50	4	36.821064	36.929646	37.097427
21-09-21 22:00	4	36.918655	37.04496	36.841774
21-09-21 22:10	4	36.11869	37.046173	36.720882
21-09-21 22:20	4	36.432205	37.259148	36.51901
21-09-21 22:30	4	36.23787	37.18066	37.02658
21-09-21 22:40	4	36.54479	37.075325	37.35962
21-09-21 22:50	4	36.532784	36.96506	37.32358
21-09-21 23:00	4	36.60938	37.035057	37.58524
21-09-21 23:10	4	37.111492	37.25004	37.262733
21-09-21 23:20	4	37.318382	37.189274	37.128735
21-09-21 23:30	4	36.468147	37.10247	37.53638
21-09-21 23:40	4	36.463264	37.43228	37.969048
21-09-21 23:50	4	36.693222	37.29492	37.915184
21-09-22 00:00	4	36.97999	37.497902	37.7147
21-09-22 00:10	4	36.703674	37.491123	37.564575
21-09-22 00:20	4	36.893806	37.656017	37.971687
21-09-22 00:30	4	37.298073	37.90989	38.252243
21-09-22 00:40	4	37.362984	37.466347	38.245575
21-09-22 00:50	4	37.46369	37.285168	37.99519
21-09-22 01:00	4	37.029026	37.01674	37.96622
21-09-22 01:10	4	37.006138	37.064148	38.01229
21-09-22 01:20	4	37.04298	36.917538	37.915874
21-09-22 01:30	4	37.40424	37.13014	38.154366
21-09-22 01:40	4	37.5124	36.823864	38.12012
21-09-22 01:50	4	37.27024	36.809826	37.945538
21-09-22 02:00	4	37.274094	36.92005	38.006554
21-09-22 02:10	4	37.069206	37.06664	37.604637
21-09-22 02:20	4	36.9092	36.877678	37.578693
21-09-22 02:30	4	36.831947	37.260567	37.44953
21-09-22 02:40	4	36.955612	37.442604	37.336754
21-09-22 02:50	4	37.253845	37.579254	37.385246
21-09-22 03:00	4	37.311653	37.429703	37.22746
21-09-22 03:10	4	37.51692	37.410683	37.04639
21-09-22 03:20	4	37.75272	37.524097	36.962486
21-09-22 03:30	4	37.688484	37.607346	37.339344
21-09-22 03:40	4	37.51628	37.388565	37.420246
21-09-22 03:50	4	37.266228	36.759468	37.14461
21-09-22 04:00	4	36.836662	36.836506	37.145725
21-09-22 04:10	4	36.922894	36.722122	37.465664
21-09-22 04:20	4	36.91362	36.8323	37.76375
21-09-22 04:30	4	36.710197	36.907352	37.620846
21-09-22 04:40	4	36.66667	36.88419	37.874077
21-09-22 04:50	4	37.24827	36.41732	37.902683
21-09-22 05:00	4	37.499	36.160683	38.003426
21-09-22 05:10	4	37.629414	36.115196	38.150978
21-09-22 05:20	4	37.656586	36.24613	38.062214
21-09-22 05:30	4	37.508503	36.39491	37.965
21-09-22 05:40	4	37.51574	36.439716	37.753887
21-09-22 05:50	4	37.292	36.734524	37.750343
21-09-22 06:00	4	37.277306	37.006542	37.82168
21-09-22 06:10	4	37.407494	36.949425	37.88002
21-09-22 06:20	4	37.506084	36.949787	37.73652
21-09-22 06:30	4	37.303505	37.25011	37.586575
21-09-22 06:40	4	36.8026	37.364662	37.166176
21-09-22 06:50	4	36.751118	37.645195	37.182404
21-09-22 07:00	5	37.023228	37.514698	36.952385
21-09-22 07:10	5	36.884697	37.160084	37.210106
21-09-22 07:20	5	36.248028	36.942112	36.710896
21-09-22 07:30	5	36.357372	36.96269	36.919846
21-09-22 07:40	5	36.193115	37.026627	36.895863
21-09-22 07:50	5	36.389717	37.066704	36.855537
21-09-22 08:00	5	35.974937	36.616215	36.904522
21-09-22 08:10	5	36.476585	36.397587	36.82264
21-09-22 08:20	5	36.754105	36.545357	36.6596
21-09-22 08:30	5	36.65061	36.816032	36.629383
21-09-22 08:40	5	36.500175	36.642666	36.605267
21-09-22 08:50	5	36.44065	36.718067	36.66915
21-09-22 09:00	5	36.481796	36.632576	36.6757
21-09-22 09:10	5	36.561607	36.546776	36.600056
21-09-22 09:20	5	36.450226	36.529705	36.532776
21-09-22 09:30	5	36.47465	36.54696	36.230095
21-09-22 09:40	5	36.389397	36.200546	36.202663
21-09-22 09:50	5	36.155495	36.118233	36.284653
21-09-22 10:00	5	36.431774	36.410515	36.067047
21-09-22 10:10	5	37.156357	36.70025	36.300686
21-09-22 10:20	5	36.968338	36.9822	36.589634
21-09-22 10:30	5	36.37139	36.994457	36.75483
21-09-22 10:40	5	36.44638	37.06902	36.92059
21-09-22 10:50	5	36.825447	36.727684	36.789165
21-09-22 11:00	5	36.75918	36.49174	36.28933
21-09-22 11:10	5	37.165295	37.06047	36.29729
21-09-22 11:20	5	37.268147	37.33733	36.463036
21-09-22 11:30	5	37.256294	37.409462	36.855976
21-09-22 11:40	5	37.31018	37.37054	37.087868
21-09-22 11:50	5	37.168312	37.526222	37.320976
21-09-22 12:00	5	36.890392	37.215736	36.797676
21-09-22 12:10	5	36.64087	37.40444	36.605568
21-09-22 12:20	5	36.39913	37.03947	36.37844
21-09-22 12:30	5	36.361362	37.113655	36.533733
21-09-22 12:40	5	36.46853	37.15936	36.489746
21-09-22 12:50	5	36.32254	37.094353	36.54819
21-09-22 13:00	5	36.319763	37.120262	36.593597
21-09-22 13:10	5	36.56328	37.050823	36.604473
21-09-22 13:20	5	36.92051	36.994946	36.38254
21-09-22 13:30	5	36.270405	36.738976	36.19108
21-09-22 13:40	5	36.32311	36.703835	36.221115
21-09-22 13:50	5	36.434704	37.03257	36.248436
21-09-22 14:00	5	36.477074	36.81112	36.20585
21-09-22 14:10	5	36.495518	36.70001	36.242638
21-09-22 14:20	5	36.51059	36.776096	36.22401
21-09-22 14:30	5	36.52378	36.92651	36.28823
21-09-22 14:40	5	36.529156	36.89751	36.415653
21-09-22 14:50	5	36.55541	36.865013	36.496086
21-09-22 15:00	5	36.604828	37.14191	36.603172
21-09-22 15:10	5	36.554516	37.16017	36.320873
21-09-22 15:20	5	36.13433	36.998367	36.217995
21-09-22 15:30	5	36.335552	37.336388	36.29979
21-09-22 15:40	5	36.609444	36.687584	36.74832
21-09-22 15:50	5	36.826054	36.803925	36.482597
21-09-22 16:00	5	36.690998	36.92067	36.186962
21-09-22 16:10	5	36.420753	37.159462	36.06039
21-09-22 16:20	5	36.329792	37.30768	36.058994
21-09-22 16:30	5	36.68519	36.68818	36.310158
21-09-22 16:40	5	36.53882	36.465977	36.340416
21-09-22 16:50	5	36.762012	37.067207	36.507362
21-09-22 17:00	5	37.097553	37.038616	36.400963
21-09-22 17:10	5	36.600758	37.226707	36.2242
21-09-22 17:20	5	36.48874	36.772636	36.711582
21-09-22 17:30	5	36.470974	37.097847	37.047203
21-09-22 17:40	5	37.121613	36.90129	37.118965
21-09-22 17:50	5	37.20659	36.68914	37.18349
21-09-22 18:00	5	36.413136	36.87822	36.87555
21-09-22 18:10	5	36.51478	36.83141	36.68104
21-09-22 18:20	5	36.609318	37.062717	36.51783
21-09-22 18:30	5	not_recorded	not_recorded	not_recorded
21-09-22 18:40	5	36.6606	37.39134	37.066456
21-09-22 18:50	5	36.404358	37.431923	37.16033
21-09-22 19:00	5	36.29066	37.082497	37.2346
21-09-22 19:10	5	36.149822	36.8958	36.982174
21-09-22 19:20	5	36.341587	36.476223	36.629223
21-09-22 19:30	5	36.372013	36.93569	37.39648
21-09-22 19:40	5	36.4361	37.340992	37.354042
21-09-22 19:50	5	36.385876	37.55253	37.315178
21-09-22 20:00	5	36.773857	37.1931	37.24336
21-09-22 20:10	5	36.720848	36.44308	36.74777
21-09-22 20:20	5	36.79973	36.71493	37.00386
21-09-22 20:30	5	37.016094	36.572975	37.20906
21-09-22 20:40	5	36.265816	37.12076	36.95951
21-09-22 20:50	5	36.555656	37.291485	36.827175
21-09-22 21:00	5	37.004337	37.46441	37.07776
21-09-22 21:10	5	36.790215	37.343227	37.36716
21-09-22 21:20	5	36.671883	37.510643	37.25715
21-09-22 21:30	5	36.554413	37.56983	37.388435
21-09-22 21:40	5	36.3731	37.479485	37.438965
21-09-22 21:50	5	36.39205	37.074028	37.35688
21-09-22 22:00	5	36.62674	37.144	37.22125
21-09-22 22:10	5	36.594467	37.501408	37.52189
21-09-22 22:20	5	36.633312	37.508873	37.380432
21-09-22 22:30	5	36.595448	37.551365	37.152657
21-09-22 22:40	5	36.968513	37.090164	37.387577
21-09-22 22:50	5	36.96924	36.719078	37.054348
21-09-22 23:00	5	36.465874	36.461655	36.905365
21-09-22 23:10	5	36.227562	36.73383	36.539597
21-09-22 23:20	5	36.611397	36.92659	36.9197
21-09-22 23:30	5	36.087727	36.668465	37.456116
21-09-22 23:40	5	36.208874	37.091484	37.675793
21-09-22 23:50	5	36.255424	37.501648	37.79091
21-09-23 00:00	5	36.795467	37.39201	37.727875
21-09-23 00:10	5	36.94947	37.34607	37.933735
21-09-23 00:20	5	36.960457	37.553364	38.15997
21-09-23 00:30	5	36.32422	37.469746	37.91468
21-09-23 00:40	5	36.46505	37.36838	37.719364
21-09-23 00:50	5	36.451424	37.361	37.715244
21-09-23 01:00	5	36.474762	37.418095	37.94941
21-09-23 01:10	5	36.957466	37.589954	38.028194
21-09-23 01:20	5	37.2964	37.26453	37.95704
21-09-23 01:30	5	37.05735	37.12333	37.75412
21-09-23 01:40	5	37.164513	37.2318	37.813915
21-09-23 01:50	5	37.117172	37.20385	38.05964
21-09-23 02:00	5	37.253185	37.03924	37.63433
21-09-23 02:10	5	37.156563	37.302788	37.709484
21-09-23 02:20	5	37.145317	37.429165	37.54972
21-09-23 02:30	5	37.05505	37.312225	37.71572
21-09-23 02:40	5	36.97576	37.321922	37.48281
21-09-23 02:50	5	37.025562	37.533867	37.421894
21-09-23 03:00	5	37.368538	37.69902	37.399757
21-09-23 03:10	5	37.42397	37.600998	37.26082
21-09-23 03:20	5	37.64091	37.330185	36.91966
21-09-23 03:30	5	37.392612	37.538338	36.8919
21-09-23 03:40	5	37.414482	37.72005	37.159283
21-09-23 03:50	5	37.33757	37.587254	37.14124
21-09-23 04:00	5	36.991325	37.277126	37.283195
21-09-23 04:10	5	37.066814	36.63186	37.302376
21-09-23 04:20	5	36.89725	36.47359	37.639893
21-09-23 04:30	5	37.097996	36.75411	37.71778
21-09-23 04:40	5	37.30198	36.93914	37.76193
21-09-23 04:50	5	37.31899	36.684467	37.752693
21-09-23 05:00	5	37.06481	36.68776	37.97422
21-09-23 05:10	5	37.287857	36.79673	37.884377
21-09-23 05:20	5	37.507244	36.865456	37.81575
21-09-23 05:30	5	37.54368	36.516148	37.868736
21-09-23 05:40	5	37.65458	36.788887	37.83066
21-09-23 05:50	5	37.519417	36.234795	37.61837
21-09-23 06:00	5	37.58931	36.586887	37.650562
21-09-23 06:10	5	37.282463	36.83665	37.56991
21-09-23 06:20	5	37.230015	36.88131	37.668053
21-09-23 06:30	5	37.488724	36.600853	37.70993
21-09-23 06:40	5	37.471153	36.761745	37.707672
21-09-23 06:50	5	37.42185	36.91368	37.410683
21-09-23 07:00	6	36.995895	37.045357	37.321594
21-09-23 07:10	6	36.63157	36.768658	36.9823
21-09-23 07:20	6	36.713425	36.815598	36.60897
21-09-23 07:30	6	36.290028	36.824528	36.7501
21-09-23 07:40	6	36.455	37.060875	37.108116
21-09-23 07:50	6	36.814827	37.329582	37.086613
21-09-23 08:00	6	36.553345	37.47219	36.64926
21-09-23 08:10	6	36.719498	37.11564	36.685265
21-09-23 08:20	6	36.813442	37.0718	36.659004
21-09-23 08:30	6	36.208622	36.982517	36.884323
21-09-23 08:40	6	36.48177	36.98237	36.753456
21-09-23 08:50	6	36.53818	36.85698	37.07966
21-09-23 09:00	6	36.074585	36.297417	36.83749
21-09-23 09:10	6	36.093624	36.18331	36.42705
21-09-23 09:20	6	36.09828	36.294807	36.377808
21-09-23 09:30	6	36.02137	36.64892	36.245453
21-09-23 09:40	6	36.491524	36.673244	36.229485
21-09-23 09:50	6	36.50832	36.806328	36.432507
21-09-23 10:00	6	36.325844	36.55532	36.50814
21-09-23 10:10	6	not_recorded	not_recorded	not_recorded
21-09-23 10:20	6	not_recorded	not_recorded	not_recorded
21-09-23 10:30	6	not_recorded	not_recorded	not_recorded
21-09-23 10:40	6	not_recorded	not_recorded	not_recorded
21-09-23 10:50	6	not_recorded	not_recorded	not_recorded
21-09-23 11:00	6	not_recorded	not_recorded	not_recorded
21-09-23 11:10	6	not_recorded	not_recorded	not_recorded
21-09-23 11:20	6	not_recorded	not_recorded	not_recorded
21-09-23 11:30	6	not_recorded	not_recorded	not_recorded
21-09-23 11:40	6	not_recorded	not_recorded	not_recorded
21-09-23 11:50	6	not_recorded	not_recorded	not_recorded
21-09-23 12:00	6	not_recorded	not_recorded	not_recorded
21-09-23 12:10	6	not_recorded	not_recorded	not_recorded
21-09-23 12:20	6	not_recorded	not_recorded	not_recorded
21-09-23 12:30	6	not_recorded	not_recorded	not_recorded
21-09-23 12:40	6	not_recorded	not_recorded	not_recorded
21-09-23 12:50	6	not_recorded	not_recorded	not_recorded
21-09-23 13:00	6	not_recorded	not_recorded	not_recorded
21-09-23 13:10	6	not_recorded	not_recorded	not_recorded
21-09-23 13:20	6	not_recorded	not_recorded	not_recorded
21-09-23 13:30	6	not_recorded	not_recorded	not_recorded
21-09-23 13:40	6	not_recorded	not_recorded	not_recorded
21-09-23 13:50	6	not_recorded	not_recorded	not_recorded
21-09-23 14:00	6	not_recorded	not_recorded	not_recorded
21-09-23 14:10	6	not_recorded	not_recorded	not_recorded
21-09-23 14:20	6	not_recorded	not_recorded	not_recorded
21-09-23 14:30	6	not_recorded	not_recorded	not_recorded
21-09-23 14:40	6	not_recorded	not_recorded	not_recorded
21-09-23 14:50	6	not_recorded	not_recorded	not_recorded
21-09-23 15:00	6	not_recorded	not_recorded	not_recorded
21-09-23 15:10	6	not_recorded	not_recorded	not_recorded
21-09-23 15:20	6	not_recorded	not_recorded	not_recorded
21-09-23 15:30	6	not_recorded	not_recorded	not_recorded
21-09-23 15:40	6	not_recorded	not_recorded	not_recorded
21-09-23 15:50	6	not_recorded	not_recorded	not_recorded
21-09-23 16:00	6	not_recorded	not_recorded	not_recorded
21-09-23 16:10	6	not_recorded	not_recorded	not_recorded
21-09-23 16:20	6	not_recorded	not_recorded	not_recorded
21-09-23 16:30	6	not_recorded	not_recorded	not_recorded
21-09-23 16:40	6	not_recorded	not_recorded	not_recorded
21-09-23 16:50	6	not_recorded	not_recorded	not_recorded
21-09-23 17:00	6	not_recorded	not_recorded	not_recorded
21-09-23 17:10	6	not_recorded	not_recorded	not_recorded
21-09-23 17:20	6	not_recorded	not_recorded	not_recorded
21-09-23 17:30	6	not_recorded	not_recorded	not_recorded
21-09-23 17:40	6	not_recorded	not_recorded	not_recorded
21-09-23 17:50	6	not_recorded	not_recorded	not_recorded
21-09-23 18:00	6	not_recorded	not_recorded	not_recorded
21-09-23 18:10	6	not_recorded	not_recorded	not_recorded
21-09-23 18:20	6	not_recorded	not_recorded	not_recorded
21-09-23 18:30	6	not_recorded	not_recorded	not_recorded
21-09-23 18:40	6	not_recorded	not_recorded	not_recorded
21-09-23 18:50	6	not_recorded	not_recorded	not_recorded
21-09-23 19:00	6	not_recorded	not_recorded	not_recorded
21-09-23 19:10	6	not_recorded	not_recorded	not_recorded
21-09-23 19:20	6	not_recorded	not_recorded	not_recorded
21-09-23 19:30	6	not_recorded	not_recorded	not_recorded
21-09-23 19:40	6	not_recorded	not_recorded	not_recorded
21-09-23 19:50	6	not_recorded	not_recorded	not_recorded
21-09-23 20:00	6	not_recorded	not_recorded	not_recorded
21-09-23 20:10	6	not_recorded	not_recorded	not_recorded
21-09-23 20:20	6	not_recorded	not_recorded	not_recorded
21-09-23 20:30	6	not_recorded	not_recorded	not_recorded
21-09-23 20:40	6	not_recorded	not_recorded	not_recorded
21-09-23 20:50	6	not_recorded	not_recorded	not_recorded
21-09-23 21:00	6	not_recorded	not_recorded	not_recorded
21-09-23 21:10	6	not_recorded	not_recorded	not_recorded
21-09-23 21:20	6	not_recorded	not_recorded	not_recorded
21-09-23 21:30	6	not_recorded	not_recorded	not_recorded
21-09-23 21:40	6	not_recorded	not_recorded	not_recorded
21-09-23 21:50	6	not_recorded	not_recorded	not_recorded
21-09-23 22:00	6	not_recorded	not_recorded	not_recorded
21-09-23 22:10	6	not_recorded	not_recorded	not_recorded
21-09-23 22:20	6	not_recorded	not_recorded	not_recorded
21-09-23 22:30	6	not_recorded	not_recorded	not_recorded
21-09-23 22:40	6	not_recorded	not_recorded	not_recorded
21-09-23 22:50	6	not_recorded	not_recorded	not_recorded
21-09-23 23:00	6	not_recorded	not_recorded	not_recorded
21-09-23 23:10	6	not_recorded	not_recorded	not_recorded
21-09-23 23:20	6	not_recorded	not_recorded	not_recorded
21-09-23 23:30	6	not_recorded	not_recorded	not_recorded
21-09-23 23:40	6	not_recorded	not_recorded	not_recorded
21-09-23 23:50	6	not_recorded	not_recorded	not_recorded
21-09-24 00:00	6	not_recorded	not_recorded	not_recorded
21-09-24 00:10	6	not_recorded	not_recorded	not_recorded
21-09-24 00:20	6	not_recorded	not_recorded	not_recorded
21-09-24 00:30	6	not_recorded	not_recorded	not_recorded
21-09-24 00:40	6	not_recorded	not_recorded	not_recorded
21-09-24 00:50	6	not_recorded	not_recorded	not_recorded
21-09-24 01:00	6	not_recorded	not_recorded	not_recorded
21-09-24 01:10	6	not_recorded	not_recorded	not_recorded
21-09-24 01:20	6	not_recorded	not_recorded	not_recorded
21-09-24 01:30	6	not_recorded	not_recorded	not_recorded
21-09-24 01:40	6	not_recorded	not_recorded	not_recorded
21-09-24 01:50	6	not_recorded	not_recorded	not_recorded
21-09-24 02:00	6	not_recorded	not_recorded	not_recorded
21-09-24 02:10	6	not_recorded	not_recorded	not_recorded
21-09-24 02:20	6	not_recorded	not_recorded	not_recorded
21-09-24 02:30	6	not_recorded	not_recorded	not_recorded
21-09-24 02:40	6	not_recorded	not_recorded	not_recorded
21-09-24 02:50	6	not_recorded	not_recorded	not_recorded
21-09-24 03:00	6	not_recorded	not_recorded	not_recorded
21-09-24 03:10	6	not_recorded	not_recorded	not_recorded
21-09-24 03:20	6	not_recorded	not_recorded	not_recorded
21-09-24 03:30	6	not_recorded	not_recorded	not_recorded
21-09-24 03:40	6	not_recorded	not_recorded	not_recorded
21-09-24 03:50	6	not_recorded	not_recorded	not_recorded
21-09-24 04:00	6	not_recorded	not_recorded	not_recorded
21-09-24 04:10	6	not_recorded	not_recorded	not_recorded
21-09-24 04:20	6	not_recorded	not_recorded	not_recorded
21-09-24 04:30	6	not_recorded	not_recorded	not_recorded
21-09-24 04:40	6	not_recorded	not_recorded	not_recorded
21-09-24 04:50	6	not_recorded	not_recorded	not_recorded
21-09-24 05:00	6	not_recorded	not_recorded	not_recorded
21-09-24 05:10	6	not_recorded	not_recorded	not_recorded
21-09-24 05:20	6	not_recorded	not_recorded	not_recorded
21-09-24 05:30	6	not_recorded	not_recorded	not_recorded
21-09-24 05:40	6	not_recorded	not_recorded	not_recorded
21-09-24 05:50	6	not_recorded	not_recorded	not_recorded
21-09-24 06:00	6	not_recorded	not_recorded	not_recorded
21-09-24 06:10	6	not_recorded	not_recorded	not_recorded
21-09-24 06:20	6	not_recorded	not_recorded	not_recorded
21-09-24 06:30	6	not_recorded	not_recorded	not_recorded
21-09-24 06:40	6	not_recorded	not_recorded	not_recorded
21-09-24 06:50	6	not_recorded	not_recorded	not_recorded
