# Supplementary material for: Rodent home cage monitoring for preclinical safety pharmacology assessment: results of a multi-company validation evaluating nonclinical and clinical data from three compounds
Source: Front Toxicol. 2025 Nov 5;7:1655330. doi: 10.3389/ftox.2025.1655330 (PMC12626872; doi:10.3389/ftox.2025.1655330)
Supplement: Supplementary file 1 [file DataSheet1.zip › GSK/GSK_Temperature_150_Cage-1.csv]

timestamp	day_index	985141003627915	985141003627916	985141003627917
21-09-03 07:00	-4	not_recorded	not_recorded	not_recorded
21-09-03 07:10	-4	not_recorded	not_recorded	not_recorded
21-09-03 07:20	-4	not_recorded	not_recorded	not_recorded
21-09-03 07:30	-4	not_recorded	not_recorded	not_recorded
21-09-03 07:40	-4	not_recorded	not_recorded	not_recorded
21-09-03 07:50	-4	not_recorded	not_recorded	not_recorded
21-09-03 08:00	-4	not_recorded	not_recorded	not_recorded
21-09-03 08:10	-4	not_recorded	not_recorded	not_recorded
21-09-03 08:20	-4	not_recorded	not_recorded	not_recorded
21-09-03 08:30	-4	not_recorded	not_recorded	not_recorded
21-09-03 08:40	-4	not_recorded	not_recorded	not_recorded
21-09-03 08:50	-4	not_recorded	not_recorded	not_recorded
21-09-03 09:00	-4	not_recorded	not_recorded	not_recorded
21-09-03 09:10	-4	not_recorded	not_recorded	not_recorded
21-09-03 09:20	-4	not_recorded	not_recorded	not_recorded
21-09-03 09:30	-4	not_recorded	not_recorded	not_recorded
21-09-03 09:40	-4	not_recorded	not_recorded	not_recorded
21-09-03 09:50	-4	36.79729	36.256115	36.999626
21-09-03 10:00	-4	36.756058	36.35154	37.05863
21-09-03 10:10	-4	36.845215	36.403297	36.56768
21-09-03 10:20	-4	36.52456	36.347363	36.91085
21-09-03 10:30	-4	36.426044	36.55458	37.137783
21-09-03 10:40	-4	36.593945	36.497677	36.550636
21-09-03 10:50	-4	36.59999	36.611763	36.34553
21-09-03 11:00	-4	36.61709	36.551273	36.59372
21-09-03 11:10	-4	36.63069	36.510418	36.617096
21-09-03 11:20	-4	36.937702	36.752636	37.05295
21-09-03 11:30	-4	36.446484	36.39473	36.964756
21-09-03 11:40	-4	36.271263	36.275124	36.774487
21-09-03 11:50	-4	36.471035	36.401375	36.687664
21-09-03 12:00	-4	36.85328	36.880283	36.354145
21-09-03 12:10	-4	37.004963	36.995144	36.65676
21-09-03 12:20	-4	37.016014	36.966503	36.45813
21-09-03 12:30	-4	36.826916	36.48575	35.598396
21-09-03 12:40	-4	36.6768	36.45276	35.8075
21-09-03 12:50	-4	37.10716	36.465973	36.017956
21-09-03 13:00	-4	36.81552	36.354225	36.54345
21-09-03 13:10	-4	36.474827	36.228577	36.988514
21-09-03 13:20	-4	36.535576	36.302185	36.54082
21-09-03 13:30	-4	36.71019	36.373047	36.77584
21-09-03 13:40	-4	36.861877	36.381058	37.090794
21-09-03 13:50	-4	36.703094	36.500618	37.25451
21-09-03 14:00	-4	36.928722	36.213387	36.96452
21-09-03 14:10	-4	37.119316	36.271606	36.886513
21-09-03 14:20	-4	37.14387	36.200424	36.89369
21-09-03 14:30	-4	37.276806	36.48127	36.85316
21-09-03 14:40	-4	36.97951	36.51419	36.76082
21-09-03 14:50	-4	37.09319	36.537697	37.028683
21-09-03 15:00	-4	36.949554	36.59757	37.11529
21-09-03 15:10	-4	36.205208	37.02027	36.595383
21-09-03 15:20	-4	35.91849	36.976513	36.740227
21-09-03 15:30	-4	36.270264	37.058014	36.841084
21-09-03 15:40	-4	36.66458	36.890297	36.20156
21-09-03 15:50	-4	36.54971	36.89469	36.43795
21-09-03 16:00	-4	37.09116	36.524242	36.625774
21-09-03 16:10	-4	37.26626	36.288467	36.714245
21-09-03 16:20	-4	37.289623	36.23002	36.844856
21-09-03 16:30	-4	37.297188	36.41095	36.686035
21-09-03 16:40	-4	37.287193	36.86202	36.58667
21-09-03 16:50	-4	37.04707	36.25387	36.613167
21-09-03 17:00	-4	36.968063	36.31762	36.575428
21-09-03 17:10	-4	36.920795	36.4289	36.55511
21-09-03 17:20	-4	36.774437	36.436607	37.097565
21-09-03 17:30	-4	36.74717	36.433495	36.792976
21-09-03 17:40	-4	36.92082	36.680603	36.999218
21-09-03 17:50	-4	36.97851	36.85549	36.988323
21-09-03 18:00	-4	36.91026	36.710884	37.233913
21-09-03 18:10	-4	36.668182	36.90926	37.046974
21-09-03 18:20	-4	36.825653	36.95085	37.063015
21-09-03 18:30	-4	37.277912	36.946156	36.971718
21-09-03 18:40	-4	37.53423	36.932957	36.920757
21-09-03 18:50	-4	37.487175	37.4028	37.05539
21-09-03 19:00	-4	37.420784	37.699192	37.028282
21-09-03 19:10	-4	37.33369	37.10473	36.781105
21-09-03 19:20	-4	37.362427	37.175674	36.50141
21-09-03 19:30	-4	37.59915	37.352184	37.03479
21-09-03 19:40	-4	37.719425	37.353695	37.10807
21-09-03 19:50	-4	37.544594	37.305035	36.552162
21-09-03 20:00	-4	37.391888	37.272423	36.679962
21-09-03 20:10	-4	37.632595	36.860535	36.91587
21-09-03 20:20	-4	37.774597	37.0567	37.461494
21-09-03 20:30	-4	37.58711	37.201077	37.469307
21-09-03 20:40	-4	37.742455	37.253983	37.37374
21-09-03 20:50	-4	37.64597	37.104374	37.084885
21-09-03 21:00	-4	37.701664	37.15865	37.083893
21-09-03 21:10	-4	37.765728	37.036102	37.24292
21-09-03 21:20	-4	37.91808	37.010902	37.227444
21-09-03 21:30	-4	38.10546	37.18204	37.465443
21-09-03 21:40	-4	38.28414	37.30866	37.341167
21-09-03 21:50	-4	38.183167	37.427364	37.10655
21-09-03 22:00	-4	37.864403	37.088463	37.20387
21-09-03 22:10	-4	37.69768	37.08905	37.42651
21-09-03 22:20	-4	37.72902	37.044014	37.299355
21-09-03 22:30	-4	37.746178	37.093674	37.374825
21-09-03 22:40	-4	37.655346	37.24482	37.70173
21-09-03 22:50	-4	37.446438	37.62589	37.780575
21-09-03 23:00	-4	37.6593	37.51105	37.651695
21-09-03 23:10	-4	37.663136	37.73617	37.955933
21-09-03 23:20	-4	37.357273	37.73801	38.03507
21-09-03 23:30	-4	37.052814	37.81119	37.94616
21-09-03 23:40	-4	37.28105	37.705223	37.88962
21-09-03 23:50	-4	37.50932	37.4844	37.980263
21-09-04 00:00	-4	37.54168	37.925697	38.373493
21-09-04 00:10	-4	37.308434	38.05925	37.962692
21-09-04 00:20	-4	37.388313	38.009808	37.711044
21-09-04 00:30	-4	37.45109	38.0555	37.664127
21-09-04 00:40	-4	37.43159	37.88543	37.374836
21-09-04 00:50	-4	37.276695	37.81292	36.58214
21-09-04 01:00	-4	37.319904	37.58077	36.45467
21-09-04 01:10	-4	37.529552	37.4418	37.04874
21-09-04 01:20	-4	37.81247	37.416817	37.345818
21-09-04 01:30	-4	37.236023	37.54022	37.413887
21-09-04 01:40	-4	37.26534	37.31031	37.213276
21-09-04 01:50	-4	37.316208	36.974022	37.542706
21-09-04 02:00	-4	37.48366	36.90518	37.56636
21-09-04 02:10	-4	37.53837	36.825768	37.67075
21-09-04 02:20	-4	37.657352	37.267925	37.511948
21-09-04 02:30	-4	37.49443	37.504536	37.789112
21-09-04 02:40	-4	37.194283	37.309246	37.52082
21-09-04 02:50	-4	37.64228	37.27564	37.312843
21-09-04 03:00	-4	37.479713	37.165752	37.310596
21-09-04 03:10	-4	37.244396	36.896877	37.37907
21-09-04 03:20	-4	37.285683	36.935326	37.13811
21-09-04 03:30	-4	37.455357	37.379303	37.233673
21-09-04 03:40	-4	37.387177	37.285484	37.197147
21-09-04 03:50	-4	37.460815	37.43997	37.668846
21-09-04 04:00	-4	37.566444	37.569283	37.562893
21-09-04 04:10	-4	37.754036	37.44532	37.60916
21-09-04 04:20	-4	37.582123	37.41581	37.78279
21-09-04 04:30	-4	37.366615	37.540165	38.05411
21-09-04 04:40	-4	37.282497	37.510365	37.774456
21-09-04 04:50	-4	37.30746	37.240166	37.336437
21-09-04 05:00	-4	37.523487	37.202866	37.281593
21-09-04 05:10	-4	37.578762	37.20684	37.30868
21-09-04 05:20	-4	37.457108	37.018085	37.67119
21-09-04 05:30	-4	37.507042	36.799217	37.829464
21-09-04 05:40	-4	37.4645	36.811462	37.625526
21-09-04 05:50	-4	37.37885	37.102516	37.647484
21-09-04 06:00	-4	37.349724	37.41141	37.590225
21-09-04 06:10	-4	37.002136	37.15045	37.532486
21-09-04 06:20	-4	36.978436	36.91915	37.595993
21-09-04 06:30	-4	37.019215	37.035255	36.656483
21-09-04 06:40	-4	37.011616	36.432255	36.195637
21-09-04 06:50	-4	36.656258	36.51536	35.88688
21-09-04 07:00	-3	36.745995	36.58587	35.938206
21-09-04 07:10	-3	36.66862	36.61199	36.221558
21-09-04 07:20	-3	36.914204	36.41732	36.499374
21-09-04 07:30	-3	36.802925	36.499256	36.41789
21-09-04 07:40	-3	36.416298	36.394085	36.42533
21-09-04 07:50	-3	36.638393	36.257587	36.447075
21-09-04 08:00	-3	36.510902	36.383873	36.709976
21-09-04 08:10	-3	36.707027	36.53638	36.986046
21-09-04 08:20	-3	36.945717	36.494312	37.13012
21-09-04 08:30	-3	36.63245	36.405197	37.139687
21-09-04 08:40	-3	36.584892	36.750687	37.17346
21-09-04 08:50	-3	36.61315	36.77154	37.05448
21-09-04 09:00	-3	36.488007	36.75221	36.88588
21-09-04 09:10	-3	36.630573	36.531063	37.05118
21-09-04 09:20	-3	36.58557	36.74221	37.05048
21-09-04 09:30	-3	36.325787	36.412838	36.967037
21-09-04 09:40	-3	36.319153	36.677113	36.707794
21-09-04 09:50	-3	36.48056	37.249046	36.195477
21-09-04 10:00	-3	36.38421	37.16756	37.0563
21-09-04 10:10	-3	36.12363	37.36258	37.1239
21-09-04 10:20	-3	35.942066	37.424934	37.16464
21-09-04 10:30	-3	36.360207	37.236763	37.208534
21-09-04 10:40	-3	36.290413	37.24584	37.12336
21-09-04 10:50	-3	36.270245	37.184834	37.07917
21-09-04 11:00	-3	36.305546	36.796608	36.95718
21-09-04 11:10	-3	36.126442	36.985706	36.53017
21-09-04 11:20	-3	36.195198	37.02205	36.608532
21-09-04 11:30	-3	36.38509	36.937424	36.796013
21-09-04 11:40	-3	36.333702	36.4818	36.9909
21-09-04 11:50	-3	36.266987	36.482452	37.00899
21-09-04 12:00	-3	36.123608	36.543667	37.01304
21-09-04 12:10	-3	36.2604	36.527256	36.810932
21-09-04 12:20	-3	36.306885	36.404366	36.7228
21-09-04 12:30	-3	36.338734	36.441967	36.377106
21-09-04 12:40	-3	36.430843	36.583836	36.444824
21-09-04 12:50	-3	36.36882	36.740753	36.670128
21-09-04 13:00	-3	36.574364	36.66861	36.726357
21-09-04 13:10	-3	36.5095	36.743755	36.88035
21-09-04 13:20	-3	36.75707	36.51278	37.068947
21-09-04 13:30	-3	36.577225	36.47339	37.02408
21-09-04 13:40	-3	36.576927	36.577354	36.86812
21-09-04 13:50	-3	36.631023	36.469437	36.610386
21-09-04 14:00	-3	36.599525	36.445953	36.632015
21-09-04 14:10	-3	36.721184	36.39415	36.50692
21-09-04 14:20	-3	36.69419	36.4421	36.707413
21-09-04 14:30	-3	36.6706	36.515	36.710495
21-09-04 14:40	-3	37.00963	36.6216	36.492413
21-09-04 14:50	-3	37.373524	36.78128	36.54173
21-09-04 15:00	-3	37.232903	36.229507	36.568687
21-09-04 15:10	-3	37.12576	36.5079	36.605713
21-09-04 15:20	-3	37.589226	36.394966	36.64671
21-09-04 15:30	-3	37.043854	36.629665	37.03799
21-09-04 15:40	-3	37.38834	36.53141	36.6839
21-09-04 15:50	-3	37.198875	36.61063	36.733456
21-09-04 16:00	-3	36.999523	36.729675	36.90938
21-09-04 16:10	-3	36.954765	36.588497	36.805676
21-09-04 16:20	-3	36.91815	36.49296	36.777584
21-09-04 16:30	-3	36.572147	36.511692	36.85555
21-09-04 16:40	-3	36.781834	36.753376	36.445267
21-09-04 16:50	-3	37.150887	36.690674	36.427464
21-09-04 17:00	-3	37.272873	36.816822	36.495853
21-09-04 17:10	-3	37.127724	36.453728	36.591377
21-09-04 17:20	-3	36.932503	36.635387	36.544056
21-09-04 17:30	-3	36.875446	36.734066	36.42368
21-09-04 17:40	-3	36.90525	36.56763	36.611553
21-09-04 17:50	-3	37.052296	36.923195	36.55603
21-09-04 18:00	-3	36.719097	37.106365	36.50314
21-09-04 18:10	-3	36.842247	37.16528	36.900787
21-09-04 18:20	-3	36.979588	37.011585	36.93079
21-09-04 18:30	-3	37.046642	36.75094	36.598003
21-09-04 18:40	-3	37.10566	37.060127	36.96268
21-09-04 18:50	-3	37.107452	37.09825	36.943275
21-09-04 19:00	-3	37.132225	37.142406	36.957573
21-09-04 19:10	-3	37.307377	36.811665	36.926086
21-09-04 19:20	-3	37.09512	36.774303	36.95968
21-09-04 19:30	-3	37.462944	37.00351	36.806984
21-09-04 19:40	-3	37.551083	37.011467	36.9833
21-09-04 19:50	-3	37.608154	36.961136	36.86741
21-09-04 20:00	-3	37.519875	37.478985	37.15894
21-09-04 20:10	-3	37.583992	37.918304	36.943596
21-09-04 20:20	-3	37.628403	37.85304	37.036854
21-09-04 20:30	-3	37.400196	37.40965	37.015957
21-09-04 20:40	-3	37.533424	37.341427	37.08863
21-09-04 20:50	-3	37.904167	37.215084	37.227737
21-09-04 21:00	-3	37.665646	36.90959	37.207966
21-09-04 21:10	-3	37.620487	37.07311	37.348713
21-09-04 21:20	-3	37.712814	37.090584	37.409435
21-09-04 21:30	-3	37.66803	37.15987	37.518013
21-09-04 21:40	-3	37.813374	37.408855	37.14903
21-09-04 21:50	-3	38.337814	37.47921	36.899124
21-09-04 22:00	-3	38.19235	37.658833	37.125008
21-09-04 22:10	-3	38.093056	37.43883	37.15444
21-09-04 22:20	-3	37.94964	37.38616	37.033894
21-09-04 22:30	-3	37.77277	37.558746	37.504185
21-09-04 22:40	-3	37.73883	37.741016	37.850796
21-09-04 22:50	-3	37.391438	37.549904	38.037148
21-09-04 23:00	-3	37.237972	37.76963	38.00068
21-09-04 23:10	-3	37.399467	37.765137	37.79435
21-09-04 23:20	-3	37.568058	37.96889	37.785606
21-09-04 23:30	-3	37.453632	38.018394	37.912605
21-09-04 23:40	-3	37.54147	38.08102	38.088898
21-09-04 23:50	-3	37.59199	37.977066	38.040157
21-09-05 00:00	-3	37.528343	37.80846	37.882927
21-09-05 00:10	-3	37.306396	37.798317	38.07312
21-09-05 00:20	-3	37.392822	37.75159	38.07375
21-09-05 00:30	-3	37.354027	37.69166	37.761574
21-09-05 00:40	-3	37.58384	37.620182	37.69674
21-09-05 00:50	-3	37.32099	37.791153	38.056812
21-09-05 01:00	-3	37.557983	37.550285	37.691013
21-09-05 01:10	-3	37.57417	37.392273	37.449776
21-09-05 01:20	-3	37.30442	37.08425	37.405098
21-09-05 01:30	-3	37.579536	36.54614	37.04489
21-09-05 01:40	-3	37.629467	36.43707	37.33471
21-09-05 01:50	-3	37.789	36.723396	37.418427
21-09-05 02:00	-3	37.77659	36.80543	37.08661
21-09-05 02:10	-3	37.58364	36.975998	37.06733
21-09-05 02:20	-3	37.494217	37.221523	37.440426
21-09-05 02:30	-3	37.383186	37.140484	37.32273
21-09-05 02:40	-3	37.44776	37.325264	37.221054
21-09-05 02:50	-3	37.19536	37.08207	37.584118
21-09-05 03:00	-3	37.88207	37.231922	38.136375
21-09-05 03:10	-3	38.05338	36.93534	37.959053
21-09-05 03:20	-3	37.77883	36.89651	38.001503
21-09-05 03:30	-3	37.721535	37.083576	37.99126
21-09-05 03:40	-3	37.68075	37.347397	37.881947
21-09-05 03:50	-3	37.702015	37.723297	37.435165
21-09-05 04:00	-3	37.569073	37.808567	37.35999
21-09-05 04:10	-3	37.600563	37.680275	37.35915
21-09-05 04:20	-3	37.710136	37.578514	37.105225
21-09-05 04:30	-3	37.59493	37.725872	37.48082
21-09-05 04:40	-3	37.515633	37.712776	37.63739
21-09-05 04:50	-3	37.673817	37.758007	37.90525
21-09-05 05:00	-3	37.606445	37.668465	37.917656
21-09-05 05:10	-3	37.60129	37.763657	37.872265
21-09-05 05:20	-3	37.242676	37.761223	37.866173
21-09-05 05:30	-3	37.342888	37.95286	38.014168
21-09-05 05:40	-3	37.198418	37.764774	37.951584
21-09-05 05:50	-3	36.96932	37.441082	37.73672
21-09-05 06:00	-3	37.181908	37.296272	37.70176
21-09-05 06:10	-3	37.525417	36.954956	37.53544
21-09-05 06:20	-3	36.73	36.933834	37.568283
21-09-05 06:30	-3	36.48323	36.85778	37.505096
21-09-05 06:40	-3	36.59924	36.69627	37.266747
21-09-05 06:50	-3	36.66508	36.7445	37.14222
21-09-05 07:00	-2	36.325195	36.96457	36.72774
21-09-05 07:10	-2	36.80627	36.528736	36.55868
21-09-05 07:20	-2	36.951485	36.458015	36.551445
21-09-05 07:30	-2	36.56331	36.459404	36.64578
21-09-05 07:40	-2	36.329216	36.553093	36.835266
21-09-05 07:50	-2	36.45291	36.49243	36.64808
21-09-05 08:00	-2	36.163013	36.47889	36.713024
21-09-05 08:10	-2	36.34779	36.319065	36.994663
21-09-05 08:20	-2	36.528664	36.641125	36.99312
21-09-05 08:30	-2	36.448036	36.943275	36.599785
21-09-05 08:40	-2	36.28025	36.506172	36.584076
21-09-05 08:50	-2	36.133125	36.395912	36.48244
21-09-05 09:00	-2	36.205265	36.54093	36.675858
21-09-05 09:10	-2	36.514023	36.613125	36.68116
21-09-05 09:20	-2	36.53373	36.522808	36.64741
21-09-05 09:30	-2	36.204067	36.779934	36.187843
21-09-05 09:40	-2	36.747643	37.27552	36.200844
21-09-05 09:50	-2	37.407043	37.302204	36.48963
21-09-05 10:00	-2	37.179943	37.49047	36.9663
21-09-05 10:10	-2	36.865623	37.053345	37.09341
21-09-05 10:20	-2	37.048992	37.029106	37.061806
21-09-05 10:30	-2	37.155537	37.099415	36.90816
21-09-05 10:40	-2	36.598152	36.998257	36.882698
21-09-05 10:50	-2	36.153156	36.88419	37.332497
21-09-05 11:00	-2	36.051643	36.821766	36.996796
21-09-05 11:10	-2	36.077522	36.560936	36.491558
21-09-05 11:20	-2	36.554123	36.541325	36.51438
21-09-05 11:30	-2	36.492996	36.783024	36.47181
21-09-05 11:40	-2	36.604816	36.573784	36.407936
21-09-05 11:50	-2	37.023643	36.41798	36.507668
21-09-05 12:00	-2	36.833664	36.389282	36.643806
21-09-05 12:10	-2	36.607735	36.52516	36.7228
21-09-05 12:20	-2	36.69164	36.495605	36.780792
21-09-05 12:30	-2	36.79815	36.50121	36.973213
21-09-05 12:40	-2	36.77467	36.651875	36.9362
21-09-05 12:50	-2	36.388184	36.772327	36.777946
21-09-05 13:00	-2	36.288467	36.47642	36.6536
21-09-05 13:10	-2	36.535637	36.44787	36.742233
21-09-05 13:20	-2	36.442375	36.59238	36.587532
21-09-05 13:30	-2	36.459328	36.63945	36.85621
21-09-05 13:40	-2	36.41421	36.636482	36.5352
21-09-05 13:50	-2	36.420776	36.689007	36.46593
21-09-05 14:00	-2	36.420143	36.853424	36.673683
21-09-05 14:10	-2	36.371845	36.78559	36.622734
21-09-05 14:20	-2	36.496834	36.77558	36.565994
21-09-05 14:30	-2	36.658894	37.023216	36.938213
21-09-05 14:40	-2	36.42065	37.157005	37.000908
21-09-05 14:50	-2	36.398785	36.72241	36.900433
21-09-05 15:00	-2	36.405994	36.632763	36.222492
21-09-05 15:10	-2	36.308125	36.339775	36.20655
21-09-05 15:20	-2	36.374706	36.45035	36.26898
21-09-05 15:30	-2	36.89428	36.64862	36.4887
21-09-05 15:40	-2	36.921352	36.78205	36.886147
21-09-05 15:50	-2	36.50762	36.466805	36.47703
21-09-05 16:00	-2	36.519844	36.638313	36.424156
21-09-05 16:10	-2	36.517612	36.730843	36.906776
21-09-05 16:20	-2	36.769577	36.78434	36.468178
21-09-05 16:30	-2	36.76365	37.00303	36.666344
21-09-05 16:40	-2	36.942276	36.888527	37.05679
21-09-05 16:50	-2	37.253654	36.7032	37.256844
21-09-05 17:00	-2	37.364513	36.758183	37.14199
21-09-05 17:10	-2	37.38159	37.024223	37.10746
21-09-05 17:20	-2	37.054688	36.74942	36.600815
21-09-05 17:30	-2	36.64132	36.88053	35.805748
21-09-05 17:40	-2	36.854324	36.755882	36.17594
21-09-05 17:50	-2	36.85098	36.5881	36.807228
21-09-05 18:00	-2	37.029987	36.78764	36.569218
21-09-05 18:10	-2	37.228127	36.759014	36.56232
21-09-05 18:20	-2	36.941643	37.103027	36.73648
21-09-05 18:30	-2	37.174244	37.10548	36.956352
21-09-05 18:40	-2	37.32476	37.10916	36.995136
21-09-05 18:50	-2	36.88881	37.162346	36.6785
21-09-05 19:00	-2	36.874336	36.665733	36.552628
21-09-05 19:10	-2	37.003384	36.640137	36.55639
21-09-05 19:20	-2	36.785927	36.85665	36.53562
21-09-05 19:30	-2	37.237015	37.053207	37.142647
21-09-05 19:40	-2	37.2735	36.973503	37.010937
21-09-05 19:50	-2	37.53898	37.041477	37.081707
21-09-05 20:00	-2	37.52527	37.345203	36.96881
21-09-05 20:10	-2	37.16068	37.247505	36.900726
21-09-05 20:20	-2	37.194847	37.043377	36.574184
21-09-05 20:30	-2	37.261044	37.095463	36.531715
21-09-05 20:40	-2	37.11173	36.920605	36.629883
21-09-05 20:50	-2	37.486565	36.933376	36.46707
21-09-05 21:00	-2	37.619083	37.077694	37.192818
21-09-05 21:10	-2	37.829906	37.10408	37.14588
21-09-05 21:20	-2	37.70538	37.08846	37.114037
21-09-05 21:30	-2	38.0086	36.93023	37.284657
21-09-05 21:40	-2	38.00954	37.18916	37.245113
21-09-05 21:50	-2	37.97443	37.279594	37.20609
21-09-05 22:00	-2	38.02656	37.394886	37.169685
21-09-05 22:10	-2	37.98816	37.399715	37.366756
21-09-05 22:20	-2	37.866722	37.77678	37.690662
21-09-05 22:30	-2	37.91417	37.73835	37.54825
21-09-05 22:40	-2	37.753345	37.4552	37.641235
21-09-05 22:50	-2	37.755745	37.35023	37.647793
21-09-05 23:00	-2	37.90209	37.492744	37.574883
21-09-05 23:10	-2	37.66275	37.476753	37.60773
21-09-05 23:20	-2	37.574867	37.785824	37.687893
21-09-05 23:30	-2	37.640617	37.949467	37.608852
21-09-05 23:40	-2	37.76583	37.903053	37.991383
21-09-05 23:50	-2	37.81408	37.902184	38.068413
21-09-06 00:00	-2	37.63775	37.94627	38.21328
21-09-06 00:10	-2	37.47656	38.02352	37.887024
21-09-06 00:20	-2	37.114323	37.929882	37.61194
21-09-06 00:30	-2	37.19227	37.74717	37.38479
21-09-06 00:40	-2	37.13564	37.601807	37.28327
21-09-06 00:50	-2	37.214504	37.083096	37.71432
21-09-06 01:00	-2	37.60535	37.158394	37.798424
21-09-06 01:10	-2	37.670753	37.18754	37.782486
21-09-06 01:20	-2	37.873386	37.186817	37.62449
21-09-06 01:30	-2	37.653275	37.162018	37.728767
21-09-06 01:40	-2	37.592506	36.959045	37.503433
21-09-06 01:50	-2	37.57209	37.04389	37.30537
21-09-06 02:00	-2	37.496243	37.140244	37.157955
21-09-06 02:10	-2	37.644173	37.327976	37.25363
21-09-06 02:20	-2	37.86894	37.644005	37.344128
21-09-06 02:30	-2	38.008484	37.680714	37.331406
21-09-06 02:40	-2	37.665436	37.46882	37.119152
21-09-06 02:50	-2	37.498024	37.311558	36.923256
21-09-06 03:00	-2	37.436703	37.41343	37.18681
21-09-06 03:10	-2	37.38101	37.435516	37.130615
21-09-06 03:20	-2	37.335716	37.55058	37.39415
21-09-06 03:30	-2	37.142433	37.885303	37.838192
21-09-06 03:40	-2	37.113697	37.86814	37.910652
21-09-06 03:50	-2	36.728783	37.87201	38.004723
21-09-06 04:00	-2	36.54112	37.979034	37.989098
21-09-06 04:10	-2	37.171864	37.890343	37.734257
21-09-06 04:20	-2	37.31954	37.35031	37.48569
21-09-06 04:30	-2	37.526855	36.917274	37.398235
21-09-06 04:40	-2	37.576263	36.936485	37.86066
21-09-06 04:50	-2	37.651707	37.073414	37.693253
21-09-06 05:00	-2	37.590874	37.154255	37.48552
21-09-06 05:10	-2	37.649372	37.16694	37.33135
21-09-06 05:20	-2	38.085423	36.971306	37.23882
21-09-06 05:30	-2	37.804543	37.073563	37.243477
21-09-06 05:40	-2	37.722687	36.573242	37.622673
21-09-06 05:50	-2	37.565575	36.399563	37.847607
21-09-06 06:00	-2	37.409164	36.408043	37.88868
21-09-06 06:10	-2	37.556854	36.42871	37.977592
21-09-06 06:20	-2	37.46873	36.375736	37.67629
21-09-06 06:30	-2	37.449257	36.949215	37.685616
21-09-06 06:40	-2	37.48717	37.486095	37.658966
21-09-06 06:50	-2	37.056526	37.54296	37.61378
21-09-06 07:00	-1	36.980495	37.362938	37.392483
21-09-06 07:10	-1	36.63351	36.970276	36.991413
21-09-06 07:20	-1	36.39642	37.05291	36.942146
21-09-06 07:30	-1	36.503124	36.688026	36.99001
21-09-06 07:40	-1	36.302834	36.53962	37.106102
21-09-06 07:50	-1	36.081245	36.557182	37.19743
21-09-06 08:00	-1	36.145638	36.4841	36.975044
21-09-06 08:10	-1	36.287106	36.116783	36.862656
21-09-06 08:20	-1	36.38573	36.109947	36.674065
21-09-06 08:30	-1	36.297783	36.026775	36.60314
21-09-06 08:40	-1	36.416817	36.366512	36.49678
21-09-06 08:50	-1	36.483147	36.395287	36.899113
21-09-06 09:00	-1	36.35876	36.06681	36.97334
21-09-06 09:10	-1	36.22634	36.237175	37.053555
21-09-06 09:20	-1	36.352203	36.205162	36.276543
21-09-06 09:30	-1	36.660423	36.076805	36.494263
21-09-06 09:40	-1	36.79223	36.169304	36.140175
21-09-06 09:50	-1	36.88512	36.273617	36.370567
21-09-06 10:00	-1	36.420464	36.176598	36.583687
21-09-06 10:10	-1	36.298893	36.262146	36.777416
21-09-06 10:20	-1	36.34187	36.3564	36.881905
21-09-06 10:30	-1	36.4244	36.358124	36.791573
21-09-06 10:40	-1	36.42745	36.54035	36.990223
21-09-06 10:50	-1	36.231102	36.23044	36.638985
21-09-06 11:00	-1	36.184437	36.247395	36.008
21-09-06 11:10	-1	36.255173	36.114506	36.310417
21-09-06 11:20	-1	36.336082	36.185596	36.586834
21-09-06 11:30	-1	36.74364	35.98648	36.340546
21-09-06 11:40	-1	36.610386	36.16474	36.405434
21-09-06 11:50	-1	36.77464	36.114185	36.886333
21-09-06 12:00	-1	36.59898	36.362038	36.97955
21-09-06 12:10	-1	36.59267	36.413597	36.82302
21-09-06 12:20	-1	36.89501	36.611626	36.476856
21-09-06 12:30	-1	36.90128	36.533836	36.55349
21-09-06 12:40	-1	36.50274	36.43792	36.953465
21-09-06 12:50	-1	36.51373	36.12992	37.058495
21-09-06 13:00	-1	36.62039	36.29136	37.085438
21-09-06 13:10	-1	36.755295	35.136547	36.767464
21-09-06 13:20	-1	36.935715	36.215202	36.64301
21-09-06 13:30	-1	36.846676	36.615025	36.281002
21-09-06 13:40	-1	36.58584	36.470634	36.618034
21-09-06 13:50	-1	36.481792	36.750263	36.441265
21-09-06 14:00	-1	36.214844	37.029537	36.491634
21-09-06 14:10	-1	36.34971	36.562954	36.607964
21-09-06 14:20	-1	36.34333	36.428642	36.620125
21-09-06 14:30	-1	36.194294	36.662003	36.462517
21-09-06 14:40	-1	36.686	36.852535	36.83011
21-09-06 14:50	-1	36.720695	37.04511	36.726337
21-09-06 15:00	-1	36.878063	37.29849	36.012657
21-09-06 15:10	-1	36.906063	37.130627	36.009644
21-09-06 15:20	-1	36.863808	37.00437	35.76739
21-09-06 15:30	-1	36.305447	37.09768	35.88745
21-09-06 15:40	-1	36.55237	37.27325	36.429035
21-09-06 15:50	-1	36.76042	37.28046	36.424435
21-09-06 16:00	-1	36.65249	37.096405	36.719162
21-09-06 16:10	-1	36.878426	36.9721	36.96169
21-09-06 16:20	-1	36.913445	36.76794	36.914604
21-09-06 16:30	-1	36.74704	36.239258	36.662266
21-09-06 16:40	-1	36.962185	36.063297	36.976166
21-09-06 16:50	-1	37.069023	36.621815	36.993244
21-09-06 17:00	-1	36.6466	36.880722	36.975784
21-09-06 17:10	-1	36.924183	37.192055	36.760826
21-09-06 17:20	-1	37.068634	37.269558	36.20032
21-09-06 17:30	-1	36.702293	36.906544	36.15297
21-09-06 17:40	-1	36.870262	37.310905	36.420162
21-09-06 17:50	-1	37.05883	36.79643	36.58008
21-09-06 18:00	-1	37.131813	36.587666	36.695156
21-09-06 18:10	-1	37.01028	36.631676	36.846615
21-09-06 18:20	-1	37.146263	36.82185	37.1305
21-09-06 18:30	-1	36.840767	36.99259	37.159786
21-09-06 18:40	-1	37.050827	37.089752	36.612522
21-09-06 18:50	-1	37.029915	36.935173	36.49697
21-09-06 19:00	-1	37.23939	36.466255	36.573353
21-09-06 19:10	-1	37.501892	36.796757	36.628944
21-09-06 19:20	-1	37.329556	36.926228	36.621147
21-09-06 19:30	-1	37.031746	36.897972	36.659615
21-09-06 19:40	-1	36.90768	37.188133	36.780136
21-09-06 19:50	-1	37.27231	37.14496	36.56828
21-09-06 20:00	-1	37.20572	37.34124	37.01807
21-09-06 20:10	-1	36.787426	37.17538	36.89533
21-09-06 20:20	-1	37.168972	37.263176	36.578484
21-09-06 20:30	-1	37.443962	37.485523	36.806633
21-09-06 20:40	-1	37.378185	37.29389	36.853966
21-09-06 20:50	-1	36.792377	37.25226	37.159817
21-09-06 21:00	-1	36.850163	37.26579	37.0698
21-09-06 21:10	-1	37.452663	37.007195	37.407967
21-09-06 21:20	-1	37.56109	36.79046	37.372158
21-09-06 21:30	-1	37.782425	37.091953	37.099636
21-09-06 21:40	-1	37.902653	37.305325	37.22207
21-09-06 21:50	-1	37.87983	37.2956	37.14115
21-09-06 22:00	-1	37.805202	37.279835	36.85845
21-09-06 22:10	-1	37.644936	37.16573	36.82038
21-09-06 22:20	-1	37.46701	37.079758	37.282375
21-09-06 22:30	-1	37.790115	36.805054	37.72385
21-09-06 22:40	-1	37.85152	36.99902	37.375755
21-09-06 22:50	-1	37.66751	37.27178	37.36515
21-09-06 23:00	-1	37.706867	37.677837	37.32243
21-09-06 23:10	-1	37.88946	37.489677	37.5961
21-09-06 23:20	-1	37.42747	37.080574	37.60456
21-09-06 23:30	-1	37.08573	37.39154	37.741783
21-09-06 23:40	-1	37.06024	37.67903	37.935528
21-09-06 23:50	-1	37.231968	37.82224	38.05854
21-09-07 00:00	-1	37.145836	37.587006	37.88697
21-09-07 00:10	-1	37.233097	37.584198	38.00877
21-09-07 00:20	-1	37.426117	37.67238	38.142593
21-09-07 00:30	-1	37.400394	37.584976	38.03559
21-09-07 00:40	-1	37.624	37.83266	38.080025
21-09-07 00:50	-1	37.744225	37.866173	37.85916
21-09-07 01:00	-1	37.576878	37.60275	37.464653
21-09-07 01:10	-1	37.514816	37.58617	37.436104
21-09-07 01:20	-1	37.49313	37.637695	37.562416
21-09-07 01:30	-1	37.40168	37.520077	37.627083
21-09-07 01:40	-1	37.573517	37.30627	37.677753
21-09-07 01:50	-1	37.621746	37.068314	37.968727
21-09-07 02:00	-1	37.956642	37.157764	37.80123
21-09-07 02:10	-1	37.81877	37.133583	37.363167
21-09-07 02:20	-1	37.691093	37.174274	37.15676
21-09-07 02:30	-1	37.741383	36.880207	37.3277
21-09-07 02:40	-1	37.55146	37.22109	37.45473
21-09-07 02:50	-1	37.639088	37.156914	37.316452
21-09-07 03:00	-1	37.627113	37.29413	37.13726
21-09-07 03:10	-1	37.60748	37.456795	37.131363
21-09-07 03:20	-1	37.644356	37.70555	37.877495
21-09-07 03:30	-1	37.77699	37.708965	38.04154
21-09-07 03:40	-1	37.674076	37.824398	37.87586
21-09-07 03:50	-1	37.55137	37.733368	37.946846
21-09-07 04:00	-1	37.445843	37.929558	37.80089
21-09-07 04:10	-1	37.234474	37.75957	37.78787
21-09-07 04:20	-1	37.15045	37.710243	37.917168
21-09-07 04:30	-1	37.113148	37.273857	37.88253
21-09-07 04:40	-1	37.263237	37.394028	37.734478
21-09-07 04:50	-1	37.46981	37.268257	37.20249
21-09-07 05:00	-1	37.35691	37.249016	37.382477
21-09-07 05:10	-1	36.981438	37.099228	37.94768
21-09-07 05:20	-1	36.94421	36.82199	37.687195
21-09-07 05:30	-1	37.188107	36.68401	37.625576
21-09-07 05:40	-1	37.187004	37.04997	37.98333
21-09-07 05:50	-1	37.295063	37.287956	37.835613
21-09-07 06:00	-1	37.475224	37.271862	37.48078
21-09-07 06:10	-1	37.498848	37.219856	37.06159
21-09-07 06:20	-1	36.990616	37.169647	36.882267
21-09-07 06:30	-1	36.91833	37.240463	36.64113
21-09-07 06:40	-1	37.04913	37.03825	36.59751
21-09-07 06:50	-1	37.209843	37.065357	36.621716
21-09-07 07:00	0	36.846375	36.943787	36.957375
21-09-07 07:10	0	36.58137	36.829933	36.743538
21-09-07 07:20	0	36.536324	36.997234	36.203472
21-09-07 07:30	0	36.366974	37.089363	35.982887
21-09-07 07:40	0	36.475	37.537476	36.498432
21-09-07 07:50	0	36.69048	37.542664	36.55349
21-09-07 08:00	0	36.75808	37.14154	36.56538
21-09-07 08:10	0	36.56328	36.72923	36.483204
21-09-07 08:20	0	36.389503	36.67691	36.800095
21-09-07 08:30	0	36.328224	36.626915	36.55197
21-09-07 08:40	0	36.451607	36.74898	36.619846
21-09-07 08:50	0	36.356327	36.888596	36.568645
21-09-07 09:00	0	36.696236	36.70123	36.632107
21-09-07 09:10	0	36.403416	36.86662	36.576103
21-09-07 09:20	0	36.407433	36.960228	36.56854
21-09-07 09:30	0	36.376514	36.699818	36.495323
21-09-07 09:40	0	36.2822	36.624172	37.01272
21-09-07 09:50	0	36.191067	36.79208	36.91663
21-09-07 10:00	0	36.151962	36.662247	36.81987
21-09-07 10:10	0	36.77672	37.32589	37.3676
21-09-07 10:20	0	37.31839	37.83436	37.618076
21-09-07 10:30	0	37.268333	37.68732	37.469948
21-09-07 10:40	0	37.26966	37.548943	37.28304
21-09-07 10:50	0	37.118065	37.42804	37.063854
21-09-07 11:00	0	36.66998	37.267994	36.949707
21-09-07 11:10	0	36.45199	37.25348	36.693947
21-09-07 11:20	0	36.48273	37.24962	36.35314
21-09-07 11:30	0	36.76672	37.28025	36.625412
21-09-07 11:40	0	36.492733	36.896637	36.50411
21-09-07 11:50	0	36.355812	36.63082	36.66167
21-09-07 12:00	0	36.28704	36.512592	36.47161
21-09-07 12:10	0	36.01588	36.15545	36.40042
21-09-07 12:20	0	36.24934	36.081184	36.395515
21-09-07 12:30	0	36.367607	36.100025	36.352276
21-09-07 12:40	0	36.509605	36.089283	36.4719
21-09-07 12:50	0	36.446762	36.21227	36.494595
21-09-07 13:00	0	36.05001	36.155754	36.795887
21-09-07 13:10	0	36.24653	36.4403	36.59394
21-09-07 13:20	0	36.343044	36.112526	36.52537
21-09-07 13:30	0	36.500298	36.187176	36.624035
21-09-07 13:40	0	36.67567	36.14796	36.429024
21-09-07 13:50	0	36.568367	36.250202	36.51433
21-09-07 14:00	0	36.328228	36.16572	36.40404
21-09-07 14:10	0	36.283234	36.12445	36.406105
21-09-07 14:20	0	36.73185	36.478584	37.11386
21-09-07 14:30	0	36.589306	36.564278	37.196682
21-09-07 14:40	0	36.56152	36.596706	37.152042
21-09-07 14:50	0	36.402546	36.29048	37.086445
21-09-07 15:00	0	36.541172	36.977474	37.368774
21-09-07 15:10	0	36.893696	37.13963	37.07544
21-09-07 15:20	0	37.171257	37.268867	37.071777
21-09-07 15:30	0	37.22214	36.552696	36.92512
21-09-07 15:40	0	37.224224	36.6905	36.695652
21-09-07 15:50	0	37.14347	36.735054	36.54148
21-09-07 16:00	0	37.19186	36.63186	36.59564
21-09-07 16:10	0	37.2136	36.693645	36.91339
21-09-07 16:20	0	36.95058	36.683907	37.191456
21-09-07 16:30	0	36.503468	36.73776	37.299522
21-09-07 16:40	0	36.727016	36.7011	36.90113
21-09-07 16:50	0	37.024513	36.60792	37.148964
21-09-07 17:00	0	37.042206	36.690815	36.47386
21-09-07 17:10	0	36.968857	36.704018	36.311005
21-09-07 17:20	0	37.037075	36.56428	36.48955
21-09-07 17:30	0	36.895126	36.34835	36.591385
21-09-07 17:40	0	36.892258	36.274677	36.708595
21-09-07 17:50	0	36.783	36.468834	36.62596
21-09-07 18:00	0	36.65489	36.58294	36.77541
21-09-07 18:10	0	36.54395	36.47796	36.37821
21-09-07 18:20	0	36.577812	36.342915	36.43737
21-09-07 18:30	0	36.45992	36.477325	36.365437
21-09-07 18:40	0	36.605095	36.82078	36.57776
21-09-07 18:50	0	36.87316	36.877728	36.519646
21-09-07 19:00	0	36.925713	36.830727	36.315166
21-09-07 19:10	0	36.630123	37.105904	36.36516
21-09-07 19:20	0	36.544952	36.49775	36.388714
21-09-07 19:30	0	36.712807	35.905796	37.00501
21-09-07 19:40	0	36.781384	36.534744	36.508057
21-09-07 19:50	0	36.69233	36.442886	36.74305
21-09-07 20:00	0	36.6312	36.33467	36.87432
21-09-07 20:10	0	36.819492	36.446922	36.489372
21-09-07 20:20	0	36.73289	36.390537	36.609913
21-09-07 20:30	0	36.70289	36.479538	36.598904
21-09-07 20:40	0	36.479958	36.24354	36.598763
21-09-07 20:50	0	36.441505	36.102684	36.54169
21-09-07 21:00	0	36.395535	36.847927	36.604652
21-09-07 21:10	0	36.85912	36.61085	36.33536
21-09-07 21:20	0	37.041126	36.282272	36.246258
21-09-07 21:30	0	37.25878	36.872856	36.5376
21-09-07 21:40	0	37.366024	37.062893	36.780006
21-09-07 21:50	0	37.366234	37.081642	36.889797
21-09-07 22:00	0	37.444283	37.09843	36.914562
21-09-07 22:10	0	37.59662	36.58867	37.08784
21-09-07 22:20	0	37.539207	36.52572	36.787476
21-09-07 22:30	0	37.419598	36.487885	36.412636
21-09-07 22:40	0	37.3659	36.64917	36.502335
21-09-07 22:50	0	36.938328	36.8872	36.780964
21-09-07 23:00	0	36.977947	36.9999	37.255676
21-09-07 23:10	0	36.64026	37.103687	37.116123
21-09-07 23:20	0	36.67032	37.00492	37.213806
21-09-07 23:30	0	36.916557	37.2101	37.165874
21-09-07 23:40	0	37.17791	37.387817	37.199947
21-09-07 23:50	0	37.2772	37.269234	37.287468
21-09-08 00:00	0	37.1893	37.307804	37.510624
21-09-08 00:10	0	37.26085	37.29975	37.54893
21-09-08 00:20	0	37.242027	37.371967	37.417778
21-09-08 00:30	0	37.532692	37.222755	37.283527
21-09-08 00:40	0	37.309902	36.52812	37.336647
21-09-08 00:50	0	37.117493	36.76358	37.469376
21-09-08 01:00	0	37.379436	36.642998	37.3583
21-09-08 01:10	0	37.271137	36.285942	37.210777
21-09-08 01:20	0	37.190212	36.583984	37.157936
21-09-08 01:30	0	37.275665	36.776077	37.025146
21-09-08 01:40	0	37.11814	36.882652	37.203663
21-09-08 01:50	0	37.237846	36.599407	37.53927
21-09-08 02:00	0	37.238457	36.832985	37.488686
21-09-08 02:10	0	37.702473	36.86116	37.32526
21-09-08 02:20	0	37.295715	36.513107	37.098907
21-09-08 02:30	0	37.26797	36.640724	37.13896
21-09-08 02:40	0	37.34095	36.844738	37.064426
21-09-08 02:50	0	37.216496	36.738297	36.996193
21-09-08 03:00	0	37.4115	36.910454	37.16337
21-09-08 03:10	0	37.44739	36.95263	37.01557
21-09-08 03:20	0	37.74392	36.714836	37.029186
21-09-08 03:30	0	37.54702	37.174797	36.797832
21-09-08 03:40	0	37.469666	37.073387	36.58885
21-09-08 03:50	0	37.19831	37.35339	36.870705
21-09-08 04:00	0	37.18515	37.442818	37.19285
21-09-08 04:10	0	37.346558	37.505783	37.564262
21-09-08 04:20	0	37.249016	37.58919	37.25657
21-09-08 04:30	0	37.141228	37.357338	37.5261
21-09-08 04:40	0	37.104687	37.121063	37.420067
21-09-08 04:50	0	36.688007	37.183758	37.560654
21-09-08 05:00	0	35.97527	37.2788	37.24984
21-09-08 05:10	0	36.731728	36.564972	37.081776
21-09-08 05:20	0	36.951	36.638035	37.034386
21-09-08 05:30	0	36.49064	36.97875	36.935585
21-09-08 05:40	0	36.39425	36.600044	37.30637
21-09-08 05:50	0	36.59114	36.40687	37.536953
21-09-08 06:00	0	36.639797	36.364437	37.700596
21-09-08 06:10	0	36.330864	36.22274	37.97711
21-09-08 06:20	0	36.22071	36.147923	37.84748
21-09-08 06:30	0	36.415054	35.90636	37.335457
21-09-08 06:40	0	36.71485	36.30563	37.138298
21-09-08 06:50	0	37.29536	36.540836	37.197166
21-09-08 07:00	1	37.12336	36.370598	36.62022
21-09-08 07:10	1	36.725807	36.511444	36.932
21-09-08 07:20	1	36.98206	36.42231	37.08218
21-09-08 07:30	1	37.083744	36.488678	37.20993
21-09-08 07:40	1	36.394737	36.758537	36.951878
21-09-08 07:50	1	36.36189	36.449806	36.509758
21-09-08 08:00	1	36.55267	36.63333	36.92488
21-09-08 08:10	1	36.48533	36.816334	37.06931
21-09-08 08:20	1	36.484913	36.82959	37.059265
21-09-08 08:30	1	36.75858	37.055458	37.213196
21-09-08 08:40	1	36.971363	36.580685	37.007427
21-09-08 08:50	1	36.7779	36.475887	36.628548
21-09-08 09:00	1	36.512245	36.404804	36.444378
21-09-08 09:10	1	36.409966	36.398815	36.555386
21-09-08 09:20	1	36.16735	36.39879	36.955307
21-09-08 09:30	1	36.33381	36.399612	37.144505
21-09-08 09:40	1	36.26615	36.427612	36.681538
21-09-08 09:50	1	36.51746	36.643234	36.91818
21-09-08 10:00	1	36.45343	36.673195	37.32822
21-09-08 10:10	1	36.476185	36.749077	36.74853
21-09-08 10:20	1	36.232468	36.92169	36.4843
21-09-08 10:30	1	36.113	36.35866	36.666603
21-09-08 10:40	1	36.349743	36.5177	36.725574
21-09-08 10:50	1	36.49486	36.544876	37.064167
21-09-08 11:00	1	36.315254	36.59352	36.445557
21-09-08 11:10	1	36.46717	36.53266	36.695656
21-09-08 11:20	1	36.739132	36.747494	37.02127
21-09-08 11:30	1	36.641014	36.862576	37.12327
21-09-08 11:40	1	37.183613	37.08523	37.076077
21-09-08 11:50	1	37.25092	37.04339	36.802982
21-09-08 12:00	1	37.05194	36.82701	36.68244
21-09-08 12:10	1	37.044975	36.597305	36.932087
21-09-08 12:20	1	37.057472	36.543194	36.785492
21-09-08 12:30	1	37.088676	36.637573	36.884045
21-09-08 12:40	1	36.73921	36.475163	37.115566
21-09-08 12:50	1	36.65516	36.550488	36.57248
21-09-08 13:00	1	36.401413	36.188465	36.96853
21-09-08 13:10	1	36.600357	36.117878	37.048134
21-09-08 13:20	1	36.69883	35.886414	36.86647
21-09-08 13:30	1	36.598347	35.77603	37.024025
21-09-08 13:40	1	36.515682	36.051567	36.71987
21-09-08 13:50	1	36.51067	36.18876	36.946117
21-09-08 14:00	1	36.92232	36.52666	36.918198
21-09-08 14:10	1	36.919445	36.912334	37.169716
21-09-08 14:20	1	37.257343	36.914646	37.321922
21-09-08 14:30	1	37.331474	36.70956	37.433266
21-09-08 14:40	1	37.36805	36.586494	37.37958
21-09-08 14:50	1	37.506462	36.528393	37.11766
21-09-08 15:00	1	37.417515	36.71721	36.991356
21-09-08 15:10	1	37.286995	36.99108	36.27747
21-09-08 15:20	1	37.27614	37.22329	36.411606
21-09-08 15:30	1	36.974464	37.188026	36.646347
21-09-08 15:40	1	37.076195	37.35731	36.632908
21-09-08 15:50	1	37.164074	37.209038	36.64228
21-09-08 16:00	1	37.17361	37.1611	36.977043
21-09-08 16:10	1	37.146225	37.150177	37.16997
21-09-08 16:20	1	36.35376	37.209274	37.31671
21-09-08 16:30	1	36.698685	36.76792	37.19091
21-09-08 16:40	1	36.763912	36.42851	37.04801
21-09-08 16:50	1	36.683483	36.63578	36.94654
21-09-08 17:00	1	36.833103	36.498688	37.070515
21-09-08 17:10	1	37.032097	36.812096	37.26178
21-09-08 17:20	1	37.15445	36.705925	37.09361
21-09-08 17:30	1	37.107487	36.350304	36.990158
21-09-08 17:40	1	37.190804	36.359367	36.940643
21-09-08 17:50	1	37.16519	36.24639	36.845497
21-09-08 18:00	1	37.30339	36.480583	36.805428
21-09-08 18:10	1	37.09857	36.4825	37.029118
21-09-08 18:20	1	36.667274	36.646275	37.31615
21-09-08 18:30	1	36.888557	36.87357	37.538902
21-09-08 18:40	1	37.09601	36.77056	37.259037
21-09-08 18:50	1	37.04757	37.1159	37.35824
21-09-08 19:00	1	37.14361	37.05237	37.136112
21-09-08 19:10	1	37.0373	37.046078	37.106483
21-09-08 19:20	1	37.154106	37.10978	36.8674
21-09-08 19:30	1	37.427814	36.971096	36.640068
21-09-08 19:40	1	36.954086	36.337605	36.503227
21-09-08 19:50	1	36.841133	36.5232	36.855476
21-09-08 20:00	1	37.088642	36.96432	37.242058
21-09-08 20:10	1	36.892174	37.171463	36.94886
21-09-08 20:20	1	36.738373	37.202557	36.7408
21-09-08 20:30	1	36.727	36.641262	36.86859
21-09-08 20:40	1	37.060345	36.49659	37.2455
21-09-08 20:50	1	37.278294	36.767986	37.03962
21-09-08 21:00	1	37.42618	36.92558	36.904232
21-09-08 21:10	1	37.27205	37.204178	36.719917
21-09-08 21:20	1	37.094177	37.50545	36.95475
21-09-08 21:30	1	37.240105	37.489403	36.99447
21-09-08 21:40	1	37.54219	37.233315	37.00615
21-09-08 21:50	1	37.795673	37.222206	36.82693
21-09-08 22:00	1	37.898262	37.190678	36.924206
21-09-08 22:10	1	38.0328	37.24047	37.086357
21-09-08 22:20	1	37.769585	37.336185	37.448402
21-09-08 22:30	1	37.803993	37.27897	37.33935
21-09-08 22:40	1	37.70292	37.068047	37.117573
21-09-08 22:50	1	37.65199	37.06417	37.113365
21-09-08 23:00	1	37.56596	37.102623	36.99459
21-09-08 23:10	1	37.615067	37.22484	37.363396
21-09-08 23:20	1	37.62558	37.355934	37.435913
21-09-08 23:30	1	37.467083	37.03427	37.59284
21-09-08 23:40	1	37.210243	37.27433	37.553375
21-09-08 23:50	1	37.26754	37.469345	37.604786
21-09-09 00:00	1	37.22998	37.28836	37.587593
21-09-09 00:10	1	37.10452	37.24154	37.34407
21-09-09 00:20	1	37.177868	37.25168	37.335358
21-09-09 00:30	1	37.218353	37.173397	37.55241
21-09-09 00:40	1	37.077667	37.28347	37.378925
21-09-09 00:50	1	36.784534	36.996788	37.32023
21-09-09 01:00	1	36.96361	36.615047	37.803986
21-09-09 01:10	1	37.51149	36.54833	37.889503
21-09-09 01:20	1	37.503822	37.245308	37.278328
21-09-09 01:30	1	37.61271	36.812725	37.3263
21-09-09 01:40	1	37.55705	36.982296	37.935055
21-09-09 01:50	1	37.56488	37.247383	37.97799
21-09-09 02:00	1	37.39167	37.477272	37.970745
21-09-09 02:10	1	37.770416	37.576675	37.75007
21-09-09 02:20	1	37.798084	37.65237	37.465233
21-09-09 02:30	1	37.8128	37.451973	37.38261
21-09-09 02:40	1	37.74212	37.16905	37.77224
21-09-09 02:50	1	37.746376	36.97637	37.814922
21-09-09 03:00	1	37.48576	36.752934	37.39907
21-09-09 03:10	1	37.614285	36.866196	36.689278
21-09-09 03:20	1	37.629333	36.529736	36.7209
21-09-09 03:30	1	37.380775	36.50644	36.89354
21-09-09 03:40	1	37.15978	36.919636	36.034157
21-09-09 03:50	1	37.32662	36.961998	36.23651
21-09-09 04:00	1	37.21365	36.560986	36.509636
21-09-09 04:10	1	37.06815	36.53069	37.07883
21-09-09 04:20	1	36.82852	36.341038	37.11218
21-09-09 04:30	1	37.124214	36.253296	37.191254
21-09-09 04:40	1	37.34005	36.41882	37.113094
21-09-09 04:50	1	37.380684	36.872814	37.21392
21-09-09 05:00	1	37.185177	36.887383	37.06121
21-09-09 05:10	1	37.48305	36.992138	37.24279
21-09-09 05:20	1	37.49085	37.16407	37.698647
21-09-09 05:30	1	37.24295	37.215515	37.69945
21-09-09 05:40	1	36.811832	37.207714	37.897987
21-09-09 05:50	1	37.08807	37.23978	37.841846
21-09-09 06:00	1	37.10179	37.268368	37.977043
21-09-09 06:10	1	36.62303	37.163704	37.846497
21-09-09 06:20	1	36.443684	36.968346	37.741398
21-09-09 06:30	1	36.40299	36.499435	37.46917
21-09-09 06:40	1	36.388165	36.666157	37.423454
21-09-09 06:50	1	36.340855	36.779972	37.18205
21-09-09 07:00	2	36.33142	36.60868	36.640484
21-09-09 07:10	2	36.072697	36.548088	36.596077
21-09-09 07:20	2	36.386093	36.58048	36.68605
21-09-09 07:30	2	36.82685	36.934647	36.35914
21-09-09 07:40	2	36.590897	36.897312	36.335644
21-09-09 07:50	2	36.90692	37.00954	36.43499
21-09-09 08:00	2	36.876793	36.88101	36.505554
21-09-09 08:10	2	36.585262	36.701115	36.14892
21-09-09 08:20	2	36.54426	36.82676	36.251854
21-09-09 08:30	2	36.684372	36.675262	36.50494
21-09-09 08:40	2	36.70089	36.98124	36.77439
21-09-09 08:50	2	36.674446	36.887207	36.35313
21-09-09 09:00	2	36.456676	36.577263	36.463295
21-09-09 09:10	2	36.036694	36.199932	36.690998
21-09-09 09:20	2	36.304825	36.375576	36.910343
21-09-09 09:30	2	36.28991	36.482643	36.917572
21-09-09 09:40	2	36.399715	36.67791	37.01191
21-09-09 09:50	2	36.313305	36.79676	36.429756
21-09-09 10:00	2	36.39675	36.727394	37.064716
21-09-09 10:10	2	36.308266	37.150383	37.18423
21-09-09 10:20	2	36.62097	37.010475	37.18839
21-09-09 10:30	2	36.98627	36.81394	37.23647
21-09-09 10:40	2	36.999935	36.38054	36.727863
21-09-09 10:50	2	36.443745	36.58559	37.03959
21-09-09 11:00	2	36.552696	36.40713	37.215923
21-09-09 11:10	2	36.50768	36.34978	37.01425
21-09-09 11:20	2	36.25987	36.47502	36.941456
21-09-09 11:30	2	36.3641	36.191063	36.914845
21-09-09 11:40	2	36.41158	36.12275	36.953175
21-09-09 11:50	2	36.45916	36.24198	37.116367
21-09-09 12:00	2	36.712788	36.333458	36.777107
21-09-09 12:10	2	36.900887	36.652607	36.924854
21-09-09 12:20	2	36.578026	36.839214	36.59963
21-09-09 12:30	2	36.50637	36.856514	36.883495
21-09-09 12:40	2	36.564846	37.02959	37.0594
21-09-09 12:50	2	36.6944	36.957077	37.306473
21-09-09 13:00	2	36.613914	37.036133	37.469555
21-09-09 13:10	2	36.39166	37.05221	36.995792
21-09-09 13:20	2	36.61872	36.584114	36.79006
21-09-09 13:30	2	37.069313	36.400887	37.07296
21-09-09 13:40	2	36.72532	36.35781	37.038807
21-09-09 13:50	2	36.723568	36.666946	36.92752
21-09-09 14:00	2	36.46607	36.557198	36.83901
21-09-09 14:10	2	36.42614	36.72179	36.73522
21-09-09 14:20	2	36.4692	36.44883	36.65441
21-09-09 14:30	2	36.533386	36.283257	36.702812
21-09-09 14:40	2	36.86641	36.169662	37.043922
21-09-09 14:50	2	37.065826	36.370216	36.94552
21-09-09 15:00	2	37.106853	36.60508	37.030254
21-09-09 15:10	2	36.868916	36.44221	37.095436
21-09-09 15:20	2	36.991203	36.28262	37.334583
21-09-09 15:30	2	37.282032	36.062603	37.1497
21-09-09 15:40	2	36.692936	36.41674	36.415142
21-09-09 15:50	2	36.692253	36.865906	36.58052
21-09-09 16:00	2	36.756947	37.235355	36.776207
21-09-09 16:10	2	37.04995	37.081337	36.740273
21-09-09 16:20	2	37.186134	37.24853	36.924946
21-09-09 16:30	2	36.95868	37.23235	36.411793
21-09-09 16:40	2	36.656185	37.15615	36.239613
21-09-09 16:50	2	36.59339	36.965553	36.52423
21-09-09 17:00	2	36.78625	37.013668	36.469498
21-09-09 17:10	2	37.0187	37.04179	36.300514
21-09-09 17:20	2	37.108437	36.96177	36.418518
21-09-09 17:30	2	37.01349	36.929466	37.010887
21-09-09 17:40	2	36.87153	37.779324	37.037273
21-09-09 17:50	2	37.051334	36.930725	37.43455
21-09-09 18:00	2	36.769077	36.789124	36.755863
21-09-09 18:10	2	37.006725	37.148273	36.70564
21-09-09 18:20	2	36.98693	36.735516	36.848038
21-09-09 18:30	2	36.602036	36.637592	36.88053
21-09-09 18:40	2	36.70279	36.88311	37.112312
21-09-09 18:50	2	36.9494	37.120308	37.162567
21-09-09 19:00	2	36.966873	37.00932	37.097755
21-09-09 19:10	2	36.723995	36.903496	37.171852
21-09-09 19:20	2	36.64502	36.406677	36.67327
21-09-09 19:30	2	36.967262	36.948956	36.311913
21-09-09 19:40	2	37.416992	37.241234	36.5849
21-09-09 19:50	2	37.828594	37.632908	37.270576
21-09-09 20:00	2	37.500744	37.66658	37.556786
21-09-09 20:10	2	36.962715	37.357105	37.45783
21-09-09 20:20	2	37.272453	37.54128	37.216423
21-09-09 20:30	2	36.919216	36.82849	36.76116
21-09-09 20:40	2	36.540234	36.882267	36.81072
21-09-09 20:50	2	37.120842	36.527054	36.86645
21-09-09 21:00	2	37.290154	36.32261	36.653076
21-09-09 21:10	2	37.468506	36.245735	36.97982
21-09-09 21:20	2	37.57901	36.574593	37.59684
21-09-09 21:30	2	37.49333	36.990894	37.30322
21-09-09 21:40	2	37.68211	37.257343	37.19248
21-09-09 21:50	2	37.70089	37.48348	37.5073
21-09-09 22:00	2	38.229317	37.410557	37.795395
21-09-09 22:10	2	38.10365	37.29861	37.209625
21-09-09 22:20	2	38.020424	37.187756	37.04479
21-09-09 22:30	2	37.894077	36.708397	37.34628
21-09-09 22:40	2	37.808544	36.88862	37.34748
21-09-09 22:50	2	37.636585	37.258957	37.54655
21-09-09 23:00	2	37.608105	37.357258	37.32316
21-09-09 23:10	2	37.187702	37.67871	37.535973
21-09-09 23:20	2	37.118763	37.67132	37.62215
21-09-09 23:30	2	37.36781	37.70261	37.87392
21-09-09 23:40	2	37.684017	37.911507	38.008583
21-09-09 23:50	2	37.645927	37.897854	38.036705
21-09-10 00:00	2	37.673203	38.037323	38.146915
21-09-10 00:10	2	37.666817	37.73983	37.63053
21-09-10 00:20	2	37.378773	37.804436	37.912174
21-09-10 00:30	2	37.17726	37.933468	38.064034
21-09-10 00:40	2	37.04031	37.638203	37.985775
21-09-10 00:50	2	36.855087	37.5738	37.98252
21-09-10 01:00	2	37.22989	37.347954	37.93545
21-09-10 01:10	2	37.525307	37.09097	37.655796
21-09-10 01:20	2	37.60946	37.03363	37.681374
21-09-10 01:30	2	37.701942	37.115227	37.570885
21-09-10 01:40	2	37.687405	37.3449	37.37417
21-09-10 01:50	2	37.45288	37.01989	37.491108
21-09-10 02:00	2	37.595955	36.960503	37.40033
21-09-10 02:10	2	37.905987	37.033966	37.061256
21-09-10 02:20	2	37.8017	37.022842	36.792
21-09-10 02:30	2	37.821938	36.566517	36.99481
21-09-10 02:40	2	37.735394	36.909927	36.882946
21-09-10 02:50	2	37.6047	37.014442	36.50788
21-09-10 03:00	2	37.434082	36.897484	36.699474
21-09-10 03:10	2	37.12428	36.831898	36.99003
21-09-10 03:20	2	37.01409	37.15267	36.87406
21-09-10 03:30	2	36.278255	37.165417	36.727036
21-09-10 03:40	2	36.66268	37.506393	36.708733
21-09-10 03:50	2	36.46758	37.603127	36.405327
21-09-10 04:00	2	36.586964	37.54931	36.879498
21-09-10 04:10	2	36.3741	37.94599	37.177986
21-09-10 04:20	2	36.717968	37.54426	37.154987
21-09-10 04:30	2	36.70223	37.334946	37.53475
21-09-10 04:40	2	36.606068	37.517384	37.965725
21-09-10 04:50	2	36.97851	36.882607	37.904987
21-09-10 05:00	2	37.51931	36.713806	37.72412
21-09-10 05:10	2	37.636517	36.81481	37.57708
21-09-10 05:20	2	37.44303	36.64878	37.785164
21-09-10 05:30	2	37.131554	36.649242	37.76992
21-09-10 05:40	2	36.99218	36.48019	37.55701
21-09-10 05:50	2	36.92882	36.008945	37.357483
21-09-10 06:00	2	36.808918	36.405254	37.228584
21-09-10 06:10	2	36.969112	36.117996	37.628593
21-09-10 06:20	2	36.754074	36.062492	37.427284
21-09-10 06:30	2	36.282997	36.55022	37.320457
21-09-10 06:40	2	36.307964	36.685783	36.98455
21-09-10 06:50	2	36.67145	36.737526	37.1782
21-09-10 07:00	3	37.051197	37.13603	37.08084
21-09-10 07:10	3	36.868034	37.07086	36.54716
21-09-10 07:20	3	36.311417	36.911633	36.514114
21-09-10 07:30	3	36.268593	36.82361	36.418587
21-09-10 07:40	3	36.515236	37.041862	36.46057
21-09-10 07:50	3	36.619667	37.459557	36.362087
21-09-10 08:00	3	36.609253	37.060844	36.004047
21-09-10 08:10	3	36.463543	36.76313	36.111317
21-09-10 08:20	3	36.50096	36.488026	36.387177
21-09-10 08:30	3	36.486916	36.429466	36.537884
21-09-10 08:40	3	36.499546	36.506573	36.519493
21-09-10 08:50	3	36.643288	36.46429	36.29522
21-09-10 09:00	3	36.746983	36.41961	36.328476
21-09-10 09:10	3	36.986168	36.453064	36.23352
21-09-10 09:20	3	36.739082	36.089767	36.379955
21-09-10 09:30	3	36.542633	36.099594	36.399696
21-09-10 09:40	3	36.77726	36.339375	36.280243
21-09-10 09:50	3	36.891247	36.826225	35.961964
21-09-10 10:00	3	36.83652	36.767914	36.23841
21-09-10 10:10	3	36.98249	36.556034	36.211994
21-09-10 10:20	3	37.078907	36.451843	36.42149
21-09-10 10:30	3	37.0708	36.171925	36.643
21-09-10 10:40	3	37.027905	36.4824	37.05234
21-09-10 10:50	3	36.81518	36.551075	36.895702
21-09-10 11:00	3	37.018623	36.60379	36.509617
21-09-10 11:10	3	36.69009	36.408585	36.345474
21-09-10 11:20	3	36.713768	36.616264	36.291386
21-09-10 11:30	3	36.38898	37.054623	36.358715
21-09-10 11:40	3	36.29551	36.568237	36.522255
21-09-10 11:50	3	36.631737	36.492523	36.684917
21-09-10 12:00	3	36.23216	36.169106	36.933186
21-09-10 12:10	3	36.356743	36.04002	36.44437
21-09-10 12:20	3	37.051735	36.862408	36.858757
21-09-10 12:30	3	37.526	37.63289	37.50556
21-09-10 12:40	3	37.56297	37.496174	37.6261
21-09-10 12:50	3	37.422085	37.314175	37.521854
21-09-10 13:00	3	37.23414	37.21425	37.510685
21-09-10 13:10	3	37.362984	36.869423	37.564827
21-09-10 13:20	3	37.06429	36.97177	37.05776
21-09-10 13:30	3	36.845657	36.997406	36.93091
21-09-10 13:40	3	36.736828	36.599064	36.71698
21-09-10 13:50	3	36.765965	36.46017	36.82635
21-09-10 14:00	3	37.03186	36.647713	36.680847
21-09-10 14:10	3	36.994698	36.641502	36.784706
21-09-10 14:20	3	36.61738	36.596584	36.685978
21-09-10 14:30	3	36.403275	36.34266	36.663757
21-09-10 14:40	3	36.48587	36.09579	36.81393
21-09-10 14:50	3	36.5768	36.371117	36.92203
21-09-10 15:00	3	36.67836	36.24589	36.80637
21-09-10 15:10	3	36.710743	36.37211	36.687572
21-09-10 15:20	3	36.434975	36.586758	36.396133
21-09-10 15:30	3	36.437424	36.12824	36.449615
21-09-10 15:40	3	36.322258	36.186287	36.489388
21-09-10 15:50	3	36.428036	36.405544	36.64216
21-09-10 16:00	3	36.662224	36.27321	37.164536
21-09-10 16:10	3	36.928238	36.206127	37.491566
21-09-10 16:20	3	37.493923	36.479023	36.81861
21-09-10 16:30	3	37.288033	36.540955	36.664604
21-09-10 16:40	3	36.5818	36.777096	36.60517
21-09-10 16:50	3	36.443035	36.52782	36.727825
21-09-10 17:00	3	36.49594	36.574383	36.56486
21-09-10 17:10	3	36.369537	36.62429	36.60012
21-09-10 17:20	3	36.423264	36.777653	36.59015
21-09-10 17:30	3	36.467175	36.63429	36.631992
21-09-10 17:40	3	36.37136	36.590263	36.80618
21-09-10 17:50	3	36.449013	36.646523	36.87504
21-09-10 18:00	3	36.446205	36.63935	36.610905
21-09-10 18:10	3	36.581135	36.004097	37.01777
21-09-10 18:20	3	36.21193	36.42576	36.81108
21-09-10 18:30	3	36.511665	36.841064	36.5115
21-09-10 18:40	3	36.53347	37.265663	36.92217
21-09-10 18:50	3	36.588795	36.945004	37.15362
21-09-10 19:00	3	36.640694	36.86797	36.93836
21-09-10 19:10	3	36.821983	36.988903	37.161545
21-09-10 19:20	3	37.26223	36.506477	37.42307
21-09-10 19:30	3	37.174557	36.715755	37.240097
21-09-10 19:40	3	37.093155	36.85746	37.062405
21-09-10 19:50	3	36.969044	36.37169	36.877987
21-09-10 20:00	3	37.082466	36.303185	37.064495
21-09-10 20:10	3	36.962673	36.661224	36.5934
21-09-10 20:20	3	36.95419	36.641056	36.443356
21-09-10 20:30	3	36.840687	36.576145	36.56866
21-09-10 20:40	3	37.132175	36.93805	36.6657
21-09-10 20:50	3	37.018578	36.9467	36.776096
21-09-10 21:00	3	36.52401	36.770767	36.633335
21-09-10 21:10	3	36.825653	36.82397	36.926277
21-09-10 21:20	3	37.056656	36.464443	36.937187
21-09-10 21:30	3	37.24644	36.93421	36.958385
21-09-10 21:40	3	37.629864	36.86894	37.26171
21-09-10 21:50	3	37.652992	37.12851	37.173595
21-09-10 22:00	3	37.665382	36.854362	37.304108
21-09-10 22:10	3	37.878822	36.711105	37.21798
21-09-10 22:20	3	37.73957	36.734566	37.126335
21-09-10 22:30	3	37.915363	37.003605	36.976925
21-09-10 22:40	3	37.669453	36.951607	37.144386
21-09-10 22:50	3	37.38252	37.07139	37.256794
21-09-10 23:00	3	37.530384	37.070324	37.303642
21-09-10 23:10	3	37.165596	37.175655	37.253654
21-09-10 23:20	3	37.235405	37.431534	37.554176
21-09-10 23:30	3	37.499565	37.59501	37.535698
21-09-10 23:40	3	37.33057	37.62206	37.63742
21-09-10 23:50	3	37.393105	37.66719	37.52112
21-09-11 00:00	3	37.277218	37.927658	37.6042
21-09-11 00:10	3	37.419117	37.731598	37.6172
21-09-11 00:20	3	37.454792	37.43053	37.494823
21-09-11 00:30	3	37.63244	37.40345	37.494255
21-09-11 00:40	3	37.318687	37.248978	37.449074
21-09-11 00:50	3	37.389294	37.16333	37.282288
21-09-11 01:00	3	37.33117	36.966507	37.398155
21-09-11 01:10	3	37.443775	37.128895	37.3242
21-09-11 01:20	3	37.614655	37.040596	37.27301
21-09-11 01:30	3	37.412575	37.136547	37.334366
21-09-11 01:40	3	37.50755	37.017677	37.628838
21-09-11 01:50	3	37.3237	37.117756	37.681797
21-09-11 02:00	3	37.301575	36.840797	37.896725
21-09-11 02:10	3	37.31058	36.766174	37.818443
21-09-11 02:20	3	37.215366	37.06727	37.793594
21-09-11 02:30	3	37.41134	37.014935	37.536785
21-09-11 02:40	3	37.41993	36.947395	37.34245
21-09-11 02:50	3	37.3393	37.172894	37.23995
21-09-11 03:00	3	37.226616	37.4414	37.43801
21-09-11 03:10	3	37.255722	37.755535	37.58842
21-09-11 03:20	3	37.24517	37.870056	37.515793
21-09-11 03:30	3	37.055656	37.227562	37.50458
21-09-11 03:40	3	37.282455	37.157936	37.696205
21-09-11 03:50	3	37.49617	37.311165	37.504967
21-09-11 04:00	3	37.55378	37.21874	37.06867
21-09-11 04:10	3	37.481483	37.05358	37.002254
21-09-11 04:20	3	37.356663	36.93174	37.274075
21-09-11 04:30	3	37.314556	36.80641	37.509792
21-09-11 04:40	3	37.10811	36.87594	37.614765
21-09-11 04:50	3	36.85219	37.077675	37.514015
21-09-11 05:00	3	36.74125	36.887535	37.35544
21-09-11 05:10	3	36.88645	37.068153	37.18844
21-09-11 05:20	3	36.916786	36.669518	37.46001
21-09-11 05:30	3	36.760277	36.9358	37.427826
21-09-11 05:40	3	36.65734	37.182816	37.457848
21-09-11 05:50	3	36.668957	37.16081	37.914627
21-09-11 06:00	3	36.45243	37.111023	37.821274
21-09-11 06:10	3	36.588005	36.94472	37.433105
21-09-11 06:20	3	36.640602	37.21814	37.573463
21-09-11 06:30	3	37.105583	36.82688	37.16442
21-09-11 06:40	3	36.88793	36.951363	37.10607
21-09-11 06:50	3	36.86108	37.06922	37.0049
21-09-11 07:00	4	36.949593	36.826294	36.757824
21-09-11 07:10	4	36.9208	36.98464	36.615795
21-09-11 07:20	4	36.50341	36.90389	36.68803
21-09-11 07:30	4	36.49395	36.62818	36.636635
21-09-11 07:40	4	36.57387	36.86982	36.405735
21-09-11 07:50	4	36.73548	37.09447	36.30889
21-09-11 08:00	4	36.864643	36.955345	36.48167
21-09-11 08:10	4	36.98601	36.805874	36.452183
21-09-11 08:20	4	36.779892	36.611305	36.615643
21-09-11 08:30	4	36.456547	36.500195	37.059914
21-09-11 08:40	4	36.607677	36.53414	36.874596
21-09-11 08:50	4	36.446667	36.58852	36.74397
21-09-11 09:00	4	36.81937	36.493073	36.686504
21-09-11 09:10	4	36.84974	36.493076	36.876324
21-09-11 09:20	4	36.528107	36.4983	36.9908
21-09-11 09:30	4	36.535843	36.534138	36.93456
21-09-11 09:40	4	36.556778	36.53359	36.805305
21-09-11 09:50	4	36.555332	36.559864	36.75719
21-09-11 10:00	4	36.616516	36.226612	36.79451
21-09-11 10:10	4	36.66997	36.26867	36.411285
21-09-11 10:20	4	36.46257	36.370884	36.506393
21-09-11 10:30	4	36.52384	36.584312	36.557697
21-09-11 10:40	4	36.44808	36.550766	36.331856
21-09-11 10:50	4	36.41484	36.570885	36.137962
21-09-11 11:00	4	36.481934	36.27719	36.246407
21-09-11 11:10	4	36.597076	36.16814	36.35181
21-09-11 11:20	4	36.279438	36.333218	36.448025
21-09-11 11:30	4	36.23408	36.195564	36.52376
21-09-11 11:40	4	36.36862	36.11272	36.641087
21-09-11 11:50	4	36.37423	36.152306	36.465725
21-09-11 12:00	4	36.38302	35.927734	36.344727
21-09-11 12:10	4	36.79403	36.252636	36.573128
21-09-11 12:20	4	36.711693	36.047447	37.147186
21-09-11 12:30	4	36.983925	36.23669	37.04028
21-09-11 12:40	4	37.052406	36.392403	36.8448
21-09-11 12:50	4	37.08017	36.615917	36.725544
21-09-11 13:00	4	36.78236	36.91694	36.42673
21-09-11 13:10	4	36.89767	36.885384	36.585896
21-09-11 13:20	4	36.80904	36.67024	36.465366
21-09-11 13:30	4	36.584038	36.59664	36.125263
21-09-11 13:40	4	36.600384	36.5373	36.263027
21-09-11 13:50	4	36.6074	36.63375	37.053642
21-09-11 14:00	4	36.590202	36.702995	36.5
21-09-11 14:10	4	36.654808	36.71941	36.283257
21-09-11 14:20	4	36.71206	36.545067	36.355476
21-09-11 14:30	4	36.66261	36.55227	36.14137
21-09-11 14:40	4	36.5463	36.332428	36.636833
21-09-11 14:50	4	36.397472	36.46824	37.179924
21-09-11 15:00	4	36.449867	36.903526	37.39496
21-09-11 15:10	4	36.483807	36.443096	37.17224
21-09-11 15:20	4	36.633617	36.44335	36.978405
21-09-11 15:30	4	36.847626	36.829777	36.682545
21-09-11 15:40	4	36.765182	37.001884	36.746796
21-09-11 15:50	4	36.75007	37.118126	36.84323
21-09-11 16:00	4	36.740467	36.38371	36.890457
21-09-11 16:10	4	36.56433	36.07318	36.99946
21-09-11 16:20	4	36.6512	36.116024	37.03718
21-09-11 16:30	4	36.90497	36.102757	36.837776
21-09-11 16:40	4	36.776608	36.348667	36.451862
21-09-11 16:50	4	36.651325	36.71363	36.824986
21-09-11 17:00	4	36.700783	37.060127	37.043674
21-09-11 17:10	4	37.090122	36.905693	37.040558
21-09-11 17:20	4	36.884796	36.460735	36.324947
21-09-11 17:30	4	36.623894	36.46777	36.712456
21-09-11 17:40	4	37.008797	36.81977	36.809875
21-09-11 17:50	4	37.004738	37.187668	37.029778
21-09-11 18:00	4	37.1819	37.162647	37.083534
21-09-11 18:10	4	37.24465	36.675682	36.83869
21-09-11 18:20	4	37.278675	36.494778	36.74406
21-09-11 18:30	4	37.069347	36.365	37.077427
21-09-11 18:40	4	37.07052	36.383152	37.20474
21-09-11 18:50	4	37.14187	36.606136	37.226864
21-09-11 19:00	4	37.129475	36.779938	37.123554
21-09-11 19:10	4	37.382454	36.691822	37.29999
21-09-11 19:20	4	37.529625	36.81682	36.985394
21-09-11 19:30	4	37.481262	37.20805	36.959724
21-09-11 19:40	4	37.378998	37.311634	37.079277
21-09-11 19:50	4	37.393463	37.298424	37.39097
21-09-11 20:00	4	37.113567	37.26815	37.38201
21-09-11 20:10	4	37.016003	37.371605	37.162083
21-09-11 20:20	4	37.121727	37.005424	37.400932
21-09-11 20:30	4	37.198677	36.7802	37.427814
21-09-11 20:40	4	37.260227	36.57968	37.345642
21-09-11 20:50	4	37.787746	36.384136	37.188694
21-09-11 21:00	4	37.725864	36.63827	37.27192
21-09-11 21:10	4	37.61985	36.828564	37.550293
21-09-11 21:20	4	37.697533	37.09928	37.525272
21-09-11 21:30	4	37.643616	37.095657	37.021584
21-09-11 21:40	4	37.546413	36.851055	36.894165
21-09-11 21:50	4	37.448505	37.17046	37.093307
21-09-11 22:00	4	37.697216	37.046696	37.035866
21-09-11 22:10	4	37.80814	36.79295	37.150043
21-09-11 22:20	4	38.069756	36.96119	37.556118
21-09-11 22:30	4	37.97934	37.19114	37.563766
21-09-11 22:40	4	38.02826	37.52338	37.876358
21-09-11 22:50	4	38.064747	37.53909	37.684376
21-09-11 23:00	4	37.826103	37.481606	37.907555
21-09-11 23:10	4	37.280518	37.09947	37.965557
21-09-11 23:20	4	37.47181	37.342274	37.708927
21-09-11 23:30	4	37.75912	37.433216	37.372692
21-09-11 23:40	4	37.720554	37.86782	37.51337
21-09-11 23:50	4	37.70396	37.966415	37.94047
21-09-12 00:00	4	37.899544	38.05078	38.05612
21-09-12 00:10	4	37.721607	37.98051	38.03277
21-09-12 00:20	4	37.75864	37.905834	38.12003
21-09-12 00:30	4	37.573227	37.935333	38.084747
21-09-12 00:40	4	37.6848	37.688843	37.64782
21-09-12 00:50	4	37.426373	37.284748	37.496037
21-09-12 01:00	4	37.06904	36.99543	37.587757
21-09-12 01:10	4	37.115803	36.56994	37.719345
21-09-12 01:20	4	37.04588	37.054638	37.66921
21-09-12 01:30	4	36.93339	36.66437	37.616417
21-09-12 01:40	4	37.17403	36.840324	37.520317
21-09-12 01:50	4	36.934887	36.929493	37.441013
21-09-12 02:00	4	36.942978	36.6921	37.449043
21-09-12 02:10	4	37.219357	36.66097	37.56859
21-09-12 02:20	4	37.072124	36.502075	37.82291
21-09-12 02:30	4	36.822853	36.79247	37.978584
21-09-12 02:40	4	36.74816	36.46407	37.651115
21-09-12 02:50	4	37.337944	36.6042	37.37276
21-09-12 03:00	4	37.25284	36.93162	37.318474
21-09-12 03:10	4	37.590073	37.074883	37.411797
21-09-12 03:20	4	37.633224	37.63569	37.31287
21-09-12 03:30	4	37.673615	37.795578	37.132286
21-09-12 03:40	4	37.75509	37.490494	36.960476
21-09-12 03:50	4	37.484234	37.056374	37.09416
21-09-12 04:00	4	37.347298	37.203747	37.094955
21-09-12 04:10	4	37.424812	37.080315	37.107433
21-09-12 04:20	4	37.52642	37.067497	37.131367
21-09-12 04:30	4	37.431244	37.309856	37.578533
21-09-12 04:40	4	37.48188	37.415115	37.502598
21-09-12 04:50	4	37.397907	37.679195	37.95426
21-09-12 05:00	4	37.263565	37.570927	38.01168
21-09-12 05:10	4	37.491497	37.206284	37.96301
21-09-12 05:20	4	37.3079	37.13923	37.91637
21-09-12 05:30	4	37.14502	37.19993	37.70751
21-09-12 05:40	4	37.14242	37.013123	37.713318
21-09-12 05:50	4	36.880123	37.01963	37.643047
21-09-12 06:00	4	36.684746	37.42419	37.93222
21-09-12 06:10	4	36.640392	37.805695	37.504234
21-09-12 06:20	4	36.665573	37.5239	37.444103
21-09-12 06:30	4	36.731514	37.159035	37.134766
21-09-12 06:40	4	36.312737	36.85382	37.17452
21-09-12 06:50	4	36.341087	37.16301	37.566616
21-09-12 07:00	5	36.33142	36.831535	37.21215
21-09-12 07:10	5	36.31791	36.946316	37.303776
21-09-12 07:20	5	36.341026	36.347046	36.911938
21-09-12 07:30	5	36.301777	36.587177	36.35908
21-09-12 07:40	5	36.415043	37.084023	36.591827
21-09-12 07:50	5	36.671627	37.022423	36.70856
21-09-12 08:00	5	36.945778	36.574116	36.72205
21-09-12 08:10	5	36.68765	36.442314	36.612328
21-09-12 08:20	5	36.64695	36.488102	36.863266
21-09-12 08:30	5	36.394108	36.534615	36.754475
21-09-12 08:40	5	36.391354	36.4719	36.346424
21-09-12 08:50	5	36.551502	36.544407	36.792347
21-09-12 09:00	5	36.515274	36.643288	36.9978
21-09-12 09:10	5	36.567543	36.49813	36.477615
21-09-12 09:20	5	36.621147	36.414257	36.385944
21-09-12 09:30	5	36.7057	36.672737	36.568092
21-09-12 09:40	5	36.700035	36.63018	36.51612
21-09-12 09:50	5	36.70251	36.384315	36.614674
21-09-12 10:00	5	36.818516	36.229706	36.67018
21-09-12 10:10	5	37.04708	36.61146	36.44152
21-09-12 10:20	5	36.870506	36.809162	36.624107
21-09-12 10:30	5	36.658203	36.584923	37.246246
21-09-12 10:40	5	36.665966	36.60861	37.170914
21-09-12 10:50	5	36.35811	36.50556	37.02553
21-09-12 11:00	5	36.487057	36.41405	36.987053
21-09-12 11:10	5	36.62104	36.466755	36.869774
21-09-12 11:20	5	36.557327	36.59049	36.641937
21-09-12 11:30	5	36.6318	36.347485	36.61196
21-09-12 11:40	5	36.99868	36.24438	36.700275
21-09-12 11:50	5	37.13572	36.209476	36.468765
21-09-12 12:00	5	37.09462	36.695713	36.532524
21-09-12 12:10	5	37.061623	36.900505	36.370186
21-09-12 12:20	5	36.84426	37.08227	36.692806
21-09-12 12:30	5	36.895794	37.048336	36.35774
21-09-12 12:40	5	36.86784	36.767376	36.44921
21-09-12 12:50	5	36.43295	36.509647	36.41247
21-09-12 13:00	5	36.435547	36.59488	36.633484
21-09-12 13:10	5	36.614056	36.50926	36.68017
21-09-12 13:20	5	36.500557	36.65489	36.356224
21-09-12 13:30	5	36.47011	36.67385	36.35646
21-09-12 13:40	5	36.22762	36.566273	36.31512
21-09-12 13:50	5	36.369682	36.606525	36.359737
21-09-12 14:00	5	36.397026	36.55999	36.596367
21-09-12 14:10	5	36.43045	36.499733	36.711346
21-09-12 14:20	5	36.55187	36.43338	36.725815
21-09-12 14:30	5	36.58692	36.525654	36.575836
21-09-12 14:40	5	36.704765	36.59729	36.6244
21-09-12 14:50	5	36.75791	36.349422	36.658012
21-09-12 15:00	5	36.76633	36.22731	36.461468
21-09-12 15:10	5	36.50437	36.12859	36.63012
21-09-12 15:20	5	36.751427	36.09713	36.758587
21-09-12 15:30	5	36.5303	36.329605	36.73362
21-09-12 15:40	5	36.610462	36.528236	37.19519
21-09-12 15:50	5	36.622917	36.620155	36.489613
21-09-12 16:00	5	36.45542	36.597343	36.733543
21-09-12 16:10	5	36.50132	36.51271	36.68891
21-09-12 16:20	5	36.841225	36.612663	36.743683
21-09-12 16:30	5	37.0988	36.576588	36.954453
21-09-12 16:40	5	36.889862	36.907784	37.225376
21-09-12 16:50	5	36.59771	36.791924	37.20829
21-09-12 17:00	5	36.74906	36.441956	37.169792
21-09-12 17:10	5	36.795235	36.413113	36.643116
21-09-12 17:20	5	36.92686	36.74848	36.673374
21-09-12 17:30	5	36.86303	36.50462	36.27153
21-09-12 17:40	5	36.56672	36.277393	36.957832
21-09-12 17:50	5	36.618004	36.54458	36.752617
21-09-12 18:00	5	36.70105	36.48276	36.686775
21-09-12 18:10	5	36.860775	36.519814	36.520042
21-09-12 18:20	5	36.963814	36.516876	36.523064
21-09-12 18:30	5	37.02405	36.584576	36.74923
21-09-12 18:40	5	36.753174	36.469727	37.035347
21-09-12 18:50	5	36.931625	36.49128	37.095848
21-09-12 19:00	5	36.965233	36.50678	36.87513
21-09-12 19:10	5	36.753025	36.72465	36.938637
21-09-12 19:20	5	36.79835	36.75721	36.9185
21-09-12 19:30	5	37.149437	37.234436	36.83457
21-09-12 19:40	5	37.275505	37.316902	37.20352
21-09-12 19:50	5	37.52394	37.27539	37.260147
21-09-12 20:00	5	37.005974	37.29592	36.919197
21-09-12 20:10	5	36.69218	37.2245	36.860416
21-09-12 20:20	5	37.085033	37.151054	36.97422
21-09-12 20:30	5	36.69674	37.175743	36.882805
21-09-12 20:40	5	36.64022	37.25151	36.71515
21-09-12 20:50	5	37.099056	37.104084	36.64824
21-09-12 21:00	5	37.234493	37.07024	36.869473
21-09-12 21:10	5	37.020424	36.82708	37.032887
21-09-12 21:20	5	36.98477	36.94241	37.473152
21-09-12 21:30	5	37.276176	36.762863	37.859882
21-09-12 21:40	5	37.696484	36.820354	37.27996
21-09-12 21:50	5	37.775867	36.687607	37.035805
21-09-12 22:00	5	37.74394	36.948246	37.091087
21-09-12 22:10	5	37.740875	37.134583	37.015358
21-09-12 22:20	5	37.710045	37.044872	37.155823
21-09-12 22:30	5	37.71498	36.727165	37.423058
21-09-12 22:40	5	37.933815	36.587864	37.395546
21-09-12 22:50	5	37.71347	36.931923	37.18913
21-09-12 23:00	5	37.66613	37.237053	37.36793
21-09-12 23:10	5	37.790768	37.452156	37.452354
21-09-12 23:20	5	37.75187	37.33291	37.502846
21-09-12 23:30	5	37.69795	37.45848	37.94103
21-09-12 23:40	5	37.863415	37.67966	37.85104
21-09-12 23:50	5	37.778145	37.634476	37.618748
21-09-13 00:00	5	37.999203	37.916595	37.595486
21-09-13 00:10	5	37.79237	37.986855	38.012222
21-09-13 00:20	5	37.56582	37.97752	38.1893
21-09-13 00:30	5	37.308247	37.98929	38.090614
21-09-13 00:40	5	37.08526	37.825558	37.957695
21-09-13 00:50	5	37.161102	37.545303	37.70285
21-09-13 01:00	5	37.231407	37.13903	37.683174
21-09-13 01:10	5	37.035397	36.796795	37.77984
21-09-13 01:20	5	37.165447	37.064434	37.864464
21-09-13 01:30	5	37.46792	37.46664	37.981853
21-09-13 01:40	5	37.5279	37.24209	37.48686
21-09-13 01:50	5	37.260624	37.32915	37.386665
21-09-13 02:00	5	37.11861	37.485527	37.59262
21-09-13 02:10	5	37.38665	37.34776	37.65495
21-09-13 02:20	5	37.476818	36.944977	37.72158
21-09-13 02:30	5	37.61623	37.06679	37.816322
21-09-13 02:40	5	37.62069	36.879124	37.42421
21-09-13 02:50	5	37.796276	36.974106	37.110554
21-09-13 03:00	5	37.58255	36.79263	37.173164
21-09-13 03:10	5	37.605396	36.773453	37.067833
21-09-13 03:20	5	37.54997	36.614822	37.10952
21-09-13 03:30	5	37.493694	36.69919	37.06977
21-09-13 03:40	5	37.05425	36.937294	36.990093
21-09-13 03:50	5	37.28109	36.96911	37.063354
21-09-13 04:00	5	37.346455	36.9192	36.96876
21-09-13 04:10	5	37.432716	37.07024	37.05581
21-09-13 04:20	5	37.305725	37.099968	37.033062
21-09-13 04:30	5	37.081825	37.334072	36.95101
21-09-13 04:40	5	36.774025	37.504353	37.119263
21-09-13 04:50	5	36.644493	37.98778	37.38003
21-09-13 05:00	5	36.719536	37.889534	37.554504
21-09-13 05:10	5	36.827686	37.54142	37.827087
21-09-13 05:20	5	37.097927	37.094948	37.66886
21-09-13 05:30	5	36.611668	36.921642	37.700397
21-09-13 05:40	5	37.515423	37.03256	37.868324
21-09-13 05:50	5	37.383396	37.26152	38.1201
21-09-13 06:00	5	37.31896	37.281914	38.073055
21-09-13 06:10	5	37.315025	36.93877	38.06308
21-09-13 06:20	5	37.141907	36.504753	37.878685
21-09-13 06:30	5	36.859962	36.648067	37.6702
21-09-13 06:40	5	36.63465	36.935017	37.462837
21-09-13 06:50	5	36.59179	36.569653	37.08459
21-09-13 07:00	6	36.721214	36.346294	37.01681
21-09-13 07:10	6	36.893883	36.111015	36.684246
21-09-13 07:20	6	36.968468	36.2257	36.366844
21-09-13 07:30	6	36.964325	36.579597	36.43311
21-09-13 07:40	6	36.670185	36.3711	36.464806
21-09-13 07:50	6	36.54902	36.32002	36.436268
21-09-13 08:00	6	36.565075	36.427494	36.503445
21-09-13 08:10	6	36.79739	36.45008	36.486794
21-09-13 08:20	6	36.534805	36.597237	36.3171
21-09-13 08:30	6	36.34194	36.727745	36.367695
21-09-13 08:40	6	36.46349	36.56261	36.334038
21-09-13 08:50	6	36.76087	36.45198	36.26252
21-09-13 09:00	6	36.71408	36.366333	36.180832
21-09-13 09:10	6	36.212406	36.132576	35.999493
21-09-13 09:20	6	36.38977	36.50484	36.229313
21-09-13 09:30	6	36.327396	36.66172	36.226707
21-09-13 09:40	6	36.10695	36.371902	36.2461
21-09-13 09:50	6	36.180927	36.594795	36.639183
21-09-13 10:00	6	not_recorded	not_recorded	not_recorded
21-09-13 10:10	6	not_recorded	not_recorded	not_recorded
21-09-13 10:20	6	not_recorded	not_recorded	not_recorded
21-09-13 10:30	6	not_recorded	not_recorded	not_recorded
21-09-13 10:40	6	not_recorded	not_recorded	not_recorded
21-09-13 10:50	6	not_recorded	not_recorded	not_recorded
21-09-13 11:00	6	not_recorded	not_recorded	not_recorded
21-09-13 11:10	6	not_recorded	not_recorded	not_recorded
21-09-13 11:20	6	not_recorded	not_recorded	not_recorded
21-09-13 11:30	6	not_recorded	not_recorded	not_recorded
21-09-13 11:40	6	not_recorded	not_recorded	not_recorded
21-09-13 11:50	6	not_recorded	not_recorded	not_recorded
21-09-13 12:00	6	not_recorded	not_recorded	not_recorded
21-09-13 12:10	6	not_recorded	not_recorded	not_recorded
21-09-13 12:20	6	not_recorded	not_recorded	not_recorded
21-09-13 12:30	6	not_recorded	not_recorded	not_recorded
21-09-13 12:40	6	not_recorded	not_recorded	not_recorded
21-09-13 12:50	6	not_recorded	not_recorded	not_recorded
21-09-13 13:00	6	not_recorded	not_recorded	not_recorded
21-09-13 13:10	6	not_recorded	not_recorded	not_recorded
21-09-13 13:20	6	not_recorded	not_recorded	not_recorded
21-09-13 13:30	6	not_recorded	not_recorded	not_recorded
21-09-13 13:40	6	not_recorded	not_recorded	not_recorded
21-09-13 13:50	6	not_recorded	not_recorded	not_recorded
21-09-13 14:00	6	not_recorded	not_recorded	not_recorded
21-09-13 14:10	6	not_recorded	not_recorded	not_recorded
21-09-13 14:20	6	not_recorded	not_recorded	not_recorded
21-09-13 14:30	6	not_recorded	not_recorded	not_recorded
21-09-13 14:40	6	not_recorded	not_recorded	not_recorded
21-09-13 14:50	6	not_recorded	not_recorded	not_recorded
21-09-13 15:00	6	not_recorded	not_recorded	not_recorded
21-09-13 15:10	6	not_recorded	not_recorded	not_recorded
21-09-13 15:20	6	not_recorded	not_recorded	not_recorded
21-09-13 15:30	6	not_recorded	not_recorded	not_recorded
21-09-13 15:40	6	not_recorded	not_recorded	not_recorded
21-09-13 15:50	6	not_recorded	not_recorded	not_recorded
21-09-13 16:00	6	not_recorded	not_recorded	not_recorded
21-09-13 16:10	6	not_recorded	not_recorded	not_recorded
21-09-13 16:20	6	not_recorded	not_recorded	not_recorded
21-09-13 16:30	6	not_recorded	not_recorded	not_recorded
21-09-13 16:40	6	not_recorded	not_recorded	not_recorded
21-09-13 16:50	6	not_recorded	not_recorded	not_recorded
21-09-13 17:00	6	not_recorded	not_recorded	not_recorded
21-09-13 17:10	6	not_recorded	not_recorded	not_recorded
21-09-13 17:20	6	not_recorded	not_recorded	not_recorded
21-09-13 17:30	6	not_recorded	not_recorded	not_recorded
21-09-13 17:40	6	not_recorded	not_recorded	not_recorded
21-09-13 17:50	6	not_recorded	not_recorded	not_recorded
21-09-13 18:00	6	not_recorded	not_recorded	not_recorded
21-09-13 18:10	6	not_recorded	not_recorded	not_recorded
21-09-13 18:20	6	not_recorded	not_recorded	not_recorded
21-09-13 18:30	6	not_recorded	not_recorded	not_recorded
21-09-13 18:40	6	not_recorded	not_recorded	not_recorded
21-09-13 18:50	6	not_recorded	not_recorded	not_recorded
21-09-13 19:00	6	not_recorded	not_recorded	not_recorded
21-09-13 19:10	6	not_recorded	not_recorded	not_recorded
21-09-13 19:20	6	not_recorded	not_recorded	not_recorded
21-09-13 19:30	6	not_recorded	not_recorded	not_recorded
21-09-13 19:40	6	not_recorded	not_recorded	not_recorded
21-09-13 19:50	6	not_recorded	not_recorded	not_recorded
21-09-13 20:00	6	not_recorded	not_recorded	not_recorded
21-09-13 20:10	6	not_recorded	not_recorded	not_recorded
21-09-13 20:20	6	not_recorded	not_recorded	not_recorded
21-09-13 20:30	6	not_recorded	not_recorded	not_recorded
21-09-13 20:40	6	not_recorded	not_recorded	not_recorded
21-09-13 20:50	6	not_recorded	not_recorded	not_recorded
21-09-13 21:00	6	not_recorded	not_recorded	not_recorded
21-09-13 21:10	6	not_recorded	not_recorded	not_recorded
21-09-13 21:20	6	not_recorded	not_recorded	not_recorded
21-09-13 21:30	6	not_recorded	not_recorded	not_recorded
21-09-13 21:40	6	not_recorded	not_recorded	not_recorded
21-09-13 21:50	6	not_recorded	not_recorded	not_recorded
21-09-13 22:00	6	not_recorded	not_recorded	not_recorded
21-09-13 22:10	6	not_recorded	not_recorded	not_recorded
21-09-13 22:20	6	not_recorded	not_recorded	not_recorded
21-09-13 22:30	6	not_recorded	not_recorded	not_recorded
21-09-13 22:40	6	not_recorded	not_recorded	not_recorded
21-09-13 22:50	6	not_recorded	not_recorded	not_recorded
21-09-13 23:00	6	not_recorded	not_recorded	not_recorded
21-09-13 23:10	6	not_recorded	not_recorded	not_recorded
21-09-13 23:20	6	not_recorded	not_recorded	not_recorded
21-09-13 23:30	6	not_recorded	not_recorded	not_recorded
21-09-13 23:40	6	not_recorded	not_recorded	not_recorded
21-09-13 23:50	6	not_recorded	not_recorded	not_recorded
21-09-14 00:00	6	not_recorded	not_recorded	not_recorded
21-09-14 00:10	6	not_recorded	not_recorded	not_recorded
21-09-14 00:20	6	not_recorded	not_recorded	not_recorded
21-09-14 00:30	6	not_recorded	not_recorded	not_recorded
21-09-14 00:40	6	not_recorded	not_recorded	not_recorded
21-09-14 00:50	6	not_recorded	not_recorded	not_recorded
21-09-14 01:00	6	not_recorded	not_recorded	not_recorded
21-09-14 01:10	6	not_recorded	not_recorded	not_recorded
21-09-14 01:20	6	not_recorded	not_recorded	not_recorded
21-09-14 01:30	6	not_recorded	not_recorded	not_recorded
21-09-14 01:40	6	not_recorded	not_recorded	not_recorded
21-09-14 01:50	6	not_recorded	not_recorded	not_recorded
21-09-14 02:00	6	not_recorded	not_recorded	not_recorded
21-09-14 02:10	6	not_recorded	not_recorded	not_recorded
21-09-14 02:20	6	not_recorded	not_recorded	not_recorded
21-09-14 02:30	6	not_recorded	not_recorded	not_recorded
21-09-14 02:40	6	not_recorded	not_recorded	not_recorded
21-09-14 02:50	6	not_recorded	not_recorded	not_recorded
21-09-14 03:00	6	not_recorded	not_recorded	not_recorded
21-09-14 03:10	6	not_recorded	not_recorded	not_recorded
21-09-14 03:20	6	not_recorded	not_recorded	not_recorded
21-09-14 03:30	6	not_recorded	not_recorded	not_recorded
21-09-14 03:40	6	not_recorded	not_recorded	not_recorded
21-09-14 03:50	6	not_recorded	not_recorded	not_recorded
21-09-14 04:00	6	not_recorded	not_recorded	not_recorded
21-09-14 04:10	6	not_recorded	not_recorded	not_recorded
21-09-14 04:20	6	not_recorded	not_recorded	not_recorded
21-09-14 04:30	6	not_recorded	not_recorded	not_recorded
21-09-14 04:40	6	not_recorded	not_recorded	not_recorded
21-09-14 04:50	6	not_recorded	not_recorded	not_recorded
21-09-14 05:00	6	not_recorded	not_recorded	not_recorded
21-09-14 05:10	6	not_recorded	not_recorded	not_recorded
21-09-14 05:20	6	not_recorded	not_recorded	not_recorded
21-09-14 05:30	6	not_recorded	not_recorded	not_recorded
21-09-14 05:40	6	not_recorded	not_recorded	not_recorded
21-09-14 05:50	6	not_recorded	not_recorded	not_recorded
21-09-14 06:00	6	not_recorded	not_recorded	not_recorded
21-09-14 06:10	6	not_recorded	not_recorded	not_recorded
21-09-14 06:20	6	not_recorded	not_recorded	not_recorded
21-09-14 06:30	6	not_recorded	not_recorded	not_recorded
21-09-14 06:40	6	not_recorded	not_recorded	not_recorded
21-09-14 06:50	6	not_recorded	not_recorded	not_recorded
