# Supplementary material for: Rodent home cage monitoring for preclinical safety pharmacology assessment: results of a multi-company validation evaluating nonclinical and clinical data from three compounds
Source: Front Toxicol. 2025 Nov 5;7:1655330. doi: 10.3389/ftox.2025.1655330 (PMC12626872; doi:10.3389/ftox.2025.1655330)
Supplement: Supplementary file 1 [file DataSheet1.zip › GSK/GSK_Temperature_150_Cage-2.csv]

timestamp	day_index	985141003627918	985141003627919	985141003627920
21-09-13 07:00	-4	not_recorded	not_recorded	not_recorded
21-09-13 07:10	-4	not_recorded	not_recorded	not_recorded
21-09-13 07:20	-4	not_recorded	not_recorded	not_recorded
21-09-13 07:30	-4	not_recorded	not_recorded	not_recorded
21-09-13 07:40	-4	not_recorded	not_recorded	not_recorded
21-09-13 07:50	-4	not_recorded	not_recorded	not_recorded
21-09-13 08:00	-4	not_recorded	not_recorded	not_recorded
21-09-13 08:10	-4	not_recorded	not_recorded	not_recorded
21-09-13 08:20	-4	not_recorded	not_recorded	not_recorded
21-09-13 08:30	-4	not_recorded	not_recorded	not_recorded
21-09-13 08:40	-4	not_recorded	not_recorded	not_recorded
21-09-13 08:50	-4	not_recorded	not_recorded	not_recorded
21-09-13 09:00	-4	not_recorded	not_recorded	not_recorded
21-09-13 09:10	-4	not_recorded	not_recorded	not_recorded
21-09-13 09:20	-4	not_recorded	not_recorded	not_recorded
21-09-13 09:30	-4	not_recorded	not_recorded	not_recorded
21-09-13 09:40	-4	not_recorded	not_recorded	not_recorded
21-09-13 09:50	-4	not_recorded	not_recorded	not_recorded
21-09-13 10:00	-4	37.56398	37.41592	37.248135
21-09-13 10:10	-4	38.24363	37.99419	38.037952
21-09-13 10:20	-4	38.291466	38.02736	38.240147
21-09-13 10:30	-4	38.188663	38.015392	38.14105
21-09-13 10:40	-4	37.96519	37.85374	38.109356
21-09-13 10:50	-4	37.99906	37.789433	38.09034
21-09-13 11:00	-4	37.928642	37.768513	37.90465
21-09-13 11:10	-4	37.9318	37.854687	37.425636
21-09-13 11:20	-4	37.79241	37.651043	37.338184
21-09-13 11:30	-4	37.459507	37.240456	37.410828
21-09-13 11:40	-4	37.169617	36.90285	36.95111
21-09-13 11:50	-4	37.34455	36.855793	36.84503
21-09-13 12:00	-4	37.22414	36.964954	36.783455
21-09-13 12:10	-4	36.992413	37.267864	36.91864
21-09-13 12:20	-4	36.90985	37.05302	37.038513
21-09-13 12:30	-4	36.639854	36.87454	36.853104
21-09-13 12:40	-4	36.498848	36.66069	36.80672
21-09-13 12:50	-4	36.983047	36.62893	37.03942
21-09-13 13:00	-4	36.43449	36.95238	37.27097
21-09-13 13:10	-4	36.101578	37.08123	37.24328
21-09-13 13:20	-4	36.37434	36.774117	37.153023
21-09-13 13:30	-4	36.681324	36.73787	36.977276
21-09-13 13:40	-4	36.880154	36.760963	37.020927
21-09-13 13:50	-4	36.321526	36.85476	36.900963
21-09-13 14:00	-4	36.15441	36.760426	36.989937
21-09-13 14:10	-4	36.15069	36.621067	36.967392
21-09-13 14:20	-4	36.444363	36.56349	36.930103
21-09-13 14:30	-4	36.611034	36.681156	36.994392
21-09-13 14:40	-4	36.58606	36.725864	36.81832
21-09-13 14:50	-4	36.513603	36.67265	36.923893
21-09-13 15:00	-4	36.603687	36.56688	36.868378
21-09-13 15:10	-4	36.59454	36.61097	36.965984
21-09-13 15:20	-4	36.697533	36.998528	36.935856
21-09-13 15:30	-4	36.556114	37.222588	37.096355
21-09-13 15:40	-4	36.52125	36.795147	37.194557
21-09-13 15:50	-4	36.240574	36.825905	36.954784
21-09-13 16:00	-4	36.237144	36.726013	37.1954
21-09-13 16:10	-4	36.74176	36.34674	37.31208
21-09-13 16:20	-4	36.41787	36.84388	37.316635
21-09-13 16:30	-4	36.715275	36.807995	37.177654
21-09-13 16:40	-4	36.921352	37.20768	37.238426
21-09-13 16:50	-4	36.783386	36.930424	37.17365
21-09-13 17:00	-4	37.056606	36.58718	37.271618
21-09-13 17:10	-4	37.16703	36.528225	37.377003
21-09-13 17:20	-4	36.938557	36.35188	37.306156
21-09-13 17:30	-4	36.96998	36.44556	37.27943
21-09-13 17:40	-4	36.993385	36.64287	37.19593
21-09-13 17:50	-4	37.0001	36.94858	37.052475
21-09-13 18:00	-4	37.00715	37.037926	37.185555
21-09-13 18:10	-4	36.680237	37.074425	37.18163
21-09-13 18:20	-4	36.757244	37.091103	37.06515
21-09-13 18:30	-4	36.575047	37.08672	37.114056
21-09-13 18:40	-4	36.80738	37.040184	37.36666
21-09-13 18:50	-4	36.908195	36.979324	37.409157
21-09-13 19:00	-4	36.97582	36.90001	37.39538
21-09-13 19:10	-4	36.971535	36.96384	37.00982
21-09-13 19:20	-4	36.742966	37.006134	36.991722
21-09-13 19:30	-4	36.770668	37.409073	37.462425
21-09-13 19:40	-4	37.228603	37.53013	37.597637
21-09-13 19:50	-4	37.202045	36.797935	37.488422
21-09-13 20:00	-4	37.351658	36.82648	37.669106
21-09-13 20:10	-4	37.341602	36.75289	37.58332
21-09-13 20:20	-4	37.547832	36.793617	37.390255
21-09-13 20:30	-4	37.417736	36.973198	37.46816
21-09-13 20:40	-4	36.82308	36.735435	37.25466
21-09-13 20:50	-4	36.937843	37.10852	37.199196
21-09-13 21:00	-4	37.12163	37.18318	37.458485
21-09-13 21:10	-4	37.256958	37.058437	37.38697
21-09-13 21:20	-4	37.14267	36.974438	37.517174
21-09-13 21:30	-4	37.08291	37.061394	37.6492
21-09-13 21:40	-4	37.2729	37.33881	37.459267
21-09-13 21:50	-4	37.298874	37.137657	37.562878
21-09-13 22:00	-4	37.150093	37.233257	37.50492
21-09-13 22:10	-4	37.347553	37.277058	37.63052
21-09-13 22:20	-4	37.660736	37.46737	37.67536
21-09-13 22:30	-4	37.30661	37.108696	37.77517
21-09-13 22:40	-4	37.1868	37.39139	38.040173
21-09-13 22:50	-4	37.222084	37.467827	38.482445
21-09-13 23:00	-4	37.169907	36.804417	38.51188
21-09-13 23:10	-4	37.40056	37.07331	38.441322
21-09-13 23:20	-4	37.364952	37.21066	38.522263
21-09-13 23:30	-4	37.43469	37.546772	38.26128
21-09-13 23:40	-4	37.553017	37.56549	37.959114
21-09-13 23:50	-4	37.62688	37.637123	37.774384
21-09-14 00:00	-4	37.53719	37.525566	37.825054
21-09-14 00:10	-4	37.6868	37.63613	38.09507
21-09-14 00:20	-4	37.61524	37.7074	38.019363
21-09-14 00:30	-4	37.54378	37.39036	37.485847
21-09-14 00:40	-4	37.50982	37.375835	37.273888
21-09-14 00:50	-4	37.811546	37.445076	37.378773
21-09-14 01:00	-4	38.03255	37.77514	37.991295
21-09-14 01:10	-4	38.230385	38.052402	37.924213
21-09-14 01:20	-4	38.069466	38.059105	37.664223
21-09-14 01:30	-4	38.235207	38.095287	37.67292
21-09-14 01:40	-4	38.293236	37.99409	38.130577
21-09-14 01:50	-4	38.202415	37.801727	38.123413
21-09-14 02:00	-4	38.204273	37.862602	38.079437
21-09-14 02:10	-4	38.21853	37.989273	38.082436
21-09-14 02:20	-4	37.91153	38.075127	37.984974
21-09-14 02:30	-4	37.80877	37.824753	37.594124
21-09-14 02:40	-4	37.89373	37.903168	37.39513
21-09-14 02:50	-4	37.961994	37.64412	37.35763
21-09-14 03:00	-4	38.149105	37.57636	37.234848
21-09-14 03:10	-4	38.181797	37.18709	37.17873
21-09-14 03:20	-4	37.782326	37.20002	37.12542
21-09-14 03:30	-4	37.618813	37.44233	37.32128
21-09-14 03:40	-4	37.43656	37.556557	37.39054
21-09-14 03:50	-4	37.29406	37.65429	37.39991
21-09-14 04:00	-4	37.40038	37.617256	37.29681
21-09-14 04:10	-4	37.843914	37.344994	37.113495
21-09-14 04:20	-4	37.825672	37.7525	37.19462
21-09-14 04:30	-4	37.81906	38.03191	37.41381
21-09-14 04:40	-4	37.76257	38.00403	37.409397
21-09-14 04:50	-4	37.6509	37.83681	37.33068
21-09-14 05:00	-4	37.62773	37.686123	37.460236
21-09-14 05:10	-4	37.703728	37.824142	37.82533
21-09-14 05:20	-4	37.964256	37.897804	37.76351
21-09-14 05:30	-4	37.848938	37.864487	37.53597
21-09-14 05:40	-4	37.66144	37.94763	37.406487
21-09-14 05:50	-4	37.671173	37.976585	37.255287
21-09-14 06:00	-4	37.71145	37.984104	37.1586
21-09-14 06:10	-4	38.00007	38.043682	37.17686
21-09-14 06:20	-4	38.33619	38.21583	37.341644
21-09-14 06:30	-4	38.268005	38.091114	37.613457
21-09-14 06:40	-4	37.757744	37.956474	37.790855
21-09-14 06:50	-4	37.172523	37.57955	37.682312
21-09-14 07:00	-3	36.760563	37.202023	37.44969
21-09-14 07:10	-3	36.952103	37.026417	37.367115
21-09-14 07:20	-3	36.58668	36.91192	36.99876
21-09-14 07:30	-3	36.658237	36.607372	36.691833
21-09-14 07:40	-3	36.573498	36.497925	36.905907
21-09-14 07:50	-3	36.65911	36.761055	36.9088
21-09-14 08:00	-3	36.640514	36.61595	36.942154
21-09-14 08:10	-3	36.279858	36.48435	37.01697
21-09-14 08:20	-3	36.552906	36.469822	36.865456
21-09-14 08:30	-3	36.52038	36.53034	36.63562
21-09-14 08:40	-3	36.45965	36.501884	36.704823
21-09-14 08:50	-3	36.41213	36.169582	36.62616
21-09-14 09:00	-3	36.278786	36.18569	36.725964
21-09-14 09:10	-3	36.245293	35.73223	36.863274
21-09-14 09:20	-3	36.090576	35.92278	36.511887
21-09-14 09:30	-3	36.069206	36.243427	36.41051
21-09-14 09:40	-3	36.093117	36.565178	36.598305
21-09-14 09:50	-3	36.32326	36.80202	36.682354
21-09-14 10:00	-3	36.538036	36.762554	36.874523
21-09-14 10:10	-3	36.550896	36.652416	37.116463
21-09-14 10:20	-3	36.453712	36.587227	37.073883
21-09-14 10:30	-3	36.683464	36.20701	36.968803
21-09-14 10:40	-3	37.2508	36.096676	36.795216
21-09-14 10:50	-3	37.248398	36.301624	36.818478
21-09-14 11:00	-3	37.268105	36.56552	36.873344
21-09-14 11:10	-3	37.51235	36.720406	36.697456
21-09-14 11:20	-3	37.738014	36.80889	36.71932
21-09-14 11:30	-3	37.559654	36.97933	36.634235
21-09-14 11:40	-3	37.32919	37.251923	36.880367
21-09-14 11:50	-3	37.195457	37.114113	37.03804
21-09-14 12:00	-3	36.76464	36.656433	36.364197
21-09-14 12:10	-3	36.721794	36.58982	36.534107
21-09-14 12:20	-3	36.67302	36.647034	36.91293
21-09-14 12:30	-3	36.637802	36.673744	36.97746
21-09-14 12:40	-3	36.710266	36.616695	36.999657
21-09-14 12:50	-3	36.778206	36.60856	36.885994
21-09-14 13:00	-3	36.797363	36.82261	37.059147
21-09-14 13:10	-3	36.732307	36.781677	36.738857
21-09-14 13:20	-3	36.39655	36.912495	36.813423
21-09-14 13:30	-3	36.66131	37.318314	36.809868
21-09-14 13:40	-3	37.093597	37.32929	37.015137
21-09-14 13:50	-3	37.016262	37.049023	37.144196
21-09-14 14:00	-3	37.222984	36.53919	36.905148
21-09-14 14:10	-3	37.006718	36.50612	36.84212
21-09-14 14:20	-3	37.057117	36.514782	36.990726
21-09-14 14:30	-3	36.808357	37.213116	37.266148
21-09-14 14:40	-3	37.00152	37.50645	37.33674
21-09-14 14:50	-3	37.06765	37.07187	37.261494
21-09-14 15:00	-3	36.715378	37.05184	37.195625
21-09-14 15:10	-3	36.777683	36.991398	36.86404
21-09-14 15:20	-3	36.80787	36.91257	37.167923
21-09-14 15:30	-3	36.93122	37.38304	36.98447
21-09-14 15:40	-3	36.745544	37.34999	36.904884
21-09-14 15:50	-3	36.99663	37.230537	36.99459
21-09-14 16:00	-3	37.0813	37.315178	37.121838
21-09-14 16:10	-3	36.96661	37.44442	37.238613
21-09-14 16:20	-3	36.495327	37.36557	37.375385
21-09-14 16:30	-3	36.450264	37.14988	37.23836
21-09-14 16:40	-3	36.39819	37.05604	37.24697
21-09-14 16:50	-3	36.539455	37.083805	37.049942
21-09-14 17:00	-3	36.4681	36.990273	36.93707
21-09-14 17:10	-3	36.675266	37.065014	37.008137
21-09-14 17:20	-3	36.54766	36.859642	36.75161
21-09-14 17:30	-3	37.118206	36.885525	36.88467
21-09-14 17:40	-3	37.20878	37.1241	37.181637
21-09-14 17:50	-3	36.838367	37.21276	37.267998
21-09-14 18:00	-3	36.846344	37.07194	37.38094
21-09-14 18:10	-3	36.26009	36.756058	37.303192
21-09-14 18:20	-3	36.688972	37.062176	37.7218
21-09-14 18:30	-3	37.12041	37.05233	37.60421
21-09-14 18:40	-3	37.072292	37.148155	37.603905
21-09-14 18:50	-3	37.11468	37.200157	37.39093
21-09-14 19:00	-3	37.19781	37.287304	37.3668
21-09-14 19:10	-3	36.866684	37.437904	37.343536
21-09-14 19:20	-3	36.83544	37.259445	37.235085
21-09-14 19:30	-3	36.878628	37.66262	37.688095
21-09-14 19:40	-3	36.9826	37.70662	37.939137
21-09-14 19:50	-3	36.965595	37.254936	37.85295
21-09-14 20:00	-3	36.88364	37.29394	37.33631
21-09-14 20:10	-3	37.10154	37.095688	37.253483
21-09-14 20:20	-3	37.00912	37.243618	37.19697
21-09-14 20:30	-3	37.146164	37.218132	37.161716
21-09-14 20:40	-3	not_recorded	37.182	37.161724
21-09-14 20:50	-3	37.29999	37.197483	37.253147
21-09-14 21:00	-3	37.176113	37.263508	37.432114
21-09-14 21:10	-3	37.020786	37.07088	37.530743
21-09-14 21:20	-3	36.97238	37.06881	37.405678
21-09-14 21:30	-3	36.9861	37.27883	37.49889
21-09-14 21:40	-3	37.427494	37.5124	37.68078
21-09-14 21:50	-3	37.41108	37.790752	37.9815
21-09-14 22:00	-3	37.160545	37.938545	37.93006
21-09-14 22:10	-3	37.319477	37.460308	38.109543
21-09-14 22:20	-3	37.229897	37.31966	38.211414
21-09-14 22:30	-3	37.09031	37.18725	38.259094
21-09-14 22:40	-3	36.9059	37.4446	38.310654
21-09-14 22:50	-3	37.233185	37.39943	38.27543
21-09-14 23:00	-3	37.514812	37.574306	38.34845
21-09-14 23:10	-3	37.456654	37.575672	38.23359
21-09-14 23:20	-3	37.509525	37.46041	38.136497
21-09-14 23:30	-3	37.558483	37.516735	37.844196
21-09-14 23:40	-3	37.508312	37.653713	37.622032
21-09-14 23:50	-3	37.378532	37.761024	37.6308
21-09-15 00:00	-3	37.26551	37.720436	37.99586
21-09-15 00:10	-3	37.293476	37.50987	37.603477
21-09-15 00:20	-3	37.259243	37.554585	37.405277
21-09-15 00:30	-3	37.484726	37.67678	37.40001
21-09-15 00:40	-3	37.84736	38.056435	37.14027
21-09-15 00:50	-3	38.092842	38.25908	37.425316
21-09-15 01:00	-3	38.111633	38.36303	37.77929
21-09-15 01:10	-3	37.996582	38.2723	37.53946
21-09-15 01:20	-3	37.980305	38.176285	37.689396
21-09-15 01:30	-3	38.0805	38.05909	37.526157
21-09-15 01:40	-3	38.00235	37.89361	37.396324
21-09-15 01:50	-3	38.159054	37.83812	37.57506
21-09-15 02:00	-3	38.27394	37.900715	38.149788
21-09-15 02:10	-3	38.224068	37.981346	38.00052
21-09-15 02:20	-3	37.885387	38.097366	37.709724
21-09-15 02:30	-3	37.523537	38.31413	37.51504
21-09-15 02:40	-3	37.405224	38.203518	37.579033
21-09-15 02:50	-3	37.84574	38.03376	37.695747
21-09-15 03:00	-3	37.89	37.759422	37.71958
21-09-15 03:10	-3	37.823013	37.72658	37.631073
21-09-15 03:20	-3	37.73253	37.91333	37.49073
21-09-15 03:30	-3	38.11823	37.931877	37.394417
21-09-15 03:40	-3	38.119236	37.6616	37.495502
21-09-15 03:50	-3	37.996235	37.984585	38.093483
21-09-15 04:00	-3	37.622246	37.917767	38.09527
21-09-15 04:10	-3	37.425205	38.011024	38.037907
21-09-15 04:20	-3	37.592125	38.037136	37.882324
21-09-15 04:30	-3	37.668816	37.64207	37.710567
21-09-15 04:40	-3	37.60659	37.49494	37.49934
21-09-15 04:50	-3	37.932823	37.159496	37.422417
21-09-15 05:00	-3	37.762035	37.594345	37.318993
21-09-15 05:10	-3	37.758686	37.995308	37.3923
21-09-15 05:20	-3	37.76692	38.068966	37.52618
21-09-15 05:30	-3	37.90456	38.168324	37.90912
21-09-15 05:40	-3	37.812435	38.087837	38.160027
21-09-15 05:50	-3	38.090767	38.07101	38.017242
21-09-15 06:00	-3	38.14713	38.021828	37.7828
21-09-15 06:10	-3	38.129784	38.08027	37.200726
21-09-15 06:20	-3	38.14585	38.079155	37.3273
21-09-15 06:30	-3	38.102833	38.212807	37.234413
21-09-15 06:40	-3	38.00419	37.988823	36.796326
21-09-15 06:50	-3	37.579742	37.451916	36.51211
21-09-15 07:00	-2	36.843464	37.27398	36.45893
21-09-15 07:10	-2	36.655117	36.762	36.614887
21-09-15 07:20	-2	36.626	36.627056	36.81853
21-09-15 07:30	-2	37.1635	37.048164	36.39579
21-09-15 07:40	-2	37.59527	37.149426	36.300747
21-09-15 07:50	-2	37.55259	37.080498	36.591496
21-09-15 08:00	-2	37.318394	36.76808	36.798206
21-09-15 08:10	-2	36.848686	36.816498	36.794273
21-09-15 08:20	-2	37.28012	36.982826	36.6728
21-09-15 08:30	-2	37.12378	37.00876	36.856647
21-09-15 08:40	-2	36.864983	36.632896	36.85432
21-09-15 08:50	-2	36.54508	36.468853	36.859642
21-09-15 09:00	-2	36.841553	36.312214	36.501007
21-09-15 09:10	-2	37.09685	36.48781	36.820606
21-09-15 09:20	-2	37.129017	36.6186	37.0469
21-09-15 09:30	-2	36.674828	36.909206	37.014175
21-09-15 09:40	-2	36.6332	36.923973	36.956493
21-09-15 09:50	-2	36.644314	36.367493	36.93569
21-09-15 10:00	-2	36.839275	36.580765	37.026894
21-09-15 10:10	-2	37.10359	36.53719	36.90571
21-09-15 10:20	-2	37.525585	36.539524	36.996094
21-09-15 10:30	-2	37.52307	36.77007	37.2465
21-09-15 10:40	-2	37.51159	36.89746	37.209553
21-09-15 10:50	-2	37.417168	36.81208	37.12973
21-09-15 11:00	-2	37.423332	37.095406	37.149372
21-09-15 11:10	-2	37.236473	36.980995	37.079796
21-09-15 11:20	-2	36.56025	37.000847	37.183098
21-09-15 11:30	-2	36.655457	37.095055	37.304935
21-09-15 11:40	-2	36.70001	36.930573	37.19245
21-09-15 11:50	-2	36.806816	36.570324	37.10627
21-09-15 12:00	-2	36.736668	36.539207	37.036507
21-09-15 12:10	-2	36.632088	36.897976	37.007057
21-09-15 12:20	-2	36.40014	37.075153	36.937954
21-09-15 12:30	-2	36.441387	37.000683	36.94442
21-09-15 12:40	-2	36.62044	36.925865	36.725315
21-09-15 12:50	-2	36.709393	37.070274	36.60041
21-09-15 13:00	-2	36.86614	37.105026	36.48596
21-09-15 13:10	-2	36.59829	36.955524	36.939323
21-09-15 13:20	-2	36.628284	37.002583	36.764717
21-09-15 13:30	-2	36.740997	37.105587	37.071037
21-09-15 13:40	-2	36.37223	37.37623	36.81127
21-09-15 13:50	-2	36.414196	37.58183	36.775593
21-09-15 14:00	-2	36.702885	37.38148	36.846107
21-09-15 14:10	-2	36.949493	37.128616	36.706154
21-09-15 14:20	-2	36.632774	36.63171	36.723095
21-09-15 14:30	-2	36.620457	36.78088	36.682274
21-09-15 14:40	-2	36.670166	36.781616	36.61594
21-09-15 14:50	-2	36.44158	36.918125	36.938267
21-09-15 15:00	-2	36.77544	36.655926	36.803543
21-09-15 15:10	-2	37.16207	37.167336	36.889954
21-09-15 15:20	-2	37.04216	36.892193	36.8939
21-09-15 15:30	-2	36.750263	37.02594	36.76341
21-09-15 15:40	-2	36.578423	37.136765	37.173923
21-09-15 15:50	-2	36.428925	36.978325	37.173634
21-09-15 16:00	-2	36.688133	36.87965	37.176674
21-09-15 16:10	-2	36.85843	36.654415	37.173775
21-09-15 16:20	-2	36.484936	36.823433	37.004837
21-09-15 16:30	-2	36.290092	36.908775	36.69741
21-09-15 16:40	-2	36.293415	36.89325	36.491802
21-09-15 16:50	-2	36.480145	36.546307	36.36378
21-09-15 17:00	-2	36.956112	36.651985	36.44313
21-09-15 17:10	-2	36.983242	36.538567	36.77745
21-09-15 17:20	-2	37.253944	36.71702	37.021877
21-09-15 17:30	-2	37.208893	36.942112	37.205513
21-09-15 17:40	-2	37.10903	36.676834	37.172565
21-09-15 17:50	-2	37.26035	36.492527	37.09056
21-09-15 18:00	-2	37.13197	36.94067	37.247902
21-09-15 18:10	-2	36.914482	36.351746	37.233715
21-09-15 18:20	-2	36.53724	36.748905	37.042683
21-09-15 18:30	-2	36.682182	37.110397	37.093178
21-09-15 18:40	-2	36.478966	37.011513	37.06695
21-09-15 18:50	-2	36.570477	37.164112	37.224163
21-09-15 19:00	-2	36.73708	37.3304	37.218586
21-09-15 19:10	-2	36.651943	37.21369	37.219913
21-09-15 19:20	-2	36.60296	37.087543	37.12538
21-09-15 19:30	-2	36.712116	36.97088	37.273697
21-09-15 19:40	-2	36.991886	36.981087	37.410603
21-09-15 19:50	-2	37.042683	37.041603	37.72271
21-09-15 20:00	-2	36.959892	37.350006	37.494713
21-09-15 20:10	-2	36.69172	37.55673	37.390015
21-09-15 20:20	-2	36.864143	37.466347	37.369698
21-09-15 20:30	-2	36.583282	37.273495	37.10943
21-09-15 20:40	-2	36.81849	37.299644	37.27433
21-09-15 20:50	-2	37.13134	37.252098	37.416595
21-09-15 21:00	-2	37.10996	37.46145	37.513107
21-09-15 21:10	-2	37.173206	37.236916	37.77972
21-09-15 21:20	-2	37.24633	37.273262	37.579025
21-09-15 21:30	-2	37.22343	37.22708	37.411736
21-09-15 21:40	-2	37.250885	37.39546	37.371544
21-09-15 21:50	-2	37.201378	37.47941	37.694935
21-09-15 22:00	-2	37.049538	37.65849	37.448605
21-09-15 22:10	-2	37.182167	37.52121	37.550655
21-09-15 22:20	-2	37.1708	37.367287	37.62901
21-09-15 22:30	-2	37.09498	36.92628	37.869747
21-09-15 22:40	-2	37.04548	36.967068	38.01412
21-09-15 22:50	-2	37.25559	37.14836	38.151608
21-09-15 23:00	-2	37.42363	37.37232	38.268085
21-09-15 23:10	-2	37.471535	37.5204	38.483574
21-09-15 23:20	-2	37.22463	37.520393	38.53721
21-09-15 23:30	-2	36.9639	37.627625	38.200615
21-09-15 23:40	-2	37.244125	37.714146	37.75886
21-09-15 23:50	-2	37.40352	37.757637	37.904064
21-09-16 00:00	-2	37.33361	37.98835	37.98336
21-09-16 00:10	-2	37.267536	37.556725	37.440056
21-09-16 00:20	-2	37.525734	37.31023	37.457916
21-09-16 00:30	-2	37.507103	37.612495	37.781593
21-09-16 00:40	-2	37.564697	38.034447	37.9828
21-09-16 00:50	-2	37.42205	38.10466	38.06463
21-09-16 01:00	-2	37.48204	38.089577	37.652718
21-09-16 01:10	-2	37.610386	38.083668	37.51249
21-09-16 01:20	-2	38.00062	38.18617	37.499107
21-09-16 01:30	-2	38.2356	38.160698	37.50546
21-09-16 01:40	-2	38.060883	38.023148	37.406746
21-09-16 01:50	-2	38.127926	38.132412	37.326855
21-09-16 02:00	-2	38.24954	37.9925	37.421085
21-09-16 02:10	-2	38.065125	37.458794	37.581123
21-09-16 02:20	-2	37.95906	37.305218	37.443233
21-09-16 02:30	-2	38.008003	37.47866	37.59757
21-09-16 02:40	-2	38.01797	37.72324	38.032112
21-09-16 02:50	-2	38.24491	38.02111	38.40657
21-09-16 03:00	-2	38.153576	38.0956	38.49239
21-09-16 03:10	-2	37.965485	37.947723	37.990334
21-09-16 03:20	-2	37.854507	37.656563	37.354805
21-09-16 03:30	-2	37.8955	37.51397	37.337982
21-09-16 03:40	-2	38.02651	37.28033	37.679184
21-09-16 03:50	-2	38.08437	37.347336	37.991486
21-09-16 04:00	-2	37.784813	37.78763	37.944263
21-09-16 04:10	-2	37.577843	37.999413	38.07002
21-09-16 04:20	-2	37.519447	37.985962	38.153557
21-09-16 04:30	-2	37.490463	37.672848	38.11622
21-09-16 04:40	-2	37.862297	37.665848	37.880478
21-09-16 04:50	-2	37.999775	37.92248	37.960846
21-09-16 05:00	-2	37.900276	37.92805	38.054123
21-09-16 05:10	-2	37.707294	37.99431	37.823196
21-09-16 05:20	-2	37.696476	38.023193	37.409416
21-09-16 05:30	-2	37.883083	37.883846	37.229347
21-09-16 05:40	-2	37.985313	37.97709	36.96465
21-09-16 05:50	-2	38.124805	37.98919	37.008038
21-09-16 06:00	-2	37.989357	38.04011	37.03887
21-09-16 06:10	-2	37.959827	37.984856	37.443398
21-09-16 06:20	-2	38.139885	38.007633	37.37507
21-09-16 06:30	-2	38.191692	37.944054	37.405067
21-09-16 06:40	-2	37.83425	37.664528	37.428154
21-09-16 06:50	-2	37.52812	37.172646	37.369003
21-09-16 07:00	-1	37.176857	36.920845	36.970726
21-09-16 07:10	-1	36.76619	36.68057	36.812492
21-09-16 07:20	-1	36.822914	36.562023	36.420067
21-09-16 07:30	-1	37.046856	36.658623	36.889694
21-09-16 07:40	-1	36.90696	36.798546	36.280693
21-09-16 07:50	-1	36.994747	36.60773	36.513268
21-09-16 08:00	-1	36.586983	36.46148	36.70608
21-09-16 08:10	-1	36.51967	36.526066	36.78219
21-09-16 08:20	-1	36.724533	36.409718	36.383987
21-09-16 08:30	-1	36.883904	36.425026	36.350292
21-09-16 08:40	-1	36.72294	36.535564	36.445766
21-09-16 08:50	-1	36.252266	36.518635	36.576374
21-09-16 09:00	-1	36.543808	36.062893	36.69533
21-09-16 09:10	-1	36.788544	36.330433	36.944298
21-09-16 09:20	-1	36.426098	36.515453	37.020245
21-09-16 09:30	-1	36.40314	36.54365	36.59778
21-09-16 09:40	-1	36.49872	36.3327	36.580433
21-09-16 09:50	-1	36.952427	36.911884	36.708096
21-09-16 10:00	-1	37.164436	37.14701	36.792053
21-09-16 10:10	-1	37.428635	37.166676	36.69551
21-09-16 10:20	-1	37.391155	37.145035	36.636597
21-09-16 10:30	-1	37.235924	36.98874	37.01026
21-09-16 10:40	-1	36.91337	37.243645	36.93339
21-09-16 10:50	-1	36.892788	37.185257	36.714306
21-09-16 11:00	-1	37.013695	36.77446	37.059288
21-09-16 11:10	-1	36.8796	36.39022	37.21181
21-09-16 11:20	-1	36.95003	36.75412	37.125954
21-09-16 11:30	-1	36.865147	36.731705	36.83071
21-09-16 11:40	-1	36.544197	36.45795	36.7336
21-09-16 11:50	-1	36.731365	36.654167	36.89678
21-09-16 12:00	-1	37.11492	36.14735	36.736988
21-09-16 12:10	-1	36.88793	36.150314	36.877235
21-09-16 12:20	-1	36.65524	36.74139	36.90014
21-09-16 12:30	-1	36.526894	36.660805	36.94085
21-09-16 12:40	-1	36.805748	36.63913	36.80152
21-09-16 12:50	-1	36.778786	36.634167	36.81936
21-09-16 13:00	-1	36.425606	36.135918	37.00236
21-09-16 13:10	-1	36.60964	36.55668	36.985977
21-09-16 13:20	-1	36.617363	36.752144	37.223473
21-09-16 13:30	-1	36.547764	36.878002	37.282986
21-09-16 13:40	-1	36.705647	36.362602	37.06385
21-09-16 13:50	-1	36.905464	36.378597	37.01189
21-09-16 14:00	-1	36.890816	36.748367	36.752224
21-09-16 14:10	-1	36.823006	37.070316	36.944176
21-09-16 14:20	-1	36.797733	36.802395	36.92326
21-09-16 14:30	-1	36.91621	36.747066	36.86757
21-09-16 14:40	-1	36.474957	36.894474	37.06045
21-09-16 14:50	-1	36.532333	37.209152	37.10885
21-09-16 15:00	-1	36.74454	36.63953	36.931053
21-09-16 15:10	-1	36.860912	36.699215	37.143883
21-09-16 15:20	-1	36.795467	36.409615	37.02441
21-09-16 15:30	-1	36.89415	36.416985	36.65655
21-09-16 15:40	-1	37.317127	36.90832	36.921814
21-09-16 15:50	-1	37.413445	37.22334	37.036274
21-09-16 16:00	-1	37.34658	37.30006	36.912804
21-09-16 16:10	-1	37.053555	37.329796	37.101326
21-09-16 16:20	-1	37.11187	36.98367	37.138287
21-09-16 16:30	-1	37.066093	36.91493	37.098377
21-09-16 16:40	-1	36.994595	36.719715	37.005314
21-09-16 16:50	-1	36.93868	36.92539	36.891026
21-09-16 17:00	-1	36.790047	36.921867	36.805645
21-09-16 17:10	-1	36.751656	36.85073	36.934837
21-09-16 17:20	-1	36.73459	37.021133	37.076744
21-09-16 17:30	-1	36.740334	37.050087	37.093227
21-09-16 17:40	-1	36.850395	37.07493	37.329304
21-09-16 17:50	-1	36.982647	37.25999	37.40694
21-09-16 18:00	-1	36.714	37.20861	37.35375
21-09-16 18:10	-1	36.587093	37.32165	37.258762
21-09-16 18:20	-1	36.700214	37.575783	37.168056
21-09-16 18:30	-1	36.788998	37.219162	37.465168
21-09-16 18:40	-1	36.8805	36.892418	37.33421
21-09-16 18:50	-1	36.957546	36.22411	37.13108
21-09-16 19:00	-1	36.757347	36.45614	37.067257
21-09-16 19:10	-1	36.602303	36.50195	37.1057
21-09-16 19:20	-1	36.592964	37.23455	37.271626
21-09-16 19:30	-1	36.82857	37.60966	37.39383
21-09-16 19:40	-1	37.14069	37.69764	37.095135
21-09-16 19:50	-1	37.016037	37.671234	36.81562
21-09-16 20:00	-1	37.003983	37.5318	36.814957
21-09-16 20:10	-1	36.948635	37.281567	37.329628
21-09-16 20:20	-1	37.20115	37.107323	37.478477
21-09-16 20:30	-1	37.160088	36.913967	37.555393
21-09-16 20:40	-1	37.219444	37.09525	37.46894
21-09-16 20:50	-1	37.21842	37.152355	37.224907
21-09-16 21:00	-1	37.400005	37.333084	37.34518
21-09-16 21:10	-1	37.42031	37.47015	37.411674
21-09-16 21:20	-1	37.511105	37.240025	37.378563
21-09-16 21:30	-1	37.376167	36.68115	37.289623
21-09-16 21:40	-1	37.226074	36.645187	37.727745
21-09-16 21:50	-1	37.140972	36.83984	37.576847
21-09-16 22:00	-1	37.03067	37.01592	37.857597
21-09-16 22:10	-1	37.094078	37.025505	37.584244
21-09-16 22:20	-1	37.18227	37.139904	37.846813
21-09-16 22:30	-1	37.039436	37.632423	38.14914
21-09-16 22:40	-1	37.32745	37.953976	38.355026
21-09-16 22:50	-1	37.522697	37.63234	38.54939
21-09-16 23:00	-1	37.33361	37.357784	38.50302
21-09-16 23:10	-1	37.402817	37.25763	38.36254
21-09-16 23:20	-1	37.276436	37.235497	38.165
21-09-16 23:30	-1	37.39787	37.4741	37.871284
21-09-16 23:40	-1	37.3978	37.685265	37.91857
21-09-16 23:50	-1	37.41643	37.696632	38.281986
21-09-17 00:00	-1	37.51274	37.7259	38.443382
21-09-17 00:10	-1	37.423668	37.59398	38.313225
21-09-17 00:20	-1	37.307045	37.615734	38.092865
21-09-17 00:30	-1	37.69398	37.740013	37.847126
21-09-17 00:40	-1	37.474434	37.98272	37.488518
21-09-17 00:50	-1	37.415623	37.903812	37.405235
21-09-17 01:00	-1	37.51906	37.990265	37.637627
21-09-17 01:10	-1	37.563454	38.133774	37.736702
21-09-17 01:20	-1	37.810238	38.25417	37.799034
21-09-17 01:30	-1	37.960014	38.263885	37.459663
21-09-17 01:40	-1	38.04548	38.12171	37.715553
21-09-17 01:50	-1	37.955864	38.165474	37.82896
21-09-17 02:00	-1	37.99247	38.067844	37.457405
21-09-17 02:10	-1	38.03533	38.01975	37.514156
21-09-17 02:20	-1	38.234493	37.895226	37.458046
21-09-17 02:30	-1	38.095024	37.675613	37.494038
21-09-17 02:40	-1	37.975525	37.614185	37.395866
21-09-17 02:50	-1	38.119667	37.781776	37.35276
21-09-17 03:00	-1	38.147274	38.013313	37.38019
21-09-17 03:10	-1	37.943	38.093983	37.508766
21-09-17 03:20	-1	37.68033	38.067265	37.262527
21-09-17 03:30	-1	37.593327	37.885334	37.305614
21-09-17 03:40	-1	37.622158	37.619667	37.27594
21-09-17 03:50	-1	37.892273	37.636703	37.350414
21-09-17 04:00	-1	38.187584	37.590027	37.687775
21-09-17 04:10	-1	38.25011	37.928886	38.05466
21-09-17 04:20	-1	37.926548	37.993805	38.015663
21-09-17 04:30	-1	37.67935	37.952675	38.262245
21-09-17 04:40	-1	37.653954	38.04209	37.912617
21-09-17 04:50	-1	37.838684	37.995003	37.576946
21-09-17 05:00	-1	37.938164	37.97485	37.681423
21-09-17 05:10	-1	37.92089	37.67568	37.579563
21-09-17 05:20	-1	37.969196	37.649353	37.61042
21-09-17 05:30	-1	37.830822	37.69755	37.32934
21-09-17 05:40	-1	37.49715	38.059277	37.425957
21-09-17 05:50	-1	37.82725	37.99353	37.792946
21-09-17 06:00	-1	37.966686	38.057274	38.117397
21-09-17 06:10	-1	37.89077	37.579594	37.91021
21-09-17 06:20	-1	37.889343	37.62764	37.72338
21-09-17 06:30	-1	37.96846	37.948296	37.3298
21-09-17 06:40	-1	37.51237	38.011593	37.135956
21-09-17 06:50	-1	37.198875	37.738804	37.005856
21-09-17 07:00	0	36.775017	37.416527	36.936565
21-09-17 07:10	0	36.65691	37.42747	36.97082
21-09-17 07:20	0	36.514595	37.05935	36.989845
21-09-17 07:30	0	36.452236	36.865227	36.37053
21-09-17 07:40	0	36.437595	36.81637	36.365692
21-09-17 07:50	0	36.657158	36.45954	36.462154
21-09-17 08:00	0	36.763596	36.594994	36.61084
21-09-17 08:10	0	36.73033	36.587612	36.511467
21-09-17 08:20	0	36.457176	36.75605	36.547092
21-09-17 08:30	0	36.587788	36.99253	36.66461
21-09-17 08:40	0	36.664543	36.833946	37.082996
21-09-17 08:50	0	36.847443	36.86329	37.21102
21-09-17 09:00	0	36.995537	36.965694	36.830444
21-09-17 09:10	0	37.232098	36.898376	36.934135
21-09-17 09:20	0	37.54979	36.944176	36.69609
21-09-17 09:30	0	37.958298	36.93676	36.489548
21-09-17 09:40	0	37.969475	36.730766	36.548286
21-09-17 09:50	0	37.900436	36.69206	36.74704
21-09-17 10:00	0	37.838	36.831905	36.975716
21-09-17 10:10	0	37.99839	37.52645	37.570435
21-09-17 10:20	0	38.182503	38.103775	38.219566
21-09-17 10:30	0	37.922447	38.03376	38.08345
21-09-17 10:40	0	37.832607	37.99398	37.986397
21-09-17 10:50	0	37.686058	37.886105	38.130486
21-09-17 11:00	0	37.603046	37.756264	37.935078
21-09-17 11:10	0	37.50427	37.634315	37.610645
21-09-17 11:20	0	37.527954	37.630913	37.549595
21-09-17 11:30	0	37.22353	37.49107	37.517437
21-09-17 11:40	0	36.621944	37.200493	37.552666
21-09-17 11:50	0	36.884296	37.05544	37.307205
21-09-17 12:00	0	37.0	36.933716	37.071644
21-09-17 12:10	0	36.875546	36.743862	37.02928
21-09-17 12:20	0	36.621483	36.591984	37.022392
21-09-17 12:30	0	36.52785	37.089813	36.751095
21-09-17 12:40	0	36.528393	36.600708	36.632843
21-09-17 12:50	0	36.425426	36.764656	36.724533
21-09-17 13:00	0	36.399437	36.886917	36.676765
21-09-17 13:10	0	36.488358	36.66415	36.60769
21-09-17 13:20	0	36.636414	36.750572	36.40711
21-09-17 13:30	0	36.632343	36.737156	36.344074
21-09-17 13:40	0	36.513298	36.403694	36.121544
21-09-17 13:50	0	36.633465	36.389378	36.356163
21-09-17 14:00	0	36.65424	36.37445	36.430927
21-09-17 14:10	0	36.49173	36.549706	36.49165
21-09-17 14:20	0	36.59733	36.712612	36.701492
21-09-17 14:30	0	36.988182	37.082066	37.458225
21-09-17 14:40	0	37.009834	37.418633	37.66574
21-09-17 14:50	0	37.36493	37.504547	37.581963
21-09-17 15:00	0	37.185898	37.410694	37.493126
21-09-17 15:10	0	37.164604	37.485813	37.459526
21-09-17 15:20	0	37.12837	37.090027	37.379047
21-09-17 15:30	0	37.09999	37.18708	37.40001
21-09-17 15:40	0	37.09999	37.058968	37.3636
21-09-17 15:50	0	37.019928	37.163696	37.241676
21-09-17 16:00	0	36.945198	37.091805	37.106792
21-09-17 16:10	0	36.344597	36.97077	37.090603
21-09-17 16:20	0	35.79502	36.980263	37.09004
21-09-17 16:30	0	35.98292	36.972023	37.10011
21-09-17 16:40	0	36.422115	36.84138	36.937523
21-09-17 16:50	0	36.787712	36.95549	37.137253
21-09-17 17:00	0	36.51448	37.01945	37.051342
21-09-17 17:10	0	36.286312	36.97278	36.925167
21-09-17 17:20	0	36.643124	36.981544	36.836063
21-09-17 17:30	0	36.53327	37.00161	37.12363
21-09-17 17:40	0	36.629738	36.95832	36.908405
21-09-17 17:50	0	36.70619	37.23007	37.104084
21-09-17 18:00	0	36.68296	36.999573	36.815014
21-09-17 18:10	0	36.476974	36.767815	36.622986
21-09-17 18:20	0	36.39843	36.920364	37.005146
21-09-17 18:30	0	36.703964	36.823784	37.206745
21-09-17 18:40	0	36.742836	36.427517	37.27807
21-09-17 18:50	0	36.861584	36.761253	37.162872
21-09-17 19:00	0	36.90079	36.495358	37.152637
21-09-17 19:10	0	36.955864	36.68491	37.034554
21-09-17 19:20	0	37.165688	36.948795	37.419582
21-09-17 19:30	0	37.064686	37.262215	37.540413
21-09-17 19:40	0	36.832817	37.555412	37.46362
21-09-17 19:50	0	36.84915	37.831276	37.2731
21-09-17 20:00	0	36.7186	37.60688	37.2676
21-09-17 20:10	0	36.778526	37.404408	37.149185
21-09-17 20:20	0	36.701347	37.169754	36.773907
21-09-17 20:30	0	36.64991	36.93993	36.68643
21-09-17 20:40	0	36.690388	37.18481	36.878742
21-09-17 20:50	0	36.65985	37.29999	37.02868
21-09-17 21:00	0	36.733704	37.269646	36.62435
21-09-17 21:10	0	36.623672	37.096428	37.08187
21-09-17 21:20	0	36.636967	37.00515	36.560146
21-09-17 21:30	0	36.74166	37.139107	37.24918
21-09-17 21:40	0	36.653664	36.878353	37.4513
21-09-17 21:50	0	36.891792	36.797825	37.36325
21-09-17 22:00	0	36.8257	37.129505	37.206005
21-09-17 22:10	0	36.251797	37.41842	37.20308
21-09-17 22:20	0	36.715286	37.14087	37.21744
21-09-17 22:30	0	36.939938	37.12404	37.382957
21-09-17 22:40	0	36.986927	37.205856	37.256626
21-09-17 22:50	0	36.821396	37.12323	37.460606
21-09-17 23:00	0	36.904575	37.123947	37.403786
21-09-17 23:10	0	36.770256	37.23249	37.35241
21-09-17 23:20	0	36.64353	37.009697	37.50108
21-09-17 23:30	0	36.730232	37.120384	37.60897
21-09-17 23:40	0	36.779884	37.312733	37.452652
21-09-17 23:50	0	36.899883	37.267006	37.532463
21-09-18 00:00	0	36.771633	37.482475	37.492767
21-09-18 00:10	0	36.90278	37.467636	37.442627
21-09-18 00:20	0	36.697235	37.426777	37.289227
21-09-18 00:30	0	37.263596	37.886147	37.286205
21-09-18 00:40	0	37.443153	37.778793	37.339375
21-09-18 00:50	0	37.047043	37.22247	37.589344
21-09-18 01:00	0	36.82216	37.463387	37.79087
21-09-18 01:10	0	37.122234	37.52299	37.61237
21-09-18 01:20	0	37.269257	37.599613	37.362625
21-09-18 01:30	0	37.366676	37.885353	37.428883
21-09-18 01:40	0	37.45447	38.04197	37.745777
21-09-18 01:50	0	37.494286	37.9615	37.502476
21-09-18 02:00	0	37.32174	37.91681	37.292168
21-09-18 02:10	0	37.328133	38.003353	37.329704
21-09-18 02:20	0	37.282906	37.67528	37.40872
21-09-18 02:30	0	37.37577	37.87482	37.395836
21-09-18 02:40	0	37.592495	37.718933	37.396034
21-09-18 02:50	0	37.775467	37.80786	37.319496
21-09-18 03:00	0	37.624046	37.493843	37.243553
21-09-18 03:10	0	37.462334	37.458332	37.28805
21-09-18 03:20	0	37.35653	37.562828	37.241806
21-09-18 03:30	0	37.40792	37.55358	37.301533
21-09-18 03:40	0	37.514763	37.362526	37.376762
21-09-18 03:50	0	37.649094	37.458378	37.35469
21-09-18 04:00	0	38.128864	37.50297	37.396355
21-09-18 04:10	0	37.923454	37.60017	37.73963
21-09-18 04:20	0	37.860455	37.933662	37.90493
21-09-18 04:30	0	37.509186	37.739212	37.6054
21-09-18 04:40	0	37.546314	37.66842	37.417828
21-09-18 04:50	0	37.68497	37.692722	37.21819
21-09-18 05:00	0	37.53294	37.79555	37.24033
21-09-18 05:10	0	37.516415	37.793774	37.446163
21-09-18 05:20	0	37.36565	38.03117	37.48858
21-09-18 05:30	0	37.593876	38.191	37.783485
21-09-18 05:40	0	37.919605	38.14798	37.755054
21-09-18 05:50	0	38.05245	38.01151	37.463562
21-09-18 06:00	0	37.9969	37.989365	37.365364
21-09-18 06:10	0	37.909233	37.967445	37.620956
21-09-18 06:20	0	37.86959	37.525223	37.46891
21-09-18 06:30	0	37.543423	37.46166	37.24847
21-09-18 06:40	0	37.338985	37.58252	37.10482
21-09-18 06:50	0	36.970127	37.300915	36.909016
21-09-18 07:00	1	36.609962	37.17966	36.98696
21-09-18 07:10	1	36.392075	37.09672	37.01887
21-09-18 07:20	1	36.492226	36.985176	37.063984
21-09-18 07:30	1	36.68789	37.101852	36.83068
21-09-18 07:40	1	36.660793	37.08139	36.71131
21-09-18 07:50	1	36.622826	37.19904	36.644356
21-09-18 08:00	1	36.40667	37.206806	36.55025
21-09-18 08:10	1	36.40917	37.185074	36.578438
21-09-18 08:20	1	36.603382	37.123215	36.534065
21-09-18 08:30	1	36.80927	37.17649	36.698235
21-09-18 08:40	1	36.60187	37.190926	36.946358
21-09-18 08:50	1	36.445107	36.88632	36.91048
21-09-18 09:00	1	36.50448	36.65195	36.989624
21-09-18 09:10	1	36.483902	36.570923	37.010002
21-09-18 09:20	1	36.76073	36.59977	36.9325
21-09-18 09:30	1	36.558083	36.65468	37.143303
21-09-18 09:40	1	36.662025	36.62948	37.35732
21-09-18 09:50	1	36.632843	37.15746	37.02098
21-09-18 10:00	1	36.39051	37.407463	37.00863
21-09-18 10:10	1	36.348854	37.050087	36.89971
21-09-18 10:20	1	36.605553	36.76925	37.01964
21-09-18 10:30	1	36.873135	37.269913	37.226524
21-09-18 10:40	1	37.053177	37.195225	37.03168
21-09-18 10:50	1	37.084675	37.30935	37.231987
21-09-18 11:00	1	37.442112	37.522057	37.01969
21-09-18 11:10	1	36.765793	37.428673	37.14725
21-09-18 11:20	1	36.708237	37.32937	36.840538
21-09-18 11:30	1	36.626785	36.923885	36.9943
21-09-18 11:40	1	36.66881	37.0983	37.210354
21-09-18 11:50	1	36.553223	37.096985	36.906597
21-09-18 12:00	1	36.400406	36.618744	36.80869
21-09-18 12:10	1	36.361076	36.624245	36.527046
21-09-18 12:20	1	36.30892	36.64246	36.922672
21-09-18 12:30	1	36.56032	36.948563	36.824577
21-09-18 12:40	1	36.593277	36.646404	36.79826
21-09-18 12:50	1	37.092014	36.902542	37.0796
21-09-18 13:00	1	37.313496	37.2256	37.08641
21-09-18 13:10	1	37.42947	37.022377	37.000237
21-09-18 13:20	1	37.237293	36.886227	37.152138
21-09-18 13:30	1	37.112072	37.061726	37.10808
21-09-18 13:40	1	36.84094	37.0123	37.071766
21-09-18 13:50	1	36.785564	37.03598	37.254498
21-09-18 14:00	1	36.864372	36.954613	37.10143
21-09-18 14:10	1	36.834282	37.065506	37.0134
21-09-18 14:20	1	36.70187	37.24248	37.032413
21-09-18 14:30	1	36.44142	36.984383	37.123634
21-09-18 14:40	1	36.436638	36.400536	37.14758
21-09-18 14:50	1	36.252098	36.196884	37.216434
21-09-18 15:00	1	36.518402	36.444557	37.074413
21-09-18 15:10	1	36.891872	36.83432	37.044445
21-09-18 15:20	1	36.90983	36.89637	37.367958
21-09-18 15:30	1	36.49101	36.873238	37.481224
21-09-18 15:40	1	36.411816	36.48916	37.36024
21-09-18 15:50	1	36.453045	36.461708	37.218655
21-09-18 16:00	1	36.204304	36.75781	37.239677
21-09-18 16:10	1	36.40748	37.263905	37.158333
21-09-18 16:20	1	36.751976	37.26895	37.17356
21-09-18 16:30	1	37.064976	37.350277	37.086273
21-09-18 16:40	1	37.04238	37.313007	37.316734
21-09-18 16:50	1	37.220177	37.500916	37.186626
21-09-18 17:00	1	37.45148	37.472694	37.25421
21-09-18 17:10	1	37.129223	37.384052	37.274742
21-09-18 17:20	1	36.993595	37.294125	37.12658
21-09-18 17:30	1	36.809357	37.266865	37.202225
21-09-18 17:40	1	36.83538	37.263573	36.9656
21-09-18 17:50	1	37.22288	37.185665	37.03295
21-09-18 18:00	1	37.28742	37.122368	37.084724
21-09-18 18:10	1	37.22465	37.221508	37.10851
21-09-18 18:20	1	36.99467	37.221382	37.062454
21-09-18 18:30	1	36.913338	37.082664	36.996727
21-09-18 18:40	1	36.700615	37.32247	36.956936
21-09-18 18:50	1	36.792675	37.31141	37.288006
21-09-18 19:00	1	36.983963	37.043724	36.971107
21-09-18 19:10	1	37.07905	37.19717	37.122902
21-09-18 19:20	1	37.09153	37.104736	37.177814
21-09-18 19:30	1	37.223938	37.02808	37.13463
21-09-18 19:40	1	36.989086	36.829197	36.795372
21-09-18 19:50	1	37.09376	36.829536	37.045788
21-09-18 20:00	1	37.163895	37.123516	36.9373
21-09-18 20:10	1	37.398163	37.467167	37.450386
21-09-18 20:20	1	37.185825	37.608665	37.331852
21-09-18 20:30	1	37.476505	37.5373	37.178352
21-09-18 20:40	1	37.269493	37.187378	37.402016
21-09-18 20:50	1	37.00909	37.26485	37.481842
21-09-18 21:00	1	36.79479	37.27527	37.708965
21-09-18 21:10	1	36.874134	37.463512	37.59748
21-09-18 21:20	1	36.972202	37.560158	37.372936
21-09-18 21:30	1	36.937195	37.27891	37.295113
21-09-18 21:40	1	37.278904	37.25915	37.37988
21-09-18 21:50	1	37.074223	37.296734	37.413292
21-09-18 22:00	1	37.125896	37.30523	37.094036
21-09-18 22:10	1	37.18456	37.313362	36.949974
21-09-18 22:20	1	37.11384	37.558907	37.168236
21-09-18 22:30	1	37.398396	37.37278	37.448544
21-09-18 22:40	1	37.48825	37.334236	37.344498
21-09-18 22:50	1	37.153484	37.103912	37.45681
21-09-18 23:00	1	37.211235	37.302597	37.506565
21-09-18 23:10	1	36.95945	37.05058	37.6888
21-09-18 23:20	1	37.11093	37.339287	37.72509
21-09-18 23:30	1	37.320576	37.530926	37.646763
21-09-18 23:40	1	37.096718	37.39334	37.77151
21-09-18 23:50	1	37.12583	37.26521	37.887913
21-09-19 00:00	1	37.181038	37.377502	38.01018
21-09-19 00:10	1	36.88678	37.569794	38.02758
21-09-19 00:20	1	37.053017	37.583393	38.299747
21-09-19 00:30	1	37.07586	37.394325	38.33213
21-09-19 00:40	1	36.98548	37.66166	37.720486
21-09-19 00:50	1	37.16155	37.71745	37.622856
21-09-19 01:00	1	37.337223	37.661552	37.43983
21-09-19 01:10	1	37.51277	37.79967	37.482853
21-09-19 01:20	1	37.469105	38.08678	37.494835
21-09-19 01:30	1	37.707558	38.015358	37.28406
21-09-19 01:40	1	37.54721	38.181423	37.33664
21-09-19 01:50	1	37.710472	37.98867	37.34651
21-09-19 02:00	1	37.893883	37.89731	37.235218
21-09-19 02:10	1	38.026123	37.871956	37.35902
21-09-19 02:20	1	37.754005	37.749786	37.32819
21-09-19 02:30	1	37.83338	37.932407	37.377113
21-09-19 02:40	1	37.965782	37.953342	37.576073
21-09-19 02:50	1	37.857986	37.705433	37.525024
21-09-19 03:00	1	37.68799	37.92963	37.673244
21-09-19 03:10	1	37.477352	37.97558	37.99282
21-09-19 03:20	1	37.60587	37.950645	38.13158
21-09-19 03:30	1	37.82379	38.04812	38.275314
21-09-19 03:40	1	37.8135	37.83726	38.09687
21-09-19 03:50	1	37.661137	37.695236	37.786457
21-09-19 04:00	1	38.00393	37.692375	37.83703
21-09-19 04:10	1	38.080296	37.64715	37.757652
21-09-19 04:20	1	38.140858	37.68175	38.135597
21-09-19 04:30	1	38.06828	37.773537	38.159035
21-09-19 04:40	1	38.04291	37.832874	37.9442
21-09-19 04:50	1	37.841236	37.87971	37.562183
21-09-19 05:00	1	37.63949	38.00917	37.37385
21-09-19 05:10	1	37.398087	37.98237	37.67865
21-09-19 05:20	1	37.238174	37.948647	37.75872
21-09-19 05:30	1	37.283447	37.740593	37.60442
21-09-19 05:40	1	37.465294	37.619072	37.432632
21-09-19 05:50	1	37.917072	37.645977	37.31631
21-09-19 06:00	1	38.037846	37.362724	37.28962
21-09-19 06:10	1	37.998837	37.51024	37.30018
21-09-19 06:20	1	37.887825	37.80314	37.25565
21-09-19 06:30	1	37.77216	38.01265	37.16652
21-09-19 06:40	1	37.525707	37.91577	37.04613
21-09-19 06:50	1	37.27298	37.789776	36.889454
21-09-19 07:00	2	36.96305	37.581738	36.47793
21-09-19 07:10	2	37.077694	37.493027	36.59406
21-09-19 07:20	2	36.850647	37.632027	36.5409
21-09-19 07:30	2	36.805717	37.39901	36.649742
21-09-19 07:40	2	36.788185	37.394245	36.864986
21-09-19 07:50	2	36.710167	37.112053	36.91885
21-09-19 08:00	2	36.730747	36.895355	37.169395
21-09-19 08:10	2	36.387787	36.69599	37.00089
21-09-19 08:20	2	36.284286	36.582558	36.96907
21-09-19 08:30	2	36.230724	36.38709	36.968346
21-09-19 08:40	2	36.58653	36.303493	36.949623
21-09-19 08:50	2	36.70457	36.413906	36.90571
21-09-19 09:00	2	36.614704	36.421997	37.00741
21-09-19 09:10	2	36.348022	36.490044	37.064774
21-09-19 09:20	2	36.5189	36.32283	36.912754
21-09-19 09:30	2	36.582344	36.459034	36.574883
21-09-19 09:40	2	36.604134	36.71145	36.518738
21-09-19 09:50	2	37.025494	36.975075	36.665752
21-09-19 10:00	2	36.771767	36.746815	36.825317
21-09-19 10:10	2	37.030212	36.66607	36.65978
21-09-19 10:20	2	37.06992	36.516804	36.843597
21-09-19 10:30	2	37.28344	36.837353	37.096325
21-09-19 10:40	2	37.110992	36.83163	36.979317
21-09-19 10:50	2	36.608677	37.0474	37.016518
21-09-19 11:00	2	37.00744	37.206444	37.15608
21-09-19 11:10	2	36.50713	36.865654	37.248272
21-09-19 11:20	2	36.389587	36.932926	37.20177
21-09-19 11:30	2	36.57972	37.327465	37.12857
21-09-19 11:40	2	36.51007	37.53237	37.056522
21-09-19 11:50	2	36.27268	37.510292	36.738575
21-09-19 12:00	2	36.632183	37.58465	36.90975
21-09-19 12:10	2	36.684826	37.316494	36.95174
21-09-19 12:20	2	36.75344	37.424244	37.00239
21-09-19 12:30	2	36.614677	37.423027	37.09353
21-09-19 12:40	2	36.79103	37.346867	36.99713
21-09-19 12:50	2	36.780357	37.455418	36.97904
21-09-19 13:00	2	36.76505	37.32995	36.830135
21-09-19 13:10	2	36.606865	37.08769	36.882957
21-09-19 13:20	2	36.74601	36.896515	36.82978
21-09-19 13:30	2	36.992058	36.88679	36.558125
21-09-19 13:40	2	37.046017	37.0142	36.490612
21-09-19 13:50	2	36.898544	36.720608	36.554558
21-09-19 14:00	2	37.103306	36.84478	36.494198
21-09-19 14:10	2	36.837494	36.563778	36.651825
21-09-19 14:20	2	36.74756	36.60412	37.017708
21-09-19 14:30	2	36.904354	36.582	37.20404
21-09-19 14:40	2	36.98128	36.40029	37.046173
21-09-19 14:50	2	37.186756	36.411682	37.238823
21-09-19 15:00	2	36.813107	36.501846	37.148525
21-09-19 15:10	2	36.67098	36.60508	37.07953
21-09-19 15:20	2	36.95726	37.179558	37.12518
21-09-19 15:30	2	37.026344	37.2845	36.541904
21-09-19 15:40	2	36.938316	37.19367	36.552223
21-09-19 15:50	2	36.50535	37.252037	36.82856
21-09-19 16:00	2	36.561485	37.240414	36.985832
21-09-19 16:10	2	36.597145	37.288166	37.0494
21-09-19 16:20	2	36.5763	37.27616	37.24389
21-09-19 16:30	2	36.750935	37.1291	37.173004
21-09-19 16:40	2	36.957283	37.06892	37.201996
21-09-19 16:50	2	37.05879	36.944054	37.122868
21-09-19 17:00	2	36.713734	37.11034	37.055733
21-09-19 17:10	2	36.734707	37.179676	37.39164
21-09-19 17:20	2	36.739094	37.081375	37.327282
21-09-19 17:30	2	36.74761	37.076267	37.239338
21-09-19 17:40	2	36.762184	37.066307	37.059444
21-09-19 17:50	2	36.85279	36.721214	37.059887
21-09-19 18:00	2	36.599113	36.739967	37.00274
21-09-19 18:10	2	36.95791	37.16706	36.651592
21-09-19 18:20	2	37.423676	37.228493	36.43365
21-09-19 18:30	2	37.412163	37.35617	36.777103
21-09-19 18:40	2	37.021416	37.507263	36.961853
21-09-19 18:50	2	36.85743	37.36859	37.125565
21-09-19 19:00	2	36.96273	37.256145	37.139854
21-09-19 19:10	2	36.868427	37.20003	36.921684
21-09-19 19:20	2	36.82514	37.241943	36.79195
21-09-19 19:30	2	36.74461	37.130436	37.236732
21-09-19 19:40	2	36.72724	37.13659	37.303596
21-09-19 19:50	2	36.748787	37.42825	37.226116
21-09-19 20:00	2	37.057594	37.39046	37.331436
21-09-19 20:10	2	37.080376	37.271503	37.382683
21-09-19 20:20	2	37.319542	37.327694	37.358932
21-09-19 20:30	2	37.456753	37.172596	37.045383
21-09-19 20:40	2	37.127663	37.066536	37.03738
21-09-19 20:50	2	37.196297	37.14193	37.181126
21-09-19 21:00	2	36.609966	37.17437	37.3613
21-09-19 21:10	2	36.979416	37.050133	37.15221
21-09-19 21:20	2	37.035114	37.045998	37.210175
21-09-19 21:30	2	37.021416	37.141533	36.825275
21-09-19 21:40	2	37.012215	37.261444	37.100674
21-09-19 21:50	2	37.01468	37.22632	36.967777
21-09-19 22:00	2	37.084126	37.46728	37.161415
21-09-19 22:10	2	36.58634	37.362923	37.07114
21-09-19 22:20	2	37.110977	37.331738	37.254845
21-09-19 22:30	2	37.410507	37.348885	37.347878
21-09-19 22:40	2	37.68022	37.32099	37.785774
21-09-19 22:50	2	37.52596	37.507835	37.710594
21-09-19 23:00	2	37.323265	37.448975	37.784634
21-09-19 23:10	2	37.295902	37.415245	37.619774
21-09-19 23:20	2	37.29505	37.30688	37.95654
21-09-19 23:30	2	37.20387	37.26283	38.150963
21-09-19 23:40	2	not_recorded	not_recorded	not_recorded
21-09-19 23:50	2	37.745144	37.72204	38.387444
21-09-20 00:00	2	37.949688	37.945107	38.45098
21-09-20 00:10	2	37.600845	37.901447	38.624054
21-09-20 00:20	2	37.420937	37.799133	38.48827
21-09-20 00:30	2	37.592228	37.517708	38.062572
21-09-20 00:40	2	37.819664	37.336655	38.025066
21-09-20 00:50	2	37.941845	37.600418	38.23661
21-09-20 01:00	2	37.88414	37.908226	38.160595
21-09-20 01:10	2	37.726166	38.12038	38.0717
21-09-20 01:20	2	37.622547	38.038734	37.678967
21-09-20 01:30	2	37.96983	38.040764	37.676144
21-09-20 01:40	2	37.9947	38.01931	37.987144
21-09-20 01:50	2	38.18357	37.955353	37.774517
21-09-20 02:00	2	38.27833	38.01539	37.571907
21-09-20 02:10	2	38.321434	38.03652	37.709953
21-09-20 02:20	2	38.199642	38.053307	37.57412
21-09-20 02:30	2	38.20513	37.870113	37.62304
21-09-20 02:40	2	38.249992	38.088856	37.929527
21-09-20 02:50	2	38.177197	37.945248	37.896873
21-09-20 03:00	2	38.23655	37.661694	37.880173
21-09-20 03:10	2	37.95672	37.7416	37.82099
21-09-20 03:20	2	37.760124	37.648674	37.536774
21-09-20 03:30	2	37.667484	37.60234	37.49394
21-09-20 03:40	2	37.50262	37.4695	37.38775
21-09-20 03:50	2	37.291256	37.16896	36.945335
21-09-20 04:00	2	37.09999	37.28277	37.079697
21-09-20 04:10	2	37.152203	37.513435	37.02797
21-09-20 04:20	2	37.314457	37.496746	37.08788
21-09-20 04:30	2	37.329388	37.182686	37.027855
21-09-20 04:40	2	37.189674	37.1659	37.168175
21-09-20 04:50	2	37.053276	37.34312	37.173454
21-09-20 05:00	2	36.960266	37.76473	37.19095
21-09-20 05:10	2	37.384476	38.029396	37.387432
21-09-20 05:20	2	37.758236	38.13336	37.51598
21-09-20 05:30	2	37.856792	38.06118	37.690006
21-09-20 05:40	2	37.85972	38.00159	37.791016
21-09-20 05:50	2	37.73351	37.93395	37.73115
21-09-20 06:00	2	37.906887	38.04119	38.00297
21-09-20 06:10	2	37.915367	38.0934	37.840904
21-09-20 06:20	2	37.93206	38.169876	37.42814
21-09-20 06:30	2	37.886635	38.19716	37.532276
21-09-20 06:40	2	37.51237	38.161934	37.413696
21-09-20 06:50	2	37.292683	37.64848	37.222527
21-09-20 07:00	3	37.1362	37.19519	37.01505
21-09-20 07:10	3	37.178383	36.826443	36.65383
21-09-20 07:20	3	37.07363	36.64707	36.50894
21-09-20 07:30	3	36.996616	36.69031	36.825966
21-09-20 07:40	3	36.978897	36.67274	36.66031
21-09-20 07:50	3	36.905434	36.75286	36.721775
21-09-20 08:00	3	36.671326	36.59634	36.64989
21-09-20 08:10	3	36.620247	36.61254	36.478203
21-09-20 08:20	3	36.5826	36.26431	36.47195
21-09-20 08:30	3	36.621174	36.27257	36.508568
21-09-20 08:40	3	36.967556	36.197014	36.31176
21-09-20 08:50	3	37.13983	36.275307	36.661613
21-09-20 09:00	3	37.003304	36.312214	36.94039
21-09-20 09:10	3	36.933395	36.322083	36.853893
21-09-20 09:20	3	37.366673	36.02129	36.982586
21-09-20 09:30	3	37.4759	36.215794	36.919914
21-09-20 09:40	3	37.34496	36.64315	37.019493
21-09-20 09:50	3	37.15528	36.462746	37.07693
21-09-20 10:00	3	37.210896	36.599693	36.5112
21-09-20 10:10	3	37.45678	36.97855	36.22599
21-09-20 10:20	3	37.635536	37.273956	36.516434
21-09-20 10:30	3	37.58737	37.289593	36.88224
21-09-20 10:40	3	37.48064	37.12637	37.116436
21-09-20 10:50	3	37.45054	37.00687	37.021034
21-09-20 11:00	3	37.47854	36.996372	36.88978
21-09-20 11:10	3	37.227337	36.833378	36.83838
21-09-20 11:20	3	37.14036	37.02248	36.841713
21-09-20 11:30	3	37.020267	37.23946	36.64056
21-09-20 11:40	3	36.57751	36.936314	36.88511
21-09-20 11:50	3	36.48693	36.956963	36.56946
21-09-20 12:00	3	36.287033	36.68586	36.5777
21-09-20 12:10	3	36.246567	36.734344	36.67471
21-09-20 12:20	3	36.406498	36.72907	36.919167
21-09-20 12:30	3	36.516014	37.030815	36.85459
21-09-20 12:40	3	36.599392	36.987305	36.76761
21-09-20 12:50	3	36.6697	36.952576	36.860447
21-09-20 13:00	3	36.946007	36.93275	36.903797
21-09-20 13:10	3	37.09124	36.92196	36.983974
21-09-20 13:20	3	36.86737	36.885513	36.93914
21-09-20 13:30	3	36.913307	37.022408	36.92403
21-09-20 13:40	3	36.99671	36.71935	36.806812
21-09-20 13:50	3	36.816307	36.912376	36.697098
21-09-20 14:00	3	36.615444	37.010883	36.763012
21-09-20 14:10	3	36.77195	37.07798	36.638546
21-09-20 14:20	3	36.650627	37.20246	36.727436
21-09-20 14:30	3	37.028896	37.459145	36.850372
21-09-20 14:40	3	37.22004	37.237267	36.53208
21-09-20 14:50	3	37.122505	36.872692	36.61393
21-09-20 15:00	3	36.795746	36.520214	36.82908
21-09-20 15:10	3	36.945557	36.459282	36.91211
21-09-20 15:20	3	37.091652	36.579613	36.984688
21-09-20 15:30	3	36.692818	36.698654	36.804356
21-09-20 15:40	3	36.86565	37.51076	36.941765
21-09-20 15:50	3	37.711983	38.23338	37.721054
21-09-20 16:00	3	37.808487	38.18483	37.712265
21-09-20 16:10	3	37.91356	38.186405	37.492928
21-09-20 16:20	3	37.872246	38.08596	37.41604
21-09-20 16:30	3	37.528664	37.599907	37.40001
21-09-20 16:40	3	36.959705	37.718025	37.367367
21-09-20 16:50	3	36.56644	37.429832	37.283936
21-09-20 17:00	3	36.575268	37.481926	37.434208
21-09-20 17:10	3	36.358383	37.551964	37.45457
21-09-20 17:20	3	36.359837	37.5016	37.271244
21-09-20 17:30	3	36.691494	37.09311	37.238476
21-09-20 17:40	3	36.724113	36.960938	37.24797
21-09-20 17:50	3	37.096085	37.07659	36.962784
21-09-20 18:00	3	36.902	36.430252	36.902912
21-09-20 18:10	3	36.81727	36.57595	36.876213
21-09-20 18:20	3	36.654583	36.651157	36.751564
21-09-20 18:30	3	36.906982	36.856476	36.863167
21-09-20 18:40	3	36.96323	36.83979	36.94678
21-09-20 18:50	3	36.67236	36.417755	37.019875
21-09-20 19:00	3	36.789032	36.667885	37.147217
21-09-20 19:10	3	37.040783	36.549427	36.998085
21-09-20 19:20	3	37.18848	36.508514	36.820576
21-09-20 19:30	3	37.06852	36.495266	37.036507
21-09-20 19:40	3	37.104267	37.01027	37.47453
21-09-20 19:50	3	37.37125	37.350124	37.693607
21-09-20 20:00	3	37.264065	37.657825	37.225838
21-09-20 20:10	3	37.31472	37.53788	37.10495
21-09-20 20:20	3	37.239044	37.34391	37.00213
21-09-20 20:30	3	36.947323	37.298653	37.323242
21-09-20 20:40	3	36.90177	37.111797	37.264282
21-09-20 20:50	3	36.98407	37.17713	36.895084
21-09-20 21:00	3	36.692375	37.148468	36.932487
21-09-20 21:10	3	36.59978	36.959457	36.878716
21-09-20 21:20	3	36.965065	37.11255	37.133747
21-09-20 21:30	3	37.095814	37.140476	37.32229
21-09-20 21:40	3	37.06182	37.042545	37.45304
21-09-20 21:50	3	37.130672	37.023315	37.15293
21-09-20 22:00	3	36.802567	37.136356	36.82776
21-09-20 22:10	3	36.782684	37.4687	37.385033
21-09-20 22:20	3	36.925545	37.283455	37.460342
21-09-20 22:30	3	37.179108	37.08744	37.549473
21-09-20 22:40	3	37.203026	37.06266	37.395947
21-09-20 22:50	3	37.22091	36.97937	37.217598
21-09-20 23:00	3	37.272976	36.976326	37.352493
21-09-20 23:10	3	37.208153	37.287346	37.24245
21-09-20 23:20	3	37.187557	37.1897	37.561424
21-09-20 23:30	3	37.28595	37.215187	37.684803
21-09-20 23:40	3	37.29587	37.212963	37.61645
21-09-20 23:50	3	37.036827	37.263897	37.82818
21-09-21 00:00	3	37.18926	37.39575	37.919605
21-09-21 00:10	3	37.346428	37.54349	38.228508
21-09-21 00:20	3	37.56213	37.54296	38.206985
21-09-21 00:30	3	37.27136	37.532696	38.26266
21-09-21 00:40	3	37.28735	37.89195	38.35058
21-09-21 00:50	3	37.48916	37.915592	38.02643
21-09-21 01:00	3	37.6202	37.98995	38.15516
21-09-21 01:10	3	37.410072	38.006954	37.881577
21-09-21 01:20	3	37.408005	37.984062	37.504555
21-09-21 01:30	3	37.554226	37.897423	37.3447
21-09-21 01:40	3	37.413727	37.969963	37.277954
21-09-21 01:50	3	37.498573	37.98254	37.11673
21-09-21 02:00	3	37.227543	38.02901	37.05951
21-09-21 02:10	3	37.599033	37.851524	37.041763
21-09-21 02:20	3	37.975124	37.470764	36.879295
21-09-21 02:30	3	38.09123	37.491188	37.27967
21-09-21 02:40	3	37.91535	37.350273	37.33024
21-09-21 02:50	3	37.66861	37.05426	37.142597
21-09-21 03:00	3	37.80311	37.048756	36.92855
21-09-21 03:10	3	37.870247	37.22097	37.175617
21-09-21 03:20	3	37.57442	37.1731	37.241524
21-09-21 03:30	3	37.492764	37.19851	37.63857
21-09-21 03:40	3	37.267494	37.58198	37.781555
21-09-21 03:50	3	37.170082	37.81641	37.391457
21-09-21 04:00	3	36.800705	37.588024	37.50362
21-09-21 04:10	3	36.968254	37.8916	37.380547
21-09-21 04:20	3	37.157402	37.9606	37.166794
21-09-21 04:30	3	37.144966	37.86856	37.052696
21-09-21 04:40	3	37.167675	37.97593	37.01619
21-09-21 04:50	3	37.147964	38.02584	37.208096
21-09-21 05:00	3	36.95043	38.025322	37.13274
21-09-21 05:10	3	37.33278	38.04537	37.195496
21-09-21 05:20	3	37.67103	38.01319	37.31557
21-09-21 05:30	3	37.69528	38.204235	37.447502
21-09-21 05:40	3	37.628593	38.076088	37.454094
21-09-21 05:50	3	37.58008	38.034893	37.697674
21-09-21 06:00	3	37.64132	38.216938	37.507133
21-09-21 06:10	3	37.599907	38.15067	37.591442
21-09-21 06:20	3	37.367794	38.03247	37.668297
21-09-21 06:30	3	37.02594	38.142326	37.53062
21-09-21 06:40	3	37.00407	38.12429	37.437298
21-09-21 06:50	3	36.65493	38.071312	37.321625
21-09-21 07:00	4	36.694077	37.851875	37.305496
21-09-21 07:10	4	36.592457	37.48768	37.140137
21-09-21 07:20	4	36.566174	37.378258	37.23374
21-09-21 07:30	4	36.486816	37.4936	37.057755
21-09-21 07:40	4	36.50335	37.334053	37.112823
21-09-21 07:50	4	36.63927	37.113907	36.940132
21-09-21 08:00	4	36.78231	36.914196	36.923943
21-09-21 08:10	4	36.50036	37.00398	36.94146
21-09-21 08:20	4	36.649525	37.015884	36.806957
21-09-21 08:30	4	36.699203	36.78943	36.445946
21-09-21 08:40	4	37.303772	36.805145	36.63808
21-09-21 08:50	4	37.57998	36.966743	36.489006
21-09-21 09:00	4	37.463917	37.422714	36.788826
21-09-21 09:10	4	37.506603	37.221153	36.988693
21-09-21 09:20	4	37.234215	37.08292	36.901497
21-09-21 09:30	4	37.301464	36.92861	36.972286
21-09-21 09:40	4	37.25188	37.204834	36.99154
21-09-21 09:50	4	37.13436	37.315655	36.990234
21-09-21 10:00	4	36.81373	37.15921	36.862015
21-09-21 10:10	4	36.87796	36.908302	36.902626
21-09-21 10:20	4	37.188866	37.2105	37.074345
21-09-21 10:30	4	37.357857	37.304764	37.240044
21-09-21 10:40	4	37.164955	37.285892	37.13135
21-09-21 10:50	4	37.130116	37.40016	37.31272
21-09-21 11:00	4	36.88646	37.24591	37.006527
21-09-21 11:10	4	36.889412	36.949142	37.018692
21-09-21 11:20	4	36.952835	36.899895	36.758774
21-09-21 11:30	4	36.954857	36.972305	36.85488
21-09-21 11:40	4	36.958767	36.93862	36.948536
21-09-21 11:50	4	36.789394	36.84537	36.73381
21-09-21 12:00	4	36.836388	36.95017	36.906654
21-09-21 12:10	4	36.871296	36.92817	36.73263
21-09-21 12:20	4	36.676247	36.926376	36.694332
21-09-21 12:30	4	36.773132	36.868874	36.522438
21-09-21 12:40	4	36.819805	36.598736	36.496822
21-09-21 12:50	4	36.602047	36.330345	36.449966
21-09-21 13:00	4	36.54726	36.520027	36.494102
21-09-21 13:10	4	36.61069	37.00527	36.64892
21-09-21 13:20	4	36.788555	36.858116	36.488995
21-09-21 13:30	4	36.811302	36.79213	36.29344
21-09-21 13:40	4	36.666466	36.325115	36.3957
21-09-21 13:50	4	36.438717	36.443653	36.596447
21-09-21 14:00	4	36.524662	36.53332	36.69935
21-09-21 14:10	4	36.5408	36.58277	36.665367
21-09-21 14:20	4	36.642906	36.662144	36.84985
21-09-21 14:30	4	36.835876	36.604805	36.549904
21-09-21 14:40	4	36.970947	36.481377	36.500328
21-09-21 14:50	4	36.8359	36.598125	36.543064
21-09-21 15:00	4	36.868877	36.75032	36.74205
21-09-21 15:10	4	36.69819	36.73092	36.647446
21-09-21 15:20	4	36.64022	36.97302	36.786373
21-09-21 15:30	4	36.672955	37.07999	37.00469
21-09-21 15:40	4	36.535603	37.089897	36.984947
21-09-21 15:50	4	36.420113	37.01947	36.678207
21-09-21 16:00	4	36.402744	36.84354	37.01774
21-09-21 16:10	4	36.506348	36.760414	37.282967
21-09-21 16:20	4	36.52316	37.129448	37.210617
21-09-21 16:30	4	36.745983	37.29766	37.10069
21-09-21 16:40	4	36.713554	37.18173	37.081398
21-09-21 16:50	4	36.32441	37.037273	37.070362
21-09-21 17:00	4	36.392162	36.847553	36.8324
21-09-21 17:10	4	36.47207	37.011547	36.726524
21-09-21 17:20	4	36.525814	37.195293	36.68811
21-09-21 17:30	4	36.46013	37.14796	36.987797
21-09-21 17:40	4	36.886787	37.150032	37.196327
21-09-21 17:50	4	36.974327	37.177315	36.89735
21-09-21 18:00	4	37.053436	37.11136	37.137413
21-09-21 18:10	4	36.944885	37.18171	37.230736
21-09-21 18:20	4	36.8514	37.24111	37.1865
21-09-21 18:30	4	36.966892	37.1876	36.93667
21-09-21 18:40	4	36.872627	37.02942	37.253506
21-09-21 18:50	4	36.922962	37.366188	37.29411
21-09-21 19:00	4	36.724792	37.409363	37.05711
21-09-21 19:10	4	36.91811	37.07243	36.8182
21-09-21 19:20	4	37.086514	37.1491	36.686264
21-09-21 19:30	4	37.045673	37.08628	36.97088
21-09-21 19:40	4	37.02021	37.298653	37.136284
21-09-21 19:50	4	37.189804	37.258152	37.387886
21-09-21 20:00	4	36.913765	36.98525	37.192577
21-09-21 20:10	4	37.09818	36.771355	37.27898
21-09-21 20:20	4	37.217865	37.162693	37.2701
21-09-21 20:30	4	37.35769	37.573254	37.21385
21-09-21 20:40	4	37.201515	37.332165	37.4251
21-09-21 20:50	4	36.911633	37.379005	37.02456
21-09-21 21:00	4	37.07624	37.31753	37.056675
21-09-21 21:10	4	37.382973	37.278236	37.09512
21-09-21 21:20	4	37.87083	37.370247	37.333927
21-09-21 21:30	4	38.022038	37.273727	37.772896
21-09-21 21:40	4	37.580647	37.334824	37.66192
21-09-21 21:50	4	37.38864	37.317738	37.52616
21-09-21 22:00	4	37.3858	37.312412	37.261787
21-09-21 22:10	4	37.2153	37.25123	37.373024
21-09-21 22:20	4	37.312492	37.49653	37.24459
21-09-21 22:30	4	37.609127	37.47176	37.705772
21-09-21 22:40	4	37.74813	37.39991	37.59005
21-09-21 22:50	4	37.381767	37.351974	37.924294
21-09-21 23:00	4	37.3821	37.256767	37.659733
21-09-21 23:10	4	37.407364	37.087593	37.648968
21-09-21 23:20	4	37.90083	37.23604	37.637974
21-09-21 23:30	4	37.722237	37.514263	37.957924
21-09-21 23:40	4	37.977203	37.630566	38.14971
21-09-21 23:50	4	38.06053	37.813786	37.9905
21-09-22 00:00	4	37.67958	37.950874	38.15407
21-09-22 00:10	4	37.29606	37.88225	38.336853
21-09-22 00:20	4	37.40629	37.55204	38.381187
21-09-22 00:30	4	37.40982	37.492775	38.181572
21-09-22 00:40	4	37.315567	37.688545	38.192856
21-09-22 00:50	4	37.13607	37.666283	38.105003
21-09-22 01:00	4	37.223045	37.830475	37.781174
21-09-22 01:10	4	37.730812	37.93374	37.672737
21-09-22 01:20	4	37.919243	38.051895	37.485744
21-09-22 01:30	4	38.06441	38.093124	37.270527
21-09-22 01:40	4	37.980198	37.988716	37.39011
21-09-22 01:50	4	37.854164	37.949554	37.4061
21-09-22 02:00	4	37.93645	37.768806	37.45858
21-09-22 02:10	4	38.10566	37.90561	37.43482
21-09-22 02:20	4	38.41208	38.178085	37.74018
21-09-22 02:30	4	38.309486	38.302204	38.040165
21-09-22 02:40	4	38.240116	38.23922	37.9292
21-09-22 02:50	4	38.163338	38.05115	37.976402
21-09-22 03:00	4	38.058094	38.03962	37.659966
21-09-22 03:10	4	37.835316	38.00778	37.477985
21-09-22 03:20	4	37.813263	37.684322	37.763
21-09-22 03:30	4	37.533794	37.466213	38.11692
21-09-22 03:40	4	37.19388	37.597946	38.036644
21-09-22 03:50	4	37.046345	37.62543	37.609665
21-09-22 04:00	4	37.18638	37.46975	37.4907
21-09-22 04:10	4	37.187378	37.45061	37.114773
21-09-22 04:20	4	37.151257	37.780937	37.05105
21-09-22 04:30	4	37.049545	37.859917	37.17903
21-09-22 04:40	4	37.045116	38.00373	37.12851
21-09-22 04:50	4	37.026325	38.042652	37.206463
21-09-22 05:00	4	37.169945	37.871872	37.145836
21-09-22 05:10	4	37.336075	37.895115	37.23439
21-09-22 05:20	4	37.547863	37.956974	37.207073
21-09-22 05:30	4	37.75574	38.019997	37.435547
21-09-22 05:40	4	37.360493	38.005318	37.438133
21-09-22 05:50	4	37.303036	37.95643	37.493202
21-09-22 06:00	4	37.536842	37.99996	37.648617
21-09-22 06:10	4	37.431015	38.03225	37.41223
21-09-22 06:20	4	37.766174	38.049896	37.258186
21-09-22 06:30	4	37.970604	38.239677	36.96584
21-09-22 06:40	4	37.564068	38.18285	37.09739
21-09-22 06:50	4	37.422794	37.921925	36.725773
21-09-22 07:00	5	37.32699	37.714565	36.621197
21-09-22 07:10	5	36.993385	37.469368	36.665672
21-09-22 07:20	5	36.711956	37.24641	36.463615
21-09-22 07:30	5	36.775536	37.1921	36.576336
21-09-22 07:40	5	36.853455	36.98657	36.860863
21-09-22 07:50	5	36.77352	36.66623	37.101765
21-09-22 08:00	5	36.53751	36.640934	37.290787
21-09-22 08:10	5	36.66144	36.478474	36.812157
21-09-22 08:20	5	36.828106	36.455193	36.89517
21-09-22 08:30	5	36.52525	36.38935	36.763924
21-09-22 08:40	5	36.688972	36.3277	36.786083
21-09-22 08:50	5	37.245842	36.38294	36.282787
21-09-22 09:00	5	36.985497	36.64793	36.268486
21-09-22 09:10	5	37.08865	36.882664	36.680687
21-09-22 09:20	5	36.627346	36.830376	36.769
21-09-22 09:30	5	36.466343	36.90029	36.416737
21-09-22 09:40	5	36.433083	36.731956	36.517155
21-09-22 09:50	5	36.903854	36.543106	36.60191
21-09-22 10:00	5	37.17753	36.56188	36.51777
21-09-22 10:10	5	37.099434	36.87495	36.77195
21-09-22 10:20	5	37.018074	36.99171	36.79082
21-09-22 10:30	5	37.0962	37.11144	36.697105
21-09-22 10:40	5	37.263603	36.81362	37.075676
21-09-22 10:50	5	37.47647	36.489494	36.750965
21-09-22 11:00	5	37.542595	36.67437	36.884712
21-09-22 11:10	5	37.565407	36.755043	37.14215
21-09-22 11:20	5	37.70234	36.91498	37.272224
21-09-22 11:30	5	37.675056	36.88756	37.167427
21-09-22 11:40	5	37.544014	37.04353	37.26934
21-09-22 11:50	5	37.58784	37.163155	37.34983
21-09-22 12:00	5	37.369076	37.349434	37.391438
21-09-22 12:10	5	36.968903	37.35497	37.291634
21-09-22 12:20	5	36.83686	37.40001	37.2314
21-09-22 12:30	5	37.03058	37.258003	37.10246
21-09-22 12:40	5	36.942936	37.21113	37.060814
21-09-22 12:50	5	36.601166	37.347496	37.10329
21-09-22 13:00	5	36.616722	37.23018	37.22573
21-09-22 13:10	5	36.82112	37.133835	36.99572
21-09-22 13:20	5	36.885765	37.09725	36.94133
21-09-22 13:30	5	36.865467	36.878155	36.549206
21-09-22 13:40	5	36.711796	36.853497	36.43396
21-09-22 13:50	5	36.659035	36.992786	36.498863
21-09-22 14:00	5	36.55257	36.96062	36.862404
21-09-22 14:10	5	36.418613	36.834335	36.850548
21-09-22 14:20	5	36.50479	37.010643	37.055946
21-09-22 14:30	5	36.8818	37.05288	37.144226
21-09-22 14:40	5	36.640453	36.891327	37.03245
21-09-22 14:50	5	36.508022	37.186775	36.762764
21-09-22 15:00	5	36.64434	37.322506	36.743343
21-09-22 15:10	5	36.528168	37.202602	36.997055
21-09-22 15:20	5	36.44223	37.20518	37.04914
21-09-22 15:30	5	36.443535	37.255527	37.00776
21-09-22 15:40	5	36.55859	37.220108	36.943306
21-09-22 15:50	5	36.410923	36.89847	36.766815
21-09-22 16:00	5	36.34455	36.91584	36.79902
21-09-22 16:10	5	36.27046	37.173546	36.838905
21-09-22 16:20	5	36.19271	37.21473	36.895035
21-09-22 16:30	5	36.255352	37.14663	36.68426
21-09-22 16:40	5	36.260914	37.088364	36.896675
21-09-22 16:50	5	36.606606	37.143867	37.07125
21-09-22 17:00	5	36.92646	37.130123	37.095894
21-09-22 17:10	5	36.72414	37.217815	37.03371
21-09-22 17:20	5	36.901897	37.2105	36.78615
21-09-22 17:30	5	36.756702	37.218975	37.012627
21-09-22 17:40	5	36.82427	36.992657	37.18856
21-09-22 17:50	5	36.998417	36.963284	37.29523
21-09-22 18:00	5	37.142433	37.040195	37.12519
21-09-22 18:10	5	36.86341	37.238106	37.128708
21-09-22 18:20	5	36.994404	37.13899	37.188168
21-09-22 18:30	5	36.663704	37.035774	37.237225
21-09-22 18:40	5	36.537476	36.9468	37.35183
21-09-22 18:50	5	36.55301	36.943493	37.28373
21-09-22 19:00	5	36.951256	36.751713	37.30095
21-09-22 19:10	5	36.990364	36.872505	37.375282
21-09-22 19:20	5	36.997604	36.93293	37.15667
21-09-22 19:30	5	36.864555	36.98705	36.935966
21-09-22 19:40	5	36.90746	37.0809	36.85065
21-09-22 19:50	5	36.964302	36.754642	37.182976
21-09-22 20:00	5	36.95298	36.945404	37.337685
21-09-22 20:10	5	36.86376	37.203598	37.44845
21-09-22 20:20	5	36.766106	37.255608	37.464558
21-09-22 20:30	5	37.039845	37.356384	37.696705
21-09-22 20:40	5	36.825	37.24386	37.98734
21-09-22 20:50	5	36.73901	37.12855	37.53773
21-09-22 21:00	5	37.26789	38.152214	37.211746
21-09-22 21:10	5	37.324703	36.621563	36.9195
21-09-22 21:20	5	37.092857	36.916214	37.061844
21-09-22 21:30	5	37.080936	37.08643	37.27715
21-09-22 21:40	5	37.253918	37.022152	37.33919
21-09-22 21:50	5	37.38792	36.994102	37.199135
21-09-22 22:00	5	37.037132	37.03686	37.304417
21-09-22 22:10	5	37.067413	37.210903	37.683903
21-09-22 22:20	5	37.191544	37.256096	37.524193
21-09-22 22:30	5	37.07035	37.24994	37.436172
21-09-22 22:40	5	37.050957	37.101032	37.47181
21-09-22 22:50	5	36.90009	37.47763	37.32547
21-09-22 23:00	5	37.141346	37.688183	37.64873
21-09-22 23:10	5	37.638405	37.308407	37.438793
21-09-22 23:20	5	37.575752	37.893562	37.582798
21-09-22 23:30	5	37.472454	37.582466	37.614662
21-09-22 23:40	5	37.29311	37.35526	37.900417
21-09-22 23:50	5	37.532005	37.301582	37.655872
21-09-23 00:00	5	37.772358	37.48261	38.008076
21-09-23 00:10	5	37.68387	37.70916	38.0975
21-09-23 00:20	5	37.454727	37.944267	38.22507
21-09-23 00:30	5	37.30861	37.787247	38.43695
21-09-23 00:40	5	37.364994	37.881344	37.94715
21-09-23 00:50	5	37.79496	37.416138	37.93268
21-09-23 01:00	5	38.042137	37.842815	37.959003
21-09-23 01:10	5	37.92445	38.033573	37.911842
21-09-23 01:20	5	37.6412	38.011425	38.05092
21-09-23 01:30	5	37.43326	38.016106	37.740578
21-09-23 01:40	5	37.742905	38.141846	37.487095
21-09-23 01:50	5	38.0572	38.251675	37.375862
21-09-23 02:00	5	38.176476	38.215847	37.19651
21-09-23 02:10	5	38.234505	38.261375	37.172333
21-09-23 02:20	5	38.191734	38.20604	37.400757
21-09-23 02:30	5	38.04895	38.14981	37.137966
21-09-23 02:40	5	37.71772	37.87085	37.294285
21-09-23 02:50	5	37.570473	37.507767	37.28851
21-09-23 03:00	5	37.46828	37.123207	37.275383
21-09-23 03:10	5	37.364037	37.17457	37.119183
21-09-23 03:20	5	37.266747	37.28324	37.254692
21-09-23 03:30	5	37.035835	37.170444	37.30655
21-09-23 03:40	5	36.754208	37.330147	37.643944
21-09-23 03:50	5	36.876442	37.733467	38.063786
21-09-23 04:00	5	37.104507	37.924812	38.16211
21-09-23 04:10	5	37.091053	37.78262	37.854263
21-09-23 04:20	5	37.25421	37.98809	38.009068
21-09-23 04:30	5	37.467308	37.98367	37.98905
21-09-23 04:40	5	37.623734	37.989162	37.623417
21-09-23 04:50	5	37.903038	38.21484	37.536846
21-09-23 05:00	5	37.65737	38.21075	37.92795
21-09-23 05:10	5	37.52456	37.930893	38.16535
21-09-23 05:20	5	37.558617	37.96186	38.07644
21-09-23 05:30	5	37.541634	37.984734	37.680138
21-09-23 05:40	5	37.685658	38.006542	37.49775
21-09-23 05:50	5	38.028847	38.039173	37.31315
21-09-23 06:00	5	38.108654	37.993496	37.008896
21-09-23 06:10	5	37.913303	38.007523	36.77315
21-09-23 06:20	5	37.467815	37.989975	37.081993
21-09-23 06:30	5	37.089436	37.816708	37.32435
21-09-23 06:40	5	37.05853	37.722603	37.011417
21-09-23 06:50	5	37.0232	37.567593	36.70222
21-09-23 07:00	6	37.26161	37.05229	36.793213
21-09-23 07:10	6	37.110497	36.808296	37.041515
21-09-23 07:20	6	36.680428	36.84228	36.99961
21-09-23 07:30	6	36.49716	36.661926	36.600636
21-09-23 07:40	6	36.623737	37.000347	36.80341
21-09-23 07:50	6	36.99507	37.05218	36.79798
21-09-23 08:00	6	36.618305	37.084366	36.973446
21-09-23 08:10	6	36.536987	36.998116	36.974846
21-09-23 08:20	6	36.535133	36.981117	36.863518
21-09-23 08:30	6	36.57316	36.90001	36.552307
21-09-23 08:40	6	36.525486	36.838036	36.886124
21-09-23 08:50	6	36.607933	36.79615	36.9639
21-09-23 09:00	6	36.866898	36.490334	37.03869
21-09-23 09:10	6	36.73812	36.669235	36.797737
21-09-23 09:20	6	36.86531	36.705627	36.70049
21-09-23 09:30	6	36.97406	36.705605	36.73635
21-09-23 09:40	6	37.35825	36.640858	36.795464
21-09-23 09:50	6	37.6097	36.752968	36.826836
21-09-23 10:00	6	37.652946	36.828224	36.962933
21-09-23 10:10	6	37.596462	37.098194	36.72898
21-09-23 10:20	6	not_recorded	not_recorded	not_recorded
21-09-23 10:30	6	not_recorded	not_recorded	not_recorded
21-09-23 10:40	6	not_recorded	not_recorded	not_recorded
21-09-23 10:50	6	not_recorded	not_recorded	not_recorded
21-09-23 11:00	6	not_recorded	not_recorded	not_recorded
21-09-23 11:10	6	not_recorded	not_recorded	not_recorded
21-09-23 11:20	6	not_recorded	not_recorded	not_recorded
21-09-23 11:30	6	not_recorded	not_recorded	not_recorded
21-09-23 11:40	6	not_recorded	not_recorded	not_recorded
21-09-23 11:50	6	not_recorded	not_recorded	not_recorded
21-09-23 12:00	6	not_recorded	not_recorded	not_recorded
21-09-23 12:10	6	not_recorded	not_recorded	not_recorded
21-09-23 12:20	6	not_recorded	not_recorded	not_recorded
21-09-23 12:30	6	not_recorded	not_recorded	not_recorded
21-09-23 12:40	6	not_recorded	not_recorded	not_recorded
21-09-23 12:50	6	not_recorded	not_recorded	not_recorded
21-09-23 13:00	6	not_recorded	not_recorded	not_recorded
21-09-23 13:10	6	not_recorded	not_recorded	not_recorded
21-09-23 13:20	6	not_recorded	not_recorded	not_recorded
21-09-23 13:30	6	not_recorded	not_recorded	not_recorded
21-09-23 13:40	6	not_recorded	not_recorded	not_recorded
21-09-23 13:50	6	not_recorded	not_recorded	not_recorded
21-09-23 14:00	6	not_recorded	not_recorded	not_recorded
21-09-23 14:10	6	not_recorded	not_recorded	not_recorded
21-09-23 14:20	6	not_recorded	not_recorded	not_recorded
21-09-23 14:30	6	not_recorded	not_recorded	not_recorded
21-09-23 14:40	6	not_recorded	not_recorded	not_recorded
21-09-23 14:50	6	not_recorded	not_recorded	not_recorded
21-09-23 15:00	6	not_recorded	not_recorded	not_recorded
21-09-23 15:10	6	not_recorded	not_recorded	not_recorded
21-09-23 15:20	6	not_recorded	not_recorded	not_recorded
21-09-23 15:30	6	not_recorded	not_recorded	not_recorded
21-09-23 15:40	6	not_recorded	not_recorded	not_recorded
21-09-23 15:50	6	not_recorded	not_recorded	not_recorded
21-09-23 16:00	6	not_recorded	not_recorded	not_recorded
21-09-23 16:10	6	not_recorded	not_recorded	not_recorded
21-09-23 16:20	6	not_recorded	not_recorded	not_recorded
21-09-23 16:30	6	not_recorded	not_recorded	not_recorded
21-09-23 16:40	6	not_recorded	not_recorded	not_recorded
21-09-23 16:50	6	not_recorded	not_recorded	not_recorded
21-09-23 17:00	6	not_recorded	not_recorded	not_recorded
21-09-23 17:10	6	not_recorded	not_recorded	not_recorded
21-09-23 17:20	6	not_recorded	not_recorded	not_recorded
21-09-23 17:30	6	not_recorded	not_recorded	not_recorded
21-09-23 17:40	6	not_recorded	not_recorded	not_recorded
21-09-23 17:50	6	not_recorded	not_recorded	not_recorded
21-09-23 18:00	6	not_recorded	not_recorded	not_recorded
21-09-23 18:10	6	not_recorded	not_recorded	not_recorded
21-09-23 18:20	6	not_recorded	not_recorded	not_recorded
21-09-23 18:30	6	not_recorded	not_recorded	not_recorded
21-09-23 18:40	6	not_recorded	not_recorded	not_recorded
21-09-23 18:50	6	not_recorded	not_recorded	not_recorded
21-09-23 19:00	6	not_recorded	not_recorded	not_recorded
21-09-23 19:10	6	not_recorded	not_recorded	not_recorded
21-09-23 19:20	6	not_recorded	not_recorded	not_recorded
21-09-23 19:30	6	not_recorded	not_recorded	not_recorded
21-09-23 19:40	6	not_recorded	not_recorded	not_recorded
21-09-23 19:50	6	not_recorded	not_recorded	not_recorded
21-09-23 20:00	6	not_recorded	not_recorded	not_recorded
21-09-23 20:10	6	not_recorded	not_recorded	not_recorded
21-09-23 20:20	6	not_recorded	not_recorded	not_recorded
21-09-23 20:30	6	not_recorded	not_recorded	not_recorded
21-09-23 20:40	6	not_recorded	not_recorded	not_recorded
21-09-23 20:50	6	not_recorded	not_recorded	not_recorded
21-09-23 21:00	6	not_recorded	not_recorded	not_recorded
21-09-23 21:10	6	not_recorded	not_recorded	not_recorded
21-09-23 21:20	6	not_recorded	not_recorded	not_recorded
21-09-23 21:30	6	not_recorded	not_recorded	not_recorded
21-09-23 21:40	6	not_recorded	not_recorded	not_recorded
21-09-23 21:50	6	not_recorded	not_recorded	not_recorded
21-09-23 22:00	6	not_recorded	not_recorded	not_recorded
21-09-23 22:10	6	not_recorded	not_recorded	not_recorded
21-09-23 22:20	6	not_recorded	not_recorded	not_recorded
21-09-23 22:30	6	not_recorded	not_recorded	not_recorded
21-09-23 22:40	6	not_recorded	not_recorded	not_recorded
21-09-23 22:50	6	not_recorded	not_recorded	not_recorded
21-09-23 23:00	6	not_recorded	not_recorded	not_recorded
21-09-23 23:10	6	not_recorded	not_recorded	not_recorded
21-09-23 23:20	6	not_recorded	not_recorded	not_recorded
21-09-23 23:30	6	not_recorded	not_recorded	not_recorded
21-09-23 23:40	6	not_recorded	not_recorded	not_recorded
21-09-23 23:50	6	not_recorded	not_recorded	not_recorded
21-09-24 00:00	6	not_recorded	not_recorded	not_recorded
21-09-24 00:10	6	not_recorded	not_recorded	not_recorded
21-09-24 00:20	6	not_recorded	not_recorded	not_recorded
21-09-24 00:30	6	not_recorded	not_recorded	not_recorded
21-09-24 00:40	6	not_recorded	not_recorded	not_recorded
21-09-24 00:50	6	not_recorded	not_recorded	not_recorded
21-09-24 01:00	6	not_recorded	not_recorded	not_recorded
21-09-24 01:10	6	not_recorded	not_recorded	not_recorded
21-09-24 01:20	6	not_recorded	not_recorded	not_recorded
21-09-24 01:30	6	not_recorded	not_recorded	not_recorded
21-09-24 01:40	6	not_recorded	not_recorded	not_recorded
21-09-24 01:50	6	not_recorded	not_recorded	not_recorded
21-09-24 02:00	6	not_recorded	not_recorded	not_recorded
21-09-24 02:10	6	not_recorded	not_recorded	not_recorded
21-09-24 02:20	6	not_recorded	not_recorded	not_recorded
21-09-24 02:30	6	not_recorded	not_recorded	not_recorded
21-09-24 02:40	6	not_recorded	not_recorded	not_recorded
21-09-24 02:50	6	not_recorded	not_recorded	not_recorded
21-09-24 03:00	6	not_recorded	not_recorded	not_recorded
21-09-24 03:10	6	not_recorded	not_recorded	not_recorded
21-09-24 03:20	6	not_recorded	not_recorded	not_recorded
21-09-24 03:30	6	not_recorded	not_recorded	not_recorded
21-09-24 03:40	6	not_recorded	not_recorded	not_recorded
21-09-24 03:50	6	not_recorded	not_recorded	not_recorded
21-09-24 04:00	6	not_recorded	not_recorded	not_recorded
21-09-24 04:10	6	not_recorded	not_recorded	not_recorded
21-09-24 04:20	6	not_recorded	not_recorded	not_recorded
21-09-24 04:30	6	not_recorded	not_recorded	not_recorded
21-09-24 04:40	6	not_recorded	not_recorded	not_recorded
21-09-24 04:50	6	not_recorded	not_recorded	not_recorded
21-09-24 05:00	6	not_recorded	not_recorded	not_recorded
21-09-24 05:10	6	not_recorded	not_recorded	not_recorded
21-09-24 05:20	6	not_recorded	not_recorded	not_recorded
21-09-24 05:30	6	not_recorded	not_recorded	not_recorded
21-09-24 05:40	6	not_recorded	not_recorded	not_recorded
21-09-24 05:50	6	not_recorded	not_recorded	not_recorded
21-09-24 06:00	6	not_recorded	not_recorded	not_recorded
21-09-24 06:10	6	not_recorded	not_recorded	not_recorded
21-09-24 06:20	6	not_recorded	not_recorded	not_recorded
21-09-24 06:30	6	not_recorded	not_recorded	not_recorded
21-09-24 06:40	6	not_recorded	not_recorded	not_recorded
21-09-24 06:50	6	not_recorded	not_recorded	not_recorded
