# Supplementary material for: Rodent home cage monitoring for preclinical safety pharmacology assessment: results of a multi-company validation evaluating nonclinical and clinical data from three compounds
Source: Front Toxicol. 2025 Nov 5;7:1655330. doi: 10.3389/ftox.2025.1655330 (PMC12626872; doi:10.3389/ftox.2025.1655330)
Supplement: Supplementary file 1 [file DataSheet1.zip › GSK/GSK_Temperature_VEH_Cage-1.csv]

timestamp	day_index	985141003627866	985141003627867	985141003627868
21-09-03 07:00	-4	not_recorded	not_recorded	not_recorded
21-09-03 07:10	-4	not_recorded	not_recorded	not_recorded
21-09-03 07:20	-4	not_recorded	not_recorded	not_recorded
21-09-03 07:30	-4	not_recorded	not_recorded	not_recorded
21-09-03 07:40	-4	not_recorded	not_recorded	not_recorded
21-09-03 07:50	-4	not_recorded	not_recorded	not_recorded
21-09-03 08:00	-4	not_recorded	not_recorded	not_recorded
21-09-03 08:10	-4	not_recorded	not_recorded	not_recorded
21-09-03 08:20	-4	not_recorded	not_recorded	not_recorded
21-09-03 08:30	-4	not_recorded	not_recorded	not_recorded
21-09-03 08:40	-4	not_recorded	not_recorded	not_recorded
21-09-03 08:50	-4	not_recorded	not_recorded	not_recorded
21-09-03 09:00	-4	not_recorded	not_recorded	not_recorded
21-09-03 09:10	-4	not_recorded	not_recorded	not_recorded
21-09-03 09:20	-4	not_recorded	not_recorded	not_recorded
21-09-03 09:30	-4	not_recorded	not_recorded	not_recorded
21-09-03 09:40	-4	not_recorded	not_recorded	not_recorded
21-09-03 09:50	-4	36.823296	36.660027	36.65468
21-09-03 10:00	-4	37.17675	36.783417	36.907845
21-09-03 10:10	-4	37.41508	36.944466	36.63871
21-09-03 10:20	-4	37.397614	37.203922	36.94129
21-09-03 10:30	-4	37.506744	37.333008	37.075855
21-09-03 10:40	-4	37.189396	37.395733	37.16967
21-09-03 10:50	-4	36.75409	36.906708	37.129814
21-09-03 11:00	-4	36.617577	36.725906	36.776928
21-09-03 11:10	-4	36.877106	36.839256	36.84793
21-09-03 11:20	-4	37.22148	36.510353	36.845924
21-09-03 11:30	-4	37.061634	36.62091	36.833534
21-09-03 11:40	-4	36.8674	36.9457	36.681778
21-09-03 11:50	-4	36.942757	37.185677	36.39849
21-09-03 12:00	-4	36.93295	37.349983	36.35787
21-09-03 12:10	-4	36.71606	37.39701	36.46127
21-09-03 12:20	-4	36.98683	37.46953	36.33519
21-09-03 12:30	-4	36.971375	37.434547	36.373737
21-09-03 12:40	-4	36.59369	36.792145	36.58855
21-09-03 12:50	-4	36.60034	37.20117	36.934578
21-09-03 13:00	-4	36.95881	37.150173	36.933636
21-09-03 13:10	-4	37.070423	37.229	36.66233
21-09-03 13:20	-4	37.059185	36.996758	36.591198
21-09-03 13:30	-4	36.49172	36.885067	36.663624
21-09-03 13:40	-4	36.526947	36.896393	36.490276
21-09-03 13:50	-4	37.075855	37.11661	36.66584
21-09-03 14:00	-4	36.991474	37.183887	37.037888
21-09-03 14:10	-4	36.7336	37.12899	37.114113
21-09-03 14:20	-4	36.625618	36.697243	37.202023
21-09-03 14:30	-4	36.666393	36.625076	37.10574
21-09-03 14:40	-4	36.7457	36.814774	36.41036
21-09-03 14:50	-4	36.95759	36.61277	36.43597
21-09-03 15:00	-4	36.854256	36.660744	36.61275
21-09-03 15:10	-4	37.004036	36.99544	36.892616
21-09-03 15:20	-4	36.945152	36.95818	37.099728
21-09-03 15:30	-4	37.06314	36.849937	36.683826
21-09-03 15:40	-4	37.000656	36.92372	36.83176
21-09-03 15:50	-4	37.125557	36.8176	37.088783
21-09-03 16:00	-4	36.891323	36.754635	36.825127
21-09-03 16:10	-4	36.218952	37.0633	36.93351
21-09-03 16:20	-4	36.472107	37.053123	36.955845
21-09-03 16:30	-4	37.056114	37.27348	36.74697
21-09-03 16:40	-4	36.58494	37.253895	36.583485
21-09-03 16:50	-4	36.781837	37.17363	36.584644
21-09-03 17:00	-4	36.87375	37.048466	37.056313
21-09-03 17:10	-4	36.92538	37.05701	37.000496
21-09-03 17:20	-4	36.856236	37.117195	37.087498
21-09-03 17:30	-4	36.70802	37.205803	37.03261
21-09-03 17:40	-4	36.932934	37.036263	37.08441
21-09-03 17:50	-4	37.09336	37.164883	37.16265
21-09-03 18:00	-4	37.428562	37.283375	37.307648
21-09-03 18:10	-4	37.25544	37.34907	37.44387
21-09-03 18:20	-4	37.147213	37.215668	37.224133
21-09-03 18:30	-4	37.340416	37.10493	37.43079
21-09-03 18:40	-4	37.060432	37.317215	37.362434
21-09-03 18:50	-4	37.05945	37.4461	37.098736
21-09-03 19:00	-4	37.333683	37.37951	37.186893
21-09-03 19:10	-4	37.28124	37.06208	36.82388
21-09-03 19:20	-4	37.14515	37.254475	36.84658
21-09-03 19:30	-4	36.927055	37.404434	37.01097
21-09-03 19:40	-4	36.923153	37.39286	37.367447
21-09-03 19:50	-4	37.15658	37.468815	37.701546
21-09-03 20:00	-4	37.039124	37.48923	37.554718
21-09-03 20:10	-4	37.715145	37.72172	37.76889
21-09-03 20:20	-4	37.61213	37.839256	37.53157
21-09-03 20:30	-4	37.5339	37.47473	37.491436
21-09-03 20:40	-4	37.53875	37.39402	37.414864
21-09-03 20:50	-4	37.30321	37.38926	37.390526
21-09-03 21:00	-4	37.25682	37.38456	37.463017
21-09-03 21:10	-4	37.240444	37.471184	37.435402
21-09-03 21:20	-4	37.491608	37.61205	37.606155
21-09-03 21:30	-4	37.54762	37.471268	37.372673
21-09-03 21:40	-4	37.52022	37.620792	37.18148
21-09-03 21:50	-4	37.530388	37.399834	37.480705
21-09-03 22:00	-4	37.90303	37.41909	37.358295
21-09-03 22:10	-4	38.08678	37.563164	37.239594
21-09-03 22:20	-4	38.387	37.68161	37.279335
21-09-03 22:30	-4	38.219143	37.970688	37.410103
21-09-03 22:40	-4	38.28046	37.680367	37.256096
21-09-03 22:50	-4	38.096107	37.620506	37.26908
21-09-03 23:00	-4	38.31581	37.91889	37.3265
21-09-03 23:10	-4	38.21444	38.2478	37.60675
21-09-03 23:20	-4	38.061836	38.482307	38.042526
21-09-03 23:30	-4	38.180454	38.321877	37.860996
21-09-03 23:40	-4	38.18581	38.468533	37.75412
21-09-03 23:50	-4	38.04835	38.35377	38.117413
21-09-04 00:00	-4	38.0458	38.261105	38.185867
21-09-04 00:10	-4	37.83717	37.965973	38.072243
21-09-04 00:20	-4	38.045025	37.8115	37.730503
21-09-04 00:30	-4	37.710533	38.132423	37.80019
21-09-04 00:40	-4	37.454605	38.334953	38.086166
21-09-04 00:50	-4	37.5065	38.348816	38.23755
21-09-04 01:00	-4	37.87865	38.233166	38.191753
21-09-04 01:10	-4	38.140804	37.77937	38.188763
21-09-04 01:20	-4	38.13828	37.920715	38.432144
21-09-04 01:30	-4	38.0736	37.396523	38.07176
21-09-04 01:40	-4	38.042946	37.49897	37.907124
21-09-04 01:50	-4	38.256016	37.90673	38.105118
21-09-04 02:00	-4	38.136993	37.932274	37.915176
21-09-04 02:10	-4	38.116096	37.89746	37.606174
21-09-04 02:20	-4	38.1354	37.729656	37.320137
21-09-04 02:30	-4	38.11704	37.733574	37.434834
21-09-04 02:40	-4	38.08723	37.437798	37.369286
21-09-04 02:50	-4	38.08549	37.452164	37.335293
21-09-04 03:00	-4	37.971596	37.48783	37.5
21-09-04 03:10	-4	37.338978	37.47681	37.576515
21-09-04 03:20	-4	37.773705	37.51696	37.482155
21-09-04 03:30	-4	37.890217	37.598255	37.437714
21-09-04 03:40	-4	37.480846	37.923096	37.365913
21-09-04 03:50	-4	37.700233	38.01113	37.677784
21-09-04 04:00	-4	38.111588	37.984352	37.68775
21-09-04 04:10	-4	38.209393	37.87507	37.748955
21-09-04 04:20	-4	38.14241	37.808037	37.904713
21-09-04 04:30	-4	38.027107	37.755047	37.84463
21-09-04 04:40	-4	37.831104	37.668198	37.53778
21-09-04 04:50	-4	38.08743	37.92259	37.918346
21-09-04 05:00	-4	38.020252	37.794807	37.828728
21-09-04 05:10	-4	38.33492	37.541294	37.698544
21-09-04 05:20	-4	38.354897	37.64881	38.070446
21-09-04 05:30	-4	38.25454	37.89751	38.10721
21-09-04 05:40	-4	38.103756	37.475975	37.982533
21-09-04 05:50	-4	37.81799	37.57324	38.123455
21-09-04 06:00	-4	38.08161	37.6289	37.666462
21-09-04 06:10	-4	37.97461	37.623325	37.52619
21-09-04 06:20	-4	38.015495	37.433292	37.343113
21-09-04 06:30	-4	37.686874	37.40567	37.156605
21-09-04 06:40	-4	37.63836	37.507545	36.965733
21-09-04 06:50	-4	37.06559	37.395348	36.777905
21-09-04 07:00	-3	36.930077	37.302116	36.596035
21-09-04 07:10	-3	36.93509	37.10464	36.60041
21-09-04 07:20	-3	36.854866	37.259388	36.819885
21-09-04 07:30	-3	36.71519	37.21366	37.13981
21-09-04 07:40	-3	36.4997	36.695824	36.92528
21-09-04 07:50	-3	36.537506	37.011845	37.1491
21-09-04 08:00	-3	36.64681	37.261074	37.231068
21-09-04 08:10	-3	36.891537	37.421886	37.318977
21-09-04 08:20	-3	36.7272	37.39145	36.83899
21-09-04 08:30	-3	36.9517	37.42025	36.947655
21-09-04 08:40	-3	36.98923	37.377373	37.10345
21-09-04 08:50	-3	36.405647	36.84702	36.596607
21-09-04 09:00	-3	36.779778	36.81321	36.336304
21-09-04 09:10	-3	37.10716	36.97384	36.464
21-09-04 09:20	-3	36.92742	36.938858	36.745373
21-09-04 09:30	-3	36.7658	36.67075	36.9374
21-09-04 09:40	-3	37.242393	36.419483	36.812897
21-09-04 09:50	-3	36.44813	36.6463	36.60334
21-09-04 10:00	-3	36.554882	36.90693	36.652245
21-09-04 10:10	-3	36.79939	37.02021	36.85793
21-09-04 10:20	-3	37.06989	37.02555	36.44322
21-09-04 10:30	-3	36.705315	36.4673	36.738117
21-09-04 10:40	-3	37.163624	36.827106	37.060257
21-09-04 10:50	-3	37.263622	37.33505	37.28874
21-09-04 11:00	-3	37.076797	37.002304	37.06847
21-09-04 11:10	-3	37.15711	37.01951	36.505257
21-09-04 11:20	-3	37.20001	37.128788	36.32664
21-09-04 11:30	-3	37.151985	36.86248	36.55671
21-09-04 11:40	-3	37.210175	36.85548	37.002953
21-09-04 11:50	-3	36.638824	36.771122	37.006424
21-09-04 12:00	-3	36.66624	36.668022	36.944935
21-09-04 12:10	-3	36.834	36.633972	37.123547
21-09-04 12:20	-3	36.533634	36.932404	37.286377
21-09-04 12:30	-3	36.674305	36.31528	37.20001
21-09-04 12:40	-3	36.714905	36.507256	37.155067
21-09-04 12:50	-3	36.848343	36.453197	36.868473
21-09-04 13:00	-3	36.648945	36.458855	36.50259
21-09-04 13:10	-3	36.561443	36.719296	36.501926
21-09-04 13:20	-3	36.708637	37.184177	36.8291
21-09-04 13:30	-3	36.53493	36.54171	36.591972
21-09-04 13:40	-3	36.68204	36.760723	36.577106
21-09-04 13:50	-3	36.530632	37.02701	36.83276
21-09-04 14:00	-3	36.79083	36.666695	36.685417
21-09-04 14:10	-3	36.812176	37.248146	36.993122
21-09-04 14:20	-3	37.024776	37.484253	37.046024
21-09-04 14:30	-3	37.13168	37.301327	37.098503
21-09-04 14:40	-3	37.229107	37.3043	37.11094
21-09-04 14:50	-3	36.934357	36.990807	37.09006
21-09-04 15:00	-3	36.866634	36.28177	37.134487
21-09-04 15:10	-3	36.683002	36.532204	37.297447
21-09-04 15:20	-3	36.870758	36.55166	36.777767
21-09-04 15:30	-3	37.11953	36.83093	36.880703
21-09-04 15:40	-3	36.933292	37.149128	36.720497
21-09-04 15:50	-3	36.54844	36.914795	36.787148
21-09-04 16:00	-3	36.971584	36.792313	36.733456
21-09-04 16:10	-3	37.066093	36.834965	36.92004
21-09-04 16:20	-3	37.16175	36.997883	36.909477
21-09-04 16:30	-3	36.967045	37.016838	36.852222
21-09-04 16:40	-3	37.041374	36.922916	36.90441
21-09-04 16:50	-3	37.028187	36.80548	37.079792
21-09-04 17:00	-3	37.256657	36.98214	37.072014
21-09-04 17:10	-3	37.11039	37.149906	37.026493
21-09-04 17:20	-3	36.88763	37.239567	37.105247
21-09-04 17:30	-3	36.778572	37.09068	36.8381
21-09-04 17:40	-3	36.99322	37.187138	37.05802
21-09-04 17:50	-3	37.304638	37.11477	37.109985
21-09-04 18:00	-3	37.39765	37.15068	37.131184
21-09-04 18:10	-3	37.20886	36.85011	37.21699
21-09-04 18:20	-3	37.09207	37.11202	37.397606
21-09-04 18:30	-3	36.91002	37.255226	37.426186
21-09-04 18:40	-3	37.105274	37.389427	37.46916
21-09-04 18:50	-3	37.206455	37.43093	37.402752
21-09-04 19:00	-3	37.137154	37.404243	37.34009
21-09-04 19:10	-3	37.050304	37.252037	37.30484
21-09-04 19:20	-3	37.177223	37.411488	36.946804
21-09-04 19:30	-3	37.218567	37.37174	37.023193
21-09-04 19:40	-3	37.48017	37.537468	37.285877
21-09-04 19:50	-3	37.63053	37.581028	37.49064
21-09-04 20:00	-3	37.618904	37.68813	37.57212
21-09-04 20:10	-3	37.362347	37.34243	37.44801
21-09-04 20:20	-3	37.214256	37.48429	37.47574
21-09-04 20:30	-3	37.315308	37.568565	37.454514
21-09-04 20:40	-3	37.223328	37.750435	37.493965
21-09-04 20:50	-3	37.288555	37.519455	37.420074
21-09-04 21:00	-3	37.26132	37.366577	37.481285
21-09-04 21:10	-3	37.268707	37.559616	37.34865
21-09-04 21:20	-3	37.43061	37.440063	37.497063
21-09-04 21:30	-3	37.676792	37.396244	37.62388
21-09-04 21:40	-3	37.674828	37.388527	37.5854
21-09-04 21:50	-3	37.61732	37.84249	37.521614
21-09-04 22:00	-3	37.689167	38.0317	37.513744
21-09-04 22:10	-3	37.7833	37.502445	37.532753
21-09-04 22:20	-3	37.71699	37.586998	37.544575
21-09-04 22:30	-3	37.86602	37.507767	37.62775
21-09-04 22:40	-3	37.969788	37.5436	37.52726
21-09-04 22:50	-3	37.97727	37.732525	37.327946
21-09-04 23:00	-3	38.317616	37.710682	37.303284
21-09-04 23:10	-3	38.342587	37.7219	37.16141
21-09-04 23:20	-3	38.3651	38.0198	37.37671
21-09-04 23:30	-3	38.33081	38.350594	37.687233
21-09-04 23:40	-3	38.14541	38.24547	37.514103
21-09-04 23:50	-3	38.242455	38.233795	37.548164
21-09-05 00:00	-3	38.243843	38.23882	37.570274
21-09-05 00:10	-3	38.149754	38.35021	37.64495
21-09-05 00:20	-3	38.051353	38.117355	37.764008
21-09-05 00:30	-3	37.855072	38.22949	38.168556
21-09-05 00:40	-3	38.105785	38.494946	38.270317
21-09-05 00:50	-3	38.12041	38.331158	38.15116
21-09-05 01:00	-3	38.03884	38.265785	38.134373
21-09-05 01:10	-3	38.083405	37.839947	38.000313
21-09-05 01:20	-3	37.911533	37.456978	37.82313
21-09-05 01:30	-3	37.545254	37.848183	37.5326
21-09-05 01:40	-3	37.61915	37.70806	37.68439
21-09-05 01:50	-3	37.741486	38.04475	37.836224
21-09-05 02:00	-3	37.590096	37.9938	37.990513
21-09-05 02:10	-3	37.837105	37.663803	37.922905
21-09-05 02:20	-3	38.02664	37.58324	37.844933
21-09-05 02:30	-3	38.20478	37.531845	37.68029
21-09-05 02:40	-3	38.13233	37.636143	37.582977
21-09-05 02:50	-3	38.1295	37.5802	37.50719
21-09-05 03:00	-3	38.346565	37.529724	37.488586
21-09-05 03:10	-3	38.201927	37.54253	37.46286
21-09-05 03:20	-3	37.821945	37.51638	37.789925
21-09-05 03:30	-3	37.596516	37.741356	37.76544
21-09-05 03:40	-3	37.780342	37.55787	37.926888
21-09-05 03:50	-3	37.984215	37.48518	37.85981
21-09-05 04:00	-3	38.0701	37.832413	37.57876
21-09-05 04:10	-3	37.80111	37.960014	37.53954
21-09-05 04:20	-3	38.015858	37.509678	37.424797
21-09-05 04:30	-3	37.919926	37.428978	37.442608
21-09-05 04:40	-3	38.08442	37.90005	37.494392
21-09-05 04:50	-3	37.90917	38.11814	37.623684
21-09-05 05:00	-3	38.007122	38.19276	37.89911
21-09-05 05:10	-3	38.38052	38.075714	37.569496
21-09-05 05:20	-3	38.11035	38.07534	37.593834
21-09-05 05:30	-3	38.050255	37.951427	37.560417
21-09-05 05:40	-3	37.72272	37.72885	37.499718
21-09-05 05:50	-3	38.09588	37.78196	37.41312
21-09-05 06:00	-3	38.115986	38.01781	37.5583
21-09-05 06:10	-3	38.162804	38.252026	38.007896
21-09-05 06:20	-3	37.867805	37.89148	37.83284
21-09-05 06:30	-3	37.50453	37.727676	37.730373
21-09-05 06:40	-3	37.628387	37.555233	38.080906
21-09-05 06:50	-3	37.48394	37.51045	37.691387
21-09-05 07:00	-2	37.52619	37.441826	37.44053
21-09-05 07:10	-2	36.869194	37.39498	37.355015
21-09-05 07:20	-2	36.618713	36.870945	37.07944
21-09-05 07:30	-2	36.543205	36.899677	37.396935
21-09-05 07:40	-2	36.600098	36.714745	37.34112
21-09-05 07:50	-2	36.753426	36.697174	37.43066
21-09-05 08:00	-2	36.90001	36.939137	37.576576
21-09-05 08:10	-2	36.665207	37.201714	36.965923
21-09-05 08:20	-2	36.40604	37.361122	36.64022
21-09-05 08:30	-2	36.665833	37.147057	36.545563
21-09-05 08:40	-2	36.94964	37.166733	36.614586
21-09-05 08:50	-2	37.08567	36.892612	36.75761
21-09-05 09:00	-2	37.198013	37.07393	36.65168
21-09-05 09:10	-2	36.93633	36.918	36.495506
21-09-05 09:20	-2	36.983665	37.03537	37.051323
21-09-05 09:30	-2	36.55475	37.085823	36.868973
21-09-05 09:40	-2	36.810616	37.048756	36.39312
21-09-05 09:50	-2	36.861744	37.017876	36.786613
21-09-05 10:00	-2	36.71357	37.046993	36.640617
21-09-05 10:10	-2	37.163483	36.919273	36.30593
21-09-05 10:20	-2	36.54271	37.10293	36.546154
21-09-05 10:30	-2	36.81583	37.206123	36.74757
21-09-05 10:40	-2	36.956596	37.299904	36.79317
21-09-05 10:50	-2	36.865044	36.92503	36.761444
21-09-05 11:00	-2	37.003567	37.08067	37.135178
21-09-05 11:10	-2	36.752922	37.36076	36.71421
21-09-05 11:20	-2	37.09627	37.367565	36.65542
21-09-05 11:30	-2	36.73386	37.130806	36.892715
21-09-05 11:40	-2	36.92733	36.887585	37.02133
21-09-05 11:50	-2	37.10889	37.024174	37.14151
21-09-05 12:00	-2	37.259026	36.93979	37.185783
21-09-05 12:10	-2	37.103302	36.81527	37.095417
21-09-05 12:20	-2	36.709873	36.469414	36.952
21-09-05 12:30	-2	37.010067	36.5609	36.554234
21-09-05 12:40	-2	36.895428	36.78701	36.606194
21-09-05 12:50	-2	36.188854	36.66791	36.861393
21-09-05 13:00	-2	36.21148	36.72161	36.75785
21-09-05 13:10	-2	36.681828	36.434578	36.747486
21-09-05 13:20	-2	36.78779	36.881756	37.12081
21-09-05 13:30	-2	36.51482	36.98654	37.152428
21-09-05 13:40	-2	36.931393	37.21088	36.847134
21-09-05 13:50	-2	37.115967	36.960083	36.73896
21-09-05 14:00	-2	37.103024	36.896114	36.910164
21-09-05 14:10	-2	37.13932	37.04014	36.930428
21-09-05 14:20	-2	37.10488	37.332848	36.94301
21-09-05 14:30	-2	37.049385	37.40001	36.88743
21-09-05 14:40	-2	36.89287	37.208992	36.90322
21-09-05 14:50	-2	36.536354	37.04917	36.89895
21-09-05 15:00	-2	36.706764	36.84752	36.82952
21-09-05 15:10	-2	36.829304	36.650963	36.819378
21-09-05 15:20	-2	37.00809	36.71903	36.80721
21-09-05 15:30	-2	36.81327	36.845093	37.157265
21-09-05 15:40	-2	36.42286	36.960487	37.066784
21-09-05 15:50	-2	37.069	37.08544	37.033554
21-09-05 16:00	-2	37.465385	37.098183	37.14226
21-09-05 16:10	-2	37.36666	36.999313	36.55859
21-09-05 16:20	-2	37.298653	37.015892	36.507458
21-09-05 16:30	-2	37.30729	36.88221	36.86434
21-09-05 16:40	-2	36.86671	37.03559	36.90417
21-09-05 16:50	-2	36.508053	37.364708	36.6063
21-09-05 17:00	-2	36.675396	37.395874	36.79856
21-09-05 17:10	-2	37.027534	37.53721	37.243958
21-09-05 17:20	-2	37.0013	37.032864	37.081726
21-09-05 17:30	-2	37.14108	37.173176	36.98758
21-09-05 17:40	-2	36.89322	36.93344	37.09568
21-09-05 17:50	-2	37.21261	37.125862	37.020306
21-09-05 18:00	-2	37.50937	37.34761	37.30816
21-09-05 18:10	-2	37.45555	37.461327	37.155952
21-09-05 18:20	-2	37.011482	37.62623	37.170555
21-09-05 18:30	-2	36.697598	36.984467	37.313873
21-09-05 18:40	-2	36.94346	36.84014	37.159676
21-09-05 18:50	-2	37.00876	36.757614	37.050224
21-09-05 19:00	-2	37.27351	37.313	37.138996
21-09-05 19:10	-2	37.13395	37.052895	37.260185
21-09-05 19:20	-2	37.082783	37.195362	37.17756
21-09-05 19:30	-2	37.05328	37.200928	37.042492
21-09-05 19:40	-2	37.160427	37.397545	37.211735
21-09-05 19:50	-2	37.257256	37.55259	37.224422
21-09-05 20:00	-2	37.224945	37.4955	37.16239
21-09-05 20:10	-2	37.30742	37.859123	37.18169
21-09-05 20:20	-2	37.249836	37.31193	37.257008
21-09-05 20:30	-2	37.272087	37.24893	37.328907
21-09-05 20:40	-2	37.450573	37.270058	37.4748
21-09-05 20:50	-2	37.597652	37.549557	37.452698
21-09-05 21:00	-2	37.898018	37.521152	37.388855
21-09-05 21:10	-2	37.640007	37.39364	37.3917
21-09-05 21:20	-2	37.27198	37.49462	37.403477
21-09-05 21:30	-2	37.46725	37.39151	37.362522
21-09-05 21:40	-2	37.78427	37.34135	37.29036
21-09-05 21:50	-2	37.64575	37.556908	37.51522
21-09-05 22:00	-2	37.319584	37.44518	37.229424
21-09-05 22:10	-2	37.695312	37.489864	37.191128
21-09-05 22:20	-2	37.461964	37.500755	37.306793
21-09-05 22:30	-2	37.396584	37.481728	37.169884
21-09-05 22:40	-2	37.524437	37.511414	37.168564
21-09-05 22:50	-2	37.85325	37.811428	37.481773
21-09-05 23:00	-2	38.01988	38.0935	37.942352
21-09-05 23:10	-2	38.133823	37.920444	37.837776
21-09-05 23:20	-2	38.088234	37.87878	37.5731
21-09-05 23:30	-2	38.145317	37.87627	37.439495
21-09-05 23:40	-2	37.986404	37.82735	37.504036
21-09-05 23:50	-2	38.037067	38.048897	37.374626
21-09-06 00:00	-2	37.856014	38.196114	37.526485
21-09-06 00:10	-2	37.954372	38.217487	37.71473
21-09-06 00:20	-2	38.111748	38.298485	38.011425
21-09-06 00:30	-2	38.046635	38.282127	38.03298
21-09-06 00:40	-2	37.88379	38.214714	37.913326
21-09-06 00:50	-2	37.580627	38.379616	38.036552
21-09-06 01:00	-2	37.859943	38.27193	37.76833
21-09-06 01:10	-2	37.83292	37.928658	37.94166
21-09-06 01:20	-2	37.529198	38.194756	37.894478
21-09-06 01:30	-2	37.886417	38.05701	37.745872
21-09-06 01:40	-2	37.904045	37.924213	37.701637
21-09-06 01:50	-2	37.74304	37.768627	37.85727
21-09-06 02:00	-2	37.3784	37.627823	37.646614
21-09-06 02:10	-2	37.55895	37.80898	37.797188
21-09-06 02:20	-2	37.757767	37.77018	37.66791
21-09-06 02:30	-2	37.45497	37.62321	37.608444
21-09-06 02:40	-2	37.275414	37.761105	37.58535
21-09-06 02:50	-2	37.44773	37.752605	37.954777
21-09-06 03:00	-2	38.056343	38.073025	38.07106
21-09-06 03:10	-2	38.125465	38.08491	38.06654
21-09-06 03:20	-2	38.12166	37.818127	37.743034
21-09-06 03:30	-2	37.87187	37.709423	37.838234
21-09-06 03:40	-2	37.78472	37.79223	37.642723
21-09-06 03:50	-2	38.086906	38.049034	37.934258
21-09-06 04:00	-2	37.878464	38.182762	38.050957
21-09-06 04:10	-2	37.757343	38.072365	37.766273
21-09-06 04:20	-2	37.931595	38.044117	37.908127
21-09-06 04:30	-2	37.732887	37.814987	37.67657
21-09-06 04:40	-2	37.637703	38.151676	37.940987
21-09-06 04:50	-2	37.874886	38.263184	37.936974
21-09-06 05:00	-2	38.08411	38.17739	37.68999
21-09-06 05:10	-2	38.14794	38.29261	37.916412
21-09-06 05:20	-2	38.298954	38.264977	38.148308
21-09-06 05:30	-2	38.04028	38.19584	37.861595
21-09-06 05:40	-2	38.119682	38.276478	37.874344
21-09-06 05:50	-2	38.093212	38.20968	38.06014
21-09-06 06:00	-2	38.143414	38.226097	37.923927
21-09-06 06:10	-2	38.118187	37.855553	37.8374
21-09-06 06:20	-2	37.86178	37.63056	37.60885
21-09-06 06:30	-2	37.76762	37.453407	37.710114
21-09-06 06:40	-2	37.195793	37.370888	37.904232
21-09-06 06:50	-2	37.041862	37.258274	37.304176
21-09-06 07:00	-1	37.187923	36.60044	37.129253
21-09-06 07:10	-1	36.813377	36.589962	37.17447
21-09-06 07:20	-1	36.750572	36.60026	37.016506
21-09-06 07:30	-1	36.906166	36.601326	36.400185
21-09-06 07:40	-1	36.94758	36.790516	36.630096
21-09-06 07:50	-1	37.134598	36.903477	36.569054
21-09-06 08:00	-1	37.1557	36.690033	36.694202
21-09-06 08:10	-1	36.776928	36.461216	36.570965
21-09-06 08:20	-1	36.791695	36.62153	36.32395
21-09-06 08:30	-1	37.021088	36.87636	36.286633
21-09-06 08:40	-1	36.592777	36.98218	36.5439
21-09-06 08:50	-1	36.579582	36.66169	36.712257
21-09-06 09:00	-1	36.847103	36.67687	36.378334
21-09-06 09:10	-1	36.724236	36.873848	36.487083
21-09-06 09:20	-1	36.38213	36.714943	36.26217
21-09-06 09:30	-1	36.723225	37.082123	36.84425
21-09-06 09:40	-1	37.004738	37.23485	36.588806
21-09-06 09:50	-1	36.6995	37.308846	36.6528
21-09-06 10:00	-1	37.063156	37.196487	36.47181
21-09-06 10:10	-1	36.68569	36.995663	36.543655
21-09-06 10:20	-1	36.709248	36.982124	36.63965
21-09-06 10:30	-1	36.41115	37.1228	36.616264
21-09-06 10:40	-1	36.67797	36.904484	36.803505
21-09-06 10:50	-1	36.327023	36.861557	36.84411
21-09-06 11:00	-1	36.29757	36.335415	37.019573
21-09-06 11:10	-1	36.48001	36.59725	36.754353
21-09-06 11:20	-1	36.419273	36.58038	36.705833
21-09-06 11:30	-1	36.657837	36.614258	36.77793
21-09-06 11:40	-1	37.055943	36.766327	36.773033
21-09-06 11:50	-1	36.634575	36.797813	36.70899
21-09-06 12:00	-1	36.753067	37.083336	36.63063
21-09-06 12:10	-1	36.86872	36.746185	36.6195
21-09-06 12:20	-1	36.64302	36.82244	36.702503
21-09-06 12:30	-1	36.586266	36.91129	36.802055
21-09-06 12:40	-1	36.53646	36.753025	36.77497
21-09-06 12:50	-1	36.695683	36.561863	36.87331
21-09-06 13:00	-1	36.9115	36.82489	37.076847
21-09-06 13:10	-1	36.720455	36.831745	36.979317
21-09-06 13:20	-1	36.401733	36.942856	36.93779
21-09-06 13:30	-1	37.0133	36.714558	36.853886
21-09-06 13:40	-1	37.017765	36.442024	36.550884
21-09-06 13:50	-1	37.433834	37.044086	37.048244
21-09-06 14:00	-1	37.23113	37.21969	37.311256
21-09-06 14:10	-1	37.487537	36.8521	37.120575
21-09-06 14:20	-1	37.08539	36.72616	37.09863
21-09-06 14:30	-1	36.88043	36.678535	36.72151
21-09-06 14:40	-1	36.65269	36.625355	36.936546
21-09-06 14:50	-1	36.426807	36.56588	37.110813
21-09-06 15:00	-1	36.938717	36.57891	37.325233
21-09-06 15:10	-1	36.308876	36.90646	37.306652
21-09-06 15:20	-1	36.289356	36.747337	37.274063
21-09-06 15:30	-1	36.223633	36.90069	37.25355
21-09-06 15:40	-1	36.285656	37.142822	37.125084
21-09-06 15:50	-1	36.65175	37.178658	37.165447
21-09-06 16:00	-1	36.702324	36.514065	37.05054
21-09-06 16:10	-1	36.722122	36.652412	36.504265
21-09-06 16:20	-1	36.553032	36.83563	36.733902
21-09-06 16:30	-1	36.554863	36.639553	36.637417
21-09-06 16:40	-1	36.809277	36.919357	36.62216
21-09-06 16:50	-1	36.783207	37.126587	36.38675
21-09-06 17:00	-1	36.99746	37.25952	36.791
21-09-06 17:10	-1	36.894413	36.61548	36.94545
21-09-06 17:20	-1	36.887535	36.89632	36.814728
21-09-06 17:30	-1	37.11413	37.34231	37.133102
21-09-06 17:40	-1	36.874004	37.133675	36.60177
21-09-06 17:50	-1	37.052803	37.29309	36.91414
21-09-06 18:00	-1	37.025093	37.158176	37.1374
21-09-06 18:10	-1	37.145397	37.174904	37.11184
21-09-06 18:20	-1	37.165627	37.208977	37.20001
21-09-06 18:30	-1	37.285133	37.159313	36.663704
21-09-06 18:40	-1	36.871483	36.821533	36.634003
21-09-06 18:50	-1	36.800148	37.018654	36.924206
21-09-06 19:00	-1	37.185837	37.21528	37.13466
21-09-06 19:10	-1	37.080162	37.281567	37.14744
21-09-06 19:20	-1	37.053352	37.352413	36.841476
21-09-06 19:30	-1	37.010914	37.290764	36.830143
21-09-06 19:40	-1	36.927578	37.195274	37.18471
21-09-06 19:50	-1	37.27482	37.39187	37.356407
21-09-06 20:00	-1	37.069374	37.316917	37.273315
21-09-06 20:10	-1	36.85267	37.37311	37.008232
21-09-06 20:20	-1	36.868103	37.359524	37.1736
21-09-06 20:30	-1	37.138454	37.431267	37.504444
21-09-06 20:40	-1	37.266457	37.35362	37.23579
21-09-06 20:50	-1	37.25185	37.46003	37.367897
21-09-06 21:00	-1	37.107002	37.49661	37.04135
21-09-06 21:10	-1	37.262676	37.49466	36.911297
21-09-06 21:20	-1	37.13341	37.602203	37.065807
21-09-06 21:30	-1	37.349464	37.51236	37.16104
21-09-06 21:40	-1	37.372093	37.597763	36.989597
21-09-06 21:50	-1	37.035847	37.44043	37.268326
21-09-06 22:00	-1	36.841347	37.42837	37.440968
21-09-06 22:10	-1	37.166626	37.510967	37.420135
21-09-06 22:20	-1	37.523884	37.33393	37.4526
21-09-06 22:30	-1	37.56744	37.229202	37.354362
21-09-06 22:40	-1	37.20044	37.617065	37.541374
21-09-06 22:50	-1	37.50417	37.543816	37.395576
21-09-06 23:00	-1	37.61125	37.46479	37.17253
21-09-06 23:10	-1	37.800262	37.821373	36.960552
21-09-06 23:20	-1	37.935925	38.050266	37.470207
21-09-06 23:30	-1	38.27154	38.23495	37.466606
21-09-06 23:40	-1	38.39663	38.06082	37.60618
21-09-06 23:50	-1	37.84475	38.258125	37.519157
21-09-07 00:00	-1	38.07654	38.323112	37.456017
21-09-07 00:10	-1	38.0606	38.173607	37.677647
21-09-07 00:20	-1	37.97091	38.12475	37.4942
21-09-07 00:30	-1	38.122643	38.22196	37.522034
21-09-07 00:40	-1	38.076168	38.08035	37.514885
21-09-07 00:50	-1	38.01709	38.034885	37.72451
21-09-07 01:00	-1	38.03289	38.361565	38.048294
21-09-07 01:10	-1	37.34189	38.198692	37.864285
21-09-07 01:20	-1	37.326775	38.16857	37.769127
21-09-07 01:30	-1	37.46959	37.70537	37.745422
21-09-07 01:40	-1	37.596973	37.826103	37.614265
21-09-07 01:50	-1	37.24446	37.9216	37.56291
21-09-07 02:00	-1	37.379486	37.802452	37.550312
21-09-07 02:10	-1	37.34951	37.63399	37.81154
21-09-07 02:20	-1	37.916332	37.936348	38.26389
21-09-07 02:30	-1	38.38221	38.267685	38.19964
21-09-07 02:40	-1	37.941628	38.301098	37.882877
21-09-07 02:50	-1	37.894596	38.090828	37.547226
21-09-07 03:00	-1	38.18936	38.41114	37.4512
21-09-07 03:10	-1	38.219757	38.170746	37.385983
21-09-07 03:20	-1	38.697243	38.32333	37.271263
21-09-07 03:30	-1	38.565517	38.33812	37.220257
21-09-07 03:40	-1	38.320915	38.114105	37.46114
21-09-07 03:50	-1	38.392963	37.97663	37.189087
21-09-07 04:00	-1	38.152493	37.771736	37.259148
21-09-07 04:10	-1	38.096897	37.960846	37.318535
21-09-07 04:20	-1	38.070774	37.67718	37.17842
21-09-07 04:30	-1	38.133495	37.538227	37.18853
21-09-07 04:40	-1	38.217865	37.62433	37.448353
21-09-07 04:50	-1	38.376926	37.993603	37.57589
21-09-07 05:00	-1	38.189434	38.069115	37.5689
21-09-07 05:10	-1	38.08439	38.17332	37.653202
21-09-07 05:20	-1	38.126835	38.164215	37.91629
21-09-07 05:30	-1	38.13315	38.018852	37.856155
21-09-07 05:40	-1	38.162956	38.206158	37.853714
21-09-07 05:50	-1	38.139786	38.180157	37.894936
21-09-07 06:00	-1	38.18676	38.217274	37.939987
21-09-07 06:10	-1	38.139824	38.075695	37.9931
21-09-07 06:20	-1	38.10686	38.099148	37.963642
21-09-07 06:30	-1	38.075203	38.069878	37.865982
21-09-07 06:40	-1	38.025322	38.092186	38.142223
21-09-07 06:50	-1	37.69541	37.88723	37.500416
21-09-07 07:00	0	37.295807	37.47645	37.324535
21-09-07 07:10	0	37.102043	37.270847	37.324764
21-09-07 07:20	0	37.01724	37.023937	37.174953
21-09-07 07:30	0	36.45034	36.925346	36.62818
21-09-07 07:40	0	36.571384	36.473656	36.265087
21-09-07 07:50	0	36.639984	36.82731	36.43112
21-09-07 08:00	0	36.8687	36.97683	36.66491
21-09-07 08:10	0	37.005013	37.0362	36.656757
21-09-07 08:20	0	37.136272	36.75389	36.92118
21-09-07 08:30	0	36.6969	36.711426	36.909027
21-09-07 08:40	0	36.71003	36.984123	36.92932
21-09-07 08:50	0	36.838	37.160503	36.93896
21-09-07 09:00	0	36.886116	37.092384	37.041454
21-09-07 09:10	0	36.94947	36.910942	36.63082
21-09-07 09:20	0	37.03602	36.779835	36.389374
21-09-07 09:30	0	36.740322	36.435776	36.156803
21-09-07 09:40	0	36.562126	36.420242	36.219498
21-09-07 09:50	0	36.835087	36.46929	36.3222
21-09-07 10:00	0	37.187023	36.876564	36.34082
21-09-07 10:10	0	37.683693	37.908882	37.263523
21-09-07 10:20	0	37.968605	38.062916	37.524933
21-09-07 10:30	0	37.898033	37.992104	37.498566
21-09-07 10:40	0	37.72093	37.84464	37.178493
21-09-07 10:50	0	37.547554	37.668545	37.407726
21-09-07 11:00	0	37.25623	37.639988	37.05828
21-09-07 11:10	0	37.013947	37.34713	36.631966
21-09-07 11:20	0	36.835182	37.19172	36.43959
21-09-07 11:30	0	37.201424	37.326714	36.577095
21-09-07 11:40	0	36.895138	37.289745	37.09596
21-09-07 11:50	0	37.11062	37.19842	36.789925
21-09-07 12:00	0	37.0547	37.343163	36.418667
21-09-07 12:10	0	36.866695	37.221474	36.77694
21-09-07 12:20	0	36.38125	37.04159	36.233208
21-09-07 12:30	0	36.488724	36.847565	36.45083
21-09-07 12:40	0	36.90301	37.039368	36.666924
21-09-07 12:50	0	36.575447	37.119297	36.997284
21-09-07 13:00	0	36.7863	37.065853	36.850674
21-09-07 13:10	0	36.925106	37.254307	36.978096
21-09-07 13:20	0	36.967022	37.400017	36.35401
21-09-07 13:30	0	36.948704	36.955326	36.580353
21-09-07 13:40	0	36.559822	36.6517	36.865486
21-09-07 13:50	0	36.728268	36.583633	37.075893
21-09-07 14:00	0	37.131596	36.580296	36.936024
21-09-07 14:10	0	37.444542	37.301567	37.222847
21-09-07 14:20	0	37.451942	37.54977	37.284035
21-09-07 14:30	0	37.196423	37.502815	37.17182
21-09-07 14:40	0	37.088158	37.354927	37.26186
21-09-07 14:50	0	37.141945	37.2996	37.2681
21-09-07 15:00	0	37.03437	37.38497	37.161087
21-09-07 15:10	0	37.244675	37.322716	37.147694
21-09-07 15:20	0	37.33593	37.345943	37.496986
21-09-07 15:30	0	37.35026	37.2188	37.49841
21-09-07 15:40	0	37.50828	37.292885	37.19625
21-09-07 15:50	0	37.50816	36.96945	36.966953
21-09-07 16:00	0	37.15193	36.711536	37.16903
21-09-07 16:10	0	37.032204	37.181988	37.22912
21-09-07 16:20	0	37.098167	37.299644	37.208363
21-09-07 16:30	0	36.87072	37.014946	37.127117
21-09-07 16:40	0	36.64331	37.06814	36.941097
21-09-07 16:50	0	36.917896	36.84018	36.76671
21-09-07 17:00	0	37.116188	37.005196	36.74157
21-09-07 17:10	0	37.194427	37.086594	36.864372
21-09-07 17:20	0	36.693825	37.26442	36.77796
21-09-07 17:30	0	36.813473	37.3875	37.047245
21-09-07 17:40	0	36.922436	37.461365	37.040085
21-09-07 17:50	0	36.961254	37.259743	36.86439
21-09-07 18:00	0	36.55729	37.112785	36.921722
21-09-07 18:10	0	36.760925	37.14274	37.484684
21-09-07 18:20	0	37.025257	37.059708	37.20772
21-09-07 18:30	0	37.135902	37.279613	37.184875
21-09-07 18:40	0	36.869255	37.313156	37.414776
21-09-07 18:50	0	36.873184	37.317665	37.308067
21-09-07 19:00	0	37.039192	37.12499	37.0783
21-09-07 19:10	0	37.004498	37.095356	36.9865
21-09-07 19:20	0	36.902035	36.970882	36.7596
21-09-07 19:30	0	36.70537	37.19718	36.551697
21-09-07 19:40	0	37.085163	37.440773	36.895622
21-09-07 19:50	0	37.270523	37.21021	37.338993
21-09-07 20:00	0	37.471767	37.289845	37.029915
21-09-07 20:10	0	36.676407	37.12347	37.20743
21-09-07 20:20	0	36.92427	37.103203	37.005154
21-09-07 20:30	0	37.170464	37.081795	37.037235
21-09-07 20:40	0	37.08244	36.85408	36.875362
21-09-07 20:50	0	37.216774	36.84841	37.0983
21-09-07 21:00	0	36.922523	36.908474	37.16308
21-09-07 21:10	0	36.455746	37.059967	37.0773
21-09-07 21:20	0	37.068546	37.19156	37.12109
21-09-07 21:30	0	37.43373	37.335396	37.10783
21-09-07 21:40	0	37.150448	37.048958	37.165886
21-09-07 21:50	0	37.316254	37.304314	37.01804
21-09-07 22:00	0	37.326286	37.173557	37.326088
21-09-07 22:10	0	36.62239	37.12397	37.30365
21-09-07 22:20	0	37.107056	37.37534	37.377743
21-09-07 22:30	0	36.9379	37.31823	36.90902
21-09-07 22:40	0	37.31887	37.457836	36.93773
21-09-07 22:50	0	37.656452	37.55202	36.79085
21-09-07 23:00	0	37.59609	37.376305	37.121784
21-09-07 23:10	0	37.243965	37.33433	36.811592
21-09-07 23:20	0	37.33506	37.79093	37.171726
21-09-07 23:30	0	37.52115	37.521965	37.177246
21-09-07 23:40	0	37.61445	37.69179	37.11826
21-09-07 23:50	0	37.515503	37.853615	36.75051
21-09-08 00:00	0	37.708946	37.784767	37.080547
21-09-08 00:10	0	37.729534	37.71155	37.3685
21-09-08 00:20	0	37.583862	37.893433	37.532112
21-09-08 00:30	0	37.759228	37.8133	37.456364
21-09-08 00:40	0	37.978085	38.270676	37.640686
21-09-08 00:50	0	37.88984	38.26043	37.64382
21-09-08 01:00	0	37.47729	38.211548	37.686535
21-09-08 01:10	0	37.866158	38.199318	37.566326
21-09-08 01:20	0	37.900417	37.81145	37.801445
21-09-08 01:30	0	37.817657	37.763924	37.819298
21-09-08 01:40	0	38.045296	37.977257	37.44642
21-09-08 01:50	0	37.819008	37.963825	37.47845
21-09-08 02:00	0	37.760944	37.96279	37.30042
21-09-08 02:10	0	37.667625	37.973812	36.78542
21-09-08 02:20	0	37.91984	37.68363	36.967434
21-09-08 02:30	0	38.06642	37.650402	37.302982
21-09-08 02:40	0	38.057384	38.083897	37.603767
21-09-08 02:50	0	37.83179	38.046974	37.52547
21-09-08 03:00	0	37.696938	38.002014	37.504826
21-09-08 03:10	0	37.7536	37.825012	37.50151
21-09-08 03:20	0	37.574207	37.921993	37.48127
21-09-08 03:30	0	37.485126	37.635006	37.438263
21-09-08 03:40	0	37.606556	37.53696	37.19889
21-09-08 03:50	0	37.908844	37.54314	37.19232
21-09-08 04:00	0	38.087017	37.54644	37.063652
21-09-08 04:10	0	37.951626	37.54742	36.920757
21-09-08 04:20	0	37.992783	38.10798	37.61939
21-09-08 04:30	0	38.087986	38.384586	37.786274
21-09-08 04:40	0	38.090694	38.033592	37.58799
21-09-08 04:50	0	38.012306	38.17556	37.936237
21-09-08 05:00	0	38.128284	38.163246	37.869236
21-09-08 05:10	0	38.09835	37.823063	37.513573
21-09-08 05:20	0	38.27406	38.116028	37.930748
21-09-08 05:30	0	38.2237	38.250816	37.817123
21-09-08 05:40	0	37.967693	38.13093	37.492085
21-09-08 05:50	0	38.12044	38.044365	37.641182
21-09-08 06:00	0	38.355698	38.187172	37.843773
21-09-08 06:10	0	38.34394	38.09504	37.872383
21-09-08 06:20	0	38.138256	37.723675	37.46645
21-09-08 06:30	0	38.083412	37.690495	37.55594
21-09-08 06:40	0	38.17043	37.500282	37.583786
21-09-08 06:50	0	37.925507	37.39098	37.381477
21-09-08 07:00	1	37.346523	37.4185	37.458786
21-09-08 07:10	1	37.228863	37.3657	37.16498
21-09-08 07:20	1	37.221428	37.23231	37.371834
21-09-08 07:30	1	36.800526	37.012722	37.119854
21-09-08 07:40	1	36.41812	36.59554	36.802727
21-09-08 07:50	1	36.593555	36.602623	36.8613
21-09-08 08:00	1	36.93241	36.675163	37.146458
21-09-08 08:10	1	37.130493	36.713688	36.856953
21-09-08 08:20	1	37.252632	36.91666	36.738678
21-09-08 08:30	1	37.267597	37.051	36.533695
21-09-08 08:40	1	37.22051	37.00711	36.98789
21-09-08 08:50	1	36.753765	36.610477	36.609913
21-09-08 09:00	1	36.6175	36.510223	36.79018
21-09-08 09:10	1	36.5258	36.971764	36.39196
21-09-08 09:20	1	36.631947	36.732662	36.228737
21-09-08 09:30	1	36.742752	36.401978	36.581116
21-09-08 09:40	1	36.72445	36.38785	36.745533
21-09-08 09:50	1	36.930492	36.53048	36.787907
21-09-08 10:00	1	36.62627	36.362297	35.813507
21-09-08 10:10	1	36.534096	36.66093	36.30499
21-09-08 10:20	1	36.48952	36.755836	36.427628
21-09-08 10:30	1	36.60171	36.424618	36.374058
21-09-08 10:40	1	36.707214	36.371666	36.648933
21-09-08 10:50	1	37.13082	36.30131	36.855965
21-09-08 11:00	1	36.93016	36.67683	36.549545
21-09-08 11:10	1	36.80913	36.98077	36.456337
21-09-08 11:20	1	37.289852	36.97723	36.692314
21-09-08 11:30	1	36.666996	36.584015	36.58505
21-09-08 11:40	1	36.378326	36.97171	36.055676
21-09-08 11:50	1	36.55769	37.295288	36.31134
21-09-08 12:00	1	36.51438	37.315994	36.16587
21-09-08 12:10	1	36.617344	36.550514	36.264755
21-09-08 12:20	1	36.601326	36.557724	36.262917
21-09-08 12:30	1	36.707527	36.466026	36.366375
21-09-08 12:40	1	36.906654	36.307747	36.417465
21-09-08 12:50	1	36.935097	36.508747	36.318756
21-09-08 13:00	1	36.841846	36.748653	36.57543
21-09-08 13:10	1	36.772774	36.867313	36.73044
21-09-08 13:20	1	36.66844	36.693653	36.895363
21-09-08 13:30	1	36.64071	36.477764	36.641724
21-09-08 13:40	1	36.5346	36.253777	36.780205
21-09-08 13:50	1	36.339134	35.991955	36.490036
21-09-08 14:00	1	36.692356	36.19097	36.336754
21-09-08 14:10	1	36.94922	36.325478	36.39953
21-09-08 14:20	1	36.818214	36.65743	36.559086
21-09-08 14:30	1	36.58974	36.650414	36.259594
21-09-08 14:40	1	36.595516	36.48509	36.367737
21-09-08 14:50	1	36.42445	36.487354	36.38004
21-09-08 15:00	1	36.693195	36.632294	36.5205
21-09-08 15:10	1	36.893005	36.779617	36.644154
21-09-08 15:20	1	36.637985	36.65084	36.925922
21-09-08 15:30	1	36.699917	36.471233	36.851936
21-09-08 15:40	1	36.743305	36.57899	36.582134
21-09-08 15:50	1	36.651928	36.298462	36.33162
21-09-08 16:00	1	36.64498	36.404213	36.357533
21-09-08 16:10	1	36.71599	36.718147	36.500923
21-09-08 16:20	1	36.993256	36.477097	36.610798
21-09-08 16:30	1	36.953785	36.67904	36.391243
21-09-08 16:40	1	36.388294	37.001484	36.38498
21-09-08 16:50	1	36.138084	37.05936	36.52646
21-09-08 17:00	1	36.32952	37.225353	36.50343
21-09-08 17:10	1	36.275227	37.442158	36.842003
21-09-08 17:20	1	36.43691	37.468525	37.114723
21-09-08 17:30	1	36.897324	37.42058	36.75654
21-09-08 17:40	1	36.660877	37.387856	36.723003
21-09-08 17:50	1	36.757256	37.445213	37.067326
21-09-08 18:00	1	36.97423	37.476902	37.134274
21-09-08 18:10	1	37.1014	37.40001	37.163754
21-09-08 18:20	1	37.14039	37.378548	37.241554
21-09-08 18:30	1	36.818012	37.289757	36.997185
21-09-08 18:40	1	37.022972	37.27807	37.01586
21-09-08 18:50	1	36.944504	36.864025	37.209724
21-09-08 19:00	1	37.00938	37.007683	36.729607
21-09-08 19:10	1	36.15351	37.099895	36.978386
21-09-08 19:20	1	36.535503	36.845524	36.800457
21-09-08 19:30	1	36.868946	37.172802	36.831543
21-09-08 19:40	1	36.609715	37.262146	37.15464
21-09-08 19:50	1	36.503258	37.36559	37.112602
21-09-08 20:00	1	36.776424	37.39965	37.120354
21-09-08 20:10	1	36.92469	37.26653	37.04194
21-09-08 20:20	1	36.94691	37.071175	36.97519
21-09-08 20:30	1	36.822357	37.309162	37.060432
21-09-08 20:40	1	37.018967	37.39231	37.372086
21-09-08 20:50	1	37.165874	37.30623	37.45207
21-09-08 21:00	1	36.5965	37.29378	37.338898
21-09-08 21:10	1	36.64559	37.208553	37.354877
21-09-08 21:20	1	36.887245	37.298756	37.39303
21-09-08 21:30	1	36.651604	37.453964	37.368828
21-09-08 21:40	1	36.90139	37.51136	36.87249
21-09-08 21:50	1	37.130726	37.77389	37.351585
21-09-08 22:00	1	37.441055	37.433308	37.275642
21-09-08 22:10	1	37.159218	37.598167	36.752098
21-09-08 22:20	1	37.204063	37.40821	37.048252
21-09-08 22:30	1	37.42154	37.48928	37.188183
21-09-08 22:40	1	37.108994	37.409508	37.073067
21-09-08 22:50	1	37.128517	37.476074	37.037586
21-09-08 23:00	1	37.598083	37.425278	37.10607
21-09-08 23:10	1	37.874714	37.67496	37.173695
21-09-08 23:20	1	38.04837	37.522667	37.27502
21-09-08 23:30	1	38.125603	38.01527	37.305542
21-09-08 23:40	1	38.15103	38.200783	37.28866
21-09-08 23:50	1	38.146606	38.23243	37.31333
21-09-09 00:00	1	38.1605	38.283325	37.429054
21-09-09 00:10	1	38.20025	38.196472	37.351246
21-09-09 00:20	1	38.233223	38.181732	37.471016
21-09-09 00:30	1	38.085068	37.952225	37.670753
21-09-09 00:40	1	37.916626	38.042442	37.44212
21-09-09 00:50	1	38.083763	38.351105	37.67452
21-09-09 01:00	1	38.089165	38.336563	37.530037
21-09-09 01:10	1	37.999104	38.286316	37.553883
21-09-09 01:20	1	37.650486	38.122047	37.80506
21-09-09 01:30	1	37.58922	37.540237	37.615383
21-09-09 01:40	1	37.480705	37.296734	37.42856
21-09-09 01:50	1	37.349815	37.652588	37.42103
21-09-09 02:00	1	37.383522	37.62764	37.415714
21-09-09 02:10	1	37.49698	37.58846	37.538563
21-09-09 02:20	1	37.561317	37.42315	37.355976
21-09-09 02:30	1	37.82796	37.238895	37.47666
21-09-09 02:40	1	38.14517	37.44066	37.528934
21-09-09 02:50	1	38.1534	37.38536	37.329056
21-09-09 03:00	1	38.049103	37.306488	37.44274
21-09-09 03:10	1	37.847145	37.437202	37.69616
21-09-09 03:20	1	37.753437	37.29148	37.778667
21-09-09 03:30	1	37.91181	36.967743	37.67372
21-09-09 03:40	1	37.83075	37.331482	37.86533
21-09-09 03:50	1	37.723263	37.32357	37.49301
21-09-09 04:00	1	38.045925	37.590622	37.232994
21-09-09 04:10	1	37.984352	37.702934	37.075012
21-09-09 04:20	1	38.057655	37.958275	36.74634
21-09-09 04:30	1	37.99357	37.94889	36.884377
21-09-09 04:40	1	37.77453	37.807014	37.041985
21-09-09 04:50	1	37.59175	37.67133	37.096497
21-09-09 05:00	1	37.8711	38.013123	37.39011
21-09-09 05:10	1	38.10366	38.128654	37.421963
21-09-09 05:20	1	38.065376	38.219727	37.777016
21-09-09 05:30	1	38.230972	38.068554	37.816807
21-09-09 05:40	1	38.128075	38.184147	37.496532
21-09-09 05:50	1	38.17459	38.168446	37.63549
21-09-09 06:00	1	37.966137	38.124603	37.58758
21-09-09 06:10	1	37.925354	38.150444	37.54529
21-09-09 06:20	1	37.3419	38.0317	37.5142
21-09-09 06:30	1	37.27869	37.833405	37.491764
21-09-09 06:40	1	37.312153	37.831238	37.57817
21-09-09 06:50	1	37.495068	38.067223	37.593727
21-09-09 07:00	2	37.218666	37.491962	37.191124
21-09-09 07:10	2	37.13455	37.439083	36.90441
21-09-09 07:20	2	37.242413	37.66635	36.963707
21-09-09 07:30	2	37.30922	37.387794	37.056374
21-09-09 07:40	2	36.75911	37.256916	36.6821
21-09-09 07:50	2	36.583366	37.351486	36.948986
21-09-09 08:00	2	36.661263	37.35339	36.83213
21-09-09 08:10	2	36.716637	36.76471	36.46282
21-09-09 08:20	2	36.95624	36.70577	36.74537
21-09-09 08:30	2	36.59316	36.828197	37.17598
21-09-09 08:40	2	36.46102	36.725887	37.13082
21-09-09 08:50	2	36.484825	36.82654	37.041264
21-09-09 09:00	2	36.793083	36.603508	36.76405
21-09-09 09:10	2	36.55055	36.52613	36.42764
21-09-09 09:20	2	36.521484	36.48344	36.71793
21-09-09 09:30	2	36.708916	36.591652	37.088764
21-09-09 09:40	2	36.73663	36.96479	37.08725
21-09-09 09:50	2	36.54181	37.095284	37.077454
21-09-09 10:00	2	36.584972	37.047672	37.135582
21-09-09 10:10	2	36.717846	36.45193	36.821583
21-09-09 10:20	2	36.293	36.775455	36.739693
21-09-09 10:30	2	36.448723	36.79203	36.602013
21-09-09 10:40	2	36.432434	36.56591	36.169945
21-09-09 10:50	2	36.38167	36.971718	36.417915
21-09-09 11:00	2	36.674847	37.11958	36.50168
21-09-09 11:10	2	37.06801	37.408745	36.290066
21-09-09 11:20	2	37.017143	37.409676	36.121803
21-09-09 11:30	2	36.905945	37.283787	36.470024
21-09-09 11:40	2	36.731647	36.979942	36.755554
21-09-09 11:50	2	36.806034	36.7738	36.8673
21-09-09 12:00	2	37.168934	37.079918	36.275913
21-09-09 12:10	2	37.303932	36.61393	36.776615
21-09-09 12:20	2	37.102436	36.600037	36.420147
21-09-09 12:30	2	36.79101	36.559387	36.5149
21-09-09 12:40	2	36.4757	36.57679	36.363598
21-09-09 12:50	2	36.666603	36.56845	36.674644
21-09-09 13:00	2	36.97132	36.757786	36.743263
21-09-09 13:10	2	37.036915	36.189415	36.60035
21-09-09 13:20	2	37.201347	36.507957	36.402992
21-09-09 13:30	2	37.17953	36.662758	36.713894
21-09-09 13:40	2	37.040314	36.990322	36.69416
21-09-09 13:50	2	36.979076	37.029324	36.740013
21-09-09 14:00	2	36.86796	36.634514	36.44796
21-09-09 14:10	2	36.846355	36.485344	36.60515
21-09-09 14:20	2	36.472027	36.489834	36.450497
21-09-09 14:30	2	36.572514	36.46444	36.418034
21-09-09 14:40	2	36.72403	36.33709	36.653435
21-09-09 14:50	2	36.341183	36.501823	36.48367
21-09-09 15:00	2	36.555138	36.827488	36.45578
21-09-09 15:10	2	36.668312	37.127815	36.53309
21-09-09 15:20	2	36.388092	36.98482	36.398403
21-09-09 15:30	2	36.80535	36.67802	36.590954
21-09-09 15:40	2	36.704796	36.57351	36.42711
21-09-09 15:50	2	36.889416	36.93379	36.841335
21-09-09 16:00	2	36.832806	36.389656	37.08616
21-09-09 16:10	2	36.710083	36.672432	36.88201
21-09-09 16:20	2	36.511204	36.72107	37.09458
21-09-09 16:30	2	36.426712	36.779278	36.964043
21-09-09 16:40	2	36.830544	36.871662	37.015648
21-09-09 16:50	2	36.813133	37.141125	37.053974
21-09-09 17:00	2	37.065495	36.977203	37.231846
21-09-09 17:10	2	36.831993	36.836506	37.28347
21-09-09 17:20	2	36.63904	36.209908	37.088078
21-09-09 17:30	2	36.83766	36.330177	37.17069
21-09-09 17:40	2	36.65795	36.393658	36.967186
21-09-09 17:50	2	36.788986	36.81458	36.91156
21-09-09 18:00	2	36.721054	36.969643	36.992012
21-09-09 18:10	2	36.442787	37.11991	37.301746
21-09-09 18:20	2	36.443268	37.306908	37.36228
21-09-09 18:30	2	36.442917	37.19983	37.22224
21-09-09 18:40	2	36.83575	37.1223	36.972523
21-09-09 18:50	2	36.6296	37.130985	36.839348
21-09-09 19:00	2	36.736782	37.304283	36.788948
21-09-09 19:10	2	36.76842	36.997593	36.73791
21-09-09 19:20	2	36.900677	36.927105	36.699993
21-09-09 19:30	2	36.900845	37.28054	36.88044
21-09-09 19:40	2	37.09621	37.339287	37.101463
21-09-09 19:50	2	37.21867	37.617905	37.045673
21-09-09 20:00	2	37.265266	37.20866	37.23049
21-09-09 20:10	2	37.170128	37.398655	37.104504
21-09-09 20:20	2	37.12838	37.39843	37.393597
21-09-09 20:30	2	37.26264	37.32317	37.44034
21-09-09 20:40	2	37.14412	37.410683	37.12922
21-09-09 20:50	2	37.21839	37.394302	37.298363
21-09-09 21:00	2	36.7427	37.332737	37.710537
21-09-09 21:10	2	37.086544	37.371433	37.723724
21-09-09 21:20	2	37.111977	37.68944	37.680534
21-09-09 21:30	2	37.17261	37.82728	37.597706
21-09-09 21:40	2	37.501778	37.521893	37.386665
21-09-09 21:50	2	37.396526	37.459885	37.550858
21-09-09 22:00	2	37.426773	37.39454	37.36914
21-09-09 22:10	2	37.391167	37.65026	37.22769
21-09-09 22:20	2	37.270042	37.5946	37.14524
21-09-09 22:30	2	37.52227	37.29134	37.247627
21-09-09 22:40	2	37.53329	37.494095	37.25944
21-09-09 22:50	2	37.799187	37.595284	37.179466
21-09-09 23:00	2	37.51437	37.473835	37.10823
21-09-09 23:10	2	37.73307	37.72701	37.607853
21-09-09 23:20	2	37.78962	37.832985	37.48092
21-09-09 23:30	2	37.854248	37.557415	37.30962
21-09-09 23:40	2	37.55202	37.78265	37.415886
21-09-09 23:50	2	37.85489	38.14699	37.4117
21-09-10 00:00	2	38.142464	38.282757	37.15056
21-09-10 00:10	2	38.171543	38.160122	37.310486
21-09-10 00:20	2	38.13047	38.094322	37.234993
21-09-10 00:30	2	38.10035	38.07019	37.35369
21-09-10 00:40	2	37.706123	38.307667	37.914806
21-09-10 00:50	2	37.9831	38.384926	37.953716
21-09-10 01:00	2	38.11712	38.48135	38.077465
21-09-10 01:10	2	37.98003	38.429073	37.893356
21-09-10 01:20	2	37.866463	38.43679	37.99819
21-09-10 01:30	2	37.514034	37.744728	38.03498
21-09-10 01:40	2	37.494926	37.549103	38.410683
21-09-10 01:50	2	37.287098	37.63392	38.131756
21-09-10 02:00	2	37.269127	37.777687	37.67684
21-09-10 02:10	2	37.469124	37.553802	37.5626
21-09-10 02:20	2	37.420265	37.496544	37.41547
21-09-10 02:30	2	37.5599	37.87738	37.45229
21-09-10 02:40	2	37.971645	37.605793	36.923527
21-09-10 02:50	2	38.104115	37.521873	37.079205
21-09-10 03:00	2	38.08536	37.48498	37.09422
21-09-10 03:10	2	37.672775	37.77476	37.007088
21-09-10 03:20	2	37.85862	37.70068	37.073647
21-09-10 03:30	2	38.0633	37.43167	37.04276
21-09-10 03:40	2	38.035183	37.60506	37.456505
21-09-10 03:50	2	37.688732	38.08683	37.549076
21-09-10 04:00	2	37.510307	37.969147	37.63025
21-09-10 04:10	2	37.58071	38.237675	37.93966
21-09-10 04:20	2	38.145313	38.201694	37.937214
21-09-10 04:30	2	38.019073	38.117065	37.744846
21-09-10 04:40	2	37.65656	38.189938	38.03638
21-09-10 04:50	2	37.874413	38.40761	38.073338
21-09-10 05:00	2	38.12417	38.447502	37.992874
21-09-10 05:10	2	37.91872	38.39021	38.48224
21-09-10 05:20	2	37.94245	37.86357	38.104618
21-09-10 05:30	2	37.896584	38.091145	37.7829
21-09-10 05:40	2	38.13839	38.33793	37.889313
21-09-10 05:50	2	38.11228	38.214634	37.745213
21-09-10 06:00	2	38.106697	38.075424	37.598286
21-09-10 06:10	2	38.02771	38.05206	37.73116
21-09-10 06:20	2	37.960686	38.059895	37.642704
21-09-10 06:30	2	37.65969	37.91764	37.55821
21-09-10 06:40	2	37.83361	37.935276	37.977192
21-09-10 06:50	2	37.671124	37.770077	37.668446
21-09-10 07:00	3	37.17381	37.645184	37.16002
21-09-10 07:10	3	36.88326	37.716484	36.98394
21-09-10 07:20	3	37.001167	37.23098	36.90509
21-09-10 07:30	3	36.847816	36.854164	36.59766
21-09-10 07:40	3	36.866302	37.04873	37.017536
21-09-10 07:50	3	36.667767	36.8387	37.120934
21-09-10 08:00	3	36.819973	36.958904	37.08454
21-09-10 08:10	3	37.043007	37.111107	37.067196
21-09-10 08:20	3	37.01115	37.189888	37.052746
21-09-10 08:30	3	36.605904	36.77534	36.865856
21-09-10 08:40	3	36.456043	37.11641	36.558548
21-09-10 08:50	3	36.190186	36.851074	36.677586
21-09-10 09:00	3	36.335033	36.679752	36.5541
21-09-10 09:10	3	36.438698	36.6986	36.49556
21-09-10 09:20	3	36.53224	36.541252	36.40039
21-09-10 09:30	3	36.422935	36.531055	36.417152
21-09-10 09:40	3	36.319237	36.70897	36.572437
21-09-10 09:50	3	36.73664	36.601147	36.44889
21-09-10 10:00	3	36.909004	36.52195	36.360752
21-09-10 10:10	3	36.724808	36.410236	36.508484
21-09-10 10:20	3	36.530983	36.336113	36.559505
21-09-10 10:30	3	36.480774	36.419437	36.6041
21-09-10 10:40	3	36.539494	36.698563	36.563385
21-09-10 10:50	3	37.09628	36.982655	36.02068
21-09-10 11:00	3	37.411854	37.29082	36.399147
21-09-10 11:10	3	37.56202	37.391205	36.372112
21-09-10 11:20	3	37.1565	37.507324	36.57267
21-09-10 11:30	3	36.823418	37.495243	36.324657
21-09-10 11:40	3	37.178577	36.783737	36.510494
21-09-10 11:50	3	37.12299	36.405727	36.707966
21-09-10 12:00	3	36.691307	36.45469	36.434395
21-09-10 12:10	3	36.275826	36.42987	36.274555
21-09-10 12:20	3	37.031006	37.16995	37.036354
21-09-10 12:30	3	37.677315	37.89279	37.503395
21-09-10 12:40	3	37.668877	37.85696	37.407528
21-09-10 12:50	3	37.529034	37.586773	37.302113
21-09-10 13:00	3	37.48899	37.58451	37.022152
21-09-10 13:10	3	37.2734	37.706158	37.3409
21-09-10 13:20	3	37.00924	37.24605	37.242615
21-09-10 13:30	3	36.523216	36.82232	36.794544
21-09-10 13:40	3	36.480446	36.939068	36.36318
21-09-10 13:50	3	36.345497	36.969856	36.246544
21-09-10 14:00	3	36.680367	37.16092	36.56277
21-09-10 14:10	3	36.852272	37.29051	36.74992
21-09-10 14:20	3	36.88716	36.74118	36.627594
21-09-10 14:30	3	36.577915	36.72654	36.603256
21-09-10 14:40	3	36.552383	36.799614	36.485157
21-09-10 14:50	3	36.546253	36.68719	36.27199
21-09-10 15:00	3	36.417503	36.997128	36.132195
21-09-10 15:10	3	36.48984	36.894478	36.555275
21-09-10 15:20	3	36.51064	36.855385	36.963646
21-09-10 15:30	3	36.89968	37.0997	37.037346
21-09-10 15:40	3	36.83301	37.06139	36.481358
21-09-10 15:50	3	36.50921	36.90423	36.491932
21-09-10 16:00	3	36.47375	36.78085	36.615425
21-09-10 16:10	3	36.53467	36.511444	36.881847
21-09-10 16:20	3	36.61767	36.915627	36.57676
21-09-10 16:30	3	36.519356	37.017395	36.462624
21-09-10 16:40	3	36.49642	36.70658	35.805405
21-09-10 16:50	3	36.477028	36.860844	36.543602
21-09-10 17:00	3	36.51026	37.181053	36.650944
21-09-10 17:10	3	36.294537	36.741367	36.641567
21-09-10 17:20	3	36.06567	36.75328	36.613716
21-09-10 17:30	3	36.25944	36.89608	36.746723
21-09-10 17:40	3	36.709106	36.9787	36.67925
21-09-10 17:50	3	36.539764	37.045616	36.67067
21-09-10 18:00	3	36.89162	36.66739	36.656868
21-09-10 18:10	3	36.72225	36.78534	36.859535
21-09-10 18:20	3	36.567894	36.975292	36.98144
21-09-10 18:30	3	36.466316	36.962658	36.98617
21-09-10 18:40	3	36.534203	37.0441	36.923466
21-09-10 18:50	3	37.201977	37.013264	36.5397
21-09-10 19:00	3	36.832462	36.975433	36.67464
21-09-10 19:10	3	36.6186	37.212234	37.173985
21-09-10 19:20	3	36.598953	37.484566	37.38221
21-09-10 19:30	3	36.79229	37.37686	37.341675
21-09-10 19:40	3	37.11247	37.242943	36.46444
21-09-10 19:50	3	37.23844	37.30581	36.62854
21-09-10 20:00	3	37.20143	37.347157	37.048103
21-09-10 20:10	3	37.08863	37.198235	36.994843
21-09-10 20:20	3	36.951748	37.1293	37.074142
21-09-10 20:30	3	37.057365	37.223145	37.259865
21-09-10 20:40	3	37.17382	37.148712	37.375603
21-09-10 20:50	3	36.87835	37.08087	37.36859
21-09-10 21:00	3	37.149517	37.12502	37.16726
21-09-10 21:10	3	36.919914	37.442997	37.110687
21-09-10 21:20	3	37.018196	37.360706	37.314453
21-09-10 21:30	3	36.86008	37.375084	37.338486
21-09-10 21:40	3	37.110332	37.458294	36.98954
21-09-10 21:50	3	37.04929	37.624046	37.071342
21-09-10 22:00	3	37.50292	37.742786	37.17858
21-09-10 22:10	3	37.762257	37.315582	37.28544
21-09-10 22:20	3	37.950195	37.446598	37.319237
21-09-10 22:30	3	37.62019	37.376328	37.22788
21-09-10 22:40	3	37.106422	37.43478	37.483475
21-09-10 22:50	3	37.265724	37.191048	37.104656
21-09-10 23:00	3	37.482124	37.363804	37.12449
21-09-10 23:10	3	37.54162	37.70681	37.106255
21-09-10 23:20	3	37.60546	37.976627	37.219154
21-09-10 23:30	3	37.775642	37.49186	37.258724
21-09-10 23:40	3	38.02274	37.67422	37.326187
21-09-10 23:50	3	38.087006	38.00168	37.373497
21-09-11 00:00	3	38.11459	38.086983	37.555855
21-09-11 00:10	3	38.1458	37.96157	37.380257
21-09-11 00:20	3	38.185295	38.076298	37.32522
21-09-11 00:30	3	38.13026	38.08884	37.373615
21-09-11 00:40	3	37.89688	38.052834	37.528374
21-09-11 00:50	3	38.045055	38.07409	37.55202
21-09-11 01:00	3	38.042866	37.656445	37.72489
21-09-11 01:10	3	37.789665	37.655632	37.96244
21-09-11 01:20	3	37.84462	37.376343	37.815056
21-09-11 01:30	3	37.558907	37.44213	37.759567
21-09-11 01:40	3	37.547092	37.812263	38.04874
21-09-11 01:50	3	37.407227	38.16041	37.929455
21-09-11 02:00	3	37.58881	37.71372	37.827045
21-09-11 02:10	3	37.985443	37.54675	37.919502
21-09-11 02:20	3	38.014473	37.437004	37.76256
21-09-11 02:30	3	38.075813	37.673363	38.040627
21-09-11 02:40	3	37.940945	37.37057	37.72298
21-09-11 02:50	3	37.571304	37.378925	37.493748
21-09-11 03:00	3	37.51254	37.41924	37.358845
21-09-11 03:10	3	37.896713	37.51765	37.270523
21-09-11 03:20	3	37.6384	37.772663	37.130707
21-09-11 03:30	3	37.345436	37.683968	37.114937
21-09-11 03:40	3	37.24963	37.921303	37.298306
21-09-11 03:50	3	37.492104	37.9208	37.253757
21-09-11 04:00	3	37.872795	38.038193	37.19806
21-09-11 04:10	3	38.07147	38.16919	37.275723
21-09-11 04:20	3	38.152702	38.11065	37.226295
21-09-11 04:30	3	37.978798	38.044445	37.00881
21-09-11 04:40	3	38.087643	37.92931	37.34531
21-09-11 04:50	3	38.14811	37.966522	37.36867
21-09-11 05:00	3	38.291206	38.14687	37.32305
21-09-11 05:10	3	38.45048	38.48633	37.682823
21-09-11 05:20	3	38.26972	38.460922	37.910286
21-09-11 05:30	3	38.264748	38.247005	37.828644
21-09-11 05:40	3	38.299126	38.136276	37.564426
21-09-11 05:50	3	38.095055	38.195393	37.577904
21-09-11 06:00	3	38.198906	37.96688	37.486908
21-09-11 06:10	3	38.128944	37.920815	37.609695
21-09-11 06:20	3	38.160965	37.98443	37.764378
21-09-11 06:30	3	38.022484	37.74418	37.707634
21-09-11 06:40	3	37.709427	37.48852	37.73274
21-09-11 06:50	3	37.344707	37.46024	37.74958
21-09-11 07:00	4	37.08108	37.47439	37.52537
21-09-11 07:10	4	37.15093	37.383766	37.491722
21-09-11 07:20	4	37.326878	37.23298	37.446663
21-09-11 07:30	4	37.077114	37.109486	37.041504
21-09-11 07:40	4	37.033607	37.08062	36.86615
21-09-11 07:50	4	36.937298	37.16587	37.094078
21-09-11 08:00	4	37.051033	37.20209	37.067574
21-09-11 08:10	4	36.686275	37.22161	36.64404
21-09-11 08:20	4	36.85511	37.268623	36.698906
21-09-11 08:30	4	36.925034	36.84604	36.741295
21-09-11 08:40	4	37.04274	37.060707	37.017662
21-09-11 08:50	4	37.011864	37.18833	37.094257
21-09-11 09:00	4	37.229862	36.471188	36.83027
21-09-11 09:10	4	37.201622	36.57755	36.979084
21-09-11 09:20	4	37.027004	36.838234	36.656635
21-09-11 09:30	4	36.716827	37.04107	36.795895
21-09-11 09:40	4	36.68121	36.67617	37.22757
21-09-11 09:50	4	36.967545	36.752636	37.419655
21-09-11 10:00	4	36.687176	36.974506	37.10841
21-09-11 10:10	4	36.68464	36.944935	36.670067
21-09-11 10:20	4	36.18312	36.940144	36.712757
21-09-11 10:30	4	36.28916	36.993435	36.733864
21-09-11 10:40	4	36.450367	36.95899	36.302513
21-09-11 10:50	4	36.48034	36.650505	36.283165
21-09-11 11:00	4	36.441574	36.82821	36.514313
21-09-11 11:10	4	36.55333	36.985325	36.780888
21-09-11 11:20	4	36.49633	37.32833	36.54282
21-09-11 11:30	4	37.08097	37.396236	36.31978
21-09-11 11:40	4	37.056053	37.412163	36.57241
21-09-11 11:50	4	37.03749	37.482346	36.748737
21-09-11 12:00	4	37.045967	37.085545	36.39223
21-09-11 12:10	4	37.133476	36.819492	36.47213
21-09-11 12:20	4	36.725853	36.656277	36.445187
21-09-11 12:30	4	37.003574	36.57078	36.378654
21-09-11 12:40	4	36.814037	36.747482	36.65487
21-09-11 12:50	4	36.81872	36.97753	36.912327
21-09-11 13:00	4	36.952106	36.96836	36.66793
21-09-11 13:10	4	36.5225	37.008442	36.831818
21-09-11 13:20	4	36.736977	36.843544	36.761845
21-09-11 13:30	4	36.78936	36.65731	36.78057
21-09-11 13:40	4	36.830402	36.534473	36.656456
21-09-11 13:50	4	36.93253	36.416946	36.91269
21-09-11 14:00	4	36.88443	36.610577	36.828396
21-09-11 14:10	4	36.727867	36.609886	36.90197
21-09-11 14:20	4	36.74407	36.791676	36.719574
21-09-11 14:30	4	36.957474	36.307487	36.5128
21-09-11 14:40	4	37.003765	36.6229	36.781868
21-09-11 14:50	4	37.03048	36.791935	36.816376
21-09-11 15:00	4	36.672165	36.417507	36.944576
21-09-11 15:10	4	36.222233	36.29055	37.051342
21-09-11 15:20	4	36.12167	36.495235	36.95707
21-09-11 15:30	4	36.503914	36.8084	36.77234
21-09-11 15:40	4	36.513405	36.800312	36.626133
21-09-11 15:50	4	36.378788	36.99225	36.643124
21-09-11 16:00	4	36.65368	36.684082	36.58605
21-09-11 16:10	4	36.7862	36.65444	36.697872
21-09-11 16:20	4	36.61062	36.714577	36.66145
21-09-11 16:30	4	36.698467	37.1342	36.879982
21-09-11 16:40	4	36.89223	36.84069	37.012432
21-09-11 16:50	4	36.726746	36.31188	37.264977
21-09-11 17:00	4	36.898026	36.51812	37.240772
21-09-11 17:10	4	36.695976	36.90462	37.05636
21-09-11 17:20	4	36.48152	37.073967	36.73707
21-09-11 17:30	4	36.39932	36.88863	36.884384
21-09-11 17:40	4	36.616306	37.157158	37.225548
21-09-11 17:50	4	37.02733	37.18899	37.293083
21-09-11 18:00	4	36.46877	37.256874	37.054672
21-09-11 18:10	4	36.653915	37.08875	36.682213
21-09-11 18:20	4	37.022034	36.84211	36.62511
21-09-11 18:30	4	36.67725	36.50817	36.62742
21-09-11 18:40	4	36.68867	36.662743	36.91874
21-09-11 18:50	4	36.894943	36.700783	36.898262
21-09-11 19:00	4	36.988926	36.681637	36.997658
21-09-11 19:10	4	36.77879	36.82684	36.59704
21-09-11 19:20	4	37.135384	36.951584	36.432064
21-09-11 19:30	4	36.837563	36.984818	37.05847
21-09-11 19:40	4	37.263725	37.43825	37.58064
21-09-11 19:50	4	37.48473	37.62266	37.70036
21-09-11 20:00	4	37.57886	37.79228	37.998787
21-09-11 20:10	4	37.047615	37.38979	37.33361
21-09-11 20:20	4	36.68538	37.33715	37.49751
21-09-11 20:30	4	36.770306	37.379944	37.54878
21-09-11 20:40	4	36.792507	37.39442	37.19126
21-09-11 20:50	4	36.70028	37.30811	37.120167
21-09-11 21:00	4	36.82071	37.282143	36.981575
21-09-11 21:10	4	37.07815	37.153553	37.00796
21-09-11 21:20	4	36.67279	37.312508	37.364315
21-09-11 21:30	4	36.89375	37.594383	37.52193
21-09-11 21:40	4	37.17091	37.7788	37.77514
21-09-11 21:50	4	37.13695	37.530773	37.928722
21-09-11 22:00	4	37.28781	37.364998	37.3973
21-09-11 22:10	4	37.44259	37.39805	37.304634
21-09-11 22:20	4	37.41024	37.390312	37.32044
21-09-11 22:30	4	37.53402	37.48267	37.405785
21-09-11 22:40	4	37.609024	37.577675	37.343246
21-09-11 22:50	4	37.405006	37.657803	37.470795
21-09-11 23:00	4	37.472027	37.742912	37.623222
21-09-11 23:10	4	37.839497	37.361156	37.3621
21-09-11 23:20	4	37.801888	37.33483	37.166298
21-09-11 23:30	4	37.594852	37.377342	37.18765
21-09-11 23:40	4	37.986774	37.73246	37.214134
21-09-11 23:50	4	38.090084	37.76499	37.384483
21-09-12 00:00	4	38.101307	37.95132	37.532673
21-09-12 00:10	4	38.055695	38.11103	37.768803
21-09-12 00:20	4	38.287228	38.374134	38.06768
21-09-12 00:30	4	38.239815	38.24224	38.04622
21-09-12 00:40	4	38.09246	38.17034	37.73282
21-09-12 00:50	4	38.145237	37.95409	37.683174
21-09-12 01:00	4	38.24319	37.913506	37.49987
21-09-12 01:10	4	37.890068	37.872025	37.382362
21-09-12 01:20	4	38.17371	38.44052	37.763947
21-09-12 01:30	4	38.19056	38.517494	38.1969
21-09-12 01:40	4	38.08888	38.48881	38.240303
21-09-12 01:50	4	38.087288	38.190453	38.324493
21-09-12 02:00	4	38.120502	37.898872	37.893604
21-09-12 02:10	4	37.615005	37.993095	37.746284
21-09-12 02:20	4	37.53512	37.437252	37.97291
21-09-12 02:30	4	37.636574	37.408936	38.37379
21-09-12 02:40	4	37.551792	37.39401	38.566795
21-09-12 02:50	4	37.018238	37.517555	38.443348
21-09-12 03:00	4	37.017868	38.462166	38.48465
21-09-12 03:10	4	37.761772	38.723446	38.34071
21-09-12 03:20	4	38.27134	38.494118	38.185127
21-09-12 03:30	4	38.304276	38.336464	38.03002
21-09-12 03:40	4	38.31522	37.983784	38.044903
21-09-12 03:50	4	38.18352	38.304634	38.132957
21-09-12 04:00	4	38.378105	38.25116	38.043705
21-09-12 04:10	4	38.31228	38.054024	37.97561
21-09-12 04:20	4	38.353428	37.997242	37.95575
21-09-12 04:30	4	38.21808	38.15664	37.98231
21-09-12 04:40	4	38.332542	38.15729	38.045815
21-09-12 04:50	4	38.346355	38.157566	37.937393
21-09-12 05:00	4	38.3617	38.052357	37.399292
21-09-12 05:10	4	38.344456	38.116398	37.43767
21-09-12 05:20	4	38.392967	38.12947	37.653465
21-09-12 05:30	4	38.364048	38.181953	37.563374
21-09-12 05:40	4	38.456936	38.281345	37.55317
21-09-12 05:50	4	38.41624	38.420937	37.65554
21-09-12 06:00	4	38.283348	38.301243	37.59365
21-09-12 06:10	4	38.154827	38.124428	37.58372
21-09-12 06:20	4	38.161594	38.238724	37.51829
21-09-12 06:30	4	38.12374	38.32788	37.663635
21-09-12 06:40	4	38.06883	38.29406	37.656082
21-09-12 06:50	4	37.43829	38.08543	37.29375
21-09-12 07:00	5	37.23992	37.64874	37.28831
21-09-12 07:10	5	37.326363	37.40001	37.336075
21-09-12 07:20	5	37.201183	37.332848	37.086323
21-09-12 07:30	5	37.131462	37.285576	36.988888
21-09-12 07:40	5	37.08313	37.190174	37.00331
21-09-12 07:50	5	37.040234	37.143867	36.960114
21-09-12 08:00	5	37.0	37.029778	36.86649
21-09-12 08:10	5	37.00018	37.049187	37.036877
21-09-12 08:20	5	36.756203	36.901173	36.890232
21-09-12 08:30	5	36.686928	36.411892	36.563465
21-09-12 08:40	5	37.083775	36.563553	36.64926
21-09-12 08:50	5	36.496353	36.98534	36.582
21-09-12 09:00	5	36.218185	37.05934	36.60502
21-09-12 09:10	5	36.046783	36.72869	36.62871
21-09-12 09:20	5	36.437176	36.673836	36.792973
21-09-12 09:30	5	36.274982	36.575874	37.045834
21-09-12 09:40	5	36.2819	36.67704	36.428883
21-09-12 09:50	5	36.547367	36.6502	36.529873
21-09-12 10:00	5	36.69322	36.67222	36.390545
21-09-12 10:10	5	36.230076	37.05372	36.673985
21-09-12 10:20	5	36.410343	37.11913	36.59999
21-09-12 10:30	5	36.48905	37.101013	36.600986
21-09-12 10:40	5	36.503	37.311337	36.771233
21-09-12 10:50	5	36.732292	37.13603	36.709995
21-09-12 11:00	5	36.443703	36.724277	36.28928
21-09-12 11:10	5	36.453156	36.875633	36.40656
21-09-12 11:20	5	36.300606	36.883484	36.49834
21-09-12 11:30	5	36.665707	36.681976	36.469208
21-09-12 11:40	5	36.438377	36.465935	36.57598
21-09-12 11:50	5	36.54279	36.346443	36.234333
21-09-12 12:00	5	36.80593	36.30648	36.33612
21-09-12 12:10	5	37.16441	36.64052	36.523537
21-09-12 12:20	5	37.13672	37.10248	36.684986
21-09-12 12:30	5	37.11617	37.29166	36.717278
21-09-12 12:40	5	36.567223	36.422375	36.992958
21-09-12 12:50	5	36.72485	36.692696	37.061058
21-09-12 13:00	5	36.772976	36.790085	37.013557
21-09-12 13:10	5	36.815315	36.8095	36.770607
21-09-12 13:20	5	36.7546	36.995182	36.923668
21-09-12 13:30	5	36.656803	36.62868	36.91855
21-09-12 13:40	5	36.67939	36.506584	37.05929
21-09-12 13:50	5	36.997257	36.760826	36.641674
21-09-12 14:00	5	36.93561	37.045513	36.851463
21-09-12 14:10	5	36.833282	37.18937	36.898956
21-09-12 14:20	5	36.93907	36.879982	36.66254
21-09-12 14:30	5	36.468723	36.977066	36.52452
21-09-12 14:40	5	36.430767	36.908516	36.921135
21-09-12 14:50	5	36.50846	36.458305	36.198166
21-09-12 15:00	5	36.560486	36.579098	36.00821
21-09-12 15:10	5	36.642544	36.663425	36.561752
21-09-12 15:20	5	36.53877	36.865547	36.764515
21-09-12 15:30	5	36.679394	36.7631	36.792423
21-09-12 15:40	5	36.849968	36.713783	36.88919
21-09-12 15:50	5	36.98005	36.702736	36.49607
21-09-12 16:00	5	36.5098	36.72497	36.85296
21-09-12 16:10	5	36.53486	37.081654	36.72182
21-09-12 16:20	5	36.267555	37.159843	36.292816
21-09-12 16:30	5	36.167774	36.900642	36.722008
21-09-12 16:40	5	36.17159	36.438335	36.66039
21-09-12 16:50	5	36.382835	36.53395	36.651653
21-09-12 17:00	5	37.0138	36.622803	36.81479
21-09-12 17:10	5	36.94112	36.7312	36.69961
21-09-12 17:20	5	36.648853	36.896828	36.90107
21-09-12 17:30	5	36.390995	37.131348	36.677246
21-09-12 17:40	5	36.493572	37.029255	36.618645
21-09-12 17:50	5	36.55139	37.065994	36.766106
21-09-12 18:00	5	36.594604	36.968372	36.449993
21-09-12 18:10	5	36.548218	36.811073	36.40019
21-09-12 18:20	5	36.622883	37.159176	36.33985
21-09-12 18:30	5	36.905376	36.29172	36.89705
21-09-12 18:40	5	36.704933	36.17443	37.19169
21-09-12 18:50	5	36.662556	36.25637	37.30266
21-09-12 19:00	5	36.7533	36.538574	36.62264
21-09-12 19:10	5	36.85125	36.988213	36.342934
21-09-12 19:20	5	36.640488	37.00504	36.405647
21-09-12 19:30	5	36.601547	36.93372	36.57094
21-09-12 19:40	5	36.379868	36.913185	37.120426
21-09-12 19:50	5	37.057022	37.365597	37.416115
21-09-12 20:00	5	37.552967	37.696655	37.391808
21-09-12 20:10	5	37.527718	37.837196	37.37219
21-09-12 20:20	5	37.60125	37.249825	36.708855
21-09-12 20:30	5	37.497066	37.170555	36.994743
21-09-12 20:40	5	36.937416	37.242825	37.16543
21-09-12 20:50	5	36.410168	37.356823	37.054684
21-09-12 21:00	5	36.41259	37.33985	37.384396
21-09-12 21:10	5	36.90972	37.16111	37.219765
21-09-12 21:20	5	37.104103	37.310497	37.228855
21-09-12 21:30	5	36.93066	37.500458	37.043365
21-09-12 21:40	5	37.252132	37.626427	37.092556
21-09-12 21:50	5	37.56907	37.730946	37.199875
21-09-12 22:00	5	37.8254	37.736065	37.485954
21-09-12 22:10	5	37.635292	37.880215	37.547283
21-09-12 22:20	5	37.53957	38.01409	37.50835
21-09-12 22:30	5	37.708168	37.737923	37.689953
21-09-12 22:40	5	38.074516	37.552094	37.534653
21-09-12 22:50	5	38.021313	37.469654	37.16095
21-09-12 23:00	5	38.113216	37.656174	37.325325
21-09-12 23:10	5	38.09896	37.68644	37.414997
21-09-12 23:20	5	37.905773	37.656555	37.229218
21-09-12 23:30	5	38.058647	37.538124	37.298435
21-09-12 23:40	5	38.08219	37.990868	37.091934
21-09-12 23:50	5	38.163643	38.277386	37.568165
21-09-13 00:00	5	38.098656	38.40813	37.805965
21-09-13 00:10	5	38.114437	38.39603	37.81892
21-09-13 00:20	5	38.069916	38.41825	38.053185
21-09-13 00:30	5	37.90926	38.51878	38.02986
21-09-13 00:40	5	37.617485	38.356514	38.12847
21-09-13 00:50	5	38.024555	38.112854	38.190453
21-09-13 01:00	5	38.185688	38.077297	38.14126
21-09-13 01:10	5	38.11598	38.14155	38.332092
21-09-13 01:20	5	38.22236	38.006306	38.517136
21-09-13 01:30	5	38.218723	37.738937	38.1087
21-09-13 01:40	5	37.66021	37.934093	38.08783
21-09-13 01:50	5	37.320915	37.314278	38.054085
21-09-13 02:00	5	37.533825	37.35034	38.098824
21-09-13 02:10	5	37.578793	37.437378	37.915985
21-09-13 02:20	5	37.461044	37.38588	37.699177
21-09-13 02:30	5	37.521458	37.95442	38.011196
21-09-13 02:40	5	38.04322	38.37162	38.14798
21-09-13 02:50	5	38.06	38.45662	38.159294
21-09-13 03:00	5	37.96476	38.25709	38.229553
21-09-13 03:10	5	38.1137	38.133797	38.103092
21-09-13 03:20	5	38.1959	38.204845	37.74301
21-09-13 03:30	5	38.253967	38.273922	37.957825
21-09-13 03:40	5	37.997356	38.379295	38.14487
21-09-13 03:50	5	38.15167	38.34999	38.052315
21-09-13 04:00	5	38.168564	37.919273	37.89357
21-09-13 04:10	5	38.132195	37.43964	37.663826
21-09-13 04:20	5	38.01234	37.77596	37.953667
21-09-13 04:30	5	38.05424	38.119026	38.037876
21-09-13 04:40	5	38.21853	38.318535	38.00677
21-09-13 04:50	5	38.337135	38.332436	37.987267
21-09-13 05:00	5	38.18481	38.26748	37.948605
21-09-13 05:10	5	37.92846	38.21813	38.119453
21-09-13 05:20	5	38.129116	38.25178	37.850445
21-09-13 05:30	5	38.31551	38.3756	38.026344
21-09-13 05:40	5	38.251617	38.391922	37.970764
21-09-13 05:50	5	38.07161	38.396328	37.96322
21-09-13 06:00	5	38.11886	38.25086	37.939217
21-09-13 06:10	5	38.07299	38.05583	38.194427
21-09-13 06:20	5	38.041584	38.021545	37.761425
21-09-13 06:30	5	37.64104	38.230488	37.606476
21-09-13 06:40	5	37.051247	38.16883	37.435875
21-09-13 06:50	5	37.08178	37.474895	37.478584
21-09-13 07:00	6	37.008373	37.26594	37.178555
21-09-13 07:10	6	37.056007	37.120525	36.862152
21-09-13 07:20	6	37.0031	37.08998	37.122944
21-09-13 07:30	6	36.90001	36.63934	36.93986
21-09-13 07:40	6	36.942547	36.61468	37.06001
21-09-13 07:50	6	36.93639	36.49705	36.865047
21-09-13 08:00	6	36.622475	36.290344	36.958088
21-09-13 08:10	6	36.487553	36.34085	36.625256
21-09-13 08:20	6	36.681915	36.504684	36.86546
21-09-13 08:30	6	37.06651	36.62968	36.878483
21-09-13 08:40	6	36.752987	36.97569	36.761745
21-09-13 08:50	6	36.68549	36.615852	36.972202
21-09-13 09:00	6	36.51319	36.381493	36.564674
21-09-13 09:10	6	36.72194	36.402885	36.26398
21-09-13 09:20	6	36.994705	36.743824	36.42705
21-09-13 09:30	6	36.70001	36.968117	36.84771
21-09-13 09:40	6	36.790867	36.921352	36.755726
21-09-13 09:50	6	36.527157	36.6587	36.421608
21-09-13 10:00	6	36.598373	36.762203	36.5
21-09-13 10:10	6	not_recorded	not_recorded	not_recorded
21-09-13 10:20	6	not_recorded	not_recorded	not_recorded
21-09-13 10:30	6	not_recorded	not_recorded	not_recorded
21-09-13 10:40	6	not_recorded	not_recorded	not_recorded
21-09-13 10:50	6	not_recorded	not_recorded	not_recorded
21-09-13 11:00	6	not_recorded	not_recorded	not_recorded
21-09-13 11:10	6	not_recorded	not_recorded	not_recorded
21-09-13 11:20	6	not_recorded	not_recorded	not_recorded
21-09-13 11:30	6	not_recorded	not_recorded	not_recorded
21-09-13 11:40	6	not_recorded	not_recorded	not_recorded
21-09-13 11:50	6	not_recorded	not_recorded	not_recorded
21-09-13 12:00	6	not_recorded	not_recorded	not_recorded
21-09-13 12:10	6	not_recorded	not_recorded	not_recorded
21-09-13 12:20	6	not_recorded	not_recorded	not_recorded
21-09-13 12:30	6	not_recorded	not_recorded	not_recorded
21-09-13 12:40	6	not_recorded	not_recorded	not_recorded
21-09-13 12:50	6	not_recorded	not_recorded	not_recorded
21-09-13 13:00	6	not_recorded	not_recorded	not_recorded
21-09-13 13:10	6	not_recorded	not_recorded	not_recorded
21-09-13 13:20	6	not_recorded	not_recorded	not_recorded
21-09-13 13:30	6	not_recorded	not_recorded	not_recorded
21-09-13 13:40	6	not_recorded	not_recorded	not_recorded
21-09-13 13:50	6	not_recorded	not_recorded	not_recorded
21-09-13 14:00	6	not_recorded	not_recorded	not_recorded
21-09-13 14:10	6	not_recorded	not_recorded	not_recorded
21-09-13 14:20	6	not_recorded	not_recorded	not_recorded
21-09-13 14:30	6	not_recorded	not_recorded	not_recorded
21-09-13 14:40	6	not_recorded	not_recorded	not_recorded
21-09-13 14:50	6	not_recorded	not_recorded	not_recorded
21-09-13 15:00	6	not_recorded	not_recorded	not_recorded
21-09-13 15:10	6	not_recorded	not_recorded	not_recorded
21-09-13 15:20	6	not_recorded	not_recorded	not_recorded
21-09-13 15:30	6	not_recorded	not_recorded	not_recorded
21-09-13 15:40	6	not_recorded	not_recorded	not_recorded
21-09-13 15:50	6	not_recorded	not_recorded	not_recorded
21-09-13 16:00	6	not_recorded	not_recorded	not_recorded
21-09-13 16:10	6	not_recorded	not_recorded	not_recorded
21-09-13 16:20	6	not_recorded	not_recorded	not_recorded
21-09-13 16:30	6	not_recorded	not_recorded	not_recorded
21-09-13 16:40	6	not_recorded	not_recorded	not_recorded
21-09-13 16:50	6	not_recorded	not_recorded	not_recorded
21-09-13 17:00	6	not_recorded	not_recorded	not_recorded
21-09-13 17:10	6	not_recorded	not_recorded	not_recorded
21-09-13 17:20	6	not_recorded	not_recorded	not_recorded
21-09-13 17:30	6	not_recorded	not_recorded	not_recorded
21-09-13 17:40	6	not_recorded	not_recorded	not_recorded
21-09-13 17:50	6	not_recorded	not_recorded	not_recorded
21-09-13 18:00	6	not_recorded	not_recorded	not_recorded
21-09-13 18:10	6	not_recorded	not_recorded	not_recorded
21-09-13 18:20	6	not_recorded	not_recorded	not_recorded
21-09-13 18:30	6	not_recorded	not_recorded	not_recorded
21-09-13 18:40	6	not_recorded	not_recorded	not_recorded
21-09-13 18:50	6	not_recorded	not_recorded	not_recorded
21-09-13 19:00	6	not_recorded	not_recorded	not_recorded
21-09-13 19:10	6	not_recorded	not_recorded	not_recorded
21-09-13 19:20	6	not_recorded	not_recorded	not_recorded
21-09-13 19:30	6	not_recorded	not_recorded	not_recorded
21-09-13 19:40	6	not_recorded	not_recorded	not_recorded
21-09-13 19:50	6	not_recorded	not_recorded	not_recorded
21-09-13 20:00	6	not_recorded	not_recorded	not_recorded
21-09-13 20:10	6	not_recorded	not_recorded	not_recorded
21-09-13 20:20	6	not_recorded	not_recorded	not_recorded
21-09-13 20:30	6	not_recorded	not_recorded	not_recorded
21-09-13 20:40	6	not_recorded	not_recorded	not_recorded
21-09-13 20:50	6	not_recorded	not_recorded	not_recorded
21-09-13 21:00	6	not_recorded	not_recorded	not_recorded
21-09-13 21:10	6	not_recorded	not_recorded	not_recorded
21-09-13 21:20	6	not_recorded	not_recorded	not_recorded
21-09-13 21:30	6	not_recorded	not_recorded	not_recorded
21-09-13 21:40	6	not_recorded	not_recorded	not_recorded
21-09-13 21:50	6	not_recorded	not_recorded	not_recorded
21-09-13 22:00	6	not_recorded	not_recorded	not_recorded
21-09-13 22:10	6	not_recorded	not_recorded	not_recorded
21-09-13 22:20	6	not_recorded	not_recorded	not_recorded
21-09-13 22:30	6	not_recorded	not_recorded	not_recorded
21-09-13 22:40	6	not_recorded	not_recorded	not_recorded
21-09-13 22:50	6	not_recorded	not_recorded	not_recorded
21-09-13 23:00	6	not_recorded	not_recorded	not_recorded
21-09-13 23:10	6	not_recorded	not_recorded	not_recorded
21-09-13 23:20	6	not_recorded	not_recorded	not_recorded
21-09-13 23:30	6	not_recorded	not_recorded	not_recorded
21-09-13 23:40	6	not_recorded	not_recorded	not_recorded
21-09-13 23:50	6	not_recorded	not_recorded	not_recorded
21-09-14 00:00	6	not_recorded	not_recorded	not_recorded
21-09-14 00:10	6	not_recorded	not_recorded	not_recorded
21-09-14 00:20	6	not_recorded	not_recorded	not_recorded
21-09-14 00:30	6	not_recorded	not_recorded	not_recorded
21-09-14 00:40	6	not_recorded	not_recorded	not_recorded
21-09-14 00:50	6	not_recorded	not_recorded	not_recorded
21-09-14 01:00	6	not_recorded	not_recorded	not_recorded
21-09-14 01:10	6	not_recorded	not_recorded	not_recorded
21-09-14 01:20	6	not_recorded	not_recorded	not_recorded
21-09-14 01:30	6	not_recorded	not_recorded	not_recorded
21-09-14 01:40	6	not_recorded	not_recorded	not_recorded
21-09-14 01:50	6	not_recorded	not_recorded	not_recorded
21-09-14 02:00	6	not_recorded	not_recorded	not_recorded
21-09-14 02:10	6	not_recorded	not_recorded	not_recorded
21-09-14 02:20	6	not_recorded	not_recorded	not_recorded
21-09-14 02:30	6	not_recorded	not_recorded	not_recorded
21-09-14 02:40	6	not_recorded	not_recorded	not_recorded
21-09-14 02:50	6	not_recorded	not_recorded	not_recorded
21-09-14 03:00	6	not_recorded	not_recorded	not_recorded
21-09-14 03:10	6	not_recorded	not_recorded	not_recorded
21-09-14 03:20	6	not_recorded	not_recorded	not_recorded
21-09-14 03:30	6	not_recorded	not_recorded	not_recorded
21-09-14 03:40	6	not_recorded	not_recorded	not_recorded
21-09-14 03:50	6	not_recorded	not_recorded	not_recorded
21-09-14 04:00	6	not_recorded	not_recorded	not_recorded
21-09-14 04:10	6	not_recorded	not_recorded	not_recorded
21-09-14 04:20	6	not_recorded	not_recorded	not_recorded
21-09-14 04:30	6	not_recorded	not_recorded	not_recorded
21-09-14 04:40	6	not_recorded	not_recorded	not_recorded
21-09-14 04:50	6	not_recorded	not_recorded	not_recorded
21-09-14 05:00	6	not_recorded	not_recorded	not_recorded
21-09-14 05:10	6	not_recorded	not_recorded	not_recorded
21-09-14 05:20	6	not_recorded	not_recorded	not_recorded
21-09-14 05:30	6	not_recorded	not_recorded	not_recorded
21-09-14 05:40	6	not_recorded	not_recorded	not_recorded
21-09-14 05:50	6	not_recorded	not_recorded	not_recorded
21-09-14 06:00	6	not_recorded	not_recorded	not_recorded
21-09-14 06:10	6	not_recorded	not_recorded	not_recorded
21-09-14 06:20	6	not_recorded	not_recorded	not_recorded
21-09-14 06:30	6	not_recorded	not_recorded	not_recorded
21-09-14 06:40	6	not_recorded	not_recorded	not_recorded
21-09-14 06:50	6	not_recorded	not_recorded	not_recorded
