# Supplementary material for: Rodent home cage monitoring for preclinical safety pharmacology assessment: results of a multi-company validation evaluating nonclinical and clinical data from three compounds
Source: Front Toxicol. 2025 Nov 5;7:1655330. doi: 10.3389/ftox.2025.1655330 (PMC12626872; doi:10.3389/ftox.2025.1655330)
Supplement: Supplementary file 1 [file DataSheet1.zip › GSK/GSK_Temperature_VEH_Cage-2.csv]

timestamp	day_index	985141003627869	985141003627870	985141003627921
21-09-13 07:00	-4	not_recorded	not_recorded	not_recorded
21-09-13 07:10	-4	not_recorded	not_recorded	not_recorded
21-09-13 07:20	-4	not_recorded	not_recorded	not_recorded
21-09-13 07:30	-4	not_recorded	not_recorded	not_recorded
21-09-13 07:40	-4	not_recorded	not_recorded	not_recorded
21-09-13 07:50	-4	not_recorded	not_recorded	not_recorded
21-09-13 08:00	-4	not_recorded	not_recorded	not_recorded
21-09-13 08:10	-4	not_recorded	not_recorded	not_recorded
21-09-13 08:20	-4	not_recorded	not_recorded	not_recorded
21-09-13 08:30	-4	not_recorded	not_recorded	not_recorded
21-09-13 08:40	-4	not_recorded	not_recorded	not_recorded
21-09-13 08:50	-4	not_recorded	not_recorded	not_recorded
21-09-13 09:00	-4	not_recorded	not_recorded	not_recorded
21-09-13 09:10	-4	not_recorded	not_recorded	not_recorded
21-09-13 09:20	-4	not_recorded	not_recorded	not_recorded
21-09-13 09:30	-4	not_recorded	not_recorded	not_recorded
21-09-13 09:40	-4	not_recorded	not_recorded	not_recorded
21-09-13 09:50	-4	not_recorded	not_recorded	not_recorded
21-09-13 10:00	-4	38.010185	36.70001	37.40001
21-09-13 10:10	-4	38.182053	37.17863	37.88739
21-09-13 10:20	-4	38.160225	37.48417	38.04572
21-09-13 10:30	-4	38.161125	37.582924	38.118935
21-09-13 10:40	-4	38.240112	37.78631	38.150978
21-09-13 10:50	-4	37.93415	37.793583	38.11169
21-09-13 11:00	-4	37.75731	37.547375	38.06762
21-09-13 11:10	-4	37.307087	37.612934	37.967506
21-09-13 11:20	-4	37.505043	37.050335	37.65249
21-09-13 11:30	-4	37.345005	36.998623	37.474476
21-09-13 11:40	-4	37.25281	37.116997	37.272488
21-09-13 11:50	-4	37.13853	36.978886	37.16163
21-09-13 12:00	-4	36.897774	36.556015	37.381577
21-09-13 12:10	-4	36.988747	36.396263	37.10062
21-09-13 12:20	-4	37.48534	36.733315	37.01455
21-09-13 12:30	-4	37.06438	36.64337	36.92591
21-09-13 12:40	-4	36.70333	36.74632	36.87622
21-09-13 12:50	-4	36.73713	36.839397	36.95119
21-09-13 13:00	-4	37.01521	36.977623	36.914623
21-09-13 13:10	-4	36.89767	36.722885	36.729317
21-09-13 13:20	-4	36.864502	36.787334	36.612694
21-09-13 13:30	-4	36.977745	36.674583	36.808266
21-09-13 13:40	-4	37.083984	37.086334	36.808132
21-09-13 13:50	-4	37.00257	36.47616	36.801777
21-09-13 14:00	-4	36.73012	36.58551	36.910378
21-09-13 14:10	-4	37.110767	36.701817	36.780712
21-09-13 14:20	-4	36.602543	36.779316	36.84713
21-09-13 14:30	-4	36.682415	36.73538	36.898323
21-09-13 14:40	-4	36.697346	36.690025	36.379066
21-09-13 14:50	-4	36.696785	36.47533	36.388054
21-09-13 15:00	-4	36.827156	36.434967	36.528847
21-09-13 15:10	-4	36.98173	36.087517	36.71435
21-09-13 15:20	-4	36.98452	36.77358	36.83493
21-09-13 15:30	-4	36.96698	36.730236	36.99868
21-09-13 15:40	-4	36.90837	36.747517	36.88729
21-09-13 15:50	-4	36.83999	36.499645	36.75646
21-09-13 16:00	-4	36.577404	36.394524	36.600704
21-09-13 16:10	-4	36.381615	36.306145	36.628807
21-09-13 16:20	-4	36.357235	36.61229	36.57688
21-09-13 16:30	-4	36.569557	37.072144	36.460667
21-09-13 16:40	-4	36.986572	37.16353	36.897877
21-09-13 16:50	-4	37.17574	36.89509	36.895313
21-09-13 17:00	-4	37.10946	37.01866	37.096184
21-09-13 17:10	-4	37.12701	36.893353	37.197372
21-09-13 17:20	-4	37.053185	36.64842	36.75279
21-09-13 17:30	-4	37.14384	36.365383	36.97657
21-09-13 17:40	-4	37.21848	36.457573	36.764168
21-09-13 17:50	-4	37.26288	36.79916	37.035995
21-09-13 18:00	-4	37.08144	36.83129	36.93586
21-09-13 18:10	-4	36.894287	36.601784	37.117874
21-09-13 18:20	-4	37.04911	37.127316	37.04309
21-09-13 18:30	-4	37.12958	37.22503	37.278893
21-09-13 18:40	-4	37.18413	37.412495	37.236847
21-09-13 18:50	-4	37.1561	37.16855	37.12052
21-09-13 19:00	-4	37.099438	37.228516	36.81974
21-09-13 19:10	-4	37.00776	37.294796	36.92794
21-09-13 19:20	-4	37.004547	36.817238	36.677174
21-09-13 19:30	-4	36.963936	36.82763	36.685104
21-09-13 19:40	-4	37.20974	36.95945	36.999794
21-09-13 19:50	-4	37.394173	37.179413	37.218636
21-09-13 20:00	-4	37.489815	37.180122	37.17692
21-09-13 20:10	-4	37.480038	37.07753	37.10868
21-09-13 20:20	-4	37.369026	37.128166	37.026806
21-09-13 20:30	-4	37.560005	37.35823	37.094826
21-09-13 20:40	-4	37.339672	36.933296	37.166374
21-09-13 20:50	-4	37.583714	37.1345	37.12574
21-09-13 21:00	-4	37.41474	37.151234	37.19905
21-09-13 21:10	-4	37.60874	37.47628	37.09784
21-09-13 21:20	-4	37.598373	37.41812	37.08012
21-09-13 21:30	-4	37.678825	37.515194	37.151054
21-09-13 21:40	-4	37.703705	37.65802	37.138084
21-09-13 21:50	-4	37.541443	37.308365	37.098686
21-09-13 22:00	-4	37.518147	36.94914	37.14501
21-09-13 22:10	-4	37.23238	37.26681	36.901207
21-09-13 22:20	-4	37.365948	37.33659	36.87754
21-09-13 22:30	-4	37.317066	37.075516	37.059105
21-09-13 22:40	-4	37.22836	37.163097	37.27733
21-09-13 22:50	-4	37.21177	37.24194	37.227406
21-09-13 23:00	-4	37.30111	37.005413	37.14208
21-09-13 23:10	-4	37.464565	37.219074	37.593475
21-09-13 23:20	-4	37.476856	37.102978	37.82875
21-09-13 23:30	-4	37.494358	36.81708	37.664562
21-09-13 23:40	-4	37.60669	37.097744	37.49558
21-09-13 23:50	-4	37.598156	37.448788	37.601944
21-09-14 00:00	-4	37.802166	37.16673	37.56721
21-09-14 00:10	-4	38.003033	37.292442	37.382034
21-09-14 00:20	-4	37.94061	37.52673	37.563362
21-09-14 00:30	-4	38.081448	37.217915	37.584656
21-09-14 00:40	-4	38.14626	37.086105	37.665768
21-09-14 00:50	-4	38.398724	37.20609	38.063713
21-09-14 01:00	-4	38.25528	37.378437	37.92005
21-09-14 01:10	-4	38.149464	37.472404	37.93531
21-09-14 01:20	-4	38.235367	37.80821	37.97442
21-09-14 01:30	-4	38.07406	37.547417	38.0197
21-09-14 01:40	-4	38.193024	37.42965	38.152336
21-09-14 01:50	-4	38.32091	37.443043	38.229763
21-09-14 02:00	-4	38.22423	37.141216	38.130383
21-09-14 02:10	-4	38.11244	37.498486	37.999275
21-09-14 02:20	-4	38.11921	37.662666	38.067898
21-09-14 02:30	-4	38.13836	37.35871	37.935665
21-09-14 02:40	-4	38.10535	37.157234	37.71874
21-09-14 02:50	-4	38.067482	37.227673	37.575615
21-09-14 03:00	-4	37.932533	37.33983	37.626278
21-09-14 03:10	-4	37.87278	37.350952	37.881313
21-09-14 03:20	-4	37.66793	37.773857	38.1932
21-09-14 03:30	-4	38.10856	37.606243	38.198326
21-09-14 03:40	-4	38.27844	37.292545	38.05909
21-09-14 03:50	-4	38.514	37.334972	38.03893
21-09-14 04:00	-4	38.364143	37.241776	37.941296
21-09-14 04:10	-4	38.280388	36.913605	37.817028
21-09-14 04:20	-4	38.12036	37.157	37.554985
21-09-14 04:30	-4	38.313442	37.144756	37.614174
21-09-14 04:40	-4	38.445103	37.052258	37.65224
21-09-14 04:50	-4	38.257793	37.002495	38.110146
21-09-14 05:00	-4	38.335915	37.357384	37.98454
21-09-14 05:10	-4	38.55975	37.510838	37.95109
21-09-14 05:20	-4	38.427612	37.276848	37.811234
21-09-14 05:30	-4	38.40199	37.168373	37.754784
21-09-14 05:40	-4	38.563686	37.277107	37.997074
21-09-14 05:50	-4	38.456688	37.404537	37.925167
21-09-14 06:00	-4	38.372307	37.483253	38.078594
21-09-14 06:10	-4	38.320538	37.274666	38.867447
21-09-14 06:20	-4	38.154884	37.162926	38.13275
21-09-14 06:30	-4	38.210823	36.85905	37.88595
21-09-14 06:40	-4	38.260307	36.782505	37.971397
21-09-14 06:50	-4	37.926506	36.811256	37.797523
21-09-14 07:00	-3	37.39407	36.97046	37.38418
21-09-14 07:10	-3	37.21439	36.80831	37.01673
21-09-14 07:20	-3	37.21184	36.654617	36.85494
21-09-14 07:30	-3	37.308205	37.104023	36.553703
21-09-14 07:40	-3	37.195	36.69657	36.249428
21-09-14 07:50	-3	37.25801	37.014744	36.490425
21-09-14 08:00	-3	37.137764	36.99345	36.600708
21-09-14 08:10	-3	37.134575	36.57395	36.68566
21-09-14 08:20	-3	37.112812	36.435905	36.70001
21-09-14 08:30	-3	37.09999	36.838097	36.70001
21-09-14 08:40	-3	37.202675	36.67225	36.600945
21-09-14 08:50	-3	37.097466	36.341125	36.676132
21-09-14 09:00	-3	36.99355	36.32598	36.736675
21-09-14 09:10	-3	36.69792	36.34899	36.794506
21-09-14 09:20	-3	36.906754	35.993584	36.650032
21-09-14 09:30	-3	36.81379	36.545837	36.497414
21-09-14 09:40	-3	37.062614	36.2718	36.73107
21-09-14 09:50	-3	37.264023	36.16192	36.51435
21-09-14 10:00	-3	37.26368	36.48111	36.522263
21-09-14 10:10	-3	37.06746	36.35571	36.604332
21-09-14 10:20	-3	37.390854	36.50216	36.40429
21-09-14 10:30	-3	37.510193	36.600246	36.30094
21-09-14 10:40	-3	37.503796	36.748726	36.094475
21-09-14 10:50	-3	37.329247	36.81438	36.40477
21-09-14 11:00	-3	37.1912	36.959038	36.50133
21-09-14 11:10	-3	37.204277	36.86679	36.47689
21-09-14 11:20	-3	37.366707	36.96235	36.556843
21-09-14 11:30	-3	37.240826	36.69974	36.61859
21-09-14 11:40	-3	37.27671	36.64971	37.041832
21-09-14 11:50	-3	37.324284	36.525574	37.12208
21-09-14 12:00	-3	37.22841	36.270985	37.00071
21-09-14 12:10	-3	37.316235	36.512115	36.974655
21-09-14 12:20	-3	37.217327	36.44854	37.14262
21-09-14 12:30	-3	37.085777	36.20695	36.744667
21-09-14 12:40	-3	36.978424	36.36831	36.844444
21-09-14 12:50	-3	36.955055	36.56266	36.9966
21-09-14 13:00	-3	37.237774	36.551254	37.09729
21-09-14 13:10	-3	37.37474	36.433403	36.99065
21-09-14 13:20	-3	37.083557	36.5235	36.690636
21-09-14 13:30	-3	36.99405	36.122562	36.67584
21-09-14 13:40	-3	36.91854	35.906975	36.410595
21-09-14 13:50	-3	36.941715	36.337505	36.41512
21-09-14 14:00	-3	36.817406	36.97732	36.08187
21-09-14 14:10	-3	36.912247	37.337967	36.341778
21-09-14 14:20	-3	36.908928	37.438843	36.230385
21-09-14 14:30	-3	37.142963	37.291668	36.428673
21-09-14 14:40	-3	36.99836	37.136986	36.54255
21-09-14 14:50	-3	37.006065	36.592323	36.603115
21-09-14 15:00	-3	37.258755	35.733696	36.583076
21-09-14 15:10	-3	37.640327	35.9657	36.84967
21-09-14 15:20	-3	37.430122	36.634357	36.68827
21-09-14 15:30	-3	37.27169	36.933514	36.504112
21-09-14 15:40	-3	37.43357	36.54997	36.46297
21-09-14 15:50	-3	37.356167	36.265396	36.46171
21-09-14 16:00	-3	37.056183	36.09999	36.64219
21-09-14 16:10	-3	37.094673	36.30114	36.771553
21-09-14 16:20	-3	37.13564	36.54798	36.637917
21-09-14 16:30	-3	36.8749	36.695877	36.592503
21-09-14 16:40	-3	36.738823	36.992844	36.396423
21-09-14 16:50	-3	36.931213	36.75058	36.511673
21-09-14 17:00	-3	36.9648	36.762245	36.225414
21-09-14 17:10	-3	37.012825	36.82035	36.47659
21-09-14 17:20	-3	37.019794	36.73017	36.453503
21-09-14 17:30	-3	36.92878	36.433792	36.52276
21-09-14 17:40	-3	37.186943	36.6251	36.69759
21-09-14 17:50	-3	37.193855	36.590115	36.948566
21-09-14 18:00	-3	37.253563	36.547596	36.84804
21-09-14 18:10	-3	37.272533	36.753704	36.844055
21-09-14 18:20	-3	37.19347	37.098385	37.15452
21-09-14 18:30	-3	37.383698	36.797295	37.086567
21-09-14 18:40	-3	37.229687	36.99094	37.067307
21-09-14 18:50	-3	37.21732	37.42401	37.089977
21-09-14 19:00	-3	37.15204	37.20791	37.11869
21-09-14 19:10	-3	37.198936	37.116493	37.275707
21-09-14 19:20	-3	36.822933	36.97118	37.413193
21-09-14 19:30	-3	36.888985	37.119953	37.38898
21-09-14 19:40	-3	37.272934	37.251816	37.190636
21-09-14 19:50	-3	37.370472	37.360615	36.998356
21-09-14 20:00	-3	37.3189	37.38193	37.34523
21-09-14 20:10	-3	37.410328	37.065422	37.393387
21-09-14 20:20	-3	37.560513	37.236927	37.38632
21-09-14 20:30	-3	37.379112	37.62983	37.276783
21-09-14 20:40	-3	37.354286	37.327454	37.31581
21-09-14 20:50	-3	37.386482	37.328857	37.17824
21-09-14 21:00	-3	37.531532	36.504078	37.17204
21-09-14 21:10	-3	37.53924	36.842716	37.12887
21-09-14 21:20	-3	37.890724	36.930897	37.275993
21-09-14 21:30	-3	37.45629	36.98742	37.14524
21-09-14 21:40	-3	37.189293	37.184246	37.170692
21-09-14 21:50	-3	37.526608	37.246513	37.290398
21-09-14 22:00	-3	37.364174	37.190586	37.308784
21-09-14 22:10	-3	37.548634	37.43309	37.346268
21-09-14 22:20	-3	37.61695	37.470592	37.183155
21-09-14 22:30	-3	37.602833	37.1921	36.88256
21-09-14 22:40	-3	37.4486	37.166756	36.863625
21-09-14 22:50	-3	37.63732	37.407192	37.38291
21-09-14 23:00	-3	38.02134	37.304367	37.53791
21-09-14 23:10	-3	37.995655	37.448643	37.611362
21-09-14 23:20	-3	37.724434	37.318844	37.54732
21-09-14 23:30	-3	37.642982	37.02278	37.68106
21-09-14 23:40	-3	37.498543	37.076588	37.561535
21-09-14 23:50	-3	37.532356	37.218853	37.367294
21-09-15 00:00	-3	37.976093	37.37243	37.22581
21-09-15 00:10	-3	38.23692	37.3862	37.5241
21-09-15 00:20	-3	38.35383	37.009026	37.329144
21-09-15 00:30	-3	38.175453	37.309334	37.542156
21-09-15 00:40	-3	38.384968	37.4771	37.31404
21-09-15 00:50	-3	38.43885	37.32372	37.401424
21-09-15 01:00	-3	38.355568	37.70011	37.58306
21-09-15 01:10	-3	38.586952	37.735367	37.970528
21-09-15 01:20	-3	38.451443	37.781746	38.07759
21-09-15 01:30	-3	38.22248	37.584023	38.08409
21-09-15 01:40	-3	38.20203	37.822983	38.175102
21-09-15 01:50	-3	38.262096	37.18633	38.14146
21-09-15 02:00	-3	38.24528	37.114864	37.99264
21-09-15 02:10	-3	38.081844	37.136036	37.870354
21-09-15 02:20	-3	38.162098	37.40893	38.109245
21-09-15 02:30	-3	38.255676	37.604393	38.067383
21-09-15 02:40	-3	38.094944	37.387245	38.014763
21-09-15 02:50	-3	38.02542	37.175293	38.17166
21-09-15 03:00	-3	38.199863	37.235325	38.09562
21-09-15 03:10	-3	38.173916	37.201393	37.88123
21-09-15 03:20	-3	38.180138	37.224464	37.824272
21-09-15 03:30	-3	38.23638	37.381958	37.84186
21-09-15 03:40	-3	38.190075	37.371483	37.496666
21-09-15 03:50	-3	38.17164	37.422226	37.868496
21-09-15 04:00	-3	38.402454	37.458893	38.052094
21-09-15 04:10	-3	38.60277	37.752693	38.063274
21-09-15 04:20	-3	38.437588	37.71542	38.163
21-09-15 04:30	-3	38.06314	37.505592	38.239582
21-09-15 04:40	-3	38.084927	37.631355	38.13453
21-09-15 04:50	-3	37.813293	37.62377	38.09924
21-09-15 05:00	-3	37.590996	37.543026	38.124676
21-09-15 05:10	-3	37.584007	37.305977	38.332127
21-09-15 05:20	-3	37.908054	36.75477	38.155113
21-09-15 05:30	-3	38.329857	37.02766	38.20509
21-09-15 05:40	-3	38.492626	37.378674	38.094276
21-09-15 05:50	-3	38.47569	37.459137	38.083344
21-09-15 06:00	-3	38.195686	37.45658	37.991283
21-09-15 06:10	-3	38.324463	37.369965	38.06311
21-09-15 06:20	-3	38.32593	37.37316	38.112938
21-09-15 06:30	-3	38.217968	37.40818	38.137974
21-09-15 06:40	-3	38.16714	37.09029	38.110954
21-09-15 06:50	-3	38.04237	36.482395	38.03406
21-09-15 07:00	-2	37.600975	36.611107	37.69618
21-09-15 07:10	-2	37.571747	37.173027	37.281395
21-09-15 07:20	-2	37.55818	36.902046	37.12018
21-09-15 07:30	-2	37.389137	37.061928	37.00631
21-09-15 07:40	-2	37.568504	36.76727	36.89307
21-09-15 07:50	-2	37.690945	36.608284	36.921967
21-09-15 08:00	-2	37.18923	36.69112	37.118587
21-09-15 08:10	-2	37.034477	36.910038	37.1733
21-09-15 08:20	-2	36.880306	37.122833	37.261845
21-09-15 08:30	-2	36.44593	37.088898	37.26214
21-09-15 08:40	-2	36.398087	36.654213	37.023445
21-09-15 08:50	-2	36.433388	36.71413	36.396965
21-09-15 09:00	-2	36.579437	36.37898	36.69701
21-09-15 09:10	-2	36.66697	36.384174	36.47202
21-09-15 09:20	-2	36.835144	36.432915	36.511528
21-09-15 09:30	-2	36.667286	36.189106	36.588425
21-09-15 09:40	-2	36.969845	36.268475	36.568745
21-09-15 09:50	-2	37.17014	36.400978	36.48089
21-09-15 10:00	-2	37.01041	36.77941	36.489845
21-09-15 10:10	-2	37.069942	36.61588	36.407722
21-09-15 10:20	-2	37.399208	36.47324	36.335304
21-09-15 10:30	-2	37.90688	36.664497	36.753227
21-09-15 10:40	-2	37.79832	36.449654	36.675243
21-09-15 10:50	-2	37.494682	36.58741	37.012146
21-09-15 11:00	-2	37.197342	36.51671	37.057735
21-09-15 11:10	-2	36.998055	36.53481	36.851677
21-09-15 11:20	-2	36.784744	36.64051	36.88111
21-09-15 11:30	-2	36.834183	36.63757	37.018818
21-09-15 11:40	-2	36.97062	36.72735	37.152462
21-09-15 11:50	-2	37.120434	36.7	37.18283
21-09-15 12:00	-2	36.817608	36.663574	37.2302
21-09-15 12:10	-2	36.782143	37.001503	36.94487
21-09-15 12:20	-2	36.706245	36.7784	36.81256
21-09-15 12:30	-2	36.697006	36.997578	36.629684
21-09-15 12:40	-2	36.697548	37.064487	36.627815
21-09-15 12:50	-2	36.9185	36.545647	36.624256
21-09-15 13:00	-2	36.78598	36.349155	36.42154
21-09-15 13:10	-2	36.67568	36.225883	36.498848
21-09-15 13:20	-2	36.54028	36.616856	36.625164
21-09-15 13:30	-2	36.649376	37.167774	36.416912
21-09-15 13:40	-2	36.963585	36.910156	36.451923
21-09-15 13:50	-2	36.860085	36.83028	36.363365
21-09-15 14:00	-2	36.537346	36.773876	36.91944
21-09-15 14:10	-2	36.717083	37.00003	37.074516
21-09-15 14:20	-2	36.995903	36.446667	36.577156
21-09-15 14:30	-2	37.301025	36.53943	36.413715
21-09-15 14:40	-2	37.013172	36.315025	36.56741
21-09-15 14:50	-2	36.958252	36.294716	36.457405
21-09-15 15:00	-2	36.793056	36.264633	36.676334
21-09-15 15:10	-2	36.84679	36.304375	36.20614
21-09-15 15:20	-2	36.983437	36.06004	36.253742
21-09-15 15:30	-2	37.15681	36.23897	36.43411
21-09-15 15:40	-2	37.456055	36.67902	36.6167
21-09-15 15:50	-2	37.784843	36.938892	37.1137
21-09-15 16:00	-2	37.45873	36.93574	37.22502
21-09-15 16:10	-2	37.076485	36.83986	36.966377
21-09-15 16:20	-2	37.37345	36.120846	36.669178
21-09-15 16:30	-2	37.214176	36.30756	36.633217
21-09-15 16:40	-2	36.992138	36.524773	36.60343
21-09-15 16:50	-2	36.983986	37.036045	36.665546
21-09-15 17:00	-2	37.227867	36.99866	36.620647
21-09-15 17:10	-2	37.22454	37.002895	36.67355
21-09-15 17:20	-2	37.212486	37.040016	37.025894
21-09-15 17:30	-2	37.247486	37.20865	36.82497
21-09-15 17:40	-2	37.22277	37.052086	36.70839
21-09-15 17:50	-2	37.170605	37.03121	36.69643
21-09-15 18:00	-2	37.16291	37.291817	36.681557
21-09-15 18:10	-2	37.2958	37.215828	36.78242
21-09-15 18:20	-2	37.212074	36.76213	37.23421
21-09-15 18:30	-2	37.087746	36.71726	37.075058
21-09-15 18:40	-2	37.193417	36.955757	37.270496
21-09-15 18:50	-2	37.34777	37.063286	37.246346
21-09-15 19:00	-2	37.40941	37.1489	37.29609
21-09-15 19:10	-2	37.34981	37.203705	37.08468
21-09-15 19:20	-2	37.381798	36.818596	36.922657
21-09-15 19:30	-2	37.19358	36.87647	36.742867
21-09-15 19:40	-2	37.44979	37.167797	36.958496
21-09-15 19:50	-2	37.9654	37.30583	36.81379
21-09-15 20:00	-2	37.819	37.057846	37.22325
21-09-15 20:10	-2	37.68254	36.901726	36.98733
21-09-15 20:20	-2	37.676403	36.851166	37.02702
21-09-15 20:30	-2	37.622414	36.658386	36.53933
21-09-15 20:40	-2	37.60111	36.346737	36.52662
21-09-15 20:50	-2	37.594315	36.633568	36.96358
21-09-15 21:00	-2	37.285816	36.7582	36.851433
21-09-15 21:10	-2	37.11686	37.092674	37.050583
21-09-15 21:20	-2	37.415215	36.98906	36.704807
21-09-15 21:30	-2	37.735718	36.4615	36.595886
21-09-15 21:40	-2	37.419804	36.441402	36.9322
21-09-15 21:50	-2	37.375057	36.971302	37.111687
21-09-15 22:00	-2	37.460968	36.768867	37.33336
21-09-15 22:10	-2	37.456238	37.153984	37.25009
21-09-15 22:20	-2	37.416603	37.350693	37.192223
21-09-15 22:30	-2	37.664455	37.3696	37.53394
21-09-15 22:40	-2	37.8948	37.53116	37.422264
21-09-15 22:50	-2	37.757355	37.661854	37.200645
21-09-15 23:00	-2	37.677437	37.411987	37.325924
21-09-15 23:10	-2	37.543434	37.183258	37.451584
21-09-15 23:20	-2	37.66893	37.165974	37.39428
21-09-15 23:30	-2	37.669975	37.137802	37.44318
21-09-15 23:40	-2	37.66435	37.353188	37.275852
21-09-15 23:50	-2	37.384956	37.648106	36.75374
21-09-16 00:00	-2	37.631866	37.662907	37.23909
21-09-16 00:10	-2	37.82767	37.95566	37.455956
21-09-16 00:20	-2	38.105453	38.27893	37.646492
21-09-16 00:30	-2	38.188953	37.70833	37.737156
21-09-16 00:40	-2	38.159344	37.255516	37.485573
21-09-16 00:50	-2	38.19647	37.35412	37.61175
21-09-16 01:00	-2	38.402065	37.28292	37.81869
21-09-16 01:10	-2	38.492485	37.384094	37.908096
21-09-16 01:20	-2	38.394257	37.495274	38.154213
21-09-16 01:30	-2	38.276505	37.921864	38.070778
21-09-16 01:40	-2	38.263107	37.830036	38.05854
21-09-16 01:50	-2	38.44635	37.83536	38.061775
21-09-16 02:00	-2	38.42312	37.60236	38.064827
21-09-16 02:10	-2	38.126316	37.315968	38.09986
21-09-16 02:20	-2	38.075478	36.918827	38.024273
21-09-16 02:30	-2	37.971947	37.283104	38.16186
21-09-16 02:40	-2	37.965145	37.455708	38.08194
21-09-16 02:50	-2	37.90348	37.323956	37.6152
21-09-16 03:00	-2	38.066048	37.1043	37.78921
21-09-16 03:10	-2	38.171967	37.4341	37.76507
21-09-16 03:20	-2	38.390472	37.607994	37.764797
21-09-16 03:30	-2	38.23242	37.386387	37.819542
21-09-16 03:40	-2	38.32981	37.129753	38.015163
21-09-16 03:50	-2	38.32528	37.366127	38.035084
21-09-16 04:00	-2	38.352196	37.166504	38.071953
21-09-16 04:10	-2	38.439262	37.249958	38.05712
21-09-16 04:20	-2	38.64606	37.682102	38.09676
21-09-16 04:30	-2	38.869022	37.86062	38.282055
21-09-16 04:40	-2	38.548283	37.648758	38.110672
21-09-16 04:50	-2	38.462154	37.443184	37.927982
21-09-16 05:00	-2	38.18009	37.305843	37.82781
21-09-16 05:10	-2	38.501167	37.310337	37.781593
21-09-16 05:20	-2	38.37878	37.494133	37.66558
21-09-16 05:30	-2	38.366352	37.558823	37.907326
21-09-16 05:40	-2	38.51867	37.415443	38.068233
21-09-16 05:50	-2	38.296547	37.56449	38.035564
21-09-16 06:00	-2	38.039925	37.34348	37.948795
21-09-16 06:10	-2	38.0922	37.60485	38.024513
21-09-16 06:20	-2	38.2295	37.471973	38.004997
21-09-16 06:30	-2	38.09958	37.249992	38.101772
21-09-16 06:40	-2	37.792305	37.303417	38.06562
21-09-16 06:50	-2	37.537163	37.20812	37.503242
21-09-16 07:00	-1	37.628426	37.25808	37.26087
21-09-16 07:10	-1	37.09616	37.232574	37.190666
21-09-16 07:20	-1	36.80963	36.90659	37.01922
21-09-16 07:30	-1	37.11492	36.340023	37.32151
21-09-16 07:40	-1	36.99646	36.386963	37.189137
21-09-16 07:50	-1	37.123222	36.945995	36.97961
21-09-16 08:00	-1	37.23678	37.140625	36.915977
21-09-16 08:10	-1	37.123226	37.343544	36.999996
21-09-16 08:20	-1	36.937305	37.132915	36.99578
21-09-16 08:30	-1	37.051525	37.046337	37.181747
21-09-16 08:40	-1	37.06362	37.201164	37.240456
21-09-16 08:50	-1	36.938557	36.72573	36.734894
21-09-16 09:00	-1	37.23742	36.700638	36.54738
21-09-16 09:10	-1	37.14898	36.725517	36.833675
21-09-16 09:20	-1	36.821804	36.316185	36.69341
21-09-16 09:30	-1	37.070618	36.431274	37.09999
21-09-16 09:40	-1	37.1662	36.978584	37.080147
21-09-16 09:50	-1	37.221016	36.72856	36.99412
21-09-16 10:00	-1	36.88324	35.78936	36.44638
21-09-16 10:10	-1	37.06127	35.87779	36.583477
21-09-16 10:20	-1	37.40966	36.414803	36.61944
21-09-16 10:30	-1	37.273655	37.092358	36.75121
21-09-16 10:40	-1	37.171577	36.922356	36.922478
21-09-16 10:50	-1	36.859547	36.756443	36.916798
21-09-16 11:00	-1	36.99617	36.586647	36.511135
21-09-16 11:10	-1	37.255135	36.90012	36.930073
21-09-16 11:20	-1	37.03778	36.84828	37.23591
21-09-16 11:30	-1	36.885464	36.46707	37.064552
21-09-16 11:40	-1	36.958477	36.351265	37.103207
21-09-16 11:50	-1	37.15291	36.640118	36.81903
21-09-16 12:00	-1	37.13745	36.946407	36.687218
21-09-16 12:10	-1	37.198357	36.19767	36.601425
21-09-16 12:20	-1	37.385876	36.322025	36.771133
21-09-16 12:30	-1	37.380474	36.475044	36.663338
21-09-16 12:40	-1	37.038704	36.377502	36.58206
21-09-16 12:50	-1	37.131683	36.20508	36.66886
21-09-16 13:00	-1	37.441982	36.170532	35.806004
21-09-16 13:10	-1	36.874702	36.311543	36.13804
21-09-16 13:20	-1	37.135372	36.40028	36.181282
21-09-16 13:30	-1	36.872875	36.49106	36.132706
21-09-16 13:40	-1	36.951286	36.941757	36.42113
21-09-16 13:50	-1	37.127014	36.886143	36.596123
21-09-16 14:00	-1	37.282066	37.11639	36.600346
21-09-16 14:10	-1	36.983387	37.109074	36.447884
21-09-16 14:20	-1	36.65399	37.06289	36.51822
21-09-16 14:30	-1	36.76989	36.633495	36.71026
21-09-16 14:40	-1	36.575035	36.524376	36.920475
21-09-16 14:50	-1	36.550743	36.570183	37.13313
21-09-16 15:00	-1	36.808113	36.601593	36.872932
21-09-16 15:10	-1	36.799797	36.62319	36.426445
21-09-16 15:20	-1	36.73636	36.534332	36.589348
21-09-16 15:30	-1	36.36727	36.153393	36.510582
21-09-16 15:40	-1	37.043175	36.412865	36.873867
21-09-16 15:50	-1	37.084564	36.454395	37.03338
21-09-16 16:00	-1	37.118153	36.55258	36.664646
21-09-16 16:10	-1	36.68194	36.66566	37.056953
21-09-16 16:20	-1	36.888386	36.634525	36.813087
21-09-16 16:30	-1	37.00981	37.056732	36.556385
21-09-16 16:40	-1	37.058544	37.20232	36.426235
21-09-16 16:50	-1	37.272392	37.14448	36.725594
21-09-16 17:00	-1	37.30169	37.074047	36.722473
21-09-16 17:10	-1	37.128235	37.05642	36.970604
21-09-16 17:20	-1	37.1611	36.495556	37.002747
21-09-16 17:30	-1	37.297943	36.904625	37.109978
21-09-16 17:40	-1	37.479927	37.07514	37.221222
21-09-16 17:50	-1	37.450024	37.074112	36.587734
21-09-16 18:00	-1	37.182213	37.082573	36.632217
21-09-16 18:10	-1	37.102974	36.95788	36.668003
21-09-16 18:20	-1	37.25878	36.964237	36.703644
21-09-16 18:30	-1	37.081833	37.15015	36.84772
21-09-16 18:40	-1	36.820293	37.055405	36.89068
21-09-16 18:50	-1	36.86837	36.989944	37.07714
21-09-16 19:00	-1	36.991978	36.97643	36.87677
21-09-16 19:10	-1	36.961746	36.722874	36.922596
21-09-16 19:20	-1	36.95657	36.621162	36.81022
21-09-16 19:30	-1	37.018013	36.8078	36.919563
21-09-16 19:40	-1	37.72996	37.045975	37.144314
21-09-16 19:50	-1	37.595062	37.365856	37.393963
21-09-16 20:00	-1	37.821434	37.019146	37.509712
21-09-16 20:10	-1	37.546448	37.028477	37.39376
21-09-16 20:20	-1	37.505493	37.180824	37.231926
21-09-16 20:30	-1	37.61531	36.619072	37.12865
21-09-16 20:40	-1	37.589382	36.58157	37.25782
21-09-16 20:50	-1	37.292824	37.18915	37.336605
21-09-16 21:00	-1	37.495342	37.160347	37.40001
21-09-16 21:10	-1	37.424282	37.036236	37.192123
21-09-16 21:20	-1	37.14932	37.048004	37.34759
21-09-16 21:30	-1	37.632286	37.31597	37.374672
21-09-16 21:40	-1	37.83235	37.366184	37.231365
21-09-16 21:50	-1	37.58789	36.727123	37.24998
21-09-16 22:00	-1	37.32717	37.019245	37.2976
21-09-16 22:10	-1	37.20272	37.028984	37.34928
21-09-16 22:20	-1	37.531025	36.869614	37.37333
21-09-16 22:30	-1	37.45947	36.797905	37.21678
21-09-16 22:40	-1	37.548775	36.888973	36.932148
21-09-16 22:50	-1	37.55099	37.10822	37.250507
21-09-16 23:00	-1	37.6073	37.27746	37.34778
21-09-16 23:10	-1	37.894394	37.419136	37.271248
21-09-16 23:20	-1	37.911503	37.23923	37.08746
21-09-16 23:30	-1	37.614437	37.14866	37.25677
21-09-16 23:40	-1	37.56608	37.2214	37.12266
21-09-16 23:50	-1	37.608124	37.025654	37.168316
21-09-17 00:00	-1	38.032337	37.328773	37.416985
21-09-17 00:10	-1	38.168304	37.17554	37.36344
21-09-17 00:20	-1	38.255318	37.595318	37.154213
21-09-17 00:30	-1	38.06073	37.86309	37.39704
21-09-17 00:40	-1	38.317616	37.818558	37.37387
21-09-17 00:50	-1	38.37113	38.023388	37.577785
21-09-17 01:00	-1	38.25216	37.577	37.85827
21-09-17 01:10	-1	38.376175	37.536613	37.90401
21-09-17 01:20	-1	38.545147	37.684875	38.06555
21-09-17 01:30	-1	38.577675	37.828377	38.01361
21-09-17 01:40	-1	38.47242	37.991108	37.995216
21-09-17 01:50	-1	38.4437	38.043404	38.113647
21-09-17 02:00	-1	38.32041	37.91851	38.44375
21-09-17 02:10	-1	38.31084	37.559074	38.104885
21-09-17 02:20	-1	38.255905	37.43589	38.02181
21-09-17 02:30	-1	38.126583	37.122746	37.977013
21-09-17 02:40	-1	38.036087	37.261032	38.00362
21-09-17 02:50	-1	38.015358	37.24403	37.911915
21-09-17 03:00	-1	38.080044	37.414757	38.222916
21-09-17 03:10	-1	37.905647	37.65062	38.046215
21-09-17 03:20	-1	37.8993	37.590668	37.99671
21-09-17 03:30	-1	38.216637	37.429245	37.955963
21-09-17 03:40	-1	38.632854	37.17547	38.0232
21-09-17 03:50	-1	38.51032	37.44865	38.008137
21-09-17 04:00	-1	38.73577	37.410255	38.01352
21-09-17 04:10	-1	38.620296	37.55057	38.06766
21-09-17 04:20	-1	38.50781	37.675655	38.057957
21-09-17 04:30	-1	38.55979	37.753025	38.007744
21-09-17 04:40	-1	38.337204	37.531208	37.83749
21-09-17 04:50	-1	38.28236	37.640305	37.79255
21-09-17 05:00	-1	38.27769	37.767803	38.057953
21-09-17 05:10	-1	38.23899	37.951744	38.157124
21-09-17 05:20	-1	38.48337	37.701134	38.106396
21-09-17 05:30	-1	38.41473	37.6456	38.052277
21-09-17 05:40	-1	38.244293	37.534416	37.953445
21-09-17 05:50	-1	38.09609	37.671303	37.945175
21-09-17 06:00	-1	38.25192	37.497242	38.102943
21-09-17 06:10	-1	38.543484	37.463512	38.260365
21-09-17 06:20	-1	38.446404	37.479225	38.01693
21-09-17 06:30	-1	38.33425	37.648563	38.025417
21-09-17 06:40	-1	38.046555	37.634274	38.06755
21-09-17 06:50	-1	37.475567	36.88604	37.67687
21-09-17 07:00	0	37.343956	36.996727	37.624832
21-09-17 07:10	0	37.18531	37.199196	37.51724
21-09-17 07:20	0	36.986626	37.229942	37.30987
21-09-17 07:30	0	37.03386	37.043636	37.297325
21-09-17 07:40	0	36.92746	37.094345	36.93873
21-09-17 07:50	0	36.88227	36.625523	36.883396
21-09-17 08:00	0	37.117332	36.716217	36.807407
21-09-17 08:10	0	37.223778	36.52714	36.65024
21-09-17 08:20	0	37.101067	36.614998	36.440086
21-09-17 08:30	0	37.139557	36.662163	36.775993
21-09-17 08:40	0	37.514816	36.402657	36.90019
21-09-17 08:50	0	37.237144	36.245945	36.94905
21-09-17 09:00	0	36.96545	36.252136	36.916924
21-09-17 09:10	0	37.300243	36.388496	36.816902
21-09-17 09:20	0	36.98214	36.296818	36.517303
21-09-17 09:30	0	36.9039	36.336353	36.57543
21-09-17 09:40	0	36.954735	36.513645	36.602333
21-09-17 09:50	0	36.90516	36.320023	36.59082
21-09-17 10:00	0	37.068165	36.30655	36.516884
21-09-17 10:10	0	37.73217	36.90615	37.69114
21-09-17 10:20	0	38.285133	37.60218	38.27214
21-09-17 10:30	0	38.25931	37.595287	38.15861
21-09-17 10:40	0	38.045303	37.63514	38.06953
21-09-17 10:50	0	37.93466	37.609383	37.862053
21-09-17 11:00	0	37.721718	37.456676	37.716774
21-09-17 11:10	0	37.441895	37.339165	37.329987
21-09-17 11:20	0	37.20246	36.64323	37.251488
21-09-17 11:30	0	36.859108	36.995174	37.477238
21-09-17 11:40	0	37.172028	36.598907	37.455822
21-09-17 11:50	0	37.426136	36.720062	37.1416
21-09-17 12:00	0	37.40801	36.811695	36.513756
21-09-17 12:10	0	37.217216	36.59274	36.401085
21-09-17 12:20	0	37.20001	36.585304	36.561302
21-09-17 12:30	0	37.196064	36.97208	36.658195
21-09-17 12:40	0	37.332047	36.897316	36.491776
21-09-17 12:50	0	37.18586	36.758923	36.762627
21-09-17 13:00	0	36.98608	36.627556	36.963913
21-09-17 13:10	0	36.753197	36.384632	36.781654
21-09-17 13:20	0	36.67135	36.509163	36.671547
21-09-17 13:30	0	37.05163	36.61251	37.077187
21-09-17 13:40	0	37.111534	36.895287	36.973854
21-09-17 13:50	0	36.831657	36.75525	37.024044
21-09-17 14:00	0	36.422974	36.51241	36.846516
21-09-17 14:10	0	36.617012	36.23069	36.878365
21-09-17 14:20	0	37.446438	36.568443	37.748085
21-09-17 14:30	0	37.87051	36.994865	37.971287
21-09-17 14:40	0	37.81334	37.05573	38.02643
21-09-17 14:50	0	37.769234	37.426582	38.066986
21-09-17 15:00	0	37.722977	37.237434	37.95767
21-09-17 15:10	0	37.820915	36.67277	37.746944
21-09-17 15:20	0	37.37335	37.0185	37.368492
21-09-17 15:30	0	37.40284	37.252525	37.308155
21-09-17 15:40	0	37.401455	36.969658	37.047688
21-09-17 15:50	0	37.32316	36.918724	37.043194
21-09-17 16:00	0	37.241314	37.0839	37.059
21-09-17 16:10	0	37.147	37.2484	37.064873
21-09-17 16:20	0	37.179523	36.709587	37.14905
21-09-17 16:30	0	37.207024	36.762127	37.322075
21-09-17 16:40	0	37.357986	36.957554	37.255646
21-09-17 16:50	0	37.06344	37.177654	37.16251
21-09-17 17:00	0	37.043182	37.209152	37.134422
21-09-17 17:10	0	37.09216	36.986904	36.965847
21-09-17 17:20	0	36.9804	37.01028	36.72637
21-09-17 17:30	0	37.208267	36.75475	36.503387
21-09-17 17:40	0	37.426003	36.512	36.519493
21-09-17 17:50	0	37.467766	36.28748	36.52473
21-09-17 18:00	0	37.42222	36.430046	36.577824
21-09-17 18:10	0	37.35833	36.746952	36.5161
21-09-17 18:20	0	36.958546	36.643368	36.603806
21-09-17 18:30	0	37.002937	36.774654	37.07679
21-09-17 18:40	0	37.02323	36.70001	37.08856
21-09-17 18:50	0	37.01879	36.87337	36.851784
21-09-17 19:00	0	37.091644	36.85888	36.72203
21-09-17 19:10	0	36.872295	36.94696	36.56811
21-09-17 19:20	0	36.752407	36.715797	36.733437
21-09-17 19:30	0	36.85135	36.72963	36.68883
21-09-17 19:40	0	37.15677	36.90055	36.591106
21-09-17 19:50	0	37.578983	37.007122	36.93272
21-09-17 20:00	0	37.559025	37.347183	36.853207
21-09-17 20:10	0	37.412426	37.25238	37.033817
21-09-17 20:20	0	37.174683	37.103798	37.17512
21-09-17 20:30	0	37.261265	37.2135	37.27926
21-09-17 20:40	0	37.263767	36.520473	37.212006
21-09-17 20:50	0	37.4172	36.395367	37.157608
21-09-17 21:00	0	37.266293	36.774467	36.828846
21-09-17 21:10	0	36.957012	36.840595	36.698734
21-09-17 21:20	0	37.082794	37.15061	36.820015
21-09-17 21:30	0	37.186195	37.145252	37.08318
21-09-17 21:40	0	37.192772	37.238705	37.32056
21-09-17 21:50	0	37.275642	37.410248	37.21177
21-09-17 22:00	0	37.42518	37.847298	37.281578
21-09-17 22:10	0	37.267105	37.294777	37.114246
21-09-17 22:20	0	37.62702	37.31875	36.75726
21-09-17 22:30	0	37.673035	37.14802	37.09891
21-09-17 22:40	0	37.327187	37.183575	37.136673
21-09-17 22:50	0	37.51841	37.12198	36.718254
21-09-17 23:00	0	37.669655	37.23156	37.00434
21-09-17 23:10	0	37.261925	36.859497	37.138145
21-09-17 23:20	0	37.397007	37.209206	37.132847
21-09-17 23:30	0	37.32536	37.096592	36.892567
21-09-17 23:40	0	37.267986	36.99796	36.957573
21-09-17 23:50	0	37.528927	36.827377	36.94949
21-09-18 00:00	0	37.525597	37.109013	36.986855
21-09-18 00:10	0	37.794975	37.3496	37.31624
21-09-18 00:20	0	37.786964	37.460026	37.24483
21-09-18 00:30	0	38.0747	37.53689	37.252617
21-09-18 00:40	0	38.12635	37.52569	37.096535
21-09-18 00:50	0	38.262184	37.14632	37.158478
21-09-18 01:00	0	38.3297	37.439587	37.06728
21-09-18 01:10	0	38.403084	37.664566	37.167736
21-09-18 01:20	0	38.675697	37.48393	37.390778
21-09-18 01:30	0	38.29625	37.442616	37.530815
21-09-18 01:40	0	38.345253	37.767307	37.742653
21-09-18 01:50	0	38.312798	37.736305	37.969337
21-09-18 02:00	0	38.429188	37.653572	37.691353
21-09-18 02:10	0	38.42761	37.68727	37.820213
21-09-18 02:20	0	38.179768	37.610893	38.04929
21-09-18 02:30	0	38.315434	37.264893	38.03099
21-09-18 02:40	0	38.31681	36.75512	38.218124
21-09-18 02:50	0	38.152946	36.877632	37.968513
21-09-18 03:00	0	38.004395	37.17591	37.943455
21-09-18 03:10	0	38.065968	37.10068	37.811264
21-09-18 03:20	0	37.66391	37.00407	38.00544
21-09-18 03:30	0	37.647545	36.711983	38.06482
21-09-18 03:40	0	37.646072	36.80582	38.17214
21-09-18 03:50	0	37.54014	36.96161	37.95986
21-09-18 04:00	0	37.685997	37.025738	37.907543
21-09-18 04:10	0	38.11679	36.649727	37.995083
21-09-18 04:20	0	38.269325	36.84411	38.11867
21-09-18 04:30	0	38.24543	36.777363	38.274574
21-09-18 04:40	0	38.351368	37.02102	38.11013
21-09-18 04:50	0	38.474983	37.079018	37.948982
21-09-18 05:00	0	38.41251	36.964172	38.021004
21-09-18 05:10	0	38.744465	37.277058	37.78609
21-09-18 05:20	0	38.669434	37.315605	37.983715
21-09-18 05:30	0	38.68149	37.551594	37.771355
21-09-18 05:40	0	38.467026	37.69186	38.04656
21-09-18 05:50	0	38.318947	37.748756	37.895653
21-09-18 06:00	0	38.360954	37.54984	37.833775
21-09-18 06:10	0	38.48421	37.330288	37.853783
21-09-18 06:20	0	38.26603	37.226818	37.67132
21-09-18 06:30	0	38.173744	37.088985	37.98016
21-09-18 06:40	0	38.106632	37.207916	38.0759
21-09-18 06:50	0	38.014446	37.16969	37.948643
21-09-18 07:00	1	37.785976	37.28197	37.833645
21-09-18 07:10	1	37.526558	37.2296	37.81849
21-09-18 07:20	1	37.52735	37.361572	37.94555
21-09-18 07:30	1	37.338898	37.148693	37.714436
21-09-18 07:40	1	36.98331	37.03489	37.140774
21-09-18 07:50	1	37.142723	36.984367	37.166706
21-09-18 08:00	1	37.063156	37.10897	37.198174
21-09-18 08:10	1	37.171486	36.977333	37.150295
21-09-18 08:20	1	37.246674	36.815716	36.885986
21-09-18 08:30	1	37.18714	36.9926	36.62195
21-09-18 08:40	1	37.2734	36.63018	36.63022
21-09-18 08:50	1	37.263752	36.73204	36.918354
21-09-18 09:00	1	37.227646	36.853092	37.15875
21-09-18 09:10	1	37.26213	36.434578	37.28733
21-09-18 09:20	1	37.11009	36.47888	37.11994
21-09-18 09:30	1	37.083366	36.40902	36.710457
21-09-18 09:40	1	36.836514	36.3528	36.78441
21-09-18 09:50	1	36.93178	36.15336	36.69983
21-09-18 10:00	1	37.073784	36.360718	36.606293
21-09-18 10:10	1	36.44524	36.38845	36.316856
21-09-18 10:20	1	36.285774	36.36797	36.167038
21-09-18 10:30	1	36.517048	36.139576	36.435688
21-09-18 10:40	1	36.2273	36.53646	36.512367
21-09-18 10:50	1	36.507927	36.55068	36.3733
21-09-18 11:00	1	36.67357	36.732586	36.59214
21-09-18 11:10	1	36.698036	36.95748	36.54036
21-09-18 11:20	1	36.5456	36.5	36.580643
21-09-18 11:30	1	36.629982	36.42431	36.756622
21-09-18 11:40	1	36.955456	36.38319	36.926476
21-09-18 11:50	1	36.920414	36.582573	36.59441
21-09-18 12:00	1	36.6097	36.79567	36.424072
21-09-18 12:10	1	36.836876	36.742416	36.227463
21-09-18 12:20	1	36.872284	36.73223	36.681698
21-09-18 12:30	1	37.243484	36.526093	36.665062
21-09-18 12:40	1	37.60898	36.608356	36.374657
21-09-18 12:50	1	37.500164	36.513527	36.590496
21-09-18 13:00	1	37.456043	36.908394	37.060814
21-09-18 13:10	1	37.408592	37.068176	36.902855
21-09-18 13:20	1	37.154125	37.053566	36.793255
21-09-18 13:30	1	37.237988	37.010647	36.976562
21-09-18 13:40	1	37.27007	37.011513	37.035557
21-09-18 13:50	1	37.134857	37.04357	37.120266
21-09-18 14:00	1	37.159313	36.971462	37.205555
21-09-18 14:10	1	37.13288	37.029377	37.262566
21-09-18 14:20	1	37.0379	36.031532	37.257526
21-09-18 14:30	1	37.078716	36.43772	37.11554
21-09-18 14:40	1	36.80947	36.912415	37.04841
21-09-18 14:50	1	36.871258	37.00458	36.964916
21-09-18 15:00	1	37.061546	36.674793	37.03524
21-09-18 15:10	1	37.281048	36.339817	37.015034
21-09-18 15:20	1	37.415813	36.354717	36.98445
21-09-18 15:30	1	37.358757	36.935104	36.98711
21-09-18 15:40	1	37.161324	36.9419	36.57338
21-09-18 15:50	1	37.243614	37.165916	36.50897
21-09-18 16:00	1	37.40043	37.15384	36.5399
21-09-18 16:10	1	37.229763	36.900356	36.282475
21-09-18 16:20	1	37.04476	37.033035	36.807842
21-09-18 16:30	1	37.1993	37.066044	36.90133
21-09-18 16:40	1	37.245358	36.966946	37.084244
21-09-18 16:50	1	37.280293	37.30011	37.105797
21-09-18 17:00	1	37.241966	36.466026	37.086052
21-09-18 17:10	1	37.22903	36.33053	37.099632
21-09-18 17:20	1	37.188843	36.279278	36.969105
21-09-18 17:30	1	37.01601	36.734806	36.66045
21-09-18 17:40	1	36.91382	37.16105	36.64048
21-09-18 17:50	1	36.964622	37.363506	36.92242
21-09-18 18:00	1	36.95722	37.22892	37.02535
21-09-18 18:10	1	36.923523	37.3619	37.18728
21-09-18 18:20	1	37.077385	37.098244	37.198578
21-09-18 18:30	1	36.8686	36.69849	37.11972
21-09-18 18:40	1	36.63224	37.032734	37.236683
21-09-18 18:50	1	36.869244	36.919106	37.054005
21-09-18 19:00	1	36.861885	36.830063	37.124115
21-09-18 19:10	1	36.755383	36.657658	37.12044
21-09-18 19:20	1	37.319847	36.814404	37.143257
21-09-18 19:30	1	37.573517	36.912117	37.16442
21-09-18 19:40	1	38.209965	36.557636	37.16436
21-09-18 19:50	1	37.47972	36.724724	37.19445
21-09-18 20:00	1	37.31578	37.158813	37.297787
21-09-18 20:10	1	37.277283	37.2641	37.239815
21-09-18 20:20	1	37.383564	37.468132	37.25934
21-09-18 20:30	1	37.388172	37.168896	36.981224
21-09-18 20:40	1	37.45713	37.105217	37.029144
21-09-18 20:50	1	37.224575	36.723022	37.055367
21-09-18 21:00	1	37.59989	36.867275	37.08918
21-09-18 21:10	1	37.744633	36.81715	37.243282
21-09-18 21:20	1	37.59999	37.236973	37.32733
21-09-18 21:30	1	37.537712	37.259636	37.324135
21-09-18 21:40	1	37.46051	37.10329	37.050194
21-09-18 21:50	1	37.269905	37.226383	37.04094
21-09-18 22:00	1	37.240513	37.4836	36.738796
21-09-18 22:10	1	37.054794	37.21824	37.070885
21-09-18 22:20	1	36.985218	37.09548	37.069466
21-09-18 22:30	1	37.19027	37.45739	37.293633
21-09-18 22:40	1	37.307	37.345608	37.331352
21-09-18 22:50	1	37.468636	37.08616	37.499287
21-09-18 23:00	1	37.572952	37.027283	37.37368
21-09-18 23:10	1	37.944145	37.322453	37.27243
21-09-18 23:20	1	38.037445	37.597733	37.35426
21-09-18 23:30	1	38.064644	37.529293	37.533875
21-09-18 23:40	1	38.016624	37.45805	37.63271
21-09-18 23:50	1	37.65376	37.58528	37.550842
21-09-19 00:00	1	37.525505	37.28853	37.58497
21-09-19 00:10	1	37.672554	37.4472	37.816193
21-09-19 00:20	1	38.14553	37.298927	37.840935
21-09-19 00:30	1	38.094414	37.03794	37.68209
21-09-19 00:40	1	38.13973	36.772545	37.511795
21-09-19 00:50	1	38.361706	36.526123	37.43001
21-09-19 01:00	1	38.554543	37.052837	37.485233
21-09-19 01:10	1	38.556843	37.191326	37.684193
21-09-19 01:20	1	38.582382	37.49635	37.649426
21-09-19 01:30	1	38.50837	37.48362	37.924698
21-09-19 01:40	1	38.44053	37.58256	38.060856
21-09-19 01:50	1	38.2195	37.254566	38.05817
21-09-19 02:00	1	38.0235	37.178963	38.111343
21-09-19 02:10	1	37.645844	37.65884	38.1393
21-09-19 02:20	1	37.939785	37.61506	37.94465
21-09-19 02:30	1	38.093723	37.28596	37.74598
21-09-19 02:40	1	38.04924	37.154762	37.60468
21-09-19 02:50	1	38.287327	37.496407	37.418137
21-09-19 03:00	1	38.480194	37.435444	37.41748
21-09-19 03:10	1	38.436226	37.82795	37.363018
21-09-19 03:20	1	38.466694	37.583153	37.7512
21-09-19 03:30	1	38.176163	37.510315	37.409096
21-09-19 03:40	1	38.064507	37.39258	37.407875
21-09-19 03:50	1	38.321617	36.929893	37.65194
21-09-19 04:00	1	38.49527	36.809517	38.037132
21-09-19 04:10	1	38.438164	36.9257	38.11208
21-09-19 04:20	1	38.402245	36.66706	38.17139
21-09-19 04:30	1	37.98556	37.07943	38.06372
21-09-19 04:40	1	38.006836	37.111214	37.999172
21-09-19 04:50	1	38.078518	36.8826	38.002308
21-09-19 05:00	1	38.37435	36.816303	38.001938
21-09-19 05:10	1	38.329517	36.709698	38.07504
21-09-19 05:20	1	38.42083	37.218403	38.051704
21-09-19 05:30	1	38.604103	37.433395	38.09268
21-09-19 05:40	1	38.353493	37.46032	38.151176
21-09-19 05:50	1	38.44436	37.302906	38.26756
21-09-19 06:00	1	38.29189	37.39053	38.12777
21-09-19 06:10	1	38.297783	37.30131	38.03564
21-09-19 06:20	1	38.25144	37.407143	37.908222
21-09-19 06:30	1	38.363457	37.349617	37.651955
21-09-19 06:40	1	38.26429	37.479103	37.93114
21-09-19 06:50	1	38.050728	36.84155	37.82034
21-09-19 07:00	2	37.70299	36.503242	37.387753
21-09-19 07:10	2	37.56117	36.584232	37.55901
21-09-19 07:20	2	37.51278	36.69909	37.41373
21-09-19 07:30	2	37.352062	36.69033	37.132626
21-09-19 07:40	2	37.03756	36.913353	37.078735
21-09-19 07:50	2	37.18874	37.040794	36.85663
21-09-19 08:00	2	37.25064	36.74535	36.69858
21-09-19 08:10	2	37.519657	36.348408	36.717514
21-09-19 08:20	2	37.132473	36.20124	36.897663
21-09-19 08:30	2	36.99006	36.36353	36.937763
21-09-19 08:40	2	37.043232	36.669994	36.609295
21-09-19 08:50	2	36.96955	36.5	36.578407
21-09-19 09:00	2	36.986565	36.5	36.538803
21-09-19 09:10	2	37.118797	36.457985	36.58442
21-09-19 09:20	2	37.07618	36.575584	36.362007
21-09-19 09:30	2	36.978394	36.5262	36.311394
21-09-19 09:40	2	37.009544	36.413506	36.46952
21-09-19 09:50	2	36.91925	36.373203	36.455734
21-09-19 10:00	2	37.00662	36.374218	36.675392
21-09-19 10:10	2	37.064262	36.234222	36.635937
21-09-19 10:20	2	37.22098	36.673164	36.634464
21-09-19 10:30	2	37.24752	36.603317	37.014267
21-09-19 10:40	2	36.86823	36.325237	36.70216
21-09-19 10:50	2	36.850372	36.50303	36.77849
21-09-19 11:00	2	36.99003	36.678215	36.65738
21-09-19 11:10	2	37.146084	36.571625	37.052868
21-09-19 11:20	2	37.03638	36.223305	36.668556
21-09-19 11:30	2	37.161037	36.378662	36.814453
21-09-19 11:40	2	37.35531	36.465942	36.607502
21-09-19 11:50	2	37.270294	36.494244	36.458656
21-09-19 12:00	2	37.07557	36.758156	36.79452
21-09-19 12:10	2	37.084076	37.06504	36.9382
21-09-19 12:20	2	37.1027	37.02607	37.065315
21-09-19 12:30	2	37.27625	37.04727	37.188606
21-09-19 12:40	2	37.296555	37.352196	37.203247
21-09-19 12:50	2	37.285595	37.419327	37.15502
21-09-19 13:00	2	37.277885	36.957237	37.12013
21-09-19 13:10	2	37.125793	37.155666	36.95806
21-09-19 13:20	2	37.22998	37.09936	36.594746
21-09-19 13:30	2	36.90606	37.04079	36.570095
21-09-19 13:40	2	37.028427	36.943813	36.59603
21-09-19 13:50	2	37.098392	36.68982	36.645645
21-09-19 14:00	2	37.149364	36.94822	36.642796
21-09-19 14:10	2	37.059795	37.110126	36.753345
21-09-19 14:20	2	37.18571	36.940704	37.028214
21-09-19 14:30	2	37.243317	36.768635	36.96104
21-09-19 14:40	2	37.175446	36.599957	36.918633
21-09-19 14:50	2	37.218838	36.47715	36.774063
21-09-19 15:00	2	36.96793	36.7903	36.770973
21-09-19 15:10	2	36.9235	36.94188	36.77083
21-09-19 15:20	2	36.89744	36.90099	36.946583
21-09-19 15:30	2	36.653908	36.970966	36.85049
21-09-19 15:40	2	36.67267	37.088295	36.30386
21-09-19 15:50	2	36.912304	36.93196	36.298023
21-09-19 16:00	2	37.03576	36.534203	36.558895
21-09-19 16:10	2	37.348736	36.882027	36.60257
21-09-19 16:20	2	37.19856	37.14344	36.61494
21-09-19 16:30	2	36.907406	36.371693	36.786873
21-09-19 16:40	2	37.03195	36.40439	36.912697
21-09-19 16:50	2	36.99004	36.725807	37.31994
21-09-19 17:00	2	37.16884	36.671703	37.211147
21-09-19 17:10	2	37.0947	36.66681	37.371967
21-09-19 17:20	2	37.25685	36.57415	37.0658
21-09-19 17:30	2	37.09505	36.5	37.108448
21-09-19 17:40	2	37.106365	36.84938	37.114494
21-09-19 17:50	2	37.16951	36.88868	37.142544
21-09-19 18:00	2	37.32753	36.49917	37.10807
21-09-19 18:10	2	37.30677	36.524586	37.121696
21-09-19 18:20	2	37.228935	36.765858	36.886814
21-09-19 18:30	2	37.231964	37.223957	36.901985
21-09-19 18:40	2	37.16072	37.049614	36.92674
21-09-19 18:50	2	37.204124	36.67225	37.042625
21-09-19 19:00	2	37.090687	36.915855	37.120644
21-09-19 19:10	2	36.913467	36.42103	36.97747
21-09-19 19:20	2	36.897003	36.392044	36.957253
21-09-19 19:30	2	36.861015	36.378574	37.424538
21-09-19 19:40	2	36.973152	36.397926	37.398838
21-09-19 19:50	2	37.41348	36.438194	37.02377
21-09-19 20:00	2	37.58025	36.616795	37.248917
21-09-19 20:10	2	37.573437	37.07424	37.405975
21-09-19 20:20	2	37.56172	37.187523	37.26873
21-09-19 20:30	2	37.630157	36.959873	37.298897
21-09-19 20:40	2	37.357685	36.591778	37.15943
21-09-19 20:50	2	37.287086	36.87556	37.409927
21-09-19 21:00	2	37.32946	36.6867	37.246086
21-09-19 21:10	2	37.290825	37.126564	37.370857
21-09-19 21:20	2	37.56118	37.10154	37.418102
21-09-19 21:30	2	37.454933	37.00643	37.33367
21-09-19 21:40	2	36.879196	37.115673	37.35194
21-09-19 21:50	2	37.27588	37.153145	37.31234
21-09-19 22:00	2	37.33827	37.22685	37.215614
21-09-19 22:10	2	37.323063	37.77217	37.383286
21-09-19 22:20	2	37.458916	37.083794	37.52732
21-09-19 22:30	2	37.72568	37.3715	37.57386
21-09-19 22:40	2	37.598045	37.08087	37.453712
21-09-19 22:50	2	37.949196	36.716114	37.322598
21-09-19 23:00	2	37.96659	37.342278	37.356613
21-09-19 23:10	2	37.701897	37.414543	37.706383
21-09-19 23:20	2	37.552483	37.475334	37.667152
21-09-19 23:30	2	37.544037	37.786804	37.44623
21-09-19 23:40	2	37.844635	37.35803	37.184437
21-09-19 23:50	2	37.997467	37.02031	37.390335
21-09-20 00:00	2	37.95681	37.428673	37.14838
21-09-20 00:10	2	38.025906	37.483753	37.206436
21-09-20 00:20	2	38.10396	37.071774	37.430885
21-09-20 00:30	2	38.293842	37.055683	37.50306
21-09-20 00:40	2	38.348015	37.148033	37.634995
21-09-20 00:50	2	38.49285	37.297127	37.676292
21-09-20 01:00	2	38.493076	37.299477	37.704292
21-09-20 01:10	2	38.46695	37.53433	37.652122
21-09-20 01:20	2	38.581562	37.724743	37.74597
21-09-20 01:30	2	38.815575	37.982533	37.657135
21-09-20 01:40	2	38.735363	37.98778	37.82354
21-09-20 01:50	2	38.46405	37.962082	37.967594
21-09-20 02:00	2	38.261078	37.92218	38.021473
21-09-20 02:10	2	38.05201	37.711708	37.949722
21-09-20 02:20	2	37.88727	37.696186	37.885677
21-09-20 02:30	2	37.729546	37.979233	38.010925
21-09-20 02:40	2	38.006943	37.78268	38.113396
21-09-20 02:50	2	38.038937	37.556984	38.133507
21-09-20 03:00	2	38.15879	37.557854	38.071064
21-09-20 03:10	2	38.187748	37.444862	37.941486
21-09-20 03:20	2	38.12191	36.720207	38.07891
21-09-20 03:30	2	37.9583	37.09761	37.98769
21-09-20 03:40	2	38.13877	37.219353	36.2817
21-09-20 03:50	2	38.04574	36.97594	37.831196
21-09-20 04:00	2	38.04348	37.049965	37.89353
21-09-20 04:10	2	38.2199	37.088036	37.92514
21-09-20 04:20	2	38.208717	36.989365	38.127403
21-09-20 04:30	2	38.28652	36.53124	37.97294
21-09-20 04:40	2	38.277	36.808678	38.062027
21-09-20 04:50	2	38.296806	37.01409	38.098667
21-09-20 05:00	2	38.243137	37.1251	38.110497
21-09-20 05:10	2	38.386276	37.3471	38.10598
21-09-20 05:20	2	38.153404	37.369026	38.070087
21-09-20 05:30	2	38.216595	37.36642	38.01106
21-09-20 05:40	2	38.38202	37.388134	38.01496
21-09-20 05:50	2	38.369846	37.639046	38.08831
21-09-20 06:00	2	38.231487	37.554382	38.07336
21-09-20 06:10	2	38.377747	37.52686	38.114887
21-09-20 06:20	2	38.243477	37.182453	38.117195
21-09-20 06:30	2	38.364655	37.248676	38.058075
21-09-20 06:40	2	38.156364	37.129395	37.91141
21-09-20 06:50	2	37.951973	37.358833	37.65011
21-09-20 07:00	3	37.770348	37.062824	37.487614
21-09-20 07:10	3	37.57946	36.99369	37.383312
21-09-20 07:20	3	37.245018	37.00657	37.985954
21-09-20 07:30	3	37.39868	36.904877	38.01966
21-09-20 07:40	3	37.26307	37.02785	37.923225
21-09-20 07:50	3	37.423424	36.636753	37.5937
21-09-20 08:00	3	37.44146	36.621754	37.49877
21-09-20 08:10	3	37.291798	36.63687	37.323673
21-09-20 08:20	3	36.87144	36.695656	37.16015
21-09-20 08:30	3	36.94178	36.69495	36.99206
21-09-20 08:40	3	37.157295	36.843384	36.932323
21-09-20 08:50	3	37.131363	36.884773	37.072506
21-09-20 09:00	3	37.201027	36.391403	37.103386
21-09-20 09:10	3	37.236103	36.369667	37.16489
21-09-20 09:20	3	37.069237	36.49337	37.140038
21-09-20 09:30	3	37.1822	36.40877	36.93574
21-09-20 09:40	3	37.195854	36.462105	37.057617
21-09-20 09:50	3	37.074688	36.497692	36.60802
21-09-20 10:00	3	36.974396	36.15397	36.571674
21-09-20 10:10	3	37.08236	36.515926	36.601112
21-09-20 10:20	3	37.26154	36.453926	36.514317
21-09-20 10:30	3	36.989292	36.56524	36.522827
21-09-20 10:40	3	37.23414	36.7214	36.64555
21-09-20 10:50	3	37.246986	37.09484	36.877686
21-09-20 11:00	3	37.0789	37.11747	37.132465
21-09-20 11:10	3	37.045467	36.81557	37.02135
21-09-20 11:20	3	37.03126	36.565178	36.772514
21-09-20 11:30	3	37.15169	36.689674	36.69891
21-09-20 11:40	3	37.135883	36.768257	36.843437
21-09-20 11:50	3	36.778023	36.621063	36.680035
21-09-20 12:00	3	36.47448	36.660683	36.161217
21-09-20 12:10	3	36.407555	36.849903	36.63308
21-09-20 12:20	3	36.400246	36.62185	36.81246
21-09-20 12:30	3	36.452156	36.37933	36.65909
21-09-20 12:40	3	36.70824	36.170097	36.732025
21-09-20 12:50	3	36.891304	36.31986	37.142796
21-09-20 13:00	3	37.121895	36.790615	37.068565
21-09-20 13:10	3	37.27316	37.108627	36.906425
21-09-20 13:20	3	37.212315	36.88856	36.978844
21-09-20 13:30	3	37.205658	36.92905	37.109478
21-09-20 13:40	3	37.149597	36.838036	37.052273
21-09-20 13:50	3	37.127174	37.10604	36.90885
21-09-20 14:00	3	37.092873	36.69614	36.913376
21-09-20 14:10	3	37.080944	36.42086	36.905293
21-09-20 14:20	3	37.022285	36.526424	36.980503
21-09-20 14:30	3	36.97011	36.842545	36.973015
21-09-20 14:40	3	36.6204	36.94116	36.715458
21-09-20 14:50	3	36.880894	37.037666	37.087406
21-09-20 15:00	3	37.027397	36.97149	37.322998
21-09-20 15:10	3	37.121403	36.017395	37.299904
21-09-20 15:20	3	37.025707	36.22991	36.744164
21-09-20 15:30	3	36.993187	36.08734	36.668324
21-09-20 15:40	3	37.52113	36.384453	37.46702
21-09-20 15:50	3	37.976765	37.248528	38.14846
21-09-20 16:00	3	37.92475	37.29949	38.08175
21-09-20 16:10	3	37.804283	37.772903	37.7531
21-09-20 16:20	3	37.90797	37.613396	37.56437
21-09-20 16:30	3	37.859596	37.304405	37.360336
21-09-20 16:40	3	37.633495	37.522438	37.164658
21-09-20 16:50	3	37.29785	37.180153	37.098194
21-09-20 17:00	3	37.128746	37.309093	37.188187
21-09-20 17:10	3	37.10822	36.908897	37.18615
21-09-20 17:20	3	37.098778	36.96521	37.146034
21-09-20 17:30	3	37.16598	37.187595	37.116184
21-09-20 17:40	3	37.310295	37.534367	36.959064
21-09-20 17:50	3	37.320824	36.80831	36.921486
21-09-20 18:00	3	37.394585	36.4028	36.49511
21-09-20 18:10	3	37.3108	36.288937	36.719753
21-09-20 18:20	3	37.864494	36.543205	36.9524
21-09-20 18:30	3	37.742634	37.061928	36.657486
21-09-20 18:40	3	37.384285	37.534344	36.905815
21-09-20 18:50	3	37.3938	37.54626	37.028496
21-09-20 19:00	3	37.363853	37.15445	37.18169
21-09-20 19:10	3	37.354923	37.259304	37.027027
21-09-20 19:20	3	37.405743	37.30676	37.024315
21-09-20 19:30	3	37.368626	37.118797	37.068817
21-09-20 19:40	3	37.255165	36.899666	37.23375
21-09-20 19:50	3	37.2782	36.71094	37.344017
21-09-20 20:00	3	37.383854	36.62226	37.443153
21-09-20 20:10	3	37.317535	36.640858	37.39543
21-09-20 20:20	3	37.228706	36.59553	37.408188
21-09-20 20:30	3	37.09591	36.836983	37.30827
21-09-20 20:40	3	37.777397	37.218037	37.206383
21-09-20 20:50	3	37.82129	37.380917	37.35656
21-09-20 21:00	3	37.826965	37.68212	37.269783
21-09-20 21:10	3	37.6208	37.438923	37.27201
21-09-20 21:20	3	37.29246	37.380165	37.00076
21-09-20 21:30	3	37.295982	37.369335	37.0161
21-09-20 21:40	3	37.201473	37.5695	37.10264
21-09-20 21:50	3	37.16987	37.467915	37.316624
21-09-20 22:00	3	37.233955	37.27942	36.96632
21-09-20 22:10	3	37.22931	37.18172	37.01238
21-09-20 22:20	3	37.276817	37.2998	36.993477
21-09-20 22:30	3	37.472393	37.138084	37.131817
21-09-20 22:40	3	37.490723	36.890636	37.110455
21-09-20 22:50	3	37.44031	37.31021	37.158783
21-09-20 23:00	3	37.426888	37.20066	37.194458
21-09-20 23:10	3	37.437424	37.130054	37.43322
21-09-20 23:20	3	37.690243	36.804756	37.41897
21-09-20 23:30	3	37.74122	36.79519	37.17512
21-09-20 23:40	3	37.741	36.844536	37.27642
21-09-20 23:50	3	37.65458	37.27478	37.34881
21-09-21 00:00	3	37.482147	36.81948	37.583244
21-09-21 00:10	3	37.51706	36.771294	37.524887
21-09-21 00:20	3	37.66639	36.62932	37.466087
21-09-21 00:30	3	38.074467	37.092697	37.48746
21-09-21 00:40	3	38.31623	37.12004	37.254223
21-09-21 00:50	3	38.38015	37.371513	37.24128
21-09-21 01:00	3	38.39703	37.454082	37.25219
21-09-21 01:10	3	38.48305	37.90214	37.24461
21-09-21 01:20	3	38.571686	37.914814	37.532036
21-09-21 01:30	3	38.54158	37.537918	37.940277
21-09-21 01:40	3	38.409138	37.425697	37.95015
21-09-21 01:50	3	38.39155	37.754185	37.900482
21-09-21 02:00	3	38.51457	37.707573	38.105904
21-09-21 02:10	3	38.50171	37.730362	38.13706
21-09-21 02:20	3	38.18271	37.620003	38.029446
21-09-21 02:30	3	38.05329	37.89884	37.788074
21-09-21 02:40	3	38.090385	37.71562	37.743576
21-09-21 02:50	3	38.045383	37.652836	37.929996
21-09-21 03:00	3	37.88615	37.21337	38.13132
21-09-21 03:10	3	37.710583	37.164448	38.03457
21-09-21 03:20	3	37.75902	37.228577	37.939857
21-09-21 03:30	3	37.65496	37.237476	37.825775
21-09-21 03:40	3	38.13872	37.12156	37.6618
21-09-21 03:50	3	38.102505	37.18056	37.74923
21-09-21 04:00	3	38.37783	37.309807	37.565536
21-09-21 04:10	3	38.486607	37.34049	37.67875
21-09-21 04:20	3	38.440094	37.51377	37.904594
21-09-21 04:30	3	38.231762	37.757095	38.020866
21-09-21 04:40	3	38.233463	37.532387	37.949577
21-09-21 04:50	3	38.272198	37.31817	37.623253
21-09-21 05:00	3	38.597305	37.441086	37.669678
21-09-21 05:10	3	38.66383	37.456482	38.142025
21-09-21 05:20	3	38.751667	37.34946	37.99566
21-09-21 05:30	3	38.562798	37.389816	37.88852
21-09-21 05:40	3	38.36812	36.951664	38.0289
21-09-21 05:50	3	38.541683	36.933376	38.047188
21-09-21 06:00	3	38.306416	37.219563	37.75561
21-09-21 06:10	3	38.197453	36.979053	37.800606
21-09-21 06:20	3	38.24633	36.940975	38.003914
21-09-21 06:30	3	38.202427	36.82357	37.934822
21-09-21 06:40	3	38.09614	36.800667	38.1057
21-09-21 06:50	3	37.29498	37.09914	37.91256
21-09-21 07:00	4	37.415535	36.81585	37.59392
21-09-21 07:10	4	37.756786	36.680058	37.26539
21-09-21 07:20	4	36.721703	36.89517	37.27918
21-09-21 07:30	4	36.540676	37.01448	37.381947
21-09-21 07:40	4	36.911736	37.0124	37.185596
21-09-21 07:50	4	37.00811	36.64573	37.332195
21-09-21 08:00	4	36.922188	36.537537	36.818726
21-09-21 08:10	4	37.036232	36.638145	36.583405
21-09-21 08:20	4	37.056168	36.742348	36.65886
21-09-21 08:30	4	36.811512	36.267998	36.561905
21-09-21 08:40	4	36.98118	36.28521	36.23429
21-09-21 08:50	4	37.21765	36.794456	36.31518
21-09-21 09:00	4	37.243492	36.7481	36.42959
21-09-21 09:10	4	36.94478	36.627098	36.653435
21-09-21 09:20	4	37.02598	36.65911	37.036392
21-09-21 09:30	4	37.15546	36.635445	37.176506
21-09-21 09:40	4	37.208088	36.78742	37.181812
21-09-21 09:50	4	37.07073	36.37381	37.08839
21-09-21 10:00	4	36.794357	36.4238	37.008793
21-09-21 10:10	4	36.83745	36.110332	36.907345
21-09-21 10:20	4	36.963493	36.01742	36.943527
21-09-21 10:30	4	37.061646	36.23195	36.979748
21-09-21 10:40	4	37.120274	36.468597	36.971066
21-09-21 10:50	4	37.241062	36.55613	36.563133
21-09-21 11:00	4	37.12333	36.24302	36.91012
21-09-21 11:10	4	37.092102	36.300095	36.619564
21-09-21 11:20	4	37.16366	36.144375	36.848747
21-09-21 11:30	4	37.17324	36.40239	37.22297
21-09-21 11:40	4	37.14508	36.927685	37.152363
21-09-21 11:50	4	37.14652	36.750465	37.139164
21-09-21 12:00	4	36.98764	36.99822	36.47761
21-09-21 12:10	4	37.127083	36.92812	36.33985
21-09-21 12:20	4	36.98601	36.37182	36.459084
21-09-21 12:30	4	36.987976	36.508976	36.67871
21-09-21 12:40	4	37.175194	36.552784	36.560753
21-09-21 12:50	4	36.703056	36.607536	36.412884
21-09-21 13:00	4	36.885628	36.720627	36.60833
21-09-21 13:10	4	36.96523	36.760876	37.003777
21-09-21 13:20	4	36.864468	36.994335	37.16227
21-09-21 13:30	4	36.590157	36.98937	37.046112
21-09-21 13:40	4	36.581116	36.579887	37.028088
21-09-21 13:50	4	36.936874	36.90904	36.42407
21-09-21 14:00	4	36.721672	36.65477	36.447243
21-09-21 14:10	4	36.749504	36.655087	37.194542
21-09-21 14:20	4	36.957546	36.636135	37.102844
21-09-21 14:30	4	36.891815	36.37659	36.794994
21-09-21 14:40	4	36.758495	36.325672	36.664253
21-09-21 14:50	4	36.807114	36.471504	36.736412
21-09-21 15:00	4	37.007645	37.00862	36.84922
21-09-21 15:10	4	37.112923	36.526455	36.931156
21-09-21 15:20	4	37.116375	36.454147	37.048283
21-09-21 15:30	4	36.69336	36.57705	36.856365
21-09-21 15:40	4	36.877354	36.552483	36.759872
21-09-21 15:50	4	36.889935	36.786552	36.6575
21-09-21 16:00	4	37.183666	36.8148	37.30231
21-09-21 16:10	4	37.09682	37.035927	37.347218
21-09-21 16:20	4	36.945778	37.183395	37.22427
21-09-21 16:30	4	36.89929	37.156067	37.279472
21-09-21 16:40	4	36.94216	36.25236	37.202396
21-09-21 16:50	4	37.11839	36.511497	37.05372
21-09-21 17:00	4	36.9717	36.390278	37.00161
21-09-21 17:10	4	36.955654	36.39589	36.92968
21-09-21 17:20	4	36.857727	36.378025	36.978603
21-09-21 17:30	4	36.83695	36.4321	36.963116
21-09-21 17:40	4	37.458614	36.43142	36.96186
21-09-21 17:50	4	37.16086	36.28964	37.10345
21-09-21 18:00	4	37.278206	36.451317	37.443092
21-09-21 18:10	4	37.166336	36.681473	37.460003
21-09-21 18:20	4	36.93461	36.600986	37.395954
21-09-21 18:30	4	37.053856	36.831665	36.88077
21-09-21 18:40	4	37.1705	37.30291	37.0091
21-09-21 18:50	4	37.321724	37.414577	37.07013
21-09-21 19:00	4	37.234974	37.375458	37.052998
21-09-21 19:10	4	37.16242	36.879456	37.030342
21-09-21 19:20	4	37.072704	36.859825	37.001026
21-09-21 19:30	4	37.412426	37.25119	36.835506
21-09-21 19:40	4	37.77195	37.16355	37.309612
21-09-21 19:50	4	37.596134	37.0811	37.51515
21-09-21 20:00	4	37.4331	36.502377	37.572636
21-09-21 20:10	4	37.413292	36.467937	37.60035
21-09-21 20:20	4	37.301678	36.679382	37.390804
21-09-21 20:30	4	37.27868	36.841003	37.135628
21-09-21 20:40	4	37.19822	36.8991	36.87493
21-09-21 20:50	4	37.189487	36.799175	36.855316
21-09-21 21:00	4	37.224297	37.006752	36.875164
21-09-21 21:10	4	37.135143	37.19504	36.836384
21-09-21 21:20	4	37.52453	37.432648	36.770412
21-09-21 21:30	4	37.34903	37.582737	36.875893
21-09-21 21:40	4	37.254814	37.510403	37.146187
21-09-21 21:50	4	37.26243	37.18989	37.316204
21-09-21 22:00	4	37.41504	37.016075	37.41893
21-09-21 22:10	4	37.48431	37.11257	37.42022
21-09-21 22:20	4	37.32563	37.320465	37.4052
21-09-21 22:30	4	37.29999	37.208084	37.405624
21-09-21 22:40	4	37.31785	37.127743	37.282482
21-09-21 22:50	4	37.34184	36.8971	37.247456
21-09-21 23:00	4	37.572273	37.240513	37.42331
21-09-21 23:10	4	37.67565	37.183483	37.348465
21-09-21 23:20	4	37.8383	37.109177	37.38645
21-09-21 23:30	4	37.685303	36.944283	37.376335
21-09-21 23:40	4	38.01877	37.2835	37.51677
21-09-21 23:50	4	37.643753	36.962387	37.22669
21-09-22 00:00	4	37.762062	36.64361	37.154827
21-09-22 00:10	4	37.782925	37.17428	37.355053
21-09-22 00:20	4	37.955	37.493958	37.584145
21-09-22 00:30	4	37.99057	37.45716	37.727257
21-09-22 00:40	4	38.10471	37.56704	37.359573
21-09-22 00:50	4	38.313187	37.635693	37.186684
21-09-22 01:00	4	38.48782	37.626793	37.283333
21-09-22 01:10	4	38.546944	37.568806	37.521652
21-09-22 01:20	4	38.483337	37.678547	37.320496
21-09-22 01:30	4	38.25359	37.9569	37.699257
21-09-22 01:40	4	38.460335	38.00298	38.043068
21-09-22 01:50	4	38.533062	37.78324	38.049168
21-09-22 02:00	4	38.458363	37.646126	38.102135
21-09-22 02:10	4	38.20156	37.703575	38.16998
21-09-22 02:20	4	37.981888	37.958595	38.237907
21-09-22 02:30	4	38.024883	37.94014	38.19284
21-09-22 02:40	4	38.06211	37.840355	38.14422
21-09-22 02:50	4	37.93305	37.989033	38.201103
21-09-22 03:00	4	37.7139	38.015797	38.198105
21-09-22 03:10	4	37.808926	37.96376	38.303658
21-09-22 03:20	4	37.99801	37.444447	38.04859
21-09-22 03:30	4	38.193108	37.267365	38.04618
21-09-22 03:40	4	38.367985	37.310658	37.79026
21-09-22 03:50	4	38.419308	37.247444	37.663643
21-09-22 04:00	4	38.32707	37.217285	37.576073
21-09-22 04:10	4	38.26806	37.103367	37.757656
21-09-22 04:20	4	38.181694	37.161358	37.536304
21-09-22 04:30	4	38.29488	37.194416	37.502575
21-09-22 04:40	4	38.449245	36.773476	37.49639
21-09-22 04:50	4	38.52706	36.986713	37.64685
21-09-22 05:00	4	38.478428	37.03857	37.901268
21-09-22 05:10	4	38.369194	37.025295	37.78615
21-09-22 05:20	4	38.23308	37.116283	37.952015
21-09-22 05:30	4	38.50792	36.877613	37.880444
21-09-22 05:40	4	38.59151	37.11367	38.044445
21-09-22 05:50	4	38.437313	37.33938	37.96053
21-09-22 06:00	4	38.53729	37.616444	38.045433
21-09-22 06:10	4	38.52894	37.60044	38.25895
21-09-22 06:20	4	38.215996	37.505894	38.151073
21-09-22 06:30	4	38.187897	37.104095	38.166058
21-09-22 06:40	4	38.191902	37.149464	38.108093
21-09-22 06:50	4	37.961205	37.366234	38.016113
21-09-22 07:00	5	37.835506	37.34525	37.866585
21-09-22 07:10	5	37.662067	37.09548	37.44999
21-09-22 07:20	5	37.516277	36.88854	37.30804
21-09-22 07:30	5	37.36236	36.694386	37.041355
21-09-22 07:40	5	37.35422	37.23329	37.003876
21-09-22 07:50	5	37.247234	37.21033	37.100025
21-09-22 08:00	5	37.20984	37.08516	37.06851
21-09-22 08:10	5	37.278362	37.034466	36.983406
21-09-22 08:20	5	36.89128	37.087513	36.879078
21-09-22 08:30	5	36.875916	37.137802	36.921703
21-09-22 08:40	5	37.089252	37.21486	36.748497
21-09-22 08:50	5	37.06424	36.603806	36.747883
21-09-22 09:00	5	36.951965	36.53813	36.612602
21-09-22 09:10	5	36.89436	36.478558	36.717304
21-09-22 09:20	5	36.651756	36.607025	36.70452
21-09-22 09:30	5	36.552753	36.78578	36.93292
21-09-22 09:40	5	36.489994	36.323902	36.484287
21-09-22 09:50	5	36.737564	36.462547	36.245895
21-09-22 10:00	5	37.226986	36.25338	36.156227
21-09-22 10:10	5	37.347286	36.49549	36.172188
21-09-22 10:20	5	37.29198	36.813866	36.332195
21-09-22 10:30	5	37.580406	36.979057	36.355267
21-09-22 10:40	5	37.464363	36.944626	36.50584
21-09-22 10:50	5	36.96012	37.04555	36.954918
21-09-22 11:00	5	36.99834	36.88761	36.607117
21-09-22 11:10	5	37.118233	36.704693	36.61996
21-09-22 11:20	5	36.936974	36.60321	36.403526
21-09-22 11:30	5	36.875313	37.07643	36.874905
21-09-22 11:40	5	36.701088	37.42675	37.07429
21-09-22 11:50	5	36.654606	37.355755	36.81994
21-09-22 12:00	5	36.614754	36.74752	36.89262
21-09-22 12:10	5	36.962654	36.796608	36.991398
21-09-22 12:20	5	36.997528	36.951637	36.832294
21-09-22 12:30	5	37.055275	36.968376	36.78413
21-09-22 12:40	5	37.13937	36.759235	36.89768
21-09-22 12:50	5	37.09318	36.714912	36.90808
21-09-22 13:00	5	37.099094	36.70952	36.973938
21-09-22 13:10	5	37.065666	36.47097	36.972298
21-09-22 13:20	5	37.155453	36.29438	36.9208
21-09-22 13:30	5	36.99801	36.296196	36.869514
21-09-22 13:40	5	36.886024	36.3908	36.6631
21-09-22 13:50	5	37.06353	36.608818	36.520344
21-09-22 14:00	5	37.0124	36.689247	36.62633
21-09-22 14:10	5	36.857277	36.357704	36.517265
21-09-22 14:20	5	36.70001	36.50919	36.60357
21-09-22 14:30	5	36.763847	36.52437	36.58889
21-09-22 14:40	5	36.996075	36.6793	36.78472
21-09-22 14:50	5	36.93958	36.533817	37.211098
21-09-22 15:00	5	36.942696	36.568504	37.187576
21-09-22 15:10	5	36.872623	36.390095	37.08496
21-09-22 15:20	5	36.60237	36.337467	37.13759
21-09-22 15:30	5	36.706947	36.415367	37.100014
21-09-22 15:40	5	36.486305	36.98185	37.033237
21-09-22 15:50	5	36.980446	36.765064	36.90001
21-09-22 16:00	5	37.259	36.75258	36.92044
21-09-22 16:10	5	37.085045	36.218246	37.00394
21-09-22 16:20	5	36.882717	36.484108	36.670387
21-09-22 16:30	5	36.910667	36.620686	36.656116
21-09-22 16:40	5	37.107708	36.47617	36.31432
21-09-22 16:50	5	37.02496	36.407772	35.9608
21-09-22 17:00	5	36.97909	36.36879	36.274445
21-09-22 17:10	5	37.145943	36.200897	36.32686
21-09-22 17:20	5	37.016228	36.529785	36.38052
21-09-22 17:30	5	36.838284	36.50837	36.649178
21-09-22 17:40	5	36.938107	36.529366	36.887245
21-09-22 17:50	5	37.07016	36.651978	37.06536
21-09-22 18:00	5	37.26285	37.032677	36.605347
21-09-22 18:10	5	37.100487	37.267082	36.849403
21-09-22 18:20	5	37.0028	37.00913	36.859146
21-09-22 18:30	5	36.950195	36.595013	36.58411
21-09-22 18:40	5	36.789825	36.717476	36.962288
21-09-22 18:50	5	36.924744	36.64304	36.99848
21-09-22 19:00	5	36.992836	36.85947	36.960052
21-09-22 19:10	5	36.910774	36.622673	37.043182
21-09-22 19:20	5	37.117947	36.64599	37.008633
21-09-22 19:30	5	37.68287	36.978065	37.368813
21-09-22 19:40	5	38.098557	37.22184	37.61321
21-09-22 19:50	5	37.556267	37.403404	37.466736
21-09-22 20:00	5	37.737198	36.563953	37.44137
21-09-22 20:10	5	37.227142	36.610386	37.458355
21-09-22 20:20	5	37.348495	36.778896	37.29253
21-09-22 20:30	5	37.28291	36.968376	37.131603
21-09-22 20:40	5	37.270134	36.921623	37.157204
21-09-22 20:50	5	37.223248	36.596245	36.777397
21-09-22 21:00	5	37.12611	36.258545	36.830223
21-09-22 21:10	5	37.17469	36.712708	37.06825
21-09-22 21:20	5	37.208923	37.02154	36.98574
21-09-22 21:30	5	37.294125	36.65279	37.24251
21-09-22 21:40	5	37.280945	36.301983	37.324932
21-09-22 21:50	5	37.35493	36.581734	36.87596
21-09-22 22:00	5	37.36797	36.974697	37.107105
21-09-22 22:10	5	37.405243	36.159466	37.114513
21-09-22 22:20	5	37.38495	36.487896	37.233078
21-09-22 22:30	5	37.60561	36.55719	37.170876
21-09-22 22:40	5	37.765938	36.997307	37.245174
21-09-22 22:50	5	37.641544	37.034252	37.29597
21-09-22 23:00	5	37.82631	37.18103	37.140106
21-09-22 23:10	5	37.627003	37.30852	37.25627
21-09-22 23:20	5	37.415802	37.201603	37.222733
21-09-22 23:30	5	37.562702	37.01137	37.489346
21-09-22 23:40	5	37.464233	36.510647	37.385918
21-09-22 23:50	5	37.835674	37.120903	37.318943
21-09-23 00:00	5	38.04726	37.22524	37.151108
21-09-23 00:10	5	37.989697	36.908485	37.226093
21-09-23 00:20	5	37.932796	37.254128	37.292004
21-09-23 00:30	5	37.897896	37.310402	37.216267
21-09-23 00:40	5	38.115356	37.127235	37.29364
21-09-23 00:50	5	38.244064	37.343155	37.4747
21-09-23 01:00	5	38.44659	37.532978	37.8419
21-09-23 01:10	5	38.691475	37.464718	37.703606
21-09-23 01:20	5	38.911083	37.681053	37.45688
21-09-23 01:30	5	38.770214	37.61841	37.468273
21-09-23 01:40	5	38.43275	37.43223	37.60979
21-09-23 01:50	5	38.55172	37.638298	38.206352
21-09-23 02:00	5	38.30769	37.799973	38.20539
21-09-23 02:10	5	38.333702	37.812138	38.190792
21-09-23 02:20	5	38.398056	37.88279	38.17393
21-09-23 02:30	5	38.300793	37.644676	38.245678
21-09-23 02:40	5	38.157837	37.57333	38.10203
21-09-23 02:50	5	38.107758	37.119675	38.188683
21-09-23 03:00	5	38.013634	36.801125	38.067657
21-09-23 03:10	5	38.053547	37.023907	38.053867
21-09-23 03:20	5	37.98506	36.66881	38.03696
21-09-23 03:30	5	37.152435	36.71896	37.98592
21-09-23 03:40	5	37.2034	36.70001	37.94909
21-09-23 03:50	5	37.24626	36.793705	37.718918
21-09-23 04:00	5	37.394096	37.10185	37.882835
21-09-23 04:10	5	38.01668	36.724693	38.050514
21-09-23 04:20	5	38.24426	36.799736	37.959362
21-09-23 04:30	5	38.4372	37.147217	38.10369
21-09-23 04:40	5	38.35256	37.017708	38.05612
21-09-23 04:50	5	38.29847	36.84569	37.780823
21-09-23 05:00	5	38.290184	36.9755	37.8808
21-09-23 05:10	5	38.46609	36.874733	37.895184
21-09-23 05:20	5	38.460777	37.10264	37.888447
21-09-23 05:30	5	38.50211	37.243095	38.121574
21-09-23 05:40	5	38.320225	37.55509	38.269157
21-09-23 05:50	5	38.428623	37.649258	38.11723
21-09-23 06:00	5	38.516106	37.542297	38.118046
21-09-23 06:10	5	38.508476	37.398354	38.2752
21-09-23 06:20	5	38.58045	37.61889	38.127434
21-09-23 06:30	5	38.440746	37.512047	38.099907
21-09-23 06:40	5	38.433094	37.334064	38.17136
21-09-23 06:50	5	38.15466	37.396904	38.10594
21-09-23 07:00	6	37.99945	37.10288	37.862415
21-09-23 07:10	6	37.929443	37.26542	37.45098
21-09-23 07:20	6	37.62682	36.680412	37.300873
21-09-23 07:30	6	37.522133	36.539295	37.209953
21-09-23 07:40	6	37.544064	36.883083	37.416313
21-09-23 07:50	6	37.50018	36.996243	37.06059
21-09-23 08:00	6	37.405937	36.66362	37.01401
21-09-23 08:10	6	37.43501	36.682793	36.99
21-09-23 08:20	6	37.147484	36.88233	36.89938
21-09-23 08:30	6	37.131237	36.939426	36.835518
21-09-23 08:40	6	37.198578	36.794353	36.801643
21-09-23 08:50	6	37.15491	36.93236	36.934265
21-09-23 09:00	6	37.14209	36.824226	36.956352
21-09-23 09:10	6	37.270565	36.840405	36.82714
21-09-23 09:20	6	37.29436	36.887794	36.997135
21-09-23 09:30	6	37.18782	36.57232	37.182945
21-09-23 09:40	6	37.10388	36.70582	36.84236
21-09-23 09:50	6	37.178024	36.734257	36.474144
21-09-23 10:00	6	37.03241	36.645454	36.625973
21-09-23 10:10	6	36.80564	36.50729	36.496666
21-09-23 10:20	6	not_recorded	not_recorded	not_recorded
21-09-23 10:30	6	not_recorded	not_recorded	not_recorded
21-09-23 10:40	6	not_recorded	not_recorded	not_recorded
21-09-23 10:50	6	not_recorded	not_recorded	not_recorded
21-09-23 11:00	6	not_recorded	not_recorded	not_recorded
21-09-23 11:10	6	not_recorded	not_recorded	not_recorded
21-09-23 11:20	6	not_recorded	not_recorded	not_recorded
21-09-23 11:30	6	not_recorded	not_recorded	not_recorded
21-09-23 11:40	6	not_recorded	not_recorded	not_recorded
21-09-23 11:50	6	not_recorded	not_recorded	not_recorded
21-09-23 12:00	6	not_recorded	not_recorded	not_recorded
21-09-23 12:10	6	not_recorded	not_recorded	not_recorded
21-09-23 12:20	6	not_recorded	not_recorded	not_recorded
21-09-23 12:30	6	not_recorded	not_recorded	not_recorded
21-09-23 12:40	6	not_recorded	not_recorded	not_recorded
21-09-23 12:50	6	not_recorded	not_recorded	not_recorded
21-09-23 13:00	6	not_recorded	not_recorded	not_recorded
21-09-23 13:10	6	not_recorded	not_recorded	not_recorded
21-09-23 13:20	6	not_recorded	not_recorded	not_recorded
21-09-23 13:30	6	not_recorded	not_recorded	not_recorded
21-09-23 13:40	6	not_recorded	not_recorded	not_recorded
21-09-23 13:50	6	not_recorded	not_recorded	not_recorded
21-09-23 14:00	6	not_recorded	not_recorded	not_recorded
21-09-23 14:10	6	not_recorded	not_recorded	not_recorded
21-09-23 14:20	6	not_recorded	not_recorded	not_recorded
21-09-23 14:30	6	not_recorded	not_recorded	not_recorded
21-09-23 14:40	6	not_recorded	not_recorded	not_recorded
21-09-23 14:50	6	not_recorded	not_recorded	not_recorded
21-09-23 15:00	6	not_recorded	not_recorded	not_recorded
21-09-23 15:10	6	not_recorded	not_recorded	not_recorded
21-09-23 15:20	6	not_recorded	not_recorded	not_recorded
21-09-23 15:30	6	not_recorded	not_recorded	not_recorded
21-09-23 15:40	6	not_recorded	not_recorded	not_recorded
21-09-23 15:50	6	not_recorded	not_recorded	not_recorded
21-09-23 16:00	6	not_recorded	not_recorded	not_recorded
21-09-23 16:10	6	not_recorded	not_recorded	not_recorded
21-09-23 16:20	6	not_recorded	not_recorded	not_recorded
21-09-23 16:30	6	not_recorded	not_recorded	not_recorded
21-09-23 16:40	6	not_recorded	not_recorded	not_recorded
21-09-23 16:50	6	not_recorded	not_recorded	not_recorded
21-09-23 17:00	6	not_recorded	not_recorded	not_recorded
21-09-23 17:10	6	not_recorded	not_recorded	not_recorded
21-09-23 17:20	6	not_recorded	not_recorded	not_recorded
21-09-23 17:30	6	not_recorded	not_recorded	not_recorded
21-09-23 17:40	6	not_recorded	not_recorded	not_recorded
21-09-23 17:50	6	not_recorded	not_recorded	not_recorded
21-09-23 18:00	6	not_recorded	not_recorded	not_recorded
21-09-23 18:10	6	not_recorded	not_recorded	not_recorded
21-09-23 18:20	6	not_recorded	not_recorded	not_recorded
21-09-23 18:30	6	not_recorded	not_recorded	not_recorded
21-09-23 18:40	6	not_recorded	not_recorded	not_recorded
21-09-23 18:50	6	not_recorded	not_recorded	not_recorded
21-09-23 19:00	6	not_recorded	not_recorded	not_recorded
21-09-23 19:10	6	not_recorded	not_recorded	not_recorded
21-09-23 19:20	6	not_recorded	not_recorded	not_recorded
21-09-23 19:30	6	not_recorded	not_recorded	not_recorded
21-09-23 19:40	6	not_recorded	not_recorded	not_recorded
21-09-23 19:50	6	not_recorded	not_recorded	not_recorded
21-09-23 20:00	6	not_recorded	not_recorded	not_recorded
21-09-23 20:10	6	not_recorded	not_recorded	not_recorded
21-09-23 20:20	6	not_recorded	not_recorded	not_recorded
21-09-23 20:30	6	not_recorded	not_recorded	not_recorded
21-09-23 20:40	6	not_recorded	not_recorded	not_recorded
21-09-23 20:50	6	not_recorded	not_recorded	not_recorded
21-09-23 21:00	6	not_recorded	not_recorded	not_recorded
21-09-23 21:10	6	not_recorded	not_recorded	not_recorded
21-09-23 21:20	6	not_recorded	not_recorded	not_recorded
21-09-23 21:30	6	not_recorded	not_recorded	not_recorded
21-09-23 21:40	6	not_recorded	not_recorded	not_recorded
21-09-23 21:50	6	not_recorded	not_recorded	not_recorded
21-09-23 22:00	6	not_recorded	not_recorded	not_recorded
21-09-23 22:10	6	not_recorded	not_recorded	not_recorded
21-09-23 22:20	6	not_recorded	not_recorded	not_recorded
21-09-23 22:30	6	not_recorded	not_recorded	not_recorded
21-09-23 22:40	6	not_recorded	not_recorded	not_recorded
21-09-23 22:50	6	not_recorded	not_recorded	not_recorded
21-09-23 23:00	6	not_recorded	not_recorded	not_recorded
21-09-23 23:10	6	not_recorded	not_recorded	not_recorded
21-09-23 23:20	6	not_recorded	not_recorded	not_recorded
21-09-23 23:30	6	not_recorded	not_recorded	not_recorded
21-09-23 23:40	6	not_recorded	not_recorded	not_recorded
21-09-23 23:50	6	not_recorded	not_recorded	not_recorded
21-09-24 00:00	6	not_recorded	not_recorded	not_recorded
21-09-24 00:10	6	not_recorded	not_recorded	not_recorded
21-09-24 00:20	6	not_recorded	not_recorded	not_recorded
21-09-24 00:30	6	not_recorded	not_recorded	not_recorded
21-09-24 00:40	6	not_recorded	not_recorded	not_recorded
21-09-24 00:50	6	not_recorded	not_recorded	not_recorded
21-09-24 01:00	6	not_recorded	not_recorded	not_recorded
21-09-24 01:10	6	not_recorded	not_recorded	not_recorded
21-09-24 01:20	6	not_recorded	not_recorded	not_recorded
21-09-24 01:30	6	not_recorded	not_recorded	not_recorded
21-09-24 01:40	6	not_recorded	not_recorded	not_recorded
21-09-24 01:50	6	not_recorded	not_recorded	not_recorded
21-09-24 02:00	6	not_recorded	not_recorded	not_recorded
21-09-24 02:10	6	not_recorded	not_recorded	not_recorded
21-09-24 02:20	6	not_recorded	not_recorded	not_recorded
21-09-24 02:30	6	not_recorded	not_recorded	not_recorded
21-09-24 02:40	6	not_recorded	not_recorded	not_recorded
21-09-24 02:50	6	not_recorded	not_recorded	not_recorded
21-09-24 03:00	6	not_recorded	not_recorded	not_recorded
21-09-24 03:10	6	not_recorded	not_recorded	not_recorded
21-09-24 03:20	6	not_recorded	not_recorded	not_recorded
21-09-24 03:30	6	not_recorded	not_recorded	not_recorded
21-09-24 03:40	6	not_recorded	not_recorded	not_recorded
21-09-24 03:50	6	not_recorded	not_recorded	not_recorded
21-09-24 04:00	6	not_recorded	not_recorded	not_recorded
21-09-24 04:10	6	not_recorded	not_recorded	not_recorded
21-09-24 04:20	6	not_recorded	not_recorded	not_recorded
21-09-24 04:30	6	not_recorded	not_recorded	not_recorded
21-09-24 04:40	6	not_recorded	not_recorded	not_recorded
21-09-24 04:50	6	not_recorded	not_recorded	not_recorded
21-09-24 05:00	6	not_recorded	not_recorded	not_recorded
21-09-24 05:10	6	not_recorded	not_recorded	not_recorded
21-09-24 05:20	6	not_recorded	not_recorded	not_recorded
21-09-24 05:30	6	not_recorded	not_recorded	not_recorded
21-09-24 05:40	6	not_recorded	not_recorded	not_recorded
21-09-24 05:50	6	not_recorded	not_recorded	not_recorded
21-09-24 06:00	6	not_recorded	not_recorded	not_recorded
21-09-24 06:10	6	not_recorded	not_recorded	not_recorded
21-09-24 06:20	6	not_recorded	not_recorded	not_recorded
21-09-24 06:30	6	not_recorded	not_recorded	not_recorded
21-09-24 06:40	6	not_recorded	not_recorded	not_recorded
21-09-24 06:50	6	not_recorded	not_recorded	not_recorded
