# Supplementary material for: Rodent home cage monitoring for preclinical safety pharmacology assessment: results of a multi-company validation evaluating nonclinical and clinical data from three compounds
Source: Front Toxicol. 2025 Nov 5;7:1655330. doi: 10.3389/ftox.2025.1655330 (PMC12626872; doi:10.3389/ftox.2025.1655330)
Supplement: Supplementary file 1 [file DataSheet1.zip › AZ/AZ_Distance_028_Cage-1.csv]

timestamp	day_index	985141003627884	985141003627885	985141003627886
21-10-01 07:00	-4	not_recorded	not_recorded	not_recorded
21-10-01 07:10	-4	not_recorded	not_recorded	not_recorded
21-10-01 07:20	-4	not_recorded	not_recorded	not_recorded
21-10-01 07:30	-4	not_recorded	not_recorded	not_recorded
21-10-01 07:40	-4	not_recorded	not_recorded	not_recorded
21-10-01 07:50	-4	not_recorded	not_recorded	not_recorded
21-10-01 08:00	-4	not_recorded	not_recorded	not_recorded
21-10-01 08:10	-4	not_recorded	not_recorded	not_recorded
21-10-01 08:20	-4	not_recorded	not_recorded	not_recorded
21-10-01 08:30	-4	not_recorded	not_recorded	not_recorded
21-10-01 08:40	-4	not_recorded	not_recorded	not_recorded
21-10-01 08:50	-4	not_recorded	not_recorded	not_recorded
21-10-01 09:00	-4	not_recorded	not_recorded	not_recorded
21-10-01 09:10	-4	not_recorded	not_recorded	not_recorded
21-10-01 09:20	-4	not_recorded	not_recorded	not_recorded
21-10-01 09:30	-4	not_recorded	not_recorded	not_recorded
21-10-01 09:40	-4	not_recorded	not_recorded	not_recorded
21-10-01 09:50	-4	15.933333	0.0	0.0
21-10-01 10:00	-4	35.230324	58.76011	77.54625
21-10-01 10:10	-4	27.946949	26.96906	11.053495
21-10-01 10:20	-4	2.8899856	11.258524	2.39
21-10-01 10:30	-4	0.0	7.673524	9.559999
21-10-01 10:40	-4	1.0746605	0.0	2.3899999
21-10-01 10:50	-4	4.200325	0.0	0.0
21-10-01 11:00	-4	50.48782	1.6935241	0.0
21-10-01 11:10	-4	16.032606	0.0	0.0
21-10-01 11:20	-4	1.1949999	3.5849996	1.1621265
21-10-01 11:30	-4	0.0	0.0	3.622874
21-10-01 11:40	-4	1.6899853	0.0	0.0
21-10-01 11:50	-4	0.0	1.1949999	0.0
21-10-01 12:00	-4	2.3899999	0.0	2.39
21-10-01 12:10	-4	6.469985	7.0341873	5.2799854
21-10-01 12:20	-4	11.949999	4.364327	0.0
21-10-01 12:30	-4	0.0	0.0	0.0
21-10-01 12:40	-4	0.0	6.2643414	0.0
21-10-01 12:50	-4	16.825607	2.3899996	0.0
21-10-01 13:00	-4	14.144971	15.214256	2.3899999
21-10-01 13:10	-4	0.0	0.0	0.0
21-10-01 13:20	-4	3.5900002	4.7799997	4.7799997
21-10-01 13:30	-4	1.1949999	5.080573	8.365
21-10-01 13:40	-4	5.975	4.5785103	3.5849998
21-10-01 13:50	-4	0.0	0.0	2.3899999
21-10-01 14:00	-4	0.0	0.0	8.159971
21-10-01 14:10	-4	4.79	0.0	1.748641
21-10-01 14:20	-4	13.749135	2.8144245	5.9855604
21-10-01 14:30	-4	18.428524	5.4250154	0.0
21-10-01 14:40	-4	1.689985	7.1800003	1.6935246
21-10-01 14:50	-4	0.0	0.0	0.0
21-10-01 15:00	-4	5.4460793	12.0893755	0.0
21-10-01 15:10	-4	3.9209695	19.17771	2.3900006
21-10-01 15:20	-4	24.494297	6.759942	13.222071
21-10-01 15:30	-4	16.337017	3.5850003	15.702156
21-10-01 15:40	-4	0.0	4.7799997	3.6
21-10-01 15:50	-4	0.0	1.1949999	14.730658
21-10-01 16:00	-4	11.825579	6.76156	0.0
21-10-01 16:10	-4	2.6765742	0.0	0.0
21-10-01 16:20	-4	0.0	0.0	4.78
21-10-01 16:30	-4	5.279986	1.1950002	2.3899999
21-10-01 16:40	-4	5.274985	4.370099	0.0
21-10-01 16:50	-4	3.5900006	3.867101	2.392926
21-10-01 17:00	-4	0.0	0.0	6.931079
21-10-01 17:10	-4	0.0	16.381304	1.5175377
21-10-01 17:20	-4	0.0	25.258091	0.0
21-10-01 17:30	-4	0.0	19.285698	4.5785093
21-10-01 17:40	-4	0.0	17.927176	0.0
21-10-01 17:50	-4	0.0	2.6765742	2.4000003
21-10-01 18:00	-4	4.58351	9.856574	5.288524
21-10-01 18:10	-4	0.0	0.0	4.796486
21-10-01 18:20	-4	0.0	0.0	0.980563
21-10-01 18:30	-4	0.0	14.981275	4.0799847
21-10-01 18:40	-4	5.080573	5.2749853	0.0
21-10-01 18:50	-4	6.4749846	7.459342	0.0
21-10-01 19:00	-4	3.5849998	5.974999	0.0
21-10-01 19:10	-4	27.754538	13.746455	48.92632
21-10-01 19:20	-4	90.180244	41.96344	21.210642
21-10-01 19:30	-4	9.37937	25.073673	27.035624
21-10-01 19:40	-4	2.3899999	5.98	4.0799856
21-10-01 19:50	-4	13.069944	24.018393	3.5849998
21-10-01 20:00	-4	15.704981	23.972326	0.0
21-10-01 20:10	-4	3.5899994	10.782779	7.3736663
21-10-01 20:20	-4	12.031545	7.669986	3.5900002
21-10-01 20:30	-4	14.208661	3.783666	15.352049
21-10-01 20:40	-4	0.0	0.0	3.5849998
21-10-01 20:50	-4	2.3900003	5.1630225	1.1949997
21-10-01 21:00	-4	5.77497	15.12158	27.07994
21-10-01 21:10	-4	2.3899996	10.472036	13.957019
21-10-01 21:20	-4	4.079985	12.731559	46.27298
21-10-01 21:30	-4	17.72997	25.043499	18.708735
21-10-01 21:40	-4	0.0	18.229956	5.2799854
21-10-01 21:50	-4	31.339233	22.790085	0.0
21-10-01 22:00	-4	10.46451	38.130054	0.0
21-10-01 22:10	-4	4.5785084	16.333483	0.0
21-10-01 22:20	-4	14.444853	48.071777	6.9685073
21-10-01 22:30	-4	11.114172	11.259985	35.910748
21-10-01 22:40	-4	23.340052	55.100258	29.110174
21-10-01 22:50	-4	17.766056	38.789436	37.261578
21-10-01 23:00	-4	20.632034	35.9347	38.86785
21-10-01 23:10	-4	59.522278	33.822464	24.091152
21-10-01 23:20	-4	5.98	31.901257	0.0
21-10-01 23:30	-4	29.31184	19.21061	3.5850003
21-10-01 23:40	-4	33.38604	13.927088	12.239955
21-10-01 23:50	-4	53.819298	75.528	22.315561
21-10-02 00:00	-4	7.249312	13.530493	27.087116
21-10-02 00:10	-4	46.909035	35.525276	43.793617
21-10-02 00:20	-4	32.109325	38.4987	17.521559
21-10-02 00:30	-4	50.953526	30.465069	11.546559
21-10-02 00:40	-4	64.04068	19.910099	65.62472
21-10-02 00:50	-4	3.5900006	0.0	9.358509
21-10-02 01:00	-4	4.083524	25.172333	30.251501
21-10-02 01:10	-4	5.98	24.27504	23.078815
21-10-02 01:20	-4	3.5899994	10.754999	19.092043
21-10-02 01:30	-4	7.4521	23.666412	38.990837
21-10-02 01:40	-4	3.5850003	9.146559	39.27834
21-10-02 01:50	-4	43.923058	7.1977797	70.599014
21-10-02 02:00	-4	10.04862	7.6649847	34.84663
21-10-02 02:10	-4	11.042102	9.36351	22.584187
21-10-02 02:20	-4	19.293003	15.972864	14.430086
21-10-02 02:30	-4	11.959999	7.9650984	27.443745
21-10-02 02:40	-4	23.645702	25.881561	22.815542
21-10-02 02:50	-4	17.302055	37.515648	25.395668
21-10-02 03:00	-4	36.373474	31.33786	57.307426
21-10-02 03:10	-4	4.7799997	20.910069	21.190182
21-10-02 03:20	-4	1.1949999	2.884985	2.3899999
21-10-02 03:30	-4	2.884985	21.584246	13.147176
21-10-02 03:40	-4	3.5849998	10.636357	0.0
21-10-02 03:50	-4	13.1449995	28.85846	7.1699996
21-10-02 04:00	-4	0.0	0.0	0.0
21-10-02 04:10	-4	2.3899999	0.0	0.0
21-10-02 04:20	-4	9.06219	5.773507	0.0
21-10-02 04:30	-4	0.0	0.0	0.0
21-10-02 04:40	-4	18.216576	19.008595	0.0
21-10-02 04:50	-4	21.195715	58.380524	8.15997
21-10-02 05:00	-4	2.395	23.55836	8.234189
21-10-02 05:10	-4	28.411661	33.314163	19.708147
21-10-02 05:20	-4	18.6733	5.8099546	26.674103
21-10-02 05:30	-4	38.079323	19.72593	0.0
21-10-02 05:40	-4	29.76058	0.0	0.0
21-10-02 05:50	-4	60.44613	46.949768	5.773509
21-10-02 06:00	-4	19.207073	47.75275	27.45427
21-10-02 06:10	-4	27.643005	25.276474	14.641574
21-10-02 06:20	-4	18.3832	17.51656	32.23281
21-10-02 06:30	-4	48.274742	20.979992	40.186607
21-10-02 06:40	-4	56.78666	28.781544	45.391277
21-10-02 06:50	-4	41.584015	30.743937	0.0
21-10-02 07:00	-3	43.992554	8.358954	15.339969
21-10-02 07:10	-3	0.0	0.0	8.370001
21-10-02 07:20	-3	5.2749853	23.57717	12.949969
21-10-02 07:30	-3	0.0	11.950003	1.1949999
21-10-02 07:40	-3	5.071574	0.0	8.647101
21-10-02 07:50	-3	0.0	0.0	0.0
21-10-02 08:00	-3	0.0	2.3899999	0.0
21-10-02 08:10	-3	0.0	17.661915	13.1449995
21-10-02 08:20	-3	0.0	0.0	7.1699996
21-10-02 08:30	-3	0.0	0.0	1.195
21-10-02 08:40	-3	0.0	0.0	0.0
21-10-02 08:50	-3	8.370001	7.0831795	1.689985
21-10-02 09:00	-3	0.0	2.163245	0.0
21-10-02 09:10	-3	2.8885238	0.118545815	0.0
21-10-02 09:20	-3	0.0	0.0	0.0
21-10-02 09:30	-3	3.38351	1.6899853	0.0
21-10-02 09:40	-3	3.8715737	0.0	0.0
21-10-02 09:50	-3	0.0	3.871574	0.0
21-10-02 10:00	-3	3.5900002	9.56	0.0
21-10-02 10:10	-3	0.0	0.0	0.0
21-10-02 10:20	-3	0.0	3.8671012	2.3899999
21-10-02 10:30	-3	1.6935244	9.35497	3.5849998
21-10-02 10:40	-3	0.0	1.1949999	14.431391
21-10-02 10:50	-3	2.3899999	2.3899999	8.37
21-10-02 11:00	-3	6.2621007	22.189999	1.1949999
21-10-02 11:10	-3	39.889576	40.107166	1.2
21-10-02 11:20	-3	15.407199	30.60698	15.636389
21-10-02 11:30	-3	4.0799856	5.769971	3.3835075
21-10-02 11:40	-3	10.073524	0.0	0.0
21-10-02 11:50	-3	26.178595	0.0	0.0
21-10-02 12:00	-3	5.9750004	0.0	0.0
21-10-02 12:10	-3	2.3899999	2.3899999	1.1949999
21-10-02 12:20	-3	16.359333	0.0	0.0
21-10-02 12:30	-3	2.5591755	0.0	1.1949999
21-10-02 12:40	-3	0.0	10.558508	0.0
21-10-02 12:50	-3	2.39	16.53351	4.7849994
21-10-02 13:00	-3	0.0	0.0	0.0
21-10-02 13:10	-3	1.1999999	1.1949999	8.16497
21-10-02 13:20	-3	0.0	9.851574	2.3899999
21-10-02 13:30	-3	0.0	0.0	0.0
21-10-02 13:40	-3	2.4	2.395	7.4521017
21-10-02 13:50	-3	1.6899849	3.5900002	1.1949999
21-10-02 14:00	-3	3.5849996	0.0	14.776243
21-10-02 14:10	-3	7.4565744	0.0	2.8849854
21-10-02 14:20	-3	1.1949999	0.0	0.0
21-10-02 14:30	-3	5.2749853	8.869987	1.6899849
21-10-02 14:40	-3	6.4735246	2.3899999	9.559999
21-10-02 14:50	-3	0.0	0.0	10.755
21-10-02 15:00	-3	1.1949999	0.0	9.559999
21-10-02 15:10	-3	0.0	1.5129814	2.3899999
21-10-02 15:20	-3	1.195	0.8770186	5.274985
21-10-02 15:30	-3	1.2000002	5.76997	4.084985
21-10-02 15:40	-3	1.1950004	4.0799856	0.0
21-10-02 15:50	-3	3.5850003	15.338509	0.0
21-10-02 16:00	-3	27.081501	5.279986	11.258524
21-10-02 16:10	-3	5.975	15.825211	0.0
21-10-02 16:20	-3	5.0665736	24.149916	18.012852
21-10-02 16:30	-3	2.3899999	10.347087	5.98
21-10-02 16:40	-3	0.0	0.0	0.0
21-10-02 16:50	-3	2.3899999	7.0341883	0.0
21-10-02 17:00	-3	0.0	1.1949999	2.3899999
21-10-02 17:10	-3	6.9770484	25.681072	0.0
21-10-02 17:20	-3	8.4	5.0621004	0.0
21-10-02 17:30	-3	2.3899999	26.43891	0.0
21-10-02 17:40	-3	0.0	1.195	0.0
21-10-02 17:50	-3	12.260572	12.648652	0.0
21-10-02 18:00	-3	2.39	2.3899999	12.54007
21-10-02 18:10	-3	9.557175	16.114132	5.995
21-10-02 18:20	-3	2.3899999	0.0	8.167048
21-10-02 18:30	-3	1.1949999	30.286886	4.5870495
21-10-02 18:40	-3	0.0	0.0	9.559999
21-10-02 18:50	-3	0.0	3.5900006	0.0
21-10-02 19:00	-3	1.6935246	6.7570863	0.0
21-10-02 19:10	-3	0.0	0.0	2.8849857
21-10-02 19:20	-3	4.079985	2.3899999	8.442072
21-10-02 19:30	-3	2.8849852	37.42635	31.456501
21-10-02 19:40	-3	22.296558	4.0799856	11.5601
21-10-02 19:50	-3	20.90007	39.47584	21.30714
21-10-02 20:00	-3	14.436544	0.0	7.4649553
21-10-02 20:10	-3	14.834986	3.5899997	0.0
21-10-02 20:20	-3	26.815191	4.7849994	2.8849854
21-10-02 20:30	-3	0.0	11.541559	5.2835236
21-10-02 20:40	-3	33.30275	28.859394	52.249226
21-10-02 20:50	-3	15.144867	33.452583	39.322227
21-10-02 21:00	-3	5.2749853	21.801516	16.115068
21-10-02 21:10	-3	0.0	7.1700006	12.525594
21-10-02 21:20	-3	0.0	12.7393265	1.1949999
21-10-02 21:30	-3	29.975082	47.43206	6.469986
21-10-02 21:40	-3	5.077032	18.41716	2.8849847
21-10-02 21:50	-3	11.839119	19.706991	20.712116
21-10-02 22:00	-3	22.586514	25.197002	11.560558
21-10-02 22:10	-3	0.0	6.7634797	20.8257
21-10-02 22:20	-3	10.059984	52.01467	29.967785
21-10-02 22:30	-3	17.802822	48.856815	7.174999
21-10-02 22:40	-3	33.06004	28.147665	0.0
21-10-02 22:50	-3	40.876213	55.502674	10.350626
21-10-02 23:00	-3	5.98	32.382866	44.27212
21-10-02 23:10	-3	2.3899999	21.200026	13.230611
21-10-02 23:20	-3	63.803764	51.87043	28.16207
21-10-02 23:30	-3	70.10449	29.331003	50.475708
21-10-02 23:40	-3	73.47628	59.819977	45.48522
21-10-02 23:50	-3	1.6935246	32.55574	0.0
21-10-03 00:00	-3	72.706535	40.681118	25.97909
21-10-03 00:10	-3	47.265774	52.492687	49.128075
21-10-03 00:20	-3	23.564938	23.37646	17.734968
21-10-03 00:30	-3	20.399311	18.014149	26.584955
21-10-03 00:40	-3	31.245693	16.52997	38.80667
21-10-03 00:50	-3	37.50202	4.7799997	23.995083
21-10-03 01:00	-3	38.325054	46.582123	15.905884
21-10-03 01:10	-3	53.364086	1.1949999	52.12794
21-10-03 01:20	-3	18.72348	4.7849994	23.867283
21-10-03 01:30	-3	22.095596	0.0	8.654955
21-10-03 01:40	-3	20.47629	3.5850005	17.52348
21-10-03 01:50	-3	1.1949999	0.0	6.9649706
21-10-03 02:00	-3	6.4749856	0.0	32.802105
21-10-03 02:10	-3	2.3899999	5.9800005	22.37363
21-10-03 02:20	-3	3.5899994	28.376413	17.595547
21-10-03 02:30	-3	9.145626	32.937668	34.1236
21-10-03 02:40	-3	0.0	14.833621	33.329216
21-10-03 02:50	-3	14.344999	30.466528	33.842026
21-10-03 03:00	-3	12.4386215	14.217043	25.607159
21-10-03 03:10	-3	9.150625	20.90653	36.756252
21-10-03 03:20	-3	43.159443	40.028706	10.347866
21-10-03 03:30	-3	14.920596	9.364969	3.5899994
21-10-03 03:40	-3	8.845768	7.255084	0.0
21-10-03 03:50	-3	0.0	3.417818	2.3899999
21-10-03 04:00	-3	3.379971	17.555782	0.0
21-10-03 04:10	-3	32.520008	15.151388	0.0
21-10-03 04:20	-3	11.130037	72.46049	2.3899999
21-10-03 04:30	-3	28.297018	22.807623	0.0
21-10-03 04:40	-3	14.219119	10.55351	7.6685233
21-10-03 04:50	-3	0.0	3.3835075	1.1949999
21-10-03 05:00	-3	36.74003	25.25492	8.159971
21-10-03 05:10	-3	0.0	10.406305	1.1949999
21-10-03 05:20	-3	7.674985	45.062317	36.963436
21-10-03 05:30	-3	1.1949999	1.1950002	2.4
21-10-03 05:40	-3	4.7799997	10.559971	14.219121
21-10-03 05:50	-3	28.373566	23.086346	64.39781
21-10-03 06:00	-3	42.290718	26.397007	16.53851
21-10-03 06:10	-3	17.306532	0.0	29.129782
21-10-03 06:20	-3	24.70156	0.0	17.305593
21-10-03 06:30	-3	22.588661	13.443494	32.941296
21-10-03 06:40	-3	7.6649857	0.0	11.037101
21-10-03 06:50	-3	5.2749853	9.641543	2.3899999
21-10-03 07:00	-2	3.5900006	0.0	0.0
21-10-03 07:10	-2	1.1949998	4.7799997	4.7799997
21-10-03 07:20	-2	22.13681	30.667088	9.57
21-10-03 07:30	-2	0.87029046	0.0	0.0
21-10-03 07:40	-2	0.0	3.3799698	0.0
21-10-03 07:50	-2	0.0	0.0	0.0
21-10-03 08:00	-2	0.0	0.0	0.0
21-10-03 08:10	-2	10.755	0.0	0.0
21-10-03 08:20	-2	4.0849853	3.5850005	0.0
21-10-03 08:30	-2	2.3899999	1.689985	0.0
21-10-03 08:40	-2	0.0	4.088525	0.0
21-10-03 08:50	-2	0.0	0.0	0.0
21-10-03 09:00	-2	1.6899855	0.0	0.0
21-10-03 09:10	-2	2.3899999	2.3899999	0.0
21-10-03 09:20	-2	6.469985	1.1949999	0.0
21-10-03 09:30	-2	7.1699996	35.530804	0.0
21-10-03 09:40	-2	5.975	14.430613	0.0
21-10-03 09:50	-2	10.142835	30.677013	0.0
21-10-03 10:00	-2	16.409864	15.599272	15.348509
21-10-03 10:10	-2	18.035542	13.367828	26.460693
21-10-03 10:20	-2	11.75851	5.77497	12.242101
21-10-03 10:30	-2	21.822102	5.975	7.1699996
21-10-03 10:40	-2	24.209957	0.0	23.208523
21-10-03 10:50	-2	0.0	0.0	2.3899999
21-10-03 11:00	-2	0.0	5.3442016	0.0
21-10-03 11:10	-2	4.5785093	0.0	4.79
21-10-03 11:20	-2	2.3899999	2.3899999	1.1949999
21-10-03 11:30	-2	5.9750004	0.0	0.0
21-10-03 11:40	-2	19.909939	1.2871145	0.0
21-10-03 11:50	-2	0.0	11.247799	0.0
21-10-03 12:00	-2	21.509998	0.0	0.0
21-10-03 12:10	-2	2.3899999	0.0	0.0
21-10-03 12:20	-2	1.6899855	4.0799856	2.884985
21-10-03 12:30	-2	27.763083	0.0	2.8849854
21-10-03 12:40	-2	14.598338	0.0	8.658491
21-10-03 12:50	-2	0.0	0.0	0.0
21-10-03 13:00	-2	8.859984	7.1699996	4.7799997
21-10-03 13:10	-2	0.0	11.76705	0.0
21-10-03 13:20	-2	0.0	0.0	0.0
21-10-03 13:30	-2	2.3899999	11.823668	0.0
21-10-03 13:40	-2	0.0	0.0	1.1949999
21-10-03 13:50	-2	0.0	0.0	0.0
21-10-03 14:00	-2	0.0	14.629956	0.0
21-10-03 14:10	-2	0.0	8.237207	4.3620863
21-10-03 14:20	-2	0.0	2.8885245	0.0
21-10-03 14:30	-2	0.0	4.78	0.0
21-10-03 14:40	-2	1.1949999	0.0	0.0
21-10-03 14:50	-2	0.0	6.2593412	0.0
21-10-03 15:00	-2	1.2	0.0	0.0
21-10-03 15:10	-2	0.0	0.0	0.0
21-10-03 15:20	-2	9.358507	0.0	0.0
21-10-03 15:30	-2	1.6899849	25.788376	0.0
21-10-03 15:40	-2	1.195	12.110856	0.0
21-10-03 15:50	-2	4.7799997	40.740025	5.9749994
21-10-03 16:00	-2	8.369999	16.744999	20.407848
21-10-03 16:10	-2	1.6935244	5.985	0.0
21-10-03 16:20	-2	0.0	0.0	3.3835075
21-10-03 16:30	-2	0.0	3.5849996	2.3899999
21-10-03 16:40	-2	0.0	0.0	0.0
21-10-03 16:50	-2	4.79	6.75994	0.0
21-10-03 17:00	-2	2.3899999	1.6161941	1.1949999
21-10-03 17:10	-2	1.2	0.77880615	0.0
21-10-03 17:20	-2	15.0386505	0.0	15.907025
21-10-03 17:30	-2	4.0799856	9.6465435	2.395
21-10-03 17:40	-2	8.365	6.9685087	8.868525
21-10-03 17:50	-2	0.0	0.0	0.0
21-10-03 18:00	-2	8.937056	0.0	0.0
21-10-03 18:10	-2	4.0799856	1.1949999	0.0
21-10-03 18:20	-2	11.7535095	2.3899999	0.0
21-10-03 18:30	-2	0.0	2.3899999	0.0
21-10-03 18:40	-2	8.365001	1.1949999	5.769971
21-10-03 18:50	-2	2.3900003	4.7799997	12.753478
21-10-03 19:00	-2	0.0	7.175	8.654342
21-10-03 19:10	-2	8.864985	27.161642	37.149178
21-10-03 19:20	-2	4.7799997	83.31563	54.409832
21-10-03 19:30	-2	20.19866	35.600426	32.030643
21-10-03 19:40	-2	2.3899999	2.884985	6.4749856
21-10-03 19:50	-2	3.5849998	12.957049	1.1949999
21-10-03 20:00	-2	0.0	8.396319	1.1949999
21-10-03 20:10	-2	2.39	12.035085	3.5849998
21-10-03 20:20	-2	0.0	14.212198	3.595
21-10-03 20:30	-2	4.7849994	34.842186	5.98
21-10-03 20:40	-2	32.64588	19.852505	16.317867
21-10-03 20:50	-2	10.836545	8.37	18.797169
21-10-03 21:00	-2	0.0	0.0	9.157866
21-10-03 21:10	-2	0.0	6.4749846	31.864258
21-10-03 21:20	-2	0.0	0.0	13.930626
21-10-03 21:30	-2	6.2643414	29.327866	4.7800007
21-10-03 21:40	-2	9.440053	18.222723	7.6649857
21-10-03 21:50	-2	16.52497	29.071499	8.868525
21-10-03 22:00	-2	11.96	3.5949998	0.0
21-10-03 22:10	-2	21.882713	30.835333	42.871338
21-10-03 22:20	-2	39.924187	23.098576	38.28066
21-10-03 22:30	-2	25.195084	28.642279	36.306778
21-10-03 22:40	-2	3.869341	23.072739	15.343384
21-10-03 22:50	-2	6.266575	19.404276	10.058524
21-10-03 23:00	-2	20.8892	1.1949999	5.9750004
21-10-03 23:10	-2	3.379971	31.330317	46.87817
21-10-03 23:20	-2	18.293648	24.021404	16.349098
21-10-03 23:30	-2	45.29093	30.289124	0.0
21-10-03 23:40	-2	43.062965	29.239084	0.0
21-10-03 23:50	-2	31.479038	21.467127	0.0
21-10-04 00:00	-2	6.644973	28.667303	58.59088
21-10-04 00:10	-2	36.348614	39.42637	23.008493
21-10-04 00:20	-2	48.34028	10.34656	37.370686
21-10-04 00:30	-2	33.550022	17.586304	17.73497
21-10-04 00:40	-2	67.63279	50.958534	34.760834
21-10-04 00:50	-2	43.616528	32.04203	26.767508
21-10-04 01:00	-2	32.437675	36.456993	29.852127
21-10-04 01:10	-2	16.40441	2.3899999	24.976515
21-10-04 01:20	-2	26.749256	12.825183	30.057339
21-10-04 01:30	-2	55.306232	5.0699553	56.744118
21-10-04 01:40	-2	33.32	0.0	8.661573
21-10-04 01:50	-2	14.212042	11.046575	16.613134
21-10-04 02:00	-2	0.0	1.1949999	3.3835082
21-10-04 02:10	-2	0.0	0.0	19.58114
21-10-04 02:20	-2	0.0	0.0	42.741695
21-10-04 02:30	-2	0.0	19.614986	6.479985
21-10-04 02:40	-2	4.7799997	2.3899999	25.87591
21-10-04 02:50	-2	0.0	11.7364855	66.19525
21-10-04 03:00	-2	3.5900002	19.246876	57.480812
21-10-04 03:10	-2	0.0	0.0	4.7799997
21-10-04 03:20	-2	15.127086	29.565182	33.423588
21-10-04 03:30	-2	55.528065	15.428592	38.56198
21-10-04 03:40	-2	17.796427	17.234985	42.973434
21-10-04 03:50	-2	39.81771	28.085093	19.918482
21-10-04 04:00	-2	22.792072	29.921686	40.10906
21-10-04 04:10	-2	19.073744	0.0	1.1949999
21-10-04 04:20	-2	13.649983	29.246632	0.0
21-10-04 04:30	-2	24.123665	25.903482	3.867101
21-10-04 04:40	-2	14.426544	33.554245	16.11653
21-10-04 04:50	-2	1.1949999	2.3899994	0.0
21-10-04 05:00	-2	0.0	0.0	0.0
21-10-04 05:10	-2	2.8849852	17.602169	0.0
21-10-04 05:20	-2	14.344999	31.214926	1.689985
21-10-04 05:30	-2	27.458675	32.249043	18.012072
21-10-04 05:40	-2	6.2571015	10.627043	28.051785
21-10-04 05:50	-2	22.217228	2.8849852	24.017002
21-10-04 06:00	-2	31.69367	6.469985	28.25737
21-10-04 06:10	-2	9.35997	0.0	12.530593
21-10-04 06:20	-2	30.169956	22.457623	21.599926
21-10-04 06:30	-2	31.939938	75.38355	27.827127
21-10-04 06:40	-2	18.793104	21.745846	22.28572
21-10-04 06:50	-2	1.1949999	0.0	18.010082
21-10-04 07:00	-1	6.1736655	0.0	2.3900003
21-10-04 07:10	-1	0.0	0.0	5.507796
21-10-04 07:20	-1	7.368665	0.0	0.0
21-10-04 07:30	-1	3.5849998	10.958666	0.0
21-10-04 07:40	-1	0.0	2.3899999	12.454985
21-10-04 07:50	-1	0.0	1.1949999	0.0
21-10-04 08:00	-1	5.9800005	0.0	0.0
21-10-04 08:10	-1	0.0	2.3899996	1.1949999
21-10-04 08:20	-1	3.5899994	0.0	0.0
21-10-04 08:30	-1	0.0	0.0	0.0
21-10-04 08:40	-1	0.0	4.7799997	0.0
21-10-04 08:50	-1	0.0	6.257102	0.0
21-10-04 09:00	-1	13.229925	0.0	0.0
21-10-04 09:10	-1	0.0	0.0	0.0
21-10-04 09:20	-1	0.0	3.5849998	0.0
21-10-04 09:30	-1	0.0	6.757865	0.0
21-10-04 09:40	-1	0.0	25.602161	2.8849852
21-10-04 09:50	-1	2.3899999	13.644986	0.0
21-10-04 10:00	-1	4.7799997	23.586487	0.0
21-10-04 10:10	-1	10.406303	19.598877	2.3899999
21-10-04 10:20	-1	0.0	2.0395112	0.0
21-10-04 10:30	-1	17.037033	12.100459	2.8849854
21-10-04 10:40	-1	1.1950002	4.57497	5.279985
21-10-04 10:50	-1	37.71062	3.5899994	32.035637
21-10-04 11:00	-1	26.09497	8.662033	37.625187
21-10-04 11:10	-1	44.747864	58.89276	24.35899
21-10-04 11:20	-1	24.081472	15.131558	17.325527
21-10-04 11:30	-1	8.859984	31.694235	11.335068
21-10-04 11:40	-1	16.814312	1.195	2.3899999
21-10-04 11:50	-1	4.7850013	1.1949998	0.0
21-10-04 12:00	-1	5.2749853	0.0	0.0
21-10-04 12:10	-1	1.1949999	0.0	3.5849998
21-10-04 12:20	-1	1.1949999	8.724173	4.78
21-10-04 12:30	-1	0.0	3.5900002	0.0
21-10-04 12:40	-1	1.1949999	0.0	0.0
21-10-04 12:50	-1	1.1949999	1.1949999	0.0
21-10-04 13:00	-1	0.0	7.1799994	0.0
21-10-04 13:10	-1	1.1949999	0.0	1.1949999
21-10-04 13:20	-1	8.651575	0.0	0.0
21-10-04 13:30	-1	0.0	9.379897	1.8495909
21-10-04 13:40	-1	7.6699853	0.0	0.5404089
21-10-04 13:50	-1	0.0	2.9519157	0.0
21-10-04 14:00	-1	0.0	18.515736	0.0
21-10-04 14:10	-1	7.169999	0.0	4.7799997
21-10-04 14:20	-1	12.94705	0.0	0.0
21-10-04 14:30	-1	4.78	0.0	5.9749994
21-10-04 14:40	-1	2.39	1.6949902	0.0
21-10-04 14:50	-1	27.862122	27.149155	25.403492
21-10-04 15:00	-1	21.01278	41.825596	21.323511
21-10-04 15:10	-1	5.080573	0.0	0.0
21-10-04 15:20	-1	0.0	3.5849998	2.3899999
21-10-04 15:30	-1	1.1949999	9.36351	2.3334365
21-10-04 15:40	-1	4.5820494	0.0	0.05656404
21-10-04 15:50	-1	1.6935246	1.1949999	2.8849854
21-10-04 16:00	-1	9.648623	1.1949999	0.0
21-10-04 16:10	-1	9.57	7.7342024	2.3899999
21-10-04 16:20	-1	1.1949999	12.524203	0.0
21-10-04 16:30	-1	0.0	0.0	0.0
21-10-04 16:40	-1	0.0	0.0	3.5850003
21-10-04 16:50	-1	2.3900003	16.543509	5.0621004
21-10-04 17:00	-1	8.929201	0.0	4.0799856
21-10-04 17:10	-1	5.5570874	0.0	7.1699996
21-10-04 17:20	-1	13.31778	0.0	4.79
21-10-04 17:30	-1	1.1949999	2.3950002	0.0
21-10-04 17:40	-1	1.2	2.3950002	8.731012
21-10-04 17:50	-1	0.0	0.0	11.485346
21-10-04 18:00	-1	1.1999998	0.0	0.0
21-10-04 18:10	-1	6.478524	15.142016	13.9370165
21-10-04 18:20	-1	16.55351	30.25998	0.0
21-10-04 18:30	-1	2.3949995	18.433527	0.0
21-10-04 18:40	-1	2.3899999	0.0	0.0
21-10-04 18:50	-1	2.3899999	11.54656	4.7799997
21-10-04 19:00	-1	0.0	35.04721	8.15997
21-10-04 19:10	-1	3.8715744	35.88488	9.644312
21-10-04 19:20	-1	0.0	16.830544	2.3900003
21-10-04 19:30	-1	7.4634924	26.750122	24.508106
21-10-04 19:40	-1	2.3899996	0.0	13.145001
21-10-04 19:50	-1	4.7799997	7.6735244	2.3899999
21-10-04 20:00	-1	7.6649857	3.37997	13.08626
21-10-04 20:10	-1	15.343511	2.3899999	1.689985
21-10-04 20:20	-1	6.9649696	1.1949999	0.0
21-10-04 20:30	-1	10.360558	13.943481	2.3899999
21-10-04 20:40	-1	22.18015	13.644986	1.1949999
21-10-04 20:50	-1	48.28629	13.912341	28.360952
21-10-04 21:00	-1	18.93497	5.975	3.110392
21-10-04 21:10	-1	25.202068	13.927084	24.913532
21-10-04 21:20	-1	21.107864	50.234978	33.427128
21-10-04 21:30	-1	4.084985	41.372547	1.1949999
21-10-04 21:40	-1	4.079985	0.0	0.0
21-10-04 21:50	-1	0.0	5.346442	0.0
21-10-04 22:00	-1	8.16497	24.280039	29.958721
21-10-04 22:10	-1	0.0	3.5850005	2.8849854
21-10-04 22:20	-1	8.375	9.57	0.0
21-10-04 22:30	-1	21.390581	67.84569	3.5899997
21-10-04 22:40	-1	9.153481	16.78786	3.5899994
21-10-04 22:50	-1	1.1949999	0.0	3.5849998
21-10-04 23:00	-1	20.7971	21.889103	36.179314
21-10-04 23:10	-1	7.862729	63.309895	13.51812
21-10-04 23:20	-1	9.14994	21.69115	1.1949999
21-10-04 23:30	-1	61.322937	43.004395	57.87151
21-10-04 23:40	-1	29.956799	57.385265	29.515238
21-10-04 23:50	-1	40.466385	57.202496	33.1621
21-10-05 00:00	-1	37.93002	23.59555	25.963104
21-10-05 00:10	-1	16.039988	38.85131	32.89635
21-10-05 00:20	-1	57.86651	87.61112	19.538435
21-10-05 00:30	-1	44.56762	52.961327	6.76156
21-10-05 00:40	-1	48.83225	48.676487	32.04319
21-10-05 00:50	-1	50.943684	26.0061	60.026726
21-10-05 01:00	-1	20.817162	13.654985	50.450775
21-10-05 01:10	-1	18.784937	2.6721013	7.4615746
21-10-05 01:20	-1	3.5849996	30.24936	2.3950005
21-10-05 01:30	-1	24.48845	71.37407	11.259985
21-10-05 01:40	-1	51.93505	57.383625	23.58071
21-10-05 01:50	-1	34.87727	39.88675	26.587132
21-10-05 02:00	-1	38.069485	20.201674	25.59216
21-10-05 02:10	-1	24.070166	52.813934	44.32418
21-10-05 02:20	-1	26.57521	32.17498	14.619275
21-10-05 02:30	-1	24.552666	17.809122	11.051623
21-10-05 02:40	-1	64.17845	6.2755737	68.405754
21-10-05 02:50	-1	1.1949998	29.274067	0.0
21-10-05 03:00	-1	4.084985	1.1949998	24.178232
21-10-05 03:10	-1	2.3950002	3.5849998	7.252851
21-10-05 03:20	-1	4.7799997	1.1949999	22.08231
21-10-05 03:30	-1	2.3899999	0.0	12.544068
21-10-05 03:40	-1	0.0	3.5849998	17.317835
21-10-05 03:50	-1	2.3950005	11.74497	18.298119
21-10-05 04:00	-1	0.0	17.887257	23.285938
21-10-05 04:10	-1	4.978665	43.100574	40.24107
21-10-05 04:20	-1	10.059985	24.413525	26.753414
21-10-05 04:30	-1	6.5436754	14.639956	24.285038
21-10-05 04:40	-1	10.765	23.306988	22.508509
21-10-05 04:50	-1	24.278646	44.894997	10.76
21-10-05 05:00	-1	43.780754	25.77438	3.5900006
21-10-05 05:10	-1	26.75056	14.9370575	0.0
21-10-05 05:20	-1	22.443373	13.644986	0.0
21-10-05 05:30	-1	26.962597	13.235611	0.0
21-10-05 05:40	-1	13.518118	0.0	0.0
21-10-05 05:50	-1	43.84697	53.130463	2.3899999
21-10-05 06:00	-1	58.60066	37.520653	4.57497
21-10-05 06:10	-1	30.38216	44.484478	19.207073
21-10-05 06:20	-1	22.662125	24.080166	56.439617
21-10-05 06:30	-1	33.832123	50.41987	9.927185
21-10-05 06:40	-1	38.217125	27.154346	25.479107
21-10-05 06:50	-1	7.4571023	8.859983	0.0
21-10-05 07:00	0	23.158485	3.8939369	19.500038
21-10-05 07:10	0	9.56	8.551047	15.408659
21-10-05 07:20	0	19.619987	18.505596	4.11425
21-10-05 07:30	0	1.1949999	2.3899999	1.445076
21-10-05 07:40	0	6.7628655	0.0	0.0
21-10-05 07:50	0	5.567866	0.0	1.1949999
21-10-05 08:00	0	18.744099	0.0	10.755
21-10-05 08:10	0	0.0	0.0	1.1950004
21-10-05 08:20	0	7.9470863	4.0799856	9.56
21-10-05 08:30	0	27.952122	0.0	0.0
21-10-05 08:40	0	3.3870494	0.0	0.0
21-10-05 08:50	0	8.735731	0.0	0.0
21-10-05 09:00	0	16.409256	10.406303	0.0
21-10-05 09:10	0	0.0	1.1949999	0.0
21-10-05 09:20	0	4.084985	4.3127947	0.0
21-10-05 09:30	0	10.413023	8.16851	2.3900003
21-10-05 09:40	0	23.322147	37.735676	43.74996
21-10-05 09:50	0	0.0	0.0	0.0
21-10-05 10:00	0	8.168509	1.2	9.8521
21-10-05 10:10	0	44.20774	64.75631	73.075134
21-10-05 10:20	0	8.365	12.742019	9.359969
21-10-05 10:30	0	19.993103	32.67004	29.503407
21-10-05 10:40	0	36.85215	25.255793	27.576544
21-10-05 10:50	0	25.685593	44.05489	17.51494
21-10-05 11:00	0	9.649925	25.167324	6.469986
21-10-05 11:10	0	36.239105	28.441727	19.118637
21-10-05 11:20	0	28.363562	5.0699553	29.628714
21-10-05 11:30	0	21.411972	41.799915	0.0
21-10-05 11:40	0	30.547592	57.94021	68.65133
21-10-05 11:50	0	0.0	15.633466	8.16997
21-10-05 12:00	0	0.0	15.414281	25.265535
21-10-05 12:10	0	8.37	49.751354	3.5850003
21-10-05 12:20	0	91.50412	72.1071	34.21328
21-10-05 12:30	0	37.308388	68.49025	51.453053
21-10-05 12:40	0	13.431575	3.5849996	14.554642
21-10-05 12:50	0	8.365	2.8849852	27.788752
21-10-05 13:00	0	3.7836666	0.0	3.8715744
21-10-05 13:10	0	0.42075023	39.773006	0.0
21-10-05 13:20	0	3.9413362	7.456575	5.2749853
21-10-05 13:30	0	1.1949998	8.365	1.1949999
21-10-05 13:40	0	8.365	4.0835238	21.592072
21-10-05 13:50	0	6.97351	0.0	30.756943
21-10-05 14:00	0	0.0	5.0643406	9.919172
21-10-05 14:10	0	4.7799997	2.8849854	11.74497
21-10-05 14:20	0	5.062101	0.0	0.0
21-10-05 14:30	0	15.8221	4.0849857	17.028494
21-10-05 14:40	0	33.422356	5.3509154	0.0
21-10-05 14:50	0	20.18866	5.0665746	4.079985
21-10-05 15:00	0	4.0849857	9.646545	0.0
21-10-05 15:10	0	0.0	0.0	0.0
21-10-05 15:20	0	3.5900002	0.0	0.0
21-10-05 15:30	0	0.0	2.3899999	0.0
21-10-05 15:40	0	1.1949999	60.597992	2.3899999
21-10-05 15:50	0	0.0	2.3899999	10.345625
21-10-05 16:00	0	0.0	0.0	0.0
21-10-05 16:10	0	2.8899846	4.780001	1.1949999
21-10-05 16:20	0	6.479985	5.0665736	0.0
21-10-05 16:30	0	4.084985	4.0849857	0.0
21-10-05 16:40	0	0.0	7.175	1.1949999
21-10-05 16:50	0	0.0	0.0	0.0
21-10-05 17:00	0	0.0	7.4670343	4.7799997
21-10-05 17:10	0	2.8885243	5.7749696	3.5850003
21-10-05 17:20	0	10.748634	6.4749846	1.1949998
21-10-05 17:30	0	13.1449995	0.0	7.1699996
21-10-05 17:40	0	3.5849996	5.0671015	6.338903
21-10-05 17:50	0	5.7699704	0.0	4.7060523
21-10-05 18:00	0	1.6899849	2.3899999	4.7799997
21-10-05 18:10	0	4.7849994	0.0	1.6899855
21-10-05 18:20	0	0.0	5.975	0.0
21-10-05 18:30	0	11.74997	33.435665	11.249986
21-10-05 18:40	0	4.7799997	57.91881	37.944023
21-10-05 18:50	0	9.56	27.383587	19.218466
21-10-05 19:00	0	0.0	23.592098	26.387074
21-10-05 19:10	0	0.0	35.13404	6.759941
21-10-05 19:20	0	130.65596	84.78472	91.43494
21-10-05 19:30	0	88.21541	86.170555	50.663418
21-10-05 19:40	0	32.022095	42.30558	10.765
21-10-05 19:50	0	23.959099	55.079536	43.19768
21-10-05 20:00	0	16.18876	7.4521017	11.534327
21-10-05 20:10	0	10.623662	0.0	5.9799995
21-10-05 20:20	0	2.3899999	1.1949998	0.0
21-10-05 20:30	0	1.1949999	53.205116	0.0
21-10-05 20:40	0	1.1950003	20.613491	2.3899999
21-10-05 20:50	0	4.7849994	27.229563	5.3442016
21-10-05 21:00	0	1.1949999	4.78	7.1699996
21-10-05 21:10	0	12.948509	0.0	17.109882
21-10-05 21:20	0	0.0	7.1800003	2.3899999
21-10-05 21:30	0	0.0	23.373081	0.0
21-10-05 21:40	0	0.0	6.396975	3.379971
21-10-05 21:50	0	0.0	5.2799845	8.859985
21-10-05 22:00	0	5.975	14.13497	0.0
21-10-05 22:10	0	2.3899999	12.242101	5.769971
21-10-05 22:20	0	4.079985	14.918147	36.53353
21-10-05 22:30	0	58.954998	74.91992	55.729992
21-10-05 22:40	0	69.92999	84.19031	55.54719
21-10-05 22:50	0	18.510595	20.877314	15.369829
21-10-05 23:00	0	55.31786	61.30409	17.883217
21-10-05 23:10	0	12.737088	77.4991	40.474007
21-10-05 23:20	0	69.6734	51.004555	19.021973
21-10-05 23:30	0	45.604076	81.21599	57.93197
21-10-05 23:40	0	78.71927	73.591354	48.150864
21-10-05 23:50	0	50.675583	55.55897	39.48575
21-10-06 00:00	0	59.53476	119.28518	41.099346
21-10-06 00:10	0	64.89192	54.90556	16.823463
21-10-06 00:20	0	76.6194	84.09532	44.866158
21-10-06 00:30	0	66.13967	49.762157	34.146297
21-10-06 00:40	0	99.45268	70.75934	24.228497
21-10-06 00:50	0	71.02541	44.771263	33.64622
21-10-06 01:00	0	64.32981	43.567192	38.005104
21-10-06 01:10	0	57.289055	17.806515	18.033466
21-10-06 01:20	0	78.15018	24.207035	38.307667
21-10-06 01:30	0	58.23069	60.41505	42.746944
21-10-06 01:40	0	58.151695	15.839953	62.211884
21-10-06 01:50	0	81.79649	23.677317	68.16837
21-10-06 02:00	0	118.919846	75.58874	70.55026
21-10-06 02:10	0	75.3452	39.81452	30.63085
21-10-06 02:20	0	41.675102	20.654812	40.562588
21-10-06 02:30	0	62.653553	3.871574	25.272682
21-10-06 02:40	0	64.21981	57.93443	29.157751
21-10-06 02:50	0	41.66519	47.007645	39.976837
21-10-06 03:00	0	48.973686	52.582073	27.173105
21-10-06 03:10	0	69.273415	18.513449	26.3208
21-10-06 03:20	0	46.75428	0.0	31.055445
21-10-06 03:30	0	67.23377	6.269341	35.842056
21-10-06 03:40	0	63.502666	0.0	17.816517
21-10-06 03:50	0	26.939999	5.98	29.567102
21-10-06 04:00	0	6.9735093	13.232073	0.0
21-10-06 04:10	0	15.943194	23.727749	0.0
21-10-06 04:20	0	2.6721013	2.3899999	45.807213
21-10-06 04:30	0	4.5749702	45.111946	45.89866
21-10-06 04:40	0	4.0849853	29.147802	36.422157
21-10-06 04:50	0	1.6899853	52.186737	0.0
21-10-06 05:00	0	10.344941	22.85773	0.0
21-10-06 05:10	0	4.7799997	5.705198	0.0
21-10-06 05:20	0	6.752084	20.040028	2.3899999
21-10-06 05:30	0	5.779971	39.217705	0.0
21-10-06 05:40	0	6.4835253	54.412804	0.0
21-10-06 05:50	0	35.71001	16.53851	0.0
21-10-06 06:00	0	19.413435	34.2243	0.0
21-10-06 06:10	0	62.31015	43.996315	6.469985
21-10-06 06:20	0	32.00502	24.187387	31.058676
21-10-06 06:30	0	35.332664	57.87022	31.97464
21-10-06 06:40	0	32.036324	53.120983	45.954865
21-10-06 06:50	0	15.347049	24.773632	7.4521017
21-10-06 07:00	1	16.11653	0.0	11.829117
21-10-06 07:10	1	6.9685106	8.159971	0.0
21-10-06 07:20	1	0.0	1.1949999	0.0
21-10-06 07:30	1	2.3899999	21.59518	16.73
21-10-06 07:40	1	0.0	4.785	1.1949999
21-10-06 07:50	1	1.1949999	0.0	3.5849998
21-10-06 08:00	1	0.0	0.0	0.0
21-10-06 08:10	1	0.0	2.3950002	0.0
21-10-06 08:20	1	0.0	20.597101	0.0
21-10-06 08:30	1	0.0	0.0	2.3899999
21-10-06 08:40	1	2.3899999	0.0	0.0
21-10-06 08:50	1	0.0	0.0	0.0
21-10-06 09:00	1	1.6899855	1.1949999	0.0
21-10-06 09:10	1	0.0	5.2749853	2.884985
21-10-06 09:20	1	4.574971	5.071574	0.0
21-10-06 09:30	1	7.969098	6.266574	0.0
21-10-06 09:40	1	5.9800005	10.55851	4.785
21-10-06 09:50	1	25.55878	0.0	0.0
21-10-06 10:00	1	73.49931	143.6594	104.72506
21-10-06 10:10	1	45.395504	61.806408	31.87994
21-10-06 10:20	1	30.050533	51.938576	48.067085
21-10-06 10:30	1	50.855907	54.730225	29.27153
21-10-06 10:40	1	21.674301	26.690496	34.150246
21-10-06 10:50	1	11.781288	26.373718	24.473297
21-10-06 11:00	1	29.783833	2.8849852	17.594158
21-10-06 11:10	1	15.744634	5.98	1.1949999
21-10-06 11:20	1	0.0	0.0	0.0
21-10-06 11:30	1	1.1950004	5.066575	0.0
21-10-06 11:40	1	1.195	4.7799997	0.0
21-10-06 11:50	1	1.6935246	0.0	0.0
21-10-06 12:00	1	0.0	0.0	0.0
21-10-06 12:10	1	0.0	0.0	0.0
21-10-06 12:20	1	2.3899996	0.0	0.0
21-10-06 12:30	1	0.0	0.0	0.0
21-10-06 12:40	1	6.2805734	10.754999	2.8849847
21-10-06 12:50	1	3.3870492	0.0	0.0
21-10-06 13:00	1	0.0	0.0	4.78
21-10-06 13:10	1	0.0	3.5849998	0.0
21-10-06 13:20	1	0.0	0.0	0.0
21-10-06 13:30	1	4.0799856	7.902795	2.3899999
21-10-06 13:40	1	3.5849998	2.3899999	4.0849853
21-10-06 13:50	1	5.062101	16.61412	0.0
21-10-06 14:00	1	2.3899999	0.0	3.5900002
21-10-06 14:10	1	10.337087	4.7850003	0.0
21-10-06 14:20	1	0.0	0.0	1.1949999
21-10-06 14:30	1	0.0	0.0	0.0
21-10-06 14:40	1	3.37997	0.0	1.6899855
21-10-06 14:50	1	0.0	0.0	1.8993769
21-10-06 15:00	1	0.0	1.1949999	0.9906079
21-10-06 15:10	1	1.1949999	1.1949999	0.0
21-10-06 15:20	1	2.8849847	13.9351	2.8849847
21-10-06 15:30	1	3.3799706	2.3949997	0.0
21-10-06 15:40	1	2.395	9.36497	0.0
21-10-06 15:50	1	23.224987	2.6721015	0.0
21-10-06 16:00	1	17.0121	0.0	10.337088
21-10-06 16:10	1	2.3899999	13.722056	1.1950003
21-10-06 16:20	1	1.1949999	0.0	3.5850005
21-10-06 16:30	1	3.5849998	0.0	3.5849998
21-10-06 16:40	1	0.0	4.5749693	10.132056
21-10-06 16:50	1	2.3899999	2.3899999	23.246431
21-10-06 17:00	1	1.6899855	2.3899999	7.9528646
21-10-06 17:10	1	0.0	0.0	3.3870492
21-10-06 17:20	1	0.0	22.30156	8.167048
21-10-06 17:30	1	4.0799856	26.388132	1.1949999
21-10-06 17:40	1	4.0799856	5.9799986	1.1949999
21-10-06 17:50	1	3.3799713	1.1949999	0.0
21-10-06 18:00	1	8.15997	1.1949999	0.0
21-10-06 18:10	1	5.9750004	0.0	4.992196
21-10-06 18:20	1	3.871944	4.785001	9.629906
21-10-06 18:30	1	2.1080563	0.0	1.195
21-10-06 18:40	1	4.5749702	3.5850005	1.1949999
21-10-06 18:50	1	7.9470854	10.848463	2.3899999
21-10-06 19:00	1	63.049366	56.78121	16.892155
21-10-06 19:10	1	23.863743	66.59952	31.76207
21-10-06 19:20	1	58.253662	54.81939	6.9685097
21-10-06 19:30	1	18.295565	36.147285	29.352139
21-10-06 19:40	1	2.3899999	14.6265745	1.1949999
21-10-06 19:50	1	0.0	2.3899999	9.851575
21-10-06 20:00	1	0.0	0.0	4.7799997
21-10-06 20:10	1	0.0	0.0	0.0
21-10-06 20:20	1	1.1949999	3.8671012	2.3899999
21-10-06 20:30	1	14.647034	10.554972	0.0
21-10-06 20:40	1	4.8	4.5870495	5.2749853
21-10-06 20:50	1	0.0	23.127573	3.6062312
21-10-06 21:00	1	not_recorded	not_recorded	not_recorded
21-10-06 21:10	1	not_recorded	not_recorded	not_recorded
21-10-06 21:20	1	not_recorded	not_recorded	not_recorded
21-10-06 21:30	1	not_recorded	not_recorded	not_recorded
21-10-06 21:40	1	not_recorded	not_recorded	not_recorded
21-10-06 21:50	1	not_recorded	not_recorded	not_recorded
21-10-06 22:00	1	not_recorded	not_recorded	not_recorded
21-10-06 22:10	1	not_recorded	not_recorded	not_recorded
21-10-06 22:20	1	not_recorded	not_recorded	not_recorded
21-10-06 22:30	1	not_recorded	not_recorded	not_recorded
21-10-06 22:40	1	not_recorded	not_recorded	not_recorded
21-10-06 22:50	1	not_recorded	not_recorded	not_recorded
21-10-06 23:00	1	not_recorded	not_recorded	not_recorded
21-10-06 23:10	1	not_recorded	not_recorded	not_recorded
21-10-06 23:20	1	not_recorded	not_recorded	not_recorded
21-10-06 23:30	1	not_recorded	not_recorded	not_recorded
21-10-06 23:40	1	not_recorded	not_recorded	not_recorded
21-10-06 23:50	1	not_recorded	not_recorded	not_recorded
21-10-07 00:00	1	not_recorded	not_recorded	not_recorded
21-10-07 00:10	1	not_recorded	not_recorded	not_recorded
21-10-07 00:20	1	not_recorded	not_recorded	not_recorded
21-10-07 00:30	1	not_recorded	not_recorded	not_recorded
21-10-07 00:40	1	not_recorded	not_recorded	not_recorded
21-10-07 00:50	1	not_recorded	not_recorded	not_recorded
21-10-07 01:00	1	not_recorded	not_recorded	not_recorded
21-10-07 01:10	1	not_recorded	not_recorded	not_recorded
21-10-07 01:20	1	not_recorded	not_recorded	not_recorded
21-10-07 01:30	1	not_recorded	not_recorded	not_recorded
21-10-07 01:40	1	not_recorded	not_recorded	not_recorded
21-10-07 01:50	1	not_recorded	not_recorded	not_recorded
21-10-07 02:00	1	not_recorded	not_recorded	not_recorded
21-10-07 02:10	1	not_recorded	not_recorded	not_recorded
21-10-07 02:20	1	not_recorded	not_recorded	not_recorded
21-10-07 02:30	1	not_recorded	not_recorded	not_recorded
21-10-07 02:40	1	not_recorded	not_recorded	not_recorded
21-10-07 02:50	1	not_recorded	not_recorded	not_recorded
21-10-07 03:00	1	not_recorded	not_recorded	not_recorded
21-10-07 03:10	1	not_recorded	not_recorded	not_recorded
21-10-07 03:20	1	not_recorded	not_recorded	not_recorded
21-10-07 03:30	1	not_recorded	not_recorded	not_recorded
21-10-07 03:40	1	not_recorded	not_recorded	not_recorded
21-10-07 03:50	1	not_recorded	not_recorded	not_recorded
21-10-07 04:00	1	not_recorded	not_recorded	not_recorded
21-10-07 04:10	1	not_recorded	not_recorded	not_recorded
21-10-07 04:20	1	not_recorded	not_recorded	not_recorded
21-10-07 04:30	1	not_recorded	not_recorded	not_recorded
21-10-07 04:40	1	not_recorded	not_recorded	not_recorded
21-10-07 04:50	1	not_recorded	not_recorded	not_recorded
21-10-07 05:00	1	not_recorded	not_recorded	not_recorded
21-10-07 05:10	1	not_recorded	not_recorded	not_recorded
21-10-07 05:20	1	not_recorded	not_recorded	not_recorded
21-10-07 05:30	1	not_recorded	not_recorded	not_recorded
21-10-07 05:40	1	not_recorded	not_recorded	not_recorded
21-10-07 05:50	1	not_recorded	not_recorded	not_recorded
21-10-07 06:00	1	not_recorded	not_recorded	not_recorded
21-10-07 06:10	1	not_recorded	not_recorded	not_recorded
21-10-07 06:20	1	not_recorded	not_recorded	not_recorded
21-10-07 06:30	1	not_recorded	not_recorded	not_recorded
21-10-07 06:40	1	not_recorded	not_recorded	not_recorded
21-10-07 06:50	1	not_recorded	not_recorded	not_recorded
