# Supplementary material for: Rodent home cage monitoring for preclinical safety pharmacology assessment: results of a multi-company validation evaluating nonclinical and clinical data from three compounds
Source: Front Toxicol. 2025 Nov 5;7:1655330. doi: 10.3389/ftox.2025.1655330 (PMC12626872; doi:10.3389/ftox.2025.1655330)
Supplement: Supplementary file 1 [file DataSheet1.zip › AZ/AZ_Distance_028_Cage-2.csv]

timestamp	day_index	985141003627887	985141003627888	985141003627889
21-10-11 07:00	-4	not_recorded	not_recorded	not_recorded
21-10-11 07:10	-4	not_recorded	not_recorded	not_recorded
21-10-11 07:20	-4	not_recorded	not_recorded	not_recorded
21-10-11 07:30	-4	not_recorded	not_recorded	not_recorded
21-10-11 07:40	-4	not_recorded	not_recorded	not_recorded
21-10-11 07:50	-4	not_recorded	not_recorded	not_recorded
21-10-11 08:00	-4	not_recorded	not_recorded	not_recorded
21-10-11 08:10	-4	not_recorded	not_recorded	not_recorded
21-10-11 08:20	-4	not_recorded	not_recorded	not_recorded
21-10-11 08:30	-4	not_recorded	not_recorded	not_recorded
21-10-11 08:40	-4	not_recorded	not_recorded	not_recorded
21-10-11 08:50	-4	not_recorded	not_recorded	not_recorded
21-10-11 09:00	-4	not_recorded	not_recorded	not_recorded
21-10-11 09:10	-4	not_recorded	not_recorded	not_recorded
21-10-11 09:20	-4	not_recorded	not_recorded	not_recorded
21-10-11 09:30	-4	not_recorded	not_recorded	not_recorded
21-10-11 09:40	-4	not_recorded	not_recorded	not_recorded
21-10-11 09:50	-4	not_recorded	not_recorded	not_recorded
21-10-11 10:00	-4	not_recorded	not_recorded	not_recorded
21-10-11 10:10	-4	not_recorded	not_recorded	not_recorded
21-10-11 10:20	-4	not_recorded	not_recorded	not_recorded
21-10-11 10:30	-4	192.43402	54.6888	79.33299
21-10-11 10:40	-4	118.33215	90.70435	60.93395
21-10-11 10:50	-4	98.55333	81.62716	59.538746
21-10-11 11:00	-4	45.776142	33.163563	42.240498
21-10-11 11:10	-4	41.81765	49.32733	18.311184
21-10-11 11:20	-4	0.0	25.201546	23.790054
21-10-11 11:30	-4	10.353478	19.206547	4.0799856
21-10-11 11:40	-4	2.8849845	8.892766	3.3835082
21-10-11 11:50	-4	0.0	2.3899999	2.3900003
21-10-11 12:00	-4	2.3899999	0.0	20.258404
21-10-11 12:10	-4	31.541882	21.605612	7.959941
21-10-11 12:20	-4	19.428495	0.0	4.0799856
21-10-11 12:30	-4	20.910069	1.6899849	3.5850005
21-10-11 12:40	-4	0.0	0.0	0.0
21-10-11 12:50	-4	3.5849998	3.3799706	0.0
21-10-11 13:00	-4	7.1700006	0.0	1.1949999
21-10-11 13:10	-4	7.1800013	0.0	0.0
21-10-11 13:20	-4	0.0	0.0	0.0
21-10-11 13:30	-4	0.0	0.0	1.1949999
21-10-11 13:40	-4	0.0	0.0	0.0
21-10-11 13:50	-4	10.355097	1.1949999	1.6899855
21-10-11 14:00	-4	0.0	0.0	1.6899855
21-10-11 14:10	-4	0.0	0.0	8.365
21-10-11 14:20	-4	0.0	0.0	0.0
21-10-11 14:30	-4	0.0	5.0734935	1.1949999
21-10-11 14:40	-4	1.1949999	6.4749846	12.248495
21-10-11 14:50	-4	0.0	1.6899849	13.225611
21-10-11 15:00	-4	10.350099	24.010544	15.581319
21-10-11 15:10	-4	0.0	11.74497	17.113577
21-10-11 15:20	-4	0.0	0.0	1.6899849
21-10-11 15:30	-4	1.1949999	0.0	0.0
21-10-11 15:40	-4	0.0	0.0	0.0
21-10-11 15:50	-4	0.0	1.1949999	0.0
21-10-11 16:00	-4	30.249426	11.955	39.20086
21-10-11 16:10	-4	22.51351	13.234926	14.000775
21-10-11 16:20	-4	0.0	2.6765738	3.3799706
21-10-11 16:30	-4	2.3899999	1.195	0.0
21-10-11 16:40	-4	0.0	4.083524	0.0
21-10-11 16:50	-4	2.39	0.0	2.39
21-10-11 17:00	-4	0.0	0.0	3.5849998
21-10-11 17:10	-4	25.765156	0.0	0.0
21-10-11 17:20	-4	0.0	12.933764	0.0
21-10-11 17:30	-4	0.0	4.079985	1.6899855
21-10-11 17:40	-4	3.5899997	1.6899856	0.0
21-10-11 17:50	-4	0.0	0.0	0.0
21-10-11 18:00	-4	0.0	1.1949999	0.0
21-10-11 18:10	-4	2.8935246	7.6649847	5.0621004
21-10-11 18:20	-4	12.753481	21.615086	6.4749856
21-10-11 18:30	-4	0.0	8.168509	9.153479
21-10-11 18:40	-4	5.975	17.584158	7.4521003
21-10-11 18:50	-4	12.827937	0.0	1.1949999
21-10-11 19:00	-4	11.133552	0.0	8.23366
21-10-11 19:10	-4	66.90302	20.113605	35.927326
21-10-11 19:20	-4	68.25028	30.056625	17.517086
21-10-11 19:30	-4	36.65494	27.091558	14.350001
21-10-11 19:40	-4	15.620611	10.55997	3.3799698
21-10-11 19:50	-4	0.0	2.3899999	0.0
21-10-11 20:00	-4	0.0	6.2571006	0.0
21-10-11 20:10	-4	0.0	4.79	1.1949999
21-10-11 20:20	-4	2.3950002	15.743666	7.1800013
21-10-11 20:30	-4	5.9749994	10.414158	5.7735076
21-10-11 20:40	-4	19.449291	2.3899999	3.5849998
21-10-11 20:50	-4	6.589016	15.133481	2.3900006
21-10-11 21:00	-4	1.1949999	0.0	6.4735246
21-10-11 21:10	-4	12.309173	7.957865	3.5850003
21-10-11 21:20	-4	3.5900002	4.78	4.57851
21-10-11 21:30	-4	0.0	5.9800005	1.1949999
21-10-11 21:40	-4	12.74156	30.831568	26.464855
21-10-11 21:50	-4	0.0	13.443494	3.3870492
21-10-11 22:00	-4	11.341375	39.204174	6.9699697
21-10-11 22:10	-4	26.675564	29.628712	14.6384945
21-10-11 22:20	-4	0.0	14.23213	16.816545
21-10-11 22:30	-4	18.719942	7.452101	22.388561
21-10-11 22:40	-4	42.997833	31.666529	9.152864
21-10-11 22:50	-4	41.8142	27.821274	27.870499
21-10-11 23:00	-4	25.89156	16.11315	24.50053
21-10-11 23:10	-4	0.0	0.0	2.8885243
21-10-11 23:20	-4	1.1949999	2.3899999	26.875595
21-10-11 23:30	-4	7.4670343	1.1949999	6.7670164
21-10-11 23:40	-4	8.1685095	4.583508	2.8849852
21-10-11 23:50	-4	31.968891	12.030611	21.10702
21-10-12 00:00	-4	44.107697	0.0	24.275038
21-10-12 00:10	-4	2.8849852	13.448496	18.94205
21-10-12 00:20	-4	33.83167	39.133564	22.181461
21-10-12 00:30	-4	40.76814	48.41243	40.51885
21-10-12 00:40	-4	20.622034	29.494268	8.8635235
21-10-12 00:50	-4	13.138637	22.105595	26.877243
21-10-12 01:00	-4	37.4505	24.763475	7.674985
21-10-12 01:10	-4	4.7799997	1.1949997	1.195
21-10-12 01:20	-4	40.06685	2.8849854	0.0
21-10-12 01:30	-4	65.94167	3.5849998	34.049294
21-10-12 01:40	-4	52.889637	0.0	12.741561
21-10-12 01:50	-4	50.57884	25.962696	16.111528
21-10-12 02:00	-4	42.37229	23.293447	22.378632
21-10-12 02:10	-4	43.960022	13.009189	25.683605
21-10-12 02:20	-4	57.766197	10.134203	19.485886
21-10-12 02:30	-4	22.098452	13.713675	27.461191
21-10-12 02:40	-4	61.659016	35.48434	42.274353
21-10-12 02:50	-4	14.427851	4.7799997	12.511376
21-10-12 03:00	-4	43.928566	21.398436	35.03927
21-10-12 03:10	-4	40.1036	22.800611	23.778133
21-10-12 03:20	-4	4.3620863	7.2563906	2.3899999
21-10-12 03:30	-4	0.0	0.0	2.3899999
21-10-12 03:40	-4	8.654955	2.3999999	17.71997
21-10-12 03:50	-4	0.0	1.1949998	4.7799997
21-10-12 04:00	-4	3.8715737	26.376797	0.0
21-10-12 04:10	-4	1.6899855	3.5849998	0.0
21-10-12 04:20	-4	6.2684946	18.087683	0.0
21-10-12 04:30	-4	12.237102	12.930753	7.175
21-10-12 04:40	-4	3.8976493	4.3678656	10.55851
21-10-12 04:50	-4	59.519085	14.428465	39.170586
21-10-12 05:00	-4	34.624123	16.604187	28.462254
21-10-12 05:10	-4	24.580856	2.3899999	32.31205
21-10-12 05:20	-4	49.63651	9.71076	35.106865
21-10-12 05:30	-4	21.610083	0.0	13.138636
21-10-12 05:40	-4	45.544033	15.616544	8.370001
21-10-12 05:50	-4	21.303764	13.932086	0.0
21-10-12 06:00	-4	10.341558	31.833572	2.3899999
21-10-12 06:10	-4	4.785	20.234943	0.0
21-10-12 06:20	-4	9.35851	5.975	0.0
21-10-12 06:30	-4	2.8899856	5.2749853	0.0
21-10-12 06:40	-4	52.576965	1.6899855	4.7800007
21-10-12 06:50	-4	49.971943	0.0	25.178722
21-10-12 07:00	-3	60.62156	32.065784	45.095802
21-10-12 07:10	-3	8.869985	8.859985	0.0
21-10-12 07:20	-3	21.789276	3.5849998	13.709203
21-10-12 07:30	-3	25.055056	3.3799698	5.3442016
21-10-12 07:40	-3	0.0	0.0	5.7785087
21-10-12 07:50	-3	1.1949999	0.0	0.0
21-10-12 08:00	-3	1.1949999	0.0	3.5849998
21-10-12 08:10	-3	0.0	0.0	2.8849852
21-10-12 08:20	-3	0.0	0.0	3.585001
21-10-12 08:30	-3	18.222034	10.063525	2.3899999
21-10-12 08:40	-3	0.0	0.0	5.062101
21-10-12 08:50	-3	0.0	0.0	17.023495
21-10-12 09:00	-3	0.0	0.0	3.8715737
21-10-12 09:10	-3	2.3899999	20.521706	4.366559
21-10-12 09:20	-3	6.9685082	2.39	7.1750007
21-10-12 09:30	-3	14.144969	7.664984	0.0
21-10-12 09:40	-3	13.442034	14.647034	4.785
21-10-12 09:50	-3	4.7799997	6.469985	8.563666
21-10-12 10:00	-3	0.0	2.8849852	0.0
21-10-12 10:10	-3	0.0	5.4227214	0.0
21-10-12 10:20	-3	17.224985	22.522772	12.538608
21-10-12 10:30	-3	0.0	0.0	10.129202
21-10-12 10:40	-3	0.0	0.0	4.7850003
21-10-12 10:50	-3	0.0	0.0	39.567818
21-10-12 11:00	-3	2.39	0.0	9.570001
21-10-12 11:10	-3	0.0	4.079985	2.3949997
21-10-12 11:20	-3	0.0	1.1949999	3.5850005
21-10-12 11:30	-3	0.0	0.0	1.6899855
21-10-12 11:40	-3	0.0	0.0	0.0
21-10-12 11:50	-3	3.5849996	1.1949999	10.54997
21-10-12 12:00	-3	0.0	3.5899997	1.1949999
21-10-12 12:10	-3	1.1949999	35.619175	5.9800005
21-10-12 12:20	-3	7.1699996	25.673676	3.38351
21-10-12 12:30	-3	17.024954	3.5850005	0.0
21-10-12 12:40	-3	16.331558	5.98	0.0
21-10-12 12:50	-3	11.044954	0.0	0.0
21-10-12 13:00	-3	0.0	0.0	0.0
21-10-12 13:10	-3	1.1949999	0.0	6.2571015
21-10-12 13:20	-3	0.0	3.5849998	7.2528496
21-10-12 13:30	-3	1.1949999	0.0	3.5849998
21-10-12 13:40	-3	0.0	0.0	0.0
21-10-12 13:50	-3	3.3835073	0.0	1.6899849
21-10-12 14:00	-3	0.0	2.3899999	0.0
21-10-12 14:10	-3	0.0	0.0	7.9565597
21-10-12 14:20	-3	15.615608	3.8715737	0.0
21-10-12 14:30	-3	39.09098	15.404187	1.1949999
21-10-12 14:40	-3	6.087049	0.18173414	2.39
21-10-12 14:50	-3	2.8885243	9.680301	9.15494
21-10-12 15:00	-3	22.041075	8.1699705	8.940595
21-10-12 15:10	-3	3.869484	0.0	8.511236
21-10-12 15:20	-3	2.3899999	7.6735244	4.088049
21-10-12 15:30	-3	0.0	1.6899856	0.0
21-10-12 15:40	-3	10.562048	0.0	4.785001
21-10-12 15:50	-3	5.278524	11.141963	0.0
21-10-12 16:00	-3	0.0	4.083524	1.6899855
21-10-12 16:10	-3	0.0	0.0	3.5849998
21-10-12 16:20	-3	6.2755737	0.0	2.8849854
21-10-12 16:30	-3	9.559999	3.3835082	0.0
21-10-12 16:40	-3	20.11851	0.0	1.1949999
21-10-12 16:50	-3	6.9649706	7.674985	14.138507
21-10-12 17:00	-3	0.0	3.8721013	18.424986
21-10-12 17:10	-3	1.2	5.344203	0.0
21-10-12 17:20	-3	0.0	0.0	2.3899999
21-10-12 17:30	-3	0.0	0.0	0.0
21-10-12 17:40	-3	13.649986	4.083525	4.7799997
21-10-12 17:50	-3	0.0	0.0	0.0
21-10-12 18:00	-3	1.1949998	0.0	0.0
21-10-12 18:10	-3	0.0	0.0	2.3899996
21-10-12 18:20	-3	0.0	0.0	0.0
21-10-12 18:30	-3	0.0	0.0	2.6765747
21-10-12 18:40	-3	0.0	0.0	7.475573
21-10-12 18:50	-3	3.5849998	7.4670343	0.0
21-10-12 19:00	-3	0.0	0.0	0.0
21-10-12 19:10	-3	41.41585	58.70043	4.089986
21-10-12 19:20	-3	47.778812	38.532715	5.98
21-10-12 19:30	-3	4.7850003	7.4634933	12.239957
21-10-12 19:40	-3	8.456388	5.9799995	10.554972
21-10-12 19:50	-3	4.0885243	16.814926	2.39
21-10-12 20:00	-3	15.9764	7.467032	6.4749856
21-10-12 20:10	-3	4.088525	0.0	7.4571023
21-10-12 20:20	-3	8.172049	1.1949999	19.423492
21-10-12 20:30	-3	7.4670334	0.0	7.1699996
21-10-12 20:40	-3	4.079985	3.5900006	23.310526
21-10-12 20:50	-3	0.0	11.749969	3.5849998
21-10-12 21:00	-3	42.495705	33.426598	29.455723
21-10-12 21:10	-3	8.663493	12.732086	11.769896
21-10-12 21:20	-3	0.0	14.430082	9.645083
21-10-12 21:30	-3	0.0	0.0	7.175
21-10-12 21:40	-3	24.279266	15.403661	18.785776
21-10-12 21:50	-3	4.7900004	28.767786	18.993662
21-10-12 22:00	-3	5.3531485	27.37204	13.409515
21-10-12 22:10	-3	6.4699845	15.61931	23.198172
21-10-12 22:20	-3	4.0799856	6.2615733	20.69312
21-10-12 22:30	-3	19.237621	20.681412	35.882122
21-10-12 22:40	-3	18.29812	29.275595	38.7758
21-10-12 22:50	-3	19.61362	16.533506	10.554971
21-10-12 23:00	-3	5.06934	1.195	0.0
21-10-12 23:10	-3	9.851574	19.838346	40.9437
21-10-12 23:20	-3	5.7785096	3.5850003	3.8715744
21-10-12 23:30	-3	4.079986	7.6699853	17.805582
21-10-12 23:40	-3	11.33653	12.944969	0.0
21-10-12 23:50	-3	12.239955	13.716444	14.35
21-10-13 00:00	-3	23.169607	37.533504	48.628986
21-10-13 00:10	-3	24.504124	46.98228	36.433083
21-10-13 00:20	-3	5.9800005	13.927086	15.532175
21-10-13 00:30	-3	2.39	24.082083	26.047253
21-10-13 00:40	-3	27.659143	4.7799997	26.694439
21-10-13 00:50	-3	45.322136	28.475754	37.583244
21-10-13 01:00	-3	11.7421465	6.478524	3.8715744
21-10-13 01:10	-3	7.9543266	10.054984	14.933609
21-10-13 01:20	-3	28.282085	0.0	6.973508
21-10-13 01:30	-3	28.935322	2.3900003	35.89382
21-10-13 01:40	-3	39.71882	12.4499855	9.153479
21-10-13 01:50	-3	33.764088	1.1950002	14.224118
21-10-13 02:00	-3	21.602259	0.0	16.928665
21-10-13 02:10	-3	61.08308	5.98	32.43768
21-10-13 02:20	-3	40.389244	17.995867	2.8849854
21-10-13 02:30	-3	42.31704	20.411547	1.689985
21-10-13 02:40	-3	51.177025	21.396515	15.33497
21-10-13 02:50	-3	56.51701	16.728638	0.0
21-10-13 03:00	-3	17.722143	14.164896	15.129941
21-10-13 03:10	-3	25.983723	1.1949999	11.95
21-10-13 03:20	-3	30.536203	5.979999	0.0
21-10-13 03:30	-3	3.3835094	0.0	0.0
21-10-13 03:40	-3	14.442006	0.0	0.0
21-10-13 03:50	-3	12.036544	7.1800013	31.927267
21-10-13 04:00	-3	1.1949999	4.0799847	36.112236
21-10-13 04:10	-3	5.76997	26.962597	25.271221
21-10-13 04:20	-3	6.469986	14.843524	33.163406
21-10-13 04:30	-3	4.7850003	31.116802	42.529427
21-10-13 04:40	-3	8.174971	21.390583	39.884758
21-10-13 04:50	-3	9.641545	47.920036	54.319897
21-10-13 05:00	-3	33.860497	26.386541	28.576975
21-10-13 05:10	-3	71.84025	19.433495	60.190563
21-10-13 05:20	-3	21.79521	24.98058	29.705011
21-10-13 05:30	-3	40.701088	8.6521	40.480713
21-10-13 05:40	-3	54.428078	10.626427	0.0
21-10-13 05:50	-3	9.645082	0.0	1.1949999
21-10-13 06:00	-3	32.615982	1.6899849	2.6721013
21-10-13 06:10	-3	49.165188	12.249956	11.949999
21-10-13 06:20	-3	13.639984	0.0	0.0
21-10-13 06:30	-3	16.821545	2.8849845	0.0
21-10-13 06:40	-3	32.926205	8.663496	14.510936
21-10-13 06:50	-3	65.74339	41.54911	18.409283
21-10-13 07:00	-2	20.480236	43.788933	7.9470863
21-10-13 07:10	-2	0.0	7.9565606	0.0
21-10-13 07:20	-2	0.0	4.5749707	0.0
21-10-13 07:30	-2	0.0	2.3949997	0.0
21-10-13 07:40	-2	21.60707	0.0	10.137833
21-10-13 07:50	-2	0.0	0.0	0.0
21-10-13 08:00	-2	0.0	4.0935245	0.0
21-10-13 08:10	-2	0.0	1.1999998	0.0
21-10-13 08:20	-2	3.5849996	5.2785254	0.0
21-10-13 08:30	-2	0.0	0.0	0.0
21-10-13 08:40	-2	0.0	0.0	0.0
21-10-13 08:50	-2	0.0	0.0	0.0
21-10-13 09:00	-2	8.17351	3.5899997	0.0
21-10-13 09:10	-2	8.365	6.9685087	0.0
21-10-13 09:20	-2	7.1699996	0.0	0.0
21-10-13 09:30	-2	3.5849998	1.1949998	0.0
21-10-13 09:40	-2	3.3870492	0.0	0.0
21-10-13 09:50	-2	4.7799997	0.0	0.0
21-10-13 10:00	-2	17.31361	2.8885238	13.728452
21-10-13 10:10	-2	38.52494	17.819122	50.990532
21-10-13 10:20	-2	31.657837	43.495644	61.72108
21-10-13 10:30	-2	19.707148	18.47269	3.867101
21-10-13 10:40	-2	9.862034	0.0	19.481934
21-10-13 10:50	-2	11.269984	5.9800005	11.515585
21-10-13 11:00	-2	1.2000002	18.429987	3.379971
21-10-13 11:10	-2	0.0	18.222132	4.084986
21-10-13 11:20	-2	3.8715749	12.949971	0.0
21-10-13 11:30	-2	11.1316595	8.658492	0.0
21-10-13 11:40	-2	0.0	0.0	0.0
21-10-13 11:50	-2	0.0	5.9749994	0.0
21-10-13 12:00	-2	0.0	0.0	0.0
21-10-13 12:10	-2	0.0	0.0	0.0
21-10-13 12:20	-2	1.1949999	0.0	0.0
21-10-13 12:30	-2	0.0	0.0	0.0
21-10-13 12:40	-2	0.0	1.1949998	0.0
21-10-13 12:50	-2	11.053493	7.669984	2.3899999
21-10-13 13:00	-2	0.0	0.0	7.1699996
21-10-13 13:10	-2	2.3899999	2.3949997	0.0
21-10-13 13:20	-2	0.0	1.6935246	0.0
21-10-13 13:30	-2	0.0	0.0	2.6765747
21-10-13 13:40	-2	0.0	2.3899999	6.266574
21-10-13 13:50	-2	13.237851	7.1699996	4.5749707
21-10-13 14:00	-2	0.0	0.0	0.0
21-10-13 14:10	-2	3.3799706	3.5849998	3.5900006
21-10-13 14:20	-2	0.0	0.0	0.0
21-10-13 14:30	-2	0.0	0.0	9.354971
21-10-13 14:40	-2	0.0	2.3899999	0.0
21-10-13 14:50	-2	0.0	7.175	0.0
21-10-13 15:00	-2	0.0	7.664984	0.0
21-10-13 15:10	-2	2.3900003	3.5850003	5.730126
21-10-13 15:20	-2	1.1949999	7.4649553	4.3940763
21-10-13 15:30	-2	0.0	0.0	2.460441
21-10-13 15:40	-2	0.0	0.0	2.3245587
21-10-13 15:50	-2	1.6935246	1.6899855	0.0
21-10-13 16:00	-2	9.35851	0.0	0.0
21-10-13 16:10	-2	3.5849998	2.3899999	5.9749994
21-10-13 16:20	-2	0.0	0.0	0.0
21-10-13 16:30	-2	0.0	5.274985	4.0849853
21-10-13 16:40	-2	15.347048	0.0	2.6743407
21-10-13 16:50	-2	5.274985	0.0	0.0
21-10-13 17:00	-2	4.5785093	0.0	24.280888
21-10-13 17:10	-2	3.783666	13.0362	1.2
21-10-13 17:20	-2	0.0	0.0	3.5849998
21-10-13 17:30	-2	6.469985	4.7849994	0.0
21-10-13 17:40	-2	4.7799997	0.0	1.1949998
21-10-13 17:50	-2	0.0	6.4835243	0.0
21-10-13 18:00	-2	0.0	4.7799997	0.0
21-10-13 18:10	-2	12.730627	1.5236156	6.757866
21-10-13 18:20	-2	1.1949998	3.7549088	1.689985
21-10-13 18:30	-2	1.1949999	7.9543257	1.6899849
21-10-13 18:40	-2	14.422852	3.38351	0.0
21-10-13 18:50	-2	8.649342	2.3899999	4.3665595
21-10-13 19:00	-2	9.14656	24.695095	2.3899999
21-10-13 19:10	-2	0.0	0.0	2.3899999
21-10-13 19:20	-2	0.0	4.079985	2.6721017
21-10-13 19:30	-2	0.0	0.0	2.3899999
21-10-13 19:40	-2	0.0	4.7799997	4.3620863
21-10-13 19:50	-2	16.629898	7.1699996	9.363509
21-10-13 20:00	-2	25.670597	22.109837	29.41392
21-10-13 20:10	-2	41.809227	38.792973	20.002096
21-10-13 20:20	-2	5.2749853	14.914203	1.2
21-10-13 20:30	-2	2.8849847	36.45812	4.3678656
21-10-13 20:40	-2	9.354971	0.6692	6.66865
21-10-13 20:50	-2	11.249985	4.0835238	1.1949999
21-10-13 21:00	-2	1.1949999	4.7850003	3.5849998
21-10-13 21:10	-2	17.500723	6.469985	16.815609
21-10-13 21:20	-2	15.837034	22.304943	16.044985
21-10-13 21:30	-2	1.1949999	4.0799856	0.0
21-10-13 21:40	-2	7.1699996	26.240118	7.175
21-10-13 21:50	-2	24.283577	30.957819	31.11824
21-10-13 22:00	-2	10.563509	22.659891	14.463913
21-10-13 22:10	-2	7.4571013	17.019955	13.514422
21-10-13 22:20	-2	2.3899999	30.971363	11.748508
21-10-13 22:30	-2	18.32733	16.272793	13.230084
21-10-13 22:40	-2	4.3665595	7.175	35.96511
21-10-13 22:50	-2	8.167048	13.0136595	28.061306
21-10-13 23:00	-2	5.2799845	34.96267	26.739254
21-10-13 23:10	-2	17.603106	12.242102	19.15278
21-10-13 23:20	-2	2.64886	3.5849998	34.430637
21-10-13 23:30	-2	12.276209	14.992403	26.974218
21-10-13 23:40	-2	25.745747	6.1175385	43.670628
21-10-13 23:50	-2	13.169998	0.0	16.888617
21-10-14 00:00	-2	15.535001	0.0	11.54848
21-10-14 00:10	-2	3.5900006	2.3899999	11.126656
21-10-14 00:20	-2	34.195515	5.561559	24.964443
21-10-14 00:30	-2	2.3899999	2.395	17.397137
21-10-14 00:40	-2	14.638492	0.0	15.131561
21-10-14 00:50	-2	11.955	9.854956	9.64707
21-10-14 01:00	-2	15.620084	0.0	8.658494
21-10-14 01:10	-2	19.072971	0.0	1.1949999
21-10-14 01:20	-2	51.468285	14.015715	56.92356
21-10-14 01:30	-2	50.645214	33.504517	11.0415745
21-10-14 01:40	-2	54.88384	40.377876	32.444397
21-10-14 01:50	-2	23.29845	28.561428	22.59366
21-10-14 02:00	-2	39.630028	6.268492	35.088406
21-10-14 02:10	-2	20.832108	2.3899999	22.881336
21-10-14 02:20	-2	62.180756	11.264986	41.5053
21-10-14 02:30	-2	30.691563	7.1699996	27.954187
21-10-14 02:40	-2	77.58706	27.077084	54.0784
21-10-14 02:50	-2	33.352043	17.518478	62.988567
21-10-14 03:00	-2	18.515072	8.392781	27.499435
21-10-14 03:10	-2	9.570001	0.0	32.009117
21-10-14 03:20	-2	0.0	0.0	0.0
21-10-14 03:30	-2	9.863756	0.0	0.0
21-10-14 03:40	-2	49.18824	18.505068	9.641543
21-10-14 03:50	-2	45.175953	5.0671015	2.3899999
21-10-14 04:00	-2	13.018666	27.47059	0.0
21-10-14 04:10	-2	4.079986	0.0	0.0
21-10-14 04:20	-2	16.827002	11.126658	0.0
21-10-14 04:30	-2	9.858495	6.262101	4.079986
21-10-14 04:40	-2	0.0	3.5849998	0.0
21-10-14 04:50	-2	0.0	2.3899999	2.395
21-10-14 05:00	-2	0.0	6.0613317	13.926559
21-10-14 05:10	-2	5.9800005	50.956505	66.89931
21-10-14 05:20	-2	10.287794	18.399538	46.07292
21-10-14 05:30	-2	50.030357	38.603825	43.276993
21-10-14 05:40	-2	31.951239	22.10507	15.839956
21-10-14 05:50	-2	22.099133	17.923635	22.549915
21-10-14 06:00	-2	42.915607	15.626546	12.036544
21-10-14 06:10	-2	20.322176	6.7650986	0.0
21-10-14 06:20	-2	27.596546	8.864985	19.409342
21-10-14 06:30	-2	57.90583	0.0	35.8143
21-10-14 06:40	-2	38.74999	5.2785244	43.68484
21-10-14 06:50	-2	16.11507	1.6899849	16.811546
21-10-14 07:00	-1	16.60366	24.988434	22.6766
21-10-14 07:10	-1	3.5849998	0.0	2.389999
21-10-14 07:20	-1	0.0	1.1949999	2.3899999
21-10-14 07:30	-1	0.0	8.365	5.3442035
21-10-14 07:40	-1	0.0	9.559999	3.5899997
21-10-14 07:50	-1	4.0849853	12.438621	5.2799854
21-10-14 08:00	-1	0.0	5.0621014	4.785
21-10-14 08:10	-1	3.5900002	0.0	1.1949998
21-10-14 08:20	-1	0.0	0.0	0.0
21-10-14 08:30	-1	5.3442025	0.0	0.0
21-10-14 08:40	-1	0.0	0.0	0.0
21-10-14 08:50	-1	2.4	4.0082827	6.561467
21-10-14 09:00	-1	0.0	0.08024208	7.8556046
21-10-14 09:10	-1	0.0	6.7740984	0.0
21-10-14 09:20	-1	0.0	0.0	0.0
21-10-14 09:30	-1	0.0	0.0	2.8849854
21-10-14 09:40	-1	8.8649845	0.0	0.0
21-10-14 09:50	-1	0.0	1.1949999	5.7770476
21-10-14 10:00	-1	0.0	0.0	2.3899999
21-10-14 10:10	-1	39.09659	11.048494	36.83011
21-10-14 10:20	-1	31.453653	29.290531	44.393124
21-10-14 10:30	-1	16.539968	19.423496	1.1949999
21-10-14 10:40	-1	24.228497	6.469985	21.393133
21-10-14 10:50	-1	1.1949999	0.0	12.323119
21-10-14 11:00	-1	5.975	0.0	1.1949997
21-10-14 11:10	-1	0.0	0.0	0.0
21-10-14 11:20	-1	8.365	1.1949999	0.0
21-10-14 11:30	-1	12.453525	2.3899999	0.0
21-10-14 11:40	-1	0.0	1.1949999	0.0
21-10-14 11:50	-1	0.0	0.0	0.0
21-10-14 12:00	-1	6.7615585	1.1949999	4.785001
21-10-14 12:10	-1	8.6471	0.0	0.0
21-10-14 12:20	-1	0.0	0.0	0.0
21-10-14 12:30	-1	4.3127956	0.0	2.3900006
21-10-14 12:40	-1	13.9913025	25.689297	8.656574
21-10-14 12:50	-1	0.0	2.8885252	1.1950002
21-10-14 13:00	-1	0.0	9.662622	0.0
21-10-14 13:10	-1	0.0	0.0	0.0
21-10-14 13:20	-1	2.3899999	1.6935246	4.0799856
21-10-14 13:30	-1	0.0	6.264341	0.0
21-10-14 13:40	-1	0.0	1.1999999	0.0
21-10-14 13:50	-1	0.0	1.6935247	0.0
21-10-14 14:00	-1	8.16851	6.272034	8.168509
21-10-14 14:10	-1	13.013661	26.254202	8.945067
21-10-14 14:20	-1	51.88919	26.47028	7.6749854
21-10-14 14:30	-1	11.829966	4.8949304	1.6899853
21-10-14 14:40	-1	6.4749856	0.0	1.689985
21-10-14 14:50	-1	0.0	1.1949998	1.2000003
21-10-14 15:00	-1	4.0849853	8.365	1.6899849
21-10-14 15:10	-1	0.0	2.39	2.3899999
21-10-14 15:20	-1	2.8935246	0.0	0.0
21-10-14 15:30	-1	3.5850005	2.3590112	0.0
21-10-14 15:40	-1	0.0	2.4209888	0.0
21-10-14 15:50	-1	0.0	4.0849853	0.0
21-10-14 16:00	-1	1.2	1.1949997	3.5849998
21-10-14 16:10	-1	2.4	5.2799854	1.1949999
21-10-14 16:20	-1	4.084985	0.0	5.077034
21-10-14 16:30	-1	0.0	0.0	0.0
21-10-14 16:40	-1	1.1949999	0.0	1.1949999
21-10-14 16:50	-1	0.0	0.0	5.975
21-10-14 17:00	-1	1.6899855	5.7785096	4.7849994
21-10-14 17:10	-1	11.335915	0.0	4.088525
21-10-14 17:20	-1	0.0	0.0	5.769971
21-10-14 17:30	-1	1.6899853	10.068525	0.0
21-10-14 17:40	-1	0.0	3.5899994	4.78
21-10-14 17:50	-1	0.0	0.0	0.0
21-10-14 18:00	-1	2.6721008	0.0	0.0
21-10-14 18:10	-1	0.0	1.1950002	5.279985
21-10-14 18:20	-1	2.39	3.5850003	1.693524
21-10-14 18:30	-1	0.0	0.0	0.0
21-10-14 18:40	-1	2.8849854	0.0	2.3899999
21-10-14 18:50	-1	3.6	3.8715744	1.1949999
21-10-14 19:00	-1	1.1949999	2.6743414	21.13264
21-10-14 19:10	-1	14.157049	9.763664	15.220815
21-10-14 19:20	-1	64.499954	107.50681	22.373896
21-10-14 19:30	-1	32.231194	42.798645	18.007849
21-10-14 19:40	-1	19.21561	22.782852	26.868546
21-10-14 19:50	-1	10.292793	14.834986	22.171001
21-10-14 20:00	-1	3.5899997	14.147049	9.15156
21-10-14 20:10	-1	28.852	19.946417	20.981613
21-10-14 20:20	-1	7.1699996	1.1949999	14.153509
21-10-14 20:30	-1	23.29845	18.989185	10.558509
21-10-14 20:40	-1	10.427948	20.11997	0.0
21-10-14 20:50	-1	2.3899996	15.077797	10.063525
21-10-14 21:00	-1	1.8299248	1.1949999	1.2000002
21-10-14 21:10	-1	6.545077	4.079985	1.1999999
21-10-14 21:20	-1	9.409243	8.8649845	31.247156
21-10-14 21:30	-1	4.3066707	2.8849854	0.0
21-10-14 21:40	-1	0.0	4.785001	0.0
21-10-14 21:50	-1	1.1999999	6.7520876	14.649881
21-10-14 22:00	-1	7.9470863	36.543526	27.86504
21-10-14 22:10	-1	7.1799994	15.152878	8.651575
21-10-14 22:20	-1	0.0	8.859984	14.6399555
21-10-14 22:30	-1	10.847005	33.644077	26.680042
21-10-14 22:40	-1	17.518476	33.915718	27.671066
21-10-14 22:50	-1	4.578508	5.557086	6.8789887
21-10-14 23:00	-1	13.1449995	3.5849998	8.375
21-10-14 23:10	-1	22.22719	11.617169	52.02166
21-10-14 23:20	-1	20.894913	1.1949997	5.507795
21-10-14 23:30	-1	4.0799847	14.627103	17.811514
21-10-14 23:40	-1	11.487797	47.36275	30.265564
21-10-14 23:50	-1	34.762287	28.57912	25.667309
21-10-15 00:00	-1	2.3900006	0.0	13.233465
21-10-15 00:10	-1	7.6735244	6.259341	39.494358
21-10-15 00:20	-1	26.477087	28.70988	37.097206
21-10-15 00:30	-1	6.9699697	3.5849996	22.508509
21-10-15 00:40	-1	1.3489015	0.0	0.0
21-10-15 00:50	-1	20.765167	2.39	18.028465
21-10-15 01:00	-1	14.149971	0.0	3.3799706
21-10-15 01:10	-1	18.720098	9.142087	25.766302
21-10-15 01:20	-1	15.815211	39.36149	31.904068
21-10-15 01:30	-1	26.462683	6.1736655	19.327839
21-10-15 01:40	-1	11.051575	4.0799856	37.651375
21-10-15 01:50	-1	33.430077	18.998661	31.081427
21-10-15 02:00	-1	32.758587	13.432101	44.55317
21-10-15 02:10	-1	43.727924	2.3899999	36.23342
21-10-15 02:20	-1	74.612495	19.422033	35.538563
21-10-15 02:30	-1	38.43165	33.478638	59.75544
21-10-15 02:40	-1	24.772171	11.046573	44.207127
21-10-15 02:50	-1	36.139374	2.3899999	14.661276
21-10-15 03:00	-1	14.91653	7.174999	10.259015
21-10-15 03:10	-1	28.280624	4.0799856	47.493202
21-10-15 03:20	-1	19.006428	13.226544	67.79273
21-10-15 03:30	-1	53.702015	20.472681	32.9386
21-10-15 03:40	-1	15.6278515	4.0799856	34.902397
21-10-15 03:50	-1	14.153508	30.667088	41.301872
21-10-15 04:00	-1	5.279985	18.924973	18.718481
21-10-15 04:10	-1	0.0	9.844342	2.6765742
21-10-15 04:20	-1	1.1949999	8.563666	0.0
21-10-15 04:30	-1	0.0	0.0	0.0
21-10-15 04:40	-1	1.6899855	0.0	6.539202
21-10-15 04:50	-1	4.7799997	0.0	0.0
21-10-15 05:00	-1	12.104142	7.669984	2.3950005
21-10-15 05:10	-1	8.457001	10.128675	12.605997
21-10-15 05:20	-1	24.07846	10.059985	16.327017
21-10-15 05:30	-1	44.891865	19.922865	12.527056
21-10-15 05:40	-1	66.82927	47.57425	11.053494
21-10-15 05:50	-1	26.470692	43.500126	9.424187
21-10-15 06:00	-1	20.404312	34.422787	0.0
21-10-15 06:10	-1	39.89926	16.326557	0.0
21-10-15 06:20	-1	43.700523	19.624983	4.7850003
21-10-15 06:30	-1	19.418495	0.0	0.0
21-10-15 06:40	-1	22.21365	13.433749	5.975
21-10-15 06:50	-1	0.0	2.3899999	2.6765738
21-10-15 07:00	0	11.048495	4.78	38.22005
21-10-15 07:10	0	0.0	2.3899999	18.58938
21-10-15 07:20	0	7.863652	2.3900006	15.911659
21-10-15 07:30	0	0.8512001	0.0	5.2885237
21-10-15 07:40	0	12.788785	0.0	0.0
21-10-15 07:50	0	0.0	0.0	2.8849854
21-10-15 08:00	0	0.0	0.0	0.0
21-10-15 08:10	0	1.1949999	0.0	0.0
21-10-15 08:20	0	0.0	6.7027955	0.0
21-10-15 08:30	0	2.1914356	0.0	0.0
21-10-15 08:40	0	5.473549	0.0	0.0
21-10-15 08:50	0	0.0	0.0	0.0
21-10-15 09:00	0	23.499943	2.395	6.541443
21-10-15 09:10	0	9.8421	2.3899999	0.0
21-10-15 09:20	0	12.241574	7.1699996	0.0
21-10-15 09:30	0	0.0	0.0	0.0
21-10-15 09:40	0	58.898018	50.751236	14.627101
21-10-15 09:50	0	85.44316	44.88792	36.512924
21-10-15 10:00	0	38.424397	70.658325	38.41215
21-10-15 10:10	0	146.39697	102.56134	89.19636
21-10-15 10:20	0	52.885517	35.90435	61.367645
21-10-15 10:30	0	53.346546	18.728481	38.759987
21-10-15 10:40	0	66.772896	2.39	21.617006
21-10-15 10:50	0	41.92748	21.607004	49.769306
21-10-15 11:00	0	28.27302	25.472185	27.534449
21-10-15 11:10	0	28.440704	32.087406	42.57636
21-10-15 11:20	0	58.328712	45.734818	70.44755
21-10-15 11:30	0	47.51273	16.322088	48.97843
21-10-15 11:40	0	62.569466	28.793463	68.49502
21-10-15 11:50	0	54.618767	39.97219	63.899963
21-10-15 12:00	0	24.221273	36.530678	16.821545
21-10-15 12:10	0	28.679998	25.847794	37.17118
21-10-15 12:20	0	35.631252	16.81207	36.444134
21-10-15 12:30	0	41.58616	20.844984	5.279986
21-10-15 12:40	0	54.056313	37.89476	90.181114
21-10-15 12:50	0	0.0	0.0	19.700914
21-10-15 13:00	0	0.0	0.0	2.8885245
21-10-15 13:10	0	0.0	25.962177	40.75408
21-10-15 13:20	0	0.0	3.8715744	21.60061
21-10-15 13:30	0	5.0643415	0.0	2.39
21-10-15 13:40	0	0.0	2.6765742	2.3949997
21-10-15 13:50	0	4.0835238	0.0	0.0
21-10-15 14:00	0	2.8849847	0.0	7.1699996
21-10-15 14:10	0	8.450083	0.0	2.3900003
21-10-15 14:20	0	7.743675	2.3899999	5.9749994
21-10-15 14:30	0	3.3835082	0.0	0.0
21-10-15 14:40	0	0.0	0.0	2.3899999
21-10-15 14:50	0	3.3870492	0.0	13.442102
21-10-15 15:00	0	5.080574	5.0671015	64.587364
21-10-15 15:10	0	0.0	0.0	29.05721
21-10-15 15:20	0	2.395	0.0	48.07317
21-10-15 15:30	0	31.399815	0.0	41.590633
21-10-15 15:40	0	37.994244	11.046576	25.627056
21-10-15 15:50	0	12.860181	7.9615593	14.146437
21-10-15 16:00	0	6.346364	0.0	3.5899997
21-10-15 16:10	0	0.0	0.0	5.2799864
21-10-15 16:20	0	0.0	18.510595	5.9750004
21-10-15 16:30	0	1.1949999	31.96548	1.1950002
21-10-15 16:40	0	0.0	18.206459	11.054955
21-10-15 16:50	0	0.0	36.83091	3.5900006
21-10-15 17:00	0	8.365	14.006236	1.1999997
21-10-15 17:10	0	0.0	19.504107	5.0665746
21-10-15 17:20	0	0.0	3.5900002	4.079985
21-10-15 17:30	0	1.2	14.773389	0.0
21-10-15 17:40	0	1.1949999	0.0	3.5899997
21-10-15 17:50	0	2.8885245	8.6471	1.195
21-10-15 18:00	0	0.0	0.0	0.0
21-10-15 18:10	0	0.0	0.0	0.0
21-10-15 18:20	0	0.0	0.0	0.0
21-10-15 18:30	0	0.0	2.39	2.3899999
21-10-15 18:40	0	0.0	0.0	0.0
21-10-15 18:50	0	0.0	0.0	1.1950003
21-10-15 19:00	0	39.4728	0.0	10.054987
21-10-15 19:10	0	0.0	0.0	10.3570175
21-10-15 19:20	0	48.059227	13.998543	73.12465
21-10-15 19:30	0	78.89957	18.4992	54.616737
21-10-15 19:40	0	58.294086	21.666382	75.90477
21-10-15 19:50	0	19.494425	35.118202	50.823334
21-10-15 20:00	0	57.377586	82.8869	62.413475
21-10-15 20:10	0	19.483646	50.034855	3.5900002
21-10-15 20:20	0	6.4749856	41.224266	44.928776
21-10-15 20:30	0	5.9799995	57.275337	25.569742
21-10-15 20:40	0	1.1949999	43.92616	25.0592
21-10-15 20:50	0	5.975	19.204311	46.286263
21-10-15 21:00	0	2.39	58.537556	66.3105
21-10-15 21:10	0	20.689173	52.545208	54.325325
21-10-15 21:20	0	21.394186	58.899067	57.756958
21-10-15 21:30	0	14.844986	56.037952	47.995537
21-10-15 21:40	0	0.0	44.203518	40.31382
21-10-15 21:50	0	2.8849854	17.82051	48.34823
21-10-15 22:00	0	1.6899849	25.504436	29.053644
21-10-15 22:10	0	33.64163	53.575684	54.93576
21-10-15 22:20	0	17.507088	42.986237	32.550735
21-10-15 22:30	0	9.142087	23.140665	7.1699996
21-10-15 22:40	0	9.559999	63.185658	66.46091
21-10-15 22:50	0	4.0849857	50.63444	43.15745
21-10-15 23:00	0	4.083524	13.723681	70.71618
21-10-15 23:10	0	6.940364	0.0	54.423717
21-10-15 23:20	0	17.754578	60.549133	78.76471
21-10-15 23:30	0	19.49504	35.11029	89.841995
21-10-15 23:40	0	74.27	53.02533	46.242218
21-10-15 23:50	0	41.611725	38.27911	74.73704
21-10-16 00:00	0	30.258646	14.711658	57.181297
21-10-16 00:10	0	14.432005	44.1173	42.90869
21-10-16 00:20	0	25.97409	41.611565	58.215843
21-10-16 00:30	0	11.324202	1.6899853	63.9293
21-10-16 00:40	0	0.0	24.145319	40.40641
21-10-16 00:50	0	21.613464	54.79422	54.341667
21-10-16 01:00	0	5.777049	20.646961	17.88306
21-10-16 01:10	0	24.353321	36.66702	53.17843
21-10-16 01:20	0	35.072823	9.716548	36.138844
21-10-16 01:30	0	52.77581	2.3949997	64.87534
21-10-16 01:40	0	55.74058	0.0	59.258312
21-10-16 01:50	0	71.375	8.657102	51.2414
21-10-16 02:00	0	75.317184	1.1949999	49.19928
21-10-16 02:10	0	59.823357	2.3899999	30.351582
21-10-16 02:20	0	63.26339	5.279985	8.445612
21-10-16 02:30	0	54.05786	14.920598	5.559338
21-10-16 02:40	0	82.597855	72.844505	61.73591
21-10-16 02:50	0	55.94228	46.110558	1.6899856
21-10-16 03:00	0	25.689327	36.66917	0.0
21-10-16 03:10	0	48.24329	49.236523	0.0
21-10-16 03:20	0	35.334064	27.379894	4.7799997
21-10-16 03:30	0	35.602867	53.845673	5.2749853
21-10-16 03:40	0	22.59253	35.80738	7.1749983
21-10-16 03:50	0	2.8935246	4.079985	3.5850003
21-10-16 04:00	0	0.0	4.5749702	1.1949999
21-10-16 04:10	0	1.6935244	0.0	4.0799856
21-10-16 04:20	0	44.968067	5.9799995	8.172048
21-10-16 04:30	0	40.32909	0.0	11.95
21-10-16 04:40	0	6.4749846	3.3870492	9.847101
21-10-16 04:50	0	71.80614	2.6721017	43.293633
21-10-16 05:00	0	26.957169	0.0	38.782787
21-10-16 05:10	0	18.804867	0.0	68.96932
21-10-16 05:20	0	3.5900006	4.0849853	50.151768
21-10-16 05:30	0	2.3900003	10.837072	62.993237
21-10-16 05:40	0	5.274985	26.254889	65.99657
21-10-16 05:50	0	1.1949999	11.053493	32.06578
21-10-16 06:00	0	1.6899847	0.0	12.93997
21-10-16 06:10	0	7.2470703	0.0	14.834986
21-10-16 06:20	0	1.1949999	16.121529	2.3899999
21-10-16 06:30	0	5.9799995	0.0	0.0
21-10-16 06:40	0	48.080547	4.7849994	0.0
21-10-16 06:50	0	14.13497	0.0	4.7799993
21-10-16 07:00	1	6.4785247	12.260574	5.062101
21-10-16 07:10	1	9.364972	4.79	0.0
21-10-16 07:20	1	4.7799997	4.083524	3.3835082
21-10-16 07:30	1	4.7799997	0.0	0.0
21-10-16 07:40	1	8.471251	0.0	0.0
21-10-16 07:50	1	0.38873506	3.6	5.066575
21-10-16 08:00	1	0.0	0.0	0.0
21-10-16 08:10	1	0.0	0.0	0.0
21-10-16 08:20	1	0.0	0.0	0.0
21-10-16 08:30	1	0.0	0.0	1.1949999
21-10-16 08:40	1	0.0	0.0	3.5849998
21-10-16 08:50	1	0.0	3.3870494	0.0
21-10-16 09:00	1	0.0	0.0	3.383508
21-10-16 09:10	1	2.3899999	0.0	0.0
21-10-16 09:20	1	21.799955	0.0	2.3899999
21-10-16 09:30	1	7.6735244	0.0	13.154999
21-10-16 09:40	1	0.0	0.0	0.0
21-10-16 09:50	1	43.0256	51.958275	36.538692
21-10-16 10:00	1	38.140583	52.859936	37.92555
21-10-16 10:10	1	21.963902	28.075068	36.942818
21-10-16 10:20	1	15.758237	29.06842	35.197105
21-10-16 10:30	1	41.670105	46.076435	48.077698
21-10-16 10:40	1	13.654986	19.99356	11.057032
21-10-16 10:50	1	19.497187	14.639954	36.102776
21-10-16 11:00	1	44.51039	74.24835	60.046246
21-10-16 11:10	1	27.464527	19.698673	41.299934
21-10-16 11:20	1	6.469985	4.083524	15.4340515
21-10-16 11:30	1	11.949999	5.274985	0.0
21-10-16 11:40	1	0.0	2.3899999	1.1949999
21-10-16 11:50	1	0.0	2.3899999	0.0
21-10-16 12:00	1	2.8899856	0.0	0.0
21-10-16 12:10	1	0.0	0.0	0.0
21-10-16 12:20	1	0.0	4.7799997	0.0
21-10-16 12:30	1	7.0422072	2.3899999	0.0
21-10-16 12:40	1	1.1950003	5.0699563	0.0
21-10-16 12:50	1	0.0	0.0	2.39
21-10-16 13:00	1	3.5899997	0.0	10.76
21-10-16 13:10	1	1.1949999	0.0	0.0
21-10-16 13:20	1	1.1949999	1.6899849	0.0
21-10-16 13:30	1	1.1949998	0.0	0.0
21-10-16 13:40	1	2.3899999	1.6899855	0.0
21-10-16 13:50	1	1.6935246	0.0	23.080885
21-10-16 14:00	1	0.0	0.0	0.0
21-10-16 14:10	1	1.6899849	1.6899853	11.141965
21-10-16 14:20	1	2.6765742	5.274985	5.777049
21-10-16 14:30	1	0.0	1.1949998	0.0
21-10-16 14:40	1	0.0	4.3127956	0.0
21-10-16 14:50	1	0.0	0.0	1.1949998
21-10-16 15:00	1	8.868525	0.0	9.559999
21-10-16 15:10	1	4.7799997	3.3799706	0.0
21-10-16 15:20	1	1.2	0.0	8.859984
21-10-16 15:30	1	1.6935247	0.0	7.1700006
21-10-16 15:40	1	0.0	0.0	1.1949999
21-10-16 15:50	1	2.8885245	5.2799864	11.95
21-10-16 16:00	1	0.0	0.0	1.1949999
21-10-16 16:10	1	1.1949999	0.0	0.0
21-10-16 16:20	1	1.1949999	15.824954	8.658493
21-10-16 16:30	1	0.0	16.3364	1.1949999
21-10-16 16:40	1	0.0	7.435643	0.0
21-10-16 16:50	1	7.6649847	14.173511	0.0
21-10-16 17:00	1	7.459956	6.259341	11.955
21-10-16 17:10	1	21.60561	26.685034	10.76
21-10-16 17:20	1	0.0	0.0	13.756146
21-10-16 17:30	1	0.0	0.0	1.1949997
21-10-16 17:40	1	0.0	0.0	0.0
21-10-16 17:50	1	0.0	0.0	0.0
21-10-16 18:00	1	0.0	0.0	0.0
21-10-16 18:10	1	0.0	1.195	0.0
21-10-16 18:20	1	0.0	3.5849998	9.149325
21-10-16 18:30	1	4.0849857	35.142265	0.0
21-10-16 18:40	1	13.232071	23.00213	6.4735246
21-10-16 18:50	1	0.0	7.563033	1.1949999
21-10-16 19:00	1	0.0	9.45854	3.5849998
21-10-16 19:10	1	0.0	0.0	0.0
21-10-16 19:20	1	1.1949999	0.0	0.0
21-10-16 19:30	1	2.3899999	3.3799706	33.8515
21-10-16 19:40	1	0.0	9.854956	35.971184
21-10-16 19:50	1	5.773509	34.64836	41.038174
21-10-16 20:00	1	2.3899994	32.42688	14.138507
21-10-16 20:10	1	1.6935247	7.6699843	5.9800005
21-10-16 20:20	1	6.4749846	5.7820497	14.0423155
21-10-16 20:30	1	2.3899999	0.0	1.1949999
21-10-16 20:40	1	0.0	7.4705734	2.3899999
21-10-16 20:50	1	1.6899855	2.39	9.646544
21-10-16 21:00	1	0.0	7.1699996	0.0
21-10-16 21:10	1	8.868525	19.119999	0.0
21-10-16 21:20	1	12.527836	7.952086	2.1092467
21-10-16 21:30	1	6.9699693	19.974157	12.029263
21-10-16 21:40	1	64.91809	49.556606	29.771973
21-10-16 21:50	1	16.814926	12.464984	23.484259
21-10-16 22:00	1	2.6743412	36.388878	10.56497
21-10-16 22:10	1	5.2849855	38.501812	9.354971
21-10-16 22:20	1	4.5749702	32.449303	3.3799706
21-10-16 22:30	1	4.079985	18.792171	28.849142
21-10-16 22:40	1	8.864985	20.197042	6.7600985
21-10-16 22:50	1	7.1700006	8.16497	15.344969
21-10-16 23:00	1	9.363508	31.750153	36.16021
21-10-16 23:10	1	41.42167	30.96058	32.22765
21-10-16 23:20	1	15.600942	5.975	33.726303
21-10-16 23:30	1	2.3899999	7.170001	18.011547
21-10-16 23:40	1	1.1949999	0.0	19.50858
21-10-16 23:50	1	4.5749693	14.633494	0.0
21-10-17 00:00	1	1.1949999	2.3899999	23.86489
21-10-17 00:10	1	30.185574	4.785	24.565525
21-10-17 00:20	1	24.70556	6.75994	38.153618
21-10-17 00:30	1	43.21293	23.009954	85.521225
21-10-17 00:40	1	11.539327	42.727627	58.947487
21-10-17 00:50	1	10.764999	3.5849996	10.583862
21-10-17 01:00	1	3.5850003	6.9685106	17.889996
21-10-17 01:10	1	0.0	33.22632	34.394806
21-10-17 01:20	1	9.359971	24.785181	29.140646
21-10-17 01:30	1	23.161335	21.900497	36.31512
21-10-17 01:40	1	23.796515	39.12633	54.252052
21-10-17 01:50	1	71.60618	60.430714	77.8738
21-10-17 02:00	1	27.168634	8.617002	29.750158
21-10-17 02:10	1	53.292522	18.520525	62.220062
21-10-17 02:20	1	41.010883	8.666574	41.241985
21-10-17 02:30	1	63.729088	16.322086	58.70047
21-10-17 02:40	1	65.18805	53.854755	41.59648
21-10-17 02:50	1	36.95412	2.3900006	18.303646
21-10-17 03:00	1	56.809914	4.7799997	22.804312
21-10-17 03:10	1	36.598686	1.1950002	46.17414
21-10-17 03:20	1	39.718544	12.591272	53.447227
21-10-17 03:30	1	13.941559	3.5849996	24.076313
21-10-17 03:40	1	33.53153	7.174999	16.615053
21-10-17 03:50	1	39.985733	0.0	24.284885
21-10-17 04:00	1	19.335506	1.1949998	1.1949999
21-10-17 04:10	1	12.027072	0.0	14.139971
21-10-17 04:20	1	8.859985	0.0	0.0
21-10-17 04:30	1	2.3899999	4.7850003	0.0
21-10-17 04:40	1	7.1700006	27.247326	0.0
21-10-17 04:50	1	0.0	2.8935246	0.0
21-10-17 05:00	1	1.1949999	5.9800005	5.9749994
21-10-17 05:10	1	0.0	13.726532	0.0
21-10-17 05:20	1	16.322086	27.294968	2.8849852
21-10-17 05:30	1	9.36351	20.207209	51.2628
21-10-17 05:40	1	71.5425	71.55694	88.295364
21-10-17 05:50	1	13.442034	28.146526	42.853554
21-10-17 06:00	1	59.338318	31.738077	41.809814
21-10-17 06:10	1	38.421627	14.512003	35.321697
21-10-17 06:20	1	39.85782	6.4785247	14.467779
21-10-17 06:30	1	49.82348	24.69848	28.638742
21-10-17 06:40	1	24.08492	3.5899994	0.0
21-10-17 06:50	1	11.96	0.0	7.6649857
21-10-17 07:00	2	7.1800003	5.2749853	3.5849998
21-10-17 07:10	2	0.0	0.0	0.0
21-10-17 07:20	2	2.3949995	1.1949999	7.1750007
21-10-17 07:30	2	0.0	7.373666	0.0
21-10-17 07:40	2	0.0	8.159971	1.1949999
21-10-17 07:50	2	5.98	3.5900002	4.7799997
21-10-17 08:00	2	1.1949998	0.0	0.0
21-10-17 08:10	2	2.3899999	0.0	0.0
21-10-17 08:20	2	0.0	0.0	1.0746355
21-10-17 08:30	2	8.8064785	1.2	2.5103645
21-10-17 08:40	2	8.913492	0.0	0.0
21-10-17 08:50	2	1.1949998	0.0	0.0
21-10-17 09:00	2	5.066574	0.0	2.3949997
21-10-17 09:10	2	0.0	0.0	0.0
21-10-17 09:20	2	0.0	0.0	0.0
21-10-17 09:30	2	5.777048	1.1949999	21.813496
21-10-17 09:40	2	26.384924	5.5570855	41.087025
21-10-17 09:50	2	84.20323	3.379971	71.18944
21-10-17 10:00	2	51.85721	30.770481	50.05373
21-10-17 10:10	2	21.67976	11.749971	31.091778
21-10-17 10:20	2	30.746395	18.087683	51.101326
21-10-17 10:30	2	11.046576	11.259985	1.6899855
21-10-17 10:40	2	13.142174	14.675799	2.3899999
21-10-17 10:50	2	7.1800013	8.692057	3.3870482
21-10-17 11:00	2	5.979998	13.735067	20.11997
21-10-17 11:10	2	0.0	0.0	0.0
21-10-17 11:20	2	4.312794	10.341559	0.0
21-10-17 11:30	2	0.0	0.0	2.3899999
21-10-17 11:40	2	14.631574	0.0	4.7799997
21-10-17 11:50	2	0.0	0.0	0.0
21-10-17 12:00	2	1.1949999	4.7799997	0.0
21-10-17 12:10	2	0.0	6.4699845	1.2
21-10-17 12:20	2	0.0	0.0	3.5900002
21-10-17 12:30	2	1.1949998	0.0	0.0
21-10-17 12:40	2	0.0	0.0	0.0
21-10-17 12:50	2	0.0	1.1949998	0.0
21-10-17 13:00	2	4.0799847	2.8849847	0.0
21-10-17 13:10	2	11.8220415	0.0	1.6935244
21-10-17 13:20	2	6.257102	0.0	0.0
21-10-17 13:30	2	8.654956	0.0	0.0
21-10-17 13:40	2	24.368662	2.6721008	5.073495
21-10-17 13:50	2	7.6649847	0.0	7.4521003
21-10-17 14:00	2	22.110527	0.0	0.0
21-10-17 14:10	2	0.0	2.6721013	26.055634
21-10-17 14:20	2	1.1999999	0.0	30.481983
21-10-17 14:30	2	7.9740973	0.0	19.695593
21-10-17 14:40	2	0.0	1.1949999	0.0
21-10-17 14:50	2	3.5950005	4.7850003	2.3899999
21-10-17 15:00	2	8.8649845	0.0	0.0
21-10-17 15:10	2	2.3899999	0.0	1.1949997
21-10-17 15:20	2	0.0	1.6899855	0.0
21-10-17 15:30	2	1.1999998	0.0	0.0
21-10-17 15:40	2	0.0	0.0	7.1699996
21-10-17 15:50	2	0.0	2.8935242	0.0
21-10-17 16:00	2	1.2	0.0	2.3899999
21-10-17 16:10	2	0.0	30.973858	1.195
21-10-17 16:20	2	1.2	2.884985	1.1949999
21-10-17 16:30	2	0.0	5.975	8.365
21-10-17 16:40	2	0.0	1.195	21.51
21-10-17 16:50	2	0.0	2.3999999	0.0
21-10-17 17:00	2	0.0	4.7999997	0.0
21-10-17 17:10	2	0.0	10.56497	0.0
21-10-17 17:20	2	2.4	1.1949999	0.0
21-10-17 17:30	2	1.195	7.6649847	4.7799997
21-10-17 17:40	2	0.0	4.0849867	8.869986
21-10-17 17:50	2	0.0	7.6685243	0.0
21-10-17 18:00	2	0.0	1.1949999	0.0
21-10-17 18:10	2	3.3870492	1.6935244	8.16497
21-10-17 18:20	2	1.1949999	11.758509	3.3835075
21-10-17 18:30	2	0.0	28.65343	19.864222
21-10-17 18:40	2	0.0	3.871574	4.7799997
21-10-17 18:50	2	0.0	2.3899999	0.0
21-10-17 19:00	2	0.0	6.9770494	0.0
21-10-17 19:10	2	12.048464	9.565001	9.858495
21-10-17 19:20	2	60.747253	34.6379	15.339971
21-10-17 19:30	2	1.6935246	29.911188	1.1949999
21-10-17 19:40	2	26.85906	0.0	2.3899999
21-10-17 19:50	2	1.7216103	0.0	6.4735236
21-10-17 20:00	2	7.1699996	0.0	0.0
21-10-17 20:10	2	0.0	2.3899996	0.0
21-10-17 20:20	2	2.3899999	0.0	0.0
21-10-17 20:30	2	4.5785074	27.864176	0.0
21-10-17 20:40	2	0.0	21.517889	40.830467
21-10-17 20:50	2	19.991642	23.080568	22.324867
21-10-17 21:00	2	26.390085	25.747051	14.995219
21-10-17 21:10	2	6.266575	14.422073	9.436674
21-10-17 21:20	2	3.5849998	19.913479	7.1750007
21-10-17 21:30	2	4.7849994	19.990551	0.0
21-10-17 21:40	2	0.0	24.197132	0.0
21-10-17 21:50	2	6.0520716	6.5303698	1.1949999
21-10-17 22:00	2	24.007004	24.799633	35.535027
21-10-17 22:10	2	21.897646	41.331547	26.465694
21-10-17 22:20	2	8.873525	49.801437	22.594898
21-10-17 22:30	2	0.0	51.866364	30.732265
21-10-17 22:40	2	2.3899999	0.0	2.39
21-10-17 22:50	2	3.5900002	39.76603	23.29153
21-10-17 23:00	2	0.0	5.279986	19.978632
21-10-17 23:10	2	6.4749846	2.3899996	9.092794
21-10-17 23:20	2	1.1949999	0.0	16.615055
21-10-17 23:30	2	0.0	5.0699563	24.025082
21-10-17 23:40	2	0.0	6.4749856	20.325
21-10-17 23:50	2	5.2749853	33.398228	18.7864
21-10-18 00:00	2	31.252087	29.978622	27.359375
21-10-18 00:10	2	17.80366	17.019955	44.251137
21-10-18 00:20	2	18.618649	31.978333	26.621273
21-10-18 00:30	2	8.670573	13.429341	36.68479
21-10-18 00:40	2	6.474986	20.897057	12.038466
21-10-18 00:50	2	0.0	0.0	11.541559
21-10-18 01:00	2	5.769969	4.079985	7.962016
21-10-18 01:10	2	1.1949999	0.0	16.8068
21-10-18 01:20	2	38.06604	6.4699845	58.091423
21-10-18 01:30	2	0.0	0.0	37.71438
21-10-18 01:40	2	44.616295	36.804424	61.412548
21-10-18 01:50	2	13.947019	13.295764	49.671562
21-10-18 02:00	2	14.853525	18.866846	29.092981
21-10-18 02:10	2	42.933434	20.985682	44.11151
21-10-18 02:20	2	30.55069	6.4849854	37.009895
21-10-18 02:30	2	64.65483	7.7500687	47.074665
21-10-18 02:40	2	53.496937	39.205956	40.811626
21-10-18 02:50	2	79.522354	11.042101	34.262016
21-10-18 03:00	2	29.3004	0.0	33.92211
21-10-18 03:10	2	73.00234	2.3899999	61.104057
21-10-18 03:20	2	18.873112	0.0	32.85706
21-10-18 03:30	2	71.10966	0.0	23.310928
21-10-18 03:40	2	50.201054	8.159971	41.72369
21-10-18 03:50	2	20.108763	2.3899999	34.66694
21-10-18 04:00	2	48.079346	0.0	64.88472
21-10-18 04:10	2	67.41834	13.15	36.454155
21-10-18 04:20	2	47.5801	7.6699853	34.314034
21-10-18 04:30	2	16.52153	9.642073	19.005054
21-10-18 04:40	2	36.546135	16.904232	4.312794
21-10-18 04:50	2	0.0	2.3950002	0.0
21-10-18 05:00	2	2.3950002	7.9515586	0.0
21-10-18 05:10	2	0.0	14.645575	0.0
21-10-18 05:20	2	0.0	18.509134	2.3899996
21-10-18 05:30	2	1.1949999	11.049955	1.1949999
21-10-18 05:40	2	4.785	13.7276745	17.482264
21-10-18 05:50	2	9.853495	36.864403	44.324886
21-10-18 06:00	2	39.33213	45.79368	46.4538
21-10-18 06:10	2	55.86558	1.1949999	26.872055
21-10-18 06:20	2	30.555151	1.6935244	11.249985
21-10-18 06:30	2	35.040565	10.34656	23.996544
21-10-18 06:40	2	20.408623	0.0	11.037102
21-10-18 06:50	2	11.7499695	0.0	0.0
21-10-18 07:00	3	14.637032	11.744969	24.018389
21-10-18 07:10	3	2.3899999	10.754999	7.255081
21-10-18 07:20	3	1.1949999	1.6899849	0.0
21-10-18 07:30	3	0.0	7.9027953	0.0
21-10-18 07:40	3	0.0	3.5850005	0.0
21-10-18 07:50	3	1.1949999	0.0	5.980001
21-10-18 08:00	3	1.195	0.0	1.8085945
21-10-18 08:10	3	4.785001	0.0	3.471391
21-10-18 08:20	3	8.649342	1.1949999	0.0
21-10-18 08:30	3	1.1949999	1.1949999	0.0
21-10-18 08:40	3	2.3899999	0.0	0.0
21-10-18 08:50	3	4.084985	5.557086	0.0
21-10-18 09:00	3	0.0	0.0	0.0
21-10-18 09:10	3	0.0	1.6899853	15.050878
21-10-18 09:20	3	0.0	1.6899849	5.844033
21-10-18 09:30	3	1.1949998	0.0	2.3899999
21-10-18 09:40	3	1.1949999	0.0	4.0799847
21-10-18 09:50	3	15.343509	0.0	7.678525
21-10-18 10:00	3	4.5785093	3.5849998	2.8899846
21-10-18 10:10	3	31.040136	13.227072	7.1800003
21-10-18 10:20	3	42.010468	11.324202	18.50507
21-10-18 10:30	3	29.25834	17.021576	35.537697
21-10-18 10:40	3	21.486195	16.896488	57.144276
21-10-18 10:50	3	0.0	25.958889	5.274985
21-10-18 11:00	3	0.0	3.5949998	16.614119
21-10-18 11:10	3	0.0	6.4699845	18.779665
21-10-18 11:20	3	14.339999	9.559999	4.5785074
21-10-18 11:30	3	4.7799997	16.033525	5.975
21-10-18 11:40	3	0.0	19.12	0.0
21-10-18 11:50	3	0.0	1.1949999	0.0
21-10-18 12:00	3	0.0	2.395	0.0
21-10-18 12:10	3	0.0	0.0	0.0
21-10-18 12:20	3	1.1949999	1.1949999	1.195
21-10-18 12:30	3	9.35497	0.0	3.5849998
21-10-18 12:40	3	4.3620863	0.0	0.0
21-10-18 12:50	3	21.606152	4.7799997	0.0
21-10-18 13:00	3	17.503716	2.3899999	0.0
21-10-18 13:10	3	6.264956	10.058525	3.5899997
21-10-18 13:20	3	0.0	4.0835247	0.0
21-10-18 13:30	3	0.0	0.0	4.78
21-10-18 13:40	3	4.079984	1.6935246	0.0
21-10-18 13:50	3	0.0	0.0	0.0
21-10-18 14:00	3	8.365	0.31504542	0.0
21-10-18 14:10	3	5.2749853	2.0799544	2.3899999
21-10-18 14:20	3	3.5850003	1.1999998	11.54702
21-10-18 14:30	3	0.0	3.3870487	1.2
21-10-18 14:40	3	13.437627	0.0	0.0
21-10-18 14:50	3	19.93669	7.4670334	18.71156
21-10-18 15:00	3	2.3899999	0.0	5.069955
21-10-18 15:10	3	6.469985	0.0	0.0
21-10-18 15:20	3	0.0	2.893525	0.0
21-10-18 15:30	3	2.8885243	3.5849998	0.0
21-10-18 15:40	3	1.1949996	6.0	11.53994
21-10-18 15:50	3	0.0	1.6935246	0.0
21-10-18 16:00	3	0.0	0.0	0.0
21-10-18 16:10	3	6.257102	6.0	4.088525
21-10-18 16:20	3	4.246992	7.2	5.7785096
21-10-18 16:30	3	2.9230075	1.1949997	14.143509
21-10-18 16:40	3	0.0	6.469985	5.9749994
21-10-18 16:50	3	0.0	9.427727	1.1949998
21-10-18 17:00	3	0.0	0.0	0.0
21-10-18 17:10	3	0.0	0.0	0.0
21-10-18 17:20	3	2.3899999	0.0	0.0
21-10-18 17:30	3	0.0	8.37	6.75656
21-10-18 17:40	3	0.0	1.689985	3.5849998
21-10-18 17:50	3	0.0	1.1949999	0.0
21-10-18 18:00	3	1.1949999	0.0	1.1949998
21-10-18 18:10	3	1.1949998	8.449925	4.58351
21-10-18 18:20	3	5.288524	13.691772	6.469986
21-10-18 18:30	3	5.975	18.032612	0.0
21-10-18 18:40	3	0.0	37.95349	1.1949999
21-10-18 18:50	3	1.1999999	4.785001	0.0
21-10-18 19:00	3	25.695068	9.05865	2.3950002
21-10-18 19:10	3	14.6384945	1.6899855	0.0
21-10-18 19:20	3	0.0	18.156216	1.1949999
21-10-18 19:30	3	7.1699996	16.19776	1.2
21-10-18 19:40	3	0.0	9.150099	7.955625
21-10-18 19:50	3	1.6899849	24.573074	8.859984
21-10-18 20:00	3	0.0	6.2571	0.0
21-10-18 20:10	3	0.0	2.395	4.7799997
21-10-18 20:20	3	1.1949998	2.3899999	13.238464
21-10-18 20:30	3	0.0	2.8849857	5.9749994
21-10-18 20:40	3	2.3899999	4.0799847	9.16202
21-10-18 20:50	3	15.829956	13.033594	10.082766
21-10-18 21:00	3	25.84254	21.94339	45.795586
21-10-18 21:10	3	26.473547	35.039104	35.236473
21-10-18 21:20	3	4.5749707	5.7735076	7.1799994
21-10-18 21:30	3	5.069956	9.565001	2.3950005
21-10-18 21:40	3	4.9786644	3.5849998	13.512709
21-10-18 21:50	3	3.5850003	40.25789	22.385027
21-10-18 22:00	3	3.3835094	7.834089	2.3899999
21-10-18 22:10	3	5.975	17.599092	4.7850003
21-10-18 22:20	3	4.083524	74.12254	11.749971
21-10-18 22:30	3	5.9899993	13.436575	12.742019
21-10-18 22:40	3	16.130596	1.1949999	9.157017
21-10-18 22:50	3	23.78058	0.0	0.0
21-10-18 23:00	3	14.9234495	25.06197	25.484425
21-10-18 23:10	3	13.235083	8.163507	37.778008
21-10-18 23:20	3	13.037132	5.7699704	68.086945
21-10-18 23:30	3	22.59782	19.979937	66.80495
21-10-18 23:40	3	0.0	20.203133	31.249166
21-10-18 23:50	3	6.4749846	9.758665	19.988632
21-10-19 00:00	3	0.0	8.938675	32.950768
21-10-19 00:10	3	4.7799997	5.2785244	0.0
21-10-19 00:20	3	11.254985	2.8849854	32.524017
21-10-19 00:30	3	0.0	2.8849847	1.1949999
21-10-19 00:40	3	16.750002	10.078525	67.73787
21-10-19 00:50	3	13.15	19.9065	7.4615755
21-10-19 01:00	3	12.477766	0.0	0.0
21-10-19 01:10	3	7.6735244	8.667032	4.78
21-10-19 01:20	3	0.0	25.467188	2.3899999
21-10-19 01:30	3	16.327084	39.03041	3.5849998
21-10-19 01:40	3	11.438905	55.829853	1.6899855
21-10-19 01:50	3	4.0799856	5.826725	0.0
21-10-19 02:00	3	36.057087	43.20019	2.3899999
21-10-19 02:10	3	62.082256	37.909935	7.4634957
21-10-19 02:20	3	28.163376	25.472712	0.0
21-10-19 02:30	3	48.854134	24.43688	1.1949997
21-10-19 02:40	3	31.440292	12.869425	6.469985
21-10-19 02:50	3	33.65261	6.4699845	3.5850003
21-10-19 03:00	3	64.05919	4.795	30.02887
21-10-19 03:10	3	34.139748	0.0	37.31962
21-10-19 03:20	3	33.329006	0.0	27.661224
21-10-19 03:30	3	58.450348	1.1949999	36.055626
21-10-19 03:40	3	53.25785	11.536559	14.923676
21-10-19 03:50	3	55.456287	7.1749983	39.801075
21-10-19 04:00	3	36.52009	1.1949999	37.439816
21-10-19 04:10	3	43.19803	1.0164764	67.286865
21-10-19 04:20	3	22.59058	6.4356246	29.268448
21-10-19 04:30	3	15.126559	4.978665	31.403254
21-10-19 04:40	3	17.830914	15.413661	62.187904
21-10-19 04:50	3	22.387695	20.401546	30.552073
21-10-19 05:00	3	0.0	15.833493	16.897156
21-10-19 05:10	3	47.94766	43.78076	56.432793
21-10-19 05:20	3	29.047709	16.823465	34.62585
21-10-19 05:30	3	8.447851	15.133478	13.045456
21-10-19 05:40	3	1.1949999	21.20133	57.102448
21-10-19 05:50	3	0.0	32.72341	31.958263
21-10-19 06:00	3	0.0	16.11861	18.176191
21-10-19 06:10	3	31.267084	3.5900002	1.6935247
21-10-19 06:20	3	34.692276	1.1949997	26.03863
21-10-19 06:30	3	25.050985	3.5849996	0.0
21-10-19 06:40	3	7.6649847	0.0	1.1949999
21-10-19 06:50	3	14.429926	0.0	5.0671015
21-10-19 07:00	4	42.36149	23.073645	2.3900003
21-10-19 07:10	4	0.0	1.1949999	0.0
21-10-19 07:20	4	0.0	3.37997	12.736559
21-10-19 07:30	4	2.3899999	1.6899855	0.0
21-10-19 07:40	4	0.0	0.0	0.0
21-10-19 07:50	4	0.0	8.365	7.169998
21-10-19 08:00	4	8.656574	16.73	10.755
21-10-19 08:10	4	0.0	1.1949999	0.0
21-10-19 08:20	4	0.0	2.3899999	4.78
21-10-19 08:30	4	0.0	5.975	0.0
21-10-19 08:40	4	10.83561	3.5849996	4.7799997
21-10-19 08:50	4	6.469985	0.0	8.365
21-10-19 09:00	4	0.0	6.469985	6.7565584
21-10-19 09:10	4	45.290703	3.5950005	59.00548
21-10-19 09:20	4	59.545624	23.992073	51.469593
21-10-19 09:30	4	40.8101	60.199394	37.73456
21-10-19 09:40	4	53.227802	25.482967	18.800024
21-10-19 09:50	4	58.080696	65.40187	39.861813
21-10-19 10:00	4	19.731388	19.917019	43.505123
21-10-19 10:10	4	21.319971	5.353149	14.4206085
21-10-19 10:20	4	52.28055	6.4785247	14.00717
21-10-19 10:30	4	4.083524	13.514424	5.066575
21-10-19 10:40	4	10.54997	4.7849994	10.059984
21-10-19 10:50	4	18.021545	16.548512	43.66795
21-10-19 11:00	4	21.219248	0.0	5.278524
21-10-19 11:10	4	4.780001	0.0	4.0799856
21-10-19 11:20	4	0.0	3.8671012	1.1949999
21-10-19 11:30	4	1.1949999	0.0	0.0
21-10-19 11:40	4	0.0	0.0	3.3870492
21-10-19 11:50	4	0.0	3.3799706	1.6935247
21-10-19 12:00	4	0.0	3.3799706	0.0
21-10-19 12:10	4	0.0	0.0	2.3899999
21-10-19 12:20	4	0.0	5.56656	6.06139
21-10-19 12:30	4	0.0	0.0	0.0
21-10-19 12:40	4	0.0	0.0	0.0
21-10-19 12:50	4	0.0	0.0	0.0
21-10-19 13:00	4	2.39	0.0	4.7799997
21-10-19 13:10	4	0.0	3.5849998	1.1949999
21-10-19 13:20	4	1.1950003	1.1949998	0.0
21-10-19 13:30	4	0.0	1.1949999	2.3899999
21-10-19 13:40	4	1.1949999	0.0	4.8
21-10-19 13:50	4	0.0	0.0	0.0
21-10-19 14:00	4	4.0799856	0.0	0.0
21-10-19 14:10	4	0.0	2.3899999	0.0
21-10-19 14:20	4	0.0	0.0	0.0
21-10-19 14:30	4	24.49199	5.344202	6.7520866
21-10-19 14:40	4	4.79	6.759941	8.370001
21-10-19 14:50	4	11.76351	7.952086	3.5900006
21-10-19 15:00	4	2.8849854	2.3899999	1.1949999
21-10-19 15:10	4	0.0	0.0	0.0
21-10-19 15:20	4	1.1949999	1.195	0.0
21-10-19 15:30	4	0.0	0.0	0.0
21-10-19 15:40	4	0.0	8.663493	2.3899999
21-10-19 15:50	4	0.0	2.3899999	1.1949999
21-10-19 16:00	4	1.1949998	2.3899999	3.5899997
21-10-19 16:10	4	0.0	5.975	0.0
21-10-19 16:20	4	0.0	3.5849998	0.0
21-10-19 16:30	4	0.0	0.0	0.0
21-10-19 16:40	4	0.0	0.0	4.3620863
21-10-19 16:50	4	0.0	0.0	0.0
21-10-19 17:00	4	0.0	1.6899849	12.453525
21-10-19 17:10	4	0.0	0.0	1.6935244
21-10-19 17:20	4	6.4699845	0.0	1.6935247
21-10-19 17:30	4	0.0	4.7849994	8.167048
21-10-19 17:40	4	0.0	4.084985	21.601803
21-10-19 17:50	4	0.0	0.0	5.9749994
21-10-19 18:00	4	0.0	2.3899999	2.8885243
21-10-19 18:10	4	0.0	0.0	1.6935247
21-10-19 18:20	4	1.1949999	1.6935247	4.0835247
21-10-19 18:30	4	14.714424	14.828619	0.0
21-10-19 18:40	4	1.1949999	0.0	0.0
21-10-19 18:50	4	0.0	0.0	1.2
21-10-19 19:00	4	1.6899856	2.8849847	3.5900002
21-10-19 19:10	4	0.0	0.0	1.6935247
21-10-19 19:20	4	0.0	1.195	14.639343
21-10-19 19:30	4	0.0	2.3899999	4.312794
21-10-19 19:40	4	2.3900003	1.1950002	22.303768
21-10-19 19:50	4	10.857623	3.5850003	12.40105
21-10-19 20:00	4	0.0	17.512087	13.443494
21-10-19 20:10	4	2.5102258	4.7850003	0.0
21-10-19 20:20	4	15.586401	12.042851	17.229986
21-10-19 20:30	4	2.8899856	0.0	4.7799997
21-10-19 20:40	4	25.903479	3.5900006	0.0
21-10-19 20:50	4	0.0	4.7799997	2.39
21-10-19 21:00	4	5.9799995	7.1700006	5.9800005
21-10-19 21:10	4	2.395	8.159969	16.819925
21-10-19 21:20	4	2.395	11.259985	9.57
21-10-19 21:30	4	4.785	10.34156	11.335071
21-10-19 21:40	4	22.658337	44.128998	6.262101
21-10-19 21:50	4	10.755	16.312088	2.3899999
21-10-19 22:00	4	20.269798	55.333393	41.462837
21-10-19 22:10	4	9.162018	24.642748	31.150177
21-10-19 22:20	4	0.0	26.355967	8.163507
21-10-19 22:30	4	6.7027955	17.806673	4.785
21-10-19 22:40	4	6.9649696	0.0	6.4749856
21-10-19 22:50	4	0.0	8.859985	14.00363
21-10-19 23:00	4	1.1949998	0.0	5.975
21-10-19 23:10	4	0.0	3.5850003	16.334402
21-10-19 23:20	4	3.5849996	0.0	1.4806517
21-10-19 23:30	4	0.0	23.57201	19.906559
21-10-19 23:40	4	5.2749853	26.764038	20.705656
21-10-19 23:50	4	10.558511	26.954477	38.916878
21-10-20 00:00	4	4.079985	8.8649845	13.935652
21-10-20 00:10	4	11.542086	26.747272	62.46932
21-10-20 00:20	4	8.168509	2.3899999	8.8635235
21-10-20 00:30	4	0.0	17.380749	19.428493
21-10-20 00:40	4	3.5900002	0.0	9.363511
21-10-20 00:50	4	13.235611	2.8849854	21.895496
21-10-20 01:00	4	13.736987	1.1949999	8.172049
21-10-20 01:10	4	8.857161	20.884232	9.35997
21-10-20 01:20	4	0.0	7.373665	18.71994
21-10-20 01:30	4	3.5899997	29.079884	74.55019
21-10-20 01:40	4	2.8849852	17.671268	10.554972
21-10-20 01:50	4	9.354971	0.0	4.088525
21-10-20 02:00	4	3.5900006	5.9800005	3.6000004
21-10-20 02:10	4	14.848523	20.626017	0.0
21-10-20 02:20	4	16.392696	3.585001	0.0
21-10-20 02:30	4	11.245241	3.5849998	3.3799694
21-10-20 02:40	4	13.796534	17.72997	2.3899999
21-10-20 02:50	4	15.014569	8.112038	5.2749853
21-10-20 03:00	4	49.36018	39.373543	4.7799997
21-10-20 03:10	4	46.471954	17.224985	1.6899856
21-10-20 03:20	4	11.833594	18.007849	0.0
21-10-20 03:30	4	9.856573	15.207791	4.0799847
21-10-20 03:40	4	98.83314	26.540844	76.99577
21-10-20 03:50	4	26.120655	13.225609	36.433704
21-10-20 04:00	4	31.38493	26.998652	13.517186
21-10-20 04:10	4	18.717085	8.447071	10.845084
21-10-20 04:20	4	18.95129	31.319546	57.52707
21-10-20 04:30	4	55.575592	4.7799997	32.76852
21-10-20 04:40	4	14.144971	15.540003	28.189365
21-10-20 04:50	4	7.757148	17.2307	44.867973
21-10-20 05:00	4	7.1800003	17.52348	57.64801
21-10-20 05:10	4	3.589999	12.530069	45.98194
21-10-20 05:20	4	24.356497	45.787464	39.425438
21-10-20 05:30	4	36.03501	7.2528505	62.47164
21-10-20 05:40	4	31.7336	9.852101	60.399464
21-10-20 05:50	4	58.593494	0.0	39.108894
21-10-20 06:00	4	58.420326	12.12278	35.509136
21-10-20 06:10	4	48.73188	11.774369	50.474495
21-10-20 06:20	4	45.097725	10.342085	8.656573
21-10-20 06:30	4	19.355955	13.227069	20.110683
21-10-20 06:40	4	9.147867	5.975	1.1949999
21-10-20 06:50	4	0.0	9.358508	0.0
21-10-20 07:00	5	3.5899997	1.1949998	7.1699996
21-10-20 07:10	5	0.0	0.0	0.0
21-10-20 07:20	5	0.0	0.0	0.0
21-10-20 07:30	5	0.0	0.0	0.0
21-10-20 07:40	5	13.427101	3.8715744	0.9012337
21-10-20 07:50	5	0.0	0.0	4.3787513
21-10-20 08:00	5	0.0	1.195	0.0
21-10-20 08:10	5	0.0	3.5850005	2.3900003
21-10-20 08:20	5	0.0	3.5849998	0.0
21-10-20 08:30	5	1.1949999	1.1949999	0.0
21-10-20 08:40	5	0.0	5.769971	0.0
21-10-20 08:50	5	0.0	6.539202	0.0
21-10-20 09:00	5	1.1949999	11.249986	7.1949997
21-10-20 09:10	5	2.3899996	4.7799997	1.1949999
21-10-20 09:20	5	0.0	1.1949999	2.3900003
21-10-20 09:30	5	2.3899999	0.0	10.755
21-10-20 09:40	5	0.0	0.0	0.0
21-10-20 09:50	5	1.1949999	0.0	0.0
21-10-20 10:00	5	4.0799847	2.39	0.0
21-10-20 10:10	5	0.0	5.77497	2.3950005
21-10-20 10:20	5	1.1949999	0.0	0.0
21-10-20 10:30	5	1.1949999	2.3899999	12.035612
21-10-20 10:40	5	0.0	2.3899999	16.062765
21-10-20 10:50	5	23.78782	0.0	27.862213
21-10-20 11:00	5	45.234776	26.663641	48.97265
21-10-20 11:10	5	23.96209	21.397821	19.906559
21-10-20 11:20	5	8.8649845	12.73656	23.303452
21-10-20 11:30	5	12.4499855	24.977755	0.0
21-10-20 11:40	5	20.27619	23.727049	7.6699853
21-10-20 11:50	5	7.6699853	2.3899999	2.8849854
21-10-20 12:00	5	0.0	1.195	2.8849854
21-10-20 12:10	5	0.0	2.3899999	0.0
21-10-20 12:20	5	0.0	0.0	0.0
21-10-20 12:30	5	9.149326	0.0	0.0
21-10-20 12:40	5	0.0	2.3899999	1.1949998
21-10-20 12:50	5	1.1949999	0.0	0.0
21-10-20 13:00	5	0.0	0.0	1.689985
21-10-20 13:10	5	0.0	0.0	0.0
21-10-20 13:20	5	0.0	1.689985	1.1949999
21-10-20 13:30	5	0.0	0.0	10.83207
21-10-20 13:40	5	0.0	0.0	1.6899849
21-10-20 13:50	5	0.0	0.0	3.5849998
21-10-20 14:00	5	1.1949999	2.3999999	19.710068
21-10-20 14:10	5	9.559999	6.8447137	40.098694
21-10-20 14:20	5	1.1949998	5.8823733	4.588574
21-10-20 14:30	5	12.444985	4.78	14.367778
21-10-20 14:40	5	19.692059	23.984245	5.279986
21-10-20 14:50	5	15.124324	4.364326	0.0
21-10-20 15:00	5	7.958481	0.0	1.1949999
21-10-20 15:10	5	21.822031	2.6765735	0.0
21-10-20 15:20	5	0.0	0.0	0.0
21-10-20 15:30	5	0.0	0.0	1.6899847
21-10-20 15:40	5	0.0	0.0	0.0
21-10-20 15:50	5	0.0	0.0	1.1949999
21-10-20 16:00	5	9.57	7.6685247	4.088525
21-10-20 16:10	5	4.7799997	0.0	2.3899999
21-10-20 16:20	5	2.8849852	0.0	1.1949999
21-10-20 16:30	5	0.0	0.0	0.0
21-10-20 16:40	5	2.3899999	0.0	3.383508
21-10-20 16:50	5	0.0	1.1949999	0.0
21-10-20 17:00	5	0.0	1.6935244	0.0
21-10-20 17:10	5	0.0	1.1949999	0.0
21-10-20 17:20	5	5.9749994	4.7799997	0.0
21-10-20 17:30	5	0.0	2.3899999	0.0
21-10-20 17:40	5	0.0	1.1949999	0.0
21-10-20 17:50	5	0.0	6.257101	0.0
21-10-20 18:00	5	0.0	0.0	0.0
21-10-20 18:10	5	1.7451506	4.0885243	0.0
21-10-20 18:20	5	3.0348494	0.0	0.0
21-10-20 18:30	5	0.0	0.0	0.0
21-10-20 18:40	5	0.0	0.0	0.0
21-10-20 18:50	5	7.7342024	0.0	7.197779
21-10-20 19:00	5	0.0	7.1699996	0.0
21-10-20 19:10	5	2.3949997	36.32512	16.830086
21-10-20 19:20	5	7.175	12.262121	11.333148
21-10-20 19:30	5	0.0	7.2528505	34.60853
21-10-20 19:40	5	1.1950002	20.481627	17.371273
21-10-20 19:50	5	5.76997	10.91301	0.0
21-10-20 20:00	5	9.169097	4.7799997	1.1949999
21-10-20 20:10	5	29.974148	15.6256075	11.686462
21-10-20 20:20	5	17.797728	21.683544	0.0
21-10-20 20:30	5	4.5835094	13.802139	13.431577
21-10-20 20:40	5	0.0	0.0	8.656575
21-10-20 20:50	5	0.0	3.5849998	18.702087
21-10-20 21:00	5	0.0	0.0	14.219119
21-10-20 21:10	5	0.0	5.975	14.442004
21-10-20 21:20	5	7.1699996	8.159969	2.3899996
21-10-20 21:30	5	4.7799997	11.037102	17.801516
21-10-20 21:40	5	5.77351	53.33146	50.28061
21-10-20 21:50	5	13.216799	8.656573	19.399277
21-10-20 22:00	5	2.3899999	23.586643	6.469985
21-10-20 22:10	5	4.78	33.573647	10.535753
21-10-20 22:20	5	16.340097	37.33574	32.634197
21-10-20 22:30	5	18.993135	37.21654	12.954971
21-10-20 22:40	5	1.1949999	16.393017	2.1323135
21-10-20 22:50	5	3.5849998	14.425611	12.209862
21-10-20 23:00	5	3.5850003	7.6749864	0.0
21-10-20 23:10	5	0.0	4.3665595	0.0
21-10-20 23:20	5	3.3799706	0.0	4.0799847
21-10-20 23:30	5	13.93656	1.1949999	30.344189
21-10-20 23:40	5	51.58418	26.87209	42.627113
21-10-20 23:50	5	17.800581	5.557086	17.891348
21-10-21 00:00	5	9.36497	9.65139	17.818592
21-10-21 00:10	5	0.0	10.554971	0.0
21-10-21 00:20	5	4.578508	52.164757	38.153435
21-10-21 00:30	5	7.902795	37.140663	45.46367
21-10-21 00:40	5	19.422035	26.085226	12.042604
21-10-21 00:50	5	8.659956	11.406532	10.345022
21-10-21 01:00	5	7.9565597	19.987015	4.079985
21-10-21 01:10	5	10.063525	16.044985	5.98
21-10-21 01:20	5	14.124959	0.0	0.0
21-10-21 01:30	5	21.892038	7.175	3.3835092
21-10-21 01:40	5	0.0	3.5900002	9.56
21-10-21 01:50	5	2.8849854	1.6935241	4.780001
21-10-21 02:00	5	14.634956	17.802042	14.148509
21-10-21 02:10	5	17.578543	21.702702	11.955
21-10-21 02:20	5	16.136139	24.534908	7.174999
21-10-21 02:30	5	26.781088	29.754965	23.995083
21-10-21 02:40	5	4.7799997	4.0835238	29.063578
21-10-21 02:50	5	28.273401	31.379375	32.48987
21-10-21 03:00	5	31.355734	7.6649857	24.19213
21-10-21 03:10	5	43.76871	11.042101	42.334816
21-10-21 03:20	5	73.918365	8.8635235	33.15502
21-10-21 03:30	5	61.59727	0.0	37.648106
21-10-21 03:40	5	50.94999	9.56	29.128729
21-10-21 03:50	5	47.705578	20.89085	50.672256
21-10-21 04:00	5	73.042915	30.052155	45.173912
21-10-21 04:10	5	55.96283	9.147867	23.796974
21-10-21 04:20	5	16.044987	25.886501	34.974957
21-10-21 04:30	5	29.49348	30.558002	32.957073
21-10-21 04:40	5	46.74721	0.0	29.372066
21-10-21 04:50	5	21.822033	1.1949999	34.739243
21-10-21 05:00	5	63.000317	6.2615747	54.912018
21-10-21 05:10	5	48.879257	1.6899849	77.3757
21-10-21 05:20	5	31.766064	8.869986	51.57857
21-10-21 05:30	5	20.283676	10.069986	40.898018
21-10-21 05:40	5	40.668804	58.98049	37.86843
21-10-21 05:50	5	13.660998	23.776455	31.254856
21-10-21 06:00	5	27.88858	27.112879	3.5849998
21-10-21 06:10	5	25.178722	13.725595	5.975
21-10-21 06:20	5	9.35497	17.307056	7.1699996
21-10-21 06:30	5	0.0	8.375001	9.56
21-10-21 06:40	5	0.0	2.8899856	0.0
21-10-21 06:50	5	0.0	2.395	0.0
21-10-21 07:00	6	3.5900002	4.0799856	5.9799995
21-10-21 07:10	6	0.0	2.8899856	0.0
21-10-21 07:20	6	0.0	8.445611	2.395
21-10-21 07:30	6	1.1950003	0.0	0.0
21-10-21 07:40	6	1.6899853	1.1949998	8.375002
21-10-21 07:50	6	5.0699553	12.243494	2.3899999
21-10-21 08:00	6	4.78	14.655573	0.0
21-10-21 08:10	6	4.57997	0.0	2.3899999
21-10-21 08:20	6	0.0	1.1949999	2.8849854
21-10-21 08:30	6	0.0	3.3835094	2.3899999
21-10-21 08:40	6	0.0	0.0	0.0
21-10-21 08:50	6	0.0	0.0	0.0
21-10-21 09:00	6	0.0	0.0	0.0
21-10-21 09:10	6	3.5899994	0.0	0.0
21-10-21 09:20	6	0.0	0.0	0.0
21-10-21 09:30	6	0.0	0.0	11.042102
21-10-21 09:40	6	0.0	0.0	15.4773655
21-10-21 09:50	6	4.089986	1.1949999	4.5749707
21-10-21 10:00	6	17.979122	1.1949999	1.1949999
21-10-21 10:10	6	51.64142	8.16497	17.51656
21-10-21 10:20	6	38.72074	5.0699563	34.504494
21-10-21 10:30	6	43.8583	12.239955	28.336588
21-10-21 10:40	6	10.549971	28.07284	53.418385
21-10-21 10:50	6	11.539942	22.377697	36.92954
21-10-21 11:00	6	3.584999	7.452101	12.040083
21-10-21 11:10	6	3.5849998	19.996645	37.783413
21-10-21 11:20	6	not_recorded	not_recorded	not_recorded
21-10-21 11:30	6	not_recorded	not_recorded	not_recorded
21-10-21 11:40	6	not_recorded	not_recorded	not_recorded
21-10-21 11:50	6	not_recorded	not_recorded	not_recorded
21-10-21 12:00	6	not_recorded	not_recorded	not_recorded
21-10-21 12:10	6	not_recorded	not_recorded	not_recorded
21-10-21 12:20	6	not_recorded	not_recorded	not_recorded
21-10-21 12:30	6	not_recorded	not_recorded	not_recorded
21-10-21 12:40	6	not_recorded	not_recorded	not_recorded
21-10-21 12:50	6	not_recorded	not_recorded	not_recorded
21-10-21 13:00	6	not_recorded	not_recorded	not_recorded
21-10-21 13:10	6	not_recorded	not_recorded	not_recorded
21-10-21 13:20	6	not_recorded	not_recorded	not_recorded
21-10-21 13:30	6	not_recorded	not_recorded	not_recorded
21-10-21 13:40	6	not_recorded	not_recorded	not_recorded
21-10-21 13:50	6	not_recorded	not_recorded	not_recorded
21-10-21 14:00	6	not_recorded	not_recorded	not_recorded
21-10-21 14:10	6	not_recorded	not_recorded	not_recorded
21-10-21 14:20	6	not_recorded	not_recorded	not_recorded
21-10-21 14:30	6	not_recorded	not_recorded	not_recorded
21-10-21 14:40	6	not_recorded	not_recorded	not_recorded
21-10-21 14:50	6	not_recorded	not_recorded	not_recorded
21-10-21 15:00	6	not_recorded	not_recorded	not_recorded
21-10-21 15:10	6	not_recorded	not_recorded	not_recorded
21-10-21 15:20	6	not_recorded	not_recorded	not_recorded
21-10-21 15:30	6	not_recorded	not_recorded	not_recorded
21-10-21 15:40	6	not_recorded	not_recorded	not_recorded
21-10-21 15:50	6	not_recorded	not_recorded	not_recorded
21-10-21 16:00	6	not_recorded	not_recorded	not_recorded
21-10-21 16:10	6	not_recorded	not_recorded	not_recorded
21-10-21 16:20	6	not_recorded	not_recorded	not_recorded
21-10-21 16:30	6	not_recorded	not_recorded	not_recorded
21-10-21 16:40	6	not_recorded	not_recorded	not_recorded
21-10-21 16:50	6	not_recorded	not_recorded	not_recorded
21-10-21 17:00	6	not_recorded	not_recorded	not_recorded
21-10-21 17:10	6	not_recorded	not_recorded	not_recorded
21-10-21 17:20	6	not_recorded	not_recorded	not_recorded
21-10-21 17:30	6	not_recorded	not_recorded	not_recorded
21-10-21 17:40	6	not_recorded	not_recorded	not_recorded
21-10-21 17:50	6	not_recorded	not_recorded	not_recorded
21-10-21 18:00	6	not_recorded	not_recorded	not_recorded
21-10-21 18:10	6	not_recorded	not_recorded	not_recorded
21-10-21 18:20	6	not_recorded	not_recorded	not_recorded
21-10-21 18:30	6	not_recorded	not_recorded	not_recorded
21-10-21 18:40	6	not_recorded	not_recorded	not_recorded
21-10-21 18:50	6	not_recorded	not_recorded	not_recorded
21-10-21 19:00	6	not_recorded	not_recorded	not_recorded
21-10-21 19:10	6	not_recorded	not_recorded	not_recorded
21-10-21 19:20	6	not_recorded	not_recorded	not_recorded
21-10-21 19:30	6	not_recorded	not_recorded	not_recorded
21-10-21 19:40	6	not_recorded	not_recorded	not_recorded
21-10-21 19:50	6	not_recorded	not_recorded	not_recorded
21-10-21 20:00	6	not_recorded	not_recorded	not_recorded
21-10-21 20:10	6	not_recorded	not_recorded	not_recorded
21-10-21 20:20	6	not_recorded	not_recorded	not_recorded
21-10-21 20:30	6	not_recorded	not_recorded	not_recorded
21-10-21 20:40	6	not_recorded	not_recorded	not_recorded
21-10-21 20:50	6	not_recorded	not_recorded	not_recorded
21-10-21 21:00	6	not_recorded	not_recorded	not_recorded
21-10-21 21:10	6	not_recorded	not_recorded	not_recorded
21-10-21 21:20	6	not_recorded	not_recorded	not_recorded
21-10-21 21:30	6	not_recorded	not_recorded	not_recorded
21-10-21 21:40	6	not_recorded	not_recorded	not_recorded
21-10-21 21:50	6	not_recorded	not_recorded	not_recorded
21-10-21 22:00	6	not_recorded	not_recorded	not_recorded
21-10-21 22:10	6	not_recorded	not_recorded	not_recorded
21-10-21 22:20	6	not_recorded	not_recorded	not_recorded
21-10-21 22:30	6	not_recorded	not_recorded	not_recorded
21-10-21 22:40	6	not_recorded	not_recorded	not_recorded
21-10-21 22:50	6	not_recorded	not_recorded	not_recorded
21-10-21 23:00	6	not_recorded	not_recorded	not_recorded
21-10-21 23:10	6	not_recorded	not_recorded	not_recorded
21-10-21 23:20	6	not_recorded	not_recorded	not_recorded
21-10-21 23:30	6	not_recorded	not_recorded	not_recorded
21-10-21 23:40	6	not_recorded	not_recorded	not_recorded
21-10-21 23:50	6	not_recorded	not_recorded	not_recorded
21-10-22 00:00	6	not_recorded	not_recorded	not_recorded
21-10-22 00:10	6	not_recorded	not_recorded	not_recorded
21-10-22 00:20	6	not_recorded	not_recorded	not_recorded
21-10-22 00:30	6	not_recorded	not_recorded	not_recorded
21-10-22 00:40	6	not_recorded	not_recorded	not_recorded
21-10-22 00:50	6	not_recorded	not_recorded	not_recorded
21-10-22 01:00	6	not_recorded	not_recorded	not_recorded
21-10-22 01:10	6	not_recorded	not_recorded	not_recorded
21-10-22 01:20	6	not_recorded	not_recorded	not_recorded
21-10-22 01:30	6	not_recorded	not_recorded	not_recorded
21-10-22 01:40	6	not_recorded	not_recorded	not_recorded
21-10-22 01:50	6	not_recorded	not_recorded	not_recorded
21-10-22 02:00	6	not_recorded	not_recorded	not_recorded
21-10-22 02:10	6	not_recorded	not_recorded	not_recorded
21-10-22 02:20	6	not_recorded	not_recorded	not_recorded
21-10-22 02:30	6	not_recorded	not_recorded	not_recorded
21-10-22 02:40	6	not_recorded	not_recorded	not_recorded
21-10-22 02:50	6	not_recorded	not_recorded	not_recorded
21-10-22 03:00	6	not_recorded	not_recorded	not_recorded
21-10-22 03:10	6	not_recorded	not_recorded	not_recorded
21-10-22 03:20	6	not_recorded	not_recorded	not_recorded
21-10-22 03:30	6	not_recorded	not_recorded	not_recorded
21-10-22 03:40	6	not_recorded	not_recorded	not_recorded
21-10-22 03:50	6	not_recorded	not_recorded	not_recorded
21-10-22 04:00	6	not_recorded	not_recorded	not_recorded
21-10-22 04:10	6	not_recorded	not_recorded	not_recorded
21-10-22 04:20	6	not_recorded	not_recorded	not_recorded
21-10-22 04:30	6	not_recorded	not_recorded	not_recorded
21-10-22 04:40	6	not_recorded	not_recorded	not_recorded
21-10-22 04:50	6	not_recorded	not_recorded	not_recorded
21-10-22 05:00	6	not_recorded	not_recorded	not_recorded
21-10-22 05:10	6	not_recorded	not_recorded	not_recorded
21-10-22 05:20	6	not_recorded	not_recorded	not_recorded
21-10-22 05:30	6	not_recorded	not_recorded	not_recorded
21-10-22 05:40	6	not_recorded	not_recorded	not_recorded
21-10-22 05:50	6	not_recorded	not_recorded	not_recorded
21-10-22 06:00	6	not_recorded	not_recorded	not_recorded
21-10-22 06:10	6	not_recorded	not_recorded	not_recorded
21-10-22 06:20	6	not_recorded	not_recorded	not_recorded
21-10-22 06:30	6	not_recorded	not_recorded	not_recorded
21-10-22 06:40	6	not_recorded	not_recorded	not_recorded
21-10-22 06:50	6	not_recorded	not_recorded	not_recorded
