# Supplementary material for: Rodent home cage monitoring for preclinical safety pharmacology assessment: results of a multi-company validation evaluating nonclinical and clinical data from three compounds
Source: Front Toxicol. 2025 Nov 5;7:1655330. doi: 10.3389/ftox.2025.1655330 (PMC12626872; doi:10.3389/ftox.2025.1655330)
Supplement: Supplementary file 1 [file DataSheet1.zip › AZ/AZ_Distance_085_Cage-1.csv]

timestamp	day_index	985141003627890	985141003627891	985141003627892
21-10-01 07:00	-4	not_recorded	not_recorded	not_recorded
21-10-01 07:10	-4	not_recorded	not_recorded	not_recorded
21-10-01 07:20	-4	not_recorded	not_recorded	not_recorded
21-10-01 07:30	-4	not_recorded	not_recorded	not_recorded
21-10-01 07:40	-4	not_recorded	not_recorded	not_recorded
21-10-01 07:50	-4	not_recorded	not_recorded	not_recorded
21-10-01 08:00	-4	not_recorded	not_recorded	not_recorded
21-10-01 08:10	-4	not_recorded	not_recorded	not_recorded
21-10-01 08:20	-4	not_recorded	not_recorded	not_recorded
21-10-01 08:30	-4	not_recorded	not_recorded	not_recorded
21-10-01 08:40	-4	not_recorded	not_recorded	not_recorded
21-10-01 08:50	-4	not_recorded	not_recorded	not_recorded
21-10-01 09:00	-4	not_recorded	not_recorded	not_recorded
21-10-01 09:10	-4	not_recorded	not_recorded	not_recorded
21-10-01 09:20	-4	not_recorded	not_recorded	not_recorded
21-10-01 09:30	-4	not_recorded	not_recorded	not_recorded
21-10-01 09:40	-4	not_recorded	not_recorded	not_recorded
21-10-01 09:50	-4	not_recorded	not_recorded	not_recorded
21-10-01 10:00	-4	59.19848	11.757049	23.097576
21-10-01 10:10	-4	74.43651	28.587992	47.396156
21-10-01 10:20	-4	17.811516	10.839151	31.675594
21-10-01 10:30	-4	2.3899999	0.0	4.0849853
21-10-01 10:40	-4	0.0	0.0	2.8849845
21-10-01 10:50	-4	13.882795	11.041575	3.5950005
21-10-01 11:00	-4	28.068607	0.0	3.5849998
21-10-01 11:10	-4	0.0	1.1949999	0.0
21-10-01 11:20	-4	0.0	6.4785256	1.1949999
21-10-01 11:30	-4	0.0	1.4145428	4.079985
21-10-01 11:40	-4	0.0	0.27898213	2.3899999
21-10-01 11:50	-4	0.0	0.0	0.0
21-10-01 12:00	-4	14.219119	0.0	3.5850003
21-10-01 12:10	-4	1.195	2.3899999	0.0
21-10-01 12:20	-4	1.1949999	0.0	3.5899997
21-10-01 12:30	-4	0.0	1.1949999	0.0
21-10-01 12:40	-4	0.0	0.0	1.1949999
21-10-01 12:50	-4	0.0	0.0	0.0
21-10-01 13:00	-4	0.0	0.0	7.1699996
21-10-01 13:10	-4	0.0	3.5900002	2.3899996
21-10-01 13:20	-4	0.0	0.0	1.6935247
21-10-01 13:30	-4	0.0	0.0	5.2799854
21-10-01 13:40	-4	5.9800005	1.689985	5.293524
21-10-01 13:50	-4	5.2799845	2.3899999	11.072034
21-10-01 14:00	-4	0.0	0.0	0.0
21-10-01 14:10	-4	8.1685095	11.259984	4.0799856
21-10-01 14:20	-4	0.0	1.1949999	1.1949999
21-10-01 14:30	-4	0.0	5.7770486	18.64219
21-10-01 14:40	-4	2.3899999	14.425611	1.1999999
21-10-01 14:50	-4	0.0	0.0	5.7870483
21-10-01 15:00	-4	0.0	0.0	5.9799995
21-10-01 15:10	-4	0.0	0.0	1.1999999
21-10-01 15:20	-4	0.0	0.0	0.0
21-10-01 15:30	-4	1.1950003	0.0	1.6935244
21-10-01 15:40	-4	1.1949997	2.3899999	6.987049
21-10-01 15:50	-4	2.3899999	6.7556252	0.0
21-10-01 16:00	-4	2.3899999	1.1949999	2.8885245
21-10-01 16:10	-4	2.39	1.1949999	2.3899999
21-10-01 16:20	-4	0.0	3.6	0.0
21-10-01 16:30	-4	0.0	2.395	1.6899855
21-10-01 16:40	-4	0.0	0.0	0.0
21-10-01 16:50	-4	0.0	0.0	0.0
21-10-01 17:00	-4	0.0	5.557086	25.488583
21-10-01 17:10	-4	0.0	0.0	10.139911
21-10-01 17:20	-4	0.0	0.0	2.3899999
21-10-01 17:30	-4	2.3899999	0.0	16.734997
21-10-01 17:40	-4	14.73212	0.0	8.940596
21-10-01 17:50	-4	36.717888	5.9749994	0.0
21-10-01 18:00	-4	17.312057	5.2799845	2.8849852
21-10-01 18:10	-4	21.090197	29.0755	23.992004
21-10-01 18:20	-4	3.867101	27.357944	29.84322
21-10-01 18:30	-4	6.4749856	16.861195	3.5849998
21-10-01 18:40	-4	5.9749994	3.5900002	1.1949999
21-10-01 18:50	-4	1.6935244	4.084985	1.1949999
21-10-01 19:00	-4	3.5849998	6.478524	0.0
21-10-01 19:10	-4	0.0	2.8885245	8.8649845
21-10-01 19:20	-4	12.732085	27.37058	34.465687
21-10-01 19:30	-4	17.09365	8.732185	28.578434
21-10-01 19:40	-4	4.7800007	0.0	9.853495
21-10-01 19:50	-4	7.664984	4.785	1.1999999
21-10-01 20:00	-4	1.6899855	20.892057	23.361277
21-10-01 20:10	-4	31.76322	21.32851	17.607626
21-10-01 20:20	-4	26.817764	21.810669	7.6749854
21-10-01 20:30	-4	2.8849854	3.5849998	4.7799997
21-10-01 20:40	-4	0.0	18.507057	0.0
21-10-01 20:50	-4	5.062102	0.0	2.8849847
21-10-01 21:00	-4	0.0	22.610516	0.0
21-10-01 21:10	-4	5.9800005	11.046576	0.0
21-10-01 21:20	-4	32.86007	6.756559	0.0
21-10-01 21:30	-4	23.865137	2.39	0.0
21-10-01 21:40	-4	8.8649845	3.5849998	18.527147
21-10-01 21:50	-4	0.0	3.5899994	33.01608
21-10-01 22:00	-4	20.605211	1.1949999	13.676303
21-10-01 22:10	-4	15.3335085	15.461581	33.29526
21-10-01 22:20	-4	88.55234	10.029078	70.46934
21-10-01 22:30	-4	79.23472	42.49227	21.89004
21-10-01 22:40	-4	27.66809	39.617157	29.075039
21-10-01 22:50	-4	34.0706	36.32711	44.69158
21-10-01 23:00	-4	14.382405	35.544247	44.55799
21-10-01 23:10	-4	23.83273	10.7649975	24.904083
21-10-01 23:20	-4	69.70826	54.6722	56.86853
21-10-01 23:30	-4	52.225758	23.990086	64.111404
21-10-01 23:40	-4	38.13369	58.121696	33.06156
21-10-01 23:50	-4	46.519894	33.299328	25.963629
21-10-02 00:00	-4	13.934941	66.45919	61.40609
21-10-02 00:10	-4	7.1799994	42.373814	35.593967
21-10-02 00:20	-4	16.327019	34.40924	6.469985
21-10-02 00:30	-4	15.533638	18.73556	12.454985
21-10-02 00:40	-4	56.880615	51.16698	56.25764
21-10-02 00:50	-4	38.860527	18.720097	42.5743
21-10-02 01:00	-4	16.34202	0.0	41.60021
21-10-02 01:10	-4	30.561457	11.058495	35.50524
21-10-02 01:20	-4	16.529968	10.34656	72.02003
21-10-02 01:30	-4	45.764717	25.396576	42.991444
21-10-02 01:40	-4	29.274136	2.8849852	36.6415
21-10-02 01:50	-4	52.658356	37.216724	47.28843
21-10-02 02:00	-4	7.375621	21.830011	26.270086
21-10-02 02:10	-4	39.63355	31.73667	29.188623
21-10-02 02:20	-4	24.357433	11.254984	4.7850003
21-10-02 02:30	-4	2.3899996	2.6721008	0.0
21-10-02 02:40	-4	17.924994	6.055609	7.4634943
21-10-02 02:50	-4	28.679993	2.6721013	5.2785234
21-10-02 03:00	-4	2.3899999	7.4715753	0.0
21-10-02 03:10	-4	1.1950003	2.3899999	5.559326
21-10-02 03:20	-4	0.0	5.7785096	0.0
21-10-02 03:30	-4	11.955715	13.720596	4.5799704
21-10-02 03:40	-4	0.0	2.8885245	2.3899999
21-10-02 03:50	-4	4.366559	5.071574	3.5900006
21-10-02 04:00	-4	12.453524	16.62912	6.469986
21-10-02 04:10	-4	17.80866	47.783676	36.96001
21-10-02 04:20	-4	49.59178	37.710247	39.36976
21-10-02 04:30	-4	49.59588	26.479233	63.60441
21-10-02 04:40	-4	35.05904	35.823586	28.279942
21-10-02 04:50	-4	13.305235	40.39086	46.091022
21-10-02 05:00	-4	58.574005	31.398495	39.903046
21-10-02 05:10	-4	59.544014	42.984203	32.513084
21-10-02 05:20	-4	7.174999	51.88164	47.30992
21-10-02 05:30	-4	22.30156	38.064384	39.621315
21-10-02 05:40	-4	6.4749856	9.142086	40.447147
21-10-02 05:50	-4	23.994926	48.000538	63.967316
21-10-02 06:00	-4	12.234341	16.039984	33.150745
21-10-02 06:10	-4	9.575	50.382153	54.40589
21-10-02 06:20	-4	0.0	61.252052	32.465694
21-10-02 06:30	-4	18.715626	26.597101	50.86516
21-10-02 06:40	-4	34.624977	7.6699843	31.772617
21-10-02 06:50	-4	2.6721015	2.3899999	41.449177
21-10-02 07:00	-3	2.8849852	3.5849998	3.37997
21-10-02 07:10	-3	5.0665746	2.8899846	1.1949997
21-10-02 07:20	-3	16.113148	15.129939	8.662032
21-10-02 07:30	-3	0.0	0.0	0.0
21-10-02 07:40	-3	0.0	0.0	0.0
21-10-02 07:50	-3	2.3899999	0.0	0.0
21-10-02 08:00	-3	1.1949999	1.1949996	0.0
21-10-02 08:10	-3	1.6935244	0.0	0.0
21-10-02 08:20	-3	0.0	1.1949996	0.0
21-10-02 08:30	-3	5.071575	2.6765747	1.1950002
21-10-02 08:40	-3	1.6935244	0.83304346	0.0
21-10-02 08:50	-3	0.0	1.5619563	0.0
21-10-02 09:00	-3	1.6899849	2.6721013	2.3899999
21-10-02 09:10	-3	5.581153	3.8721008	0.0
21-10-02 09:20	-3	4.7794046	0.0	0.0
21-10-02 09:30	-3	24.77409	4.5799704	2.8849852
21-10-02 09:40	-3	5.9749994	0.0	0.0
21-10-02 09:50	-3	0.0	0.0	1.1949997
21-10-02 10:00	-3	7.9634795	4.36656	7.95156
21-10-02 10:10	-3	0.0	2.8849847	4.7849994
21-10-02 10:20	-3	0.0	10.755	6.4749846
21-10-02 10:30	-3	3.5850003	1.1949999	0.0
21-10-02 10:40	-3	0.0	9.3820505	8.873525
21-10-02 10:50	-3	0.0	5.278524	2.39
21-10-02 11:00	-3	0.0	4.0799856	0.0
21-10-02 11:10	-3	0.17618589	0.0	0.0
21-10-02 11:20	-3	33.260414	9.647851	2.889985
21-10-02 11:30	-3	7.6649847	0.0	0.0
21-10-02 11:40	-3	2.3899999	9.587781	2.39
21-10-02 11:50	-3	0.0	0.0	0.0
21-10-02 12:00	-3	0.0	0.0	0.0
21-10-02 12:10	-3	1.1949999	0.0	0.0
21-10-02 12:20	-3	0.0	0.0	0.0
21-10-02 12:30	-3	1.1949998	0.0	1.1950002
21-10-02 12:40	-3	0.0	8.1649685	0.0
21-10-02 12:50	-3	0.0	9.092794	2.3999999
21-10-02 13:00	-3	0.0	3.3799698	1.195
21-10-02 13:10	-3	0.0	18.724941	0.0
21-10-02 13:20	-3	0.0	4.79	0.0
21-10-02 13:30	-3	9.857035	0.0	0.0
21-10-02 13:40	-3	2.39	0.0	4.0885243
21-10-02 13:50	-3	0.0	0.0	0.0
21-10-02 14:00	-3	0.0	0.0	0.0
21-10-02 14:10	-3	7.6699853	5.9749994	2.3899999
21-10-02 14:20	-3	21.105194	5.279986	2.3899999
21-10-02 14:30	-3	9.64561	4.0835238	5.2835245
21-10-02 14:40	-3	0.0	0.0	1.6899855
21-10-02 14:50	-3	0.0	14.148509	0.0
21-10-02 15:00	-3	0.0	0.0	5.2785244
21-10-02 15:10	-3	0.0	1.1949997	2.88934
21-10-02 15:20	-3	0.0	18.2171	20.105618
21-10-02 15:30	-3	0.0	5.274985	1.1950004
21-10-02 15:40	-3	0.0	0.0	3.5900002
21-10-02 15:50	-3	0.0	0.0	0.0
21-10-02 16:00	-3	0.0	6.4835243	1.6899855
21-10-02 16:10	-3	0.0	0.0	0.0
21-10-02 16:20	-3	0.0	1.1949999	8.374999
21-10-02 16:30	-3	1.1949997	0.0	0.0
21-10-02 16:40	-3	3.5849998	0.0	0.0
21-10-02 16:50	-3	2.3899999	0.0	6.1786656
21-10-02 17:00	-3	5.7735095	3.3835099	10.754999
21-10-02 17:10	-3	3.5899997	2.3950002	14.6265745
21-10-02 17:20	-3	0.0	0.0	17.810581
21-10-02 17:30	-3	5.975001	3.3835099	1.689985
21-10-02 17:40	-3	4.079985	0.0	7.7364416
21-10-02 17:50	-3	0.0	3.5850003	0.0
21-10-02 18:00	-3	0.0	2.3899999	1.1949999
21-10-02 18:10	-3	3.3835094	21.61061	0.0
21-10-02 18:20	-3	2.3999999	0.0	5.279985
21-10-02 18:30	-3	0.0	1.6899849	1.6935241
21-10-02 18:40	-3	1.2	42.522785	12.665285
21-10-02 18:50	-3	21.896656	91.781586	92.2238
21-10-02 19:00	-3	7.6699853	11.536559	22.73778
21-10-02 19:10	-3	10.554971	34.837154	37.236828
21-10-02 19:20	-3	10.054985	1.2	20.079454
21-10-02 19:30	-3	5.069955	10.073525	6.2535033
21-10-02 19:40	-3	9.35497	47.660034	22.223642
21-10-02 19:50	-3	0.0	10.341559	0.0
21-10-02 20:00	-3	0.0	8.659955	5.9750004
21-10-02 20:10	-3	0.0	13.639981	8.864987
21-10-02 20:20	-3	0.0	2.39	4.78
21-10-02 20:30	-3	2.3899999	3.37997	5.2749853
21-10-02 20:40	-3	2.8849847	14.7070265	5.279985
21-10-02 20:50	-3	48.483532	13.160001	27.689001
21-10-02 21:00	-3	49.465973	0.0	10.815844
21-10-02 21:10	-3	14.426546	10.059985	19.496658
21-10-02 21:20	-3	14.0166445	40.7894	24.779778
21-10-02 21:30	-3	11.254461	7.1799994	30.669327
21-10-02 21:40	-3	17.801952	10.84639	3.5850003
21-10-02 21:50	-3	39.307552	23.300594	42.58275
21-10-02 22:00	-3	44.400536	22.325558	30.270905
21-10-02 22:10	-3	38.845066	6.055608	14.811267
21-10-02 22:20	-3	49.858387	6.756559	17.966824
21-10-02 22:30	-3	48.695023	22.595512	33.11538
21-10-02 22:40	-3	59.53819	58.704437	35.90127
21-10-02 22:50	-3	41.807972	19.498646	41.55833
21-10-02 23:00	-3	38.92707	53.652046	12.459986
21-10-02 23:10	-3	4.5785103	34.638466	38.241985
21-10-02 23:20	-3	0.0	23.01063	29.950705
21-10-02 23:30	-3	19.423496	4.5785093	43.131218
21-10-02 23:40	-3	38.932076	51.533142	32.09014
21-10-02 23:50	-3	35.846443	33.850037	21.891344
21-10-03 00:00	-3	32.94207	13.154997	27.364536
21-10-03 00:10	-3	42.48681	7.4615746	47.716187
21-10-03 00:20	-3	29.848675	8.168508	15.415054
21-10-03 00:30	-3	3.3870487	1.1949999	26.857931
21-10-03 00:40	-3	62.996216	7.6649847	57.851967
21-10-03 00:50	-3	48.5771	42.775734	46.74098
21-10-03 01:00	-3	21.604927	55.71563	37.799778
21-10-03 01:10	-3	17.254986	38.128853	22.60213
21-10-03 01:20	-3	33.443684	21.108734	45.862892
21-10-03 01:30	-3	10.355098	1.1999999	35.409992
21-10-03 01:40	-3	1.1949998	22.176205	40.68966
21-10-03 01:50	-3	0.0	0.0	53.053673
21-10-03 02:00	-3	8.658495	4.7799997	27.097973
21-10-03 02:10	-3	1.6935246	13.018133	7.463495
21-10-03 02:20	-3	33.432285	5.274985	48.5951
21-10-03 02:30	-3	16.820084	15.383169	7.175
21-10-03 02:40	-3	36.251213	18.574894	5.9800005
21-10-03 02:50	-3	29.284138	10.063524	0.0
21-10-03 03:00	-3	30.950054	29.06342	14.83362
21-10-03 03:10	-3	49.275555	47.006157	11.949999
21-10-03 03:20	-3	39.538464	36.87716	10.76
21-10-03 03:30	-3	53.75644	82.0899	6.474986
21-10-03 03:40	-3	58.816174	27.275227	2.395
21-10-03 03:50	-3	71.654655	65.80173	22.031178
21-10-03 04:00	-3	57.22574	42.99066	12.249954
21-10-03 04:10	-3	20.678646	20.688644	45.2588
21-10-03 04:20	-3	30.184956	28.298481	43.42298
21-10-03 04:30	-3	26.585735	32.655037	49.51383
21-10-03 04:40	-3	15.13656	12.737085	46.465313
21-10-03 04:50	-3	0.0	4.7799997	14.707184
21-10-03 05:00	-3	10.755	13.639984	57.49652
21-10-03 05:10	-3	0.0	64.81962	51.291218
21-10-03 05:20	-3	2.3899999	2.3899999	58.72749
21-10-03 05:30	-3	26.903376	24.89997	53.499268
21-10-03 05:40	-3	37.362034	2.8849857	41.39576
21-10-03 05:50	-3	0.0	5.9800005	45.494835
21-10-03 06:00	-3	2.8849854	15.14934	44.19822
21-10-03 06:10	-3	5.7749696	26.367386	48.117126
21-10-03 06:20	-3	2.6743412	36.969772	37.638283
21-10-03 06:30	-3	2.3949997	20.19366	47.894695
21-10-03 06:40	-3	1.6935244	0.0	4.7799997
21-10-03 06:50	-3	22.174994	6.057851	15.617071
21-10-03 07:00	-2	0.0	4.0835247	7.175
21-10-03 07:10	-2	2.3899999	11.264983	1.1949999
21-10-03 07:20	-2	33.220108	2.891674	16.836468
21-10-03 07:30	-2	13.929941	3.5783107	0.0
21-10-03 07:40	-2	0.0	1.1949997	0.0
21-10-03 07:50	-2	0.0	2.3949995	0.0
21-10-03 08:00	-2	1.1949999	0.0	2.3949995
21-10-03 08:10	-2	0.0	0.0	2.3899999
21-10-03 08:20	-2	5.278524	0.0	0.0
21-10-03 08:30	-2	0.0	0.0	0.0
21-10-03 08:40	-2	1.6899855	0.0	2.39
21-10-03 08:50	-2	1.2	2.8849847	0.0
21-10-03 09:00	-2	1.2	0.0	2.3899999
21-10-03 09:10	-2	0.0	0.0	0.0
21-10-03 09:20	-2	1.1999998	1.1949999	0.0
21-10-03 09:30	-2	8.365	4.7799997	0.0
21-10-03 09:40	-2	0.0	0.0	14.339999
21-10-03 09:50	-2	1.1949999	0.0	17.934998
21-10-03 10:00	-2	31.175085	3.5849998	1.5207158
21-10-03 10:10	-2	11.744969	5.779243	1.8627937
21-10-03 10:20	-2	9.569999	18.292383	0.0
21-10-03 10:30	-2	14.647032	25.546497	0.0
21-10-03 10:40	-2	0.0	7.678525	0.0
21-10-03 10:50	-2	0.0	10.058523	0.0
21-10-03 11:00	-2	2.3899999	26.250732	0.0
21-10-03 11:10	-2	27.740253	38.150055	26.37564
21-10-03 11:20	-2	16.12153	19.984158	14.221515
21-10-03 11:30	-2	0.0	3.584999	10.83915
21-10-03 11:40	-2	0.0	0.0	33.024834
21-10-03 11:50	-2	0.0	5.975	18.919971
21-10-03 12:00	-2	0.0	0.0	5.673804
21-10-03 12:10	-2	0.0	0.0	22.266544
21-10-03 12:20	-2	0.0	0.0	2.3899999
21-10-03 12:30	-2	0.0	0.0	3.3835075
21-10-03 12:40	-2	0.0	0.0	4.7999997
21-10-03 12:50	-2	0.0	0.0	3.5999997
21-10-03 13:00	-2	0.0	1.1949997	1.6935244
21-10-03 13:10	-2	0.0	0.0	1.1949999
21-10-03 13:20	-2	0.0	0.0	1.1999999
21-10-03 13:30	-2	0.0	5.975	0.0
21-10-03 13:40	-2	0.0	0.0	1.1950002
21-10-03 13:50	-2	0.0	0.0	0.0
21-10-03 14:00	-2	6.9649706	1.1949999	1.1949999
21-10-03 14:10	-2	3.5849998	0.0	4.0799856
21-10-03 14:20	-2	0.0	0.0	5.2885237
21-10-03 14:30	-2	0.0	1.6899855	0.0
21-10-03 14:40	-2	0.0	1.6899855	0.0
21-10-03 14:50	-2	0.0	4.3665595	0.0
21-10-03 15:00	-2	0.0	0.0	0.0
21-10-03 15:10	-2	0.0	0.0	0.0
21-10-03 15:20	-2	15.201398	12.953508	0.0
21-10-03 15:30	-2	0.0	5.769971	4.79
21-10-03 15:40	-2	0.0	5.069956	2.3899999
21-10-03 15:50	-2	0.0	0.0	0.0
21-10-03 16:00	-2	0.0	0.0	0.0
21-10-03 16:10	-2	0.0	11.7535095	4.5785103
21-10-03 16:20	-2	0.0	0.0	0.0
21-10-03 16:30	-2	0.0	0.0	0.0
21-10-03 16:40	-2	0.0	5.773509	0.0
21-10-03 16:50	-2	0.0	0.0	0.0
21-10-03 17:00	-2	6.4749846	1.1950002	0.0
21-10-03 17:10	-2	28.600515	9.565	19.711529
21-10-03 17:20	-2	16.32156	3.8743408	0.0
21-10-03 17:30	-2	28.174149	7.673524	3.3835099
21-10-03 17:40	-2	1.1949999	1.6899855	0.0
21-10-03 17:50	-2	3.867101	4.5749693	8.873524
21-10-03 18:00	-2	0.0	26.96214	0.0
21-10-03 18:10	-2	2.3899999	6.2665744	0.0
21-10-03 18:20	-2	5.76997	30.56161	2.3899996
21-10-03 18:30	-2	2.3899999	5.778509	0.4459184
21-10-03 18:40	-2	0.0	0.0	1.9440813
21-10-03 18:50	-2	0.0	0.0	2.3899999
21-10-03 19:00	-2	9.559999	3.5849996	1.1949999
21-10-03 19:10	-2	3.3835094	12.777721	11.052034
21-10-03 19:20	-2	1.1949999	0.867264	8.159971
21-10-03 19:30	-2	0.0	0.0	15.855658
21-10-03 19:40	-2	25.700527	9.565	44.685905
21-10-03 19:50	-2	37.329002	2.6765738	21.60707
21-10-03 20:00	-2	0.0	0.0	0.0
21-10-03 20:10	-2	0.0	11.338607	4.7899995
21-10-03 20:20	-2	0.0	10.567049	0.0
21-10-03 20:30	-2	0.0	5.561559	1.195
21-10-03 20:40	-2	15.627005	17.323608	8.364999
21-10-03 20:50	-2	11.457189	14.908682	5.0665736
21-10-03 21:00	-2	22.406569	6.949949	20.399311
21-10-03 21:10	-2	4.0799847	28.164862	10.149055
21-10-03 21:20	-2	27.638723	49.936935	53.950676
21-10-03 21:30	-2	30.394175	25.97633	26.32778
21-10-03 21:40	-2	10.565519	33.130257	26.908375
21-10-03 21:50	-2	5.2799845	1.195	10.759999
21-10-03 22:00	-2	62.70943	9.358509	16.529968
21-10-03 22:10	-2	39.004997	13.235083	0.0
21-10-03 22:20	-2	10.55997	13.231543	10.839312
21-10-03 22:30	-2	16.566288	22.590054	20.89507
21-10-03 22:40	-2	34.61731	37.68002	61.75962
21-10-03 22:50	-2	60.179237	14.459757	25.55134
21-10-03 23:00	-2	50.58306	31.379955	34.56005
21-10-03 23:10	-2	38.124386	13.639984	26.88007
21-10-03 23:20	-2	0.0	30.260036	15.829956
21-10-03 23:30	-2	12.036545	34.050163	42.718407
21-10-03 23:40	-2	38.1272	10.62866	49.629356
21-10-03 23:50	-2	17.31007	22.307087	50.4171
21-10-04 00:00	-2	42.090076	58.38152	62.210625
21-10-04 00:10	-2	32.22843	19.92693	22.050083
21-10-04 00:20	-2	7.368666	2.3899999	49.319252
21-10-04 00:30	-2	22.086529	0.0	38.24146
21-10-04 00:40	-2	47.378155	5.975	46.5966
21-10-04 00:50	-2	45.517258	45.737915	31.362911
21-10-04 01:00	-2	46.79	41.398613	44.596443
21-10-04 01:10	-2	39.437126	42.725475	42.57999
21-10-04 01:20	-2	23.20362	8.656575	21.10656
21-10-04 01:30	-2	45.966785	41.769753	86.14524
21-10-04 01:40	-2	75.191765	28.565582	52.175697
21-10-04 01:50	-2	38.643578	12.73656	10.14007
21-10-04 02:00	-2	22.31348	19.91156	34.468605
21-10-04 02:10	-2	12.469984	43.192253	34.081913
21-10-04 02:20	-2	8.159971	58.795513	0.0
21-10-04 02:30	-2	0.0	11.74997	0.011294207
21-10-04 02:40	-2	8.663494	18.724941	2.3787057
21-10-04 02:50	-2	6.266574	7.674985	7.175
21-10-04 03:00	-2	15.833493	9.637072	8.864985
21-10-04 03:10	-2	6.2649555	9.851574	1.1949999
21-10-04 03:20	-2	30.774685	8.869985	4.7850003
21-10-04 03:30	-2	22.736088	19.22147	3.5900002
21-10-04 03:40	-2	39.005768	13.720593	1.1949999
21-10-04 03:50	-2	8.868525	2.8849854	2.3949997
21-10-04 04:00	-2	57.85647	2.395	0.0
21-10-04 04:10	-2	52.64442	39.015697	56.11132
21-10-04 04:20	-2	11.510477	10.342086	33.58912
21-10-04 04:30	-2	66.342094	28.870169	69.23326
21-10-04 04:40	-2	34.41299	2.6765742	32.932762
21-10-04 04:50	-2	14.138509	0.0	50.144367
21-10-04 05:00	-2	2.39	23.297056	28.36909
21-10-04 05:10	-2	58.069836	38.552128	60.13933
21-10-04 05:20	-2	43.405823	30.738632	62.51063
21-10-04 05:30	-2	36.7237	40.989677	50.39218
21-10-04 05:40	-2	37.144787	34.957867	49.780693
21-10-04 05:50	-2	9.570001	36.667744	40.426407
21-10-04 06:00	-2	5.9749994	32.211784	52.50717
21-10-04 06:10	-2	1.1949997	20.010109	44.142582
21-10-04 06:20	-2	2.39	24.772171	45.149727
21-10-04 06:30	-2	3.3799698	62.77722	91.17323
21-10-04 06:40	-2	0.0	28.429409	38.217686
21-10-04 06:50	-2	0.0	1.1949999	8.392779
21-10-04 07:00	-1	0.0	7.1699996	3.5900006
21-10-04 07:10	-1	1.1949999	4.7799997	10.133147
21-10-04 07:20	-1	2.3899999	2.3899999	0.0
21-10-04 07:30	-1	0.0	1.2000002	9.655541
21-10-04 07:40	-1	39.42368	19.92848	14.139972
21-10-04 07:50	-1	25.692144	0.0	2.3899994
21-10-04 08:00	-1	33.711254	0.0	4.0835238
21-10-04 08:10	-1	0.0	0.0	0.0
21-10-04 08:20	-1	0.0	0.0	0.0
21-10-04 08:30	-1	0.0	0.0	0.0
21-10-04 08:40	-1	0.0	0.0	6.266574
21-10-04 08:50	-1	0.0	0.0	2.3949997
21-10-04 09:00	-1	2.3899999	41.795204	1.2
21-10-04 09:10	-1	0.0	2.39	6.2805734
21-10-04 09:20	-1	0.0	5.0715737	5.2885237
21-10-04 09:30	-1	2.39	22.303478	17.224987
21-10-04 09:40	-1	0.0	0.0	9.559999
21-10-04 09:50	-1	0.0	2.3899999	13.429341
21-10-04 10:00	-1	3.5900006	17.105566	5.066574
21-10-04 10:10	-1	28.857685	13.17778	31.255625
21-10-04 10:20	-1	31.473577	22.652355	11.541559
21-10-04 10:30	-1	31.747143	20.401545	7.963478
21-10-04 10:40	-1	15.620608	11.542087	8.364999
21-10-04 10:50	-1	18.789158	0.0	2.395
21-10-04 11:00	-1	0.0	3.871574	0.0
21-10-04 11:10	-1	4.5785093	7.368666	8.451544
21-10-04 11:20	-1	0.0	0.0	0.0
21-10-04 11:30	-1	0.0	0.0	7.184999
21-10-04 11:40	-1	0.0	4.3620863	0.0
21-10-04 11:50	-1	1.6899849	0.0	2.6743407
21-10-04 12:00	-1	2.395	0.0	0.0
21-10-04 12:10	-1	0.0	0.0	1.1999999
21-10-04 12:20	-1	8.365	0.0	0.0
21-10-04 12:30	-1	4.0849843	0.0	0.0
21-10-04 12:40	-1	0.0	5.066574	0.0
21-10-04 12:50	-1	0.0	0.0	4.7850003
21-10-04 13:00	-1	0.0	2.3899999	6.4749846
21-10-04 13:10	-1	0.0	2.3899999	7.2556105
21-10-04 13:20	-1	4.7799997	0.0	27.164087
21-10-04 13:30	-1	0.0	20.597101	0.0
21-10-04 13:40	-1	3.5899994	6.261573	5.066575
21-10-04 13:50	-1	0.0	0.0	2.6765742
21-10-04 14:00	-1	0.0	5.773507	0.0
21-10-04 14:10	-1	7.4615736	2.8849852	6.1455417
21-10-04 14:20	-1	0.0	0.0	0.11941347
21-10-04 14:30	-1	0.0	0.0	4.0799856
21-10-04 14:40	-1	0.0	0.0	0.0
21-10-04 14:50	-1	34.6316	3.5849998	37.164066
21-10-04 15:00	-1	52.9434	14.658495	36.835117
21-10-04 15:10	-1	3.5849998	1.6935244	12.146826
21-10-04 15:20	-1	0.0	0.0	0.0
21-10-04 15:30	-1	0.0	0.0	3.3835082
21-10-04 15:40	-1	0.0	0.0	0.0
21-10-04 15:50	-1	0.0	0.0	0.0
21-10-04 16:00	-1	2.3899999	0.0	6.9699697
21-10-04 16:10	-1	0.20184055	11.767049	65.99079
21-10-04 16:20	-1	3.3831592	2.3899999	6.759942
21-10-04 16:30	-1	0.0	0.0	0.0
21-10-04 16:40	-1	2.8885245	0.0	1.195
21-10-04 16:50	-1	6.9770484	0.0	0.0
21-10-04 17:00	-1	1.1949997	0.0	1.6899853
21-10-04 17:10	-1	0.0	4.083524	8.449925
21-10-04 17:20	-1	0.0	0.0	0.0
21-10-04 17:30	-1	2.3900003	1.2000002	2.395
21-10-04 17:40	-1	0.0	1.2	0.0
21-10-04 17:50	-1	0.0	1.1999999	1.1949999
21-10-04 18:00	-1	0.0	14.853523	12.027071
21-10-04 18:10	-1	9.363506	6.4735246	18.011545
21-10-04 18:20	-1	47.775764	22.50997	49.834553
21-10-04 18:30	-1	16.329939	4.300256	22.686443
21-10-04 18:40	-1	1.6899849	0.47974458	2.3900003
21-10-04 18:50	-1	0.0	2.8849847	0.0
21-10-04 19:00	-1	3.5849998	5.975001	5.9749994
21-10-04 19:10	-1	12.316862	27.595541	36.25358
21-10-04 19:20	-1	28.27744	16.887474	44.062183
21-10-04 19:30	-1	29.077642	17.52702	0.0
21-10-04 19:40	-1	2.3899996	1.6935244	0.0
21-10-04 19:50	-1	0.0	0.0	6.474984
21-10-04 20:00	-1	2.3899999	51.390667	10.339326
21-10-04 20:10	-1	18.216572	7.826393	2.3899999
21-10-04 20:20	-1	12.939969	21.50954	6.4735246
21-10-04 20:30	-1	1.1949999	7.251545	5.066574
21-10-04 20:40	-1	0.0	0.0	3.8715749
21-10-04 20:50	-1	2.39	4.3127947	18.526989
21-10-04 21:00	-1	7.1699996	9.146559	26.176971
21-10-04 21:10	-1	38.61893	2.8885245	27.720072
21-10-04 21:20	-1	16.028622	1.1950002	34.14707
21-10-04 21:30	-1	0.0	2.6721013	11.334135
21-10-04 21:40	-1	18.022003	11.336531	5.774971
21-10-04 21:50	-1	20.273746	8.455083	23.570711
21-10-04 22:00	-1	51.67925	18.01061	35.19804
21-10-04 22:10	-1	37.097218	18.506529	22.391644
21-10-04 22:20	-1	43.40936	2.395	20.673374
21-10-04 22:30	-1	28.931253	8.879985	11.323683
21-10-04 22:40	-1	30.75087	11.76351	49.549366
21-10-04 22:50	-1	47.011955	36.329185	44.256
21-10-04 23:00	-1	58.010426	4.78	38.617027
21-10-04 23:10	-1	44.550194	10.073524	28.074299
21-10-04 23:20	-1	17.739971	67.45619	62.794567
21-10-04 23:30	-1	0.0	43.091988	35.49565
21-10-04 23:40	-1	0.0	25.495495	36.225292
21-10-04 23:50	-1	27.814356	44.86947	71.05463
21-10-05 00:00	-1	64.2804	41.09912	59.055847
21-10-05 00:10	-1	51.546448	20.412006	45.675102
21-10-05 00:20	-1	42.298046	1.1949999	38.02764
21-10-05 00:30	-1	68.05132	40.44143	70.73093
21-10-05 00:40	-1	24.497147	14.913675	40.09516
21-10-05 00:50	-1	14.867767	27.803493	22.500225
21-10-05 01:00	-1	31.469105	58.035667	72.03007
21-10-05 01:10	-1	2.3899999	5.5615587	33.84719
21-10-05 01:20	-1	11.340069	2.3899999	21.874172
21-10-05 01:30	-1	33.645164	21.606544	31.891443
21-10-05 01:40	-1	54.21636	27.092016	66.99557
21-10-05 01:50	-1	58.285595	16.807074	46.388557
21-10-05 02:00	-1	26.25228	2.3899999	25.89156
21-10-05 02:10	-1	39.02383	6.9649706	71.25311
21-10-05 02:20	-1	34.224236	49.4609	58.400932
21-10-05 02:30	-1	31.865658	2.3899999	16.56629
21-10-05 02:40	-1	36.918602	19.206545	21.391514
21-10-05 02:50	-1	55.098072	12.939972	40.48135
21-10-05 03:00	-1	46.088783	19.217003	24.008465
21-10-05 03:10	-1	67.4274	37.30724	50.96428
21-10-05 03:20	-1	47.510185	20.618494	44.661674
21-10-05 03:30	-1	4.079985	24.125507	20.05646
21-10-05 03:40	-1	16.84139	30.967823	14.218134
21-10-05 03:50	-1	44.498634	13.517184	0.0
21-10-05 04:00	-1	21.822033	8.6521015	4.084985
21-10-05 04:10	-1	70.11943	48.853798	5.56156
21-10-05 04:20	-1	36.233833	4.7799997	19.072971
21-10-05 04:30	-1	37.95263	2.3899999	17.229986
21-10-05 04:40	-1	11.960001	0.0	0.0
21-10-05 04:50	-1	2.3899999	0.0	12.736559
21-10-05 05:00	-1	9.153481	4.697586	23.465576
21-10-05 05:10	-1	2.395	4.8724146	22.304941
21-10-05 05:20	-1	16.056131	20.212133	26.087143
21-10-05 05:30	-1	51.35329	45.334053	38.528034
21-10-05 05:40	-1	39.69932	24.575153	63.38407
21-10-05 05:50	-1	2.3899999	20.624956	37.07618
21-10-05 06:00	-1	18.73934	45.596313	37.71071
21-10-05 06:10	-1	36.452244	3.5899994	42.642376
21-10-05 06:20	-1	5.77351	13.659986	41.10297
21-10-05 06:30	-1	47.29942	68.03269	101.197365
21-10-05 06:40	-1	47.38054	31.57362	38.72366
21-10-05 06:50	-1	34.074314	5.2749853	11.263525
21-10-05 07:00	0	26.887674	5.0621004	11.286303
21-10-05 07:10	0	0.0	2.8899846	3.5850003
21-10-05 07:20	0	9.358509	12.248495	12.03707
21-10-05 07:30	0	26.111546	0.0	9.358508
21-10-05 07:40	0	2.6721015	4.079985	0.0
21-10-05 07:50	0	1.1949999	0.0	0.0
21-10-05 08:00	0	0.0	0.0	1.1949999
21-10-05 08:10	0	0.0	0.0	9.4336605
21-10-05 08:20	0	0.0	0.0	0.0
21-10-05 08:30	0	1.1949997	0.0	4.78
21-10-05 08:40	0	0.0	1.1949999	0.0
21-10-05 08:50	0	0.0	2.8849854	0.0
21-10-05 09:00	0	0.0	3.5849998	0.0
21-10-05 09:10	0	3.383508	4.78	0.0
21-10-05 09:20	0	0.0	10.562048	1.6935244
21-10-05 09:30	0	0.0	10.365558	0.0
21-10-05 09:40	0	29.906702	34.13661	30.837255
21-10-05 09:50	0	7.8138185	7.9550986	2.3899999
21-10-05 10:00	0	0.0	0.0	0.0
21-10-05 10:10	0	132.53958	84.14472	115.85585
21-10-05 10:20	0	55.817566	28.355555	37.94055
21-10-05 10:30	0	12.244957	5.2799854	11.057034
21-10-05 10:40	0	25.402033	10.34656	12.953508
21-10-05 10:50	0	13.236545	21.525	3.871574
21-10-05 11:00	0	34.079136	30.000082	14.640574
21-10-05 11:10	0	15.131561	13.234151	14.149969
21-10-05 11:20	0	33.166412	21.32351	15.3385105
21-10-05 11:30	0	47.075035	17.233524	22.509968
21-10-05 11:40	0	30.944996	24.217035	4.57497
21-10-05 11:50	0	19.417034	10.619186	32.029015
21-10-05 12:00	0	22.54852	58.843315	21.823494
21-10-05 12:10	0	8.821436	26.597034	13.036359
21-10-05 12:20	0	0.0	19.788532	0.0
21-10-05 12:30	0	0.0	0.0	3.3835099
21-10-05 12:40	0	29.574024	0.0	0.0
21-10-05 12:50	0	0.0	62.6435	29.475653
21-10-05 13:00	0	0.0	40.738464	4.0799856
21-10-05 13:10	0	25.763601	54.256744	23.870672
21-10-05 13:20	0	0.0	33.76921	41.388535
21-10-05 13:30	0	0.0	12.540068	13.452032
21-10-05 13:40	0	4.079985	2.4687169	2.500757
21-10-05 13:50	0	0.0	7.586268	0.38922837
21-10-05 14:00	0	2.3999999	1.1949999	4.785
21-10-05 14:10	0	0.0	0.0	0.0
21-10-05 14:20	0	0.0	1.1949999	0.0
21-10-05 14:30	0	0.0	1.1950003	0.0
21-10-05 14:40	0	1.1949999	2.3899999	1.8303976
21-10-05 14:50	0	0.0	8.365	2.9496026
21-10-05 15:00	0	0.0	0.0	8.365001
21-10-05 15:10	0	0.0	5.7785096	7.169998
21-10-05 15:20	0	0.0	1.1949999	3.5849998
21-10-05 15:30	0	2.3899996	0.0	4.78
21-10-05 15:40	0	0.0	0.0	0.0
21-10-05 15:50	0	0.0	0.0	2.3899999
21-10-05 16:00	0	1.1949999	15.534999	0.0
21-10-05 16:10	0	34.05991	9.559999	3.5850003
21-10-05 16:20	0	13.165001	0.0	0.0
21-10-05 16:30	0	62.172016	5.557086	20.68771
21-10-05 16:40	0	0.0	0.0	6.7634783
21-10-05 16:50	0	0.0	0.0	1.1949999
21-10-05 17:00	0	0.0	0.0	0.0
21-10-05 17:10	0	0.0	0.0	2.3999996
21-10-05 17:20	0	0.0	2.39	0.0
21-10-05 17:30	0	2.39	0.0	0.0
21-10-05 17:40	0	2.8849854	1.689985	0.0
21-10-05 17:50	0	0.0	0.0	0.0
21-10-05 18:00	0	1.1949997	0.0	9.097795
21-10-05 18:10	0	0.0	1.1949997	1.1950004
21-10-05 18:20	0	0.0	0.0	2.3899996
21-10-05 18:30	0	1.1949999	14.143511	13.5743885
21-10-05 18:40	0	0.0	24.560999	20.861408
21-10-05 18:50	0	54.985138	49.685028	68.619644
21-10-05 19:00	0	26.157953	11.259985	18.022854
21-10-05 19:10	0	6.577628	1.1949997	24.3002
21-10-05 19:20	0	10.58129	2.3950002	64.00113
21-10-05 19:30	0	18.99313	0.0	25.0616
21-10-05 19:40	0	0.0	0.0	32.028557
21-10-05 19:50	0	2.3899999	11.7535095	19.749615
21-10-05 20:00	0	37.8846	67.676636	39.8467
21-10-05 20:10	0	15.289955	32.544334	20.013811
21-10-05 20:20	0	75.2769	58.697887	15.00292
21-10-05 20:30	0	116.01634	82.9401	38.006157
21-10-05 20:40	0	62.25114	41.168816	33.920033
21-10-05 20:50	0	43.514122	16.034985	57.567284
21-10-05 21:00	0	24.577139	25.967169	41.880745
21-10-05 21:10	0	0.0	3.5899997	1.689985
21-10-05 21:20	0	4.0799847	21.100195	0.0
21-10-05 21:30	0	6.9649706	0.0	0.0
21-10-05 21:40	0	11.259985	3.5849998	2.39
21-10-05 21:50	0	78.705765	6.469986	1.1949998
21-10-05 22:00	0	59.881462	4.0799856	4.7799997
21-10-05 22:10	0	71.973305	25.889938	7.1699996
21-10-05 22:20	0	48.137848	5.2749853	7.175
21-10-05 22:30	0	90.31175	40.23004	6.153468
21-10-05 22:40	0	82.15317	28.642284	5.596503
21-10-05 22:50	0	59.224022	17.798134	1.689985
21-10-05 23:00	0	48.577682	12.737865	1.195
21-10-05 23:10	0	53.829365	22.397633	18.305042
21-10-05 23:20	0	60.71393	78.78309	38.446934
21-10-05 23:30	0	74.49064	71.77422	53.849976
21-10-05 23:40	0	52.41562	74.04226	22.80561
21-10-05 23:50	0	36.860893	94.827286	20.417004
21-10-06 00:00	0	36.99683	38.842243	37.457577
21-10-06 00:10	0	67.74571	91.20194	75.03984
21-10-06 00:20	0	82.73221	92.01537	55.23678
21-10-06 00:30	0	68.197205	56.645714	52.153374
21-10-06 00:40	0	42.41078	45.28049	55.44814
21-10-06 00:50	0	29.270166	31.660595	60.176384
21-10-06 01:00	0	46.322105	20.205055	60.492607
21-10-06 01:10	0	53.344994	49.05982	64.98611
21-10-06 01:20	0	51.189106	66.50276	50.40354
21-10-06 01:30	0	47.16193	34.708145	54.06318
21-10-06 01:40	0	50.455883	25.68345	51.026154
21-10-06 01:50	0	41.18658	26.452412	59.1162
21-10-06 02:00	0	55.770763	1.1949996	69.410965
21-10-06 02:10	0	74.329575	0.0	67.76887
21-10-06 02:20	0	49.830853	0.0	41.03842
21-10-06 02:30	0	39.91181	19.879929	34.840168
21-10-06 02:40	0	64.32564	2.3899999	75.16129
21-10-06 02:50	0	8.859985	2.3899999	18.734339
21-10-06 03:00	0	3.5849998	0.0	23.022032
21-10-06 03:10	0	0.0	17.019955	11.259987
21-10-06 03:20	0	5.9749994	7.6649847	27.757244
21-10-06 03:30	0	8.15997	0.0	19.435574
21-10-06 03:40	0	0.0	0.0	19.705067
21-10-06 03:50	0	0.0	2.3899999	11.7535095
21-10-06 04:00	0	2.3899999	1.6899849	51.61043
21-10-06 04:10	0	9.858496	0.0	66.30543
21-10-06 04:20	0	39.332756	74.45992	54.584686
21-10-06 04:30	0	76.728004	14.349998	65.66332
21-10-06 04:40	0	41.89306	32.23765	9.364969
21-10-06 04:50	0	39.929123	36.32366	3.5850003
21-10-06 05:00	0	15.905731	20.00841	0.0
21-10-06 05:10	0	59.211113	18.787169	3.5850003
21-10-06 05:20	0	44.9623	42.07672	0.0
21-10-06 05:30	0	38.03125	42.588615	12.453525
21-10-06 05:40	0	53.951904	66.29645	24.71702
21-10-06 05:50	0	63.368248	38.559956	45.11974
21-10-06 06:00	0	26.742956	49.95924	49.692276
21-10-06 06:10	0	45.67562	49.971478	80.6312
21-10-06 06:20	0	4.7799997	0.0	27.389355
21-10-06 06:30	0	55.832085	58.856396	111.15328
21-10-06 06:40	0	21.595083	7.2556105	63.242847
21-10-06 06:50	0	1.6899855	0.0	18.73202
21-10-06 07:00	1	0.0	0.0	4.78
21-10-06 07:10	1	4.779999	0.0	2.3899999
21-10-06 07:20	1	1.6899853	6.4835253	1.1949999
21-10-06 07:30	1	39.234108	8.168509	23.57717
21-10-06 07:40	1	0.0	0.0	3.383508
21-10-06 07:50	1	1.1950004	2.3899999	0.0
21-10-06 08:00	1	0.0	2.3899999	0.0
21-10-06 08:10	1	0.0	0.0	0.0
21-10-06 08:20	1	0.0	0.0	5.98
21-10-06 08:30	1	2.3949995	0.0	1.1949999
21-10-06 08:40	1	2.395	0.0	0.0
21-10-06 08:50	1	7.1799994	0.0	0.0
21-10-06 09:00	1	1.195	0.0	3.5850003
21-10-06 09:10	1	0.0	6.271575	6.474986
21-10-06 09:20	1	2.3899999	20.819986	3.3870482
21-10-06 09:30	1	22.875172	19.81865	0.0
21-10-06 09:40	1	29.142023	26.02977	12.545528
21-10-06 09:50	1	2.8885248	10.069985	3.37997
21-10-06 10:00	1	88.80979	74.6085	38.795364
21-10-06 10:10	1	75.22492	44.32418	41.811897
21-10-06 10:20	1	38.99415	29.278452	30.99759
21-10-06 10:30	1	45.17875	25.88656	34.54058
21-10-06 10:40	1	79.543526	31.79047	28.361643
21-10-06 10:50	1	28.15068	32.86507	36.80278
21-10-06 11:00	1	40.606125	32.862057	35.847054
21-10-06 11:10	1	14.144969	4.7799997	33.860657
21-10-06 11:20	1	0.0	15.827103	4.582049
21-10-06 11:30	1	0.0	1.6899855	8.17351
21-10-06 11:40	1	0.0	1.6899855	15.338509
21-10-06 11:50	1	2.39	0.0	0.0
21-10-06 12:00	1	1.195	2.39	0.0
21-10-06 12:10	1	0.0	5.7735095	0.0
21-10-06 12:20	1	0.0	0.0	6.9685087
21-10-06 12:30	1	0.0	0.0	0.0
21-10-06 12:40	1	0.0	1.2000002	0.0
21-10-06 12:50	1	0.0	1.1949999	1.1949999
21-10-06 13:00	1	4.0799856	1.1950003	1.6935241
21-10-06 13:10	1	2.3899999	1.1949999	0.0
21-10-06 13:20	1	0.0	0.0	0.0
21-10-06 13:30	1	0.0	0.0	0.0
21-10-06 13:40	1	0.0	0.0	0.0
21-10-06 13:50	1	0.0	0.0	0.0
21-10-06 14:00	1	0.0	1.6899855	0.0
21-10-06 14:10	1	2.3899996	6.4735246	0.0
21-10-06 14:20	1	1.1949999	9.565	0.0
21-10-06 14:30	1	0.0	0.0	0.0
21-10-06 14:40	1	7.477034	4.7799997	14.858523
21-10-06 14:50	1	17.587696	4.3877187	6.271575
21-10-06 15:00	1	44.277138	0.89226687	0.0
21-10-06 15:10	1	2.3900003	0.0	0.0
21-10-06 15:20	1	0.0	0.0	0.0
21-10-06 15:30	1	0.0	2.3899999	1.2
21-10-06 15:40	1	0.0	5.2835245	1.1999999
21-10-06 15:50	1	0.0	1.1949997	1.1949999
21-10-06 16:00	1	0.0	2.39	1.1999999
21-10-06 16:10	1	0.0	0.0	1.1949999
21-10-06 16:20	1	0.0	1.1949999	1.7098242
21-10-06 16:30	1	3.5899994	0.0	14.899615
21-10-06 16:40	1	17.767048	1.1949999	12.244955
21-10-06 16:50	1	3.6	5.274985	15.909103
21-10-06 17:00	1	0.0	0.0	0.0
21-10-06 17:10	1	0.0	5.769971	0.0
21-10-06 17:20	1	0.0	0.0	0.0
21-10-06 17:30	1	0.0	0.0	4.088524
21-10-06 17:40	1	6.4699845	0.0	0.0
21-10-06 17:50	1	3.5849998	1.1950004	0.0
21-10-06 18:00	1	0.0	2.3899999	0.0
21-10-06 18:10	1	0.0	0.0	2.3899999
21-10-06 18:20	1	0.0	0.0	0.0
21-10-06 18:30	1	0.0	41.022713	5.975
21-10-06 18:40	1	1.1949999	2.3899999	1.1949997
21-10-06 18:50	1	14.638496	10.572049	1.1999997
21-10-06 19:00	1	22.252226	2.3950002	5.7770486
21-10-06 19:10	1	5.975001	2.3949993	0.0
21-10-06 19:20	1	0.0	26.86991	0.0
21-10-06 19:30	1	1.1949997	9.35997	1.1949997
21-10-06 19:40	1	3.5899994	11.833594	7.9615602
21-10-06 19:50	1	48.990593	28.65119	7.1699996
21-10-06 20:00	1	43.471275	11.8350525	0.0
21-10-06 20:10	1	41.58924	0.0	0.0
21-10-06 20:20	1	0.0	1.1949999	0.0
21-10-06 20:30	1	2.3899999	0.0	5.279985
21-10-06 20:40	1	6.752085	10.549968	24.404985
21-10-06 20:50	1	17.803135	6.469985	21.512175
21-10-06 21:00	1	0.0	0.0	0.0
21-10-06 21:10	1	not_recorded	not_recorded	not_recorded
21-10-06 21:20	1	not_recorded	not_recorded	not_recorded
21-10-06 21:30	1	not_recorded	not_recorded	not_recorded
21-10-06 21:40	1	not_recorded	not_recorded	not_recorded
21-10-06 21:50	1	not_recorded	not_recorded	not_recorded
21-10-06 22:00	1	not_recorded	not_recorded	not_recorded
21-10-06 22:10	1	not_recorded	not_recorded	not_recorded
21-10-06 22:20	1	not_recorded	not_recorded	not_recorded
21-10-06 22:30	1	not_recorded	not_recorded	not_recorded
21-10-06 22:40	1	not_recorded	not_recorded	not_recorded
21-10-06 22:50	1	not_recorded	not_recorded	not_recorded
21-10-06 23:00	1	not_recorded	not_recorded	not_recorded
21-10-06 23:10	1	not_recorded	not_recorded	not_recorded
21-10-06 23:20	1	not_recorded	not_recorded	not_recorded
21-10-06 23:30	1	not_recorded	not_recorded	not_recorded
21-10-06 23:40	1	not_recorded	not_recorded	not_recorded
21-10-06 23:50	1	not_recorded	not_recorded	not_recorded
21-10-07 00:00	1	not_recorded	not_recorded	not_recorded
21-10-07 00:10	1	not_recorded	not_recorded	not_recorded
21-10-07 00:20	1	not_recorded	not_recorded	not_recorded
21-10-07 00:30	1	not_recorded	not_recorded	not_recorded
21-10-07 00:40	1	not_recorded	not_recorded	not_recorded
21-10-07 00:50	1	not_recorded	not_recorded	not_recorded
21-10-07 01:00	1	not_recorded	not_recorded	not_recorded
21-10-07 01:10	1	not_recorded	not_recorded	not_recorded
21-10-07 01:20	1	not_recorded	not_recorded	not_recorded
21-10-07 01:30	1	not_recorded	not_recorded	not_recorded
21-10-07 01:40	1	not_recorded	not_recorded	not_recorded
21-10-07 01:50	1	not_recorded	not_recorded	not_recorded
21-10-07 02:00	1	not_recorded	not_recorded	not_recorded
21-10-07 02:10	1	not_recorded	not_recorded	not_recorded
21-10-07 02:20	1	not_recorded	not_recorded	not_recorded
21-10-07 02:30	1	not_recorded	not_recorded	not_recorded
21-10-07 02:40	1	not_recorded	not_recorded	not_recorded
21-10-07 02:50	1	not_recorded	not_recorded	not_recorded
21-10-07 03:00	1	not_recorded	not_recorded	not_recorded
21-10-07 03:10	1	not_recorded	not_recorded	not_recorded
21-10-07 03:20	1	not_recorded	not_recorded	not_recorded
21-10-07 03:30	1	not_recorded	not_recorded	not_recorded
21-10-07 03:40	1	not_recorded	not_recorded	not_recorded
21-10-07 03:50	1	not_recorded	not_recorded	not_recorded
21-10-07 04:00	1	not_recorded	not_recorded	not_recorded
21-10-07 04:10	1	not_recorded	not_recorded	not_recorded
21-10-07 04:20	1	not_recorded	not_recorded	not_recorded
21-10-07 04:30	1	not_recorded	not_recorded	not_recorded
21-10-07 04:40	1	not_recorded	not_recorded	not_recorded
21-10-07 04:50	1	not_recorded	not_recorded	not_recorded
21-10-07 05:00	1	not_recorded	not_recorded	not_recorded
21-10-07 05:10	1	not_recorded	not_recorded	not_recorded
21-10-07 05:20	1	not_recorded	not_recorded	not_recorded
21-10-07 05:30	1	not_recorded	not_recorded	not_recorded
21-10-07 05:40	1	not_recorded	not_recorded	not_recorded
21-10-07 05:50	1	not_recorded	not_recorded	not_recorded
21-10-07 06:00	1	not_recorded	not_recorded	not_recorded
21-10-07 06:10	1	not_recorded	not_recorded	not_recorded
21-10-07 06:20	1	not_recorded	not_recorded	not_recorded
21-10-07 06:30	1	not_recorded	not_recorded	not_recorded
21-10-07 06:40	1	not_recorded	not_recorded	not_recorded
21-10-07 06:50	1	not_recorded	not_recorded	not_recorded
