# Supplementary material for: Rodent home cage monitoring for preclinical safety pharmacology assessment: results of a multi-company validation evaluating nonclinical and clinical data from three compounds
Source: Front Toxicol. 2025 Nov 5;7:1655330. doi: 10.3389/ftox.2025.1655330 (PMC12626872; doi:10.3389/ftox.2025.1655330)
Supplement: Supplementary file 1 [file DataSheet1.zip › AZ/AZ_Distance_085_Cage-2.csv]

timestamp	day_index	985141003627893	985141003627894	985141003627895
21-10-11 07:00	-4	not_recorded	not_recorded	not_recorded
21-10-11 07:10	-4	not_recorded	not_recorded	not_recorded
21-10-11 07:20	-4	not_recorded	not_recorded	not_recorded
21-10-11 07:30	-4	not_recorded	not_recorded	not_recorded
21-10-11 07:40	-4	not_recorded	not_recorded	not_recorded
21-10-11 07:50	-4	not_recorded	not_recorded	not_recorded
21-10-11 08:00	-4	not_recorded	not_recorded	not_recorded
21-10-11 08:10	-4	not_recorded	not_recorded	not_recorded
21-10-11 08:20	-4	not_recorded	not_recorded	not_recorded
21-10-11 08:30	-4	not_recorded	not_recorded	not_recorded
21-10-11 08:40	-4	not_recorded	not_recorded	not_recorded
21-10-11 08:50	-4	not_recorded	not_recorded	not_recorded
21-10-11 09:00	-4	not_recorded	not_recorded	not_recorded
21-10-11 09:10	-4	not_recorded	not_recorded	not_recorded
21-10-11 09:20	-4	not_recorded	not_recorded	not_recorded
21-10-11 09:30	-4	not_recorded	not_recorded	not_recorded
21-10-11 09:40	-4	not_recorded	not_recorded	not_recorded
21-10-11 09:50	-4	not_recorded	not_recorded	not_recorded
21-10-11 10:00	-4	not_recorded	not_recorded	not_recorded
21-10-11 10:10	-4	not_recorded	not_recorded	not_recorded
21-10-11 10:20	-4	not_recorded	not_recorded	not_recorded
21-10-11 10:30	-4	not_recorded	not_recorded	not_recorded
21-10-11 10:40	-4	93.72724	66.55469	105.46962
21-10-11 10:50	-4	76.22245	48.559143	52.436653
21-10-11 11:00	-4	20.900068	22.11153	32.227974
21-10-11 11:10	-4	28.643744	35.046856	48.152325
21-10-11 11:20	-4	31.233616	43.845726	27.872028
21-10-11 11:30	-4	42.578686	0.0	23.295067
21-10-11 11:40	-4	0.0	7.956558	25.191544
21-10-11 11:50	-4	0.0	16.826544	24.297115
21-10-11 12:00	-4	9.645608	0.0	15.124326
21-10-11 12:10	-4	0.0	0.0	5.9750004
21-10-11 12:20	-4	7.4571023	0.0	0.0
21-10-11 12:30	-4	0.0	0.0	1.6899853
21-10-11 12:40	-4	3.5899994	0.0	4.083525
21-10-11 12:50	-4	0.0	2.6765747	5.9749994
21-10-11 13:00	-4	0.0	0.0	0.0
21-10-11 13:10	-4	0.0	0.0	3.5849998
21-10-11 13:20	-4	0.0	1.6935247	0.0
21-10-11 13:30	-4	0.0	1.6899855	2.3949995
21-10-11 13:40	-4	5.274986	2.3999996	1.1949997
21-10-11 13:50	-4	0.0	0.0	3.8671012
21-10-11 14:00	-4	0.0	0.0	0.0
21-10-11 14:10	-4	3.7836666	0.0	0.0
21-10-11 14:20	-4	4.0849857	4.7949996	0.0
21-10-11 14:30	-4	0.0	10.110946	3.5849998
21-10-11 14:40	-4	2.3899996	44.79687	15.698618
21-10-11 14:50	-4	1.6899855	0.0	0.0
21-10-11 15:00	-4	0.0	1.1949998	0.0
21-10-11 15:10	-4	0.0	1.1949999	0.0
21-10-11 15:20	-4	1.1949996	0.0	0.0
21-10-11 15:30	-4	0.0	2.3899996	1.1949999
21-10-11 15:40	-4	2.8885238	2.3899999	0.0
21-10-11 15:50	-4	1.6935244	9.559999	0.0
21-10-11 16:00	-4	1.1949999	0.0	1.1949999
21-10-11 16:10	-4	0.0	2.3899999	14.152048
21-10-11 16:20	-4	0.0	1.1949999	7.6699843
21-10-11 16:30	-4	22.400024	0.0	0.0
21-10-11 16:40	-4	0.0	0.0	0.0
21-10-11 16:50	-4	0.0	0.0	0.0
21-10-11 17:00	-4	0.0	0.0	0.0
21-10-11 17:10	-4	1.1949999	0.0	1.1949999
21-10-11 17:20	-4	0.0	0.0	0.0
21-10-11 17:30	-4	0.0	0.0	0.0
21-10-11 17:40	-4	2.395	1.1949999	0.0
21-10-11 17:50	-4	0.0	0.0	0.0
21-10-11 18:00	-4	0.0	8.172049	0.0
21-10-11 18:10	-4	4.5749707	3.5899997	4.7799997
21-10-11 18:20	-4	4.7799997	4.7949996	0.0
21-10-11 18:30	-4	1.1999998	32.01233	0.0
21-10-11 18:40	-4	2.8885245	8.6665745	0.0
21-10-11 18:50	-4	2.3899999	4.7999997	1.689985
21-10-11 19:00	-4	0.0	2.4	19.691786
21-10-11 19:10	-4	23.28178	2.4	58.313038
21-10-11 19:20	-4	61.55813	70.24182	39.4364
21-10-11 19:30	-4	34.127148	67.80711	48.671684
21-10-11 19:40	-4	46.674294	35.89982	4.7799997
21-10-11 19:50	-4	4.7849994	4.7799997	6.9685087
21-10-11 20:00	-4	1.1949999	6.2699556	7.1850004
21-10-11 20:10	-4	2.3899999	2.3899999	1.1949999
21-10-11 20:20	-4	0.0	1.6899849	1.1949999
21-10-11 20:30	-4	9.36497	4.0849857	11.259985
21-10-11 20:40	-4	21.59931	16.896221	2.3899999
21-10-11 20:50	-4	0.0	61.15426	49.967262
21-10-11 21:00	-4	0.0	21.659964	0.0
21-10-11 21:10	-4	0.0	21.122019	9.35497
21-10-11 21:20	-4	15.898645	22.51851	12.246574
21-10-11 21:30	-4	22.169909	2.3899999	2.3899999
21-10-11 21:40	-4	7.9550996	0.0	1.1949999
21-10-11 21:50	-4	3.8715744	4.7850003	4.5749702
21-10-11 22:00	-4	7.6685243	7.678523	11.264985
21-10-11 22:10	-4	6.756559	12.248494	14.553667
21-10-11 22:20	-4	11.058495	20.427004	5.2799854
21-10-11 22:30	-4	51.944267	61.919273	24.697086
21-10-11 22:40	-4	39.001698	35.528572	21.535
21-10-11 22:50	-4	0.0	18.72156	3.5849998
21-10-11 23:00	-4	28.5699	6.262102	0.0
21-10-11 23:10	-4	10.059985	16.33556	12.444984
21-10-11 23:20	-4	32.35742	63.08127	9.642071
21-10-11 23:30	-4	26.335922	43.727036	28.613338
21-10-11 23:40	-4	23.013494	43.498936	57.8662
21-10-11 23:50	-4	12.947049	23.375153	6.4699845
21-10-12 00:00	-4	47.311073	51.061516	21.29575
21-10-12 00:10	-4	57.92153	41.277775	29.989925
21-10-12 00:20	-4	21.810669	46.24486	0.0
21-10-12 00:30	-4	31.463581	41.615963	63.349285
21-10-12 00:40	-4	50.606133	59.1379	30.464136
21-10-12 00:50	-4	21.039673	43.208805	44.78459
21-10-12 01:00	-4	0.0	14.434926	34.917236
21-10-12 01:10	-4	2.8899856	8.665573	15.128479
21-10-12 01:20	-4	3.5900002	0.0	0.0
21-10-12 01:30	-4	36.21701	33.926743	5.274985
21-10-12 01:40	-4	28.082834	43.282013	36.7521
21-10-12 01:50	-4	39.22278	36.948494	66.59438
21-10-12 02:00	-4	5.2799845	23.787725	15.837033
21-10-12 02:10	-4	4.5785093	10.621428	10.073524
21-10-12 02:20	-4	7.368665	28.582657	14.708119
21-10-12 02:30	-4	22.798462	25.475033	3.5850003
21-10-12 02:40	-4	19.942877	26.10851	4.7799997
21-10-12 02:50	-4	8.8649845	30.455063	23.086685
21-10-12 03:00	-4	80.12213	28.781544	74.94622
21-10-12 03:10	-4	15.62707	2.3900006	39.338593
21-10-12 03:20	-4	3.3835092	13.437131	26.185577
21-10-12 03:30	-4	0.0	3.3835075	24.987041
21-10-12 03:40	-4	0.0	12.750558	3.5899997
21-10-12 03:50	-4	12.449985	14.148511	19.006516
21-10-12 04:00	-4	12.935225	40.325024	18.917143
21-10-12 04:10	-4	50.741917	45.134422	59.511604
21-10-12 04:20	-4	23.008495	27.66809	25.275694
21-10-12 04:30	-4	4.78	8.864985	10.765001
21-10-12 04:40	-4	55.266804	2.8849852	27.384119
21-10-12 04:50	-4	5.0621014	1.1949999	19.423492
21-10-12 05:00	-4	12.048624	41.69164	13.15
21-10-12 05:10	-4	21.314968	32.401203	29.761515
21-10-12 05:20	-4	30.963434	47.7916	41.95493
21-10-12 05:30	-4	33.336517	51.71997	40.399338
21-10-12 05:40	-4	47.304058	39.906742	18.297186
21-10-12 05:50	-4	0.0	12.737088	17.306438
21-10-12 06:00	-4	0.0	18.509136	8.658495
21-10-12 06:10	-4	3.5849998	28.86355	0.0
21-10-12 06:20	-4	3.8715744	22.87971	12.949969
21-10-12 06:30	-4	24.199957	61.81131	72.51135
21-10-12 06:40	-4	13.658525	12.93997	20.460197
21-10-12 06:50	-4	30.189953	36.653732	43.429104
21-10-12 07:00	-3	3.5849998	29.280066	20.416546
21-10-12 07:10	-3	7.175	3.5849998	0.0
21-10-12 07:20	-3	1.1949999	0.0	15.635544
21-10-12 07:30	-3	1.1949999	0.0	6.9699693
21-10-12 07:40	-3	2.395	5.773511	1.6935244
21-10-12 07:50	-3	1.1949999	8.442072	3.3799706
21-10-12 08:00	-3	1.1949999	6.4785247	6.4699845
21-10-12 08:10	-3	2.3899999	0.86753255	0.0
21-10-12 08:20	-3	0.0	2.5457463	2.6721008
21-10-12 08:30	-3	8.657101	2.586721	5.2749853
21-10-12 08:40	-3	0.0	0.0	1.1949999
21-10-12 08:50	-3	0.0	0.0	15.408661
21-10-12 09:00	-3	0.0	13.719205	16.616974
21-10-12 09:10	-3	0.0	3.5900002	1.3093851
21-10-12 09:20	-3	0.0	3.5850003	7.5591383
21-10-12 09:30	-3	1.1949999	1.1949999	11.04434
21-10-12 09:40	-3	5.7735095	3.5849996	0.0
21-10-12 09:50	-3	0.0	0.0	0.0
21-10-12 10:00	-3	0.0	0.0	0.0
21-10-12 10:10	-3	12.449985	0.0	0.0
21-10-12 10:20	-3	30.665653	4.7799997	7.1700006
21-10-12 10:30	-3	8.168508	0.0	17.103643
21-10-12 10:40	-3	2.3899999	2.8849854	3.5900002
21-10-12 10:50	-3	4.36656	0.0	0.0
21-10-12 11:00	-3	0.0	0.0	0.0
21-10-12 11:10	-3	0.0	0.0	2.3899999
21-10-12 11:20	-3	10.064983	3.5850003	0.0
21-10-12 11:30	-3	0.0	0.0	0.0
21-10-12 11:40	-3	3.5899997	2.8849854	0.0
21-10-12 11:50	-3	0.0	13.519423	4.7800016
21-10-12 12:00	-3	2.395	7.4521003	9.35497
21-10-12 12:10	-3	1.6899853	7.1799994	3.5849998
21-10-12 12:20	-3	0.0	0.0	2.3899999
21-10-12 12:30	-3	0.0	0.0	0.0
21-10-12 12:40	-3	21.687092	7.678524	15.35705
21-10-12 12:50	-3	2.3899999	0.0	0.0
21-10-12 13:00	-3	2.3899999	0.0	2.8849852
21-10-12 13:10	-3	0.0	0.0	0.0
21-10-12 13:20	-3	2.39	0.0	0.0
21-10-12 13:30	-3	4.7799997	0.0	0.0
21-10-12 13:40	-3	1.1949999	0.0	2.6721008
21-10-12 13:50	-3	7.1750007	0.0	1.1949999
21-10-12 14:00	-3	0.0	1.6935247	0.0
21-10-12 14:10	-3	5.9800005	0.0	0.0
21-10-12 14:20	-3	0.0	0.0	3.5849998
21-10-12 14:30	-3	0.0	0.0	0.0
21-10-12 14:40	-3	0.0	1.1949999	0.0
21-10-12 14:50	-3	0.0	5.9750004	1.1949999
21-10-12 15:00	-3	0.0	0.0	7.1699996
21-10-12 15:10	-3	28.151205	13.029898	38.707268
21-10-12 15:20	-3	0.0	0.0	11.252158
21-10-12 15:30	-3	2.39	0.0	3.3835073
21-10-12 15:40	-3	0.0	0.0	7.4615746
21-10-12 15:50	-3	0.0	0.0	0.0
21-10-12 16:00	-3	0.0	1.6935247	0.0
21-10-12 16:10	-3	0.0	1.6935244	0.0
21-10-12 16:20	-3	25.191544	1.6899855	2.6721015
21-10-12 16:30	-3	0.0	0.0	0.0
21-10-12 16:40	-3	1.1999999	0.0	0.0
21-10-12 16:50	-3	1.2	0.0	0.0
21-10-12 17:00	-3	2.3999999	1.6935247	2.3899999
21-10-12 17:10	-3	4.7950006	0.0	0.0
21-10-12 17:20	-3	0.0	4.5870485	0.0
21-10-12 17:30	-3	0.0	0.0	0.0
21-10-12 17:40	-3	0.0	7.475572	0.0
21-10-12 17:50	-3	32.92178	28.2341	2.3899996
21-10-12 18:00	-3	0.0	0.6230551	0.0
21-10-12 18:10	-3	5.274986	6.488524	5.066575
21-10-12 18:20	-3	0.0	1.1999999	12.244955
21-10-12 18:30	-3	11.259987	3.3870492	10.55851
21-10-12 18:40	-3	0.0	1.1950002	12.530597
21-10-12 18:50	-3	3.5899994	0.0	0.0
21-10-12 19:00	-3	0.0	0.0	0.0
21-10-12 19:10	-3	4.7799997	20.487476	8.241672
21-10-12 19:20	-3	8.159969	43.295734	43.987877
21-10-12 19:30	-3	0.0	17.447927	15.82021
21-10-12 19:40	-3	2.3949997	22.049192	11.487795
21-10-12 19:50	-3	8.8635235	0.0	2.8849857
21-10-12 20:00	-3	12.251576	9.645082	6.4735246
21-10-12 20:10	-3	0.0	7.6699853	0.0
21-10-12 20:20	-3	4.084986	2.3899999	2.3899999
21-10-12 20:30	-3	1.1949999	11.954999	4.084985
21-10-12 20:40	-3	10.34656	20.392324	2.3899999
21-10-12 20:50	-3	19.008595	13.430211	5.279985
21-10-12 21:00	-3	16.34934	5.0621014	5.98
21-10-12 21:10	-3	8.159969	0.0	1.195
21-10-12 21:20	-3	1.195	12.4499855	4.079985
21-10-12 21:30	-3	8.8649845	16.623135	14.868525
21-10-12 21:40	-3	0.0	9.161559	15.252371
21-10-12 21:50	-3	18.224957	39.8139	20.702553
21-10-12 22:00	-3	8.859985	23.491558	28.314795
21-10-12 22:10	-3	12.444985	11.328676	9.846575
21-10-12 22:20	-3	28.362171	25.701456	14.6384945
21-10-12 22:30	-3	36.303986	27.192316	3.5850005
21-10-12 22:40	-3	6.7615595	2.6743412	0.0
21-10-12 22:50	-3	53.566723	43.90574	14.432004
21-10-12 23:00	-3	19.71345	47.298115	6.4735236
21-10-12 23:10	-3	1.1949998	6.8921304	1.1950002
21-10-12 23:20	-3	0.0	8.159969	0.0
21-10-12 23:30	-3	20.614956	37.840195	10.754999
21-10-12 23:40	-3	22.3051	32.448547	24.99359
21-10-12 23:50	-3	43.0082	15.211644	7.6699843
21-10-13 00:00	-3	32.891388	54.195423	11.7499695
21-10-13 00:10	-3	29.857275	29.070196	11.264984
21-10-13 00:20	-3	63.496803	18.219954	26.18282
21-10-13 00:30	-3	19.489172	49.873913	23.171587
21-10-13 00:40	-3	40.991604	49.4682	51.393517
21-10-13 00:50	-3	16.821545	23.083118	12.957048
21-10-13 01:00	-3	11.539941	7.673524	37.799213
21-10-13 01:10	-3	44.01056	22.880857	38.004803
21-10-13 01:20	-3	48.90933	43.881996	47.847
21-10-13 01:30	-3	25.398495	38.7294	45.113564
21-10-13 01:40	-3	10.064985	38.602478	24.77217
21-10-13 01:50	-3	0.0	46.496456	36.24696
21-10-13 02:00	-3	0.0	19.286556	19.782137
21-10-13 02:10	-3	28.282085	74.03441	56.866234
21-10-13 02:20	-3	18.934969	19.221546	29.276983
21-10-13 02:30	-3	24.407413	47.589085	31.477118
21-10-13 02:40	-3	13.919252	32.239983	2.6765745
21-10-13 02:50	-3	10.07229	20.915527	4.785001
21-10-13 03:00	-3	10.350099	6.4735246	6.478524
21-10-13 03:10	-3	0.0	8.868525	0.0
21-10-13 03:20	-3	2.3899996	1.1949999	1.689985
21-10-13 03:30	-3	6.4749846	6.1563196	0.0
21-10-13 03:40	-3	15.628621	9.4657545	3.5850003
21-10-13 03:50	-3	16.32156	2.8899856	4.7799997
21-10-13 04:00	-3	44.46507	7.3736663	10.059984
21-10-13 04:10	-3	33.631218	2.3949997	7.9515595
21-10-13 04:20	-3	2.4	1.195	0.0
21-10-13 04:30	-3	53.788445	24.697275	38.55067
21-10-13 04:40	-3	40.405632	25.272615	57.22811
21-10-13 04:50	-3	45.7858	63.483665	16.53851
21-10-13 05:00	-3	23.355768	24.67426	15.833496
21-10-13 05:10	-3	10.837071	46.31197	30.250294
21-10-13 05:20	-3	40.027245	41.63578	40.89625
21-10-13 05:30	-3	8.159969	19.68231	7.6699843
21-10-13 05:40	-3	20.689175	48.589226	60.67991
21-10-13 05:50	-3	22.160746	31.699238	50.189045
21-10-13 06:00	-3	10.140067	11.741532	12.7401
21-10-13 06:10	-3	12.148666	29.270325	0.0
21-10-13 06:20	-3	10.628134	35.822906	31.681992
21-10-13 06:30	-3	26.954128	51.37498	61.5802
21-10-13 06:40	-3	33.557716	39.03854	49.177933
21-10-13 06:50	-3	27.178562	56.196056	31.451502
21-10-13 07:00	-2	5.9799995	13.240084	15.626546
21-10-13 07:10	-2	0.0	0.0	2.3899999
21-10-13 07:20	-2	0.0	3.5899994	0.0
21-10-13 07:30	-2	0.0	0.0	0.0
21-10-13 07:40	-2	2.7634184	0.0	0.0
21-10-13 07:50	-2	4.205091	0.0	0.0
21-10-13 08:00	-2	0.0	0.0	0.0
21-10-13 08:10	-2	0.0	0.0	0.0
21-10-13 08:20	-2	0.0	0.0	0.0
21-10-13 08:30	-2	0.0	0.0	0.0
21-10-13 08:40	-2	0.0	1.1999999	0.0
21-10-13 08:50	-2	0.0	0.0	0.0
21-10-13 09:00	-2	5.279985	0.0	0.0
21-10-13 09:10	-2	0.0	0.0	0.0
21-10-13 09:20	-2	5.279985	5.2835245	2.3899999
21-10-13 09:30	-2	0.0	1.6935247	0.0
21-10-13 09:40	-2	0.0	6.478524	2.8849847
21-10-13 09:50	-2	0.0	15.633623	13.942019
21-10-13 10:00	-2	0.0	3.5899994	18.313578
21-10-13 10:10	-2	0.0	2.6765747	0.0
21-10-13 10:20	-2	0.0	12.478524	0.0
21-10-13 10:30	-2	2.884985	2.3999996	0.0
21-10-13 10:40	-2	37.116688	2.395	3.3799706
21-10-13 10:50	-2	8.845671	0.0	4.7799997
21-10-13 11:00	-2	7.9550986	0.0	0.0
21-10-13 11:10	-2	0.0	2.4	0.0
21-10-13 11:20	-2	11.264986	2.3899999	2.39
21-10-13 11:30	-2	3.5849998	0.0	18.791397
21-10-13 11:40	-2	6.2615743	1.1949999	2.3899994
21-10-13 11:50	-2	0.0	7.0364275	0.0
21-10-13 12:00	-2	0.0	1.1949999	0.0
21-10-13 12:10	-2	0.0	2.3999999	0.0
21-10-13 12:20	-2	0.0	0.0	0.0
21-10-13 12:30	-2	0.0	5.2785234	0.0
21-10-13 12:40	-2	1.1949999	3.6	3.379971
21-10-13 12:50	-2	0.0	2.3999999	11.8231325
21-10-13 13:00	-2	0.0	0.0	0.0
21-10-13 13:10	-2	0.0	2.4	1.1949997
21-10-13 13:20	-2	0.0	2.1218657	0.0
21-10-13 13:30	-2	0.0	0.27813447	0.0
21-10-13 13:40	-2	0.0	0.0	0.0
21-10-13 13:50	-2	0.0	0.0	1.1949999
21-10-13 14:00	-2	0.0	0.0	0.0
21-10-13 14:10	-2	7.6649847	1.1999999	0.0
21-10-13 14:20	-2	2.3899999	0.0	2.3899999
21-10-13 14:30	-2	0.0	0.0	0.0
21-10-13 14:40	-2	5.0665736	1.1949999	0.0
21-10-13 14:50	-2	0.0	0.0	0.0
21-10-13 15:00	-2	0.0	0.0	0.0
21-10-13 15:10	-2	3.8715744	2.3949997	0.0
21-10-13 15:20	-2	0.0	4.587049	2.8849852
21-10-13 15:30	-2	0.0	5.069341	5.2749853
21-10-13 15:40	-2	0.0	0.0	1.1949999
21-10-13 15:50	-2	0.0	0.0	2.3899999
21-10-13 16:00	-2	2.3899999	7.2	0.0
21-10-13 16:10	-2	31.258545	6.264341	3.5850005
21-10-13 16:20	-2	1.1950002	7.2563896	20.644812
21-10-13 16:30	-2	0.0	0.0	0.0
21-10-13 16:40	-2	0.0	0.0	0.0
21-10-13 16:50	-2	0.0	0.0	0.0
21-10-13 17:00	-2	0.0	0.0	0.0
21-10-13 17:10	-2	0.0	3.5900002	1.1949999
21-10-13 17:20	-2	0.0	0.0	0.0
21-10-13 17:30	-2	0.0	6.488524	7.1800003
21-10-13 17:40	-2	2.3899999	5.9800005	0.0
21-10-13 17:50	-2	7.6699843	0.0	0.0
21-10-13 18:00	-2	0.0	0.0	0.0
21-10-13 18:10	-2	6.2593412	1.1949999	0.0
21-10-13 18:20	-2	5.9749994	12.045084	1.1949999
21-10-13 18:30	-2	0.0	13.262622	2.8849854
21-10-13 18:40	-2	0.0	0.0	3.5849998
21-10-13 18:50	-2	0.0	5.0805736	0.0
21-10-13 19:00	-2	0.0	18.74556	26.187134
21-10-13 19:10	-2	1.1949999	2.3950002	9.641542
21-10-13 19:20	-2	38.644108	81.162636	29.355679
21-10-13 19:30	-2	24.022865	29.35438	37.71568
21-10-13 19:40	-2	2.395	15.620608	6.2615747
21-10-13 19:50	-2	7.9520874	21.098736	9.160098
21-10-13 20:00	-2	0.0	4.7799997	0.0
21-10-13 20:10	-2	1.1949999	0.0	1.1949999
21-10-13 20:20	-2	6.2671022	3.5849998	5.0621004
21-10-13 20:30	-2	0.0	1.1949999	3.584999
21-10-13 20:40	-2	2.3899999	3.8715744	5.975
21-10-13 20:50	-2	1.1999999	2.395	11.254986
21-10-13 21:00	-2	33.153564	28.849142	19.419956
21-10-13 21:10	-2	0.0	5.777048	2.3950002
21-10-13 21:20	-2	3.3799706	29.263702	0.0
21-10-13 21:30	-2	6.9649706	1.1949999	0.0
21-10-13 21:40	-2	15.637003	18.034082	8.869985
21-10-13 21:50	-2	12.530594	31.94779	6.479985
21-10-13 22:00	-2	16.596428	10.058524	20.134972
21-10-13 22:10	-2	0.0	1.1950003	2.3899999
21-10-13 22:20	-2	0.0	6.469985	2.3899999
21-10-13 22:30	-2	26.165838	27.665625	39.49404
21-10-13 22:40	-2	45.335464	16.344868	26.663647
21-10-13 22:50	-2	1.1949999	17.809118	2.3899999
21-10-13 23:00	-2	6.4699845	3.5900002	6.4749846
21-10-13 23:10	-2	13.417157	32.40554	11.95
21-10-13 23:20	-2	27.240122	29.348536	5.0693407
21-10-13 23:30	-2	21.68122	66.186	14.440539
21-10-13 23:40	-2	38.378757	33.55561	12.453526
21-10-13 23:50	-2	24.892143	55.461426	13.733607
21-10-14 00:00	-2	30.048548	29.84151	1.1950002
21-10-14 00:10	-2	0.0	50.14884	17.945
21-10-14 00:20	-2	65.54098	31.109364	31.733768
21-10-14 00:30	-2	30.12449	24.298578	75.641556
21-10-14 00:40	-2	8.859985	50.18836	23.50848
21-10-14 00:50	-2	8.370001	37.197735	31.184326
21-10-14 01:00	-2	0.0	33.740456	18.71156
21-10-14 01:10	-2	2.39	14.922836	32.156517
21-10-14 01:20	-2	17.048496	26.887674	14.139969
21-10-14 01:30	-2	23.470575	27.86082	38.55349
21-10-14 01:40	-2	22.089136	48.36073	26.674952
21-10-14 01:50	-2	40.037834	42.266884	9.569999
21-10-14 02:00	-2	21.411966	17.418905	15.620607
21-10-14 02:10	-2	16.740002	33.852806	33.664936
21-10-14 02:20	-2	0.0	49.788544	23.375153
21-10-14 02:30	-2	13.164999	19.130001	21.209524
21-10-14 02:40	-2	23.488735	37.673378	36.030354
21-10-14 02:50	-2	46.296265	39.835037	28.368103
21-10-14 03:00	-2	7.401477	31.734692	23.492273
21-10-14 03:10	-2	34.682007	51.9958	22.100069
21-10-14 03:20	-2	22.077839	41.38592	17.52702
21-10-14 03:30	-2	14.147049	22.115526	22.796545
21-10-14 03:40	-2	14.2165165	16.108673	55.820934
21-10-14 03:50	-2	17.248524	7.368666	4.083524
21-10-14 04:00	-2	10.558511	6.9685097	0.0
21-10-14 04:10	-2	14.428464	8.953608	4.7850003
21-10-14 04:20	-2	3.867101	2.3899994	0.0
21-10-14 04:30	-2	18.229956	5.0665736	4.079985
21-10-14 04:40	-2	6.469985	13.72507	11.537086
21-10-14 04:50	-2	25.186543	23.084171	2.39
21-10-14 05:00	-2	32.14422	35.334995	51.573547
21-10-14 05:10	-2	4.0799847	49.26211	33.848644
21-10-14 05:20	-2	28.568134	24.757795	25.469425
21-10-14 05:30	-2	14.360001	0.0	24.278645
21-10-14 05:40	-2	38.371548	47.88052	65.99821
21-10-14 05:50	-2	33.55071	56.522552	79.308716
21-10-14 06:00	-2	20.405611	44.979324	27.589926
21-10-14 06:10	-2	0.0	8.375	17.939999
21-10-14 06:20	-2	0.0	40.737785	26.468002
21-10-14 06:30	-2	32.4507	62.587097	51.858734
21-10-14 06:40	-2	61.278637	65.59868	71.07428
21-10-14 06:50	-2	15.824956	15.432131	23.70497
21-10-14 07:00	-1	0.0	3.5849996	9.559999
21-10-14 07:10	-1	7.7386756	0.0	2.3899999
21-10-14 07:20	-1	1.6899849	2.395	0.0
21-10-14 07:30	-1	2.3950002	0.0	0.0
21-10-14 07:40	-1	0.0	3.7836654	0.0
21-10-14 07:50	-1	3.5950005	6.4749846	5.557086
21-10-14 08:00	-1	0.0	0.0	0.0
21-10-14 08:10	-1	0.0	0.0	0.0
21-10-14 08:20	-1	0.0	2.6765747	2.39
21-10-14 08:30	-1	0.0	9.8543415	6.2684917
21-10-14 08:40	-1	0.0	5.066574	0.0
21-10-14 08:50	-1	4.079984	1.1999999	0.0
21-10-14 09:00	-1	0.0	0.0	2.8899846
21-10-14 09:10	-1	0.19578768	2.4	0.0
21-10-14 09:20	-1	0.99921227	0.0	1.1949999
21-10-14 09:30	-1	6.261574	3.5950005	0.0
21-10-14 09:40	-1	0.0	1.2	9.847101
21-10-14 09:50	-1	0.0	2.3999999	0.0
21-10-14 10:00	-1	0.0	0.0	0.0
21-10-14 10:10	-1	0.0	0.0	0.0
21-10-14 10:20	-1	27.391973	13.448494	3.5900002
21-10-14 10:30	-1	4.7799997	2.6765742	0.0
21-10-14 10:40	-1	17.541952	36.336586	41.766712
21-10-14 10:50	-1	27.03537	25.282087	23.397217
21-10-14 11:00	-1	2.6721008	10.559972	10.287797
21-10-14 11:10	-1	6.9685082	1.6899849	5.769971
21-10-14 11:20	-1	0.0	1.1949999	0.0
21-10-14 11:30	-1	0.0	0.0	0.0
21-10-14 11:40	-1	0.0	0.0	1.1949999
21-10-14 11:50	-1	5.0671	0.0	1.1949999
21-10-14 12:00	-1	0.0	7.683525	2.3899999
21-10-14 12:10	-1	0.0	1.1999999	0.0
21-10-14 12:20	-1	0.0	1.1999999	0.0
21-10-14 12:30	-1	1.1949999	0.0	7.1699996
21-10-14 12:40	-1	0.0	0.0	0.0
21-10-14 12:50	-1	1.1949999	0.0	0.0
21-10-14 13:00	-1	0.0	13.232073	1.1949998
21-10-14 13:10	-1	5.2785244	4.784999	1.1949999
21-10-14 13:20	-1	1.1999999	0.0	0.0
21-10-14 13:30	-1	5.2749853	0.0	1.1949999
21-10-14 13:40	-1	4.7799997	1.1949999	3.5849998
21-10-14 13:50	-1	0.0	0.0	0.0
21-10-14 14:00	-1	0.0	0.0	0.0
21-10-14 14:10	-1	32.94015	20.896374	37.017582
21-10-14 14:20	-1	2.3899999	30.970053	9.849955
21-10-14 14:30	-1	0.0	1.1949997	2.39
21-10-14 14:40	-1	0.0	2.3899999	0.0
21-10-14 14:50	-1	0.0	1.1999999	7.1699996
21-10-14 15:00	-1	4.675647	2.3999999	5.975
21-10-14 15:10	-1	0.104353204	2.8935242	1.1949999
21-10-14 15:20	-1	0.0	0.0	0.0
21-10-14 15:30	-1	0.0	0.0	0.0
21-10-14 15:40	-1	4.079985	0.0	10.754999
21-10-14 15:50	-1	0.0	0.0	2.3899999
21-10-14 16:00	-1	0.0	1.2	0.0
21-10-14 16:10	-1	2.3899999	5.5628653	5.2835245
21-10-14 16:20	-1	0.0	9.368509	0.0
21-10-14 16:30	-1	3.37997	2.3899999	0.0
21-10-14 16:40	-1	9.56	0.0	29.059174
21-10-14 16:50	-1	0.0	1.195	5.9750004
21-10-14 17:00	-1	0.0	15.357048	0.0
21-10-14 17:10	-1	7.04444	2.884986	2.39
21-10-14 17:20	-1	0.0	0.0	0.0
21-10-14 17:30	-1	1.1999998	0.0	0.0
21-10-14 17:40	-1	0.0	2.3950005	0.0
21-10-14 17:50	-1	0.0	0.0	0.0
21-10-14 18:00	-1	14.839984	3.3835073	1.1950003
21-10-14 18:10	-1	8.447072	0.0	4.0799847
21-10-14 18:20	-1	0.0	0.0	1.1949999
21-10-14 18:30	-1	0.0	1.1949999	3.5849998
21-10-14 18:40	-1	2.6721015	3.5849998	0.0
21-10-14 18:50	-1	2.989925	2.3899992	0.0
21-10-14 19:00	-1	4.474416	0.0	9.363508
21-10-14 19:10	-1	2.395	1.6899849	1.1949999
21-10-14 19:20	-1	16.525225	26.957142	39.285194
21-10-14 19:30	-1	51.222755	34.492657	37.551903
21-10-14 19:40	-1	15.202169	31.938358	28.638744
21-10-14 19:50	-1	10.064985	21.097273	9.8421
21-10-14 20:00	-1	3.5849998	11.0484915	11.763509
21-10-14 20:10	-1	2.6765745	12.648649	12.244955
21-10-14 20:20	-1	14.339999	2.3899999	6.4749846
21-10-14 20:30	-1	25.971233	12.737087	2.39
21-10-14 20:40	-1	0.0	0.0	0.0
21-10-14 20:50	-1	6.469986	0.0	0.0
21-10-14 21:00	-1	2.3950002	11.777048	0.0
21-10-14 21:10	-1	4.795	29.56518	24.91351
21-10-14 21:20	-1	49.14328	27.297146	27.379898
21-10-14 21:30	-1	17.315596	8.948148	12.535068
21-10-14 21:40	-1	12.522057	30.218353	6.9649706
21-10-14 21:50	-1	20.929468	4.578508	13.950556
21-10-14 22:00	-1	4.785	5.9800005	1.1949999
21-10-14 22:10	-1	6.9770484	8.859984	2.3899999
21-10-14 22:20	-1	2.8849847	25.897633	15.343511
21-10-14 22:30	-1	4.0799856	18.228725	21.88312
21-10-14 22:40	-1	2.3899999	3.5900006	4.0799856
21-10-14 22:50	-1	1.1949999	50.228615	21.095196
21-10-14 23:00	-1	23.514942	18.456303	8.864986
21-10-14 23:10	-1	45.38508	38.07371	19.6842
21-10-14 23:20	-1	15.328764	16.332018	0.0
21-10-14 23:30	-1	17.817133	38.016483	25.054268
21-10-14 23:40	-1	64.42724	45.990734	17.535374
21-10-14 23:50	-1	18.424984	44.383125	5.7561545
21-10-15 00:00	-1	6.757866	36.029144	30.89851
21-10-15 00:10	-1	32.24801	27.03307	4.083524
21-10-15 00:20	-1	26.392208	22.977	32.441628
21-10-15 00:30	-1	23.084358	45.75133	27.075191
21-10-15 00:40	-1	19.0099	39.1369	25.453373
21-10-15 00:50	-1	29.592646	30.390192	38.340637
21-10-15 01:00	-1	11.526814	28.72529	28.356329
21-10-15 01:10	-1	29.127863	17.588024	22.81061
21-10-15 01:20	-1	33.580544	54.533936	60.74358
21-10-15 01:30	-1	32.070686	27.852737	35.245323
21-10-15 01:40	-1	2.3949995	9.846576	12.953508
21-10-15 01:50	-1	0.0	9.569999	16.53851
21-10-15 02:00	-1	5.98	8.654341	22.384409
21-10-15 02:10	-1	9.858496	12.323118	54.943962
21-10-15 02:20	-1	9.8421	3.5850003	23.634947
21-10-15 02:30	-1	30.348042	7.6699853	26.891989
21-10-15 02:40	-1	16.538507	4.370099	5.773509
21-10-15 02:50	-1	53.95708	16.832005	10.77
21-10-15 03:00	-1	45.474358	31.947012	5.2749853
21-10-15 03:10	-1	40.418648	43.791218	4.5749702
21-10-15 03:20	-1	25.4765	50.877327	1.6899855
21-10-15 03:30	-1	9.59278	21.190708	4.0799847
21-10-15 03:40	-1	13.934941	32.18914	16.136374
21-10-15 03:50	-1	56.639973	71.36809	46.176292
21-10-15 04:00	-1	33.623615	26.889133	29.590937
21-10-15 04:10	-1	16.52497	60.809254	40.00332
21-10-15 04:20	-1	22.725	43.032135	32.37655
21-10-15 04:30	-1	32.33632	41.99168	30.44777
21-10-15 04:40	-1	66.09563	64.45478	69.888916
21-10-15 04:50	-1	18.92997	32.062927	25.428576
21-10-15 05:00	-1	26.536251	9.58	39.12555
21-10-15 05:10	-1	2.3899999	55.328815	36.03163
21-10-15 05:20	-1	4.7799993	23.305069	10.835611
21-10-15 05:30	-1	4.785	25.976643	35.06212
21-10-15 05:40	-1	11.048494	64.613914	54.478382
21-10-15 05:50	-1	34.140152	47.22507	29.70351
21-10-15 06:00	-1	57.29054	16.52997	38.413612
21-10-15 06:10	-1	44.48916	40.307014	56.228443
21-10-15 06:20	-1	40.31717	26.886984	38.723503
21-10-15 06:30	-1	19.428495	22.390553	8.869985
21-10-15 06:40	-1	20.114971	10.568509	38.347004
21-10-15 06:50	-1	20.920528	3.5899994	21.813496
21-10-15 07:00	0	0.0	0.0	4.78
21-10-15 07:10	0	0.0	7.1799994	1.1949999
21-10-15 07:20	0	0.0	3.595	7.6649847
21-10-15 07:30	0	11.046574	4.7999997	0.0
21-10-15 07:40	0	0.0	7.2	0.0
21-10-15 07:50	0	0.0	0.0	0.0
21-10-15 08:00	0	0.0	0.0	0.0
21-10-15 08:10	0	0.0	1.2	0.0
21-10-15 08:20	0	0.0	0.0	0.0
21-10-15 08:30	0	10.069985	0.0	0.0
21-10-15 08:40	0	0.0	0.0	0.0
21-10-15 08:50	0	2.3899999	5.2799845	4.0799856
21-10-15 09:00	0	0.0	0.0	3.5850003
21-10-15 09:10	0	5.9800005	2.3950005	0.0
21-10-15 09:20	0	0.0	0.0	1.1949999
21-10-15 09:30	0	0.0	0.0	0.0
21-10-15 09:40	0	12.459986	8.17705	16.029985
21-10-15 09:50	0	38.527237	30.272116	38.367004
21-10-15 10:00	0	23.009342	19.488064	42.096146
21-10-15 10:10	0	102.14134	74.184845	84.61062
21-10-15 10:20	0	58.849007	73.377396	77.49557
21-10-15 10:30	0	32.614815	14.729777	35.38967
21-10-15 10:40	0	14.643494	3.7873712	12.811081
21-10-15 10:50	0	11.542865	16.053524	4.083524
21-10-15 11:00	0	7.038661	16.039984	1.6899849
21-10-15 11:10	0	4.7799997	3.3870492	10.764999
21-10-15 11:20	0	4.0849853	6.4785247	8.15997
21-10-15 11:30	0	18.915226	18.227032	3.3799698
21-10-15 11:40	0	3.5849998	6.4785233	0.0
21-10-15 11:50	0	5.9749994	1.1949999	0.0
21-10-15 12:00	0	0.0	3.5899997	1.1949998
21-10-15 12:10	0	1.1949999	1.1999999	25.689137
21-10-15 12:20	0	0.0	0.0	2.3949997
21-10-15 12:30	0	0.0	0.0	2.3899999
21-10-15 12:40	0	30.966513	6.9720488	7.1699996
21-10-15 12:50	0	19.320473	0.0	0.0
21-10-15 13:00	0	6.9649706	6.063623	15.36129
21-10-15 13:10	0	0.0	1.1949999	12.248492
21-10-15 13:20	0	0.0	0.0	0.0
21-10-15 13:30	0	0.0	0.0	0.0
21-10-15 13:40	0	2.8849854	1.2	0.0
21-10-15 13:50	0	2.3899999	0.0	5.769971
21-10-15 14:00	0	2.3900003	8.883525	4.7799997
21-10-15 14:10	0	0.0	0.0	0.0
21-10-15 14:20	0	0.0	0.0	0.0
21-10-15 14:30	0	0.0	0.0	0.0
21-10-15 14:40	0	6.478524	2.3899999	0.0
21-10-15 14:50	0	1.1949997	11.060573	8.6521015
21-10-15 15:00	0	0.0	0.0	0.0
21-10-15 15:10	0	0.0	2.3899999	2.395
21-10-15 15:20	0	21.606544	3.3870487	12.948509
21-10-15 15:30	0	4.0799856	0.0	0.0
21-10-15 15:40	0	4.7799997	0.0	0.0
21-10-15 15:50	0	9.15348	2.8885243	1.1949999
21-10-15 16:00	0	0.0	5.0805736	0.0
21-10-15 16:10	0	0.0	0.0	0.0
21-10-15 16:20	0	0.0	1.1949999	0.0
21-10-15 16:30	0	1.6935244	2.8885243	0.0
21-10-15 16:40	0	31.88348	11.541559	5.2835245
21-10-15 16:50	0	23.865139	8.375	0.0
21-10-15 17:00	0	12.533589	11.263526	3.5849998
21-10-15 17:10	0	6.8949037	7.2563896	0.0
21-10-15 17:20	0	0.0	1.1999999	0.0
21-10-15 17:30	0	3.5849998	1.2	2.3899999
21-10-15 17:40	0	0.0	1.2	0.0
21-10-15 17:50	0	0.0	6.0	10.764999
21-10-15 18:00	0	0.0	7.688524	19.913479
21-10-15 18:10	0	1.1949998	6.0	21.398592
21-10-15 18:20	0	10.34656	5.9950004	18.50153
21-10-15 18:30	0	1.1950002	1.1949999	0.0
21-10-15 18:40	0	8.658494	1.6899855	0.0
21-10-15 18:50	0	0.0	0.0	0.0
21-10-15 19:00	0	0.0	0.0	2.395
21-10-15 19:10	0	0.0	2.39	0.0
21-10-15 19:20	0	0.0	2.3899992	32.52094
21-10-15 19:30	0	35.25991	22.792072	58.265484
21-10-15 19:40	0	52.762188	24.198496	58.124214
21-10-15 19:50	0	61.099598	28.872086	15.339972
21-10-15 20:00	0	33.139156	22.3051	26.869236
21-10-15 20:10	0	36.731483	29.065563	44.417618
21-10-15 20:20	0	32.255596	10.84061	44.19352
21-10-15 20:30	0	13.436572	1.689985	4.079985
21-10-15 20:40	0	21.107018	1.1949996	1.1949999
21-10-15 20:50	0	23.99285	0.0	0.0
21-10-15 21:00	0	14.709424	14.217821	8.15997
21-10-15 21:10	0	20.91507	30.770025	10.558508
21-10-15 21:20	0	13.439955	22.717175	3.585001
21-10-15 21:30	0	11.534326	20.11997	0.0
21-10-15 21:40	0	17.73497	26.950842	2.3899994
21-10-15 21:50	0	2.3899999	6.4735246	13.240084
21-10-15 22:00	0	3.5900006	0.0	6.4785223
21-10-15 22:10	0	0.0	11.340071	2.39
21-10-15 22:20	0	12.237102	18.914972	20.897055
21-10-15 22:30	0	2.395	17.317059	22.23997
21-10-15 22:40	0	12.944971	25.016373	46.38833
21-10-15 22:50	0	24.404985	7.4543395	37.647785
21-10-15 23:00	0	17.239986	13.907474	42.502144
21-10-15 23:10	0	39.140026	25.121912	33.64309
21-10-15 23:20	0	17.805052	31.744287	10.34656
21-10-15 23:30	0	37.92217	32.447155	27.169088
21-10-15 23:40	0	42.938133	44.236458	67.56856
21-10-15 23:50	0	41.101585	45.4773	45.98993
21-10-16 00:00	0	39.27024	25.282219	30.278576
21-10-16 00:10	0	42.237514	70.15896	94.407486
21-10-16 00:20	0	39.150024	37.938408	57.454597
21-10-16 00:30	0	21.809956	50.621117	37.43004
21-10-16 00:40	0	66.39674	67.00385	96.067245
21-10-16 00:50	0	63.3651	63.782093	44.747982
21-10-16 01:00	0	58.052227	86.20033	19.694418
21-10-16 01:10	0	47.858513	54.69212	46.58655
21-10-16 01:20	0	27.873117	58.859825	71.258286
21-10-16 01:30	0	26.177227	72.9262	95.733604
21-10-16 01:40	0	70.31771	68.40692	76.03658
21-10-16 01:50	0	23.581486	59.63764	31.377033
21-10-16 02:00	0	22.595053	39.35005	46.81501
21-10-16 02:10	0	16.750002	32.16558	23.71351
21-10-16 02:20	0	54.65168	37.237774	29.555187
21-10-16 02:30	0	16.125067	57.367157	40.32747
21-10-16 02:40	0	14.430086	67.5653	66.87012
21-10-16 02:50	0	11.75497	46.086872	22.792072
21-10-16 03:00	0	0.0	19.144955	22.304941
21-10-16 03:10	0	37.59381	45.2047	2.3900003
21-10-16 03:20	0	23.085567	30.049076	8.661573
21-10-16 03:30	0	28.154694	38.305916	10.059985
21-10-16 03:40	0	16.322086	19.21561	0.0
21-10-16 03:50	0	0.0	2.3899999	6.7027955
21-10-16 04:00	0	0.0	4.7850003	0.0
21-10-16 04:10	0	0.0	0.0	0.0
21-10-16 04:20	0	0.07347762	8.868525	32.73037
21-10-16 04:30	0	23.921604	6.4749856	19.625586
21-10-16 04:40	0	24.988592	12.040083	34.558434
21-10-16 04:50	0	18.029148	3.5849998	43.95842
21-10-16 05:00	0	54.084583	4.084985	37.94795
21-10-16 05:10	0	51.758842	14.431544	34.344933
21-10-16 05:20	0	17.533482	24.996975	41.73197
21-10-16 05:30	0	15.344971	23.308607	30.272114
21-10-16 05:40	0	34.998497	45.288918	42.855785
21-10-16 05:50	0	30.273579	33.6623	23.012033
21-10-16 06:00	0	20.411545	31.64231	62.41408
21-10-16 06:10	0	25.284235	35.748592	67.17781
21-10-16 06:20	0	2.8849852	21.912119	31.752594
21-10-16 06:30	0	8.656575	11.74497	52.20269
21-10-16 06:40	0	0.0	15.539999	40.865543
21-10-16 06:50	0	5.279986	7.4599557	10.558511
21-10-16 07:00	1	1.1949999	1.6935241	0.0
21-10-16 07:10	1	0.0	2.8885243	16.611425
21-10-16 07:20	1	6.4749846	0.0	3.5850003
21-10-16 07:30	1	0.0	0.0	0.0
21-10-16 07:40	1	4.370099	1.195	6.469985
21-10-16 07:50	1	6.7565603	6.4735246	0.0
21-10-16 08:00	1	0.0	0.0	0.0
21-10-16 08:10	1	0.0	1.1949999	0.0
21-10-16 08:20	1	1.1949999	1.1949999	0.0
21-10-16 08:30	1	2.8849854	0.0	0.0
21-10-16 08:40	1	0.0	1.1949999	0.0
21-10-16 08:50	1	7.169999	1.1949996	4.1389475
21-10-16 09:00	1	14.339999	1.1949997	0.64105237
21-10-16 09:10	1	9.565	4.0835247	0.0
21-10-16 09:20	1	0.0	0.0	0.0
21-10-16 09:30	1	12.949969	2.3949995	32.649952
21-10-16 09:40	1	3.5900002	7.669986	14.13497
21-10-16 09:50	1	0.0	0.0	0.0
21-10-16 10:00	1	43.99609	44.1384	51.265175
21-10-16 10:10	1	10.840085	44.178192	63.295708
21-10-16 10:20	1	13.938479	19.419956	21.411976
21-10-16 10:30	1	10.344941	7.915563	7.464341
21-10-16 10:40	1	8.168509	15.789408	19.427032
21-10-16 10:50	1	20.49017	25.674133	9.857036
21-10-16 11:00	1	2.6743407	17.32553	6.4785247
21-10-16 11:10	1	2.6721008	10.059984	0.0
21-10-16 11:20	1	5.9799986	0.0	3.3799698
21-10-16 11:30	1	0.0	4.079985	0.0
21-10-16 11:40	1	0.0	9.174097	1.1949999
21-10-16 11:50	1	0.0	0.0	6.4699845
21-10-16 12:00	1	0.0	0.0	2.8849852
21-10-16 12:10	1	0.0	6.4735246	4.78
21-10-16 12:20	1	0.0	1.1999999	0.0
21-10-16 12:30	1	8.45061	0.0	0.0
21-10-16 12:40	1	1.1949999	1.1999999	0.0
21-10-16 12:50	1	1.1949999	0.0	4.78
21-10-16 13:00	1	0.0	0.0	2.8849852
21-10-16 13:10	1	0.0	1.1949997	0.0
21-10-16 13:20	1	1.1949999	0.0	0.0
21-10-16 13:30	1	0.0	6.469985	4.7800007
21-10-16 13:40	1	0.0	8.878524	0.0
21-10-16 13:50	1	5.067101	5.2835245	0.0
21-10-16 14:00	1	0.0	0.0	0.0
21-10-16 14:10	1	0.0	0.0	0.0
21-10-16 14:20	1	0.0	1.6935244	0.0
21-10-16 14:30	1	0.0	1.6935247	0.0
21-10-16 14:40	1	6.055611	2.395	3.5850003
21-10-16 14:50	1	2.3899999	2.8935246	0.0
21-10-16 15:00	1	0.0	4.8	1.1949997
21-10-16 15:10	1	8.365	17.229982	8.859985
21-10-16 15:20	1	2.395	7.673524	4.7799997
21-10-16 15:30	1	1.1949998	10.35202	0.0
21-10-16 15:40	1	1.1949999	3.5900006	1.1949999
21-10-16 15:50	1	3.5849998	0.0	1.1950004
21-10-16 16:00	1	0.0	0.0	0.0
21-10-16 16:10	1	1.1949999	1.6935244	1.1583173
21-10-16 16:20	1	0.0	0.0	1.2316823
21-10-16 16:30	1	5.769971	0.0	0.0
21-10-16 16:40	1	0.0	3.5949998	0.0
21-10-16 16:50	1	0.0	0.0	0.0
21-10-16 17:00	1	0.0	1.6935247	2.39
21-10-16 17:10	1	0.0	2.4	0.0
21-10-16 17:20	1	2.3899996	0.0	2.3899999
21-10-16 17:30	1	0.0	0.0	0.0
21-10-16 17:40	1	4.7799997	1.1999999	3.5849996
21-10-16 17:50	1	5.062102	4.0530415	7.6649857
21-10-16 18:00	1	6.478524	29.868694	22.51997
21-10-16 18:10	1	13.4371	31.54419	38.87685
21-10-16 18:20	1	20.614956	8.37	9.642072
21-10-16 18:30	1	0.0	4.0799856	0.0
21-10-16 18:40	1	0.0	4.0835238	2.3950002
21-10-16 18:50	1	7.952086	0.0	0.0
21-10-16 19:00	1	0.0	1.1949998	0.0
21-10-16 19:10	1	1.6899855	2.8899846	0.0
21-10-16 19:20	1	0.0	0.0	0.0
21-10-16 19:30	1	10.849152	11.254985	0.0
21-10-16 19:40	1	7.452101	1.6935246	16.325098
21-10-16 19:50	1	60.693573	49.55869	22.867474
21-10-16 20:00	1	8.403978	24.763817	1.1949997
21-10-16 20:10	1	6.4749846	5.2799845	26.169119
21-10-16 20:20	1	1.195	4.785001	4.0835247
21-10-16 20:30	1	22.991573	0.0	0.0
21-10-16 20:40	1	2.39	12.944971	0.0
21-10-16 20:50	1	30.857187	10.549971	18.434986
21-10-16 21:00	1	7.664984	17.312834	7.9470863
21-10-16 21:10	1	1.1949999	12.73494	1.1949999
21-10-16 21:20	1	19.932018	23.019955	49.699905
21-10-16 21:30	1	0.0	34.73661	0.0
21-10-16 21:40	1	18.018465	24.970308	5.069956
21-10-16 21:50	1	29.351206	26.324955	18.773623
21-10-16 22:00	1	55.841675	55.202343	30.894922
21-10-16 22:10	1	53.762127	53.038857	13.727835
21-10-16 22:20	1	9.846575	21.884268	20.903606
21-10-16 22:30	1	12.944971	11.249984	5.9849997
21-10-16 22:40	1	24.810831	17.72497	38.42157
21-10-16 22:50	1	19.813206	16.539972	11.448651
21-10-16 23:00	1	5.0665736	2.39	0.0
21-10-16 23:10	1	32.22281	53.15313	19.239084
21-10-16 23:20	1	20.698118	27.52337	23.704971
21-10-16 23:30	1	9.367048	15.908117	28.921597
21-10-16 23:40	1	30.760181	46.876366	28.149338
21-10-16 23:50	1	60.06449	72.145256	39.21142
21-10-17 00:00	1	49.178802	41.301807	12.458524
21-10-17 00:10	1	28.151615	24.685196	24.208496
21-10-17 00:20	1	37.914185	54.345207	17.019957
21-10-17 00:30	1	39.435062	55.843697	59.038757
21-10-17 00:40	1	26.875599	48.861496	14.333636
21-10-17 00:50	1	10.064985	44.19998	21.61285
21-10-17 01:00	1	38.72273	29.55571	52.170086
21-10-17 01:10	1	59.40702	33.35359	43.198917
21-10-17 01:20	1	22.514973	12.533606	25.192001
21-10-17 01:30	1	3.5849998	3.8693414	30.98766
21-10-17 01:40	1	0.0	2.6765745	3.6
21-10-17 01:50	1	5.9799986	5.76997	8.868525
21-10-17 02:00	1	2.3899996	11.7535095	2.3899999
21-10-17 02:10	1	5.9749994	3.5849998	7.368665
21-10-17 02:20	1	11.053495	11.535626	0.0
21-10-17 02:30	1	0.0	15.822131	0.0
21-10-17 02:40	1	5.274986	5.773511	5.975001
21-10-17 02:50	1	41.82076	56.349426	0.0
21-10-17 03:00	1	22.880165	50.08797	2.395
21-10-17 03:10	1	12.043622	28.442255	13.343666
21-10-17 03:20	1	31.532888	58.375496	5.071574
21-10-17 03:30	1	0.0	27.111258	12.035611
21-10-17 03:40	1	20.687027	38.330708	3.3799698
21-10-17 03:50	1	30.764868	28.862158	17.027128
21-10-17 04:00	1	12.6194935	29.87389	16.051561
21-10-17 04:10	1	32.596077	33.55872	24.772171
21-10-17 04:20	1	32.573494	41.17444	21.892117
21-10-17 04:30	1	11.249987	37.523506	35.044952
21-10-17 04:40	1	5.98	31.440296	19.286015
21-10-17 04:50	1	15.334967	21.897646	10.769999
21-10-17 05:00	1	20.11851	19.996643	14.714424
21-10-17 05:10	1	16.81061	27.00365	41.124878
21-10-17 05:20	1	42.82377	9.856574	32.848682
21-10-17 05:30	1	14.83024	31.322926	46.268456
21-10-17 05:40	1	5.7735085	13.245543	14.217199
21-10-17 05:50	1	0.0	42.720554	39.042156
21-10-17 06:00	1	0.0	31.805674	44.37862
21-10-17 06:10	1	7.669986	12.533676	15.555
21-10-17 06:20	1	0.0	12.73656	38.36061
21-10-17 06:30	1	32.441628	9.155625	41.26331
21-10-17 06:40	1	15.56778	1.1949999	15.544998
21-10-17 06:50	1	5.2835245	1.6899855	2.3899999
21-10-17 07:00	2	5.073493	0.0	0.0
21-10-17 07:10	2	17.788918	19.440573	0.0
21-10-17 07:20	2	4.0799856	0.0	2.3899999
21-10-17 07:30	2	0.0	16.049984	1.1949999
21-10-17 07:40	2	3.5900002	9.575	0.0
21-10-17 07:50	2	0.0	0.0	2.6721008
21-10-17 08:00	2	0.0	0.0	0.0
21-10-17 08:10	2	0.0	1.1999999	5.769971
21-10-17 08:20	2	0.0	1.2	11.541559
21-10-17 08:30	2	6.9685097	5.9799995	5.778508
21-10-17 08:40	2	0.0	0.0	2.3899999
21-10-17 08:50	2	0.0	0.0	0.0
21-10-17 09:00	2	4.084985	1.6935241	0.0
21-10-17 09:10	2	1.6935244	4.0849853	31.166544
21-10-17 09:20	2	0.0	0.0	0.0
21-10-17 09:30	2	1.1949999	4.7999997	21.355953
21-10-17 09:40	2	3.38351	1.2	2.4182336
21-10-17 09:50	2	0.0	1.1999999	4.7799997
21-10-17 10:00	2	2.3899999	0.0	27.372822
21-10-17 10:10	2	15.043042	14.225055	19.624985
21-10-17 10:20	2	12.533504	9.652006	16.02362
21-10-17 10:30	2	48.48661	35.34545	24.212595
21-10-17 10:40	2	15.833493	15.135099	30.586512
21-10-17 10:50	2	1.1949996	5.773508	0.0
21-10-17 11:00	2	0.0	0.0	0.0
21-10-17 11:10	2	6.9685097	1.1999999	2.39
21-10-17 11:20	2	1.1949999	1.1949999	0.0
21-10-17 11:30	2	2.3949997	0.0	0.0
21-10-17 11:40	2	3.5850003	0.0	5.274985
21-10-17 11:50	2	0.0	0.0	1.2
21-10-17 12:00	2	0.0	2.395	0.0
21-10-17 12:10	2	0.0	1.1999999	2.8935246
21-10-17 12:20	2	0.0	3.5949998	0.0
21-10-17 12:30	2	0.0	2.3900003	4.0799856
21-10-17 12:40	2	0.0	2.389999	1.1949999
21-10-17 12:50	2	1.1949997	1.1949999	0.0
21-10-17 13:00	2	6.257101	4.0935235	7.1700006
21-10-17 13:10	2	13.72153	7.7549157	0.0
21-10-17 13:20	2	3.5900006	0.0	1.1949998
21-10-17 13:30	2	0.0	3.5849998	0.0
21-10-17 13:40	2	3.5849998	0.0	0.0
21-10-17 13:50	2	2.3899999	1.1949997	2.3900006
21-10-17 14:00	2	0.0	8.365	0.0
21-10-17 14:10	2	2.3899999	3.5899997	0.0
21-10-17 14:20	2	0.0	4.3678656	0.0
21-10-17 14:30	2	2.3900003	0.0	0.0
21-10-17 14:40	2	4.78	1.6935246	0.0
21-10-17 14:50	2	0.0	0.0	0.0
21-10-17 15:00	2	0.0	5.7820497	0.0
21-10-17 15:10	2	0.0	1.1949999	0.0
21-10-17 15:20	2	0.0	0.0	0.0
21-10-17 15:30	2	0.0	1.1949999	0.0
21-10-17 15:40	2	0.0	0.0	0.0
21-10-17 15:50	2	7.1699996	1.1949998	3.5850003
21-10-17 16:00	2	5.76997	1.6935244	42.822006
21-10-17 16:10	2	7.1700006	0.0	9.842102
21-10-17 16:20	2	0.0	12.967047	0.0
21-10-17 16:30	2	0.0	6.2593412	5.9749994
21-10-17 16:40	2	0.0	2.4	0.0
21-10-17 16:50	2	0.0	0.0	0.0
21-10-17 17:00	2	0.0	1.1950002	0.0
21-10-17 17:10	2	7.6685233	0.0	3.5849998
21-10-17 17:20	2	1.1949997	0.0	0.0
21-10-17 17:30	2	3.7836647	0.0	0.0
21-10-17 17:40	2	0.0	3.5900002	2.8849854
21-10-17 17:50	2	7.1699996	0.0	1.1949999
21-10-17 18:00	2	1.1949997	0.0	0.0
21-10-17 18:10	2	0.0	0.0	0.0
21-10-17 18:20	2	0.0	0.0	6.4749846
21-10-17 18:30	2	4.7799997	8.664341	9.35851
21-10-17 18:40	2	3.5849998	5.975	1.1949999
21-10-17 18:50	2	0.0	16.048525	0.0
21-10-17 19:00	2	0.0	20.224674	0.0
21-10-17 19:10	2	6.9720483	21.184725	13.94348
21-10-17 19:20	2	66.680115	34.849007	72.07545
21-10-17 19:30	2	19.70845	40.144676	18.515598
21-10-17 19:40	2	0.0	5.77851	23.487087
21-10-17 19:50	2	0.0	3.5850003	20.89653
21-10-17 20:00	2	0.0	3.3799706	31.940546
21-10-17 20:10	2	35.26345	8.375	12.93997
21-10-17 20:20	2	14.848524	1.6899855	23.286528
21-10-17 20:30	2	5.2785254	12.243493	2.39
21-10-17 20:40	2	16.038525	15.621546	8.163509
21-10-17 20:50	2	0.0	14.894083	0.0
21-10-17 21:00	2	2.8849847	10.091498	14.633494
21-10-17 21:10	2	1.1949999	1.6935246	4.7799997
21-10-17 21:20	2	3.5900002	8.868525	5.279986
21-10-17 21:30	2	14.632101	12.244954	14.92861
21-10-17 21:40	2	1.1949999	23.568628	11.540625
21-10-17 21:50	2	21.873646	43.261513	46.682823
21-10-17 22:00	2	5.77851	11.4536495	23.796515
21-10-17 22:10	2	0.0	19.14	34.250854
21-10-17 22:20	2	9.36351	10.341558	16.705503
21-10-17 22:30	2	0.0	0.0	3.269258
21-10-17 22:40	2	4.7850003	7.2528505	6.577317
21-10-17 22:50	2	10.56351	6.280574	17.925
21-10-17 23:00	2	16.114294	23.300068	1.1950003
21-10-17 23:10	2	24.275887	44.473476	17.52848
21-10-17 23:20	2	38.74278	80.694435	37.247547
21-10-17 23:30	2	31.15506	17.885204	11.0534935
21-10-17 23:40	2	10.063524	36.210754	7.1699996
21-10-17 23:50	2	70.1696	72.56645	41.23845
21-10-18 00:00	2	58.40799	90.26462	15.131559
21-10-18 00:10	2	42.640656	49.13401	14.437002
21-10-18 00:20	2	29.080496	43.797466	6.2621
21-10-18 00:30	2	1.6899855	15.339971	11.269986
21-10-18 00:40	2	8.375	56.935925	30.974304
21-10-18 00:50	2	3.5899994	48.00809	11.957176
21-10-18 01:00	2	23.083118	37.523663	38.591953
21-10-18 01:10	2	46.79992	62.279053	55.160828
21-10-18 01:20	2	36.615696	26.772156	25.966726
21-10-18 01:30	2	7.1699996	18.51653	12.949056
21-10-18 01:40	2	50.654125	19.914938	24.430693
21-10-18 01:50	2	19.21061	49.322575	65.388824
21-10-18 02:00	2	2.8849847	28.707392	46.95809
21-10-18 02:10	2	53.647713	45.32505	41.22423
21-10-18 02:20	2	45.47091	47.89599	40.329094
21-10-18 02:30	2	35.80384	46.173412	49.486427
21-10-18 02:40	2	15.822101	38.117485	5.2799845
21-10-18 02:50	2	16.044987	19.006674	9.35997
21-10-18 03:00	2	18.506529	6.4785247	17.325596
21-10-18 03:10	2	9.564999	2.3899987	18.088617
21-10-18 03:20	2	9.559999	36.65348	24.997133
21-10-18 03:30	2	6.7565603	19.287159	24.981363
21-10-18 03:40	2	2.3899999	37.442215	29.50556
21-10-18 03:50	2	13.437101	55.819336	53.23529
21-10-18 04:00	2	15.416516	31.740408	26.385082
21-10-18 04:10	2	62.402306	82.927185	46.09015
21-10-18 04:20	2	15.334967	43.34349	31.379953
21-10-18 04:30	2	25.303665	19.197786	0.0
21-10-18 04:40	2	48.30252	30.670197	4.362086
21-10-18 04:50	2	24.89997	24.020546	16.827003
21-10-18 05:00	2	24.991974	48.575233	22.018621
21-10-18 05:10	2	7.1800003	8.363636	1.6899855
21-10-18 05:20	2	42.225037	25.098637	29.649952
21-10-18 05:30	2	6.7650986	8.445607	15.127088
21-10-18 05:40	2	13.9351	2.3899999	1.1949999
21-10-18 05:50	2	40.005577	56.946777	74.956154
21-10-18 06:00	2	42.176598	28.361643	40.897163
21-10-18 06:10	2	7.1699996	36.2749	32.93869
21-10-18 06:20	2	0.0	45.329052	22.588661
21-10-18 06:30	2	7.456575	26.386545	10.56351
21-10-18 06:40	2	0.0	20.903608	0.0
21-10-18 06:50	2	0.0	0.0	2.3899999
21-10-18 07:00	3	6.9699707	3.1404414	5.0671005
21-10-18 07:10	3	1.1949999	4.8146577	6.261574
21-10-18 07:20	3	1.1949999	1.1950002	1.1949999
21-10-18 07:30	3	0.0	2.3899999	5.2785254
21-10-18 07:40	3	0.0	1.1949999	1.1950004
21-10-18 07:50	3	0.0	0.0	2.8849847
21-10-18 08:00	3	0.0	2.8885245	0.0
21-10-18 08:10	3	2.3899999	0.0	0.0
21-10-18 08:20	3	0.0	0.0	7.169999
21-10-18 08:30	3	0.0	0.0	6.469985
21-10-18 08:40	3	4.083524	2.8935242	4.0799847
21-10-18 08:50	3	1.1999999	0.0	2.3899999
21-10-18 09:00	3	0.0	0.0	33.46
21-10-18 09:10	3	1.2	0.0	7.1700006
21-10-18 09:20	3	0.0	0.0	0.0
21-10-18 09:30	3	11.959999	2.4	0.0
21-10-18 09:40	3	20.638494	1.1999999	0.0
21-10-18 09:50	3	0.0	1.2000002	10.054985
21-10-18 10:00	3	0.0	2.3999999	15.136559
21-10-18 10:10	3	4.7799993	4.785	20.203434
21-10-18 10:20	3	5.9749994	5.062101	11.044955
21-10-18 10:30	3	2.3899999	1.6935244	13.718676
21-10-18 10:40	3	7.1700006	4.0935245	15.050258
21-10-18 10:50	3	5.2749853	0.0	0.8731634
21-10-18 11:00	3	2.8849854	0.0	3.5850003
21-10-18 11:10	3	3.5850005	6.7740984	2.5120773
21-10-18 11:20	3	1.1950002	10.76	4.4614325
21-10-18 11:30	3	7.1699996	11.268524	0.0
21-10-18 11:40	3	0.0	5.2799854	1.1950004
21-10-18 11:50	3	2.3899999	2.8849854	1.195
21-10-18 12:00	3	3.5849998	1.1949999	0.0
21-10-18 12:10	3	5.773509	0.0	6.9720488
21-10-18 12:20	3	0.0	0.0	1.6935246
21-10-18 12:30	3	0.0	1.1949999	0.0
21-10-18 12:40	3	1.1950003	12.449986	4.088525
21-10-18 12:50	3	0.0	0.0	0.0
21-10-18 13:00	3	10.356561	2.395	3.584999
21-10-18 13:10	3	22.37711	0.0	4.7799997
21-10-18 13:20	3	2.3899999	0.0	0.0
21-10-18 13:30	3	2.3899999	1.1949999	1.195
21-10-18 13:40	3	3.5849998	1.1950003	1.1949999
21-10-18 13:50	3	0.0	0.0	0.0
21-10-18 14:00	3	0.0	0.0	0.0
21-10-18 14:10	3	0.0	8.868524	0.0
21-10-18 14:20	3	0.0	9.367048	7.1699996
21-10-18 14:30	3	0.0	0.0	0.0
21-10-18 14:40	3	0.0	5.2835245	6.266574
21-10-18 14:50	3	0.0	5.9799995	17.819052
21-10-18 15:00	3	0.0	1.1949999	5.3531485
21-10-18 15:10	3	0.0	5.985001	1.6935244
21-10-18 15:20	3	0.0	1.1949999	0.0
21-10-18 15:30	3	0.0	0.0	1.1999999
21-10-18 15:40	3	1.1949999	0.0	1.1949999
21-10-18 15:50	3	2.3899999	0.0	5.080573
21-10-18 16:00	3	0.0	3.5850003	4.084985
21-10-18 16:10	3	0.0	2.3899999	0.0
21-10-18 16:20	3	0.0	0.0	0.0
21-10-18 16:30	3	0.0	0.0	3.0493102
21-10-18 16:40	3	0.0	4.7799997	5.31569
21-10-18 16:50	3	0.0	2.39	1.1949997
21-10-18 17:00	3	0.0	15.534999	2.8849847
21-10-18 17:10	3	0.0	5.839366	0.0
21-10-18 17:20	3	7.475572	0.64061844	1.6899853
21-10-18 17:30	3	0.0	0.0	0.0
21-10-18 17:40	3	0.0	2.3899999	1.1949999
21-10-18 17:50	3	0.0	0.0	2.3900003
21-10-18 18:00	3	2.3999999	1.6899855	0.0
21-10-18 18:10	3	1.1949999	4.1434603	0.0
21-10-18 18:20	3	4.0799847	0.63653946	0.0
21-10-18 18:30	3	0.0	4.7850003	4.7799993
21-10-18 18:40	3	4.7849994	0.0	0.0
21-10-18 18:50	3	0.0	1.1949999	0.0
21-10-18 19:00	3	6.7600975	3.5849998	24.49699
21-10-18 19:10	3	26.267902	3.383508	42.494057
21-10-18 19:20	3	22.996574	13.932085	35.255596
21-10-18 19:30	3	7.463495	13.2315445	29.045818
21-10-18 19:40	3	27.177952	29.35767	45.16863
21-10-18 19:50	3	19.140001	41.80706	37.04206
21-10-18 20:00	3	3.5849998	3.5849998	3.5849998
21-10-18 20:10	3	1.1949998	24.923237	4.084985
21-10-18 20:20	3	1.6899855	0.0	0.0
21-10-18 20:30	3	1.1949999	7.2470713	0.0
21-10-18 20:40	3	5.9749994	0.0	4.0835238
21-10-18 20:50	3	2.8849847	1.195	2.3950002
21-10-18 21:00	3	16.33348	0.0	8.164969
21-10-18 21:10	3	3.595	9.359971	6.9649706
21-10-18 21:20	3	14.218134	19.333668	1.1949998
21-10-18 21:30	3	21.323507	20.437004	19.715069
21-10-18 21:40	3	9.363508	23.723509	21.187792
21-10-18 21:50	3	0.0	4.5785074	5.773509
21-10-18 22:00	3	4.7799993	2.39	0.0
21-10-18 22:10	3	17.511559	4.7949996	3.5849996
21-10-18 22:20	3	26.469852	1.1949998	0.0
21-10-18 22:30	3	7.6735253	17.106657	14.634954
21-10-18 22:40	3	10.054985	15.826574	19.91994
21-10-18 22:50	3	20.205584	22.500751	12.43524
21-10-18 23:00	3	27.382818	6.4835253	4.7850003
21-10-18 23:10	3	11.068495	23.70497	5.066574
21-10-18 23:20	3	32.367985	66.231895	51.96411
21-10-18 23:30	3	37.047005	54.91335	17.523483
21-10-18 23:40	3	49.550728	48.691643	14.92153
21-10-18 23:50	3	21.40213	28.35525	2.3950005
21-10-19 00:00	3	17.032034	38.91068	11.44865
21-10-19 00:10	3	14.921936	37.010983	33.410126
21-10-19 00:20	3	32.73541	35.820984	52.122383
21-10-19 00:30	3	61.270966	100.50164	57.031464
21-10-19 00:40	3	35.02865	58.821404	69.65769
21-10-19 00:50	3	48.409565	30.170212	25.187069
21-10-19 01:00	3	0.0	10.845083	4.079985
21-10-19 01:10	3	2.3900003	13.448492	30.228088
21-10-19 01:20	3	1.1949996	18.095005	21.530064
21-10-19 01:30	3	8.659955	10.045239	33.85212
21-10-19 01:40	3	13.516657	8.659956	61.532753
21-10-19 01:50	3	7.1137886	12.036545	46.618374
21-10-19 02:00	3	11.61323	17.881191	44.986702
21-10-19 02:10	3	56.44389	36.5633	19.702055
21-10-19 02:20	3	17.523476	27.592005	9.858496
21-10-19 02:30	3	15.124326	23.578104	0.0
21-10-19 02:40	3	42.3872	64.62422	45.711426
21-10-19 02:50	3	35.333076	39.923656	31.47229
21-10-19 03:00	3	21.82067	22.028395	23.958105
21-10-19 03:10	3	34.842953	45.88346	2.395
21-10-19 03:20	3	3.5899994	17.927174	0.0
21-10-19 03:30	3	45.612156	23.99707	0.0
21-10-19 03:40	3	34.052055	46.185234	8.568666
21-10-19 03:50	3	12.523674	13.022199	8.654955
21-10-19 04:00	3	12.803015	22.588133	4.5785093
21-10-19 04:10	3	12.87646	4.785001	19.220087
21-10-19 04:20	3	5.561559	14.221517	12.040609
21-10-19 04:30	3	21.8915	43.50065	20.648355
21-10-19 04:40	3	6.474984	62.544518	45.272797
21-10-19 04:50	3	28.369091	13.441574	36.51954
21-10-19 05:00	3	31.183462	43.993187	33.64855
21-10-19 05:10	3	17.433651	26.598492	22.096375
21-10-19 05:20	3	39.942413	44.065044	31.247158
21-10-19 05:30	3	54.54113	56.411285	16.823465
21-10-19 05:40	3	54.055004	72.65397	52.27179
21-10-19 05:50	3	31.191406	42.219563	32.843353
21-10-19 06:00	3	4.7799997	11.338608	21.982727
21-10-19 06:10	3	8.986619	16.22865	9.849955
21-10-19 06:20	3	7.834925	42.649517	35.173622
21-10-19 06:30	3	21.405054	39.418434	21.109941
21-10-19 06:40	3	1.1949999	16.323477	5.9800005
21-10-19 06:50	3	0.0	0.0	0.0
21-10-19 07:00	4	38.616753	23.014957	32.370537
21-10-19 07:10	4	17.010212	2.3899999	13.443492
21-10-19 07:20	4	1.1949999	0.0	0.0
21-10-19 07:30	4	0.0	0.0	0.0
21-10-19 07:40	4	4.312794	1.689985	4.5842805
21-10-19 07:50	4	1.1949999	0.0	4.7777696
21-10-19 08:00	4	0.0	1.1949999	0.0
21-10-19 08:10	4	2.6765745	1.1949999	0.0
21-10-19 08:20	4	1.2	0.0	0.0
21-10-19 08:30	4	0.0	0.0	0.0
21-10-19 08:40	4	0.0	0.0	0.0
21-10-19 08:50	4	0.0	1.6899855	0.0
21-10-19 09:00	4	3.5900006	0.0	6.9649696
21-10-19 09:10	4	11.458652	6.2720327	18.520529
21-10-19 09:20	4	30.35111	31.46696	40.109745
21-10-19 09:30	4	50.8736	29.147888	73.48515
21-10-19 09:40	4	34.85663	14.920069	40.202843
21-10-19 09:50	4	9.368509	30.577692	20.699106
21-10-19 10:00	4	43.28618	26.899311	49.987026
21-10-19 10:10	4	0.0	22.877934	36.251343
21-10-19 10:20	4	1.1949999	8.167048	9.763665
21-10-19 10:30	4	2.3899999	1.1949999	5.975
21-10-19 10:40	4	7.1800003	7.673524	1.1950002
21-10-19 10:50	4	0.0	1.1949999	8.6471
21-10-19 11:00	4	5.77997	2.3899999	5.975
21-10-19 11:10	4	0.0	0.0	2.3899999
21-10-19 11:20	4	0.0	0.0	0.0
21-10-19 11:30	4	0.0	0.0	0.0
21-10-19 11:40	4	0.0	6.760099	0.007812778
21-10-19 11:50	4	4.78	4.088525	5.967187
21-10-19 12:00	4	3.5849998	2.3999996	4.7297406
21-10-19 12:10	4	4.7799997	2.4	2.4402592
21-10-19 12:20	4	7.1700006	2.4000003	0.0
21-10-19 12:30	4	0.0	0.0	1.1949996
21-10-19 12:40	4	1.1949999	7.4593406	0.0
21-10-19 12:50	4	3.5849996	0.0	1.1949999
21-10-19 13:00	4	0.0	0.0	6.9820495
21-10-19 13:10	4	0.0	1.1949999	5.2835245
21-10-19 13:20	4	0.0	3.5849998	4.583508
21-10-19 13:30	4	0.0	3.5849996	10.754998
21-10-19 13:40	4	6.9649706	1.6935247	3.5849996
21-10-19 13:50	4	0.0	0.0	0.0
21-10-19 14:00	4	0.0	0.0	1.195
21-10-19 14:10	4	0.0	1.1999998	0.0
21-10-19 14:20	4	0.0	1.6935247	1.1949998
21-10-19 14:30	4	0.0	6.000001	0.0
21-10-19 14:40	4	4.7799997	0.0	0.0
21-10-19 14:50	4	0.0	0.0	0.0
21-10-19 15:00	4	2.3899999	2.3899999	4.7799993
21-10-19 15:10	4	0.0	1.4885087	2.1452231
21-10-19 15:20	4	2.3899999	0.90149146	3.6332867
21-10-19 15:30	4	0.0	7.1699996	0.0
21-10-19 15:40	4	0.0	0.0	2.3900006
21-10-19 15:50	4	0.0	0.0	0.0
21-10-19 16:00	4	7.669986	2.6743407	1.6899855
21-10-19 16:10	4	0.0	1.2	0.0
21-10-19 16:20	4	7.664984	7.1899996	0.0
21-10-19 16:30	4	7.669986	0.0	1.1949999
21-10-19 16:40	4	3.5850003	1.2	1.195
21-10-19 16:50	4	3.383508	5.985	0.0
21-10-19 17:00	4	0.0	0.0	0.0
21-10-19 17:10	4	4.785001	0.0	8.859983
21-10-19 17:20	4	0.0	9.559999	14.456388
21-10-19 17:30	4	0.0	0.0	0.0
21-10-19 17:40	4	0.0	8.859985	0.0
21-10-19 17:50	4	0.0	0.7375283	0.0
21-10-19 18:00	4	0.0	0.45747146	12.255573
21-10-19 18:10	4	3.8765748	7.1700006	1.689985
21-10-19 18:20	4	2.39	0.0	0.0
21-10-19 18:30	4	8.159971	14.213661	0.0
21-10-19 18:40	4	0.0	1.1949999	0.0
21-10-19 18:50	4	0.0	0.0	1.6899855
21-10-19 19:00	4	0.0	2.3899999	0.0
21-10-19 19:10	4	11.949999	3.5849998	40.487415
21-10-19 19:20	4	20.2072	7.1699996	42.658363
21-10-19 19:30	4	38.21119	64.11538	23.024353
21-10-19 19:40	4	12.317186	26.683573	27.66069
21-10-19 19:50	4	10.554972	14.4220705	12.248493
21-10-19 20:00	4	0.0	0.0	1.6899855
21-10-19 20:10	4	0.0	2.8849854	1.6935247
21-10-19 20:20	4	2.3950002	9.354971	0.0
21-10-19 20:30	4	7.6749854	7.1700006	5.7699704
21-10-19 20:40	4	4.084985	12.444985	5.9749994
21-10-19 20:50	4	13.448492	19.912018	5.9749994
21-10-19 21:00	4	2.6721017	19.491413	14.428464
21-10-19 21:10	4	18.425701	58.19914	30.756947
21-10-19 21:20	4	23.018494	48.76648	19.713451
21-10-19 21:30	4	16.32994	23.577696	24.068462
21-10-19 21:40	4	2.3899999	11.023526	18.910753
21-10-19 21:50	4	1.1949999	6.501574	6.2571006
21-10-19 22:00	4	9.565001	5.98	11.333674
21-10-19 22:10	4	21.80713	4.7850003	6.9699697
21-10-19 22:20	4	6.6983595	36.22306	12.736559
21-10-19 22:30	4	43.00033	49.422474	26.170578
21-10-19 22:40	4	2.6721008	31.427807	17.601643
21-10-19 22:50	4	5.9850006	8.164971	3.5900002
21-10-19 23:00	4	17.517086	33.799812	9.358507
21-10-19 23:10	4	19.818653	2.8885245	4.079985
21-10-19 23:20	4	0.0	29.175394	1.1949999
21-10-19 23:30	4	44.296635	32.05318	35.69275
21-10-19 23:40	4	36.916	26.59375	7.456575
21-10-19 23:50	4	42.447014	39.390354	21.596546
21-10-20 00:00	4	20.690567	39.037884	26.183594
21-10-20 00:10	4	37.358025	47.08143	43.007908
21-10-20 00:20	4	34.513725	33.2148	25.431273
21-10-20 00:30	4	15.160251	29.561642	12.962049
21-10-20 00:40	4	20.495697	12.435239	53.9638
21-10-20 00:50	4	4.785	18.108541	32.76229
21-10-20 01:00	4	0.0	43.11087	8.869985
21-10-20 01:10	4	9.64561	19.165583	14.498781
21-10-20 01:20	4	28.736841	64.12901	59.281654
21-10-20 01:30	4	12.330038	21.401516	34.146137
21-10-20 01:40	4	22.603592	7.955626	39.820034
21-10-20 01:50	4	25.96217	14.220581	70.57719
21-10-20 02:00	4	30.266659	23.834185	39.514217
21-10-20 02:10	4	28.638226	55.066246	25.97633
21-10-20 02:20	4	19.318663	45.970734	0.0
21-10-20 02:30	4	12.148664	9.36851	0.0
21-10-20 02:40	4	18.50507	45.717945	0.0
21-10-20 02:50	4	37.51704	77.13933	5.7835093
21-10-20 03:00	4	16.832005	17.01875	9.36497
21-10-20 03:10	4	48.642563	33.828377	42.793713
21-10-20 03:20	4	29.981546	57.220654	13.436574
21-10-20 03:30	4	17.019955	47.380764	28.93724
21-10-20 03:40	4	46.09552	54.801228	53.03286
21-10-20 03:50	4	66.799805	65.692665	19.01766
21-10-20 04:00	4	46.88055	25.04485	66.16216
21-10-20 04:10	4	62.76872	31.981709	17.033497
21-10-20 04:20	4	5.7735076	15.627001	5.066573
21-10-20 04:30	4	26.668118	1.6935244	6.268495
21-10-20 04:40	4	6.0556097	13.730069	43.023678
21-10-20 04:50	4	10.559972	12.038625	25.189926
21-10-20 05:00	4	36.244102	44.815628	31.956488
21-10-20 05:10	4	1.1949999	44.07266	64.61627
21-10-20 05:20	4	84.03072	39.789085	69.60253
21-10-20 05:30	4	15.246455	40.69184	30.75025
21-10-20 05:40	4	57.04119	60.112316	35.11519
21-10-20 05:50	4	68.18438	40.883953	62.937683
21-10-20 06:00	4	11.753506	58.01828	42.024933
21-10-20 06:10	4	39.966896	86.804	60.570015
21-10-20 06:20	4	11.240241	43.705154	24.98766
21-10-20 06:30	4	4.7850003	44.980766	63.97566
21-10-20 06:40	4	7.175	24.712017	33.85004
21-10-20 06:50	4	0.0	1.6935246	11.949999
21-10-20 07:00	5	21.602072	6.479985	32.166973
21-10-20 07:10	5	14.848524	18.030544	11.249985
21-10-20 07:20	5	8.365001	0.0	11.046574
21-10-20 07:30	5	0.0	2.3950002	0.0
21-10-20 07:40	5	0.0	1.9231386	0.0
21-10-20 07:50	5	0.0	2.4389472	2.3899999
21-10-20 08:00	5	2.395	0.0	0.0
21-10-20 08:10	5	1.1949999	0.0	0.0
21-10-20 08:20	5	2.6765745	0.0	2.3899999
21-10-20 08:30	5	1.1949999	2.8885245	0.0
21-10-20 08:40	5	2.8849845	7.1799994	6.9649706
21-10-20 08:50	5	1.689985	3.5900002	1.1949999
21-10-20 09:00	5	0.0	0.0	0.0
21-10-20 09:10	5	12.248495	12.463524	0.0
21-10-20 09:20	5	5.073495	8.868525	0.0
21-10-20 09:30	5	24.226273	2.8935242	0.0
21-10-20 09:40	5	23.783133	0.0	0.0
21-10-20 09:50	5	0.0	1.1949999	1.1949997
21-10-20 10:00	5	10.34656	0.0	1.1950004
21-10-20 10:10	5	0.0	0.0	1.1949999
21-10-20 10:20	5	0.0	2.3899999	11.583812
21-10-20 10:30	5	0.0	1.1949999	7.424783
21-10-20 10:40	5	0.0	1.6935244	9.150099
21-10-20 10:50	5	0.0	1.1949999	5.7749705
21-10-20 11:00	5	0.0	4.7849994	0.0
21-10-20 11:10	5	3.5849998	4.088525	8.6621
21-10-20 11:20	5	0.0	6.2805734	0.0
21-10-20 11:30	5	0.0	10.258651	4.079985
21-10-20 11:40	5	1.1949997	4.088525	1.1949999
21-10-20 11:50	5	3.383508	11.898777	1.1949999
21-10-20 12:00	5	5.473651	13.809056	0.0
21-10-20 12:10	5	0.0	1.6899855	0.0
21-10-20 12:20	5	0.0	0.0	0.0
21-10-20 12:30	5	0.0	1.1949999	0.0
21-10-20 12:40	5	0.0	0.0	0.0
21-10-20 12:50	5	0.0	4.0885234	2.39
21-10-20 13:00	5	0.0	0.0	1.1949997
21-10-20 13:10	5	3.8715744	2.395	0.0
21-10-20 13:20	5	5.975	0.0	2.3899999
21-10-20 13:30	5	4.7799997	0.0	0.0
21-10-20 13:40	5	0.0	1.1949999	0.0
21-10-20 13:50	5	3.8765748	2.3949995	2.8849854
21-10-20 14:00	5	4.088525	0.0	5.9749994
21-10-20 14:10	5	8.868525	0.0	0.0
21-10-20 14:20	5	0.0	0.0	0.0
21-10-20 14:30	5	0.0	3.6	0.0
21-10-20 14:40	5	0.0	1.6935247	0.0
21-10-20 14:50	5	2.3899999	1.1949999	0.0
21-10-20 15:00	5	0.0	0.0	0.0
21-10-20 15:10	5	0.0	11.258524	1.1949996
21-10-20 15:20	5	0.0	2.3899999	1.1949997
21-10-20 15:30	5	1.1949997	7.6735244	0.0
21-10-20 15:40	5	0.0	1.1999999	0.0
21-10-20 15:50	5	0.0	1.1949999	0.0
21-10-20 16:00	5	7.1699996	1.6935241	0.0
21-10-20 16:10	5	0.0	2.8885245	1.6899853
21-10-20 16:20	5	0.0	6.982049	0.0
21-10-20 16:30	5	1.1950002	1.1949999	1.6899855
21-10-20 16:40	5	1.1949999	0.0	1.1949999
21-10-20 16:50	5	2.3899999	0.0	0.0
21-10-20 17:00	5	6.268495	1.2000003	0.0
21-10-20 17:10	5	0.0	2.8935244	0.0
21-10-20 17:20	5	0.0	0.0	0.0
21-10-20 17:30	5	0.0	0.0	0.0
21-10-20 17:40	5	2.3899996	1.1999999	0.0
21-10-20 17:50	5	1.6935244	2.395	0.0
21-10-20 18:00	5	0.0	0.0	3.8671012
21-10-20 18:10	5	2.8899856	2.3899999	11.060575
21-10-20 18:20	5	0.0	2.8849854	2.3899996
21-10-20 18:30	5	0.0	0.0	0.0
21-10-20 18:40	5	0.0	0.0	2.0729146
21-10-20 18:50	5	1.1949997	5.9850006	33.537106
21-10-20 19:00	5	16.73	5.9749994	30.501846
21-10-20 19:10	5	21.776108	1.6935241	16.650333
21-10-20 19:20	5	33.06984	31.92857	30.524149
21-10-20 19:30	5	1.0301725	0.0	1.1950002
21-10-20 19:40	5	2.8849847	0.0	15.56778
21-10-20 19:50	5	4.78	2.3899999	2.8885245
21-10-20 20:00	5	1.195	0.0	0.0
21-10-20 20:10	5	4.7799997	7.251546	0.0
21-10-20 20:20	5	1.1949998	6.4749846	1.1949997
21-10-20 20:30	5	13.143636	7.001526	0.0
21-10-20 20:40	5	14.649881	40.570915	6.06139
21-10-20 20:50	5	18.005339	21.10494	8.384999
21-10-20 21:00	5	0.0	10.140068	0.0
21-10-20 21:10	5	4.5749702	15.339969	11.259985
21-10-20 21:20	5	5.279985	18.704258	24.28625
21-10-20 21:30	5	16.624897	5.0621014	6.9649696
21-10-20 21:40	5	3.5849996	8.658494	4.7799997
21-10-20 21:50	5	35.420082	26.672184	32.445534
21-10-20 22:00	5	52.387886	62.294212	40.746254
21-10-20 22:10	5	78.60063	52.096302	42.82643
21-10-20 22:20	5	20.063099	68.763084	36.82579
21-10-20 22:30	5	8.442072	14.425611	25.191544
21-10-20 22:40	5	12.957048	20.007105	3.5849998
21-10-20 22:50	5	5.507795	35.167164	3.265309
21-10-20 23:00	5	0.0	11.258524	10.8882
21-10-20 23:10	5	8.365	8.369999	2.3899999
21-10-20 23:20	5	11.955	15.330225	1.1949999
21-10-20 23:30	5	8.868525	37.422283	0.0
21-10-20 23:40	5	32.86699	42.315575	11.7499695
21-10-20 23:50	5	42.693455	40.099506	10.836545
21-10-21 00:00	5	33.228714	32.736584	13.438492
21-10-21 00:10	5	38.866264	49.381348	33.563465
21-10-21 00:20	5	14.178923	51.05218	17.105722
21-10-21 00:30	5	33.651474	19.417288	12.449985
21-10-21 00:40	5	37.594345	63.421387	26.68842
21-10-21 00:50	5	17.74351	40.564823	39.63078
21-10-21 01:00	5	23.587627	34.9137	31.540035
21-10-21 01:10	5	0.0	1.1949999	19.700916
21-10-21 01:20	5	16.933666	12.944969	17.024954
21-10-21 01:30	5	0.0	1.6935247	15.832103
21-10-21 01:40	5	6.474987	4.7850003	15.537173
21-10-21 01:50	5	8.859985	10.35348	48.345806
21-10-21 02:00	5	39.921425	78.923645	77.06836
21-10-21 02:10	5	76.27858	69.59535	44.920784
21-10-21 02:20	5	54.37146	48.483788	31.301355
21-10-21 02:30	5	25.967169	28.470942	41.15362
21-10-21 02:40	5	8.450609	44.19231	10.764999
21-10-21 02:50	5	15.838495	4.079985	4.0799856
21-10-21 03:00	5	57.91633	42.565926	17.033495
21-10-21 03:10	5	37.687847	54.74459	28.78851
21-10-21 03:20	5	35.362694	27.1721	40.448143
21-10-21 03:30	5	21.318508	24.567139	67.797615
21-10-21 03:40	5	36.35301	18.228495	19.721375
21-10-21 03:50	5	35.053577	48.579144	20.402073
21-10-21 04:00	5	86.67141	47.54178	14.435611
21-10-21 04:10	5	41.5889	43.11573	19.917019
21-10-21 04:20	5	30.86575	13.938479	34.08785
21-10-21 04:30	5	31.542042	20.323635	15.147018
21-10-21 04:40	5	34.309868	37.41055	42.032787
21-10-21 04:50	5	21.891659	65.103836	56.269768
21-10-21 05:00	5	11.324203	5.562866	40.23034
21-10-21 05:10	5	32.274998	17.042034	19.512117
21-10-21 05:20	5	18.730558	23.71851	21.618465
21-10-21 05:30	5	45.61855	43.99116	78.512474
21-10-21 05:40	5	38.69564	59.20774	36.98329
21-10-21 05:50	5	20.113836	21.596546	16.038525
21-10-21 06:00	5	31.593021	38.427773	14.853523
21-10-21 06:10	5	9.624953	38.02244	39.67342
21-10-21 06:20	5	not_recorded	not_recorded	not_recorded
21-10-21 06:30	5	not_recorded	not_recorded	not_recorded
21-10-21 06:40	5	not_recorded	not_recorded	not_recorded
21-10-21 06:50	5	not_recorded	not_recorded	not_recorded
