# Supplementary material for: Rodent home cage monitoring for preclinical safety pharmacology assessment: results of a multi-company validation evaluating nonclinical and clinical data from three compounds
Source: Front Toxicol. 2025 Nov 5;7:1655330. doi: 10.3389/ftox.2025.1655330 (PMC12626872; doi:10.3389/ftox.2025.1655330)
Supplement: Supplementary file 1 [file DataSheet1.zip › AZ/AZ_Distance_8.5_Cage-1.csv]

timestamp	day_index	985141003627878	985141003627879	985141003627880
21-10-01 07:00	-4	not_recorded	not_recorded	not_recorded
21-10-01 07:10	-4	not_recorded	not_recorded	not_recorded
21-10-01 07:20	-4	not_recorded	not_recorded	not_recorded
21-10-01 07:30	-4	not_recorded	not_recorded	not_recorded
21-10-01 07:40	-4	not_recorded	not_recorded	not_recorded
21-10-01 07:50	-4	not_recorded	not_recorded	not_recorded
21-10-01 08:00	-4	not_recorded	not_recorded	not_recorded
21-10-01 08:10	-4	not_recorded	not_recorded	not_recorded
21-10-01 08:20	-4	not_recorded	not_recorded	not_recorded
21-10-01 08:30	-4	not_recorded	not_recorded	not_recorded
21-10-01 08:40	-4	not_recorded	not_recorded	not_recorded
21-10-01 08:50	-4	not_recorded	not_recorded	not_recorded
21-10-01 09:00	-4	not_recorded	not_recorded	not_recorded
21-10-01 09:10	-4	not_recorded	not_recorded	not_recorded
21-10-01 09:20	-4	not_recorded	not_recorded	not_recorded
21-10-01 09:30	-4	not_recorded	not_recorded	not_recorded
21-10-01 09:40	-4	not_recorded	not_recorded	not_recorded
21-10-01 09:50	-4	0.0	0.0	0.0
21-10-01 10:00	-4	63.406532	41.460094	31.105001
21-10-01 10:10	-4	36.826714	66.60895	46.301945
21-10-01 10:20	-4	6.469986	2.3899999	9.367048
21-10-01 10:30	-4	0.0	12.532834	0.0
21-10-01 10:40	-4	10.054985	8.168509	0.0
21-10-01 10:50	-4	5.2849855	15.815737	0.0
21-10-01 11:00	-4	0.0	4.7799997	2.39
21-10-01 11:10	-4	0.0	0.0	3.5950005
21-10-01 11:20	-4	6.469985	0.0	0.0
21-10-01 11:30	-4	0.0	0.0	0.0
21-10-01 11:40	-4	0.0	0.0	6.479985
21-10-01 11:50	-4	0.0	0.0	0.0
21-10-01 12:00	-4	1.1949999	0.0	3.3870482
21-10-01 12:10	-4	0.0	0.0	0.0
21-10-01 12:20	-4	0.0	0.0	0.0
21-10-01 12:30	-4	1.1949999	0.0	0.0
21-10-01 12:40	-4	0.0	0.0	0.0
21-10-01 12:50	-4	9.373509	0.0	2.3899999
21-10-01 13:00	-4	3.5850005	2.395	0.0
21-10-01 13:10	-4	0.0	0.0	0.0
21-10-01 13:20	-4	3.8721008	31.198465	2.3899999
21-10-01 13:30	-4	1.6935241	0.0	2.3899999
21-10-01 13:40	-4	2.395	2.172323	1.1949999
21-10-01 13:50	-4	2.3899999	2.607676	0.0
21-10-01 14:00	-4	0.0	0.0	8.654341
21-10-01 14:10	-4	9.354971	3.5899997	4.083524
21-10-01 14:20	-4	12.031545	0.0	1.6935246
21-10-01 14:30	-4	24.008465	5.4452085	10.069986
21-10-01 14:40	-4	7.9620194	3.4247773	8.016303
21-10-01 14:50	-4	0.0	0.0	0.123495474
21-10-01 15:00	-4	0.0	2.395	1.0715048
21-10-01 15:10	-4	0.0	3.5742233	0.0
21-10-01 15:20	-4	0.0	1.2257768	0.0
21-10-01 15:30	-4	0.0	1.1949999	2.3949997
21-10-01 15:40	-4	0.0	0.0	1.1949999
21-10-01 15:50	-4	0.0	7.6699867	10.752174
21-10-01 16:00	-4	7.2541504	1.1949999	0.0
21-10-01 16:10	-4	0.0	5.288525	0.0
21-10-01 16:20	-4	1.1949999	15.394795	7.6649857
21-10-01 16:30	-4	4.7850003	7.6145453	1.689985
21-10-01 16:40	-4	0.0	0.0	1.2000002
21-10-01 16:50	-4	5.2835245	9.862034	14.543666
21-10-01 17:00	-4	0.0	0.0	0.0
21-10-01 17:10	-4	0.0	1.1949999	2.39
21-10-01 17:20	-4	0.0	0.0	0.0
21-10-01 17:30	-4	5.782049	0.0	0.13710746
21-10-01 17:40	-4	2.8885243	5.7749705	2.7514167
21-10-01 17:50	-4	1.6935246	0.0	0.0
21-10-01 18:00	-4	9.372049	0.0	2.3899999
21-10-01 18:10	-4	10.836331	1.1949999	0.0
21-10-01 18:20	-4	30.988087	3.5899997	2.3950002
21-10-01 18:30	-4	19.509033	15.133479	2.4
21-10-01 18:40	-4	10.133674	4.7799997	2.4
21-10-01 18:50	-4	2.3900003	33.302048	1.6935246
21-10-01 19:00	-4	1.1949999	19.91656	11.331443
21-10-01 19:10	-4	0.0	6.9699697	0.0
21-10-01 19:20	-4	0.0	2.3899999	0.0
21-10-01 19:30	-4	0.0	0.0	5.777049
21-10-01 19:40	-4	2.6721017	0.0	0.0
21-10-01 19:50	-4	0.0	0.0	4.083524
21-10-01 20:00	-4	7.081481	2.3900003	0.0
21-10-01 20:10	-4	22.795694	35.943718	23.866756
21-10-01 20:20	-4	18.0464	39.130043	7.1800003
21-10-01 20:30	-4	4.312795	16.305704	3.5849998
21-10-01 20:40	-4	5.9800005	9.57	4.0799856
21-10-01 20:50	-4	0.0	7.6685243	0.0
21-10-01 21:00	-4	2.3899999	4.7799997	13.0291195
21-10-01 21:10	-4	2.3899999	5.975001	2.3949997
21-10-01 21:20	-4	7.457101	8.869986	1.1949997
21-10-01 21:30	-4	5.975	16.53497	8.445608
21-10-01 21:40	-4	21.43544	6.75656	3.5900002
21-10-01 21:50	-4	15.544998	24.78087	8.16351
21-10-01 22:00	-4	13.927086	23.364693	14.425084
21-10-01 22:10	-4	5.557086	17.0221	0.0
21-10-01 22:20	-4	21.68122	18.924969	26.622126
21-10-01 22:30	-4	2.6721008	22.50497	2.3899999
21-10-01 22:40	-4	20.152752	5.9799995	25.207851
21-10-01 22:50	-4	20.4893	25.406574	32.16859
21-10-01 23:00	-4	21.60785	24.196514	0.0
21-10-01 23:10	-4	2.39	9.768667	8.657102
21-10-01 23:20	-4	32.248745	10.26219	8.375
21-10-01 23:30	-4	24.496529	55.161934	35.47348
21-10-01 23:40	-4	21.592258	14.238365	2.3999999
21-10-01 23:50	-4	42.73135	34.07215	11.259985
21-10-02 00:00	-4	15.329969	35.746513	28.08199
21-10-02 00:10	-4	34.919937	56.113415	7.175
21-10-02 00:20	-4	49.066982	19.332785	61.723614
21-10-02 00:30	-4	27.878576	14.426544	30.855896
21-10-02 00:40	-4	39.64499	0.0	36.45083
21-10-02 00:50	-4	42.05089	11.540625	41.06894
21-10-02 01:00	-4	26.87153	17.51656	11.249985
21-10-02 01:10	-4	32.92205	28.881124	41.410927
21-10-02 01:20	-4	40.515053	36.85047	33.861595
21-10-02 01:30	-4	42.00216	39.05494	16.8118
21-10-02 01:40	-4	4.7799997	26.103512	33.647865
21-10-02 01:50	-4	12.74848	10.059984	27.653774
21-10-02 02:00	-4	32.92113	14.849985	27.15357
21-10-02 02:10	-4	39.738136	2.39	30.253647
21-10-02 02:20	-4	18.205738	3.5900002	4.7849994
21-10-02 02:30	-4	21.806574	1.1949999	10.00199
21-10-02 02:40	-4	8.434528	1.195	15.597995
21-10-02 02:50	-4	19.022228	8.37	0.0
21-10-02 03:00	-4	41.018646	0.0	1.1949998
21-10-02 03:10	-4	18.506529	2.3899992	5.9799995
21-10-02 03:20	-4	4.779999	11.95	0.0
21-10-02 03:30	-4	16.359262	15.733665	6.76156
21-10-02 03:40	-4	14.395146	18.128666	3.5849998
21-10-02 03:50	-4	40.90876	9.842102	10.76
21-10-02 04:00	-4	21.752766	29.443909	6.7027946
21-10-02 04:10	-4	36.061237	28.00184	26.489742
21-10-02 04:20	-4	53.584877	11.975	27.478485
21-10-02 04:30	-4	20.19782	2.3899999	17.033495
21-10-02 04:40	-4	50.694714	7.6685247	45.25851
21-10-02 04:50	-4	64.17953	65.544266	75.36595
21-10-02 05:00	-4	15.913118	48.31882	29.80309
21-10-02 05:10	-4	4.0799856	20.10997	30.904652
21-10-02 05:20	-4	41.03312	19.907085	20.614958
21-10-02 05:30	-4	47.278374	35.66851	43.975857
21-10-02 05:40	-4	18.720098	21.529999	39.764957
21-10-02 05:50	-4	38.918076	30.759937	57.771503
21-10-02 06:00	-4	26.599955	26.88153	20.834986
21-10-02 06:10	-4	0.0	21.823496	10.845609
21-10-02 06:20	-4	4.7799997	1.195	13.444956
21-10-02 06:30	-4	26.804983	8.163508	45.88572
21-10-02 06:40	-4	38.70478	3.5900002	18.99366
21-10-02 06:50	-4	0.0	4.9786654	2.3899999
21-10-02 07:00	-3	0.0	19.12	16.602728
21-10-02 07:10	-3	4.0849853	3.5849998	2.3899996
21-10-02 07:20	-3	11.959999	17.038494	15.826574
21-10-02 07:30	-3	2.3899999	11.034275	0.0
21-10-02 07:40	-3	11.53994	0.0	0.49822196
21-10-02 07:50	-3	0.0	0.0	7.891778
21-10-02 08:00	-3	0.0	5.565099	9.345753
21-10-02 08:10	-3	0.0	0.0	0.0
21-10-02 08:20	-3	0.0	5.0665736	0.0
21-10-02 08:30	-3	0.0	0.0	3.3835082
21-10-02 08:40	-3	0.0	0.0	0.0
21-10-02 08:50	-3	0.0	0.0	7.86365
21-10-02 09:00	-3	0.0	2.6721013	0.0
21-10-02 09:10	-3	0.0	13.639986	7.6749854
21-10-02 09:20	-3	0.0	15.135098	0.0
21-10-02 09:30	-3	0.0	5.2785244	4.084985
21-10-02 09:40	-3	0.0	34.26848	0.0
21-10-02 09:50	-3	0.0	0.0	0.0
21-10-02 10:00	-3	0.0	0.0	0.0
21-10-02 10:10	-3	1.1949999	0.0	0.0
21-10-02 10:20	-3	0.0	0.0	0.0
21-10-02 10:30	-3	3.5849998	0.0	5.787049
21-10-02 10:40	-3	24.905685	10.064985	8.663492
21-10-02 10:50	-3	29.568563	27.37704	6.4699845
21-10-02 11:00	-3	36.538536	18.302193	24.279425
21-10-02 11:10	-3	6.261574	13.517191	7.952086
21-10-02 11:20	-3	10.345625	1.1949997	10.068525
21-10-02 11:30	-3	6.9785094	0.0	2.3900008
21-10-02 11:40	-3	7.185	3.5849998	5.9799986
21-10-02 11:50	-3	0.0	5.0805736	1.1949999
21-10-02 12:00	-3	0.0	1.1999998	0.0
21-10-02 12:10	-3	0.0	0.0	0.0
21-10-02 12:20	-3	0.0	1.2	0.0
21-10-02 12:30	-3	8.863524	4.7949996	0.0
21-10-02 12:40	-3	3.383508	0.0	0.0
21-10-02 12:50	-3	0.0	6.4749856	0.0
21-10-02 13:00	-3	0.0	6.9699707	0.0
21-10-02 13:10	-3	0.0	0.0	2.6765742
21-10-02 13:20	-3	0.0	0.0	1.1949999
21-10-02 13:30	-3	3.6	2.3899999	0.0
21-10-02 13:40	-3	0.0	0.0	0.0
21-10-02 13:50	-3	0.0	21.35351	0.0
21-10-02 14:00	-3	0.0	0.0	2.3899999
21-10-02 14:10	-3	2.4	0.0	0.0
21-10-02 14:20	-3	0.0	0.0	4.7799997
21-10-02 14:30	-3	0.0	0.0	0.0
21-10-02 14:40	-3	3.3835106	1.2	0.0
21-10-02 14:50	-3	2.3899999	0.0	0.0
21-10-02 15:00	-3	0.0	0.0	1.2000003
21-10-02 15:10	-3	0.0	4.0885243	3.872102
21-10-02 15:20	-3	19.70653	12.972049	3.5849998
21-10-02 15:30	-3	4.7899995	19.654987	0.0
21-10-02 15:40	-3	2.3950002	0.0	1.1949999
21-10-02 15:50	-3	4.7900004	2.8849854	0.91923076
21-10-02 16:00	-3	2.6721008	0.0	8.645769
21-10-02 16:10	-3	2.3899999	0.0	3.3835073
21-10-02 16:20	-3	0.0	3.7836652	1.1949998
21-10-02 16:30	-3	0.0	0.0	4.7799997
21-10-02 16:40	-3	0.0	9.655608	3.5849998
21-10-02 16:50	-3	0.0	6.4835243	0.0
21-10-02 17:00	-3	1.1949999	0.0	3.5849998
21-10-02 17:10	-3	0.0	0.0	1.6899853
21-10-02 17:20	-3	1.1949999	8.389999	1.1949999
21-10-02 17:30	-3	5.9900007	13.022726	4.0799847
21-10-02 17:40	-3	3.5999997	29.053646	4.78
21-10-02 17:50	-3	11.042102	6.4785247	8.945066
21-10-02 18:00	-3	0.0	6.488524	1.1949999
21-10-02 18:10	-3	1.1949999	9.599999	0.0
21-10-02 18:20	-3	3.5849998	11.0570345	1.2
21-10-02 18:30	-3	0.0	6.4835243	4.0835238
21-10-02 18:40	-3	8.163509	3.5849998	0.0
21-10-02 18:50	-3	4.7850003	1.1999999	4.785001
21-10-02 19:00	-3	1.6935244	7.4621	7.175
21-10-02 19:10	-3	21.11348	27.255268	18.30666
21-10-02 19:20	-3	27.794956	31.160864	33.36576
21-10-02 19:30	-3	25.185684	28.150217	3.5850005
21-10-02 19:40	-3	3.3948274	14.918676	2.395
21-10-02 19:50	-3	2.3899999	0.0	0.0
21-10-02 20:00	-3	15.534999	0.0	1.1949999
21-10-02 20:10	-3	4.78	2.6721013	9.358507
21-10-02 20:20	-3	1.1949999	2.3949997	1.1949999
21-10-02 20:30	-3	11.253525	5.9850006	1.1949998
21-10-02 20:40	-3	0.0	16.738293	7.1899996
21-10-02 20:50	-3	11.95	16.222843	8.17351
21-10-02 21:00	-3	6.4749846	27.58707	0.0
21-10-02 21:10	-3	0.0	7.184999	0.0
21-10-02 21:20	-3	0.0	2.3899999	0.0
21-10-02 21:30	-3	8.859984	3.5849998	13.436574
21-10-02 21:40	-3	15.545	15.121844	7.0607224
21-10-02 21:50	-3	21.18941	4.586763	1.3092773
21-10-02 22:00	-3	10.348478	30.716877	6.97351
21-10-02 22:10	-3	1.1949998	17.728508	7.459956
21-10-02 22:20	-3	11.819967	0.0	2.8899858
21-10-02 22:30	-3	4.312794	7.674985	3.783666
21-10-02 22:40	-3	5.2799845	3.5849998	2.3899999
21-10-02 22:50	-3	3.867101	26.268066	14.139971
21-10-02 23:00	-3	21.415913	47.59365	10.34848
21-10-02 23:10	-3	24.21454	8.864985	6.4749856
21-10-02 23:20	-3	2.3949997	35.27215	3.5900006
21-10-02 23:30	-3	15.539999	49.95148	3.5949998
21-10-02 23:40	-3	4.079985	17.224987	12.731558
21-10-02 23:50	-3	16.117056	58.237984	45.386196
21-10-03 00:00	-3	34.421486	65.5032	12.3186455
21-10-03 00:10	-3	14.337176	32.375607	5.773507
21-10-03 00:20	-3	20.628494	51.700737	24.285564
21-10-03 00:30	-3	25.922022	31.947104	41.050495
21-10-03 00:40	-3	38.77752	23.082712	9.763666
21-10-03 00:50	-3	38.17053	47.436604	26.593494
21-10-03 01:00	-3	33.635693	8.375001	22.867157
21-10-03 01:10	-3	36.52922	54.655804	58.618084
21-10-03 01:20	-3	20.318636	29.55335	22.605053
21-10-03 01:30	-3	35.61778	27.775402	28.568665
21-10-03 01:40	-3	53.07298	8.39	18.303577
21-10-03 01:50	-3	35.538563	21.610085	33.21819
21-10-03 02:00	-3	62.008568	0.0	36.929222
21-10-03 02:10	-3	18.223492	7.956559	4.2286267
21-10-03 02:20	-3	3.8715749	5.279985	17.178246
21-10-03 02:30	-3	29.980612	4.0799856	17.375027
21-10-03 02:40	-3	21.627865	4.7850003	3.5849998
21-10-03 02:50	-3	51.7642	3.8715737	15.043653
21-10-03 03:00	-3	16.020765	2.39	0.0
21-10-03 03:10	-3	18.424984	5.9749994	7.3736663
21-10-03 03:20	-3	32.930252	10.759999	6.7670183
21-10-03 03:30	-3	47.75329	11.965001	26.302176
21-10-03 03:40	-3	23.102966	13.931559	26.754663
21-10-03 03:50	-3	17.308147	1.1949999	23.783134
21-10-03 04:00	-3	1.5073774	4.0835247	40.012043
21-10-03 04:10	-3	31.993336	68.09379	46.4465
21-10-03 04:20	-3	71.15718	46.01995	37.591423
21-10-03 04:30	-3	32.737114	31.256287	23.50848
21-10-03 04:40	-3	24.199957	11.259986	21.888578
21-10-03 04:50	-3	40.188683	15.339972	44.200665
21-10-03 05:00	-3	37.962807	5.5615597	40.63351
21-10-03 05:10	-3	22.870235	33.356976	20.618494
21-10-03 05:20	-3	25.699133	45.66786	7.956559
21-10-03 05:30	-3	25.191545	4.785001	6.4749856
21-10-03 05:40	-3	7.683525	9.645611	7.4634924
21-10-03 05:50	-3	55.071545	12.94351	32.45163
21-10-03 06:00	-3	47.925613	47.7693	18.535067
21-10-03 06:10	-3	29.75419	23.785055	2.4000006
21-10-03 06:20	-3	50.63842	35.351643	7.4571013
21-10-03 06:30	-3	47.01004	55.6428	1.6899855
21-10-03 06:40	-3	12.73156	25.198462	1.1949999
21-10-03 06:50	-3	30.183493	6.4785256	2.3950002
21-10-03 07:00	-2	2.3899999	3.5900009	2.395
21-10-03 07:10	-2	0.0	0.0	0.0
21-10-03 07:20	-2	17.52656	5.9799995	3.5900002
21-10-03 07:30	-2	0.0	0.0	0.0
21-10-03 07:40	-2	3.5849998	4.79	7.4571023
21-10-03 07:50	-2	2.3899999	not_recorded	0.0
21-10-03 08:00	-2	0.0	not_recorded	0.0
21-10-03 08:10	-2	0.0	0.0	3.5900002
21-10-03 08:20	-2	0.0	1.6899855	4.3665586
21-10-03 08:30	-2	1.2	13.150002	0.0
21-10-03 08:40	-2	0.0	0.0	1.6899853
21-10-03 08:50	-2	2.6721017	10.770001	0.0
21-10-03 09:00	-2	0.0	0.0	0.0
21-10-03 09:10	-2	1.2392474	0.0	9.56
21-10-03 09:20	-2	1.1507525	2.3899999	4.7799997
21-10-03 09:30	-2	1.1999999	0.0	3.871574
21-10-03 09:40	-2	2.4	6.7543273	0.0
21-10-03 09:50	-2	0.0	0.0	4.78
21-10-03 10:00	-2	2.3900003	0.0	0.0
21-10-03 10:10	-2	0.0	4.579971	0.0
21-10-03 10:20	-2	0.0	10.765	4.7799997
21-10-03 10:30	-2	0.0	2.39	0.0
21-10-03 10:40	-2	11.960001	4.0835247	0.0
21-10-03 10:50	-2	20.8157	5.7820487	3.5899997
21-10-03 11:00	-2	36.77988	45.656975	26.662714
21-10-03 11:10	-2	42.53762	34.3101	49.96703
21-10-03 11:20	-2	33.35005	10.7699995	17.529942
21-10-03 11:30	-2	17.809439	2.3949997	7.4521017
21-10-03 11:40	-2	2.3899999	5.9800005	5.975
21-10-03 11:50	-2	1.1950002	5.278525	9.57
21-10-03 12:00	-2	10.754999	3.8721013	0.0
21-10-03 12:10	-2	0.0	5.975	0.0
21-10-03 12:20	-2	0.0	2.6765747	0.0
21-10-03 12:30	-2	0.0	8.365	1.1949999
21-10-03 12:40	-2	0.0	0.0	4.7799997
21-10-03 12:50	-2	0.0	0.0	0.0
21-10-03 13:00	-2	0.0	0.0	1.1949999
21-10-03 13:10	-2	0.0	7.1800013	1.1949999
21-10-03 13:20	-2	0.0	0.0	0.0
21-10-03 13:30	-2	0.0	0.0	0.0
21-10-03 13:40	-2	0.0	2.8849852	0.0
21-10-03 13:50	-2	0.0	2.3950002	1.1950003
21-10-03 14:00	-2	2.3899999	2.395	0.0
21-10-03 14:10	-2	0.0	0.0	2.3949997
21-10-03 14:20	-2	0.0	0.0	0.0
21-10-03 14:30	-2	0.0	0.0	5.283525
21-10-03 14:40	-2	7.174999	2.3950005	0.0
21-10-03 14:50	-2	0.0	14.344999	0.0
21-10-03 15:00	-2	19.718609	2.3949995	4.78
21-10-03 15:10	-2	0.0	0.0	5.9749994
21-10-03 15:20	-2	16.818462	2.3949997	4.7850003
21-10-03 15:30	-2	0.0	0.0	1.6935244
21-10-03 15:40	-2	1.1949999	0.0	0.0
21-10-03 15:50	-2	0.0	0.0	0.0
21-10-03 16:00	-2	0.0	1.1949999	0.0
21-10-03 16:10	-2	0.0	0.0	2.39
21-10-03 16:20	-2	3.5899997	1.1949999	0.0
21-10-03 16:30	-2	2.8885243	0.0	0.0
21-10-03 16:40	-2	0.0	1.6899853	0.0
21-10-03 16:50	-2	5.9999995	15.04719	0.0
21-10-03 17:00	-2	0.0	3.5849998	3.5849998
21-10-03 17:10	-2	0.0	0.0	2.8849854
21-10-03 17:20	-2	1.6935241	8.656575	2.8849847
21-10-03 17:30	-2	0.0	0.0	1.1949999
21-10-03 17:40	-2	0.0	0.0	0.0
21-10-03 17:50	-2	0.0	0.0	0.0
21-10-03 18:00	-2	0.0	0.0	3.3835099
21-10-03 18:10	-2	0.0	2.3899999	4.0849853
21-10-03 18:20	-2	2.8849854	16.038525	0.14035091
21-10-03 18:30	-2	0.0	22.800083	2.254649
21-10-03 18:40	-2	0.0	1.1949996	0.0
21-10-03 18:50	-2	2.3899999	7.6685247	1.1949999
21-10-03 19:00	-2	1.1949999	2.8899853	5.279986
21-10-03 19:10	-2	0.0	3.5900006	1.6935241
21-10-03 19:20	-2	2.6743412	13.718676	0.0
21-10-03 19:30	-2	38.69764	47.985535	24.203495
21-10-03 19:40	-2	6.7601	22.206139	23.690752
21-10-03 19:50	-2	15.620084	1.1203005	3.5849998
21-10-03 20:00	-2	2.1975567	28.660666	4.7799997
21-10-03 20:10	-2	2.5824432	11.823662	14.717184
21-10-03 20:20	-2	2.39	7.4565735	5.98
21-10-03 20:30	-2	2.3899996	0.0	5.283524
21-10-03 20:40	-2	0.0	2.3899999	3.8693414
21-10-03 20:50	-2	1.1949999	0.0	0.0
21-10-03 21:00	-2	6.2665753	0.0	9.150099
21-10-03 21:10	-2	2.3899999	3.5899997	1.1478637
21-10-03 21:20	-2	16.821545	6.9735084	8.980811
21-10-03 21:30	-2	43.352734	17.234983	9.652002
21-10-03 21:40	-2	3.5850003	14.425611	7.9565597
21-10-03 21:50	-2	6.4699845	5.9800005	1.6935247
21-10-03 22:00	-2	15.829954	17.73351	12.537148
21-10-03 22:10	-2	5.2785244	9.363508	2.3899999
21-10-03 22:20	-2	4.7799997	12.73656	17.028494
21-10-03 22:30	-2	18.467281	10.257192	19.52766
21-10-03 22:40	-2	15.375834	4.023113	12.268422
21-10-03 22:50	-2	6.2615747	1.251872	9.147087
21-10-03 23:00	-2	12.472764	3.5849998	5.773511
21-10-03 23:10	-2	13.922087	1.1949999	0.0
21-10-03 23:20	-2	25.360966	37.157936	26.264984
21-10-03 23:30	-2	35.212555	42.874016	19.081299
21-10-03 23:40	-2	0.0	16.837849	2.3950002
21-10-03 23:50	-2	19.13	17.945002	11.053495
21-10-04 00:00	-2	37.331493	50.56648	45.069145
21-10-04 00:10	-2	35.83792	4.9398966	42.882607
21-10-04 00:20	-2	16.816547	46.50531	17.834454
21-10-04 00:30	-2	62.48525	15.542172	24.568445
21-10-04 00:40	-2	26.383463	38.437157	22.803463
21-10-04 00:50	-2	35.883217	32.022247	29.78912
21-10-04 01:00	-2	44.81026	10.058524	66.777725
21-10-04 01:10	-2	14.35	15.339969	29.698126
21-10-04 01:20	-2	31.858929	7.174999	21.74462
21-10-04 01:30	-2	20.79328	0.0	8.11426
21-10-04 01:40	-2	33.922108	10.76	28.423285
21-10-04 01:50	-2	16.319939	31.850452	4.006049
21-10-04 02:00	-2	34.322952	42.459106	69.325096
21-10-04 02:10	-2	38.229378	43.500607	22.60197
21-10-04 02:20	-2	14.347174	13.757147	18.92851
21-10-04 02:30	-2	32.55521	34.941944	26.467157
21-10-04 02:40	-2	48.67779	39.200176	32.412098
21-10-04 02:50	-2	35.061962	8.864985	40.043083
21-10-04 03:00	-2	12.454986	11.743418	2.39
21-10-04 03:10	-2	4.78	31.686625	0.0
21-10-04 03:20	-2	39.684757	45.409138	0.0
21-10-04 03:30	-2	53.81936	33.14909	5.985
21-10-04 03:40	-2	8.365001	7.6649847	0.0
21-10-04 03:50	-2	13.644984	8.656573	7.4521017
21-10-04 04:00	-2	25.350843	8.365	18.924967
21-10-04 04:10	-2	7.9670153	7.1699996	1.1949996
21-10-04 04:20	-2	51.79413	2.3899999	13.930626
21-10-04 04:30	-2	26.382257	9.569999	23.784119
21-10-04 04:40	-2	24.573765	2.8141289	11.546558
21-10-04 04:50	-2	35.285522	1.9658703	13.965645
21-10-04 05:00	-2	31.254078	3.5850005	23.346134
21-10-04 05:10	-2	58.188526	5.98	33.17357
21-10-04 05:20	-2	39.768448	2.3899999	32.04356
21-10-04 05:30	-2	26.387852	3.5849998	38.212353
21-10-04 05:40	-2	43.280006	23.768661	6.9699707
21-10-04 05:50	-2	48.19195	35.78767	34.645668
21-10-04 06:00	-2	59.322224	45.357475	68.37456
21-10-04 06:10	-2	15.2057085	16.832005	20.522377
21-10-04 06:20	-2	28.790543	20.1922	6.173665
21-10-04 06:30	-2	77.43558	52.357258	21.33851
21-10-04 06:40	-2	9.565	7.1799994	17.928638
21-10-04 06:50	-2	2.3899996	0.0	0.0
21-10-04 07:00	-1	0.0	12.648651	4.784999
21-10-04 07:10	-1	0.0	2.395	0.0
21-10-04 07:20	-1	0.0	2.3950002	0.0
21-10-04 07:30	-1	12.529202	24.568232	17.525099
21-10-04 07:40	-1	12.264883	0.0	13.998016
21-10-04 07:50	-1	0.0	0.0	12.81587
21-10-04 08:00	-1	0.0	0.0	0.0
21-10-04 08:10	-1	0.0	5.9749994	0.0
21-10-04 08:20	-1	0.0	0.0	0.0
21-10-04 08:30	-1	0.0	0.0	0.0
21-10-04 08:40	-1	0.0	0.0	2.3899999
21-10-04 08:50	-1	3.8721008	5.2799845	1.2000002
21-10-04 09:00	-1	0.0	24.978134	0.0
21-10-04 09:10	-1	0.0	14.344999	0.0
21-10-04 09:20	-1	2.3999999	9.57	0.0
21-10-04 09:30	-1	0.0	0.0	0.0
21-10-04 09:40	-1	5.0805726	0.0	5.0643415
21-10-04 09:50	-1	16.129133	0.0	0.0
21-10-04 10:00	-1	7.987241	8.864985	12.953506
21-10-04 10:10	-1	24.889748	8.385	29.566977
21-10-04 10:20	-1	40.67468	56.26668	28.646393
21-10-04 10:30	-1	3.383508	38.72727	24.323147
21-10-04 10:40	-1	2.3899996	21.610085	7.256546
21-10-04 10:50	-1	2.3899999	32.089973	0.0
21-10-04 11:00	-1	2.3899999	2.888524	3.5849998
21-10-04 11:10	-1	0.0	2.3899999	1.1949999
21-10-04 11:20	-1	0.0	1.1949999	2.6743414
21-10-04 11:30	-1	9.57	0.0	0.0
21-10-04 11:40	-1	0.0	0.0	0.0
21-10-04 11:50	-1	0.0	0.0	0.0
21-10-04 12:00	-1	0.0	1.1950002	0.0
21-10-04 12:10	-1	0.0	3.572754	0.0
21-10-04 12:20	-1	2.3899999	0.017245937	0.0
21-10-04 12:30	-1	0.0	7.974098	1.1949999
21-10-04 12:40	-1	0.0	1.2	7.1699996
21-10-04 12:50	-1	0.0	4.083524	2.8899853
21-10-04 13:00	-1	1.1949999	0.0	1.2
21-10-04 13:10	-1	0.0	3.5849996	0.0
21-10-04 13:20	-1	0.0	2.3949997	11.335597
21-10-04 13:30	-1	1.1949999	0.0	1.1999999
21-10-04 13:40	-1	21.962795	2.3950007	3.3870492
21-10-04 13:50	-1	0.0	20.823526	0.0
21-10-04 14:00	-1	0.0	17.925	0.0
21-10-04 14:10	-1	0.0	8.163509	1.2000002
21-10-04 14:20	-1	0.0	0.0	0.0
21-10-04 14:30	-1	3.5850003	3.8715737	4.084985
21-10-04 14:40	-1	0.0	0.0	4.79
21-10-04 14:50	-1	15.20664	14.422852	11.758509
21-10-04 15:00	-1	48.78824	29.285528	24.505527
21-10-04 15:10	-1	19.939096	11.268525	0.0
21-10-04 15:20	-1	16.552048	0.0	2.3899999
21-10-04 15:30	-1	0.0	0.0	0.0
21-10-04 15:40	-1	1.1999999	0.0	1.1949999
21-10-04 15:50	-1	0.0	0.0	0.0
21-10-04 16:00	-1	1.2	10.55997	11.333149
21-10-04 16:10	-1	6.9785094	0.0	0.0
21-10-04 16:20	-1	0.0	1.1949999	0.0
21-10-04 16:30	-1	2.3900003	0.0	0.0
21-10-04 16:40	-1	7.1699996	4.089985	0.0
21-10-04 16:50	-1	5.2749853	1.693524	5.7699704
21-10-04 17:00	-1	0.0	0.0	3.8715737
21-10-04 17:10	-1	0.0	0.0	3.8733737
21-10-04 17:20	-1	2.3899999	3.534474	4.773728
21-10-04 17:30	-1	1.6935241	12.802612	22.792072
21-10-04 17:40	-1	0.0	2.3900003	1.1949999
21-10-04 17:50	-1	8.16851	2.8885243	7.1699996
21-10-04 18:00	-1	13.644986	2.3999996	6.2593403
21-10-04 18:10	-1	0.0	8.863524	4.3678656
21-10-04 18:20	-1	0.0	1.1949999	1.1950002
21-10-04 18:30	-1	3.5899997	17.224983	2.395
21-10-04 18:40	-1	3.6	11.057034	0.0
21-10-04 18:50	-1	2.395	17.313608	4.3127947
21-10-04 19:00	-1	2.4	8.656575	2.3900003
21-10-04 19:10	-1	29.271784	25.549257	30.589392
21-10-04 19:20	-1	28.074911	36.251343	30.814154
21-10-04 19:30	-1	7.1699996	22.703638	5.279985
21-10-04 19:40	-1	0.0	0.0	2.8849847
21-10-04 19:50	-1	3.5849998	2.8849857	13.941561
21-10-04 20:00	-1	7.4634924	2.3899999	10.059984
21-10-04 20:10	-1	0.0	0.0	5.5615587
21-10-04 20:20	-1	0.0	0.0	0.0
21-10-04 20:30	-1	1.3471596	0.0	2.3899999
21-10-04 20:40	-1	3.9313653	0.0	5.769971
21-10-04 20:50	-1	3.5949998	9.367048	3.5850003
21-10-04 21:00	-1	3.5899997	12.243494	22.786547
21-10-04 21:10	-1	10.054985	17.813662	1.689985
21-10-04 21:20	-1	5.2749853	10.059985	2.3899999
21-10-04 21:30	-1	2.6721015	19.22285	6.4735246
21-10-04 21:40	-1	8.365	0.0	1.1949998
21-10-04 21:50	-1	16.73	0.0	2.8849852
21-10-04 22:00	-1	2.3899999	0.0	6.469985
21-10-04 22:10	-1	10.54997	0.0	10.342087
21-10-04 22:20	-1	0.0	1.689985	11.986842
21-10-04 22:30	-1	6.6164374	13.438495	6.5967607
21-10-04 22:40	-1	21.745733	36.21168	15.005527
21-10-04 22:50	-1	2.8849852	14.264557	10.350099
21-10-04 23:00	-1	15.64139	12.94351	3.383508
21-10-04 23:10	-1	10.059984	5.77351	2.395
21-10-04 23:20	-1	13.257414	10.144133	14.4256115
21-10-04 23:30	-1	15.213336	9.853495	2.3899999
21-10-04 23:40	-1	33.706306	33.561546	4.7799997
21-10-04 23:50	-1	11.042101	16.825085	8.229189
21-10-05 00:00	-1	31.445568	49.275536	13.725916
21-10-05 00:10	-1	16.320625	24.288578	10.55997
21-10-05 00:20	-1	25.593622	42.50661	19.905626
21-10-05 00:30	-1	55.012646	19.493654	39.195335
21-10-05 00:40	-1	30.064068	31.83284	27.66355
21-10-05 00:50	-1	21.68309	11.541559	7.4615755
21-10-05 01:00	-1	32.948692	59.822308	43.932804
21-10-05 01:10	-1	41.60511	54.38078	16.691755
21-10-05 01:20	-1	13.2315445	21.188723	20.110226
21-10-05 01:30	-1	75.74101	38.516903	69.760704
21-10-05 01:40	-1	40.675285	51.950066	54.342003
21-10-05 01:50	-1	9.570002	21.1151	10.186449
21-10-05 02:00	-1	38.925682	15.539999	20.588299
21-10-05 02:10	-1	39.552853	7.1700006	54.634907
21-10-05 02:20	-1	33.09434	2.3899996	12.442159
21-10-05 02:30	-1	21.620083	2.3899999	34.885784
21-10-05 02:40	-1	17.744972	0.0	48.82025
21-10-05 02:50	-1	0.0	2.39	4.7900004
21-10-05 03:00	-1	3.5849998	4.3127947	10.422171
21-10-05 03:10	-1	11.254984	0.0	4.79
21-10-05 03:20	-1	7.4665756	12.732088	3.871574
21-10-05 03:30	-1	30.88205	21.319973	2.39
21-10-05 03:40	-1	38.976288	28.435337	8.446546
21-10-05 03:50	-1	24.315083	27.182102	1.1949999
21-10-05 04:00	-1	14.641574	2.3899999	3.5849998
21-10-05 04:10	-1	34.357098	26.180582	19.414341
21-10-05 04:20	-1	27.649328	18.922146	3.783666
21-10-05 04:30	-1	20.408464	5.9800005	6.2615747
21-10-05 04:40	-1	69.432236	14.16497	47.28082
21-10-05 04:50	-1	27.582073	17.95	45.327827
21-10-05 05:00	-1	21.807102	25.584402	15.82021
21-10-05 05:10	-1	17.51656	37.04922	12.937986
21-10-05 05:20	-1	10.509251	23.293676	12.966342
21-10-05 05:30	-1	75.68876	85.58922	35.92168
21-10-05 05:40	-1	49.6786	61.419098	16.52497
21-10-05 05:50	-1	37.847084	20.41415	40.243736
21-10-05 06:00	-1	21.396515	32.5721	35.468475
21-10-05 06:10	-1	32.449238	41.730053	26.114368
21-10-05 06:20	-1	2.39	25.191547	23.49709
21-10-05 06:30	-1	45.116413	36.42855	43.99517
21-10-05 06:40	-1	26.409327	86.10222	27.45126
21-10-05 06:50	-1	8.159969	2.395	8.375002
21-10-05 07:00	0	2.3899999	14.350001	20.28468
21-10-05 07:10	0	1.1949999	0.0	5.067101
21-10-05 07:20	0	14.350001	4.36656	3.871575
21-10-05 07:30	0	5.98	0.0	1.1949999
21-10-05 07:40	0	2.3949997	3.5849998	12.523676
21-10-05 07:50	0	0.0	7.4521017	9.369971
21-10-05 08:00	0	1.195	0.0	2.3899999
21-10-05 08:10	0	7.6649847	2.3899999	0.0
21-10-05 08:20	0	6.2615743	2.8849852	5.062101
21-10-05 08:30	0	0.0	0.0	0.0
21-10-05 08:40	0	0.0	0.0	2.3899999
21-10-05 08:50	0	2.3899999	0.0	5.7749705
21-10-05 09:00	0	2.4	19.697058	0.0
21-10-05 09:10	0	0.0	0.0	1.7884629
21-10-05 09:20	0	2.8849854	0.0	9.956507
21-10-05 09:30	0	5.98	1.1950003	5.2799854
21-10-05 09:40	0	8.37	19.709297	6.4735246
21-10-05 09:50	0	0.0	0.0	0.0
21-10-05 10:00	0	0.0	0.0	0.5821795
21-10-05 10:10	0	53.544334	76.531624	48.31667
21-10-05 10:20	0	8.159971	18.207102	3.5900002
21-10-05 10:30	0	26.187134	33.769444	24.90351
21-10-05 10:40	0	27.08494	38.418545	30.504013
21-10-05 10:50	0	36.821945	32.867607	23.179424
21-10-05 11:00	0	23.104277	47.104034	23.28653
21-10-05 11:10	0	15.824956	26.598492	44.098915
21-10-05 11:20	0	22.724998	52.4705	9.637072
21-10-05 11:30	0	3.5849998	15.33497	29.270596
21-10-05 11:40	0	25.384954	51.325512	23.580408
21-10-05 11:50	0	7.1700006	0.0	0.898267
21-10-05 12:00	0	2.39	1.1999999	0.0
21-10-05 12:10	0	27.86504	23.5001	3.379971
21-10-05 12:20	0	30.53714	69.31743	26.89206
21-10-05 12:30	0	39.32558	89.719284	75.643036
21-10-05 12:40	0	2.6721008	19.001673	44.673393
21-10-05 12:50	0	0.0	4.7849994	4.7799997
21-10-05 13:00	0	0.0	0.0	0.0
21-10-05 13:10	0	9.565	0.0	8.740152
21-10-05 13:20	0	0.0	0.0	3.2248466
21-10-05 13:30	0	2.3950002	17.23216	31.172073
21-10-05 13:40	0	0.0	0.0	1.1999999
21-10-05 13:50	0	1.1949999	0.0	4.366559
21-10-05 14:00	0	0.0	2.6721013	0.0
21-10-05 14:10	0	0.0	2.8849854	0.0
21-10-05 14:20	0	0.0	0.0	3.383508
21-10-05 14:30	0	18.434986	0.0	1.1949999
21-10-05 14:40	0	0.0	0.0	3.692697
21-10-05 14:50	0	0.0	1.693524	7.5672884
21-10-05 15:00	0	0.0	16.3301	0.0
21-10-05 15:10	0	0.0	0.0	2.3899999
21-10-05 15:20	0	0.0	0.0	0.0
21-10-05 15:30	0	2.395	0.0	5.279985
21-10-05 15:40	0	0.0	0.0	0.0
21-10-05 15:50	0	1.1949999	4.5785074	0.0
21-10-05 16:00	0	0.0	0.0	0.0
21-10-05 16:10	0	0.0	0.0	0.0
21-10-05 16:20	0	0.0	4.084985	1.2
21-10-05 16:30	0	0.0	0.0	8.1685095
21-10-05 16:40	0	0.0	0.0	0.0
21-10-05 16:50	0	9.56	0.0	0.0
21-10-05 17:00	0	5.559326	2.8849857	0.0
21-10-05 17:10	0	1.1950002	0.0	0.0
21-10-05 17:20	0	4.57851	6.2593393	2.395
21-10-05 17:30	0	4.1482725	0.0	1.1949998
21-10-05 17:40	0	0.6367279	0.0	2.3900003
21-10-05 17:50	0	1.689985	0.0	0.0
21-10-05 18:00	0	0.0	3.3870482	1.1949999
21-10-05 18:10	0	12.32073	39.322823	0.0
21-10-05 18:20	0	0.0	0.0	4.0849853
21-10-05 18:30	0	0.0	0.0	1.2
21-10-05 18:40	0	0.0	8.649341	1.2
21-10-05 18:50	0	8.859985	0.0	1.1999997
21-10-05 19:00	0	0.0	0.0	1.1999999
21-10-05 19:10	0	2.3899999	2.8935246	2.8849847
21-10-05 19:20	0	21.608624	97.97059	52.013123
21-10-05 19:30	0	100.91252	108.68575	71.56755
21-10-05 19:40	0	46.222115	33.744373	41.152172
21-10-05 19:50	0	48.018677	52.490936	9.569999
21-10-05 20:00	0	11.046575	26.386545	18.224955
21-10-05 20:10	0	7.9470854	13.941559	61.60607
21-10-05 20:20	0	8.869986	1.1949999	42.591698
21-10-05 20:30	0	5.2799854	30.05663	7.464956
21-10-05 20:40	0	5.98	52.992805	14.853525
21-10-05 20:50	0	0.0	59.13256	37.425827
21-10-05 21:00	0	10.064985	26.386545	15.124326
21-10-05 21:10	0	5.2749844	0.0	10.46109
21-10-05 21:20	0	36.484837	4.785	26.690918
21-10-05 21:30	0	29.732208	5.561559	11.124426
21-10-05 21:40	0	4.7799997	3.5849998	12.750097
21-10-05 21:50	0	3.5899997	5.98	29.275595
21-10-05 22:00	0	7.1850004	0.0	2.39
21-10-05 22:10	0	1.1206033	4.978666	15.339969
21-10-05 22:20	0	12.829956	1.1950002	0.0
21-10-05 22:30	0	0.0	17.12928	1.1949999
21-10-05 22:40	0	17.805582	17.533478	0.0
21-10-05 22:50	0	70.65869	73.20555	5.2749853
21-10-05 23:00	0	7.4565735	37.226624	21.611544
21-10-05 23:10	0	4.7799997	10.549972	1.1949999
21-10-05 23:20	0	8.159971	24.772167	4.7799997
21-10-05 23:30	0	28.843616	40.038452	12.52991
21-10-05 23:40	0	43.65321	25.25992	10.832071
21-10-05 23:50	0	17.816359	55.78816	3.8715737
21-10-06 00:00	0	19.025913	17.806427	3.5849998
21-10-06 00:10	0	9.368507	20.11851	6.9699707
21-10-06 00:20	0	67.60582	70.54735	90.98557
21-10-06 00:30	0	65.51152	49.842907	41.59725
21-10-06 00:40	0	30.17361	43.276924	23.290785
21-10-06 00:50	0	67.27237	47.949337	44.730984
21-10-06 01:00	0	74.45271	66.583336	43.786133
21-10-06 01:10	0	35.55071	54.708996	47.56924
21-10-06 01:20	0	41.02696	66.328514	31.36521
21-10-06 01:30	0	94.66466	47.571667	78.807846
21-10-06 01:40	0	21.601543	15.635083	26.87653
21-10-06 01:50	0	19.244785	43.309082	31.67345
21-10-06 02:00	0	70.440216	31.469036	57.249317
21-10-06 02:10	0	54.75918	69.84785	55.396996
21-10-06 02:20	0	25.408497	25.908478	31.865194
21-10-06 02:30	0	44.76049	45.213196	34.75064
21-10-06 02:40	0	35.264988	25.882929	21.097275
21-10-06 02:50	0	60.56083	34.913857	53.84093
21-10-06 03:00	0	49.495983	16.194286	15.13656
21-10-06 03:10	0	41.24944	62.824684	11.74997
21-10-06 03:20	0	4.5799704	25.559208	7.9565597
21-10-06 03:30	0	17.999247	31.250168	3.5900002
21-10-06 03:40	0	23.71851	0.0	5.2799845
21-10-06 03:50	0	12.744942	0.0	0.0
21-10-06 04:00	0	12.458525	0.0	1.6899855
21-10-06 04:10	0	26.312393	5.975	2.395
21-10-06 04:20	0	20.895445	3.5850005	5.2835245
21-10-06 04:30	0	21.354826	0.0	2.39
21-10-06 04:40	0	1.1949999	2.9506176	1.6899855
21-10-06 04:50	0	0.0	6.404353	13.160001
21-10-06 05:00	0	0.0	5.9749994	16.750591
21-10-06 05:10	0	0.0	16.53351	38.499573
21-10-06 05:20	0	7.174999	3.589999	29.677994
21-10-06 05:30	0	5.2799845	6.269955	18.227102
21-10-06 05:40	0	0.0	24.062155	22.595053
21-10-06 05:50	0	2.3899999	28.272085	25.768528
21-10-06 06:00	0	7.1699996	35.318756	23.219984
21-10-06 06:10	0	14.629956	53.267662	35.247833
21-10-06 06:20	0	44.626884	41.009888	19.497187
21-10-06 06:30	0	51.550648	81.43518	50.6604
21-10-06 06:40	0	21.32851	18.502834	2.889985
21-10-06 06:50	0	31.03651	12.944971	10.063524
21-10-06 07:00	1	19.456278	19.011974	7.65524
21-10-06 07:10	1	0.0	0.0	4.36656
21-10-06 07:20	1	0.0	0.0	1.1949999
21-10-06 07:30	1	2.39	4.7850003	5.975
21-10-06 07:40	1	3.5850003	1.2	2.3899999
21-10-06 07:50	1	4.7799997	1.1999999	0.0
21-10-06 08:00	1	0.0	0.0	0.0
21-10-06 08:10	1	0.0	7.4615736	0.0
21-10-06 08:20	1	11.324202	0.0	8.8649845
21-10-06 08:30	1	0.0	4.7800007	0.0
21-10-06 08:40	1	0.0	0.0	0.0
21-10-06 08:50	1	0.0	4.0835247	2.3949997
21-10-06 09:00	1	0.0	0.0	5.769971
21-10-06 09:10	1	1.1949999	22.822622	2.1972158
21-10-06 09:20	1	10.059984	27.796576	1.3927846
21-10-06 09:30	1	1.1999999	5.9800005	13.933481
21-10-06 09:40	1	4.1736894	4.79	34.401695
21-10-06 09:50	1	52.173058	16.315195	6.8826094
21-10-06 10:00	1	73.00052	38.631413	82.0977
21-10-06 10:10	1	28.995575	17.234985	47.729053
21-10-06 10:20	1	12.523674	29.589182	44.49656
21-10-06 10:30	1	38.714264	39.27351	80.30376
21-10-06 10:40	1	52.574207	11.062034	41.099968
21-10-06 10:50	1	10.068524	5.0621014	36.955055
21-10-06 11:00	1	0.0	0.0	15.14348
21-10-06 11:10	1	1.1949999	5.9750004	12.036544
21-10-06 11:20	1	4.0799856	2.3900003	8.451545
21-10-06 11:30	1	0.0	0.0	0.0
21-10-06 11:40	1	5.7735095	0.0	0.0
21-10-06 11:50	1	2.6743417	2.3899996	0.0
21-10-06 12:00	1	0.0	0.0	2.4
21-10-06 12:10	1	0.0	5.2749853	0.0
21-10-06 12:20	1	4.7799997	0.0	2.3950005
21-10-06 12:30	1	0.0	1.1949999	1.6935246
21-10-06 12:40	1	2.3899999	4.7799997	0.0
21-10-06 12:50	1	0.0	0.0	0.0
21-10-06 13:00	1	0.0	0.0	0.0
21-10-06 13:10	1	0.0	7.664984	0.0
21-10-06 13:20	1	0.0	0.0	0.0
21-10-06 13:30	1	0.0	1.1949999	0.0
21-10-06 13:40	1	0.35229942	0.0	1.0975392
21-10-06 13:50	1	4.9276853	0.0	0.102461085
21-10-06 14:00	1	3.6	8.859984	0.0
21-10-06 14:10	1	0.0	0.0	0.0
21-10-06 14:20	1	13.444956	1.1949998	2.3899999
21-10-06 14:30	1	23.37876	2.3899999	5.9749994
21-10-06 14:40	1	0.0	2.8849852	6.4735246
21-10-06 14:50	1	6.4785247	1.2000002	0.0
21-10-06 15:00	1	0.0	4.7949996	0.0
21-10-06 15:10	1	4.7799997	8.365	4.8
21-10-06 15:20	1	0.0	16.038525	2.3899999
21-10-06 15:30	1	0.0	8.365	0.0
21-10-06 15:40	1	2.8885243	5.975	2.4
21-10-06 15:50	1	0.0	1.1949998	0.0
21-10-06 16:00	1	1.1999999	2.6721008	3.6000004
21-10-06 16:10	1	4.5835075	0.0	3.6
21-10-06 16:20	1	0.0	0.0	2.4
21-10-06 16:30	1	0.0	1.1949999	0.0
21-10-06 16:40	1	0.0	4.079985	0.0
21-10-06 16:50	1	0.0	3.5849998	0.0
21-10-06 17:00	1	10.54997	1.1950004	0.0
21-10-06 17:10	1	3.5849998	4.78	5.984999
21-10-06 17:20	1	1.195	4.7799997	0.0
21-10-06 17:30	1	1.1949999	0.0	3.5900006
21-10-06 17:40	1	0.0	0.0	0.0
21-10-06 17:50	1	0.0	19.22008	6.286727
21-10-06 18:00	1	0.0	11.461942	32.821377
21-10-06 18:10	1	0.0	1.1949999	0.0
21-10-06 18:20	1	0.0	0.0	0.0
21-10-06 18:30	1	2.889985	2.3899999	0.0
21-10-06 18:40	1	0.0	0.0	1.1949999
21-10-06 18:50	1	4.7799993	1.1949999	2.3899999
21-10-06 19:00	1	4.785001	3.5849998	3.5849998
21-10-06 19:10	1	2.6765747	0.0	0.0
21-10-06 19:20	1	4.0835247	4.78	0.0
21-10-06 19:30	1	1.1949999	9.37351	0.0
21-10-06 19:40	1	33.363594	19.130106	18.429983
21-10-06 19:50	1	28.098377	22.486994	3.5850003
21-10-06 20:00	1	34.979706	11.545099	0.0
21-10-06 20:10	1	19.370874	14.925598	3.5849998
21-10-06 20:20	1	1.1949999	0.0	0.0
21-10-06 20:30	1	0.0	2.395	9.149942
21-10-06 20:40	1	0.0	3.5900002	67.12079
21-10-06 20:50	1	5.0621014	0.0	3.5850003
21-10-06 21:00	1	not_recorded	not_recorded	not_recorded
21-10-06 21:10	1	not_recorded	not_recorded	not_recorded
21-10-06 21:20	1	not_recorded	not_recorded	not_recorded
21-10-06 21:30	1	not_recorded	not_recorded	not_recorded
21-10-06 21:40	1	not_recorded	not_recorded	not_recorded
21-10-06 21:50	1	not_recorded	not_recorded	not_recorded
21-10-06 22:00	1	not_recorded	not_recorded	not_recorded
21-10-06 22:10	1	not_recorded	not_recorded	not_recorded
21-10-06 22:20	1	not_recorded	not_recorded	not_recorded
21-10-06 22:30	1	not_recorded	not_recorded	not_recorded
21-10-06 22:40	1	not_recorded	not_recorded	not_recorded
21-10-06 22:50	1	not_recorded	not_recorded	not_recorded
21-10-06 23:00	1	not_recorded	not_recorded	not_recorded
21-10-06 23:10	1	not_recorded	not_recorded	not_recorded
21-10-06 23:20	1	not_recorded	not_recorded	not_recorded
21-10-06 23:30	1	not_recorded	not_recorded	not_recorded
21-10-06 23:40	1	not_recorded	not_recorded	not_recorded
21-10-06 23:50	1	not_recorded	not_recorded	not_recorded
21-10-07 00:00	1	not_recorded	not_recorded	not_recorded
21-10-07 00:10	1	not_recorded	not_recorded	not_recorded
21-10-07 00:20	1	not_recorded	not_recorded	not_recorded
21-10-07 00:30	1	not_recorded	not_recorded	not_recorded
21-10-07 00:40	1	not_recorded	not_recorded	not_recorded
21-10-07 00:50	1	not_recorded	not_recorded	not_recorded
21-10-07 01:00	1	not_recorded	not_recorded	not_recorded
21-10-07 01:10	1	not_recorded	not_recorded	not_recorded
21-10-07 01:20	1	not_recorded	not_recorded	not_recorded
21-10-07 01:30	1	not_recorded	not_recorded	not_recorded
21-10-07 01:40	1	not_recorded	not_recorded	not_recorded
21-10-07 01:50	1	not_recorded	not_recorded	not_recorded
21-10-07 02:00	1	not_recorded	not_recorded	not_recorded
21-10-07 02:10	1	not_recorded	not_recorded	not_recorded
21-10-07 02:20	1	not_recorded	not_recorded	not_recorded
21-10-07 02:30	1	not_recorded	not_recorded	not_recorded
21-10-07 02:40	1	not_recorded	not_recorded	not_recorded
21-10-07 02:50	1	not_recorded	not_recorded	not_recorded
21-10-07 03:00	1	not_recorded	not_recorded	not_recorded
21-10-07 03:10	1	not_recorded	not_recorded	not_recorded
21-10-07 03:20	1	not_recorded	not_recorded	not_recorded
21-10-07 03:30	1	not_recorded	not_recorded	not_recorded
21-10-07 03:40	1	not_recorded	not_recorded	not_recorded
21-10-07 03:50	1	not_recorded	not_recorded	not_recorded
21-10-07 04:00	1	not_recorded	not_recorded	not_recorded
21-10-07 04:10	1	not_recorded	not_recorded	not_recorded
21-10-07 04:20	1	not_recorded	not_recorded	not_recorded
21-10-07 04:30	1	not_recorded	not_recorded	not_recorded
21-10-07 04:40	1	not_recorded	not_recorded	not_recorded
21-10-07 04:50	1	not_recorded	not_recorded	not_recorded
21-10-07 05:00	1	not_recorded	not_recorded	not_recorded
21-10-07 05:10	1	not_recorded	not_recorded	not_recorded
21-10-07 05:20	1	not_recorded	not_recorded	not_recorded
21-10-07 05:30	1	not_recorded	not_recorded	not_recorded
21-10-07 05:40	1	not_recorded	not_recorded	not_recorded
21-10-07 05:50	1	not_recorded	not_recorded	not_recorded
21-10-07 06:00	1	not_recorded	not_recorded	not_recorded
21-10-07 06:10	1	not_recorded	not_recorded	not_recorded
21-10-07 06:20	1	not_recorded	not_recorded	not_recorded
21-10-07 06:30	1	not_recorded	not_recorded	not_recorded
21-10-07 06:40	1	not_recorded	not_recorded	not_recorded
21-10-07 06:50	1	not_recorded	not_recorded	not_recorded
