# Supplementary material for: Rodent home cage monitoring for preclinical safety pharmacology assessment: results of a multi-company validation evaluating nonclinical and clinical data from three compounds
Source: Front Toxicol. 2025 Nov 5;7:1655330. doi: 10.3389/ftox.2025.1655330 (PMC12626872; doi:10.3389/ftox.2025.1655330)
Supplement: Supplementary file 1 [file DataSheet1.zip › AZ/AZ_Distance_8.5_Cage-2.csv]

timestamp	day_index	985141003627881	985141003627882	985141003627883
21-10-11 07:00	-4	not_recorded	not_recorded	not_recorded
21-10-11 07:10	-4	not_recorded	not_recorded	not_recorded
21-10-11 07:20	-4	not_recorded	not_recorded	not_recorded
21-10-11 07:30	-4	not_recorded	not_recorded	not_recorded
21-10-11 07:40	-4	not_recorded	not_recorded	not_recorded
21-10-11 07:50	-4	not_recorded	not_recorded	not_recorded
21-10-11 08:00	-4	not_recorded	not_recorded	not_recorded
21-10-11 08:10	-4	not_recorded	not_recorded	not_recorded
21-10-11 08:20	-4	not_recorded	not_recorded	not_recorded
21-10-11 08:30	-4	not_recorded	not_recorded	not_recorded
21-10-11 08:40	-4	not_recorded	not_recorded	not_recorded
21-10-11 08:50	-4	not_recorded	not_recorded	not_recorded
21-10-11 09:00	-4	not_recorded	not_recorded	not_recorded
21-10-11 09:10	-4	not_recorded	not_recorded	not_recorded
21-10-11 09:20	-4	not_recorded	not_recorded	not_recorded
21-10-11 09:30	-4	not_recorded	not_recorded	not_recorded
21-10-11 09:40	-4	not_recorded	not_recorded	not_recorded
21-10-11 09:50	-4	not_recorded	not_recorded	not_recorded
21-10-11 10:00	-4	not_recorded	not_recorded	not_recorded
21-10-11 10:10	-4	not_recorded	not_recorded	not_recorded
21-10-11 10:20	-4	not_recorded	not_recorded	not_recorded
21-10-11 10:30	-4	66.49283	89.912315	107.63315
21-10-11 10:40	-4	38.64696	87.00769	74.31444
21-10-11 10:50	-4	79.99983	61.105827	86.084526
21-10-11 11:00	-4	50.36337	44.164936	31.021854
21-10-11 11:10	-4	37.230007	67.27716	33.731304
21-10-11 11:20	-4	40.806316	0.0	16.252798
21-10-11 11:30	-4	2.3899999	13.938478	6.0565453
21-10-11 11:40	-4	32.87199	0.0	4.084985
21-10-11 11:50	-4	13.444956	20.917234	1.1949999
21-10-11 12:00	-4	5.98	35.293407	0.0
21-10-11 12:10	-4	19.217852	27.349874	10.292795
21-10-11 12:20	-4	0.0	13.025055	0.0
21-10-11 12:30	-4	0.0	11.044955	0.0
21-10-11 12:40	-4	0.0	14.661276	7.1800013
21-10-11 12:50	-4	1.1949999	0.0	0.0
21-10-11 13:00	-4	0.0	0.0	2.3899999
21-10-11 13:10	-4	0.0	4.0835247	4.78
21-10-11 13:20	-4	0.0	0.0	0.0
21-10-11 13:30	-4	4.0799847	6.4735246	0.0
21-10-11 13:40	-4	0.0	0.0	0.0
21-10-11 13:50	-4	0.0	6.9770494	0.0
21-10-11 14:00	-4	2.8849854	8.167049	7.1699996
21-10-11 14:10	-4	2.8849854	5.278525	7.1700006
21-10-11 14:20	-4	0.0	0.0	49.75691
21-10-11 14:30	-4	2.3899999	11.548479	15.4235935
21-10-11 14:40	-4	20.818523	6.469986	15.625086
21-10-11 14:50	-4	22.307087	8.1720495	9.8499565
21-10-11 15:00	-4	26.88706	16.039986	3.5849996
21-10-11 15:10	-4	7.6649847	9.860575	4.78
21-10-11 15:20	-4	1.1949999	0.0	0.0
21-10-11 15:30	-4	6.2571006	26.668575	2.3899999
21-10-11 15:40	-4	0.0	0.0	0.0
21-10-11 15:50	-4	0.0	15.549998	0.0
21-10-11 16:00	-4	2.8849854	0.0	2.39
21-10-11 16:10	-4	0.0	4.5785093	0.0
21-10-11 16:20	-4	1.1950002	0.0	2.3950005
21-10-11 16:30	-4	2.6721022	6.469985	2.395
21-10-11 16:40	-4	1.1949999	0.0	1.1950002
21-10-11 16:50	-4	4.7799997	1.6899849	2.3950002
21-10-11 17:00	-4	0.0	0.0	0.0
21-10-11 17:10	-4	0.0	0.0	0.0
21-10-11 17:20	-4	0.0	5.283524	3.5950005
21-10-11 17:30	-4	1.6899853	0.0	0.0
21-10-11 17:40	-4	1.6899856	2.3899999	1.1949998
21-10-11 17:50	-4	0.0	8.365	2.3900003
21-10-11 18:00	-4	0.0	19.614986	3.5850003
21-10-11 18:10	-4	6.7615595	7.1800003	0.0
21-10-11 18:20	-4	16.329327	5.067102	0.0
21-10-11 18:30	-4	8.365	6.97351	0.0
21-10-11 18:40	-4	0.0	2.39	17.029955
21-10-11 18:50	-4	5.274985	1.6935246	2.3950002
21-10-11 19:00	-4	2.3899999	0.0	2.3950002
21-10-11 19:10	-4	18.226574	36.445595	32.99656
21-10-11 19:20	-4	4.7899995	45.8115	9.730385
21-10-11 19:30	-4	1.1999999	12.526529	34.831627
21-10-11 19:40	-4	7.1999993	33.549923	38.1399
21-10-11 19:50	-4	0.0	0.0	22.799923
21-10-11 20:00	-4	42.42491	20.707117	9.851575
21-10-11 20:10	-4	32.856987	25.397034	14.844986
21-10-11 20:20	-4	16.33202	30.76279	0.0
21-10-11 20:30	-4	1.1949999	0.0	2.3950002
21-10-11 20:40	-4	0.0	0.0	0.0
21-10-11 20:50	-4	0.0	0.0	2.3949995
21-10-11 21:00	-4	0.0	0.0	0.0
21-10-11 21:10	-4	0.0	0.0	0.0
21-10-11 21:20	-4	1.1949999	1.1949999	9.57
21-10-11 21:30	-4	1.1949999	0.0	11.249986
21-10-11 21:40	-4	3.5849998	2.3899999	1.1949999
21-10-11 21:50	-4	0.0	0.0	6.2649555
21-10-11 22:00	-4	4.0799856	2.3899999	19.693674
21-10-11 22:10	-4	6.469985	9.656545	0.0
21-10-11 22:20	-4	20.828526	8.654955	2.3899999
21-10-11 22:30	-4	56.710487	7.169999	16.618433
21-10-11 22:40	-4	6.4785247	0.0	14.639956
21-10-11 22:50	-4	1.1949998	11.96	14.008476
21-10-11 23:00	-4	5.2749863	32.512928	22.83408
21-10-11 23:10	-4	6.479985	12.948507	16.120071
21-10-11 23:20	-4	9.56	2.39	17.027102
21-10-11 23:30	-4	14.367889	13.938479	8.38
21-10-11 23:40	-4	4.3491964	11.131659	8.1685095
21-10-11 23:50	-4	35.844135	17.028494	35.423004
21-10-12 00:00	-4	68.58449	70.598915	42.80671
21-10-12 00:10	-4	19.479174	14.144969	52.85863
21-10-12 00:20	-4	10.754999	9.37851	16.52497
21-10-12 00:30	-4	21.323511	26.397003	43.05442
21-10-12 00:40	-4	7.6735244	18.027004	25.692057
21-10-12 00:50	-4	8.654955	9.927185	12.454985
21-10-12 01:00	-4	6.97351	19.29163	0.0
21-10-12 01:10	-4	2.6743412	4.780001	0.0
21-10-12 01:20	-4	9.641543	7.1800003	7.868651
21-10-12 01:30	-4	4.7850003	2.8935242	17.0221
21-10-12 01:40	-4	4.084985	17.79704	23.218525
21-10-12 01:50	-4	7.1699996	5.274985	28.988491
21-10-12 02:00	-4	9.57	31.054825	40.039135
21-10-12 02:10	-4	42.70434	26.675568	38.91807
21-10-12 02:20	-4	7.179999	29.48348	29.079037
21-10-12 02:30	-4	13.1449995	18.799412	6.7027955
21-10-12 02:40	-4	18.438526	10.770001	1.6899853
21-10-12 02:50	-4	5.2749853	27.087275	8.370001
21-10-12 03:00	-4	10.064984	19.014902	13.654986
21-10-12 03:10	-4	20.112146	44.198433	15.555002
21-10-12 03:20	-4	26.180582	22.59058	2.3899999
21-10-12 03:30	-4	30.120533	36.95636	10.958666
21-10-12 03:40	-4	63.325233	35.61564	54.053093
21-10-12 03:50	-4	51.388775	54.61791	45.154396
21-10-12 04:00	-4	34.747784	41.730644	35.269066
21-10-12 04:10	-4	34.526768	37.14431	43.89364
21-10-12 04:20	-4	31.36713	10.350099	31.154245
21-10-12 04:30	-4	23.57441	35.040035	26.03832
21-10-12 04:40	-4	44.21044	49.19923	23.64329
21-10-12 04:50	-4	34.221237	0.0	23.505651
21-10-12 05:00	-4	32.523018	35.668507	49.270164
21-10-12 05:10	-4	64.365944	76.76453	43.99534
21-10-12 05:20	-4	36.651558	2.3899999	5.2749853
21-10-12 05:30	-4	6.4735246	0.0	19.4071
21-10-12 05:40	-4	9.363509	2.3899999	10.350099
21-10-12 05:50	-4	20.627033	5.975	36.451782
21-10-12 06:00	-4	16.53497	9.856573	11.0371
21-10-12 06:10	-4	38.902397	38.62274	0.0
21-10-12 06:20	-4	65.62715	16.608133	5.278525
21-10-12 06:30	-4	65.38231	106.583336	16.407948
21-10-12 06:40	-4	62.02357	21.610544	0.0
21-10-12 06:50	-4	56.108196	41.937004	8.568666
21-10-12 07:00	-3	48.210445	11.046573	0.0
21-10-12 07:10	-3	26.183132	25.262684	0.0
21-10-12 07:20	-3	40.69383	14.920596	0.0
21-10-12 07:30	-3	29.087576	6.757866	22.091532
21-10-12 07:40	-3	10.563509	4.5785103	0.0
21-10-12 07:50	-3	6.4749846	0.0	1.1949999
21-10-12 08:00	-3	4.36656	2.3899994	1.1949999
21-10-12 08:10	-3	6.268495	0.0	9.57
21-10-12 08:20	-3	0.0	0.0	1.6899856
21-10-12 08:30	-3	1.689985	0.0	0.0
21-10-12 08:40	-3	1.689985	13.02444	15.630083
21-10-12 08:50	-3	2.6721003	10.054985	0.0
21-10-12 09:00	-3	5.283524	0.0	37.637054
21-10-12 09:10	-3	10.755	0.0	1.1949999
21-10-12 09:20	-3	2.3900003	4.084985	9.57
21-10-12 09:30	-3	7.1699996	10.342085	0.0
21-10-12 09:40	-3	5.2785244	10.054985	0.0
21-10-12 09:50	-3	0.0	3.5900002	0.0
21-10-12 10:00	-3	1.2	0.0	0.0
21-10-12 10:10	-3	0.0	6.75656	0.0
21-10-12 10:20	-3	15.133481	0.0	1.1949998
21-10-12 10:30	-3	2.8849847	3.8715744	1.1949999
21-10-12 10:40	-3	15.206235	3.5999997	0.0
21-10-12 10:50	-3	12.453524	16.043524	0.0
21-10-12 11:00	-3	3.5849998	0.0	12.248495
21-10-12 11:10	-3	4.78	3.869342	22.795086
21-10-12 11:20	-3	23.088577	9.640609	19.423494
21-10-12 11:30	-3	55.45711	0.0	31.955484
21-10-12 11:40	-3	15.968346	3.383508	1.1949999
21-10-12 11:50	-3	24.160187	0.0	1.1949999
21-10-12 12:00	-3	27.879034	6.9649706	5.9850006
21-10-12 12:10	-3	27.170025	16.191364	1.1949998
21-10-12 12:20	-3	39.586414	1.1949999	3.8715744
21-10-12 12:30	-3	7.1385527	0.0	2.395
21-10-12 12:40	-3	4.084985	7.955626	2.3899999
21-10-12 12:50	-3	0.0	0.0	1.1949999
21-10-12 13:00	-3	0.0	0.0	1.1950002
21-10-12 13:10	-3	0.0	0.0	17.690647
21-10-12 13:20	-3	4.079984	2.3899999	0.0
21-10-12 13:30	-3	6.266575	1.1949999	2.395
21-10-12 13:40	-3	4.0885243	1.6935247	0.0
21-10-12 13:50	-3	32.87199	38.49	27.707098
21-10-12 14:00	-3	11.259985	11.264985	7.2285247
21-10-12 14:10	-3	13.573389	0.0	1.1949999
21-10-12 14:20	-3	0.0	8.163509	0.0
21-10-12 14:30	-3	0.0	0.0	0.0
21-10-12 14:40	-3	0.0	8.37	0.0
21-10-12 14:50	-3	2.3899999	0.0	8.859984
21-10-12 15:00	-3	2.39	0.0	4.7899995
21-10-12 15:10	-3	0.0	14.35	2.3899999
21-10-12 15:20	-3	0.0	2.3899999	0.0
21-10-12 15:30	-3	0.0	1.1949999	1.1949997
21-10-12 15:40	-3	0.0	2.3899999	2.395
21-10-12 15:50	-3	0.0	4.084985	0.0
21-10-12 16:00	-3	0.0	14.834986	2.3949995
21-10-12 16:10	-3	0.0	0.0	7.1700006
21-10-12 16:20	-3	5.778508	1.1949999	7.463495
21-10-12 16:30	-3	2.8849847	2.3899999	0.0
21-10-12 16:40	-3	14.844984	7.462102	0.0
21-10-12 16:50	-3	4.78	1.1949999	2.395
21-10-12 17:00	-3	10.55997	2.3899999	0.0
21-10-12 17:10	-3	4.7900004	0.0	0.0
21-10-12 17:20	-3	0.0	0.0	0.0
21-10-12 17:30	-3	3.5849998	1.1949999	2.3899999
21-10-12 17:40	-3	7.6685243	0.0	4.7799997
21-10-12 17:50	-3	2.8849847	0.0	3.379971
21-10-12 18:00	-3	0.0	9.362048	0.0
21-10-12 18:10	-3	0.0	7.4599557	2.8849854
21-10-12 18:20	-3	0.0	3.5900002	3.5849998
21-10-12 18:30	-3	0.0	0.0	1.1949999
21-10-12 18:40	-3	0.0	0.0	4.7799997
21-10-12 18:50	-3	0.0	8.933682	0.0
21-10-12 19:00	-3	18.93351	2.8899856	13.648524
21-10-12 19:10	-3	0.0	0.0	4.5785093
21-10-12 19:20	-3	2.6721015	0.0	0.0
21-10-12 19:30	-3	9.56	0.0	13.155001
21-10-12 19:40	-3	2.39	4.7850003	31.67699
21-10-12 19:50	-3	0.0	2.8849845	4.5749707
21-10-12 20:00	-3	2.3899999	0.0	11.054956
21-10-12 20:10	-3	0.0	16.823465	0.0
21-10-12 20:20	-3	1.1949998	8.445608	0.0
21-10-12 20:30	-3	0.0	3.5900006	2.3949995
21-10-12 20:40	-3	3.5849998	2.8899848	26.470694
21-10-12 20:50	-3	4.7850003	31.267086	4.7850003
21-10-12 21:00	-3	3.5849998	11.249985	2.3899999
21-10-12 21:10	-3	4.784999	2.3899999	0.0
21-10-12 21:20	-3	0.0	15.748663	2.3899999
21-10-12 21:30	-3	0.0	0.0	0.0
21-10-12 21:40	-3	2.3899999	4.0849853	28.304539
21-10-12 21:50	-3	0.0	2.3899999	4.088525
21-10-12 22:00	-3	37.720154	0.0	33.152946
21-10-12 22:10	-3	8.1685095	4.079985	20.892057
21-10-12 22:20	-3	52.574135	12.953511	47.320675
21-10-12 22:30	-3	38.417343	32.93714	25.912724
21-10-12 22:40	-3	8.868525	0.0	5.5593266
21-10-12 22:50	-3	17.812132	5.9800005	16.039984
21-10-12 23:00	-3	12.953506	9.574999	19.718609
21-10-12 23:10	-3	2.3899999	2.395	2.3899999
21-10-12 23:20	-3	1.6899849	0.0	23.306528
21-10-12 23:30	-3	13.929327	3.3835094	28.563131
21-10-12 23:40	-3	16.617823	29.560553	30.190573
21-10-12 23:50	-3	14.6265745	20.147749	19.423496
21-10-13 00:00	-3	2.884985	19.201544	29.269909
21-10-13 00:10	-3	9.152085	3.5849998	24.990055
21-10-13 00:20	-3	13.644986	37.59496	17.027035
21-10-13 00:30	-3	15.837033	28.363632	40.33263
21-10-13 00:40	-3	14.647032	21.821573	11.5370865
21-10-13 00:50	-3	3.5850003	2.3899996	12.248493
21-10-13 01:00	-3	7.256545	4.088525	0.0
21-10-13 01:10	-3	41.177353	13.732836	58.56183
21-10-13 01:20	-3	7.9515586	15.037503	10.3450985
21-10-13 01:30	-3	13.946559	43.091957	44.22068
21-10-13 01:40	-3	17.52702	5.9849997	23.089104
21-10-13 01:50	-3	11.263525	1.1949998	7.1799994
21-10-13 02:00	-3	2.884985	0.0	2.3899999
21-10-13 02:10	-3	5.2799854	0.0	28.772547
21-10-13 02:20	-3	1.1949998	0.0	5.2785244
21-10-13 02:30	-3	20.698578	2.8899856	10.34656
21-10-13 02:40	-3	69.47719	32.424145	6.2621017
21-10-13 02:50	-3	49.767178	28.92544	0.0
21-10-13 03:00	-3	40.816628	32.670036	32.68136
21-10-13 03:10	-3	20.897055	47.43653	64.83697
21-10-13 03:20	-3	9.862034	14.143509	14.633493
21-10-13 03:30	-3	12.246574	5.76997	17.037035
21-10-13 03:40	-3	26.391544	21.606544	28.849142
21-10-13 03:50	-3	14.839984	30.2665	22.09653
21-10-13 04:00	-3	36.87113	39.8265	31.946644
21-10-13 04:10	-3	38.510777	27.673706	46.8592
21-10-13 04:20	-3	53.073505	23.311987	15.441025
21-10-13 04:30	-3	43.588432	18.919971	16.524971
21-10-13 04:40	-3	15.639151	24.494135	5.9800005
21-10-13 04:50	-3	39.53779	43.571735	21.673088
21-10-13 05:00	-3	13.236545	18.21375	11.053492
21-10-13 05:10	-3	36.73127	29.268452	7.949327
21-10-13 05:20	-3	28.062311	28.289942	23.700226
21-10-13 05:30	-3	6.974971	21.183102	5.975
21-10-13 05:40	-3	5.066575	0.0	2.3899999
21-10-13 05:50	-3	0.0	0.0	0.0
21-10-13 06:00	-3	6.479985	0.0	0.0
21-10-13 06:10	-3	4.7799997	11.74851	0.0
21-10-13 06:20	-3	14.633494	34.765644	11.044955
21-10-13 06:30	-3	74.690865	68.98607	69.59847
21-10-13 06:40	-3	7.251544	22.096989	20.622034
21-10-13 06:50	-3	5.7749705	3.5849998	2.395
21-10-13 07:00	-2	14.3550005	11.74851	49.969246
21-10-13 07:10	-2	0.0	2.6765747	0.0
21-10-13 07:20	-2	0.0	0.0	0.0
21-10-13 07:30	-2	7.175	0.0	0.0
21-10-13 07:40	-2	3.5850003	16.53497	8.1685095
21-10-13 07:50	-2	7.1699996	1.1949999	2.8849857
21-10-13 08:00	-2	4.0799847	2.3899999	0.0
21-10-13 08:10	-2	12.016393	1.1949999	0.0
21-10-13 08:20	-2	0.0	0.0	0.0
21-10-13 08:30	-2	0.0	0.0	0.0
21-10-13 08:40	-2	0.0	0.0	0.0
21-10-13 08:50	-2	0.0	0.0	0.0
21-10-13 09:00	-2	3.5849998	0.0	0.0
21-10-13 09:10	-2	4.0885243	4.7799997	0.0
21-10-13 09:20	-2	0.0	0.0	1.1949999
21-10-13 09:30	-2	4.0799856	0.0	20.13851
21-10-13 09:40	-2	28.57359	0.0	2.8849847
21-10-13 09:50	-2	30.47199	20.618494	37.936333
21-10-13 10:00	-2	56.045116	37.929092	14.139971
21-10-13 10:10	-2	17.0321	26.181515	13.150002
21-10-13 10:20	-2	27.616245	10.847002	3.5899997
21-10-13 10:30	-2	11.0570345	0.0	1.195
21-10-13 10:40	-2	43.031456	15.343508	0.0
21-10-13 10:50	-2	13.649984	0.0	0.0
21-10-13 11:00	-2	12.953509	16.039986	5.2749853
21-10-13 11:10	-2	10.133149	2.8849857	0.0
21-10-13 11:20	-2	56.787006	15.833494	1.6899853
21-10-13 11:30	-2	55.376106	0.0	1.6899847
21-10-13 11:40	-2	4.0381255	6.756559	4.7799997
21-10-13 11:50	-2	1.1949998	11.74997	0.0
21-10-13 12:00	-2	5.975	1.1949999	0.0
21-10-13 12:10	-2	4.7799997	0.0	0.0
21-10-13 12:20	-2	0.0	0.0	1.1949999
21-10-13 12:30	-2	0.0	1.1949999	6.9649706
21-10-13 12:40	-2	0.0	0.0	2.3899999
21-10-13 12:50	-2	0.0	0.0	2.3899999
21-10-13 13:00	-2	4.7849994	7.4621024	2.8849854
21-10-13 13:10	-2	0.0	0.0	0.0
21-10-13 13:20	-2	0.0	3.5949998	0.0
21-10-13 13:30	-2	0.0	6.4699845	0.0
21-10-13 13:40	-2	11.263524	0.0	13.954099
21-10-13 13:50	-2	1.1949998	0.0	8.365
21-10-13 14:00	-2	1.6935247	11.75997	22.51851
21-10-13 14:10	-2	9.859956	0.0	13.441576
21-10-13 14:20	-2	29.559092	0.0	8.1699705
21-10-13 14:30	-2	11.61025	5.9800005	0.0
21-10-13 14:40	-2	5.3442016	0.0	0.0
21-10-13 14:50	-2	10.129201	11.609157	0.0
21-10-13 15:00	-2	0.0	0.0	0.0
21-10-13 15:10	-2	0.0	6.760099	2.3899999
21-10-13 15:20	-2	4.785	0.0	4.7799997
21-10-13 15:30	-2	0.0	0.0	2.3899999
21-10-13 15:40	-2	0.0	0.0	0.0
21-10-13 15:50	-2	0.0	0.0	0.0
21-10-13 16:00	-2	0.0	0.0	0.0
21-10-13 16:10	-2	0.0	0.0	0.0
21-10-13 16:20	-2	4.785	0.0	0.0
21-10-13 16:30	-2	2.3950005	5.0671015	0.0
21-10-13 16:40	-2	5.975	11.548481	0.0
21-10-13 16:50	-2	0.0	0.0	0.0
21-10-13 17:00	-2	2.3899999	4.084985	0.0
21-10-13 17:10	-2	5.2799854	0.0	0.0
21-10-13 17:20	-2	0.0	10.764998	0.0
21-10-13 17:30	-2	4.083525	4.079985	0.0
21-10-13 17:40	-2	9.372049	1.1949998	3.5849998
21-10-13 17:50	-2	5.066574	14.221515	1.1950004
21-10-13 18:00	-2	0.0	0.0	0.0
21-10-13 18:10	-2	0.0	0.0	1.1949999
21-10-13 18:20	-2	6.4835253	0.0	1.1949999
21-10-13 18:30	-2	1.6899849	0.0	7.1800003
21-10-13 18:40	-2	1.1949999	8.450083	10.064985
21-10-13 18:50	-2	7.4615755	8.938676	6.469985
21-10-13 19:00	-2	1.6935244	8.451544	2.3899999
21-10-13 19:10	-2	0.0	2.3899999	7.4565735
21-10-13 19:20	-2	6.97351	1.1949999	3.5900006
21-10-13 19:30	-2	0.0	0.0	17.161928
21-10-13 19:40	-2	6.2615743	11.344913	0.0
21-10-13 19:50	-2	23.492086	1.1949999	8.452851
21-10-13 20:00	-2	10.765	0.0	21.323513
21-10-13 20:10	-2	24.98531	4.7799997	13.935099
21-10-13 20:20	-2	2.3899999	7.467032	11.823134
21-10-13 20:30	-2	7.4684935	24.61365	16.135914
21-10-13 20:40	-2	7.175	51.86421	18.497057
21-10-13 20:50	-2	0.0	10.349939	0.0
21-10-13 21:00	-2	0.0	5.7835083	3.5900002
21-10-13 21:10	-2	12.120974	17.034954	0.0
21-10-13 21:20	-2	4.408998	0.0	3.5899997
21-10-13 21:30	-2	2.3899999	8.37	0.0
21-10-13 21:40	-2	4.9786654	0.0	27.358662
21-10-13 21:50	-2	0.0	4.5785074	20.418465
21-10-13 22:00	-2	0.0	0.0	2.3899999
21-10-13 22:10	-2	1.1950004	0.0	0.0
21-10-13 22:20	-2	4.5820494	2.3899999	16.840544
21-10-13 22:30	-2	11.95	4.7850003	4.9786654
21-10-13 22:40	-2	19.119999	0.0	11.95
21-10-13 22:50	-2	17.935	10.549971	4.079985
21-10-13 23:00	-2	33.211483	5.975	18.787699
21-10-13 23:10	-2	29.770054	2.8849854	18.308117
21-10-13 23:20	-2	45.52882	12.93997	22.803465
21-10-13 23:30	-2	4.7799997	24.988592	20.399925
21-10-13 23:40	-2	10.064985	20.493547	15.543941
21-10-13 23:50	-2	5.9749994	9.570001	44.354336
21-10-14 00:00	-2	0.0	2.3899999	26.85738
21-10-14 00:10	-2	0.0	4.084985	11.692577
21-10-14 00:20	-2	7.2470717	57.209846	71.600655
21-10-14 00:30	-2	0.0	1.1949999	23.203526
21-10-14 00:40	-2	6.9699707	4.7799997	14.153508
21-10-14 00:50	-2	12.453524	7.9600983	25.413494
21-10-14 01:00	-2	80.21661	37.670616	75.44976
21-10-14 01:10	-2	34.15369	33.13416	53.673687
21-10-14 01:20	-2	53.557903	40.678513	27.088476
21-10-14 01:30	-2	4.7800007	3.3835106	9.57
21-10-14 01:40	-2	2.3899999	7.1699996	16.039986
21-10-14 01:50	-2	21.895725	4.7799993	2.3899999
21-10-14 02:00	-2	14.701413	0.0	5.9849997
21-10-14 02:10	-2	2.6765742	8.15997	10.054985
21-10-14 02:20	-2	32.893303	9.859957	39.98882
21-10-14 02:30	-2	17.234985	21.959255	25.048744
21-10-14 02:40	-2	28.362885	15.343509	31.477575
21-10-14 02:50	-2	14.933607	56.354332	42.156902
21-10-14 03:00	-2	10.764999	2.8899846	12.74897
21-10-14 03:10	-2	16.740002	25.38213	12.449986
21-10-14 03:20	-2	8.873525	19.694202	18.924969
21-10-14 03:30	-2	2.3899999	36.364983	4.0849843
21-10-14 03:40	-2	18.00207	20.819986	15.343509
21-10-14 03:50	-2	44.47016	32.106148	54.71505
21-10-14 04:00	-2	40.691273	38.128143	41.59778
21-10-14 04:10	-2	4.0849857	0.0	19.693676
21-10-14 04:20	-2	13.431574	11.049955	31.660069
21-10-14 04:30	-2	41.046345	13.443495	17.102182
21-10-14 04:40	-2	35.14969	41.726517	13.22785
21-10-14 04:50	-2	21.596045	46.3055	0.0
21-10-14 05:00	-2	56.787056	82.619095	7.6699853
21-10-14 05:10	-2	55.172646	37.012123	6.4749846
21-10-14 05:20	-2	40.599678	33.440598	1.1949999
21-10-14 05:30	-2	36.456993	42.99505	0.0
21-10-14 05:40	-2	30.179956	38.33279	0.0
21-10-14 05:50	-2	11.539942	19.70507	7.674985
21-10-14 06:00	-2	45.99731	62.210064	34.322697
21-10-14 06:10	-2	57.645092	71.57679	87.699486
21-10-14 06:20	-2	83.69966	60.61032	67.290405
21-10-14 06:30	-2	69.89021	98.60623	61.573402
21-10-14 06:40	-2	59.04342	108.476585	39.698017
21-10-14 06:50	-2	27.950033	26.789984	37.92863
21-10-14 07:00	-1	41.950085	12.727086	71.01428
21-10-14 07:10	-1	33.630238	34.45997	17.94
21-10-14 07:20	-1	27.803493	11.54156	41.453407
21-10-14 07:30	-1	3.5849998	1.1949999	11.960001
21-10-14 07:40	-1	4.5799704	0.0	6.541442
21-10-14 07:50	-1	13.516658	11.053494	3.5849998
21-10-14 08:00	-1	4.7799997	0.0	1.1999999
21-10-14 08:10	-1	16.11153	0.0	1.1950002
21-10-14 08:20	-1	0.0	4.7799997	0.0
21-10-14 08:30	-1	2.395	0.0	7.175
21-10-14 08:40	-1	0.0	0.0	1.1999999
21-10-14 08:50	-1	0.0	2.8849847	0.89010584
21-10-14 09:00	-1	1.6899855	9.559999	9.869894
21-10-14 09:10	-1	0.0	1.1949999	0.0
21-10-14 09:20	-1	0.0	0.0	0.0
21-10-14 09:30	-1	1.1949999	4.1824512	0.0
21-10-14 09:40	-1	2.3899999	2.2875333	0.0
21-10-14 09:50	-1	0.0	0.0	1.2
21-10-14 10:00	-1	0.0	1.1949999	0.0
21-10-14 10:10	-1	0.0	5.0715747	2.3950002
21-10-14 10:20	-1	13.154999	43.364716	44.686428
21-10-14 10:30	-1	32.98365	29.270594	30.570612
21-10-14 10:40	-1	11.959999	10.56705	43.51289
21-10-14 10:50	-1	14.926529	15.4235935	17.209354
21-10-14 11:00	-1	72.78056	53.02782	60.578773
21-10-14 11:10	-1	20.40415	28.361944	15.127088
21-10-14 11:20	-1	13.718676	3.5849998	6.4699845
21-10-14 11:30	-1	35.53795	7.1700006	3.5849998
21-10-14 11:40	-1	19.502186	1.1949999	5.2785244
21-10-14 11:50	-1	11.764971	10.054985	3.5900002
21-10-14 12:00	-1	27.697306	6.469985	4.0799856
21-10-14 12:10	-1	0.0	9.646545	0.0
21-10-14 12:20	-1	4.366559	0.0	4.5749702
21-10-14 12:30	-1	4.0799847	0.0	4.088525
21-10-14 12:40	-1	0.0	2.3900003	1.1949999
21-10-14 12:50	-1	0.0	6.2571015	13.932088
21-10-14 13:00	-1	3.5999997	2.3899999	0.0
21-10-14 13:10	-1	9.149326	1.1949999	6.4749856
21-10-14 13:20	-1	0.0	2.3900003	2.8885245
21-10-14 13:30	-1	7.6685243	5.975	5.5650983
21-10-14 13:40	-1	0.0	4.5749693	0.0
21-10-14 13:50	-1	1.1950003	4.7799997	0.0
21-10-14 14:00	-1	1.6935244	1.1949999	1.6899855
21-10-14 14:10	-1	18.789938	21.591543	5.9849997
21-10-14 14:20	-1	67.56865	70.578445	59.62564
21-10-14 14:30	-1	31.179081	24.294106	33.134506
21-10-14 14:40	-1	7.6699853	22.596361	26.252285
21-10-14 14:50	-1	1.1949999	1.1999999	13.17778
21-10-14 15:00	-1	1.1949999	0.0	5.975
21-10-14 15:10	-1	8.859984	10.064984	11.249985
21-10-14 15:20	-1	0.0	0.0	2.395
21-10-14 15:30	-1	0.0	0.0	0.0
21-10-14 15:40	-1	0.0	0.0	0.0
21-10-14 15:50	-1	0.0	0.0	0.0
21-10-14 16:00	-1	3.5850003	5.062102	4.7850003
21-10-14 16:10	-1	10.754999	13.078404	0.0
21-10-14 16:20	-1	4.7799997	3.5849998	10.76
21-10-14 16:30	-1	2.3899999	0.0	2.3950002
21-10-14 16:40	-1	2.395	3.37997	2.3899999
21-10-14 16:50	-1	1.1949999	0.0	0.0
21-10-14 17:00	-1	5.773507	0.0	6.9685097
21-10-14 17:10	-1	23.284298	11.8349	0.0
21-10-14 17:20	-1	6.4799857	1.1949999	2.3999999
21-10-14 17:30	-1	1.1949999	2.3899999	4.093524
21-10-14 17:40	-1	0.0	2.3950005	20.623495
21-10-14 17:50	-1	2.3899999	3.5849998	2.215032
21-10-14 18:00	-1	3.5850003	19.93056	3.7599678
21-10-14 18:10	-1	0.0	15.202169	0.0
21-10-14 18:20	-1	6.2649555	2.3899999	1.1999999
21-10-14 18:30	-1	0.0	23.292835	2.3900003
21-10-14 18:40	-1	17.517086	4.0799856	0.0
21-10-14 18:50	-1	3.8715744	16.824924	3.5849998
21-10-14 19:00	-1	3.3835082	16.53497	0.0
21-10-14 19:10	-1	2.395	0.0	5.9799986
21-10-14 19:20	-1	19.915098	8.1685095	35.6184
21-10-14 19:30	-1	95.78071	34.839397	85.37818
21-10-14 19:40	-1	32.374928	22.797003	29.838217
21-10-14 19:50	-1	25.765156	6.2571015	18.920685
21-10-14 20:00	-1	11.334135	1.1949999	13.649984
21-10-14 20:10	-1	9.763666	0.0	15.6293125
21-10-14 20:20	-1	4.5785093	0.0	0.0
21-10-14 20:30	-1	0.0	0.0	2.3899999
21-10-14 20:40	-1	0.0	0.0	0.0
21-10-14 20:50	-1	0.0	0.0	9.575
21-10-14 21:00	-1	2.39	1.1949998	0.0
21-10-14 21:10	-1	4.7849994	19.490887	8.370001
21-10-14 21:20	-1	17.305595	26.483547	0.0
21-10-14 21:30	-1	12.237101	5.9849997	3.3835094
21-10-14 21:40	-1	0.0	0.0	1.1949999
21-10-14 21:50	-1	4.7799997	1.1949999	4.366559
21-10-14 22:00	-1	1.1949999	2.3899999	5.76997
21-10-14 22:10	-1	8.452849	11.75705	0.0
21-10-14 22:20	-1	15.535001	10.549971	17.535099
21-10-14 22:30	-1	9.856575	5.9900002	0.0
21-10-14 22:40	-1	0.0	0.0	2.39
21-10-14 22:50	-1	3.5900002	16.117836	24.981516
21-10-14 23:00	-1	4.088524	7.664984	50.06248
21-10-14 23:10	-1	7.251544	2.3899999	26.141552
21-10-14 23:20	-1	15.743666	19.982697	27.748669
21-10-14 23:30	-1	11.74851	20.487152	15.998522
21-10-14 23:40	-1	11.75497	36.664978	24.691502
21-10-14 23:50	-1	5.7870483	21.470982	10.765001
21-10-15 00:00	-1	6.9685087	13.648524	46.48639
21-10-15 00:10	-1	2.8849857	1.6899855	16.038525
21-10-15 00:20	-1	7.6735244	2.3900003	50.776474
21-10-15 00:30	-1	26.369244	10.782781	25.388748
21-10-15 00:40	-1	17.534098	5.9800005	20.90507
21-10-15 00:50	-1	2.395	0.0	26.739038
21-10-15 01:00	-1	0.0	7.9515586	7.0986757
21-10-15 01:10	-1	5.9800005	12.537148	21.896185
21-10-15 01:20	-1	13.4371	34.56051	53.48954
21-10-15 01:30	-1	43.71369	35.452087	40.396313
21-10-15 01:40	-1	25.495571	25.973103	11.058495
21-10-15 01:50	-1	0.0	4.579971	14.422071
21-10-15 02:00	-1	8.864985	27.95643	22.791544
21-10-15 02:10	-1	7.1699996	27.870722	32.158592
21-10-15 02:20	-1	23.989925	75.16129	54.832176
21-10-15 02:30	-1	48.366722	70.90337	63.598473
21-10-15 02:40	-1	54.045532	42.35795	29.848679
21-10-15 02:50	-1	19.416513	2.395	5.9750004
21-10-15 03:00	-1	18.023624	0.0	1.1949999
21-10-15 03:10	-1	4.5785074	0.0	1.195
21-10-15 03:20	-1	5.0665746	25.301708	0.0
21-10-15 03:30	-1	34.28407	5.98	4.0835238
21-10-15 03:40	-1	36.088745	7.897794	0.0
21-10-15 03:50	-1	27.587072	5.9749994	2.8849854
21-10-15 04:00	-1	15.461017	1.1949999	2.8885245
21-10-15 04:10	-1	12.188377	21.60061	16.52997
21-10-15 04:20	-1	2.8885248	44.174828	10.059985
21-10-15 04:30	-1	5.274985	34.41465	8.37
21-10-15 04:40	-1	0.0	2.3899999	6.7570863
21-10-15 04:50	-1	5.975	8.369998	15.827103
21-10-15 05:00	-1	0.0	18.71848	48.77372
21-10-15 05:10	-1	26.475626	45.330055	33.3373
21-10-15 05:20	-1	57.85846	62.192207	29.288448
21-10-15 05:30	-1	40.812614	48.68055	9.146561
21-10-15 05:40	-1	84.576935	54.68856	53.535698
21-10-15 05:50	-1	89.50652	90.79626	48.772255
21-10-15 06:00	-1	23.78366	49.26701	38.62666
21-10-15 06:10	-1	59.960533	85.39217	41.24199
21-10-15 06:20	-1	44.41501	32.878696	43.422676
21-10-15 06:30	-1	40.80855	60.7035	51.304283
21-10-15 06:40	-1	70.375885	82.261566	62.888527
21-10-15 06:50	-1	40.119995	45.60001	23.397648
21-10-15 07:00	0	37.44004	65.99931	29.021276
21-10-15 07:10	0	12.257101	0.0	0.0
21-10-15 07:20	0	8.16851	18.999895	12.2371025
21-10-15 07:30	0	6.9685097	0.0	7.1800003
21-10-15 07:40	0	9.637072	4.7799997	0.0
21-10-15 07:50	0	13.154999	9.363508	0.0
21-10-15 08:00	0	17.022102	0.0	3.5849998
21-10-15 08:10	0	0.0	0.0	0.0
21-10-15 08:20	0	0.0	1.1949999	1.1949998
21-10-15 08:30	0	0.0	4.78	0.0
21-10-15 08:40	0	1.1999999	5.274985	18.667797
21-10-15 08:50	0	0.0	0.0	0.0
21-10-15 09:00	0	2.3899999	10.133675	3.5900002
21-10-15 09:10	0	2.3899999	1.6899849	5.98
21-10-15 09:20	0	6.2615747	0.0	0.0
21-10-15 09:30	0	4.785	0.0	0.0
21-10-15 09:40	0	34.127987	7.175	30.263645
21-10-15 09:50	0	66.55058	64.65395	67.91756
21-10-15 10:00	0	117.52311	106.167984	99.44576
21-10-15 10:10	0	34.829906	84.5337	62.005974
21-10-15 10:20	0	20.203436	27.877117	30.897776
21-10-15 10:30	0	6.7650986	26.58021	21.883488
21-10-15 10:40	0	12.736559	12.744941	20.6852
21-10-15 10:50	0	8.369999	6.7615595	14.367444
21-10-15 11:00	0	13.154999	17.234985	20.11851
21-10-15 11:10	0	0.0	6.469985	9.858493
21-10-15 11:20	0	11.539327	10.549971	17.022102
21-10-15 11:30	0	19.090055	40.127075	36.55561
21-10-15 11:40	0	17.49683	13.929942	1.1949999
21-10-15 11:50	0	0.0	10.13991	0.0
21-10-15 12:00	0	0.0	11.044955	5.975
21-10-15 12:10	0	16.604189	5.975	0.0
21-10-15 12:20	0	41.955544	7.1699996	60.341194
21-10-15 12:30	0	56.56357	33.741035	54.15133
21-10-15 12:40	0	34.438637	40.517975	26.092611
21-10-15 12:50	0	2.3950002	2.3899999	1.2
21-10-15 13:00	0	1.1949998	0.0	5.2835245
21-10-15 13:10	0	0.0	3.5849998	10.337088
21-10-15 13:20	0	36.38186	29.103836	0.0
21-10-15 13:30	0	24.33624	4.7799997	15.241722
21-10-15 13:40	0	3.2453034	0.0	38.95107
21-10-15 13:50	0	3.5899997	7.169999	1.6935247
21-10-15 14:00	0	29.06625	7.1699996	2.3899999
21-10-15 14:10	0	28.363104	0.0	1.6935247
21-10-15 14:20	0	15.832102	0.0	10.754999
21-10-15 14:30	0	12.953511	4.785001	6.469986
21-10-15 14:40	0	1.1949999	4.7850003	8.375
21-10-15 14:50	0	7.664984	39.642616	43.423576
21-10-15 15:00	0	8.164971	42.85378	13.222072
21-10-15 15:10	0	0.0	8.654956	0.0
21-10-15 15:20	0	0.0	7.6699843	3.5850003
21-10-15 15:30	0	2.3950005	4.0835238	3.5849998
21-10-15 15:40	0	0.6814121	24.689707	1.1949999
21-10-15 15:50	0	2.908588	16.184284	0.0
21-10-15 16:00	0	2.395	11.057033	4.5749702
21-10-15 16:10	0	2.3899999	0.0	0.0
21-10-15 16:20	0	13.172026	0.0	0.0
21-10-15 16:30	0	58.96342	6.75656	4.78
21-10-15 16:40	0	20.194187	19.4121	0.0
21-10-15 16:50	0	43.709896	39.85358	0.0
21-10-15 17:00	0	3.8671012	11.5370865	7.2470713
21-10-15 17:10	0	4.0835247	13.231546	4.583508
21-10-15 17:20	0	2.8899856	0.0	0.0
21-10-15 17:30	0	0.0	0.0	0.0
21-10-15 17:40	0	19.204151	2.3899999	1.6899855
21-10-15 17:50	0	0.0	4.785	10.832072
21-10-15 18:00	0	0.0	2.8935246	16.319324
21-10-15 18:10	0	0.0	1.6935247	32.21067
21-10-15 18:20	0	21.814955	4.785	13.725594
21-10-15 18:30	0	10.765	3.3870492	2.8849854
21-10-15 18:40	0	3.5849998	0.0	3.3835099
21-10-15 18:50	0	2.3899996	12.458525	7.250609
21-10-15 19:00	0	0.0	5.7799706	0.0
21-10-15 19:10	0	0.0	4.7999997	16.115597
21-10-15 19:20	0	27.10202	60.03916	85.80137
21-10-15 19:30	0	47.294994	60.531128	51.637474
21-10-15 19:40	0	34.553593	41.93418	59.710594
21-10-15 19:50	0	20.325476	58.058075	35.050888
21-10-15 20:00	0	52.089222	35.329216	38.150055
21-10-15 20:10	0	75.452614	55.526207	22.111988
21-10-15 20:20	0	18.803104	33.346516	0.0
21-10-15 20:30	0	32.033188	19.493118	13.51312
21-10-15 20:40	0	81.05157	4.0799856	4.5799704
21-10-15 20:50	0	18.91497	1.1949999	0.5217079
21-10-15 21:00	0	18.572636	3.5849998	6.7333755
21-10-15 21:10	0	37.177444	3.5899994	3.5849998
21-10-15 21:20	0	18.429985	4.785001	9.35997
21-10-15 21:30	0	16.41217	1.6899855	9.559999
21-10-15 21:40	0	4.084985	0.0	11.0471
21-10-15 21:50	0	10.55851	10.839928	9.645082
21-10-15 22:00	0	14.425085	4.78	4.0799856
21-10-15 22:10	0	0.0	4.7799997	3.5849996
21-10-15 22:20	0	0.0	0.0	6.4785247
21-10-15 22:30	0	4.785	6.4835253	8.651574
21-10-15 22:40	0	1.1949999	2.3999999	8.659955
21-10-15 22:50	0	1.689985	6.7615585	1.1950002
21-10-15 23:00	0	0.0	9.641544	1.6899853
21-10-15 23:10	0	8.159971	16.111444	27.375055
21-10-15 23:20	0	13.452036	0.0	12.536988
21-10-15 23:30	0	6.4749846	1.195	7.664984
21-10-15 23:40	0	20.208591	1.6899849	8.375
21-10-15 23:50	0	0.0	2.6765745	43.078285
21-10-16 00:00	0	3.5899994	19.119999	27.16571
21-10-16 00:10	0	0.0	8.365	39.217094
21-10-16 00:20	0	18.510069	19.206543	36.05017
21-10-16 00:30	0	2.3949997	3.5850003	28.37063
21-10-16 00:40	0	8.455084	19.419956	41.9296
21-10-16 00:50	0	4.7799997	44.027145	58.098106
21-10-16 01:00	0	3.871574	39.625694	63.75335
21-10-16 01:10	0	3.5900002	23.981321	49.700462
21-10-16 01:20	0	1.6899853	9.363509	34.415176
21-10-16 01:30	0	11.249987	45.688633	64.98295
21-10-16 01:40	0	25.70199	74.51863	68.35201
21-10-16 01:50	0	19.624985	27.775211	42.569645
21-10-16 02:00	0	3.37997	10.559971	27.590084
21-10-16 02:10	0	8.159971	50.090153	43.935024
21-10-16 02:20	0	1.2	69.44668	64.40019
21-10-16 02:30	0	5.2749853	18.2071	8.15997
21-10-16 02:40	0	23.009956	35.76945	28.88709
21-10-16 02:50	0	44.579704	46.334423	33.142727
21-10-16 03:00	0	27.167694	35.822903	41.81119
21-10-16 03:10	0	37.882305	24.07809	19.933475
21-10-16 03:20	0	28.366486	4.0849853	22.804926
21-10-16 03:30	0	29.057806	9.358506	14.148509
21-10-16 03:40	0	25.179247	11.960001	9.373509
21-10-16 03:50	0	0.0	3.5849998	2.3949997
21-10-16 04:00	0	4.5749707	0.0	0.0
21-10-16 04:10	0	4.084985	2.3899999	2.3950005
21-10-16 04:20	0	2.3899999	1.1949999	6.261574
21-10-16 04:30	0	7.175	9.559999	4.78
21-10-16 04:40	0	1.6899853	2.3899996	10.135595
21-10-16 04:50	0	3.5849998	13.912341	2.395
21-10-16 05:00	0	2.3899999	0.0	5.975
21-10-16 05:10	0	0.0	3.5849998	2.8899853
21-10-16 05:20	0	27.10202	3.5850003	5.98
21-10-16 05:30	0	80.421326	9.364969	39.22865
21-10-16 05:40	0	36.94282	3.3799706	35.189877
21-10-16 05:50	0	34.22654	17.317837	41.176357
21-10-16 06:00	0	36.522137	18.394209	36.043396
21-10-16 06:10	0	82.95558	31.194956	49.192616
21-10-16 06:20	0	33.441444	43.55804	53.760826
21-10-16 06:30	0	102.689835	55.075684	74.713104
21-10-16 06:40	0	68.11802	40.533592	29.164392
21-10-16 06:50	0	73.52708	30.263577	50.350113
21-10-16 07:00	1	68.47285	58.742443	40.748207
21-10-16 07:10	1	37.650066	16.817259	17.043495
21-10-16 07:20	1	19.914942	1.1949999	0.0
21-10-16 07:30	1	58.286003	13.231546	1.6935246
21-10-16 07:40	1	12.040083	15.333605	0.0
21-10-16 07:50	1	1.6899855	0.0	0.0
21-10-16 08:00	1	17.715227	4.784999	1.6935244
21-10-16 08:10	1	6.261574	4.789999	1.693524
21-10-16 08:20	1	5.274985	1.6899849	0.0
21-10-16 08:30	1	2.3899999	12.036543	0.0
21-10-16 08:40	1	2.3899999	0.0	0.0
21-10-16 08:50	1	10.054984	4.78	4.7900004
21-10-16 09:00	1	2.3899999	0.0	0.0
21-10-16 09:10	1	0.0	5.975	0.0
21-10-16 09:20	1	0.0	8.8649845	8.389999
21-10-16 09:30	1	6.9699707	8.649342	9.645611
21-10-16 09:40	1	0.0	0.0	0.0
21-10-16 09:50	1	63.79995	58.050526	76.38903
21-10-16 10:00	1	38.84091	39.920494	51.610466
21-10-16 10:10	1	12.239956	11.052034	48.37779
21-10-16 10:20	1	17.047031	11.254984	39.620647
21-10-16 10:30	1	10.059984	5.284985	22.591515
21-10-16 10:40	1	8.859984	13.6549835	39.082905
21-10-16 10:50	1	5.062101	5.777049	31.790812
21-10-16 11:00	1	24.76363	33.935123	57.086647
21-10-16 11:10	1	38.73558	8.662033	29.008493
21-10-16 11:20	1	25.481497	0.0	12.958509
21-10-16 11:30	1	25.961237	2.3899999	10.582048
21-10-16 11:40	1	17.804285	6.9649706	1.2
21-10-16 11:50	1	35.0465	2.8849847	1.1949999
21-10-16 12:00	1	9.150099	1.6899849	8.229187
21-10-16 12:10	1	18.243496	15.209865	16.032604
21-10-16 12:20	1	10.136531	8.8685255	12.5292015
21-10-16 12:30	1	6.767015	7.1699996	2.3899994
21-10-16 12:40	1	9.156559	0.0	2.3899999
21-10-16 12:50	1	5.9750004	0.0	2.3950007
21-10-16 13:00	1	2.8849852	5.787049	4.785001
21-10-16 13:10	1	5.7749715	0.0	2.884986
21-10-16 13:20	1	5.2799854	11.754971	3.3835075
21-10-16 13:30	1	0.0	25.927021	5.278524
21-10-16 13:40	1	0.17826846	16.735	2.3899996
21-10-16 13:50	1	6.5816717	18.72156	2.8899848
21-10-16 14:00	1	7.6649847	23.168573	60.83373
21-10-16 14:10	1	8.859986	1.2000003	16.819927
21-10-16 14:20	1	5.975	3.3870494	24.904224
21-10-16 14:30	1	0.0	0.0	9.851574
21-10-16 14:40	1	15.329969	6.9685106	1.1949999
21-10-16 14:50	1	2.3900006	4.088525	0.0
21-10-16 15:00	1	11.049956	3.3799706	0.0
21-10-16 15:10	1	15.908119	4.5835094	0.0
21-10-16 15:20	1	33.565544	20.776585	15.339969
21-10-16 15:30	1	23.0865	4.785	0.0
21-10-16 15:40	1	10.054985	0.0	0.0
21-10-16 15:50	1	14.144971	20.205055	1.1950003
21-10-16 16:00	1	3.5849998	29.763592	3.595
21-10-16 16:10	1	2.8849854	0.0	0.0
21-10-16 16:20	1	14.626574	0.0	0.0
21-10-16 16:30	1	2.3949997	0.0	2.8885245
21-10-16 16:40	1	0.0	4.7799997	4.6230145
21-10-16 16:50	1	0.593716	4.7799997	5.939034
21-10-16 17:00	1	4.186284	1.689985	0.0
21-10-16 17:10	1	1.1950004	1.1949999	2.3899999
21-10-16 17:20	1	8.864985	3.5849998	0.0
21-10-16 17:30	1	3.783666	11.95	4.5835075
21-10-16 17:40	1	0.0	1.1949999	2.8849852
21-10-16 17:50	1	0.0	0.0	0.0
21-10-16 18:00	1	8.654956	2.8849854	0.0
21-10-16 18:10	1	5.56656	10.557049	2.3949997
21-10-16 18:20	1	8.656573	0.0	1.6935247
21-10-16 18:30	1	20.702116	7.9520864	0.0
21-10-16 18:40	1	5.2799854	4.0835238	12.448524
21-10-16 18:50	1	29.848364	3.5849998	0.0
21-10-16 19:00	1	4.5785103	2.3899999	7.2563896
21-10-16 19:10	1	14.339999	3.5849998	10.56351
21-10-16 19:20	1	14.339999	1.1949999	19.175861
21-10-16 19:30	1	1.1949999	5.9749994	41.010384
21-10-16 19:40	1	3.5850003	11.74997	15.137019
21-10-16 19:50	1	5.7699695	16.822004	21.793823
21-10-16 20:00	1	1.1949996	17.311531	5.8031816
21-10-16 20:10	1	2.3899999	31.45312	5.2799854
21-10-16 20:20	1	0.0	41.592705	2.3950002
21-10-16 20:30	1	3.5949998	18.996515	2.3899999
21-10-16 20:40	1	14.6384945	0.0	3.5899997
21-10-16 20:50	1	23.992071	3.5900002	7.4615736
21-10-16 21:00	1	10.064984	4.79	7.4649553
21-10-16 21:10	1	6.76156	11.258524	8.238133
21-10-16 21:20	1	0.0	1.1949999	0.0
21-10-16 21:30	1	4.7799997	1.1949999	7.1699996
21-10-16 21:40	1	17.224985	10.054985	7.6699843
21-10-16 21:50	1	0.0	5.3450346	12.95997
21-10-16 22:00	1	2.3899999	14.15361	33.852028
21-10-16 22:10	1	3.3870482	12.741559	21.383848
21-10-16 22:20	1	0.0	0.0	1.6899855
21-10-16 22:30	1	3.5849998	1.6899849	0.0
21-10-16 22:40	1	2.3899999	1.689985	10.054985
21-10-16 22:50	1	26.750126	2.6743412	23.03634
21-10-16 23:00	1	5.0699553	1.1949999	11.10304
21-10-16 23:10	1	13.1449995	1.6899853	4.0835238
21-10-16 23:20	1	1.6899855	8.656572	17.52702
21-10-16 23:30	1	2.395	8.883524	25.68653
21-10-16 23:40	1	10.55851	36.51687	39.84758
21-10-16 23:50	1	1.1950003	13.15	30.455465
21-10-17 00:00	1	13.439957	9.147085	5.0945587
21-10-17 00:10	1	9.147085	7.1699996	0.0
21-10-17 00:20	1	14.6271	36.557594	45.39489
21-10-17 00:30	1	4.0885243	21.902645	39.903416
21-10-17 00:40	1	1.1950003	30.839016	23.992071
21-10-17 00:50	1	12.943509	41.727226	71.19078
21-10-17 01:00	1	0.0	23.923038	36.458454
21-10-17 01:10	1	0.0	1.1949999	6.9699707
21-10-17 01:20	1	2.3899999	7.1700006	24.596537
21-10-17 01:30	1	5.128476	4.57851	24.804327
21-10-17 01:40	1	19.374973	4.370099	38.600395
21-10-17 01:50	1	40.494583	2.3950002	34.446148
21-10-17 02:00	1	27.98949	5.98	25.086348
21-10-17 02:10	1	19.06373	3.3799698	32.07997
21-10-17 02:20	1	64.27403	16.31994	42.31373
21-10-17 02:30	1	18.224955	28.866156	24.56214
21-10-17 02:40	1	35.977	22.590054	31.24147
21-10-17 02:50	1	21.201641	55.758015	21.899267
21-10-17 03:00	1	49.427933	20.001488	2.8849854
21-10-17 03:10	1	16.12153	17.525625	8.659956
21-10-17 03:20	1	1.6935247	10.76	2.8849847
21-10-17 03:30	1	3.5900002	29.46926	4.785
21-10-17 03:40	1	5.278524	3.5849998	2.3899999
21-10-17 03:50	1	5.9800005	10.3450985	18.104235
21-10-17 04:00	1	1.6899855	12.035082	4.7799997
21-10-17 04:10	1	2.3899999	23.30345	1.1949999
21-10-17 04:20	1	4.0849853	61.312996	16.609188
21-10-17 04:30	1	2.3899999	19.020515	33.767128
21-10-17 04:40	1	4.5785108	3.3835092	26.176975
21-10-17 04:50	1	27.896118	15.815738	27.88858
21-10-17 05:00	1	46.082146	17.529942	32.39054
21-10-17 05:10	1	39.894257	0.0	28.843801
21-10-17 05:20	1	31.48112	4.7799997	32.015175
21-10-17 05:30	1	47.521645	15.329971	35.039425
21-10-17 05:40	1	21.889103	1.1949999	9.368509
21-10-17 05:50	1	25.201544	10.059984	47.94129
21-10-17 06:00	1	48.76182	0.0	35.390057
21-10-17 06:10	1	23.560776	0.0	32.05575
21-10-17 06:20	1	14.345001	0.0	45.597157
21-10-17 06:30	1	4.785	7.4615736	47.49773
21-10-17 06:40	1	20.977917	21.380833	27.993622
21-10-17 06:50	1	1.1949999	0.0	3.8671021
21-10-17 07:00	2	22.508762	5.278525	4.734906
21-10-17 07:10	2	68.06274	0.0	7.079283
21-10-17 07:20	2	27.741556	1.1949999	0.0
21-10-17 07:30	2	56.539246	13.443494	4.370099
21-10-17 07:40	2	2.3949997	6.273494	0.0
21-10-17 07:50	2	10.064985	8.656575	3.5950005
21-10-17 08:00	2	10.754999	2.3899999	0.0
21-10-17 08:10	2	5.975	5.975	14.273404
21-10-17 08:20	2	2.39	4.7799997	7.0341873
21-10-17 08:30	2	4.0799856	2.3899999	4.785
21-10-17 08:40	2	15.833493	9.559999	3.5850003
21-10-17 08:50	2	3.3835094	4.0799847	1.1949999
21-10-17 09:00	2	7.6685233	5.975	7.669986
21-10-17 09:10	2	2.3899996	14.339999	4.0799856
21-10-17 09:20	2	3.5850003	1.1949999	3.5900002
21-10-17 09:30	2	22.384865	11.049956	12.241574
21-10-17 09:40	2	46.833397	8.185389	9.144327
21-10-17 09:50	2	17.016163	54.826855	43.126545
21-10-17 10:00	2	2.8849847	18.007074	33.63346
21-10-17 10:10	2	3.5849998	4.0799856	39.427055
21-10-17 10:20	2	4.7799997	16.734999	19.122175
21-10-17 10:30	2	3.5850003	0.0	4.083525
21-10-17 10:40	2	2.6721017	5.975	9.35851
21-10-17 10:50	2	28.867609	13.935097	19.917017
21-10-17 11:00	2	40.264194	20.12997	5.071574
21-10-17 11:10	2	63.26217	8.662035	9.940198
21-10-17 11:20	2	6.474986	0.0	0.0
21-10-17 11:30	2	37.058537	5.274985	1.6935246
21-10-17 11:40	2	51.703682	7.4565735	18.308578
21-10-17 11:50	2	7.175	1.1949998	1.1949999
21-10-17 12:00	2	12.953509	0.0	1.1949999
21-10-17 12:10	2	19.82365	0.0	19.982168
21-10-17 12:20	2	7.4565735	0.0	0.0
21-10-17 12:30	2	2.39	6.469985	0.3968188
21-10-17 12:40	2	4.7799997	0.0	1.9931812
21-10-17 12:50	2	3.5900006	4.0835247	0.0
21-10-17 13:00	2	6.5486817	0.0	0.0
21-10-17 13:10	2	7.6699843	0.0	0.0
21-10-17 13:20	2	0.0	0.0	0.0
21-10-17 13:30	2	3.8743415	4.5749702	1.2000004
21-10-17 13:40	2	5.0699563	1.1949999	0.0
21-10-17 13:50	2	5.069956	9.565	6.4835253
21-10-17 14:00	2	10.34494	14.148509	2.3950005
21-10-17 14:10	2	4.370098	20.612034	7.175
21-10-17 14:20	2	5.062101	10.90577	14.358706
21-10-17 14:30	2	17.95	0.0	7.2547584
21-10-17 14:40	2	10.553511	5.975	0.0
21-10-17 14:50	2	5.473651	0.0	2.3899999
21-10-17 15:00	2	3.5849996	1.6899855	0.0
21-10-17 15:10	2	12.949972	11.532087	0.0
21-10-17 15:20	2	1.1949999	0.0	0.0
21-10-17 15:30	2	15.125626	13.937019	5.284985
21-10-17 15:40	2	21.401974	52.98333	5.3442016
21-10-17 15:50	2	2.8849857	3.3870492	0.0
21-10-17 16:00	2	52.74483	29.55779	0.0
21-10-17 16:10	2	12.993891	5.9749994	12.687795
21-10-17 16:20	2	15.824341	0.0	1.693524
21-10-17 16:30	2	16.816387	1.6897151	3.8721013
21-10-17 16:40	2	11.779829	4.2852836	1.6899853
21-10-17 16:50	2	3.5849998	0.0	4.785
21-10-17 17:00	2	2.39	6.2649565	0.0
21-10-17 17:10	2	5.2799864	0.0	1.1999999
21-10-17 17:20	2	2.6721008	0.0	0.0
21-10-17 17:30	2	0.0	1.6899855	2.8885245
21-10-17 17:40	2	0.0	1.6899855	6.7520857
21-10-17 17:50	2	4.7799997	1.1950003	1.6935241
21-10-17 18:00	2	1.2000003	0.0	0.0
21-10-17 18:10	2	10.755	0.0	1.1949999
21-10-17 18:20	2	15.534999	2.8935246	2.39
21-10-17 18:30	2	10.34156	1.1949999	6.469985
21-10-17 18:40	2	0.0	0.0	0.0
21-10-17 18:50	2	0.0	2.39	0.0
21-10-17 19:00	2	2.3899999	1.2	0.0
21-10-17 19:10	2	2.3899999	0.0	0.0
21-10-17 19:20	2	0.0	2.3950002	0.0
21-10-17 19:30	2	0.0	0.0	0.0
21-10-17 19:40	2	0.0	0.0	0.0
21-10-17 19:50	2	1.195	6.9685106	17.105886
21-10-17 20:00	2	1.6899855	5.561559	7.4571013
21-10-17 20:10	2	0.0	0.0	0.0
21-10-17 20:20	2	0.06356384	15.545	0.0
21-10-17 20:30	2	4.716437	1.1950004	0.0
21-10-17 20:40	2	11.965491	6.9685106	1.6935244
21-10-17 20:50	2	38.057903	30.058544	3.589999
21-10-17 21:00	2	11.042102	4.7799997	7.179999
21-10-17 21:10	2	0.0	0.0	5.975
21-10-17 21:20	2	0.0	4.7800007	49.480972
21-10-17 21:30	2	0.0	7.459956	14.624277
21-10-17 21:40	2	6.4735246	0.0	6.7615595
21-10-17 21:50	2	5.76997	15.133481	15.141559
21-10-17 22:00	2	7.9520864	11.054956	12.6636505
21-10-17 22:10	2	5.7735095	0.0	3.5849998
21-10-17 22:20	2	25.703787	6.6686516	7.6699843
21-10-17 22:30	2	19.63743	15.134941	4.3700986
21-10-17 22:40	2	9.565	8.864985	0.0
21-10-17 22:50	2	3.8715737	22.170677	1.1949999
21-10-17 23:00	2	0.0	5.769971	1.6935247
21-10-17 23:10	2	7.1700006	7.1699996	15.635544
21-10-17 23:20	2	4.7799997	1.1949999	17.017101
21-10-17 23:30	2	0.0	1.1949999	4.0885243
21-10-17 23:40	2	6.173666	1.1949999	3.5850003
21-10-17 23:50	2	8.365001	0.0	0.0
21-10-18 00:00	2	11.95	6.4699845	0.0
21-10-18 00:10	2	42.810482	37.015663	23.303608
21-10-18 00:20	2	45.607155	48.504692	40.124382
21-10-18 00:30	2	12.523673	7.2371264	19.578201
21-10-18 00:40	2	0.0	2.3900003	7.6649857
21-10-18 00:50	2	0.0	8.365	22.50997
21-10-18 01:00	2	0.0	8.654955	15.690236
21-10-18 01:10	2	0.0	4.78	23.006577
21-10-18 01:20	2	0.0	40.747025	35.736362
21-10-18 01:30	2	2.6721013	6.469985	13.226545
21-10-18 01:40	2	2.2663794	0.0	8.15997
21-10-18 01:50	2	7.797145	7.4521017	22.307867
21-10-18 02:00	2	5.0715737	9.35497	14.641576
21-10-18 02:10	2	0.0	16.823463	0.0
21-10-18 02:20	2	10.059984	29.487019	4.079985
21-10-18 02:30	2	12.939969	24.472311	0.0
21-10-18 02:40	2	0.0	3.5849996	0.0
21-10-18 02:50	2	10.058525	13.232851	9.56
21-10-18 03:00	2	4.079985	25.71285	7.1850004
21-10-18 03:10	2	3.2749755	0.0	0.0
21-10-18 03:20	2	51.75747	51.46981	26.184118
21-10-18 03:30	2	33.11941	8.6521015	20.491629
21-10-18 03:40	2	4.0799856	11.046575	22.108149
21-10-18 03:50	2	8.864985	13.649986	26.25322
21-10-18 04:00	2	4.3620863	30.463446	26.780766
21-10-18 04:10	2	0.0	1.4045659	0.0
21-10-18 04:20	2	16.529968	7.2525353	17.528479
21-10-18 04:30	2	46.787025	5.7699695	18.223494
21-10-18 04:40	2	0.0	0.0	0.0
21-10-18 04:50	2	36.830482	14.149969	44.927933
21-10-18 05:00	2	17.805035	0.0	29.569399
21-10-18 05:10	2	not_recorded	not_recorded	not_recorded
21-10-18 05:20	2	15.239907	0.0	15.938889
21-10-18 05:30	2	16.12855	0.0	27.450117
21-10-18 05:40	2	not_recorded	not_recorded	not_recorded
21-10-18 05:50	2	3.763387	1.3277776	3.7594528
21-10-18 06:00	2	0.0	5.975	24.970308
21-10-18 06:10	2	3.5850005	7.4615746	13.692352
21-10-18 06:20	2	0.0	1.1949999	4.411885
21-10-18 06:30	2	10.55497	29.758661	14.844984
21-10-18 06:40	2	37.161545	49.665245	11.047101
21-10-18 06:50	2	13.934326	6.4699845	1.689985
21-10-18 07:00	3	27.661627	8.450083	10.98197
21-10-18 07:10	3	46.71064	4.079985	4.919443
21-10-18 07:20	3	14.956386	7.1699996	1.1949999
21-10-18 07:30	3	13.432101	0.0	1.1949999
21-10-18 07:40	3	3.869341	0.0	1.6899849
21-10-18 07:50	3	20.399998	0.0	5.774971
21-10-18 08:00	3	1.6935244	1.1950004	0.0
21-10-18 08:10	3	0.0	14.339999	0.0
21-10-18 08:20	3	3.6000004	2.3899999	3.8715749
21-10-18 08:30	3	11.072101	0.0	0.0
21-10-18 08:40	3	1.1950002	0.0	0.0
21-10-18 08:50	3	2.6765745	3.3799706	1.1949999
21-10-18 09:00	3	0.0	2.3899999	0.0
21-10-18 09:10	3	0.0	0.0	0.0
21-10-18 09:20	3	2.6721015	3.5850003	4.578511
21-10-18 09:30	3	0.0	15.534999	2.3950002
21-10-18 09:40	3	0.0	0.0	0.0
21-10-18 09:50	3	1.1999999	5.975	53.879353
21-10-18 10:00	3	4.833583	14.3642645	23.550629
21-10-18 10:10	3	not_recorded	not_recorded	not_recorded
21-10-18 10:20	3	0.0	11.95	2.6555555
21-10-18 10:30	3	0.0	1.7071426	1.7071431
21-10-18 10:40	3	not_recorded	not_recorded	not_recorded
21-10-18 10:50	3	1.8777608	23.767311	2.6611109
21-10-18 11:00	3	2.884985	25.57794	1.2
21-10-18 11:10	3	1.1949997	16.822002	2.395
21-10-18 11:20	3	0.0	0.0	0.0
21-10-18 11:30	3	10.800751	21.20971	7.1699996
21-10-18 11:40	3	24.445623	20.924068	9.559999
21-10-18 11:50	3	18.0	0.0	23.899998
21-10-18 12:00	3	0.0	0.0	0.0
21-10-18 12:10	3	32.939217	0.0	20.637121
21-10-18 12:20	3	0.0	0.0	0.0
21-10-18 12:30	3	0.0	0.0	0.0
21-10-18 12:40	3	0.0	0.0	2.3900003
21-10-18 12:50	3	7.9565597	5.975	10.379169
21-10-18 13:00	3	10.352018	0.0	1.5758306
21-10-18 13:10	3	0.0	0.0	0.0
21-10-18 13:20	3	0.0	0.0	0.0
21-10-18 13:30	3	0.0	0.0	0.0
21-10-18 13:40	3	not_recorded	not_recorded	not_recorded
21-10-18 13:50	3	0.0	0.0	0.0
21-10-18 14:00	3	14.426546	0.0	5.777049
21-10-18 14:10	3	3.3835075	0.0	4.0835247
21-10-18 14:20	3	1.1949999	0.0	0.0
21-10-18 14:30	3	0.0	0.0	4.084985
21-10-18 14:40	3	17.308676	4.789999	2.3899999
21-10-18 14:50	3	11.974998	11.950001	43.257874
21-10-18 15:00	3	0.0	0.0	0.0
21-10-18 15:10	3	0.0	11.950001	24.232033
21-10-18 15:20	3	6.2621	5.7699704	2.3949993
21-10-18 15:30	3	0.0	0.0	1.1949999
21-10-18 15:40	3	not_recorded	0.0	0.0
21-10-18 15:50	3	11.730053	0.0	0.0
21-10-18 16:00	3	5.8336053	0.0	1.7071428
21-10-18 16:10	3	not_recorded	not_recorded	not_recorded
21-10-18 16:20	3	0.0	0.0	0.0
21-10-18 16:30	3	42.147392	11.75497	4.370099
21-10-18 16:40	3	3.595	4.088525	5.9800005
21-10-18 16:50	3	17.925001	0.0	5.9749994
21-10-18 17:00	3	0.0	0.0	0.0
21-10-18 17:10	3	2.6721008	0.0	0.0
21-10-18 17:20	3	0.0	0.0	1.1999999
21-10-18 17:30	3	5.062101	4.58351	0.0
21-10-18 17:40	3	0.0	0.0	0.0
21-10-18 17:50	3	4.3643265	0.0	1.1949999
21-10-18 18:00	3	1.7071428	0.0	5.121428
21-10-18 18:10	3	not_recorded	not_recorded	not_recorded
21-10-18 18:20	3	0.0	2.6666665	0.0
21-10-18 18:30	3	10.126442	1.1949999	1.318712
21-10-18 18:40	3	8.859984	15.535001	7.0562897
21-10-18 18:50	3	0.0	2.3899999	0.0
21-10-18 19:00	3	0.0	0.0	1.1949999
21-10-18 19:10	3	1.6899855	0.0	11.539326
21-10-18 19:20	3	0.0	0.0	5.975
21-10-18 19:30	3	0.0	0.0	0.0
21-10-18 19:40	3	0.0	2.3899999	1.1949999
21-10-18 19:50	3	0.0	0.0	1.1949999
21-10-18 20:00	3	0.0	1.7071428	4.8386416
21-10-18 20:10	3	not_recorded	not_recorded	not_recorded
21-10-18 20:20	3	0.0	1.3333333	0.0
21-10-18 20:30	3	25.755219	60.01234	29.274912
21-10-18 20:40	3	49.460907	29.74822	19.493647
21-10-18 20:50	3	0.0	9.711527	30.86833
21-10-18 21:00	3	19.882164	0.0	0.0
21-10-18 21:10	3	1.1950002	0.0	3.5899997
21-10-18 21:20	3	8.859985	5.279985	5.062103
21-10-18 21:30	3	0.0	0.0	5.1428576
21-10-18 21:40	3	not_recorded	not_recorded	not_recorded
21-10-18 21:50	3	10.403897	2.661111	4.5349603
21-10-18 22:00	3	8.400911	9.147086	7.255065
21-10-18 22:10	3	1.164088	27.578465	6.478524
21-10-18 22:20	3	0.0	40.799847	0.0
21-10-18 22:30	3	4.1874995	0.0	0.0
21-10-18 22:40	3	5.7970324	22.593662	4.079985
21-10-18 22:50	3	5.9749985	5.975	11.95
21-10-18 23:00	3	0.0	0.0	0.0
21-10-18 23:10	3	0.0	1.1949999	0.0
21-10-18 23:20	3	8.8635235	18.025082	7.1998825
21-10-18 23:30	3	8.542859	44.529716	72.32058
21-10-18 23:40	3	not_recorded	not_recorded	not_recorded
21-10-18 23:50	3	0.0	0.0	0.0
21-10-19 00:00	3	1.1949999	3.5899997	13.230084
21-10-19 00:10	3	8.859985	12.732085	15.137018
21-10-19 00:20	3	0.0	0.0	37.33516
21-10-19 00:30	3	0.0	0.0	0.0
21-10-19 00:40	3	0.0	3.5849998	1.1950002
21-10-19 00:50	3	6.75656	17.233524	14.138507
21-10-19 01:00	3	0.0	3.4142857	10.955037
21-10-19 01:10	3	not_recorded	not_recorded	not_recorded
21-10-19 01:20	3	0.0	0.0	0.0
21-10-19 01:30	3	24.404987	29.359997	0.0
21-10-19 01:40	3	8.37	13.4371	0.0
21-10-19 01:50	3	0.0	0.0	0.0
21-10-19 02:00	3	0.0	0.0	0.0
21-10-19 02:10	3	0.0	0.0	0.0
21-10-19 02:20	3	10.345625	2.39	4.7849994
21-10-19 02:30	3	4.121407	13.071342	10.957121
21-10-19 02:40	3	not_recorded	not_recorded	not_recorded
21-10-19 02:50	3	1.877761	7.203915	8.844553
21-10-19 03:00	3	9.444898	9.427725	39.929405
21-10-19 03:10	3	46.900085	24.57515	49.299934
21-10-19 03:20	3	66.182724	8.449927	25.34671
21-10-19 03:30	3	0.0	0.0	0.0
21-10-19 03:40	3	5.7870493	22.798464	21.833492
21-10-19 03:50	3	54.269188	68.27061	27.570705
21-10-19 04:00	3	84.362404	46.742065	54.466366
21-10-19 04:10	3	not_recorded	not_recorded	not_recorded
21-10-19 04:20	3	0.0	2.6611109	7.1888723
21-10-19 04:30	3	11.447897	19.488646	33.86358
21-10-19 04:40	3	35.7577	42.91505	21.885567
21-10-19 04:50	3	0.0	41.825	20.39993
21-10-19 05:00	3	0.0	0.0	0.0
21-10-19 05:10	3	0.0	0.0	3.5850003
21-10-19 05:20	3	4.785	8.163508	33.02608
21-10-19 05:30	3	0.0	0.0	14.378551
21-10-19 05:40	3	not_recorded	not_recorded	not_recorded
21-10-19 05:50	3	0.0	0.0	0.0
21-10-19 06:00	3	0.0	2.8849854	0.0
21-10-19 06:10	3	4.7800007	7.2013197	3.8721015
21-10-19 06:20	3	0.0	0.0	29.875
21-10-19 06:30	3	not_recorded	not_recorded	not_recorded
21-10-19 06:40	3	not_recorded	not_recorded	not_recorded
21-10-19 06:50	3	1.3277779	0.0	3.2055392
21-10-19 07:00	4	17.598104	14.144969	21.834955
21-10-19 07:10	4	2.3899999	16.405708	1.6935246
21-10-19 07:20	4	0.0	0.0	0.0
21-10-19 07:30	4	0.0	0.0	0.0
21-10-19 07:40	4	1.1950003	0.0	0.0
21-10-19 07:50	4	2.6765752	1.1949999	1.1621883
21-10-19 08:00	4	0.0	0.0	4.1733365
21-10-19 08:10	4	not_recorded	not_recorded	not_recorded
21-10-19 08:20	4	not_recorded	not_recorded	not_recorded
21-10-19 08:30	4	0.0	0.0	0.0
21-10-19 08:40	4	12.236574	3.5849996	13.230612
21-10-19 08:50	4	2.3899999	8.365	0.0
21-10-19 09:00	4	0.0	27.314285	5.1285715
21-10-19 09:10	4	not_recorded	not_recorded	not_recorded
21-10-19 09:20	4	not_recorded	not_recorded	not_recorded
21-10-19 09:30	4	0.0	0.0	0.0
21-10-19 09:40	4	29.189983	23.87514	29.753687
21-10-19 09:50	4	0.0	21.850492	24.893324
21-10-19 10:00	4	not_recorded	not_recorded	not_recorded
21-10-19 10:10	4	not_recorded	not_recorded	not_recorded
21-10-19 10:20	4	0.0	0.0	1.327778
21-10-19 10:30	4	16.039986	5.0805736	16.272795
21-10-19 10:40	4	8.089575	3.5899997	7.9515595
21-10-19 10:50	4	20.751904	5.975002	0.0
21-10-19 11:00	4	not_recorded	not_recorded	not_recorded
21-10-19 11:10	4	not_recorded	not_recorded	not_recorded
21-10-19 11:20	4	20.492805	0.0	0.0
21-10-19 11:30	4	8.873525	0.0	0.0
21-10-19 11:40	4	26.680725	2.3899999	17.939999
21-10-19 11:50	4	0.0	0.0	0.0
21-10-19 12:00	4	not_recorded	not_recorded	not_recorded
21-10-19 12:10	4	not_recorded	not_recorded	not_recorded
21-10-19 12:20	4	1.3277777	0.0	0.0
21-10-19 12:30	4	0.0	1.1949999	0.0
21-10-19 12:40	4	2.39	17.019955	0.0
21-10-19 12:50	4	0.0	0.0	0.0
21-10-19 13:00	4	0.0	not_recorded	0.0
21-10-19 13:10	4	0.0	not_recorded	0.0
21-10-19 13:20	4	0.0	5.8761373	2.3899999
21-10-19 13:30	4	0.0	0.0	0.0
21-10-19 13:40	4	0.0	2.4	5.7735095
21-10-19 13:50	4	0.0	20.424925	0.0
21-10-19 14:00	4	0.0	0.0	0.0
21-10-19 14:10	4	0.0	0.0	0.0
21-10-19 14:20	4	0.0	0.0	10.059985
21-10-19 14:30	4	7.669986	10.360559	15.837033
21-10-19 14:40	4	2.8849854	2.8849852	7.1800003
21-10-19 14:50	4	0.0	0.0	13.360504
21-10-19 15:00	4	not_recorded	not_recorded	not_recorded
21-10-19 15:10	4	not_recorded	not_recorded	not_recorded
21-10-19 15:20	4	0.0	0.0	0.0
21-10-19 15:30	4	20.620573	18.227034	0.0
21-10-19 15:40	4	8.168507	3.5850003	0.0
21-10-19 15:50	4	0.0	0.0	0.0
21-10-19 16:00	4	not_recorded	not_recorded	not_recorded
21-10-19 16:10	4	not_recorded	not_recorded	not_recorded
21-10-19 16:20	4	0.0	0.0	0.0
21-10-19 16:30	4	8.365	0.0	3.871574
21-10-19 16:40	4	2.395	0.0	9.559999
21-10-19 16:50	4	0.0	0.0	0.0
21-10-19 17:00	4	not_recorded	not_recorded	not_recorded
21-10-19 17:10	4	not_recorded	not_recorded	not_recorded
21-10-19 17:20	4	not_recorded	not_recorded	not_recorded
21-10-19 17:30	4	8.975	0.0	0.0
21-10-19 17:40	4	39.35343	2.8849852	7.4634957
21-10-19 17:50	4	31.76154	0.0	15.535001
21-10-19 18:00	4	69.93777	40.1103	3.4142857
21-10-19 18:10	4	not_recorded	not_recorded	not_recorded
21-10-19 18:20	4	not_recorded	not_recorded	not_recorded
21-10-19 18:30	4	0.0	0.0	0.0
21-10-19 18:40	4	7.175	0.0	1.6935246
21-10-19 18:50	4	3.7836654	2.8849854	0.0
21-10-19 19:00	4	0.0	0.0	3.428572
21-10-19 19:10	4	not_recorded	not_recorded	not_recorded
21-10-19 19:20	4	not_recorded	not_recorded	not_recorded
21-10-19 19:30	4	not_recorded	0.0	0.0
21-10-19 19:40	4	not_recorded	0.0	0.0
21-10-19 19:50	4	0.0	21.97373	3.5899997
21-10-19 20:00	4	3.4214282	20.912134	0.0
21-10-19 20:10	4	not_recorded	not_recorded	not_recorded
21-10-19 20:20	4	not_recorded	not_recorded	not_recorded
21-10-19 20:30	4	not_recorded	not_recorded	not_recorded
21-10-19 20:40	4	not_recorded	not_recorded	not_recorded
21-10-19 20:50	4	0.0	0.0	0.0
21-10-19 21:00	4	22.803465	8.864985	23.369223
21-10-19 21:10	4	28.888666	11.29379	13.227072
21-10-19 21:20	4	0.0	23.041979	0.0
21-10-19 21:30	4	not_recorded	not_recorded	not_recorded
21-10-19 21:40	4	not_recorded	not_recorded	not_recorded
21-10-19 21:50	4	not_recorded	not_recorded	not_recorded
21-10-19 22:00	4	0.0	0.0	0.0
21-10-19 22:10	4	0.0	0.0	1.1950002
21-10-19 22:20	4	6.469985	13.026515	4.083524
21-10-19 22:30	4	54.211475	32.257137	46.587536
21-10-19 22:40	4	not_recorded	not_recorded	not_recorded
21-10-19 22:50	4	not_recorded	not_recorded	not_recorded
21-10-19 23:00	4	not_recorded	not_recorded	not_recorded
21-10-19 23:10	4	not_recorded	not_recorded	not_recorded
21-10-19 23:20	4	0.0	0.0	0.0
21-10-19 23:30	4	7.6507673	19.496656	27.86666
21-10-19 23:40	4	6.7634797	24.512238	28.821167
21-10-19 23:50	4	13.382874	79.552826	21.17014
21-10-20 00:00	4	not_recorded	not_recorded	not_recorded
21-10-20 00:10	4	not_recorded	not_recorded	not_recorded
21-10-20 00:20	4	not_recorded	not_recorded	not_recorded
21-10-20 00:30	4	not_recorded	not_recorded	not_recorded
21-10-20 00:40	4	not_recorded	not_recorded	not_recorded
21-10-20 00:50	4	0.0	6.6388884	0.0
21-10-20 01:00	4	23.29507	60.995827	34.33574
21-10-20 01:10	4	2.8849854	33.355583	18.71156
21-10-20 01:20	4	0.0	20.424927	0.0
21-10-20 01:30	4	not_recorded	not_recorded	not_recorded
21-10-20 01:40	4	not_recorded	not_recorded	not_recorded
21-10-20 01:50	4	not_recorded	not_recorded	not_recorded
21-10-20 02:00	4	not_recorded	not_recorded	not_recorded
21-10-20 02:10	4	not_recorded	not_recorded	not_recorded
21-10-20 02:20	4	3.2055392	1.8777616	8.522205
21-10-20 02:30	4	2.8849852	16.529972	34.777863
21-10-20 02:40	4	17.043144	20.964811	48.45308
21-10-20 02:50	4	21.677591	6.0	28.962963
21-10-20 03:00	4	not_recorded	not_recorded	not_recorded
21-10-20 03:10	4	not_recorded	not_recorded	not_recorded
21-10-20 03:20	4	not_recorded	not_recorded	not_recorded
21-10-20 03:30	4	not_recorded	not_recorded	not_recorded
21-10-20 03:40	4	not_recorded	not_recorded	not_recorded
21-10-20 03:50	4	21.822208	10.409455	2.661111
21-10-20 04:00	4	51.945118	60.70214	2.3950005
21-10-20 04:10	4	3.0259962	49.639816	0.0
21-10-20 04:20	4	49.637573	50.660286	17.949999
21-10-20 04:30	4	not_recorded	not_recorded	not_recorded
21-10-20 04:40	4	not_recorded	not_recorded	not_recorded
21-10-20 04:50	4	not_recorded	not_recorded	not_recorded
21-10-20 05:00	4	not_recorded	not_recorded	not_recorded
21-10-20 05:10	4	not_recorded	not_recorded	not_recorded
21-10-20 05:20	4	0.0	0.0	0.0
21-10-20 05:30	4	5.98	7.1799994	4.7800007
21-10-20 05:40	4	10.143608	11.828135	35.542786
21-10-20 05:50	4	5.975002	0.0	20.424925
21-10-20 06:00	4	not_recorded	not_recorded	not_recorded
21-10-20 06:10	4	not_recorded	not_recorded	not_recorded
21-10-20 06:20	4	not_recorded	not_recorded	not_recorded
21-10-20 06:30	4	not_recorded	not_recorded	not_recorded
21-10-20 06:40	4	not_recorded	not_recorded	not_recorded
21-10-20 06:50	4	not_recorded	not_recorded	not_recorded
21-10-20 07:00	5	0.0	0.0	0.0
21-10-20 07:10	5	3.5850003	0.0	0.0
21-10-20 07:20	5	4.7850003	0.0	12.241573
21-10-20 07:30	5	0.0	5.8336062	0.0
21-10-20 07:40	5	not_recorded	not_recorded	not_recorded
21-10-20 07:50	5	not_recorded	not_recorded	not_recorded
21-10-20 08:00	5	not_recorded	not_recorded	not_recorded
21-10-20 08:10	5	not_recorded	not_recorded	not_recorded
21-10-20 08:20	5	not_recorded	not_recorded	not_recorded
21-10-20 08:30	5	not_recorded	not_recorded	not_recorded
21-10-20 08:40	5	not_recorded	not_recorded	not_recorded
21-10-20 08:50	5	not_recorded	not_recorded	not_recorded
21-10-20 09:00	5	0.0	0.0	0.0
21-10-20 09:10	5	0.0	0.0	2.395
21-10-20 09:20	5	0.0	0.0	0.0
21-10-20 09:30	5	not_recorded	1.7071426	0.0
21-10-20 09:40	5	not_recorded	not_recorded	not_recorded
21-10-20 09:50	5	not_recorded	not_recorded	not_recorded
21-10-20 10:00	5	not_recorded	not_recorded	not_recorded
21-10-20 10:10	5	not_recorded	not_recorded	not_recorded
21-10-20 10:20	5	not_recorded	not_recorded	not_recorded
21-10-20 10:30	5	not_recorded	not_recorded	not_recorded
21-10-20 10:40	5	not_recorded	not_recorded	not_recorded
21-10-20 10:50	5	not_recorded	not_recorded	not_recorded
21-10-20 11:00	5	not_recorded	not_recorded	not_recorded
21-10-20 11:10	5	not_recorded	not_recorded	not_recorded
21-10-20 11:20	5	0.0	0.0	0.0
21-10-20 11:30	5	21.818495	3.5850003	4.785
21-10-20 11:40	5	0.0	1.1949997	0.0
21-10-20 11:50	5	0.0	45.757797	0.0
21-10-20 12:00	5	not_recorded	not_recorded	not_recorded
21-10-20 12:10	5	not_recorded	not_recorded	not_recorded
21-10-20 12:20	5	not_recorded	not_recorded	not_recorded
21-10-20 12:30	5	not_recorded	not_recorded	not_recorded
21-10-20 12:40	5	not_recorded	not_recorded	not_recorded
21-10-20 12:50	5	not_recorded	not_recorded	not_recorded
21-10-20 13:00	5	not_recorded	not_recorded	not_recorded
21-10-20 13:10	5	not_recorded	not_recorded	not_recorded
21-10-20 13:20	5	not_recorded	not_recorded	not_recorded
21-10-20 13:30	5	not_recorded	not_recorded	not_recorded
21-10-20 13:40	5	not_recorded	not_recorded	not_recorded
21-10-20 13:50	5	2.383191	0.0	0.0
21-10-20 14:00	5	8.610128	0.0	2.39
21-10-20 14:10	5	0.0	1.1949999	2.8885245
21-10-20 14:20	5	0.0	11.950002	0.0
21-10-20 14:30	5	not_recorded	not_recorded	not_recorded
21-10-20 14:40	5	not_recorded	not_recorded	not_recorded
21-10-20 14:50	5	not_recorded	not_recorded	not_recorded
21-10-20 15:00	5	not_recorded	not_recorded	not_recorded
21-10-20 15:10	5	not_recorded	not_recorded	not_recorded
21-10-20 15:20	5	not_recorded	not_recorded	not_recorded
21-10-20 15:30	5	not_recorded	not_recorded	not_recorded
21-10-20 15:40	5	not_recorded	not_recorded	not_recorded
21-10-20 15:50	5	not_recorded	not_recorded	not_recorded
21-10-20 16:00	5	not_recorded	not_recorded	not_recorded
21-10-20 16:10	5	not_recorded	not_recorded	not_recorded
21-10-20 16:20	5	not_recorded	not_recorded	not_recorded
21-10-20 16:30	5	0.0	0.0	0.0
21-10-20 16:40	5	7.1699996	3.5849998	0.0
21-10-20 16:50	5	6.9685087	8.365	1.1949999
21-10-20 17:00	5	10.278572	13.657143	3.4214282
21-10-20 17:10	5	not_recorded	not_recorded	not_recorded
21-10-20 17:20	5	not_recorded	not_recorded	not_recorded
21-10-20 17:30	5	not_recorded	not_recorded	not_recorded
21-10-20 17:40	5	not_recorded	not_recorded	not_recorded
21-10-20 17:50	5	not_recorded	not_recorded	not_recorded
21-10-20 18:00	5	not_recorded	not_recorded	not_recorded
21-10-20 18:10	5	not_recorded	not_recorded	not_recorded
21-10-20 18:20	5	not_recorded	not_recorded	not_recorded
21-10-20 18:30	5	not_recorded	not_recorded	not_recorded
21-10-20 18:40	5	not_recorded	not_recorded	not_recorded
21-10-20 18:50	5	not_recorded	not_recorded	not_recorded
21-10-20 19:00	5	not_recorded	not_recorded	not_recorded
21-10-20 19:10	5	not_recorded	not_recorded	not_recorded
21-10-20 19:20	5	not_recorded	not_recorded	not_recorded
21-10-20 19:30	5	not_recorded	not_recorded	not_recorded
21-10-20 19:40	5	not_recorded	not_recorded	not_recorded
21-10-20 19:50	5	0.0	0.0	0.0
21-10-20 20:00	5	5.975	0.0	3.8721008
21-10-20 20:10	5	4.7799997	9.57	4.7799997
21-10-20 20:20	5	0.0	23.900003	0.0
21-10-20 20:30	5	not_recorded	not_recorded	not_recorded
21-10-20 20:40	5	not_recorded	not_recorded	not_recorded
21-10-20 20:50	5	not_recorded	not_recorded	not_recorded
21-10-20 21:00	5	not_recorded	not_recorded	not_recorded
21-10-20 21:10	5	not_recorded	not_recorded	not_recorded
21-10-20 21:20	5	not_recorded	not_recorded	not_recorded
21-10-20 21:30	5	not_recorded	not_recorded	not_recorded
21-10-20 21:40	5	not_recorded	not_recorded	not_recorded
21-10-20 21:50	5	not_recorded	not_recorded	not_recorded
21-10-20 22:00	5	not_recorded	not_recorded	not_recorded
21-10-20 22:10	5	not_recorded	not_recorded	not_recorded
21-10-20 22:20	5	not_recorded	not_recorded	not_recorded
21-10-20 22:30	5	not_recorded	not_recorded	not_recorded
21-10-20 22:40	5	not_recorded	not_recorded	not_recorded
21-10-20 22:50	5	not_recorded	not_recorded	not_recorded
21-10-20 23:00	5	not_recorded	not_recorded	not_recorded
21-10-20 23:10	5	not_recorded	not_recorded	not_recorded
21-10-20 23:20	5	0.0	0.0	0.0
21-10-20 23:30	5	26.67342	13.726529	4.7900004
21-10-20 23:40	5	95.038345	46.25585	49.600166
21-10-20 23:50	5	49.577126	42.2305	10.341558
21-10-21 00:00	5	51.085785	29.53959	28.445084
21-10-21 00:10	5	not_recorded	not_recorded	not_recorded
21-10-21 00:20	5	not_recorded	not_recorded	not_recorded
21-10-21 00:30	5	not_recorded	not_recorded	not_recorded
21-10-21 00:40	5	not_recorded	not_recorded	not_recorded
21-10-21 00:50	5	not_recorded	not_recorded	not_recorded
21-10-21 01:00	5	not_recorded	not_recorded	not_recorded
21-10-21 01:10	5	not_recorded	not_recorded	not_recorded
21-10-21 01:20	5	not_recorded	not_recorded	not_recorded
21-10-21 01:30	5	not_recorded	not_recorded	not_recorded
21-10-21 01:40	5	not_recorded	not_recorded	not_recorded
21-10-21 01:50	5	not_recorded	not_recorded	not_recorded
21-10-21 02:00	5	not_recorded	not_recorded	not_recorded
21-10-21 02:10	5	not_recorded	not_recorded	not_recorded
21-10-21 02:20	5	not_recorded	not_recorded	not_recorded
21-10-21 02:30	5	not_recorded	not_recorded	not_recorded
21-10-21 02:40	5	not_recorded	not_recorded	not_recorded
21-10-21 02:50	5	not_recorded	not_recorded	not_recorded
21-10-21 03:00	5	not_recorded	not_recorded	not_recorded
21-10-21 03:10	5	not_recorded	not_recorded	not_recorded
21-10-21 03:20	5	not_recorded	not_recorded	not_recorded
21-10-21 03:30	5	not_recorded	not_recorded	not_recorded
21-10-21 03:40	5	not_recorded	not_recorded	not_recorded
21-10-21 03:50	5	not_recorded	not_recorded	not_recorded
21-10-21 04:00	5	not_recorded	not_recorded	not_recorded
21-10-21 04:10	5	not_recorded	not_recorded	not_recorded
21-10-21 04:20	5	not_recorded	not_recorded	not_recorded
21-10-21 04:30	5	not_recorded	not_recorded	not_recorded
21-10-21 04:40	5	not_recorded	not_recorded	not_recorded
21-10-21 04:50	5	not_recorded	not_recorded	not_recorded
21-10-21 05:00	5	not_recorded	not_recorded	not_recorded
21-10-21 05:10	5	not_recorded	not_recorded	not_recorded
21-10-21 05:20	5	not_recorded	not_recorded	not_recorded
21-10-21 05:30	5	not_recorded	not_recorded	not_recorded
21-10-21 05:40	5	not_recorded	not_recorded	not_recorded
21-10-21 05:50	5	not_recorded	not_recorded	not_recorded
21-10-21 06:00	5	not_recorded	not_recorded	not_recorded
21-10-21 06:10	5	not_recorded	not_recorded	not_recorded
21-10-21 06:20	5	not_recorded	not_recorded	not_recorded
21-10-21 06:30	5	not_recorded	not_recorded	not_recorded
21-10-21 06:40	5	not_recorded	not_recorded	not_recorded
21-10-21 06:50	5	not_recorded	not_recorded	not_recorded
