# Supplementary material for: Rodent home cage monitoring for preclinical safety pharmacology assessment: results of a multi-company validation evaluating nonclinical and clinical data from three compounds
Source: Front Toxicol. 2025 Nov 5;7:1655330. doi: 10.3389/ftox.2025.1655330 (PMC12626872; doi:10.3389/ftox.2025.1655330)
Supplement: Supplementary file 1 [file DataSheet1.zip › AZ/AZ_Distance_VEH_Cage-1.csv]

timestamp	day_index	985141003627873	985141003627874	985141003627922
21-10-01 07:00	-4	not_recorded	not_recorded	not_recorded
21-10-01 07:10	-4	not_recorded	not_recorded	not_recorded
21-10-01 07:20	-4	not_recorded	not_recorded	not_recorded
21-10-01 07:30	-4	not_recorded	not_recorded	not_recorded
21-10-01 07:40	-4	not_recorded	not_recorded	not_recorded
21-10-01 07:50	-4	not_recorded	not_recorded	not_recorded
21-10-01 08:00	-4	not_recorded	not_recorded	not_recorded
21-10-01 08:10	-4	not_recorded	not_recorded	not_recorded
21-10-01 08:20	-4	not_recorded	not_recorded	not_recorded
21-10-01 08:30	-4	not_recorded	not_recorded	not_recorded
21-10-01 08:40	-4	not_recorded	not_recorded	not_recorded
21-10-01 08:50	-4	not_recorded	not_recorded	not_recorded
21-10-01 09:00	-4	not_recorded	not_recorded	not_recorded
21-10-01 09:10	-4	not_recorded	not_recorded	not_recorded
21-10-01 09:20	-4	not_recorded	not_recorded	not_recorded
21-10-01 09:30	-4	not_recorded	not_recorded	not_recorded
21-10-01 09:40	-4	not_recorded	not_recorded	not_recorded
21-10-01 09:50	-4	0.0	0.0	0.0
21-10-01 10:00	-4	52.513954	94.083336	80.54373
21-10-01 10:10	-4	31.666529	52.80903	58.463196
21-10-01 10:20	-4	13.159999	19.074272	25.746984
21-10-01 10:30	-4	4.079985	17.53056	5.2749853
21-10-01 10:40	-4	12.547607	4.7850003	1.1949999
21-10-01 10:50	-4	1.6935241	0.0	1.1949999
21-10-01 11:00	-4	3.8971043	8.85024	2.39
21-10-01 11:10	-4	0.8828956	7.4565735	4.7850003
21-10-01 11:20	-4	1.1949999	2.3899999	0.0
21-10-01 11:30	-4	5.0621014	15.263374	4.088524
21-10-01 11:40	-4	2.3899999	0.0	14.17997
21-10-01 11:50	-4	1.1949999	0.0	1.1950002
21-10-01 12:00	-4	0.0	3.383508	1.6899855
21-10-01 12:10	-4	3.6	0.0	0.0
21-10-01 12:20	-4	0.0	0.0	0.0
21-10-01 12:30	-4	8.370001	5.9850006	9.36205
21-10-01 12:40	-4	0.0	0.0	0.0
21-10-01 12:50	-4	0.0	5.9749994	2.3899999
21-10-01 13:00	-4	2.39	5.975	10.755
21-10-01 13:10	-4	0.0	1.1950004	0.0
21-10-01 13:20	-4	0.0	10.124204	6.4749846
21-10-01 13:30	-4	0.0	13.291288	0.0
21-10-01 13:40	-4	0.0	1.1949999	0.0
21-10-01 13:50	-4	13.9399395	4.78	0.0
21-10-01 14:00	-4	0.0	0.0	0.0
21-10-01 14:10	-4	5.274985	15.3385105	12.739327
21-10-01 14:20	-4	3.5850003	13.244082	0.0
21-10-01 14:30	-4	0.0	0.0	0.0
21-10-01 14:40	-4	0.0	7.6749864	5.9850006
21-10-01 14:50	-4	1.1949999	4.084985	0.0
21-10-01 15:00	-4	4.78	0.0	11.544939
21-10-01 15:10	-4	0.0	5.77351	32.96126
21-10-01 15:20	-4	28.789236	3.383508	1.3846086
21-10-01 15:30	-4	8.929201	15.750504	7.6699853
21-10-01 15:40	-4	0.0	0.0	0.0
21-10-01 15:50	-4	2.3899999	5.274986	0.0
21-10-01 16:00	-4	3.6	9.854956	5.278525
21-10-01 16:10	-4	5.3486824	2.8849857	4.079984
21-10-01 16:20	-4	6.2693415	0.0	0.0
21-10-01 16:30	-4	0.0	0.0	0.0
21-10-01 16:40	-4	1.1949999	3.5899997	0.0
21-10-01 16:50	-4	0.0	5.279986	4.3620863
21-10-01 17:00	-4	0.0	0.0	0.0
21-10-01 17:10	-4	0.0	3.5849998	0.0
21-10-01 17:20	-4	0.0	15.695768	0.0
21-10-01 17:30	-4	0.0	24.706558	9.559999
21-10-01 17:40	-4	2.39	10.688406	8.16497
21-10-01 17:50	-4	2.3899999	0.0	0.0
21-10-01 18:00	-4	0.0	7.1749983	3.3835099
21-10-01 18:10	-4	0.0	0.0	0.0
21-10-01 18:20	-4	0.0	1.1949999	0.0
21-10-01 18:30	-4	0.0	1.1949999	2.3899999
21-10-01 18:40	-4	0.0	2.3899994	2.8935246
21-10-01 18:50	-4	21.603464	21.402658	43.420654
21-10-01 19:00	-4	13.101987	41.80244	19.902088
21-10-01 19:10	-4	5.9156723	0.0	0.0
21-10-01 19:20	-4	5.9799995	18.101627	1.1949999
21-10-01 19:30	-4	12.454985	16.727177	27.102016
21-10-01 19:40	-4	0.0	3.5899994	26.899069
21-10-01 19:50	-4	2.39	2.3899999	1.1949999
21-10-01 20:00	-4	0.0	6.474986	14.339999
21-10-01 20:10	-4	0.0	4.5749693	2.8849854
21-10-01 20:20	-4	2.3950002	9.142087	16.120594
21-10-01 20:30	-4	21.603464	30.746485	18.307186
21-10-01 20:40	-4	7.1850004	3.9006608	7.1700006
21-10-01 20:50	-4	2.3899999	6.1578646	2.8899853
21-10-01 21:00	-4	18.01915	41.818512	3.5849998
21-10-01 21:10	-4	5.2799845	29.85498	16.316559
21-10-01 21:20	-4	16.32848	9.559999	17.72497
21-10-01 21:30	-4	24.641237	48.794174	55.59684
21-10-01 21:40	-4	4.079985	7.6649857	25.266308
21-10-01 21:50	-4	12.260574	7.669986	9.146561
21-10-01 22:00	-4	50.858017	12.468524	30.962042
21-10-01 22:10	-4	15.829956	19.705595	11.335068
21-10-01 22:20	-4	0.0	34.625137	12.948509
21-10-01 22:30	-4	0.0	6.9699707	0.0
21-10-01 22:40	-4	36.90056	8.1699705	41.61865
21-10-01 22:50	-4	19.701529	40.68144	14.648494
21-10-01 23:00	-4	5.274985	16.529972	34.98783
21-10-01 23:10	-4	21.691319	20.400082	49.4869
21-10-01 23:20	-4	5.2749853	23.020575	24.70494
21-10-01 23:30	-4	49.39936	67.27516	83.653885
21-10-01 23:40	-4	45.880646	34.41148	57.28586
21-10-01 23:50	-4	5.279985	10.054986	31.882116
21-10-02 00:00	-4	28.861628	59.670055	81.14868
21-10-02 00:10	-4	50.20292	64.37389	37.44991
21-10-02 00:20	-4	26.686962	33.568462	46.872017
21-10-02 00:30	-4	95.94749	68.34248	53.010498
21-10-02 00:40	-4	49.954063	46.233837	75.314125
21-10-02 00:50	-4	32.171577	44.624043	32.875526
21-10-02 01:00	-4	17.601643	20.618494	22.600512
21-10-02 01:10	-4	4.79	12.03207	6.469985
21-10-02 01:20	-4	71.56643	59.00524	20.913609
21-10-02 01:30	-4	57.054375	55.45704	27.660858
21-10-02 01:40	-4	37.808525	41.27285	30.251755
21-10-02 01:50	-4	36.04017	19.623524	21.396515
21-10-02 02:00	-4	18.712086	8.869985	32.433395
21-10-02 02:10	-4	5.278525	19.21285	2.3899999
21-10-02 02:20	-4	27.727152	30.464136	11.259985
21-10-02 02:30	-4	11.758512	23.082712	8.658494
21-10-02 02:40	-4	5.9799995	16.329943	12.739941
21-10-02 02:50	-4	2.8849847	17.804281	37.22268
21-10-02 03:00	-4	5.2749853	41.10158	39.8915
21-10-02 03:10	-4	5.066575	39.43612	54.859894
21-10-02 03:20	-4	4.5749693	45.692642	55.53418
21-10-02 03:30	-4	20.496313	20.193659	18.223492
21-10-02 03:40	-4	9.565001	2.3899999	28.788462
21-10-02 03:50	-4	8.16851	4.7799997	24.57068
21-10-02 04:00	-4	48.17063	13.930626	44.186443
21-10-02 04:10	-4	18.913763	37.028522	32.85706
21-10-02 04:20	-4	35.92357	23.49994	36.94223
21-10-02 04:30	-4	51.488525	10.755001	31.946396
21-10-02 04:40	-4	18.439985	5.2799864	33.640007
21-10-02 04:50	-4	49.54589	8.64934	39.345512
21-10-02 05:00	-4	63.13849	28.077057	39.404274
21-10-02 05:10	-4	48.339172	36.326958	22.809086
21-10-02 05:20	-4	92.08515	32.94052	86.827065
21-10-02 05:30	-4	17.522085	32.28783	21.807133
21-10-02 05:40	-4	20.759861	27.256344	19.008436
21-10-02 05:50	-4	50.500134	49.969635	61.913708
21-10-02 06:00	-4	33.55561	42.562138	38.6265
21-10-02 06:10	-4	4.78	9.314446	14.426544
21-10-02 06:20	-4	6.4749846	30.464132	1.1949999
21-10-02 06:30	-4	7.175	36.376442	49.23701
21-10-02 06:40	-4	7.673524	61.399822	67.46362
21-10-02 06:50	-4	14.839984	43.42206	40.3931
21-10-02 07:00	-3	1.1949999	40.04206	28.008524
21-10-02 07:10	-3	7.674985	3.5849998	0.0
21-10-02 07:20	-3	26.10497	23.086412	13.232074
21-10-02 07:30	-3	11.259985	8.647102	1.689985
21-10-02 07:40	-3	0.0	11.335597	5.560625
21-10-02 07:50	-3	0.0	3.5900002	3.5849998
21-10-02 08:00	-3	1.1949998	0.0	0.0
21-10-02 08:10	-3	2.3899999	0.0	1.1949999
21-10-02 08:20	-3	0.0	0.0	0.0
21-10-02 08:30	-3	5.274985	0.0	0.0
21-10-02 08:40	-3	0.0	0.0	0.0
21-10-02 08:50	-3	0.0	4.5749707	5.2785244
21-10-02 09:00	-3	0.0	1.2000002	1.1949998
21-10-02 09:10	-3	8.37	4.0835247	8.365
21-10-02 09:20	-3	0.0	0.0	0.0
21-10-02 09:30	-3	0.0	0.0	0.0
21-10-02 09:40	-3	0.0	0.0	0.0
21-10-02 09:50	-3	4.5799704	10.558508	0.0
21-10-02 10:00	-3	6.973508	0.0	0.0
21-10-02 10:10	-3	23.295597	2.3899999	1.1949999
21-10-02 10:20	-3	0.0	0.0	6.7606263
21-10-02 10:30	-3	13.232851	8.365001	1.6899856
21-10-02 10:40	-3	26.050106	2.3899999	8.375
21-10-02 10:50	-3	not_recorded	0.0	2.3899999
21-10-02 11:00	-3	not_recorded	0.0	3.5850003
21-10-02 11:10	-3	3.9833329	4.7799997	14.428622
21-10-02 11:20	-3	10.064985	19.213465	13.649984
21-10-02 11:30	-3	0.0	17.316528	3.871574
21-10-02 11:40	-3	0.0	12.032073	1.1949996
21-10-02 11:50	-3	0.0	3.5900006	2.3899999
21-10-02 12:00	-3	0.0	3.5899997	11.950001
21-10-02 12:10	-3	1.1949999	0.0	3.5849998
21-10-02 12:20	-3	0.0	0.0	0.0
21-10-02 12:30	-3	2.395	0.0	20.632032
21-10-02 12:40	-3	0.0	0.0	0.0
21-10-02 12:50	-3	0.0	2.8849852	13.448496
21-10-02 13:00	-3	0.0	5.065174	0.0
21-10-02 13:10	-3	8.370001	9.364752	0.0
21-10-02 13:20	-3	5.288524	2.3899999	0.0
21-10-02 13:30	-3	20.768728	4.785	13.517026
21-10-02 13:40	-3	5.2799845	0.0	4.3620863
21-10-02 13:50	-3	7.1700006	2.3899999	4.785
21-10-02 14:00	-3	2.3950002	0.0	3.5849998
21-10-02 14:10	-3	0.0	0.0	0.0
21-10-02 14:20	-3	0.0	0.0	1.2
21-10-02 14:30	-3	2.39	3.5900006	1.1949999
21-10-02 14:40	-3	0.0	2.395	0.0
21-10-02 14:50	-3	0.0	0.0	6.9699697
21-10-02 15:00	-3	0.0	4.7799993	0.0
21-10-02 15:10	-3	0.0	0.0	20.98214
21-10-02 15:20	-3	0.0	3.5849996	3.3799694
21-10-02 15:30	-3	7.175	20.143232	4.7799997
21-10-02 15:40	-3	6.4835253	9.662439	3.5849998
21-10-02 15:50	-3	2.8885245	0.0	0.0
21-10-02 16:00	-3	0.0	0.0	4.079985
21-10-02 16:10	-3	21.262783	21.305225	11.955
21-10-02 16:20	-3	10.958667	5.773509	4.795
21-10-02 16:30	-3	0.0	0.9510697	0.0
21-10-02 16:40	-3	0.0	2.6339297	0.0
21-10-02 16:50	-3	0.0	2.6721015	2.3899999
21-10-02 17:00	-3	0.0	0.0	0.0
21-10-02 17:10	-3	11.95	10.129202	0.0
21-10-02 17:20	-3	3.3835094	6.4835234	0.0
21-10-02 17:30	-3	8.159971	6.4799857	7.1800003
21-10-02 17:40	-3	3.5849996	1.195	5.9749994
21-10-02 17:50	-3	9.565001	10.063524	67.085266
21-10-02 18:00	-3	17.94	64.987305	71.05505
21-10-02 18:10	-3	0.0	15.824957	7.175
21-10-02 18:20	-3	8.370001	0.0	0.0
21-10-02 18:30	-3	1.1949999	7.6735244	0.0
21-10-02 18:40	-3	5.9750004	4.7850003	1.0700924
21-10-02 18:50	-3	6.9785094	6.4749856	2.5149078
21-10-02 19:00	-3	4.5785084	0.0	2.39
21-10-02 19:10	-3	2.6765745	8.173508	2.3899999
21-10-02 19:20	-3	13.649986	0.0	14.6265745
21-10-02 19:30	-3	3.5849998	14.642034	8.365
21-10-02 19:40	-3	1.1949999	12.225739	0.0
21-10-02 19:50	-3	10.901289	5.975	14.925596
21-10-02 20:00	-3	1.1949999	7.1699996	11.254985
21-10-02 20:10	-3	8.563666	8.168509	1.689985
21-10-02 20:20	-3	0.0	8.859983	2.3899999
21-10-02 20:30	-3	15.195257	16.071304	1.6899855
21-10-02 20:40	-3	9.36497	12.752019	41.880585
21-10-02 20:50	-3	12.93997	17.316986	0.0
21-10-02 21:00	-3	13.640698	3.5849998	4.7850003
21-10-02 21:10	-3	7.6649847	5.9750004	7.1699996
21-10-02 21:20	-3	0.0	0.0	1.1949999
21-10-02 21:30	-3	2.3900006	16.12653	29.580484
21-10-02 21:40	-3	8.563665	10.064985	2.3899999
21-10-02 21:50	-3	10.34156	21.6643	2.3899999
21-10-02 22:00	-3	7.1699996	30.937561	16.118607
21-10-02 22:10	-3	17.31507	5.7735076	10.558509
21-10-02 22:20	-3	3.5900002	8.658495	14.721347
21-10-02 22:30	-3	0.0	42.78781	31.756918
21-10-02 22:40	-3	10.064985	10.341558	8.859984
21-10-02 22:50	-3	80.27077	42.882267	89.80781
21-10-02 23:00	-3	36.928688	67.48378	59.738586
21-10-02 23:10	-3	0.0	20.417002	36.546913
21-10-02 23:20	-3	0.0	17.597172	32.067146
21-10-02 23:30	-3	12.529911	33.357044	25.409954
21-10-02 23:40	-3	13.931559	36.142128	59.32015
21-10-02 23:50	-3	22.871014	75.26756	49.544846
21-10-03 00:00	-3	14.376318	45.236633	48.065872
21-10-03 00:10	-3	18.905226	47.50564	30.262806
21-10-03 00:20	-3	18.998661	43.2664	37.438576
21-10-03 00:30	-3	32.22968	28.575583	32.949062
21-10-03 00:40	-3	35.62849	46.86147	51.17787
21-10-03 00:50	-3	25.178717	56.922935	44.329926
21-10-03 01:00	-3	22.100069	44.6236	15.832034
21-10-03 01:10	-3	15.621544	5.067101	1.1949999
21-10-03 01:20	-3	13.938478	11.258525	16.332018
21-10-03 01:30	-3	35.61502	11.76351	18.924973
21-10-03 01:40	-3	73.755936	55.76358	72.16863
21-10-03 01:50	-3	35.81651	69.83607	45.387127
21-10-03 02:00	-3	8.8649845	20.323633	10.34848
21-10-03 02:10	-3	1.2000004	18.232035	28.004986
21-10-03 02:20	-3	1.1949999	2.8935246	30.755026
21-10-03 02:30	-3	12.731559	20.420544	2.3899999
21-10-03 02:40	-3	3.5899997	40.03078	20.411543
21-10-03 02:50	-3	2.8849847	9.846575	5.98
21-10-03 03:00	-3	28.291111	18.016544	19.697666
21-10-03 03:10	-3	75.97023	1.6899859	67.16654
21-10-03 03:20	-3	23.870138	3.5900006	45.05626
21-10-03 03:30	-3	50.743813	49.429604	65.82458
21-10-03 03:40	-3	14.834986	17.047894	24.280037
21-10-03 03:50	-3	16.039984	5.561559	29.626795
21-10-03 04:00	-3	30.330647	19.70153	57.65055
21-10-03 04:10	-3	58.816864	48.769173	70.882095
21-10-03 04:20	-3	28.283478	40.392784	18.034325
21-10-03 04:30	-3	19.919325	23.497272	15.3385105
21-10-03 04:40	-3	28.52483	30.121466	4.7800007
21-10-03 04:50	-3	49.5358	35.740055	0.0
21-10-03 05:00	-3	15.4209	31.844263	16.73
21-10-03 05:10	-3	36.03663	22.799925	7.175
21-10-03 05:20	-3	9.862033	7.6749864	22.69389
21-10-03 05:30	-3	10.064985	46.468895	15.33497
21-10-03 05:40	-3	0.0	34.11799	29.272058
21-10-03 05:50	-3	0.0	12.444984	12.248494
21-10-03 06:00	-3	2.395	36.22812	26.393621
21-10-03 06:10	-3	36.82157	42.2305	31.754995
21-10-03 06:20	-3	50.641903	37.31402	48.282825
21-10-03 06:30	-3	29.121246	76.41901	74.80415
21-10-03 06:40	-3	32.592033	22.5909	30.465069
21-10-03 06:50	-3	11.950002	5.066574	37.43911
21-10-03 07:00	-2	5.9750004	18.71848	10.764999
21-10-03 07:10	-2	2.3949995	0.0	2.3899999
21-10-03 07:20	-2	19.497185	11.828134	19.91656
21-10-03 07:30	-2	0.0	17.384289	0.0
21-10-03 07:40	-2	2.3899999	2.6765742	0.0
21-10-03 07:50	-2	2.3899999	7.4684954	1.1949999
21-10-03 08:00	-2	15.826574	1.1949997	1.1949999
21-10-03 08:10	-2	0.0	1.6935247	1.1949999
21-10-03 08:20	-2	1.1949997	2.8849847	3.5900002
21-10-03 08:30	-2	0.0	0.0	3.5849998
21-10-03 08:40	-2	0.0	2.3949997	2.3899999
21-10-03 08:50	-2	14.638494	3.5900002	0.0
21-10-03 09:00	-2	3.585001	19.124998	4.5749702
21-10-03 09:10	-2	0.0	18.428524	4.7850003
21-10-03 09:20	-2	29.075565	23.704971	0.0
21-10-03 09:30	-2	25.198467	11.249985	0.0
21-10-03 09:40	-2	0.0	0.0	0.0
21-10-03 09:50	-2	3.5850003	4.079985	11.53656
21-10-03 10:00	-2	10.755	5.2749853	0.0
21-10-03 10:10	-2	0.0	2.3899999	0.0
21-10-03 10:20	-2	2.3899999	0.0	0.0
21-10-03 10:30	-2	3.5849998	6.4749846	0.0
21-10-03 10:40	-2	20.89507	11.122026	0.0
21-10-03 10:50	-2	0.0	7.742058	0.0
21-10-03 11:00	-2	0.0	2.8885245	8.365
21-10-03 11:10	-2	6.469985	5.2835255	8.940595
21-10-03 11:20	-2	4.5820484	3.5849998	0.0
21-10-03 11:30	-2	22.393484	0.15700942	0.0
21-10-03 11:40	-2	5.4770827	8.497947	6.4749856
21-10-03 11:50	-2	11.95	0.0	1.1949999
21-10-03 12:00	-2	15.833493	1.1949999	11.119646
21-10-03 12:10	-2	0.0	2.3899999	15.67388
21-10-03 12:20	-2	0.0	0.0	2.3900003
21-10-03 12:30	-2	0.0	2.395	2.3899999
21-10-03 12:40	-2	0.0	2.8849847	1.1949999
21-10-03 12:50	-2	11.950001	3.5850003	22.49457
21-10-03 13:00	-2	0.0	0.0	7.673524
21-10-03 13:10	-2	0.0	0.0	3.5849998
21-10-03 13:20	-2	0.0	1.1950002	4.7799997
21-10-03 13:30	-2	0.0	12.801303	0.0
21-10-03 13:40	-2	0.0	5.3442025	0.0
21-10-03 13:50	-2	0.0	17.248524	2.3899999
21-10-03 14:00	-2	0.0	6.5135665	4.582049
21-10-03 14:10	-2	0.0	7.4508104	4.0799856
21-10-03 14:20	-2	0.0	2.0706077	0.0
21-10-03 14:30	-2	8.365003	6.9770494	0.0
21-10-03 14:40	-2	14.920596	10.7699995	0.0
21-10-03 14:50	-2	0.0	0.0	17.814896
21-10-03 15:00	-2	0.0	3.5900002	0.0
21-10-03 15:10	-2	0.0	0.0	0.0
21-10-03 15:20	-2	0.0	11.253525	17.729969
21-10-03 15:30	-2	6.97351	2.3900003	7.1699996
21-10-03 15:40	-2	0.0	0.0	16.057766
21-10-03 15:50	-2	1.2	4.583507	0.0
21-10-03 16:00	-2	5.2835245	18.212103	6.9649706
21-10-03 16:10	-2	7.9556246	4.785	0.0
21-10-03 16:20	-2	3.3799706	21.318506	23.70497
21-10-03 16:30	-2	2.3899999	9.15156	2.3899999
21-10-03 16:40	-2	2.3899999	0.0	2.884986
21-10-03 16:50	-2	0.0	0.0	0.0
21-10-03 17:00	-2	0.0	0.0	0.0
21-10-03 17:10	-2	0.0	2.395	3.3799706
21-10-03 17:20	-2	2.3899999	2.8849847	2.8849857
21-10-03 17:30	-2	3.5849998	1.2	5.9750004
21-10-03 17:40	-2	0.0	16.157146	4.7799997
21-10-03 17:50	-2	0.0	2.3950002	8.859985
21-10-03 18:00	-2	0.0	0.0	12.735626
21-10-03 18:10	-2	0.0	0.0	11.95
21-10-03 18:20	-2	0.0	7.454341	14.339999
21-10-03 18:30	-2	0.0	8.379999	3.5850005
21-10-03 18:40	-2	9.35997	37.044903	2.3899999
21-10-03 18:50	-2	39.611217	4.785001	4.0799856
21-10-03 19:00	-2	2.3899994	21.571218	0.0
21-10-03 19:10	-2	2.3899999	0.0	1.1949999
21-10-03 19:20	-2	12.640824	9.569999	31.175543
21-10-03 19:30	-2	3.5849998	10.558509	6.4799857
21-10-03 19:40	-2	2.3899999	28.884848	34.48351
21-10-03 19:50	-2	0.0	12.488589	8.8649845
21-10-03 20:00	-2	3.5850003	21.5971	12.525595
21-10-03 20:10	-2	10.063524	0.0	27.988623
21-10-03 20:20	-2	28.090069	12.309173	16.135529
21-10-03 20:30	-2	7.3427954	14.839984	0.0
21-10-03 20:40	-2	4.217763	9.858493	1.689985
21-10-03 20:50	-2	5.7820497	1.689985	9.853495
21-10-03 21:00	-2	2.395	8.15997	6.469986
21-10-03 21:10	-2	9.151559	34.53813	4.789999
21-10-03 21:20	-2	9.647851	17.024956	12.454985
21-10-03 21:30	-2	9.565	15.413135	7.1699996
21-10-03 21:40	-2	10.059984	0.0	2.3899999
21-10-03 21:50	-2	2.3899999	6.9685097	12.944971
21-10-03 22:00	-2	0.0	8.446545	14.629956
21-10-03 22:10	-2	14.6349535	17.71997	1.1949999
21-10-03 22:20	-2	31.73823	24.994051	29.069103
21-10-03 22:30	-2	54.64646	56.00426	39.11012
21-10-03 22:40	-2	13.188204	11.539548	20.690037
21-10-03 22:50	-2	3.5900002	14.6384945	9.147086
21-10-03 23:00	-2	1.6899855	39.68638	29.780054
21-10-03 23:10	-2	20.908606	11.249985	26.675564
21-10-03 23:20	-2	38.706585	11.259984	67.70435
21-10-03 23:30	-2	17.533478	69.81816	71.56295
21-10-03 23:40	-2	6.2649565	32.853615	34.36756
21-10-03 23:50	-2	12.253494	26.393463	60.06141
21-10-04 00:00	-2	50.859386	35.055496	74.30704
21-10-04 00:10	-2	22.299942	27.3609	20.69271
21-10-04 00:20	-2	45.18201	10.069984	53.844765
21-10-04 00:30	-2	0.0	44.06072	23.498478
21-10-04 00:40	-2	48.205753	34.81794	36.17239
21-10-04 00:50	-2	58.41613	21.396358	38.33564
21-10-04 01:00	-2	36.78234	80.343185	23.214985
21-10-04 01:10	-2	16.482655	34.842934	26.669107
21-10-04 01:20	-2	3.5950007	10.754999	3.3799698
21-10-04 01:30	-2	12.949969	12.449985	25.700527
21-10-04 01:40	-2	0.0	6.9685073	6.4749856
21-10-04 01:50	-2	49.050133	24.710625	19.705595
21-10-04 02:00	-2	43.07168	54.397785	31.745678
21-10-04 02:10	-2	41.892986	42.500652	73.42225
21-10-04 02:20	-2	32.962074	24.285065	51.289284
21-10-04 02:30	-2	33.28997	37.012444	28.278479
21-10-04 02:40	-2	26.621273	42.637115	35.770515
21-10-04 02:50	-2	2.3899999	30.969284	31.826696
21-10-04 03:00	-2	5.985	10.059985	12.243494
21-10-04 03:10	-2	5.7749705	21.13056	9.565001
21-10-04 03:20	-2	5.9849997	7.4571013	7.947088
21-10-04 03:30	-2	0.0	6.0556097	12.440239
21-10-04 03:40	-2	4.785	5.9799995	34.763466
21-10-04 03:50	-2	0.0	8.37	20.385708
21-10-04 04:00	-2	41.78629	29.36114	33.7137
21-10-04 04:10	-2	23.512016	8.158136	3.5900002
21-10-04 04:20	-2	70.652916	61.29661	75.364845
21-10-04 04:30	-2	36.209427	30.49831	45.813576
21-10-04 04:40	-2	35.745052	26.390545	30.048618
21-10-04 04:50	-2	16.823463	34.527824	14.636576
21-10-04 05:00	-2	5.9800005	3.5849998	11.048494
21-10-04 05:10	-2	9.36351	6.257102	35.464943
21-10-04 05:20	-2	3.5849998	3.5899997	10.764999
21-10-04 05:30	-2	25.97018	42.827995	13.937086
21-10-04 05:40	-2	48.70349	91.42139	46.40073
21-10-04 05:50	-2	47.494087	36.65848	61.717064
21-10-04 06:00	-2	25.103634	4.0799856	27.703669
21-10-04 06:10	-2	38.929993	48.86164	0.0
21-10-04 06:20	-2	12.459986	15.130099	2.39
21-10-04 06:30	-2	6.760099	21.952337	2.395
21-10-04 06:40	-2	3.4361808	4.7850003	2.8849852
21-10-04 06:50	-2	29.496893	3.5900002	4.079985
21-10-04 07:00	-1	3.5850005	2.3899999	4.578508
21-10-04 07:10	-1	17.514326	27.298512	12.042002
21-10-04 07:20	-1	0.0	0.0	0.0
21-10-04 07:30	-1	16.185223	2.494239	4.7850003
21-10-04 07:40	-1	23.092182	16.232777	12.74156
21-10-04 07:50	-1	0.0	0.0	5.278525
21-10-04 08:00	-1	0.0	2.3949997	0.0
21-10-04 08:10	-1	9.36351	0.0	4.3620863
21-10-04 08:20	-1	1.1949999	7.1750007	1.6899855
21-10-04 08:30	-1	5.274985	0.0	0.0
21-10-04 08:40	-1	0.0	4.7799997	0.0
21-10-04 08:50	-1	0.0	7.175	5.76997
21-10-04 09:00	-1	0.0	0.0	0.0
21-10-04 09:10	-1	0.0	2.3899999	10.063523
21-10-04 09:20	-1	0.0	4.785001	0.0
21-10-04 09:30	-1	0.0	2.3899992	4.785001
21-10-04 09:40	-1	3.37997	5.9749994	0.0
21-10-04 09:50	-1	0.0	10.558508	5.2785244
21-10-04 10:00	-1	8.8649845	2.3899999	32.923515
21-10-04 10:10	-1	73.789	14.984812	47.288074
21-10-04 10:20	-1	61.619843	49.666233	47.5797
21-10-04 10:30	-1	0.0	26.478708	7.9620194
21-10-04 10:40	-1	0.0	12.735626	2.3899999
21-10-04 10:50	-1	8.1685095	9.368509	9.645082
21-10-04 11:00	-1	0.0	24.005081	0.0
21-10-04 11:10	-1	0.0	0.0	5.975
21-10-04 11:20	-1	0.0	0.0	2.3899999
21-10-04 11:30	-1	0.0	18.211576	7.1800003
21-10-04 11:40	-1	0.0	3.5849998	0.0
21-10-04 11:50	-1	0.0	0.0	0.0
21-10-04 12:00	-1	0.0	4.6462936	0.0
21-10-04 12:10	-1	0.0	7.180134	0.0
21-10-04 12:20	-1	0.0	4.785	1.1949999
21-10-04 12:30	-1	0.0	2.6743412	4.7799997
21-10-04 12:40	-1	0.0	6.478524	14.143507
21-10-04 12:50	-1	0.0	0.0	1.1949999
21-10-04 13:00	-1	16.327084	0.0	0.0
21-10-04 13:10	-1	22.524378	2.3950005	1.6899855
21-10-04 13:20	-1	10.532708	0.0	0.0
21-10-04 13:30	-1	0.0	7.170001	0.0
21-10-04 13:40	-1	0.0	0.0	0.0
21-10-04 13:50	-1	0.0	0.0	6.4735246
21-10-04 14:00	-1	3.37997	7.683525	1.1999998
21-10-04 14:10	-1	4.7799997	6.2805734	1.689985
21-10-04 14:20	-1	0.0	1.1949999	2.39
21-10-04 14:30	-1	0.0	6.4749846	10.754999
21-10-04 14:40	-1	0.0	3.5900002	2.3900008
21-10-04 14:50	-1	17.029955	40.123688	27.793493
21-10-04 15:00	-1	41.11117	68.991554	58.996155
21-10-04 15:10	-1	1.1949998	11.319204	2.3899999
21-10-04 15:20	-1	18.224957	1.1949999	2.3899999
21-10-04 15:30	-1	5.2749853	4.083524	7.1699996
21-10-04 15:40	-1	0.0	0.0	3.5849998
21-10-04 15:50	-1	2.3899999	0.0	1.1949998
21-10-04 16:00	-1	0.0	2.8885248	16.826542
21-10-04 16:10	-1	0.0	75.456985	72.18526
21-10-04 16:20	-1	0.0	0.0	2.3899999
21-10-04 16:30	-1	0.0	0.0	2.39
21-10-04 16:40	-1	0.0	0.0	0.0
21-10-04 16:50	-1	9.35497	2.3949995	14.844986
21-10-04 17:00	-1	1.6935246	2.3899999	6.9720488
21-10-04 17:10	-1	5.278525	0.0	0.0
21-10-04 17:20	-1	0.0	0.0	2.3899999
21-10-04 17:30	-1	0.0	9.645083	8.656573
21-10-04 17:40	-1	0.0	7.4615736	4.7799997
21-10-04 17:50	-1	0.0	5.565099	8.365
21-10-04 18:00	-1	0.0	5.274986	0.0
21-10-04 18:10	-1	0.0	4.785	15.117085
21-10-04 18:20	-1	0.0	20.13851	20.411543
21-10-04 18:30	-1	8.159969	13.637161	22.10845
21-10-04 18:40	-1	5.975	0.0	15.0015335
21-10-04 18:50	-1	7.954941	0.0	0.0
21-10-04 19:00	-1	1.1949999	0.0	0.0
21-10-04 19:10	-1	8.365	8.864986	10.064985
21-10-04 19:20	-1	0.0	1.1949999	19.912867
21-10-04 19:30	-1	0.0	1.1949999	21.892712
21-10-04 19:40	-1	9.57	7.466574	2.8849854
21-10-04 19:50	-1	6.276574	8.933682	0.0
21-10-04 20:00	-1	35.117332	45.967194	18.228495
21-10-04 20:10	-1	0.0	5.9749994	9.35851
21-10-04 20:20	-1	5.2749853	11.547019	8.163508
21-10-04 20:30	-1	5.975	28.366644	22.59912
21-10-04 20:40	-1	7.1699996	6.7027955	19.409956
21-10-04 20:50	-1	0.0	3.5849998	4.7799997
21-10-04 21:00	-1	11.754972	21.184408	25.685064
21-10-04 21:10	-1	6.267102	10.054985	18.981466
21-10-04 21:20	-1	4.7800007	18.223494	1.4370003
21-10-04 21:30	-1	2.8885248	1.1949999	6.2649565
21-10-04 21:40	-1	21.117016	6.4699845	18.923512
21-10-04 21:50	-1	25.181543	11.259984	10.054984
21-10-04 22:00	-1	2.3899999	8.163508	0.0
21-10-04 22:10	-1	3.5899997	27.581543	4.083524
21-10-04 22:20	-1	17.028494	18.71994	15.838495
21-10-04 22:30	-1	8.44561	19.000051	9.8421
21-10-04 22:40	-1	33.06656	86.53463	50.053112
21-10-04 22:50	-1	10.765	28.55928	20.89507
21-10-04 23:00	-1	2.3899999	13.644986	12.454985
21-10-04 23:10	-1	1.1949999	14.218134	21.18941
21-10-04 23:20	-1	37.72515	57.38675	42.66272
21-10-04 23:30	-1	28.76561	27.592596	46.305485
21-10-04 23:40	-1	26.185516	42.00941	53.829906
21-10-04 23:50	-1	14.708646	28.349157	40.235653
21-10-05 00:00	-1	55.995564	65.99131	61.596344
21-10-05 00:10	-1	27.592001	36.556217	32.656414
21-10-05 00:20	-1	16.327087	51.917706	43.29208
21-10-05 00:30	-1	58.373573	53.09718	83.73621
21-10-05 00:40	-1	49.516396	66.2079	36.610634
21-10-05 00:50	-1	27.864487	42.208828	29.91251
21-10-05 01:00	-1	54.06899	23.298147	15.617071
21-10-05 01:10	-1	23.754827	14.143509	8.869985
21-10-05 01:20	-1	52.88145	10.287794	33.239174
21-10-05 01:30	-1	69.270874	57.95205	74.01839
21-10-05 01:40	-1	57.935272	91.54045	69.27313
21-10-05 01:50	-1	43.140614	42.642086	38.22998
21-10-05 02:00	-1	13.644986	3.3835087	16.118608
21-10-05 02:10	-1	31.952106	20.692188	28.775183
21-10-05 02:20	-1	43.546486	42.225887	72.05934
21-10-05 02:30	-1	68.88519	59.517345	51.895668
21-10-05 02:40	-1	57.504475	58.831543	36.15213
21-10-05 02:50	-1	22.39527	13.240463	43.71415
21-10-05 03:00	-1	17.521563	9.645082	13.444956
21-10-05 03:10	-1	0.0	4.36656	18.434986
21-10-05 03:20	-1	0.0	12.035609	8.168509
21-10-05 03:30	-1	4.7799997	2.3899994	24.570522
21-10-05 03:40	-1	7.9470863	4.7849994	3.37997
21-10-05 03:50	-1	6.9649706	36.020264	16.615053
21-10-05 04:00	-1	11.95	20.123133	14.720584
21-10-05 04:10	-1	4.079985	64.88146	49.94975
21-10-05 04:20	-1	10.131442	53.982643	80.73419
21-10-05 04:30	-1	32.452084	37.14707	15.833493
21-10-05 04:40	-1	33.920715	44.97198	34.74372
21-10-05 04:50	-1	36.852146	15.352048	44.891613
21-10-05 05:00	-1	27.411377	28.564966	14.899
21-10-05 05:10	-1	38.9836	37.443577	29.30598
21-10-05 05:20	-1	30.747171	41.50302	41.528564
21-10-05 05:30	-1	49.115227	35.956543	53.53356
21-10-05 05:40	-1	25.68653	54.53077	58.565876
21-10-05 05:50	-1	44.429005	50.234108	39.32704
21-10-05 06:00	-1	29.217764	33.84927	62.923622
21-10-05 06:10	-1	91.198814	68.37181	105.884415
21-10-05 06:20	-1	98.60179	65.99516	35.309914
21-10-05 06:30	-1	24.90705	5.2799845	21.806574
21-10-05 06:40	-1	3.5900002	3.3799694	0.0
21-10-05 06:50	-1	0.0	8.167048	0.0
21-10-05 07:00	0	7.179999	14.532353	0.0
21-10-05 07:10	0	7.664984	0.31763268	13.644986
21-10-05 07:20	0	16.406643	2.395	14.344999
21-10-05 07:30	0	2.6721017	6.469986	9.559999
21-10-05 07:40	0	0.0	9.559999	2.0359259
21-10-05 07:50	0	6.173666	2.8885245	0.35407406
21-10-05 08:00	0	2.3950002	0.0	5.067101
21-10-05 08:10	0	0.0	2.395	2.3950005
21-10-05 08:20	0	0.0	0.0	0.0
21-10-05 08:30	0	0.0	0.0	0.0
21-10-05 08:40	0	0.0	0.0	2.8935246
21-10-05 08:50	0	0.0	7.4565744	0.0
21-10-05 09:00	0	0.0	0.0	0.0
21-10-05 09:10	0	0.0	5.066574	0.0
21-10-05 09:20	0	6.9649706	0.0	0.0
21-10-05 09:30	0	0.0	1.1949999	11.253526
21-10-05 09:40	0	41.516235	39.27839	34.479973
21-10-05 09:50	0	0.0	0.0	0.0
21-10-05 10:00	0	0.0	0.0	0.0
21-10-05 10:10	0	92.648155	90.96968	110.5024
21-10-05 10:20	0	52.432434	64.52877	57.394135
21-10-05 10:30	0	57.35514	34.758465	51.488068
21-10-05 10:40	0	67.41211	86.98547	61.18876
21-10-05 10:50	0	56.952686	46.90171	58.913353
21-10-05 11:00	0	64.99308	71.08142	109.20632
21-10-05 11:10	0	16.038523	31.94363	44.78181
21-10-05 11:20	0	10.063524	24.35727	41.39714
21-10-05 11:30	0	34.820232	8.365001	12.745558
21-10-05 11:40	0	2.3900006	8.864985	0.0
21-10-05 11:50	0	0.0	0.0	0.0
21-10-05 12:00	0	0.0	0.0	0.0
21-10-05 12:10	0	0.0	0.0	0.0
21-10-05 12:20	0	0.0	0.0	0.0
21-10-05 12:30	0	1.1949999	18.175537	5.9749994
21-10-05 12:40	0	13.630239	38.197075	12.527746
21-10-05 12:50	0	0.0	11.536559	1.1122383
21-10-05 13:00	0	0.0	2.3899999	1.6736042
21-10-05 13:10	0	17.233524	7.1699996	0.019920293
21-10-05 13:20	0	0.0	3.37997	4.5835094
21-10-05 13:30	0	0.0	1.1949999	0.0
21-10-05 13:40	0	0.0	11.249985	0.0
21-10-05 13:50	0	0.0	2.39	0.0
21-10-05 14:00	0	2.6721015	0.0	0.0
21-10-05 14:10	0	7.4615736	0.0	1.6899855
21-10-05 14:20	0	0.0	0.0	0.0
21-10-05 14:30	0	0.0	0.0	1.6899853
21-10-05 14:40	0	0.0	12.030612	1.6899855
21-10-05 14:50	0	8.5686655	5.98	3.5849996
21-10-05 15:00	0	2.3899999	0.0	0.0
21-10-05 15:10	0	2.39	1.1949998	1.1949999
21-10-05 15:20	0	0.0	0.0	0.0
21-10-05 15:30	0	0.0	6.479985	0.0
21-10-05 15:40	0	1.6899855	1.1999999	0.0
21-10-05 15:50	0	30.474909	4.78	34.349094
21-10-05 16:00	0	7.9515586	0.0	0.0
21-10-05 16:10	0	0.0	0.0	0.0
21-10-05 16:20	0	0.0	0.0	0.0
21-10-05 16:30	0	2.395	10.76	2.3899999
21-10-05 16:40	0	0.0	0.0	0.0
21-10-05 16:50	0	3.5850003	0.0	2.3899999
21-10-05 17:00	0	0.0	0.0	10.755
21-10-05 17:10	0	0.0	0.0	7.1699996
21-10-05 17:20	0	0.0	38.559956	3.8671012
21-10-05 17:30	0	0.0	5.9799995	0.0
21-10-05 17:40	0	0.0	2.3900003	0.0
21-10-05 17:50	0	1.6899853	0.0	12.737086
21-10-05 18:00	0	16.611515	0.0	10.55997
21-10-05 18:10	0	0.0	18.499203	41.1072
21-10-05 18:20	0	6.4749856	2.8849854	8.15997
21-10-05 18:30	0	3.5849996	0.0	2.8899846
21-10-05 18:40	0	2.3899999	1.1949997	0.0
21-10-05 18:50	0	3.5850003	0.0	0.0
21-10-05 19:00	0	0.0	9.858496	0.0
21-10-05 19:10	0	7.8977957	2.6721008	2.8849847
21-10-05 19:20	0	4.7799997	8.365	2.3950002
21-10-05 19:30	0	22.301558	22.704998	16.810612
21-10-05 19:40	0	28.087835	5.2785244	4.079985
21-10-05 19:50	0	12.4499855	0.0	0.0
21-10-05 20:00	0	2.6721008	59.031597	21.818493
21-10-05 20:10	0	0.0	21.183104	35.73558
21-10-05 20:20	0	0.0	2.3899999	5.2785244
21-10-05 20:30	0	6.266574	0.0	0.0
21-10-05 20:40	0	3.5849998	11.5420885	11.263525
21-10-05 20:50	0	2.8885238	8.654956	4.083524
21-10-05 21:00	0	5.777049	9.147086	22.433374
21-10-05 21:10	0	1.6935241	26.387	17.304203
21-10-05 21:20	0	27.952724	18.028463	12.747019
21-10-05 21:30	0	0.0	0.0	8.658495
21-10-05 21:40	0	19.48495	2.3899999	11.964998
21-10-05 21:50	0	0.0	2.8849847	0.0
21-10-05 22:00	0	5.98	14.349998	0.0
21-10-05 22:10	0	0.0	37.715523	45.8832
21-10-05 22:20	0	32.026268	59.192802	44.49363
21-10-05 22:30	0	50.75226	30.072489	43.7036
21-10-05 22:40	0	17.520626	48.090546	35.651028
21-10-05 22:50	0	8.174971	7.461573	13.442034
21-10-05 23:00	0	14.421544	6.9649706	11.54494
21-10-05 23:10	0	60.020557	61.000053	35.14704
21-10-05 23:20	0	47.31061	41.46869	64.158714
21-10-05 23:30	0	21.818493	14.708646	32.452473
21-10-05 23:40	0	0.0	9.565001	47.398075
21-10-05 23:50	0	36.726738	49.545647	62.667503
21-10-06 00:00	0	33.36051	31.662058	25.712849
21-10-06 00:10	0	22.816471	70.57092	48.588615
21-10-06 00:20	0	34.55551	60.240746	53.075645
21-10-06 00:30	0	17.727146	14.143509	21.89712
21-10-06 00:40	0	48.846653	38.85563	58.947742
21-10-06 00:50	0	51.37498	71.01158	29.145813
21-10-06 01:00	0	32.232445	33.96499	29.837748
21-10-06 01:10	0	2.3900003	23.57717	33.23003
21-10-06 01:20	0	13.441574	30.953074	24.50053
21-10-06 01:30	0	8.37	55.005085	42.7212
21-10-06 01:40	0	0.0	22.470753	12.478524
21-10-06 01:50	0	15.635084	36.54992	41.24553
21-10-06 02:00	0	22.995667	5.564326	16.118605
21-10-06 02:10	0	39.20095	7.6699853	14.432849
21-10-06 02:20	0	8.455084	5.980001	0.0
21-10-06 02:30	0	32.940678	6.4699845	4.0835247
21-10-06 02:40	0	34.14328	8.365	7.1700006
21-10-06 02:50	0	0.0	7.1800003	1.1949998
21-10-06 03:00	0	35.950638	0.0	14.426544
21-10-06 03:10	0	7.9470854	0.0	5.975
21-10-06 03:20	0	3.3799706	4.088525	11.049955
21-10-06 03:30	0	34.592274	21.099941	35.04635
21-10-06 03:40	0	45.892906	29.057026	30.46491
21-10-06 03:50	0	115.29447	61.206566	91.26854
21-10-06 04:00	0	32.742268	36.027153	44.49879
21-10-06 04:10	0	66.2899	49.902103	51.86903
21-10-06 04:20	0	61.812622	49.058445	12.949969
21-10-06 04:30	0	47.670654	26.190054	44.810783
21-10-06 04:40	0	16.818623	26.88361	27.467218
21-10-06 04:50	0	23.292057	43.222084	11.259985
21-10-06 05:00	0	61.206127	54.870064	45.895653
21-10-06 05:10	0	43.770447	23.006573	31.670069
21-10-06 05:20	0	18.77131	44.666958	32.037712
21-10-06 05:30	0	7.1699996	38.61692	28.027126
21-10-06 05:40	0	1.1949999	46.078236	48.76973
21-10-06 05:50	0	3.5850003	69.68009	56.815662
21-10-06 06:00	0	7.0807905	49.728077	43.986942
21-10-06 06:10	0	24.98074	18.71348	20.924068
21-10-06 06:20	0	45.334118	64.03175	85.17091
21-10-06 06:30	0	21.400898	4.978667	25.349478
21-10-06 06:40	0	3.5849998	12.449986	15.425054
21-10-06 06:50	0	0.0	0.0	0.0
21-10-06 07:00	1	11.335596	16.822851	7.1699996
21-10-06 07:10	1	0.0	0.0	1.1949999
21-10-06 07:20	1	1.2	0.0	3.5850003
21-10-06 07:30	1	22.52997	24.993591	28.185827
21-10-06 07:40	1	0.0	2.6765742	3.5900006
21-10-06 07:50	1	2.8849854	0.0	0.0
21-10-06 08:00	1	4.78	0.0	2.3899999
21-10-06 08:10	1	1.1949999	0.0	1.1949998
21-10-06 08:20	1	1.1949999	7.4634933	5.975
21-10-06 08:30	1	0.0	0.0	1.1949999
21-10-06 08:40	1	26.179592	0.0	2.3899999
21-10-06 08:50	1	2.8849854	1.1999999	1.1949999
21-10-06 09:00	1	0.0	0.0	0.0
21-10-06 09:10	1	0.0	4.785	7.6685247
21-10-06 09:20	1	12.735625	32.158592	12.035084
21-10-06 09:30	1	38.204296	68.18031	45.30177
21-10-06 09:40	1	41.15264	52.01371	25.505327
21-10-06 09:50	1	37.307514	29.225107	52.83894
21-10-06 10:00	1	68.27853	66.509926	66.930595
21-10-06 10:10	1	51.708763	26.20644	34.6266
21-10-06 10:20	1	33.157814	17.054356	16.071304
21-10-06 10:30	1	65.06395	34.092308	38.85507
21-10-06 10:40	1	78.269844	77.19034	69.9525
21-10-06 10:50	1	30.110846	34.329872	14.849985
21-10-06 11:00	1	47.84712	19.916561	29.630093
21-10-06 11:10	1	2.3950002	8.375	19.709911
21-10-06 11:20	1	0.0	2.8849847	4.7799997
21-10-06 11:30	1	11.753509	7.6649847	4.0849857
21-10-06 11:40	1	5.056922	1.1949999	0.0
21-10-06 11:50	1	6.688047	7.6699853	2.395
21-10-06 12:00	1	1.6899853	0.0	15.534999
21-10-06 12:10	1	5.975	0.0	7.1699996
21-10-06 12:20	1	2.3899999	6.2593412	0.0
21-10-06 12:30	1	1.1949997	0.0	2.3899999
21-10-06 12:40	1	7.1699996	10.059986	1.689985
21-10-06 12:50	1	0.0	0.0	0.0
21-10-06 13:00	1	2.3899999	0.0	2.8885243
21-10-06 13:10	1	6.2649555	0.0	2.4000003
21-10-06 13:20	1	1.6899853	4.5785093	1.1949999
21-10-06 13:30	1	16.828623	5.77351	1.1949999
21-10-06 13:40	1	0.0	3.871574	7.1699996
21-10-06 13:50	1	4.0799847	29.06718	4.7799997
21-10-06 14:00	1	9.599999	4.0799847	0.0
21-10-06 14:10	1	2.4	0.0	5.975001
21-10-06 14:20	1	4.0849853	1.1949998	2.3899999
21-10-06 14:30	1	9.559999	7.954941	0.0
21-10-06 14:40	1	0.0	8.449926	10.079985
21-10-06 14:50	1	6.052072	7.1800013	5.7749705
21-10-06 15:00	1	2.8885243	0.0	0.0
21-10-06 15:10	1	0.0	0.0	5.975
21-10-06 15:20	1	0.0	0.0	4.7800007
21-10-06 15:30	1	5.069341	17.019955	22.296558
21-10-06 15:40	1	3.5949993	16.039984	1.689985
21-10-06 15:50	1	1.2000003	13.639986	0.0
21-10-06 16:00	1	1.1999997	7.4634957	7.5723076
21-10-06 16:10	1	4.785001	0.0	0.7976924
21-10-06 16:20	1	0.0	20.6121	28.84122
21-10-06 16:30	1	2.3899999	0.0	0.0
21-10-06 16:40	1	3.5849998	0.0	0.0
21-10-06 16:50	1	13.159999	8.458623	1.1949999
21-10-06 17:00	1	12.444984	1.1949999	11.754969
21-10-06 17:10	1	0.0	3.5849998	1.1950004
21-10-06 17:20	1	0.0	9.58778	0.0
21-10-06 17:30	1	0.0	0.0	2.6721008
21-10-06 17:40	1	0.0	0.0	0.0
21-10-06 17:50	1	0.0	3.5900002	2.6765742
21-10-06 18:00	1	0.0	0.0	17.71997
21-10-06 18:10	1	0.0	0.0	0.0
21-10-06 18:20	1	0.0	0.0	0.0
21-10-06 18:30	1	10.064985	6.9649706	0.0
21-10-06 18:40	1	3.5849998	0.0	0.0
21-10-06 18:50	1	12.049082	4.574971	0.0
21-10-06 19:00	1	0.0	9.432043	7.6749864
21-10-06 19:10	1	0.0	25.392576	3.3870487
21-10-06 19:20	1	0.0	50.943275	45.17762
21-10-06 19:30	1	14.709424	24.27203	41.28234
21-10-06 19:40	1	0.0	4.0849853	24.859564
21-10-06 19:50	1	4.78	12.449985	4.7799997
21-10-06 20:00	1	8.365	7.1557856	2.3899999
21-10-06 20:10	1	0.0	5.589773	2.3899999
21-10-06 20:20	1	8.15997	7.174999	5.77351
21-10-06 20:30	1	8.656575	2.3899999	20.899912
21-10-06 20:40	1	4.5785103	7.1699996	6.9685087
21-10-06 20:50	1	7.1700006	2.3899999	0.0
21-10-06 21:00	1	29.353077	30.054077	19.97863
21-10-06 21:10	1	35.26699	23.977072	0.0
21-10-06 21:20	1	0.0	18.037004	0.0
21-10-06 21:30	1	22.585056	19.778759	32.23005
21-10-06 21:40	1	7.958477	17.51656	14.437851
21-10-06 21:50	1	0.0	11.249984	12.94351
21-10-06 22:00	1	1.689985	11.74497	10.559971
21-10-06 22:10	1	10.059985	13.639984	18.216574
21-10-06 22:20	1	4.3620863	0.0	6.7556257
21-10-06 22:30	1	14.148509	12.459986	15.128481
21-10-06 22:40	1	30.149776	10.052159	17.53348
21-10-06 22:50	1	26.384924	32.44216	53.53762
21-10-06 23:00	1	11.0415745	26.96438	27.569248
21-10-06 23:10	1	42.034004	36.249104	23.792042
21-10-06 23:20	1	44.105835	25.754284	67.555984
21-10-06 23:30	1	30.734158	3.5900002	23.303448
21-10-06 23:40	1	56.66267	80.298225	60.89866
21-10-06 23:50	1	29.742146	45.59076	36.33049
21-10-07 00:00	1	23.291445	17.225239	13.72507
21-10-07 00:10	1	4.7850003	45.886585	39.93058
21-10-07 00:20	1	29.026276	24.204956	27.730534
21-10-07 00:30	1	23.695225	53.49662	46.179302
21-10-07 00:40	1	31.38203	35.62539	11.541559
21-10-07 00:50	1	71.79153	75.62267	48.431133
21-10-07 01:00	1	39.01024	67.08083	36.4506
21-10-07 01:10	1	10.344327	41.23416	16.134068
21-10-07 01:20	1	49.678078	52.33828	44.78457
21-10-07 01:30	1	53.361378	60.534466	52.656364
21-10-07 01:40	1	20.819986	13.443495	3.5900006
21-10-07 01:50	1	37.432648	41.306618	28.26656
21-10-07 02:00	1	21.66853	31.16915	19.418491
21-10-07 02:10	1	16.417103	18.50507	16.524971
21-10-07 02:20	1	2.6743412	0.0	4.7799997
21-10-07 02:30	1	0.0	0.0	6.4749846
21-10-07 02:40	1	8.164969	5.2799864	2.3899999
21-10-07 02:50	1	1.1949999	19.413494	10.064985
21-10-07 03:00	1	1.1949997	11.950001	8.658494
21-10-07 03:10	1	5.9749994	13.230611	40.4891
21-10-07 03:20	1	3.5849998	12.643652	18.933508
21-10-07 03:30	1	0.0	5.9749994	31.536953
21-10-07 03:40	1	2.8935242	1.1949999	12.944971
21-10-07 03:50	1	5.9750013	0.0	2.8849847
21-10-07 04:00	1	4.7800016	0.0	16.320099
21-10-07 04:10	1	2.3899999	3.8693416	26.466808
21-10-07 04:20	1	34.139996	38.53202	62.114357
21-10-07 04:30	1	29.049887	62.913307	31.730844
21-10-07 04:40	1	13.444954	16.109201	50.47115
21-10-07 04:50	1	25.19061	16.826546	27.588465
21-10-07 05:00	1	34.14376	2.3899999	30.052155
21-10-07 05:10	1	23.088118	29.825733	26.614954
21-10-07 05:20	1	28.980213	30.82579	28.782007
21-10-07 05:30	1	66.94206	78.41023	48.003548
21-10-07 05:40	1	35.746975	49.57159	27.863644
21-10-07 05:50	1	19.712057	44.39147	26.180054
21-10-07 06:00	1	45.54839	29.840662	66.58353
21-10-07 06:10	1	68.23544	58.1935	54.807274
21-10-07 06:20	1	68.067245	54.074333	43.4255
21-10-07 06:30	1	25.865448	11.539328	8.869986
21-10-07 06:40	1	3.5899997	28.072056	42.84992
21-10-07 06:50	1	5.9799995	18.233494	27.66268
21-10-07 07:00	2	2.3950002	16.755	12.944971
21-10-07 07:10	2	1.6935247	3.5900006	5.77497
21-10-07 07:20	2	10.059985	9.706288	27.60647
21-10-07 07:30	2	5.975	9.468661	0.0
21-10-07 07:40	2	3.5849998	1.5919131	0.0
21-10-07 07:50	2	0.0	0.0	0.0
21-10-07 08:00	2	3.5850003	0.0	0.0
21-10-07 08:10	2	2.3899999	10.058523	0.0
21-10-07 08:20	2	1.1949999	7.1700006	2.3899999
21-10-07 08:30	2	0.0	0.0	5.064341
21-10-07 08:40	2	0.0	0.0	0.0
21-10-07 08:50	2	2.3899999	2.3949997	0.0
21-10-07 09:00	2	not_recorded	not_recorded	not_recorded
21-10-07 09:10	2	not_recorded	not_recorded	not_recorded
21-10-07 09:20	2	not_recorded	not_recorded	not_recorded
21-10-07 09:30	2	not_recorded	not_recorded	not_recorded
21-10-07 09:40	2	not_recorded	not_recorded	not_recorded
21-10-07 09:50	2	not_recorded	not_recorded	not_recorded
21-10-07 10:00	2	not_recorded	not_recorded	not_recorded
21-10-07 10:10	2	not_recorded	not_recorded	not_recorded
21-10-07 10:20	2	not_recorded	not_recorded	not_recorded
21-10-07 10:30	2	not_recorded	not_recorded	not_recorded
21-10-07 10:40	2	not_recorded	not_recorded	not_recorded
21-10-07 10:50	2	not_recorded	not_recorded	not_recorded
21-10-07 11:00	2	not_recorded	not_recorded	not_recorded
21-10-07 11:10	2	not_recorded	not_recorded	not_recorded
21-10-07 11:20	2	not_recorded	not_recorded	not_recorded
21-10-07 11:30	2	not_recorded	not_recorded	not_recorded
21-10-07 11:40	2	not_recorded	not_recorded	not_recorded
21-10-07 11:50	2	not_recorded	not_recorded	not_recorded
21-10-07 12:00	2	not_recorded	not_recorded	not_recorded
21-10-07 12:10	2	not_recorded	not_recorded	not_recorded
21-10-07 12:20	2	not_recorded	not_recorded	not_recorded
21-10-07 12:30	2	not_recorded	not_recorded	not_recorded
21-10-07 12:40	2	not_recorded	not_recorded	not_recorded
21-10-07 12:50	2	not_recorded	not_recorded	not_recorded
21-10-07 13:00	2	not_recorded	not_recorded	not_recorded
21-10-07 13:10	2	not_recorded	not_recorded	not_recorded
21-10-07 13:20	2	not_recorded	not_recorded	not_recorded
21-10-07 13:30	2	not_recorded	not_recorded	not_recorded
21-10-07 13:40	2	not_recorded	not_recorded	not_recorded
21-10-07 13:50	2	not_recorded	not_recorded	not_recorded
21-10-07 14:00	2	not_recorded	not_recorded	not_recorded
21-10-07 14:10	2	not_recorded	not_recorded	not_recorded
21-10-07 14:20	2	not_recorded	not_recorded	not_recorded
21-10-07 14:30	2	not_recorded	not_recorded	not_recorded
21-10-07 14:40	2	not_recorded	not_recorded	not_recorded
21-10-07 14:50	2	not_recorded	not_recorded	not_recorded
21-10-07 15:00	2	not_recorded	not_recorded	not_recorded
21-10-07 15:10	2	not_recorded	not_recorded	not_recorded
21-10-07 15:20	2	not_recorded	not_recorded	not_recorded
21-10-07 15:30	2	not_recorded	not_recorded	not_recorded
21-10-07 15:40	2	not_recorded	not_recorded	not_recorded
21-10-07 15:50	2	not_recorded	not_recorded	not_recorded
21-10-07 16:00	2	not_recorded	not_recorded	not_recorded
21-10-07 16:10	2	not_recorded	not_recorded	not_recorded
21-10-07 16:20	2	not_recorded	not_recorded	not_recorded
21-10-07 16:30	2	not_recorded	not_recorded	not_recorded
21-10-07 16:40	2	not_recorded	not_recorded	not_recorded
21-10-07 16:50	2	not_recorded	not_recorded	not_recorded
21-10-07 17:00	2	not_recorded	not_recorded	not_recorded
21-10-07 17:10	2	not_recorded	not_recorded	not_recorded
21-10-07 17:20	2	not_recorded	not_recorded	not_recorded
21-10-07 17:30	2	not_recorded	not_recorded	not_recorded
21-10-07 17:40	2	not_recorded	not_recorded	not_recorded
21-10-07 17:50	2	not_recorded	not_recorded	not_recorded
21-10-07 18:00	2	not_recorded	not_recorded	not_recorded
21-10-07 18:10	2	not_recorded	not_recorded	not_recorded
21-10-07 18:20	2	not_recorded	not_recorded	not_recorded
21-10-07 18:30	2	not_recorded	not_recorded	not_recorded
21-10-07 18:40	2	not_recorded	not_recorded	not_recorded
21-10-07 18:50	2	not_recorded	not_recorded	not_recorded
21-10-07 19:00	2	not_recorded	not_recorded	not_recorded
21-10-07 19:10	2	not_recorded	not_recorded	not_recorded
21-10-07 19:20	2	not_recorded	not_recorded	not_recorded
21-10-07 19:30	2	not_recorded	not_recorded	not_recorded
21-10-07 19:40	2	not_recorded	not_recorded	not_recorded
21-10-07 19:50	2	not_recorded	not_recorded	not_recorded
21-10-07 20:00	2	not_recorded	not_recorded	not_recorded
21-10-07 20:10	2	not_recorded	not_recorded	not_recorded
21-10-07 20:20	2	not_recorded	not_recorded	not_recorded
21-10-07 20:30	2	not_recorded	not_recorded	not_recorded
21-10-07 20:40	2	not_recorded	not_recorded	not_recorded
21-10-07 20:50	2	not_recorded	not_recorded	not_recorded
21-10-07 21:00	2	not_recorded	not_recorded	not_recorded
21-10-07 21:10	2	not_recorded	not_recorded	not_recorded
21-10-07 21:20	2	not_recorded	not_recorded	not_recorded
21-10-07 21:30	2	not_recorded	not_recorded	not_recorded
21-10-07 21:40	2	not_recorded	not_recorded	not_recorded
21-10-07 21:50	2	not_recorded	not_recorded	not_recorded
21-10-07 22:00	2	not_recorded	not_recorded	not_recorded
21-10-07 22:10	2	not_recorded	not_recorded	not_recorded
21-10-07 22:20	2	not_recorded	not_recorded	not_recorded
21-10-07 22:30	2	not_recorded	not_recorded	not_recorded
21-10-07 22:40	2	not_recorded	not_recorded	not_recorded
21-10-07 22:50	2	not_recorded	not_recorded	not_recorded
21-10-07 23:00	2	not_recorded	not_recorded	not_recorded
21-10-07 23:10	2	not_recorded	not_recorded	not_recorded
21-10-07 23:20	2	not_recorded	not_recorded	not_recorded
21-10-07 23:30	2	not_recorded	not_recorded	not_recorded
21-10-07 23:40	2	not_recorded	not_recorded	not_recorded
21-10-07 23:50	2	not_recorded	not_recorded	not_recorded
21-10-08 00:00	2	not_recorded	not_recorded	not_recorded
21-10-08 00:10	2	not_recorded	not_recorded	not_recorded
21-10-08 00:20	2	not_recorded	not_recorded	not_recorded
21-10-08 00:30	2	not_recorded	not_recorded	not_recorded
21-10-08 00:40	2	not_recorded	not_recorded	not_recorded
21-10-08 00:50	2	not_recorded	not_recorded	not_recorded
21-10-08 01:00	2	not_recorded	not_recorded	not_recorded
21-10-08 01:10	2	not_recorded	not_recorded	not_recorded
21-10-08 01:20	2	not_recorded	not_recorded	not_recorded
21-10-08 01:30	2	not_recorded	not_recorded	not_recorded
21-10-08 01:40	2	not_recorded	not_recorded	not_recorded
21-10-08 01:50	2	not_recorded	not_recorded	not_recorded
21-10-08 02:00	2	not_recorded	not_recorded	not_recorded
21-10-08 02:10	2	not_recorded	not_recorded	not_recorded
21-10-08 02:20	2	not_recorded	not_recorded	not_recorded
21-10-08 02:30	2	not_recorded	not_recorded	not_recorded
21-10-08 02:40	2	not_recorded	not_recorded	not_recorded
21-10-08 02:50	2	not_recorded	not_recorded	not_recorded
21-10-08 03:00	2	not_recorded	not_recorded	not_recorded
21-10-08 03:10	2	not_recorded	not_recorded	not_recorded
21-10-08 03:20	2	not_recorded	not_recorded	not_recorded
21-10-08 03:30	2	not_recorded	not_recorded	not_recorded
21-10-08 03:40	2	not_recorded	not_recorded	not_recorded
21-10-08 03:50	2	not_recorded	not_recorded	not_recorded
21-10-08 04:00	2	not_recorded	not_recorded	not_recorded
21-10-08 04:10	2	not_recorded	not_recorded	not_recorded
21-10-08 04:20	2	not_recorded	not_recorded	not_recorded
21-10-08 04:30	2	not_recorded	not_recorded	not_recorded
21-10-08 04:40	2	not_recorded	not_recorded	not_recorded
21-10-08 04:50	2	not_recorded	not_recorded	not_recorded
21-10-08 05:00	2	not_recorded	not_recorded	not_recorded
21-10-08 05:10	2	not_recorded	not_recorded	not_recorded
21-10-08 05:20	2	not_recorded	not_recorded	not_recorded
21-10-08 05:30	2	not_recorded	not_recorded	not_recorded
21-10-08 05:40	2	not_recorded	not_recorded	not_recorded
21-10-08 05:50	2	not_recorded	not_recorded	not_recorded
21-10-08 06:00	2	not_recorded	not_recorded	not_recorded
21-10-08 06:10	2	not_recorded	not_recorded	not_recorded
21-10-08 06:20	2	not_recorded	not_recorded	not_recorded
21-10-08 06:30	2	not_recorded	not_recorded	not_recorded
21-10-08 06:40	2	not_recorded	not_recorded	not_recorded
21-10-08 06:50	2	not_recorded	not_recorded	not_recorded
