# Supplementary material for: Rodent home cage monitoring for preclinical safety pharmacology assessment: results of a multi-company validation evaluating nonclinical and clinical data from three compounds
Source: Front Toxicol. 2025 Nov 5;7:1655330. doi: 10.3389/ftox.2025.1655330 (PMC12626872; doi:10.3389/ftox.2025.1655330)
Supplement: Supplementary file 1 [file DataSheet1.zip › AZ/AZ_Distance_VEH_Cage-2.csv]

timestamp	day_index	985141003627875	985141003627876	985141003627877
21-10-11 07:00	-4	not_recorded	not_recorded	not_recorded
21-10-11 07:10	-4	not_recorded	not_recorded	not_recorded
21-10-11 07:20	-4	not_recorded	not_recorded	not_recorded
21-10-11 07:30	-4	not_recorded	not_recorded	not_recorded
21-10-11 07:40	-4	not_recorded	not_recorded	not_recorded
21-10-11 07:50	-4	not_recorded	not_recorded	not_recorded
21-10-11 08:00	-4	not_recorded	not_recorded	not_recorded
21-10-11 08:10	-4	not_recorded	not_recorded	not_recorded
21-10-11 08:20	-4	not_recorded	not_recorded	not_recorded
21-10-11 08:30	-4	not_recorded	not_recorded	not_recorded
21-10-11 08:40	-4	not_recorded	not_recorded	not_recorded
21-10-11 08:50	-4	not_recorded	not_recorded	not_recorded
21-10-11 09:00	-4	not_recorded	not_recorded	not_recorded
21-10-11 09:10	-4	not_recorded	not_recorded	not_recorded
21-10-11 09:20	-4	not_recorded	not_recorded	not_recorded
21-10-11 09:30	-4	not_recorded	not_recorded	not_recorded
21-10-11 09:40	-4	not_recorded	not_recorded	not_recorded
21-10-11 09:50	-4	not_recorded	not_recorded	not_recorded
21-10-11 10:00	-4	not_recorded	not_recorded	not_recorded
21-10-11 10:10	-4	not_recorded	not_recorded	not_recorded
21-10-11 10:20	-4	not_recorded	not_recorded	not_recorded
21-10-11 10:30	-4	45.710434	41.875	57.27112
21-10-11 10:40	-4	57.31122	87.0063	70.97298
21-10-11 10:50	-4	52.317852	78.84012	76.307724
21-10-11 11:00	-4	46.456196	109.37856	52.7866
21-10-11 11:10	-4	20.128511	58.541576	29.143204
21-10-11 11:20	-4	51.806957	48.003864	57.431732
21-10-11 11:30	-4	8.94507	29.560589	34.06153
21-10-11 11:40	-4	4.0799847	55.968456	16.74
21-10-11 11:50	-4	4.3127956	8.16351	15.062976
21-10-11 12:00	-4	5.975	61.968346	51.54078
21-10-11 12:10	-4	7.6749854	61.910545	31.463577
21-10-11 12:20	-4	6.2571006	23.108423	4.366559
21-10-11 12:30	-4	0.0	3.5849998	4.7799997
21-10-11 12:40	-4	0.0	4.7799997	0.0
21-10-11 12:50	-4	0.0	2.3899999	5.565098
21-10-11 13:00	-4	4.7799997	0.0	13.786273
21-10-11 13:10	-4	16.53497	0.0	2.3899994
21-10-11 13:20	-4	0.0	2.3899999	8.668493
21-10-11 13:30	-4	0.0	5.975	31.544254
21-10-11 13:40	-4	0.0	1.6899849	25.886816
21-10-11 13:50	-4	2.8849854	0.0	3.5850003
21-10-11 14:00	-4	0.0	0.0	0.0
21-10-11 14:10	-4	0.0	0.0	0.0
21-10-11 14:20	-4	3.5850003	3.5850003	3.5849998
21-10-11 14:30	-4	0.0	2.3899999	7.674985
21-10-11 14:40	-4	17.72851	4.7799997	3.5900002
21-10-11 14:50	-4	0.0	0.0	0.0
21-10-11 15:00	-4	3.5849998	0.0	0.0
21-10-11 15:10	-4	4.0799847	1.1949999	11.96
21-10-11 15:20	-4	8.374999	0.0	5.2799854
21-10-11 15:30	-4	3.5849998	3.3799706	6.262101
21-10-11 15:40	-4	9.849956	25.192072	3.871574
21-10-11 15:50	-4	6.469985	4.0799847	4.9786663
21-10-11 16:00	-4	1.6899855	0.0	0.0
21-10-11 16:10	-4	3.5849998	0.0	0.0
21-10-11 16:20	-4	14.915594	5.975	3.5849998
21-10-11 16:30	-4	2.395	10.754999	0.0
21-10-11 16:40	-4	0.0	11.754969	9.427728
21-10-11 16:50	-4	0.0	8.859985	3.871574
21-10-11 17:00	-4	0.0	5.274986	0.0
21-10-11 17:10	-4	0.0	0.0	23.985086
21-10-11 17:20	-4	4.7799997	0.0	37.367893
21-10-11 17:30	-4	0.0	2.8849854	6.173666
21-10-11 17:40	-4	0.0	0.0	3.3835087
21-10-11 17:50	-4	0.0	0.0	13.431575
21-10-11 18:00	-4	2.3899999	0.0	0.0
21-10-11 18:10	-4	0.0	2.3899999	2.6765747
21-10-11 18:20	-4	0.0	0.0	0.0
21-10-11 18:30	-4	0.0	0.0	2.3899999
21-10-11 18:40	-4	0.0	1.1949999	8.16997
21-10-11 18:50	-4	1.1949998	2.3899999	0.0
21-10-11 19:00	-4	1.195	2.3899999	0.0
21-10-11 19:10	-4	32.040886	0.0	9.358508
21-10-11 19:20	-4	33.37433	9.642071	0.0
21-10-11 19:30	-4	35.745766	85.49598	12.454987
21-10-11 19:40	-4	15.616544	29.837124	29.959309
21-10-11 19:50	-4	11.95	27.17071	12.449985
21-10-11 20:00	-4	4.5749693	0.0	13.73199
21-10-11 20:10	-4	5.5593266	15.263377	2.3899999
21-10-11 20:20	-4	12.244956	0.0	13.938478
21-10-11 20:30	-4	23.578476	2.3899999	1.6899855
21-10-11 20:40	-4	6.469985	2.39	8.868524
21-10-11 20:50	-4	0.0	0.0	0.0
21-10-11 21:00	-4	3.5900009	10.755	1.6935247
21-10-11 21:10	-4	0.0	2.884986	2.6765745
21-10-11 21:20	-4	3.5900002	1.195	2.3899999
21-10-11 21:30	-4	3.5900006	4.0835247	1.1949999
21-10-11 21:40	-4	17.724972	23.780582	7.956559
21-10-11 21:50	-4	13.434955	6.262102	5.9899993
21-10-11 22:00	-4	52.870003	0.0	4.0799856
21-10-11 22:10	-4	9.559999	5.2799854	0.0
21-10-11 22:20	-4	11.052032	0.0	13.145001
21-10-11 22:30	-4	1.1949999	0.0	0.0
21-10-11 22:40	-4	10.841545	0.0	13.906056
21-10-11 22:50	-4	40.117596	9.57	2.1339288
21-10-11 23:00	-4	46.084316	64.002045	27.929256
21-10-11 23:10	-4	20.181429	13.934939	12.449985
21-10-11 23:20	-4	34.333046	49.135372	22.796545
21-10-11 23:30	-4	19.209927	47.77074	19.912086
21-10-11 23:40	-4	4.7850003	9.444899	0.0
21-10-11 23:50	-4	29.97554	0.0	4.079985
21-10-12 00:00	-4	2.3899999	0.0	0.0
21-10-12 00:10	-4	0.0	2.3950007	4.7799997
21-10-12 00:20	-4	3.5849998	2.3899999	2.3900006
21-10-12 00:30	-4	7.175	5.9749994	2.3899999
21-10-12 00:40	-4	9.565001	14.143507	2.3899999
21-10-12 00:50	-4	0.0	28.698635	15.33497
21-10-12 01:00	-4	2.3899999	7.1799994	18.793633
21-10-12 01:10	-4	1.1949999	0.0	37.006824
21-10-12 01:20	-4	0.0	2.395	17.523478
21-10-12 01:30	-4	1.1949999	3.5849998	13.437101
21-10-12 01:40	-4	0.0	6.229155	6.7520857
21-10-12 01:50	-4	13.654986	37.793335	20.079403
21-10-12 02:00	-4	5.7785096	39.195015	19.759022
21-10-12 02:10	-4	60.16691	49.12307	49.948494
21-10-12 02:20	-4	22.876997	17.327938	37.026596
21-10-12 02:30	-4	5.778508	7.0720468	25.258615
21-10-12 02:40	-4	35.54071	25.705526	28.35555
21-10-12 02:50	-4	30.21844	21.803751	3.5900002
21-10-12 03:00	-4	19.704136	11.047101	19.634985
21-10-12 03:10	-4	24.018389	17.310596	11.955
21-10-12 03:20	-4	21.61485	18.73348	1.1949999
21-10-12 03:30	-4	33.174267	30.783258	2.3900003
21-10-12 03:40	-4	17.234983	14.853525	4.78
21-10-12 03:50	-4	2.3899999	9.363507	3.5849998
21-10-12 04:00	-4	7.6699853	37.943565	9.565001
21-10-12 04:10	-4	24.692274	0.0	0.0
21-10-12 04:20	-4	7.1700006	0.0	1.1949999
21-10-12 04:30	-4	19.211544	0.0	31.661987
21-10-12 04:40	-4	17.320068	28.141272	58.24823
21-10-12 04:50	-4	25.688452	40.025623	46.30124
21-10-12 05:00	-4	0.0	10.558508	14.149969
21-10-12 05:10	-4	0.0	16.322086	11.541559
21-10-12 05:20	-4	3.5900006	0.0	0.0
21-10-12 05:30	-4	8.37	0.0	39.71478
21-10-12 05:40	-4	1.1949999	37.85494	26.104313
21-10-12 05:50	-4	5.975	69.735886	52.171314
21-10-12 06:00	-4	0.0	16.822071	33.84004
21-10-12 06:10	-4	0.0	14.220581	0.0
21-10-12 06:20	-4	0.0	39.747128	62.542053
21-10-12 06:30	-4	0.0	21.370834	7.4201546
21-10-12 06:40	-4	2.39	27.677149	20.730526
21-10-12 06:50	-4	0.0	38.217655	33.58933
21-10-12 07:00	-3	30.051386	34.063454	8.568666
21-10-12 07:10	-3	51.521248	41.093727	26.126287
21-10-12 07:20	-3	10.563509	2.3899999	13.872795
21-10-12 07:30	-3	41.64207	30.755869	23.207157
21-10-12 07:40	-3	7.2541504	0.0	4.78
21-10-12 07:50	-3	0.0	2.3899999	3.5849996
21-10-12 08:00	-3	30.556988	4.079985	0.0
21-10-12 08:10	-3	0.0	1.1949999	9.559999
21-10-12 08:20	-3	9.849341	1.1949999	0.0
21-10-12 08:30	-3	8.654341	0.0	0.0
21-10-12 08:40	-3	0.0	0.0	2.3899999
21-10-12 08:50	-3	0.0	10.34656	0.0
21-10-12 09:00	-3	0.0	1.1949999	0.0
21-10-12 09:10	-3	0.0	1.1949999	0.0
21-10-12 09:20	-3	6.9699707	2.3899999	0.0
21-10-12 09:30	-3	2.3949997	0.0	3.5849998
21-10-12 09:40	-3	0.0	2.3899999	1.1949999
21-10-12 09:50	-3	0.0	0.0	2.3899999
21-10-12 10:00	-3	0.0	0.0	0.0
21-10-12 10:10	-3	1.1949999	9.56	3.8715744
21-10-12 10:20	-3	0.0	25.540518	6.469985
21-10-12 10:30	-3	2.3899999	9.493128	8.663495
21-10-12 10:40	-3	12.453525	29.062805	2.395
21-10-12 10:50	-3	0.0	15.135099	3.5900002
21-10-12 11:00	-3	6.7520866	47.79998	30.956516
21-10-12 11:10	-3	14.961368	43.430035	27.453747
21-10-12 11:20	-3	26.41337	23.780901	10.765001
21-10-12 11:30	-3	7.669986	0.0	2.39
21-10-12 11:40	-3	40.847473	19.416574	2.39
21-10-12 11:50	-3	2.8885245	0.0	4.3127956
21-10-12 12:00	-3	5.975001	1.1949999	4.78
21-10-12 12:10	-3	2.3899999	6.469985	5.0643406
21-10-12 12:20	-3	0.0	0.0	0.0
21-10-12 12:30	-3	0.0	2.3900008	0.0
21-10-12 12:40	-3	0.0	0.0	1.1949999
21-10-12 12:50	-3	0.0	0.0	1.1949998
21-10-12 13:00	-3	0.0	0.0	0.0
21-10-12 13:10	-3	0.0	0.0	2.6765742
21-10-12 13:20	-3	0.0	4.079985	0.0
21-10-12 13:30	-3	0.0	0.0	0.0
21-10-12 13:40	-3	0.0	0.8582552	0.0
21-10-12 13:50	-3	3.5849998	15.463831	13.644984
21-10-12 14:00	-3	0.0	14.1950865	0.0
21-10-12 14:10	-3	0.0	8.395494	0.0
21-10-12 14:20	-3	0.0	3.5849998	4.7800007
21-10-12 14:30	-3	8.38229	5.2749853	0.0
21-10-12 14:40	-3	15.31268	0.0	0.0
21-10-12 14:50	-3	1.1950003	0.0	12.234341
21-10-12 15:00	-3	0.0	0.0	19.414341
21-10-12 15:10	-3	0.0	13.434955	23.800512
21-10-12 15:20	-3	0.0	20.214119	6.7027955
21-10-12 15:30	-3	0.0	0.0	2.3899999
21-10-12 15:40	-3	0.0	1.6899849	2.395
21-10-12 15:50	-3	0.0	0.0	0.0
21-10-12 16:00	-3	4.7799997	4.5749707	0.0
21-10-12 16:10	-3	0.0	2.3899999	0.0
21-10-12 16:20	-3	0.0	0.0	2.8849852
21-10-12 16:30	-3	0.0	0.0	0.0
21-10-12 16:40	-3	5.9799986	8.365	1.6935241
21-10-12 16:50	-3	0.0	0.0	1.6935247
21-10-12 17:00	-3	0.0	0.0	0.0
21-10-12 17:10	-3	4.0849853	4.0799856	5.0770345
21-10-12 17:20	-3	5.758232	0.0	0.0
21-10-12 17:30	-3	4.791738	0.0	0.0
21-10-12 17:40	-3	0.0	0.0	0.0
21-10-12 17:50	-3	11.539941	0.0	0.0
21-10-12 18:00	-3	9.56	4.7799997	4.57497
21-10-12 18:10	-3	0.0	2.3899999	0.0
21-10-12 18:20	-3	9.857033	9.56	5.2835245
21-10-12 18:30	-3	0.0	2.3899999	17.2942
21-10-12 18:40	-3	2.3899999	4.7799997	23.903635
21-10-12 18:50	-3	1.1949999	2.3899999	0.0
21-10-12 19:00	-3	8.365	1.1949999	0.0
21-10-12 19:10	-3	0.0	0.0	0.0
21-10-12 19:20	-3	9.637072	2.3899999	3.5899997
21-10-12 19:30	-3	4.7849994	21.886658	3.5900002
21-10-12 19:40	-3	13.298002	20.201359	4.079985
21-10-12 19:50	-3	2.3899999	24.69994	3.5849998
21-10-12 20:00	-3	8.658494	1.1950004	1.1949997
21-10-12 20:10	-3	0.0	4.7799997	21.128483
21-10-12 20:20	-3	0.0	0.0	1.1949999
21-10-12 20:30	-3	0.0	0.0	2.8849852
21-10-12 20:40	-3	5.069341	3.3799698	9.368509
21-10-12 20:50	-3	2.8849852	0.0	10.55851
21-10-12 21:00	-3	21.612003	7.6649857	46.30428
21-10-12 21:10	-3	11.047102	13.932086	0.0
21-10-12 21:20	-3	7.6649847	0.29399478	0.0
21-10-12 21:30	-3	4.7799997	9.351615	0.0
21-10-12 21:40	-3	2.3899999	2.3899999	0.0
21-10-12 21:50	-3	0.0	0.0	2.395
21-10-12 22:00	-3	5.975	3.5849998	29.572697
21-10-12 22:10	-3	7.1699996	0.0	13.431574
21-10-12 22:20	-3	18.71848	0.0	10.840082
21-10-12 22:30	-3	4.7799997	2.3899999	2.6743407
21-10-12 22:40	-3	21.86443	7.1699996	2.3899999
21-10-12 22:50	-3	41.339123	15.122086	4.5749707
21-10-12 23:00	-3	41.03049	4.785	16.11153
21-10-12 23:10	-3	6.9699717	4.0799856	6.4749856
21-10-12 23:20	-3	11.042101	13.443494	0.0
21-10-12 23:30	-3	7.4615746	22.092058	9.35497
21-10-12 23:40	-3	29.65293	14.204187	1.6899855
21-10-12 23:50	-3	24.008465	3.5849996	16.821545
21-10-13 00:00	-3	42.155613	0.0	18.908607
21-10-13 00:10	-3	22.173447	2.3899999	6.9685097
21-10-13 00:20	-3	2.3899999	4.7799997	0.0
21-10-13 00:30	-3	13.1449995	18.924973	4.78
21-10-13 00:40	-3	0.0	38.329247	30.963593
21-10-13 00:50	-3	5.9800005	32.170055	4.785
21-10-13 01:00	-3	4.785001	31.143631	38.224983
21-10-13 01:10	-3	8.365	4.0799847	6.2571006
21-10-13 01:20	-3	16.73	12.518681	43.489185
21-10-13 01:30	-3	8.654955	14.511548	10.059985
21-10-13 01:40	-3	33.437748	33.681465	29.855663
21-10-13 01:50	-3	16.744999	22.654953	27.153631
21-10-13 02:00	-3	17.314297	32.42487	9.15156
21-10-13 02:10	-3	12.449985	2.8899856	9.0977955
21-10-13 02:20	-3	39.32912	28.590057	4.0799856
21-10-13 02:30	-3	9.35997	7.175	9.142087
21-10-13 02:40	-3	10.76	7.4521003	1.1949999
21-10-13 02:50	-3	20.815239	11.960001	7.9543257
21-10-13 03:00	-3	0.0	7.962017	2.3899999
21-10-13 03:10	-3	30.282734	25.757666	19.831827
21-10-13 03:20	-3	50.57781	38.428616	14.940176
21-10-13 03:30	-3	23.482866	4.7799997	10.953665
21-10-13 03:40	-3	9.847101	18.211514	1.1949999
21-10-13 03:50	-3	0.0	2.3899999	0.0
21-10-13 04:00	-3	0.0	2.3899999	9.574999
21-10-13 04:10	-3	5.9800005	51.719837	45.90843
21-10-13 04:20	-3	0.0	30.334661	55.902485
21-10-13 04:30	-3	0.0	0.0	10.054985
21-10-13 04:40	-3	3.3799698	0.0	8.365001
21-10-13 04:50	-3	29.069881	0.0	39.89998
21-10-13 05:00	-3	15.824954	5.9750004	14.705675
21-10-13 05:10	-3	7.1750007	37.230537	20.478088
21-10-13 05:20	-3	4.5785084	49.750603	51.02098
21-10-13 05:30	-3	0.0	11.259985	21.869965
21-10-13 05:40	-3	4.7850003	8.374999	11.691581
21-10-13 05:50	-3	20.883675	12.93997	15.621546
21-10-13 06:00	-3	13.730069	1.1949999	14.421545
21-10-13 06:10	-3	43.62345	41.115574	55.63717
21-10-13 06:20	-3	25.687836	2.3949997	32.167046
21-10-13 06:30	-3	35.724186	9.565	35.042027
21-10-13 06:40	-3	19.917019	25.263617	44.963158
21-10-13 06:50	-3	15.55	21.106558	26.09997
21-10-13 07:00	-2	27.586544	14.871303	25.721302
21-10-13 07:10	-2	8.375	0.0	2.560714
21-10-13 07:20	-2	4.78	0.0	18.505068
21-10-13 07:30	-2	0.0	0.0	0.0
21-10-13 07:40	-2	9.565001	12.736559	19.940424
21-10-13 07:50	-2	4.084985	0.0	1.5895752
21-10-13 08:00	-2	0.0	0.0	0.0
21-10-13 08:10	-2	0.0	0.0	0.0
21-10-13 08:20	-2	0.0	0.0	2.3899994
21-10-13 08:30	-2	0.0	0.0	0.0
21-10-13 08:40	-2	0.0	1.1949998	4.78
21-10-13 08:50	-2	0.0	0.0	0.0
21-10-13 09:00	-2	0.0	10.812157	0.0
21-10-13 09:10	-2	0.0	4.5178137	0.0
21-10-13 09:20	-2	10.55997	0.0	0.0
21-10-13 09:30	-2	0.0	1.1949999	8.365
21-10-13 09:40	-2	0.0	1.1949999	9.565001
21-10-13 09:50	-2	0.0	0.0	3.38351
21-10-13 10:00	-2	9.35497	4.78	1.1949999
21-10-13 10:10	-2	0.0	0.0	5.975
21-10-13 10:20	-2	0.0	0.0	7.1699996
21-10-13 10:30	-2	1.1949997	0.0	0.0
21-10-13 10:40	-2	0.0	0.0	11.044955
21-10-13 10:50	-2	0.0	3.5849998	10.755
21-10-13 11:00	-2	1.1949999	37.45696	8.159971
21-10-13 11:10	-2	1.1950002	10.347085	0.0
21-10-13 11:20	-2	0.0	29.065567	1.1949999
21-10-13 11:30	-2	9.56	48.804108	26.76028
21-10-13 11:40	-2	16.038525	24.084393	19.010054
21-10-13 11:50	-2	21.808495	32.293636	20.616573
21-10-13 12:00	-2	15.344971	15.077795	6.9699697
21-10-13 12:10	-2	5.975	14.923609	5.9800005
21-10-13 12:20	-2	7.1800003	28.739737	1.1949999
21-10-13 12:30	-2	0.0	13.64047	0.0
21-10-13 12:40	-2	0.0	14.631575	0.0
21-10-13 12:50	-2	4.7799997	2.395	14.339999
21-10-13 13:00	-2	0.0	0.0	8.370001
21-10-13 13:10	-2	0.0	3.5850005	3.5850003
21-10-13 13:20	-2	0.0	0.0	0.0
21-10-13 13:30	-2	0.0	1.1999999	0.0
21-10-13 13:40	-2	0.0	0.0	0.0
21-10-13 13:50	-2	0.0	5.975	0.0
21-10-13 14:00	-2	2.3899999	2.3899999	0.0
21-10-13 14:10	-2	0.0	0.0	1.1949999
21-10-13 14:20	-2	0.0	0.0	6.262101
21-10-13 14:30	-2	0.0	2.39	3.6706538
21-10-13 14:40	-2	1.195	2.3899999	15.526419
21-10-13 14:50	-2	1.6899856	0.0	3.5899997
21-10-13 15:00	-2	0.0	2.3899999	23.5298
21-10-13 15:10	-2	4.084985	0.0	4.7799997
21-10-13 15:20	-2	2.395	2.8849847	0.51214284
21-10-13 15:30	-2	0.0	5.975	1.877857
21-10-13 15:40	-2	0.0	0.0	0.67521906
21-10-13 15:50	-2	2.3899999	2.3899999	2.2097661
21-10-13 16:00	-2	0.0	2.3900003	5.98
21-10-13 16:10	-2	3.5850003	0.0	0.0
21-10-13 16:20	-2	3.5849998	0.0	0.0
21-10-13 16:30	-2	0.0	0.0	1.1949999
21-10-13 16:40	-2	9.648465	0.0	0.0
21-10-13 16:50	-2	0.0	17.52933	0.0
21-10-13 17:00	-2	0.0	4.78	0.0
21-10-13 17:10	-2	5.773509	2.39	0.0
21-10-13 17:20	-2	2.3899999	0.0	0.0
21-10-13 17:30	-2	0.0	1.1949999	4.0835247
21-10-13 17:40	-2	0.0	0.0	0.0
21-10-13 17:50	-2	0.0	1.1949999	3.5850003
21-10-13 18:00	-2	0.0	9.559999	4.0799856
21-10-13 18:10	-2	0.5629778	0.0	15.339971
21-10-13 18:20	-2	3.0220222	0.0	0.0
21-10-13 18:30	-2	3.5849996	0.0	7.7392015
21-10-13 18:40	-2	0.0	0.0	2.3899999
21-10-13 18:50	-2	0.0	0.0	0.0
21-10-13 19:00	-2	0.0	0.0	0.0
21-10-13 19:10	-2	0.0	0.0	8.859985
21-10-13 19:20	-2	11.754971	1.6899855	0.0
21-10-13 19:30	-2	0.0	19.682838	0.0
21-10-13 19:40	-2	11.0584955	14.7372055	5.5615597
21-10-13 19:50	-2	13.933481	27.374828	15.539999
21-10-13 20:00	-2	1.1949999	8.651574	0.0
21-10-13 20:10	-2	10.754999	17.927176	12.458525
21-10-13 20:20	-2	0.0	3.5850005	1.6899849
21-10-13 20:30	-2	6.469985	0.0	11.254985
21-10-13 20:40	-2	0.0	3.5899997	0.0
21-10-13 20:50	-2	1.1949999	2.3899999	1.1949999
21-10-13 21:00	-2	26.665722	20.611576	4.7799997
21-10-13 21:10	-2	9.865573	0.0	2.3899999
21-10-13 21:20	-2	19.496658	4.7799997	2.3899999
21-10-13 21:30	-2	4.088525	1.1949999	0.0
21-10-13 21:40	-2	3.5849998	2.3899999	8.8649845
21-10-13 21:50	-2	2.395	0.0	0.0
21-10-13 22:00	-2	2.395	0.0	0.0
21-10-13 22:10	-2	17.303146	0.0	5.9749994
21-10-13 22:20	-2	35.479523	15.535001	16.816545
21-10-13 22:30	-2	28.566517	3.5850003	9.849955
21-10-13 22:40	-2	27.169937	0.0	16.64222
21-10-13 22:50	-2	0.0	0.0	7.1700006
21-10-13 23:00	-2	33.15909	3.5899997	5.4736524
21-10-13 23:10	-2	24.395239	13.713675	13.439957
21-10-13 23:20	-2	54.027363	43.50204	26.87991
21-10-13 23:30	-2	47.478756	44.75772	29.947948
21-10-13 23:40	-2	26.393467	18.51507	4.7799997
21-10-13 23:50	-2	4.7799997	21.535	0.0
21-10-14 00:00	-2	6.1736665	2.8849854	10.55497
21-10-14 00:10	-2	8.859984	0.0	22.50997
21-10-14 00:20	-2	7.6649857	6.2571015	26.665035
21-10-14 00:30	-2	0.0	19.497644	43.30201
21-10-14 00:40	-2	6.4735246	6.9770494	11.536558
21-10-14 00:50	-2	0.0	0.0	2.3899999
21-10-14 01:00	-2	0.0	0.0	0.0
21-10-14 01:10	-2	0.0	7.6735244	20.611572
21-10-14 01:20	-2	9.84434	23.155033	56.214947
21-10-14 01:30	-2	1.1949999	23.2747	52.719433
21-10-14 01:40	-2	21.101065	34.724792	40.402252
21-10-14 01:50	-2	51.609528	23.57717	23.798594
21-10-14 02:00	-2	29.84473	17.09995	36.749954
21-10-14 02:10	-2	39.920124	58.535236	0.0
21-10-14 02:20	-2	13.720593	33.15502	51.47522
21-10-14 02:30	-2	7.6749854	9.150101	13.639986
21-10-14 02:40	-2	10.558509	28.584284	20.40061
21-10-14 02:50	-2	2.0818553	27.034967	9.763667
21-10-14 03:00	-2	16.826136	22.295626	6.1736655
21-10-14 03:10	-2	24.554905	13.438495	0.0
21-10-14 03:20	-2	44.928917	53.867737	0.0
21-10-14 03:30	-2	21.530003	44.54801	5.0665746
21-10-14 03:40	-2	45.383312	69.38152	14.139969
21-10-14 03:50	-2	48.36452	79.60928	3.5850003
21-10-14 04:00	-2	0.0	15.902713	4.78
21-10-14 04:10	-2	6.469985	0.0	2.8849847
21-10-14 04:20	-2	3.5900002	5.9800005	15.621544
21-10-14 04:30	-2	4.785001	23.008493	47.00025
21-10-14 04:40	-2	8.859985	1.1950002	29.948109
21-10-14 04:50	-2	4.7799997	3.5849998	14.339999
21-10-14 05:00	-2	0.0	14.629956	15.337049
21-10-14 05:10	-2	0.0	4.0885243	14.339999
21-10-14 05:20	-2	0.0	37.224392	7.1800003
21-10-14 05:30	-2	5.98	49.17986	23.093119
21-10-14 05:40	-2	37.103516	29.054174	30.480068
21-10-14 05:50	-2	16.327084	22.65797	28.758717
21-10-14 06:00	-2	17.323448	46.878475	31.962793
21-10-14 06:10	-2	44.900223	55.90487	44.463886
21-10-14 06:20	-2	39.306602	8.168509	14.355001
21-10-14 06:30	-2	54.764153	36.642117	26.09351
21-10-14 06:40	-2	49.970474	22.806545	50.2871
21-10-14 06:50	-2	25.192074	31.74422	23.400826
21-10-14 07:00	-1	7.9470863	7.6699843	21.107086
21-10-14 07:10	-1	8.375	14.926987	13.160001
21-10-14 07:20	-1	0.0	0.0	14.622101
21-10-14 07:30	-1	0.0	0.0	7.1699996
21-10-14 07:40	-1	0.0	0.0	2.3899999
21-10-14 07:50	-1	4.7799997	7.4521027	4.78
21-10-14 08:00	-1	15.9036455	1.1949999	0.0
21-10-14 08:10	-1	10.840082	0.0	7.4521
21-10-14 08:20	-1	1.1949999	0.0	0.0
21-10-14 08:30	-1	0.0	0.0	0.0
21-10-14 08:40	-1	1.1213925	8.365	7.664984
21-10-14 08:50	-1	6.0486073	8.365	19.119999
21-10-14 09:00	-1	21.376806	0.0	2.3899999
21-10-14 09:10	-1	0.0	2.3899999	4.7799997
21-10-14 09:20	-1	1.1949999	0.0	9.408789
21-10-14 09:30	-1	0.0	0.0	4.2447367
21-10-14 09:40	-1	0.0	1.1949998	8.365
21-10-14 09:50	-1	0.0	5.975	1.689985
21-10-14 10:00	-1	0.0	2.3899999	11.3264065
21-10-14 10:10	-1	0.0	0.0	39.857613
21-10-14 10:20	-1	0.0	0.0	11.258524
21-10-14 10:30	-1	0.0	0.0	5.975
21-10-14 10:40	-1	0.0	0.0	11.767049
21-10-14 10:50	-1	0.0	19.70845	51.170723
21-10-14 11:00	-1	0.0	26.688578	1.1949998
21-10-14 11:10	-1	0.0	36.254887	5.2799864
21-10-14 11:20	-1	0.0	34.6316	25.270166
21-10-14 11:30	-1	13.659986	1.689985	4.7849994
21-10-14 11:40	-1	0.0	17.81282	2.3949997
21-10-14 11:50	-1	0.0	33.838646	22.877157
21-10-14 12:00	-1	0.0	36.449776	46.870842
21-10-14 12:10	-1	1.1949999	12.10528	0.0
21-10-14 12:20	-1	0.0	0.0	2.3899999
21-10-14 12:30	-1	0.0	0.0	2.395
21-10-14 12:40	-1	7.251545	0.0	6.4735246
21-10-14 12:50	-1	10.688403	2.3899999	0.0
21-10-14 13:00	-1	5.0909033	0.0	0.0
21-10-14 13:10	-1	6.521795	9.56	0.0
21-10-14 13:20	-1	0.0	0.0	0.0
21-10-14 13:30	-1	0.0	0.0	3.871574
21-10-14 13:40	-1	10.755001	0.0	0.0
21-10-14 13:50	-1	1.1949999	0.0	4.0849857
21-10-14 14:00	-1	0.0	0.0	0.0
21-10-14 14:10	-1	5.76997	11.33507	7.1800003
21-10-14 14:20	-1	14.919134	8.1699705	8.375
21-10-14 14:30	-1	27.879425	11.037101	59.638256
21-10-14 14:40	-1	11.949999	0.0	21.957335
21-10-14 14:50	-1	0.0	0.0	20.628494
21-10-14 15:00	-1	0.0	0.0	0.0
21-10-14 15:10	-1	0.0	0.0	2.8885248
21-10-14 15:20	-1	0.0	0.0	2.8885245
21-10-14 15:30	-1	0.0	0.0	0.0
21-10-14 15:40	-1	0.0	0.0	4.78
21-10-14 15:50	-1	0.0	2.3899999	0.0
21-10-14 16:00	-1	1.1949998	3.5850003	4.7849994
21-10-14 16:10	-1	0.0	9.35497	3.5900002
21-10-14 16:20	-1	8.859985	1.1949999	0.0
21-10-14 16:30	-1	0.0	12.948507	7.175
21-10-14 16:40	-1	0.0	0.0	0.0
21-10-14 16:50	-1	0.0	15.534999	0.0
21-10-14 17:00	-1	1.1949999	0.0	5.2749853
21-10-14 17:10	-1	3.3799713	2.3899999	8.168509
21-10-14 17:20	-1	6.4749846	4.78	1.1949999
21-10-14 17:30	-1	0.0	2.3899999	1.1949999
21-10-14 17:40	-1	1.6935244	2.3899999	9.151559
21-10-14 17:50	-1	0.0	0.0	1.689985
21-10-14 18:00	-1	0.0	15.535001	1.195
21-10-14 18:10	-1	0.0	1.1949999	8.164971
21-10-14 18:20	-1	5.975	11.053495	5.0643415
21-10-14 18:30	-1	2.3900003	2.8849852	0.0
21-10-14 18:40	-1	0.0	0.0	0.0
21-10-14 18:50	-1	3.5849998	0.0	0.0
21-10-14 19:00	-1	1.1950002	0.0	4.5820484
21-10-14 19:10	-1	0.0	3.5850003	0.0
21-10-14 19:20	-1	9.559999	7.174999	9.56
21-10-14 19:30	-1	18.707083	9.358508	7.6699853
21-10-14 19:40	-1	33.72078	51.16755	16.233652
21-10-14 19:50	-1	4.2449846	12.454985	20.330002
21-10-14 20:00	-1	15.665642	29.75558	1.1949999
21-10-14 20:10	-1	0.0	0.0	5.7735095
21-10-14 20:20	-1	0.0	1.1950004	0.0
21-10-14 20:30	-1	0.0	3.5849996	5.76997
21-10-14 20:40	-1	0.0	0.0	1.1949999
21-10-14 20:50	-1	8.37	9.559999	21.977266
21-10-14 21:00	-1	10.549971	0.0	2.8849847
21-10-14 21:10	-1	17.72497	0.0	11.555558
21-10-14 21:20	-1	16.109201	0.0	3.5900002
21-10-14 21:30	-1	9.559999	7.9515595	1.1949999
21-10-14 21:40	-1	14.343637	15.903646	3.5900002
21-10-14 21:50	-1	4.7799997	2.39	0.0
21-10-14 22:00	-1	11.532087	2.3899999	0.0
21-10-14 22:10	-1	4.78	0.0	5.9749994
21-10-14 22:20	-1	26.754253	5.9800005	29.757818
21-10-14 22:30	-1	23.991545	6.9649706	19.997103
21-10-14 22:40	-1	12.035083	3.5850005	9.853495
21-10-14 22:50	-1	18.4307	16.73	11.96
21-10-14 23:00	-1	21.873901	12.4499855	15.338509
21-10-14 23:10	-1	18.025084	22.214365	7.9470863
21-10-14 23:20	-1	22.65183	23.57909	11.053495
21-10-14 23:30	-1	6.7520866	8.358636	5.283525
21-10-14 23:40	-1	0.0	12.244955	14.144969
21-10-14 23:50	-1	10.755	0.0	3.867101
21-10-15 00:00	-1	0.0	0.0	2.3899999
21-10-15 00:10	-1	12.476301	7.674985	0.0
21-10-15 00:20	-1	28.434036	13.512027	18.039326
21-10-15 00:30	-1	22.708635	24.691559	22.303478
21-10-15 00:40	-1	46.717102	38.277737	39.131638
21-10-15 00:50	-1	53.39025	8.365	14.344999
21-10-15 01:00	-1	65.21883	31.445297	30.743631
21-10-15 01:10	-1	2.395	24.89851	28.140747
21-10-15 01:20	-1	34.84407	11.547017	42.56136
21-10-15 01:30	-1	4.5749707	3.5899994	29.499338
21-10-15 01:40	-1	17.805054	7.1949997	47.639927
21-10-15 01:50	-1	38.267563	58.60678	53.209087
21-10-15 02:00	-1	4.0195456	9.565001	7.457101
21-10-15 02:10	-1	78.41777	47.01504	24.268484
21-10-15 02:20	-1	37.719994	31.170612	45.91059
21-10-15 02:30	-1	6.9685097	0.0	8.16851
21-10-15 02:40	-1	0.0	0.0	0.0
21-10-15 02:50	-1	5.9850006	0.0	24.278118
21-10-15 03:00	-1	1.1949998	16.099203	18.99366
21-10-15 03:10	-1	3.37997	32.934216	29.689968
21-10-15 03:20	-1	0.0	29.362598	12.953509
21-10-15 03:30	-1	2.3899999	0.0	2.3899999
21-10-15 03:40	-1	1.1949998	21.606388	2.3950002
21-10-15 03:50	-1	0.0	11.753508	3.5849996
21-10-15 04:00	-1	0.0	0.0	0.0
21-10-15 04:10	-1	0.0	0.0	2.3899999
21-10-15 04:20	-1	0.0	7.1699996	1.1949999
21-10-15 04:30	-1	1.1949999	38.268684	1.1949997
21-10-15 04:40	-1	0.0	13.232071	3.5849998
21-10-15 04:50	-1	20.347778	48.988358	21.603464
21-10-15 05:00	-1	32.9336	50.212914	31.458576
21-10-15 05:10	-1	24.875134	16.67735	41.877583
21-10-15 05:20	-1	19.827427	32.437157	37.23546
21-10-15 05:30	-1	8.16497	0.0	4.7799997
21-10-15 05:40	-1	58.389576	28.653519	36.43647
21-10-15 05:50	-1	23.080036	51.642494	32.644173
21-10-15 06:00	-1	8.370001	1.1949999	11.249985
21-10-15 06:10	-1	49.46873	21.182169	48.335384
21-10-15 06:20	-1	29.009811	116.64364	43.513187
21-10-15 06:30	-1	29.493479	81.33582	56.73772
21-10-15 06:40	-1	23.30007	35.174984	49.965107
21-10-15 06:50	-1	4.7799997	17.239986	5.774971
21-10-15 07:00	0	0.0	80.30165	29.985544
21-10-15 07:10	0	23.71851	53.25578	55.679394
21-10-15 07:20	0	0.0	3.5849998	33.32967
21-10-15 07:30	0	12.648651	4.079985	16.592112
21-10-15 07:40	0	0.0	0.0	11.049341
21-10-15 07:50	0	0.0	0.0	0.0
21-10-15 08:00	0	0.0	0.0	4.785
21-10-15 08:10	0	4.7799997	0.0	5.0665736
21-10-15 08:20	0	0.0	0.0	0.0
21-10-15 08:30	0	9.645083	5.2749853	2.3950002
21-10-15 08:40	0	0.0	0.0	0.0
21-10-15 08:50	0	3.3799706	2.3899999	0.0
21-10-15 09:00	0	7.1699996	0.0	10.8441515
21-10-15 09:10	0	0.0	0.0	0.0
21-10-15 09:20	0	3.5899997	0.0	3.5899997
21-10-15 09:30	0	0.0	0.0	1.1949999
21-10-15 09:40	0	0.0	10.754999	18.232033
21-10-15 09:50	0	31.652058	12.953509	39.009743
21-10-15 10:00	0	130.86703	127.55339	118.93516
21-10-15 10:10	0	161.56387	106.902855	152.23267
21-10-15 10:20	0	36.948593	90.76571	62.755505
21-10-15 10:30	0	51.78858	100.07546	81.12047
21-10-15 10:40	0	57.584076	58.15174	51.398968
21-10-15 10:50	0	14.424312	30.472559	41.728436
21-10-15 11:00	0	10.054985	22.10199	45.77517
21-10-15 11:10	0	2.8849857	1.195	55.053143
21-10-15 11:20	0	0.0	41.518562	41.725056
21-10-15 11:30	0	0.0	38.626503	53.41701
21-10-15 11:40	0	0.0	75.31754	79.32292
21-10-15 11:50	0	0.0	7.466574	8.167048
21-10-15 12:00	0	8.1685095	5.9749994	4.7799997
21-10-15 12:10	0	0.0	1.1949999	32.924812
21-10-15 12:20	0	0.0	3.5849998	0.0
21-10-15 12:30	0	0.0	1.1949999	0.0
21-10-15 12:40	0	0.0	0.0	0.0
21-10-15 12:50	0	1.3277775	13.277778	0.0
21-10-15 13:00	0	0.0	14.339999	0.0
21-10-15 13:10	0	0.0	2.3899999	1.1949999
21-10-15 13:20	0	0.0	0.0	7.452101
21-10-15 13:30	0	6.7600985	0.0	3.8715737
21-10-15 13:40	0	0.0	11.95	8.864985
21-10-15 13:50	0	9.645613	0.0	4.579971
21-10-15 14:00	0	5.9799995	11.327058	1.6899853
21-10-15 14:10	0	15.145099	0.0	0.0
21-10-15 14:20	0	2.888525	0.0	6.2621
21-10-15 14:30	0	8.869986	2.3899999	2.39
21-10-15 14:40	0	1.1999999	25.198462	11.762049
21-10-15 14:50	0	0.0	1.1949999	48.718563
21-10-15 15:00	0	2.8849857	0.0	15.348508
21-10-15 15:10	0	0.0	0.0	4.7799997
21-10-15 15:20	0	0.0	0.0	0.0
21-10-15 15:30	0	0.0	0.0	0.0
21-10-15 15:40	0	2.3899999	1.1949999	2.395
21-10-15 15:50	0	0.0	2.3899999	0.0
21-10-15 16:00	0	2.3950005	0.0	6.2615724
21-10-15 16:10	0	14.360001	5.975	0.0
21-10-15 16:20	0	5.066574	4.7799997	0.0
21-10-15 16:30	0	1.1949999	0.0	0.0
21-10-15 16:40	0	0.0	1.1949999	9.651389
21-10-15 16:50	0	1.1949999	0.0	0.0
21-10-15 17:00	0	0.0	0.0	11.258525
21-10-15 17:10	0	0.0	0.0	0.0
21-10-15 17:20	0	0.0	0.0	2.395
21-10-15 17:30	0	0.0	0.0	12.531376
21-10-15 17:40	0	1.6899853	0.0	6.0556087
21-10-15 17:50	0	0.0	0.0	3.8715749
21-10-15 18:00	0	1.1949999	17.533482	5.7770495
21-10-15 18:10	0	6.9735093	0.0	0.0
21-10-15 18:20	0	3.5849998	2.3900006	0.0
21-10-15 18:30	0	14.068373	0.0	0.0
21-10-15 18:40	0	0.0	0.0	11.329203
21-10-15 18:50	0	0.0	0.0	10.688403
21-10-15 19:00	0	5.2835245	9.097795	2.6721008
21-10-15 19:10	0	0.0	2.3899999	2.395
21-10-15 19:20	0	52.63479	47.190163	47.44284
21-10-15 19:30	0	76.675026	56.094707	40.185764
21-10-15 19:40	0	0.0	22.795084	0.0
21-10-15 19:50	0	15.132086	30.052612	0.0
21-10-15 20:00	0	25.093634	15.408661	21.509998
21-10-15 20:10	0	0.0	14.295057	2.3899999
21-10-15 20:20	0	15.122864	13.231546	7.175
21-10-15 20:30	0	7.6649847	0.0	0.0
21-10-15 20:40	0	1.1949999	0.0	0.0
21-10-15 20:50	0	1.1950003	0.0	1.2
21-10-15 21:00	0	7.7154503	0.0	0.0
21-10-15 21:10	0	2.6261086	3.5900002	10.3465605
21-10-15 21:20	0	38.497234	3.5899997	5.2835255
21-10-15 21:30	0	8.163509	9.560001	9.846575
21-10-15 21:40	0	10.6241865	0.0	2.3899999
21-10-15 21:50	0	10.134203	0.0	3.5850003
21-10-15 22:00	0	3.5850005	0.0	0.0
21-10-15 22:10	0	5.9800005	4.7799997	5.975
21-10-15 22:20	0	2.39	13.709201	6.469985
21-10-15 22:30	0	4.578508	5.975	3.5849998
21-10-15 22:40	0	38.19946	0.46384883	26.676346
21-10-15 22:50	0	38.58216	4.316152	42.214363
21-10-15 23:00	0	16.23365	2.3899996	0.0
21-10-15 23:10	0	18.50507	6.4749846	4.7799997
21-10-15 23:20	0	8.667035	16.524971	0.0
21-10-15 23:30	0	25.690067	14.6405735	2.8849852
21-10-15 23:40	0	41.497486	20.396544	10.765
21-10-15 23:50	0	28.062313	56.06015	24.278118
21-10-16 00:00	0	7.175	13.437101	8.654955
21-10-16 00:10	0	19.71699	1.1949999	9.637072
21-10-16 00:20	0	16.52997	1.6935244	9.852102
21-10-16 00:30	0	16.938667	40.81054	28.355621
21-10-16 00:40	0	11.269984	12.964895	15.905652
21-10-16 00:50	0	7.1799994	31.455563	65.18997
21-10-16 01:00	0	2.3899999	11.544939	23.30345
21-10-16 01:10	0	0.0	1.6935247	0.0
21-10-16 01:20	0	0.0	39.823647	32.468704
21-10-16 01:30	0	2.3899999	34.413715	26.19759
21-10-16 01:40	0	0.0	11.249985	27.294971
21-10-16 01:50	0	2.39	21.691933	25.203465
21-10-16 02:00	0	12.037849	15.328763	35.16862
21-10-16 02:10	0	5.274986	6.474986	86.96516
21-10-16 02:20	0	0.0	1.1949999	21.19872
21-10-16 02:30	0	3.5849998	0.0	34.902626
21-10-16 02:40	0	15.621544	11.955	44.683804
21-10-16 02:50	0	19.4121	8.8649845	19.412289
21-10-16 03:00	0	30.461529	24.495068	41.295933
21-10-16 03:10	0	18.717016	0.0	39.61079
21-10-16 03:20	0	14.643496	2.8849847	45.579857
21-10-16 03:30	0	0.0	0.0	21.805206
21-10-16 03:40	0	16.607044	24.908508	7.2528505
21-10-16 03:50	0	19.51495	16.53351	2.884985
21-10-16 04:00	0	30.13448	38.020634	3.5900002
21-10-16 04:10	0	31.155182	46.09292	8.365
21-10-16 04:20	0	5.9750004	5.774971	2.3899999
21-10-16 04:30	0	4.7799997	0.0	9.354971
21-10-16 04:40	0	0.0	12.454985	0.0
21-10-16 04:50	0	2.3899999	7.9615593	0.0
21-10-16 05:00	0	0.0	26.457153	11.814188
21-10-16 05:10	0	21.091814	24.69494	7.170001
21-10-16 05:20	0	8.17705	24.765553	2.3899999
21-10-16 05:30	0	13.442102	45.673546	2.6721005
21-10-16 05:40	0	38.425167	29.474325	19.167782
21-10-16 05:50	0	7.1699996	40.399696	28.601898
21-10-16 06:00	0	11.037101	23.597103	55.507294
21-10-16 06:10	0	30.259104	80.67785	55.5259
21-10-16 06:20	0	1.1949999	8.375001	14.143507
21-10-16 06:30	0	0.0	21.40558	28.559216
21-10-16 06:40	0	3.5849998	67.04857	24.912071
21-10-16 06:50	0	2.39	42.786568	25.960775
21-10-16 07:00	1	25.187004	44.884815	71.01903
21-10-16 07:10	1	9.565001	6.469986	38.419075
21-10-16 07:20	1	23.985083	24.4258	5.9850006
21-10-16 07:30	1	7.4634957	11.919186	2.3950005
21-10-16 07:40	1	1.1949999	12.948511	13.155001
21-10-16 07:50	1	0.0	0.0	6.259341
21-10-16 08:00	1	0.0	1.1949999	2.395001
21-10-16 08:10	1	0.0	3.5849998	0.0
21-10-16 08:20	1	0.0	2.3899999	0.0
21-10-16 08:30	1	0.0	0.0	2.3950002
21-10-16 08:40	1	1.1949999	0.0	0.0
21-10-16 08:50	1	0.0	0.0	1.1949999
21-10-16 09:00	1	2.3899999	0.0	3.5900002
21-10-16 09:10	1	0.0	0.0	0.0
21-10-16 09:20	1	0.0	1.1949999	0.0
21-10-16 09:30	1	0.0	14.143507	20.693577
21-10-16 09:40	1	4.040036	5.7960324	5.401255
21-10-16 09:50	1	79.487686	80.73885	97.849785
21-10-16 10:00	1	47.323368	66.3849	65.46495
21-10-16 10:10	1	33.64901	47.11221	40.121304
21-10-16 10:20	1	20.699106	25.960552	37.160545
21-10-16 10:30	1	11.044955	23.991543	29.976547
21-10-16 10:40	1	17.229984	34.61212	17.31345
21-10-16 10:50	1	5.2799845	16.11507	15.126559
21-10-16 11:00	1	2.3900003	2.3899999	34.154552
21-10-16 11:10	1	2.3899999	4.079985	15.126558
21-10-16 11:20	1	3.5849998	47.410748	14.432851
21-10-16 11:30	1	0.0	0.18388441	0.0
21-10-16 11:40	1	0.0	1.689985	0.0
21-10-16 11:50	1	0.0	0.0	8.450084
21-10-16 12:00	1	1.1949999	0.0	0.0
21-10-16 12:10	1	10.754999	7.1699996	2.3899999
21-10-16 12:20	1	8.365	0.0	0.0
21-10-16 12:30	1	2.3899999	0.0	7.9634795
21-10-16 12:40	1	0.0	0.0	0.0
21-10-16 12:50	1	0.0	7.664984	17.229847
21-10-16 13:00	1	0.0	0.0	8.177048
21-10-16 13:10	1	3.5849998	0.0	2.6721015
21-10-16 13:20	1	2.3899999	0.0	5.2835245
21-10-16 13:30	1	5.975	2.3899999	0.0
21-10-16 13:40	1	0.0	0.0	11.555625
21-10-16 13:50	1	3.5849998	1.1949999	0.0
21-10-16 14:00	1	13.1449995	3.5849998	4.083524
21-10-16 14:10	1	0.0	13.1449995	3.5849998
21-10-16 14:20	1	3.5899994	52.0524	34.404243
21-10-16 14:30	1	4.5785093	16.319326	34.632812
21-10-16 14:40	1	17.72851	11.044954	21.677473
21-10-16 14:50	1	0.0	1.1949999	9.646545
21-10-16 15:00	1	0.0	0.0	9.1499405
21-10-16 15:10	1	0.0	0.0	2.3899999
21-10-16 15:20	1	0.0	2.3899999	2.3899999
21-10-16 15:30	1	0.0	0.0	0.0
21-10-16 15:40	1	0.0	0.0	4.083524
21-10-16 15:50	1	0.0	0.0	6.7670183
21-10-16 16:00	1	7.679985	0.0	0.0
21-10-16 16:10	1	2.4000003	1.1949999	0.0
21-10-16 16:20	1	2.395	2.3899999	6.75656
21-10-16 16:30	1	0.0	1.1949999	0.0
21-10-16 16:40	1	0.0	1.1949999	4.785
21-10-16 16:50	1	4.898317	1.1949999	10.269669
21-10-16 17:00	1	2.2766833	1.1949999	6.2638416
21-10-16 17:10	1	1.1999999	0.0	0.0
21-10-16 17:20	1	0.0	0.0	0.0
21-10-16 17:30	1	13.938479	0.0	0.0
21-10-16 17:40	1	0.0	0.0	0.0
21-10-16 17:50	1	0.0	0.0	0.0
21-10-16 18:00	1	0.0	0.0	0.0
21-10-16 18:10	1	9.559999	4.78	3.5900002
21-10-16 18:20	1	0.0	0.0	0.0
21-10-16 18:30	1	7.4755735	4.78	3.3835094
21-10-16 18:40	1	15.842035	1.1949999	9.354971
21-10-16 18:50	1	3.5899994	1.1949999	32.15282
21-10-16 19:00	1	0.0	0.0	6.2593393
21-10-16 19:10	1	0.0	0.0	7.4565735
21-10-16 19:20	1	0.0	8.370001	1.1999999
21-10-16 19:30	1	6.9685106	8.375001	1.1999999
21-10-16 19:40	1	7.6649847	13.15	0.0
21-10-16 19:50	1	0.6692	34.40232	5.279985
21-10-16 20:00	1	12.557871	1.1949999	2.3899999
21-10-16 20:10	1	0.0	0.0	0.0
21-10-16 20:20	1	7.955098	0.0	0.0
21-10-16 20:30	1	5.9800005	6.4735246	11.046575
21-10-16 20:40	1	0.0	0.0	6.2684956
21-10-16 20:50	1	5.0665736	2.3899999	1.1949999
21-10-16 21:00	1	0.0	10.755001	5.9849997
21-10-16 21:10	1	0.0	2.3900003	10.054985
21-10-16 21:20	1	0.0	11.540098	16.039986
21-10-16 21:30	1	12.252034	17.925	0.0
21-10-16 21:40	1	3.5849998	3.5850003	4.0799856
21-10-16 21:50	1	17.51848	19.406574	3.3835073
21-10-16 22:00	1	11.5370865	7.6699843	2.3899999
21-10-16 22:10	1	0.0	0.0	0.0
21-10-16 22:20	1	34.32081	21.109941	20.621572
21-10-16 22:30	1	9.565	0.0	0.0
21-10-16 22:40	1	18.221573	27.865566	16.53851
21-10-16 22:50	1	18.633652	7.3686647	10.34848
21-10-16 23:00	1	18.10708	7.1699996	19.423496
21-10-16 23:10	1	9.559999	2.3899999	8.365
21-10-16 23:20	1	29.148575	10.059985	18.429983
21-10-16 23:30	1	23.572012	0.0	2.39
21-10-16 23:40	1	7.1699996	0.0	2.6765735
21-10-16 23:50	1	8.37	7.1699996	5.279986
21-10-17 00:00	1	6.458848	16.723637	3.5900002
21-10-17 00:10	1	29.846344	29.324814	6.97351
21-10-17 00:20	1	3.5849998	2.3899999	13.434957
21-10-17 00:30	1	4.7799997	1.6935246	0.0
21-10-17 00:40	1	0.0	33.151646	12.808016
21-10-17 00:50	1	0.0	15.343509	0.0
21-10-17 01:00	1	0.0	0.0	2.3899999
21-10-17 01:10	1	2.3899999	0.0	4.3665605
21-10-17 01:20	1	2.39	3.3835075	4.7850003
21-10-17 01:30	1	22.806545	18.228495	12.039927
21-10-17 01:40	1	9.639311	27.087017	21.29575
21-10-17 01:50	1	0.0	3.5849998	1.6899855
21-10-17 02:00	1	0.0	8.446544	13.671305
21-10-17 02:10	1	11.7535095	23.98846	32.1672
21-10-17 02:20	1	29.427845	41.36921	52.86916
21-10-17 02:30	1	1.1949999	3.872102	31.229141
21-10-17 02:40	1	20.618494	1.6899853	38.292366
21-10-17 02:50	1	34.630608	25.4765	50.97408
21-10-17 03:00	1	5.9800005	10.141375	9.8421
21-10-17 03:10	1	12.260574	28.431637	30.25858
21-10-17 03:20	1	10.832072	9.151558	19.120712
21-10-17 03:30	1	15.838495	14.844984	26.021606
21-10-17 03:40	1	10.063524	20.073032	9.416262
21-10-17 03:50	1	5.2785254	3.5899997	4.7799993
21-10-17 04:00	1	15.837031	10.054985	9.42866
21-10-17 04:10	1	21.400578	0.0	2.8849854
21-10-17 04:20	1	34.532917	9.35997	3.5899997
21-10-17 04:30	1	3.5900002	1.195	2.6765745
21-10-17 04:40	1	11.258525	2.3900003	3.5900002
21-10-17 04:50	1	2.3899999	0.0	2.8849852
21-10-17 05:00	1	7.664984	24.90997	15.125624
21-10-17 05:10	1	0.0	2.3899999	26.37431
21-10-17 05:20	1	4.79	24.69348	15.329971
21-10-17 05:30	1	1.1949999	40.587135	23.705225
21-10-17 05:40	1	5.9749994	0.0	8.159971
21-10-17 05:50	1	24.20567	15.127088	18.521992
21-10-17 06:00	1	24.77441	27.882645	40.517296
21-10-17 06:10	1	0.0	21.118479	23.998463
21-10-17 06:20	1	13.227072	35.97721	33.140022
21-10-17 06:30	1	6.756559	21.192627	30.707876
21-10-17 06:40	1	0.0	9.64061	40.33048
21-10-17 06:50	1	7.1750007	21.396515	45.05967
21-10-17 07:00	2	16.616516	22.323404	46.671227
21-10-17 07:10	2	28.49351	34.826385	27.102015
21-10-17 07:20	2	23.210697	2.3899999	19.980778
21-10-17 07:30	2	19.998104	3.5849998	11.487795
21-10-17 07:40	2	16.825611	0.0	4.312794
21-10-17 07:50	2	14.631574	5.5628653	0.0
21-10-17 08:00	2	2.3899999	13.649984	0.0
21-10-17 08:10	2	0.0	7.169998	2.3949997
21-10-17 08:20	2	6.9699697	18.288654	7.6699843
21-10-17 08:30	2	2.395	14.424312	1.1949999
21-10-17 08:40	2	2.3899999	0.0	3.5900002
21-10-17 08:50	2	0.0	0.0	2.3899999
21-10-17 09:00	2	0.0	0.0	0.0
21-10-17 09:10	2	0.0	9.559999	0.0
21-10-17 09:20	2	0.0	9.559999	11.965001
21-10-17 09:30	2	1.2	0.0	0.0
21-10-17 09:40	2	2.3949997	1.6899849	0.0
21-10-17 09:50	2	0.0	4.0799847	4.0835247
21-10-17 10:00	2	7.2556105	0.0	19.617607
21-10-17 10:10	2	8.450609	0.0	3.5900002
21-10-17 10:20	2	0.0	0.0	2.3899999
21-10-17 10:30	2	0.0	0.0	0.0
21-10-17 10:40	2	4.7899995	0.0	0.0
21-10-17 10:50	2	18.484983	13.442034	5.066574
21-10-17 11:00	2	26.584955	8.37	5.2799845
21-10-17 11:10	2	24.419987	30.055008	9.427728
21-10-17 11:20	2	12.299948	21.809956	1.2
21-10-17 11:30	2	3.7350368	0.0	2.3999999
21-10-17 11:40	2	19.416573	33.158035	30.193493
21-10-17 11:50	2	8.1699705	11.046574	8.656574
21-10-17 12:00	2	11.046576	11.541559	33.439983
21-10-17 12:10	2	5.2749853	43.506584	35.54641
21-10-17 12:20	2	5.77851	18.951288	22.100069
21-10-17 12:30	2	9.559999	16.733637	15.619311
21-10-17 12:40	2	0.0	15.831576	16.400873
21-10-17 12:50	2	0.1036631	16.329327	26.188593
21-10-17 13:00	2	1.0913372	0.0	5.2799845
21-10-17 13:10	2	0.0	0.0	13.443494
21-10-17 13:20	2	0.0	0.0	3.5899997
21-10-17 13:30	2	0.0	0.0	5.2799854
21-10-17 13:40	2	0.0	0.0	0.0
21-10-17 13:50	2	2.3899999	0.0	4.7900004
21-10-17 14:00	2	1.1949998	0.0	0.0
21-10-17 14:10	2	2.3900006	1.195	5.9799995
21-10-17 14:20	2	0.0	0.0	5.9850006
21-10-17 14:30	2	0.0	7.1699996	3.5849998
21-10-17 14:40	2	0.0	0.0	1.1949999
21-10-17 14:50	2	0.0	0.0	8.365
21-10-17 15:00	2	2.395	0.0	2.395
21-10-17 15:10	2	0.0	0.0	3.5849998
21-10-17 15:20	2	0.0	2.3899999	0.0
21-10-17 15:30	2	2.3950002	0.0	14.6384945
21-10-17 15:40	2	6.0520725	1.1949999	0.0
21-10-17 15:50	2	0.0	1.1949999	7.1699996
21-10-17 16:00	2	4.0849857	6.9685087	0.0
21-10-17 16:10	2	0.0	4.785	11.949999
21-10-17 16:20	2	4.7799997	4.7799997	24.005085
21-10-17 16:30	2	1.6935244	0.0	16.734999
21-10-17 16:40	2	3.5899997	0.0	4.7799997
21-10-17 16:50	2	0.0	0.0	0.0
21-10-17 17:00	2	7.6649847	1.6899855	0.0
21-10-17 17:10	2	0.0	1.1949998	2.3899999
21-10-17 17:20	2	1.1949998	13.504171	9.150098
21-10-17 17:30	2	3.5849998	5.975	0.0
21-10-17 17:40	2	0.0	0.0	4.7850003
21-10-17 17:50	2	0.0	0.0	0.0
21-10-17 18:00	2	5.975	6.9685082	0.0
21-10-17 18:10	2	0.0	2.395	0.0
21-10-17 18:20	2	1.6899849	3.5850003	0.0
21-10-17 18:30	2	0.0	2.3899999	1.6899849
21-10-17 18:40	2	9.364971	0.0	3.5849998
21-10-17 18:50	2	0.0	2.3899996	5.9799995
21-10-17 19:00	2	5.9749994	15.633466	0.0
21-10-17 19:10	2	7.175	8.8649845	0.0
21-10-17 19:20	2	0.0	0.0	0.0
21-10-17 19:30	2	2.3899999	7.4259863	0.0
21-10-17 19:40	2	1.1949998	0.23900001	8.37
21-10-17 19:50	2	6.9720488	0.0	0.0
21-10-17 20:00	2	0.0	0.0	1.6899847
21-10-17 20:10	2	9.35497	4.7850003	13.648524
21-10-17 20:20	2	12.53153	16.038523	17.515099
21-10-17 20:30	2	15.62207	14.147047	27.771515
21-10-17 20:40	2	3.5849998	15.571318	10.35348
21-10-17 20:50	2	3.5849998	20.604956	2.8849854
21-10-17 21:00	2	18.500916	20.90361	0.0
21-10-17 21:10	2	13.22525	10.124203	7.368666
21-10-17 21:20	2	14.0043125	0.0	1.1949999
21-10-17 21:30	2	0.0	0.0	3.5849998
21-10-17 21:40	2	0.0	0.0	0.0
21-10-17 21:50	2	2.3899999	7.1699996	2.3949997
21-10-17 22:00	2	3.5849998	0.0	0.0
21-10-17 22:10	2	12.444986	10.058527	4.5785074
21-10-17 22:20	2	8.864985	7.4565744	0.0
21-10-17 22:30	2	1.2	0.0	0.0
21-10-17 22:40	2	8.96137	8.37	2.3899999
21-10-17 22:50	2	8.968631	24.79356	5.9799995
21-10-17 23:00	2	22.387102	11.327057	0.0
21-10-17 23:10	2	38.080475	0.0	29.579092
21-10-17 23:20	2	25.683674	3.5849998	15.602852
21-10-17 23:30	2	9.847101	3.383508	5.9800005
21-10-17 23:40	2	21.954784	15.4396715	6.9685082
21-10-17 23:50	2	42.823425	12.737085	11.96
21-10-18 00:00	2	7.1699996	2.3899994	21.393133
21-10-18 00:10	2	13.935626	1.6899855	0.0
21-10-18 00:20	2	10.058525	15.145098	3.5850003
21-10-18 00:30	2	18.94937	7.169999	4.78
21-10-18 00:40	2	0.0	0.0	1.1949999
21-10-18 00:50	2	2.6765742	10.352865	17.216541
21-10-18 01:00	2	9.559999	21.604925	32.58131
21-10-18 01:10	2	0.0	4.7799997	14.339999
21-10-18 01:20	2	0.0	0.0	6.2571006
21-10-18 01:30	2	0.0	4.578508	0.0
21-10-18 01:40	2	0.0	49.084305	46.89738
21-10-18 01:50	2	5.769971	28.098377	24.398623
21-10-18 02:00	2	8.663496	11.069354	29.260595
21-10-18 02:10	2	0.0	0.0	8.365
21-10-18 02:20	2	2.8849857	12.727086	0.0
21-10-18 02:30	2	12.736561	6.4699845	11.754969
21-10-18 02:40	2	39.797283	33.621998	49.547718
21-10-18 02:50	2	76.758545	34.354088	84.50929
21-10-18 03:00	2	3.867101	0.0	1.1949999
21-10-18 03:10	2	22.09653	41.73928	46.306946
21-10-18 03:20	2	19.207071	22.31156	31.932697
21-10-18 03:30	2	0.0	38.9086	30.338486
21-10-18 03:40	2	16.32433	30.830017	20.90653
21-10-18 03:50	2	26.090221	53.145042	10.059985
21-10-18 04:00	2	40.418324	30.875713	3.7836654
21-10-18 04:10	2	16.034985	17.755886	0.0
21-10-18 04:20	2	8.365	0.0	11.8220415
21-10-18 04:30	2	28.098373	13.713676	0.0
21-10-18 04:40	2	17.011333	10.993037	3.5849998
21-10-18 04:50	2	4.7799997	14.189815	7.6649857
21-10-18 05:00	2	0.0	0.0	1.195
21-10-18 05:10	2	13.709203	10.792117	17.589157
21-10-18 05:20	2	1.6899847	16.78213	20.493708
21-10-18 05:30	2	8.374998	13.649984	40.06285
21-10-18 05:40	2	1.1949999	20.702711	21.808496
21-10-18 05:50	2	3.3799706	52.763588	77.403336
21-10-18 06:00	2	7.4593415	17.243525	36.103695
21-10-18 06:10	2	7.452101	11.049955	20.11997
21-10-18 06:20	2	19.699297	14.6384945	15.0386505
21-10-18 06:30	2	16.53497	42.790638	43.560574
21-10-18 06:40	2	67.418495	45.077267	55.889977
21-10-18 06:50	2	20.90007	17.96278	24.94997
21-10-18 07:00	3	17.098646	0.0	42.29461
21-10-18 07:10	3	24.113665	18.72848	16.728636
21-10-18 07:20	3	0.0	1.1949998	4.7799997
21-10-18 07:30	3	0.0	0.0	4.7799997
21-10-18 07:40	3	0.0	0.0	2.3899999
21-10-18 07:50	3	0.0	0.0	0.0
21-10-18 08:00	3	0.0	0.0	0.0
21-10-18 08:10	3	2.39	3.5899997	3.5850003
21-10-18 08:20	3	0.0	8.15997	2.6721015
21-10-18 08:30	3	0.0	0.0	2.395
21-10-18 08:40	3	0.0	3.8693404	20.199188
21-10-18 08:50	3	1.1949999	0.0	11.758509
21-10-18 09:00	3	0.0	0.0	7.1699996
21-10-18 09:10	3	4.084985	0.0	8.265683
21-10-18 09:20	3	0.0	0.0	11.161351
21-10-18 09:30	3	2.3899999	0.0	5.9800005
21-10-18 09:40	3	0.0	0.0	0.0
21-10-18 09:50	3	11.955	0.0	1.6935247
21-10-18 10:00	3	0.0	0.0	6.2593403
21-10-18 10:10	3	0.0	1.1949999	13.159999
21-10-18 10:20	3	1.1999997	0.0	0.0
21-10-18 10:30	3	7.1799994	0.0	2.3899999
21-10-18 10:40	3	0.0	0.0	10.748636
21-10-18 10:50	3	3.5849998	0.0	0.0
21-10-18 11:00	3	2.3899999	0.0	5.77351
21-10-18 11:10	3	0.0	8.365	0.0
21-10-18 11:20	3	5.979999	25.584335	2.8471427
21-10-18 11:30	3	3.5899997	5.975001	6.304944
21-10-18 11:40	3	49.97797	18.223494	77.7181
21-10-18 11:50	3	21.394283	64.03068	27.573895
21-10-18 12:00	3	3.5900002	3.5849998	6.469985
21-10-18 12:10	3	19.633526	34.745274	38.019703
21-10-18 12:20	3	0.0	29.724102	40.21154
21-10-18 12:30	3	0.0	0.0	30.069006
21-10-18 12:40	3	0.0	50.968098	21.400513
21-10-18 12:50	3	0.0	2.3899999	0.0
21-10-18 13:00	3	0.0	15.195778	2.3899999
21-10-18 13:10	3	0.0	1.1999999	5.98
21-10-18 13:20	3	0.0	1.6899853	0.0
21-10-18 13:30	3	0.0	11.053494	0.0
21-10-18 13:40	3	1.1949999	0.0	5.2785244
21-10-18 13:50	3	3.5849998	0.0	0.0
21-10-18 14:00	3	10.559972	3.3799698	4.0799856
21-10-18 14:10	3	0.0	3.5849998	5.071574
21-10-18 14:20	3	0.0	1.1949999	2.3899999
21-10-18 14:30	3	0.0	7.1699996	3.5849998
21-10-18 14:40	3	0.0	9.8421	7.175
21-10-18 14:50	3	3.37997	27.595545	11.258524
21-10-18 15:00	3	0.0	22.185612	26.193436
21-10-18 15:10	3	2.8849854	3.5899997	8.468118
21-10-18 15:20	3	0.0	0.0	0.8903921
21-10-18 15:30	3	0.0	0.0	12.851503
21-10-18 15:40	3	2.3899999	0.0	5.6663337
21-10-18 15:50	3	0.0	0.0	0.0
21-10-18 16:00	3	0.0	0.0	7.170001
21-10-18 16:10	3	1.6935247	1.1949999	9.559999
21-10-18 16:20	3	0.0	0.0	0.0
21-10-18 16:30	3	0.0	0.0	0.0
21-10-18 16:40	3	1.1949999	4.7800007	1.1950004
21-10-18 16:50	3	2.3899999	2.3899999	12.249955
21-10-18 17:00	3	2.395	1.1949999	3.383508
21-10-18 17:10	3	5.9749994	1.1949997	6.2615733
21-10-18 17:20	3	0.0	0.0	0.0
21-10-18 17:30	3	0.0	0.0	0.0
21-10-18 17:40	3	0.0	0.0	0.0
21-10-18 17:50	3	2.3870018	0.0	3.5153127
21-10-18 18:00	3	4.782998	0.0	2.9596725
21-10-18 18:10	3	10.754999	5.98	0.0
21-10-18 18:20	3	13.726529	14.139969	3.8715737
21-10-18 18:30	3	0.0	6.469985	0.0
21-10-18 18:40	3	3.5850003	5.975	0.0
21-10-18 18:50	3	3.5849998	0.0	9.38205
21-10-18 19:00	3	0.0	0.0	6.4735246
21-10-18 19:10	3	6.4699845	0.0	4.79
21-10-18 19:20	3	21.59872	13.15	0.0
21-10-18 19:30	3	5.7749696	2.3899999	0.0
21-10-18 19:40	3	4.7799997	3.1423664	3.5900002
21-10-18 19:50	3	52.664757	8.671823	24.078775
21-10-18 20:00	3	0.0	0.0	11.249985
21-10-18 20:10	3	2.3899992	0.0	1.1949999
21-10-18 20:20	3	0.0	3.5900006	5.557088
21-10-18 20:30	3	6.262101	10.340625	4.784999
21-10-18 20:40	3	12.035084	27.965744	0.0
21-10-18 20:50	3	8.375001	3.5950005	0.0
21-10-18 21:00	3	14.731962	4.0849853	7.6699853
21-10-18 21:10	3	2.3900008	1.2	0.0
21-10-18 21:20	3	0.0	1.1949999	2.8849847
21-10-18 21:30	3	12.820709	14.992459	28.377102
21-10-18 21:40	3	12.2321	24.234814	19.907085
21-10-18 21:50	3	6.2615747	19.483896	15.532176
21-10-18 22:00	3	3.5849998	20.251057	2.8849852
21-10-18 22:10	3	0.0	4.7799997	2.39
21-10-18 22:20	3	10.059984	0.0	5.064341
21-10-18 22:30	3	13.672766	3.5900006	2.3899999
21-10-18 22:40	3	6.259341	0.0	3.5899997
21-10-18 22:50	3	0.0	2.3950002	0.0
21-10-18 23:00	3	40.594215	21.72084	4.0935254
21-10-18 23:10	3	24.479298	10.76	16.128448
21-10-18 23:20	3	11.046574	0.0	6.9649706
21-10-18 23:30	3	5.7735105	4.7799997	2.8849854
21-10-18 23:40	3	4.7799997	8.365	0.0
21-10-18 23:50	3	0.0	4.0799856	2.3900003
21-10-19 00:00	3	9.559999	2.8885248	2.8849854
21-10-19 00:10	3	9.57	20.629879	14.548666
21-10-19 00:20	3	0.0	11.0621	9.565001
21-10-19 00:30	3	4.7799997	11.99	1.1949999
21-10-19 00:40	3	2.3899999	10.715741	1.1949999
21-10-19 00:50	3	0.0	9.609259	27.378662
21-10-19 01:00	3	10.17246	25.26809	59.32055
21-10-19 01:10	3	18.599121	30.677975	18.010612
21-10-19 01:20	3	30.7589	25.561596	8.657103
21-10-19 01:30	3	2.3899999	6.315422	11.95
21-10-19 01:40	3	20.891443	40.895786	25.472183
21-10-19 01:50	3	20.973446	5.2799854	22.801546
21-10-19 02:00	3	23.58295	32.143604	33.107933
21-10-19 02:10	3	45.869877	14.714426	37.68241
21-10-19 02:20	3	21.813494	32.8587	6.964971
21-10-19 02:30	3	15.843495	45.864525	42.791573
21-10-19 02:40	3	42.69227	56.835716	26.376547
21-10-19 02:50	3	25.314394	12.153666	32.06997
21-10-19 03:00	3	4.749155	23.293451	22.713636
21-10-19 03:10	3	13.155001	19.623524	28.987103
21-10-19 03:20	3	65.77553	59.333687	63.44361
21-10-19 03:30	3	37.120434	27.45197	35.012283
21-10-19 03:40	3	2.3899999	18.292713	45.673317
21-10-19 03:50	3	13.15	1.195	9.851575
21-10-19 04:00	3	10.77	2.39	7.4615746
21-10-19 04:10	3	20.834984	3.5849998	10.174338
21-10-19 04:20	3	0.0	4.7799997	9.725241
21-10-19 04:30	3	1.1949999	8.375001	1.1949999
21-10-19 04:40	3	8.365	8.374999	0.0
21-10-19 04:50	3	2.3899999	17.026573	3.5849998
21-10-19 05:00	3	0.0	7.1949997	0.0
21-10-19 05:10	3	0.0	0.0	0.0
21-10-19 05:20	3	8.659955	35.891415	4.7799997
21-10-19 05:30	3	1.1949999	41.394917	20.413465
21-10-19 05:40	3	3.5900002	3.5849998	4.079985
21-10-19 05:50	3	5.9799995	32.309353	42.902294
21-10-19 06:00	3	0.0	20.7141	20.895596
21-10-19 06:10	3	5.278525	33.847927	1.1949999
21-10-19 06:20	3	0.06544625	3.5850003	16.816544
21-10-19 06:30	3	26.034525	5.9749994	40.887764
21-10-19 06:40	3	21.427757	12.237101	35.115192
21-10-19 06:50	3	1.935497	27.948505	7.175
21-10-19 07:00	4	34.032906	61.758503	68.90707
21-10-19 07:10	4	57.713814	62.506706	29.789295
21-10-19 07:20	4	13.637158	5.066575	23.195766
21-10-19 07:30	4	12.239341	11.95	17.304201
21-10-19 07:40	4	10.064985	6.478524	8.379999
21-10-19 07:50	4	1.195	2.8849852	1.5101423
21-10-19 08:00	4	3.5849998	0.0	9.536959
21-10-19 08:10	4	2.3950007	1.1949999	5.9749994
21-10-19 08:20	4	0.0	0.0	3.595
21-10-19 08:30	4	0.0	4.7799997	11.047102
21-10-19 08:40	4	1.1999999	5.975	11.319201
21-10-19 08:50	4	0.0	0.0	2.3949997
21-10-19 09:00	4	0.0	0.0	0.0
21-10-19 09:10	4	9.359971	33.56431	15.418135
21-10-19 09:20	4	49.415043	33.97216	39.21673
21-10-19 09:30	4	45.33451	92.22709	39.290718
21-10-19 09:40	4	23.505625	22.78175	25.879324
21-10-19 09:50	4	32.72373	29.844366	22.598593
21-10-19 10:00	4	35.259205	30.846481	20.12997
21-10-19 10:10	4	21.62561	33.146645	3.5849998
21-10-19 10:20	4	0.0	1.1949999	2.3950002
21-10-19 10:30	4	24.705559	11.960001	12.458524
21-10-19 10:40	4	29.692047	29.140717	3.5900002
21-10-19 10:50	4	0.0	11.648478	0.0
21-10-19 11:00	4	0.0	2.2950006	2.39
21-10-19 11:10	4	3.8715744	12.541374	0.0
21-10-19 11:20	4	0.0	14.365	15.902186
21-10-19 11:30	4	2.0719535	8.663492	1.6899853
21-10-19 11:40	4	5.1030464	2.3899999	16.53205
21-10-19 11:50	4	0.0	0.0	0.0
21-10-19 12:00	4	0.0	0.0	6.9699697
21-10-19 12:10	4	8.44915	2.3899999	4.642576
21-10-19 12:20	4	0.0	0.0	0.4217647
21-10-19 12:30	4	0.0	0.0	4.5749707
21-10-19 12:40	4	0.0	0.0	1.2039764
21-10-19 12:50	4	6.469985	9.564999	53.041924
21-10-19 13:00	4	1.2	4.0849857	40.601192
21-10-19 13:10	4	1.1949999	2.8849847	3.5899997
21-10-19 13:20	4	4.785	0.0	15.138481
21-10-19 13:30	4	1.2	0.0	5.7749705
21-10-19 13:40	4	7.6885223	0.0	0.0
21-10-19 13:50	4	0.0	2.3899999	2.395
21-10-19 14:00	4	0.0	3.5849998	0.0
21-10-19 14:10	4	1.2	4.78	0.0
21-10-19 14:20	4	3.5899994	2.3900008	0.0
21-10-19 14:30	4	1.1949998	0.0	2.3950002
21-10-19 14:40	4	2.7871168	0.0	0.0
21-10-19 14:50	4	0.10286871	0.0	17.028496
21-10-19 15:00	4	3.5999997	5.76997	4.784999
21-10-19 15:10	4	3.5849996	6.7606254	4.7900004
21-10-19 15:20	4	8.656573	1.1949999	2.3949997
21-10-19 15:30	4	8.365	5.974999	0.0
21-10-19 15:40	4	0.0	6.469985	1.1949999
21-10-19 15:50	4	0.0	2.3899999	0.0
21-10-19 16:00	4	0.0	2.39	4.78
21-10-19 16:10	4	0.0	0.0	1.2
21-10-19 16:20	4	0.0	0.0	1.1949999
21-10-19 16:30	4	2.8885245	0.0	4.582049
21-10-19 16:40	4	0.0	0.0	5.066573
21-10-19 16:50	4	0.0	8.654955	0.0
21-10-19 17:00	4	0.0	25.053745	2.3900003
21-10-19 17:10	4	0.0	2.3899999	11.114172
21-10-19 17:20	4	0.0	0.0	6.2593412
21-10-19 17:30	4	7.683524	0.0	7.170002
21-10-19 17:40	4	7.185	3.5849998	2.3949997
21-10-19 17:50	4	4.79	1.1949999	1.1949999
21-10-19 18:00	4	0.0	2.39	1.6899855
21-10-19 18:10	4	10.161147	0.0	1.6899855
21-10-19 18:20	4	1.1999999	0.0	0.0
21-10-19 18:30	4	6.0	0.0	0.0
21-10-19 18:40	4	2.3999999	0.0	0.0
21-10-19 18:50	4	0.0	0.0	1.1949999
21-10-19 19:00	4	4.7799997	0.0	17.32007
21-10-19 19:10	4	0.0	0.0	0.0
21-10-19 19:20	4	6.4749846	6.7788935	5.2749853
21-10-19 19:30	4	0.0	0.39110592	4.5799694
21-10-19 19:40	4	22.297085	17.223007	6.2671022
21-10-19 19:50	4	5.164673	17.528477	5.274985
21-10-19 20:00	4	16.673822	38.99391	10.054986
21-10-19 20:10	4	3.37997	11.542867	1.1949999
21-10-19 20:20	4	13.943479	5.9800005	10.755001
21-10-19 20:30	4	18.915752	0.0	5.9799995
21-10-19 20:40	4	22.950687	0.0	12.148666
21-10-19 20:50	4	11.744969	0.0	0.0
21-10-19 21:00	4	2.3949997	0.0	0.0
21-10-19 21:10	4	26.662739	5.507795	0.0
21-10-19 21:20	4	17.512087	4.7799997	1.1949999
21-10-19 21:30	4	0.0	10.755001	2.395
21-10-19 21:40	4	44.910854	20.618496	7.175
21-10-19 21:50	4	9.763666	0.0	3.5850003
21-10-19 22:00	4	1.1949999	0.0	1.1949999
21-10-19 22:10	4	3.5850003	0.0	14.425081
21-10-19 22:20	4	4.785001	1.6460642	23.29153
21-10-19 22:30	4	11.258524	0.74393535	6.257102
21-10-19 22:40	4	26.209118	19.918478	14.435084
21-10-19 22:50	4	3.3835075	0.0	6.488524
21-10-19 23:00	4	30.988358	20.414148	36.254967
21-10-19 23:10	4	19.200611	21.38866	2.3899999
21-10-19 23:20	4	22.590582	12.943509	0.0
21-10-19 23:30	4	23.219988	1.1949999	5.98
21-10-19 23:40	4	5.975	6.9649706	3.867101
21-10-19 23:50	4	7.1700006	1.1949999	0.0
21-10-20 00:00	4	0.0	2.3899999	9.858496
21-10-20 00:10	4	0.0	5.2749853	4.0799856
21-10-20 00:20	4	2.3899999	0.0	14.638494
21-10-20 00:30	4	3.5849996	6.469986	15.0336485
21-10-20 00:40	4	21.10656	7.9470863	8.568666
21-10-20 00:50	4	9.565	8.859985	5.98
21-10-20 01:00	4	15.320224	39.598347	0.0
21-10-20 01:10	4	16.03524	31.383493	6.2571006
21-10-20 01:20	4	42.730022	26.968006	11.049955
21-10-20 01:30	4	35.045036	12.309041	5.2749853
21-10-20 01:40	4	28.865627	18.359438	49.488083
21-10-20 01:50	4	40.90322	38.42054	23.292059
21-10-20 02:00	4	29.546484	41.1094	42.570145
21-10-20 02:10	4	40.040596	15.625084	37.172707
21-10-20 02:20	4	21.887186	24.70348	32.65004
21-10-20 02:30	4	14.350001	33.77121	30.182293
21-10-20 02:40	4	23.792198	16.272793	52.550915
21-10-20 02:50	4	45.37738	67.19398	85.88611
21-10-20 03:00	4	12.74656	32.36104	57.457886
21-10-20 03:10	4	38.112823	56.22945	31.739216
21-10-20 03:20	4	15.9067745	3.5949998	14.632101
21-10-20 03:30	4	30.470642	4.78	40.507755
21-10-20 03:40	4	58.24282	26.185053	47.65572
21-10-20 03:50	4	24.474295	3.8721013	34.64368
21-10-20 04:00	4	10.339327	7.6699867	34.967102
21-10-20 04:10	4	8.163508	12.514203	16.733635
21-10-20 04:20	4	10.559972	9.354971	1.689985
21-10-20 04:30	4	10.346561	36.946518	12.444984
21-10-20 04:40	4	3.5850003	0.0	2.39
21-10-20 04:50	4	0.0	5.984999	6.469985
21-10-20 05:00	4	3.5900002	14.009409	5.9799995
21-10-20 05:10	4	0.0	14.596011	7.1800003
21-10-20 05:20	4	3.5850003	35.92251	6.4749846
21-10-20 05:30	4	6.9685087	41.87299	0.0
21-10-20 05:40	4	0.0	7.696303	19.914942
21-10-20 05:50	4	8.375	19.978632	29.766766
21-10-20 06:00	4	15.853493	21.888645	43.921944
21-10-20 06:10	4	19.902802	43.879505	38.655895
21-10-20 06:20	4	13.654985	41.800667	17.310595
21-10-20 06:30	4	0.0	21.305225	16.411642
21-10-20 06:40	4	0.0	0.0	24.57015
21-10-20 06:50	4	8.863524	5.9800005	62.007973
21-10-20 07:00	5	66.5844	53.630035	47.36207
21-10-20 07:10	5	14.210419	21.585705	36.52015
21-10-20 07:20	5	30.572231	3.5850003	36.44007
21-10-20 07:30	5	14.153509	0.0	4.785001
21-10-20 07:40	5	6.9699697	0.0	1.1949999
21-10-20 07:50	5	6.75994	2.3900003	0.0
21-10-20 08:00	5	0.0	0.0	1.1950003
21-10-20 08:10	5	3.5899997	0.0	3.5849996
21-10-20 08:20	5	1.1950002	0.0	8.8635235
21-10-20 08:30	5	5.773509	0.0	3.5850003
21-10-20 08:40	5	2.395	0.0	0.0
21-10-20 08:50	5	0.0	0.0	1.6899855
21-10-20 09:00	5	4.088525	0.9087793	5.2749853
21-10-20 09:10	5	2.3899999	5.5612063	5.5615587
21-10-20 09:20	5	1.1949999	5.570099	3.5900002
21-10-20 09:30	5	1.1949998	0.0	0.0
21-10-20 09:40	5	14.339999	0.0	0.0
21-10-20 09:50	5	2.3899999	5.2885246	0.0
21-10-20 10:00	5	10.059985	15.910731	0.0
21-10-20 10:10	5	0.0	37.727135	7.175
21-10-20 10:20	5	0.0	19.899261	25.599983
21-10-20 10:30	5	0.0	9.934425	9.155098
21-10-20 10:40	5	13.455574	14.50622	21.151417
21-10-20 10:50	5	16.108677	14.13497	45.945194
21-10-20 11:00	5	10.832071	28.085064	10.76
21-10-20 11:10	5	35.399055	69.45885	35.450653
21-10-20 11:20	5	8.654341	45.168373	44.412155
21-10-20 11:30	5	20.405087	36.530846	38.773354
21-10-20 11:40	5	7.1799994	6.262101	34.016304
21-10-20 11:50	5	2.3899999	0.0	12.244955
21-10-20 12:00	5	5.0621004	0.0	4.578508
21-10-20 12:10	5	0.0	2.39	5.9799986
21-10-20 12:20	5	0.0	0.0	1.1949997
21-10-20 12:30	5	0.0	0.0	0.0
21-10-20 12:40	5	0.0	0.0	2.8885238
21-10-20 12:50	5	0.0	1.1949999	1.1949999
21-10-20 13:00	5	0.0	1.1949999	1.689985
21-10-20 13:10	5	1.2000002	4.058175	0.0
21-10-20 13:20	5	2.3999996	3.1118245	4.3700986
21-10-20 13:30	5	0.0	0.0	0.0
21-10-20 13:40	5	0.0	0.0	0.0
21-10-20 13:50	5	3.3870492	0.0	6.7520876
21-10-20 14:00	5	0.0	0.0	6.964971
21-10-20 14:10	5	0.0	2.39	30.273579
21-10-20 14:20	5	0.0	0.0	5.98
21-10-20 14:30	5	0.0	0.0	10.55851
21-10-20 14:40	5	4.79	18.011545	12.736559
21-10-20 14:50	5	15.126559	25.472027	15.339971
21-10-20 15:00	5	0.0	11.259984	28.370184
21-10-20 15:10	5	0.0	0.0	18.523611
21-10-20 15:20	5	3.5849996	1.1949999	0.0
21-10-20 15:30	5	0.0	4.0799856	12.448524
21-10-20 15:40	5	1.1949999	0.0	0.0
21-10-20 15:50	5	1.1949998	3.5849998	1.1950003
21-10-20 16:00	5	2.8899856	9.354971	1.6935241
21-10-20 16:10	5	0.0	4.0799847	1.2
21-10-20 16:20	5	0.0	5.7699704	2.8885243
21-10-20 16:30	5	3.5849998	0.0	4.785001
21-10-20 16:40	5	1.6935244	5.3531485	1.1949999
21-10-20 16:50	5	0.0	0.0	11.95
21-10-20 17:00	5	1.1949999	4.079985	4.9786654
21-10-20 17:10	5	0.0	0.0	5.0643415
21-10-20 17:20	5	0.0	2.8849854	1.1950002
21-10-20 17:30	5	1.1950002	0.0	1.1950002
21-10-20 17:40	5	0.0	0.0	4.0799856
21-10-20 17:50	5	7.6749854	0.0	0.0
21-10-20 18:00	5	0.0	0.0	0.0
21-10-20 18:10	5	1.1949999	5.9749994	17.320597
21-10-20 18:20	5	6.479985	0.0	7.741442
21-10-20 18:30	5	0.0	0.0	0.0
21-10-20 18:40	5	0.0	5.2799864	0.0
21-10-20 18:50	5	0.0	10.632727	0.0
21-10-20 19:00	5	2.3899999	12.752019	7.1699996
21-10-20 19:10	5	1.1950002	2.3899999	0.0
21-10-20 19:20	5	4.78	25.684912	1.1949998
21-10-20 19:30	5	15.352048	38.118946	2.3899999
21-10-20 19:40	5	4.78	29.282146	6.2615747
21-10-20 19:50	5	7.6699853	17.464382	0.0
21-10-20 20:00	5	5.975	2.3899999	3.5900006
21-10-20 20:10	5	15.339972	0.0	3.5849998
21-10-20 20:20	5	0.0	7.1700006	0.0
21-10-20 20:30	5	0.0	5.975	2.8849854
21-10-20 20:40	5	2.3899999	11.775729	0.0
21-10-20 20:50	5	0.0	7.344271	1.1949999
21-10-20 21:00	5	3.5900002	0.0	2.3981338
21-10-20 21:10	5	17.132462	7.169999	2.8768516
21-10-20 21:20	5	9.261621	1.1949999	0.0
21-10-20 21:30	5	0.0	1.1949999	0.0
21-10-20 21:40	5	38.57007	0.0	8.37
21-10-20 21:50	5	27.375055	6.6195536	28.648432
21-10-20 22:00	5	8.168508	4.6354313	4.5785093
21-10-20 22:10	5	10.770001	0.0	0.0
21-10-20 22:20	5	7.2565436	3.5849998	12.948507
21-10-20 22:30	5	35.087746	42.58561	3.5900006
21-10-20 22:40	5	19.130001	11.264985	0.0
21-10-20 22:50	5	12.526529	7.9528656	0.0
21-10-20 23:00	5	29.058834	2.3899999	5.7735095
21-10-20 23:10	5	16.018005	2.3899999	0.0
21-10-20 23:20	5	8.365001	2.6765738	3.5849996
21-10-20 23:30	5	26.89007	0.0	3.5899997
21-10-20 23:40	5	23.29007	18.50845	19.929865
21-10-20 23:50	5	26.125635	59.698467	10.35156
21-10-21 00:00	5	46.27738	25.047035	0.0
21-10-21 00:10	5	31.147854	3.5899997	2.884985
21-10-21 00:20	5	0.0	3.5849998	3.3799706
21-10-21 00:30	5	3.5850005	10.559971	3.5850003
21-10-21 00:40	5	4.7850003	16.821545	6.760099
21-10-21 00:50	5	0.0	5.974999	29.472088
21-10-21 01:00	5	14.125753	10.628134	53.18502
21-10-21 01:10	5	4.78	9.56	17.313608
21-10-21 01:20	5	6.4749856	0.0	11.54156
21-10-21 01:30	5	4.785	3.8715737	0.0
21-10-21 01:40	5	1.1949998	7.6649857	13.226545
21-10-21 01:50	5	2.3949997	16.73	8.864985
21-10-21 02:00	5	14.638496	42.615723	37.04414
21-10-21 02:10	5	34.56971	51.464287	39.327755
21-10-21 02:20	5	0.69228303	57.796814	49.59008
21-10-21 02:30	5	58.470955	56.232674	67.93471
21-10-21 02:40	5	18.223492	20.981981	18.238056
21-10-21 02:50	5	18.002071	27.94373	2.3900008
21-10-21 03:00	5	56.92887	30.76587	2.6765747
21-10-21 03:10	5	20.150852	24.968662	25.691986
21-10-21 03:20	5	11.435092	35.331207	41.391697
21-10-21 03:30	5	27.049557	10.141528	19.990711
21-10-21 03:40	5	49.111183	36.022682	32.931
21-10-21 03:50	5	30.300335	46.368446	44.005634
21-10-21 04:00	5	20.433529	0.0	10.54997
21-10-21 04:10	5	4.7850013	6.548674	10.54997
21-10-21 04:20	5	16.32348	15.833491	41.105186
21-10-21 04:30	5	23.579723	22.292088	23.289295
21-10-21 04:40	5	30.483374	37.78061	11.254986
21-10-21 04:50	5	4.78	16.147083	0.0
21-10-21 05:00	5	24.6865	27.475758	11.042101
21-10-21 05:10	5	26.604956	49.876427	5.975
21-10-21 05:20	5	29.961544	13.025581	3.5900006
21-10-21 05:30	5	10.787781	0.0	0.0
21-10-21 05:40	5	0.0	29.76505	0.0
21-10-21 05:50	5	6.2615747	33.348133	20.684172
21-10-21 06:00	5	9.559999	22.377949	1.6899853
21-10-21 06:10	5	11.254984	6.4749846	20.413464
21-10-21 06:20	5	2.395	8.37	34.60388
21-10-21 06:30	5	3.5850005	24.307205	28.228687
21-10-21 06:40	5	21.32351	52.825005	53.345833
21-10-21 06:50	5	29.337671	43.69767	26.09497
21-10-21 07:00	6	32.650562	37.444107	36.22221
21-10-21 07:10	6	28.157312	4.78	13.235611
21-10-21 07:20	6	4.2820807	0.0	8.168509
21-10-21 07:30	6	0.0	1.1949998	8.168508
21-10-21 07:40	6	9.559999	11.95	7.1800003
21-10-21 07:50	6	2.3899999	5.274985	6.973508
21-10-21 08:00	6	2.3950005	3.5849998	10.852001
21-10-21 08:10	6	4.7850003	5.9749994	0.0
21-10-21 08:20	6	4.7850003	0.0	14.337173
21-10-21 08:30	6	4.78	0.0	2.6743412
21-10-21 08:40	6	0.0	1.1949999	5.5606256
21-10-21 08:50	6	5.98	5.975	1.1949998
21-10-21 09:00	6	0.0	0.0	17.095886
21-10-21 09:10	6	0.0	1.1949999	35.354553
21-10-21 09:20	6	1.1949999	0.0	14.143509
21-10-21 09:30	6	1.1352499	3.5849998	15.072797
21-10-21 09:40	6	0.059750002	0.0	0.0
21-10-21 09:50	6	0.0	0.0	11.960001
21-10-21 10:00	6	0.8759608	0.0	11.047101
21-10-21 10:10	6	23.993423	1.1949999	19.948877
21-10-21 10:20	6	32.497425	22.509968	25.05722
21-10-21 10:30	6	16.816545	24.06622	62.225758
21-10-21 10:40	6	25.190609	34.836468	32.223526
21-10-21 10:50	6	13.93156	14.634956	15.843495
21-10-21 11:00	6	2.3900006	34.413307	16.400711
21-10-21 11:10	6	0.0	0.0	4.7850003
21-10-21 11:20	6	15.95	11.966663	27.916666
21-10-21 11:30	6	not_recorded	not_recorded	not_recorded
21-10-21 11:40	6	not_recorded	not_recorded	not_recorded
21-10-21 11:50	6	not_recorded	not_recorded	not_recorded
21-10-21 12:00	6	not_recorded	not_recorded	not_recorded
21-10-21 12:10	6	not_recorded	not_recorded	not_recorded
21-10-21 12:20	6	not_recorded	not_recorded	not_recorded
21-10-21 12:30	6	not_recorded	not_recorded	not_recorded
21-10-21 12:40	6	not_recorded	not_recorded	not_recorded
21-10-21 12:50	6	not_recorded	not_recorded	not_recorded
21-10-21 13:00	6	not_recorded	not_recorded	not_recorded
21-10-21 13:10	6	not_recorded	not_recorded	not_recorded
21-10-21 13:20	6	not_recorded	not_recorded	not_recorded
21-10-21 13:30	6	not_recorded	not_recorded	not_recorded
21-10-21 13:40	6	not_recorded	not_recorded	not_recorded
21-10-21 13:50	6	not_recorded	not_recorded	not_recorded
21-10-21 14:00	6	not_recorded	not_recorded	not_recorded
21-10-21 14:10	6	not_recorded	not_recorded	not_recorded
21-10-21 14:20	6	not_recorded	not_recorded	not_recorded
21-10-21 14:30	6	not_recorded	not_recorded	not_recorded
21-10-21 14:40	6	not_recorded	not_recorded	not_recorded
21-10-21 14:50	6	not_recorded	not_recorded	not_recorded
21-10-21 15:00	6	not_recorded	not_recorded	not_recorded
21-10-21 15:10	6	not_recorded	not_recorded	not_recorded
21-10-21 15:20	6	not_recorded	not_recorded	not_recorded
21-10-21 15:30	6	not_recorded	not_recorded	not_recorded
21-10-21 15:40	6	not_recorded	not_recorded	not_recorded
21-10-21 15:50	6	not_recorded	not_recorded	not_recorded
21-10-21 16:00	6	not_recorded	not_recorded	not_recorded
21-10-21 16:10	6	not_recorded	not_recorded	not_recorded
21-10-21 16:20	6	not_recorded	not_recorded	not_recorded
21-10-21 16:30	6	not_recorded	not_recorded	not_recorded
21-10-21 16:40	6	not_recorded	not_recorded	not_recorded
21-10-21 16:50	6	not_recorded	not_recorded	not_recorded
21-10-21 17:00	6	not_recorded	not_recorded	not_recorded
21-10-21 17:10	6	not_recorded	not_recorded	not_recorded
21-10-21 17:20	6	not_recorded	not_recorded	not_recorded
21-10-21 17:30	6	not_recorded	not_recorded	not_recorded
21-10-21 17:40	6	not_recorded	not_recorded	not_recorded
21-10-21 17:50	6	not_recorded	not_recorded	not_recorded
21-10-21 18:00	6	not_recorded	not_recorded	not_recorded
21-10-21 18:10	6	not_recorded	not_recorded	not_recorded
21-10-21 18:20	6	not_recorded	not_recorded	not_recorded
21-10-21 18:30	6	not_recorded	not_recorded	not_recorded
21-10-21 18:40	6	not_recorded	not_recorded	not_recorded
21-10-21 18:50	6	not_recorded	not_recorded	not_recorded
21-10-21 19:00	6	not_recorded	not_recorded	not_recorded
21-10-21 19:10	6	not_recorded	not_recorded	not_recorded
21-10-21 19:20	6	not_recorded	not_recorded	not_recorded
21-10-21 19:30	6	not_recorded	not_recorded	not_recorded
21-10-21 19:40	6	not_recorded	not_recorded	not_recorded
21-10-21 19:50	6	not_recorded	not_recorded	not_recorded
21-10-21 20:00	6	not_recorded	not_recorded	not_recorded
21-10-21 20:10	6	not_recorded	not_recorded	not_recorded
21-10-21 20:20	6	not_recorded	not_recorded	not_recorded
21-10-21 20:30	6	not_recorded	not_recorded	not_recorded
21-10-21 20:40	6	not_recorded	not_recorded	not_recorded
21-10-21 20:50	6	not_recorded	not_recorded	not_recorded
21-10-21 21:00	6	not_recorded	not_recorded	not_recorded
21-10-21 21:10	6	not_recorded	not_recorded	not_recorded
21-10-21 21:20	6	not_recorded	not_recorded	not_recorded
21-10-21 21:30	6	not_recorded	not_recorded	not_recorded
21-10-21 21:40	6	not_recorded	not_recorded	not_recorded
21-10-21 21:50	6	not_recorded	not_recorded	not_recorded
21-10-21 22:00	6	not_recorded	not_recorded	not_recorded
21-10-21 22:10	6	not_recorded	not_recorded	not_recorded
21-10-21 22:20	6	not_recorded	not_recorded	not_recorded
21-10-21 22:30	6	not_recorded	not_recorded	not_recorded
21-10-21 22:40	6	not_recorded	not_recorded	not_recorded
21-10-21 22:50	6	not_recorded	not_recorded	not_recorded
21-10-21 23:00	6	not_recorded	not_recorded	not_recorded
21-10-21 23:10	6	not_recorded	not_recorded	not_recorded
21-10-21 23:20	6	not_recorded	not_recorded	not_recorded
21-10-21 23:30	6	not_recorded	not_recorded	not_recorded
21-10-21 23:40	6	not_recorded	not_recorded	not_recorded
21-10-21 23:50	6	not_recorded	not_recorded	not_recorded
21-10-22 00:00	6	not_recorded	not_recorded	not_recorded
21-10-22 00:10	6	not_recorded	not_recorded	not_recorded
21-10-22 00:20	6	not_recorded	not_recorded	not_recorded
21-10-22 00:30	6	not_recorded	not_recorded	not_recorded
21-10-22 00:40	6	not_recorded	not_recorded	not_recorded
21-10-22 00:50	6	not_recorded	not_recorded	not_recorded
21-10-22 01:00	6	not_recorded	not_recorded	not_recorded
21-10-22 01:10	6	not_recorded	not_recorded	not_recorded
21-10-22 01:20	6	not_recorded	not_recorded	not_recorded
21-10-22 01:30	6	not_recorded	not_recorded	not_recorded
21-10-22 01:40	6	not_recorded	not_recorded	not_recorded
21-10-22 01:50	6	not_recorded	not_recorded	not_recorded
21-10-22 02:00	6	not_recorded	not_recorded	not_recorded
21-10-22 02:10	6	not_recorded	not_recorded	not_recorded
21-10-22 02:20	6	not_recorded	not_recorded	not_recorded
21-10-22 02:30	6	not_recorded	not_recorded	not_recorded
21-10-22 02:40	6	not_recorded	not_recorded	not_recorded
21-10-22 02:50	6	not_recorded	not_recorded	not_recorded
21-10-22 03:00	6	not_recorded	not_recorded	not_recorded
21-10-22 03:10	6	not_recorded	not_recorded	not_recorded
21-10-22 03:20	6	not_recorded	not_recorded	not_recorded
21-10-22 03:30	6	not_recorded	not_recorded	not_recorded
21-10-22 03:40	6	not_recorded	not_recorded	not_recorded
21-10-22 03:50	6	not_recorded	not_recorded	not_recorded
21-10-22 04:00	6	not_recorded	not_recorded	not_recorded
21-10-22 04:10	6	not_recorded	not_recorded	not_recorded
21-10-22 04:20	6	not_recorded	not_recorded	not_recorded
21-10-22 04:30	6	not_recorded	not_recorded	not_recorded
21-10-22 04:40	6	not_recorded	not_recorded	not_recorded
21-10-22 04:50	6	not_recorded	not_recorded	not_recorded
21-10-22 05:00	6	not_recorded	not_recorded	not_recorded
21-10-22 05:10	6	not_recorded	not_recorded	not_recorded
21-10-22 05:20	6	not_recorded	not_recorded	not_recorded
21-10-22 05:30	6	not_recorded	not_recorded	not_recorded
21-10-22 05:40	6	not_recorded	not_recorded	not_recorded
21-10-22 05:50	6	not_recorded	not_recorded	not_recorded
21-10-22 06:00	6	not_recorded	not_recorded	not_recorded
21-10-22 06:10	6	not_recorded	not_recorded	not_recorded
21-10-22 06:20	6	not_recorded	not_recorded	not_recorded
21-10-22 06:30	6	not_recorded	not_recorded	not_recorded
21-10-22 06:40	6	not_recorded	not_recorded	not_recorded
21-10-22 06:50	6	not_recorded	not_recorded	not_recorded
