# Supplementary material for: Rodent home cage monitoring for preclinical safety pharmacology assessment: results of a multi-company validation evaluating nonclinical and clinical data from three compounds
Source: Front Toxicol. 2025 Nov 5;7:1655330. doi: 10.3389/ftox.2025.1655330 (PMC12626872; doi:10.3389/ftox.2025.1655330)
Supplement: Supplementary file 1 [file DataSheet1.zip › AZ/AZ_Drinking_028_Cage-1.csv]

timestamp	day_index	985141003627884	985141003627885	985141003627886
21-10-01 07:00	-4	not_recorded	not_recorded	not_recorded
21-10-01 07:10	-4	not_recorded	not_recorded	not_recorded
21-10-01 07:20	-4	not_recorded	not_recorded	not_recorded
21-10-01 07:30	-4	not_recorded	not_recorded	not_recorded
21-10-01 07:40	-4	not_recorded	not_recorded	not_recorded
21-10-01 07:50	-4	not_recorded	not_recorded	not_recorded
21-10-01 08:00	-4	not_recorded	not_recorded	not_recorded
21-10-01 08:10	-4	not_recorded	not_recorded	not_recorded
21-10-01 08:20	-4	not_recorded	not_recorded	not_recorded
21-10-01 08:30	-4	not_recorded	not_recorded	not_recorded
21-10-01 08:40	-4	not_recorded	not_recorded	not_recorded
21-10-01 08:50	-4	not_recorded	not_recorded	not_recorded
21-10-01 09:00	-4	not_recorded	not_recorded	not_recorded
21-10-01 09:10	-4	not_recorded	not_recorded	not_recorded
21-10-01 09:20	-4	not_recorded	not_recorded	not_recorded
21-10-01 09:30	-4	not_recorded	not_recorded	not_recorded
21-10-01 09:40	-4	not_recorded	not_recorded	not_recorded
21-10-01 09:50	-4	0.0	0.0	0.0
21-10-01 10:00	-4	1.392	3.12	2.4
21-10-01 10:10	-4	1.224	0.0	0.0
21-10-01 10:20	-4	0.45600000000000007	0.0	0.0
21-10-01 10:30	-4	0.0	0.0	0.0
21-10-01 10:40	-4	0.0	0.0	0.0
21-10-01 10:50	-4	0.0	0.0	0.0
21-10-01 11:00	-4	0.0	0.0	0.0
21-10-01 11:10	-4	0.0	0.0	0.0
21-10-01 11:20	-4	0.0	0.0	0.0
21-10-01 11:30	-4	0.0	0.0	0.0
21-10-01 11:40	-4	0.0	0.0	0.0
21-10-01 11:50	-4	0.0	0.0	0.0
21-10-01 12:00	-4	0.0	0.0	0.0
21-10-01 12:10	-4	0.0	0.0	0.0
21-10-01 12:20	-4	0.0	0.0	0.0
21-10-01 12:30	-4	0.0	0.0	0.0
21-10-01 12:40	-4	0.0	0.0	0.0
21-10-01 12:50	-4	0.0	0.0	0.0
21-10-01 13:00	-4	0.096	1.56	0.0
21-10-01 13:10	-4	0.0	0.0	0.0
21-10-01 13:20	-4	0.0	0.0	0.0
21-10-01 13:30	-4	1.1280000000000001	24.14	0.0
21-10-01 13:40	-4	0.8640000000000001	4.828	0.0
21-10-01 13:50	-4	0.0	0.0	0.0
21-10-01 14:00	-4	0.0	0.0	0.0
21-10-01 14:10	-4	0.0	0.0	0.0
21-10-01 14:20	-4	0.0	0.0	0.0
21-10-01 14:30	-4	0.0	0.0	0.0
21-10-01 14:40	-4	0.0	0.0	0.0
21-10-01 14:50	-4	0.0	0.0	0.0
21-10-01 15:00	-4	2.664	1.272	0.12
21-10-01 15:10	-4	1.08	0.144	0.0
21-10-01 15:20	-4	1.44	0.0	0.0
21-10-01 15:30	-4	1.584	0.0	0.0
21-10-01 15:40	-4	0.0	0.0	0.0
21-10-01 15:50	-4	0.0	0.0	0.0
21-10-01 16:00	-4	0.0	0.0	0.0
21-10-01 16:10	-4	0.0	0.0	0.0
21-10-01 16:20	-4	0.0	0.0	0.0
21-10-01 16:30	-4	0.0	0.0	0.0
21-10-01 16:40	-4	0.0	0.0	0.0
21-10-01 16:50	-4	1.968	0.0	0.0
21-10-01 17:00	-4	0.048	0.0	0.0
21-10-01 17:10	-4	0.0	0.0	0.0
21-10-01 17:20	-4	0.0	0.21600000000000003	0.0
21-10-01 17:30	-4	0.43200000000000005	0.0	0.0
21-10-01 17:40	-4	0.0	0.43200000000000005	0.0
21-10-01 17:50	-4	0.0	0.0	0.0
21-10-01 18:00	-4	0.0	0.0	0.0
21-10-01 18:10	-4	0.0	0.0	0.0
21-10-01 18:20	-4	0.0	0.0	0.0
21-10-01 18:30	-4	0.0	0.0	0.0
21-10-01 18:40	-4	0.0	0.0	0.0
21-10-01 18:50	-4	0.312	0.0	0.0
21-10-01 19:00	-4	0.0	2.568	0.0
21-10-01 19:10	-4	0.096	0.0	1.416
21-10-01 19:20	-4	0.12	1.848	24.068
21-10-01 19:30	-4	1.248	0.16799999999999998	2.7640000000000002
21-10-01 19:40	-4	1.176	1.3679999999999999	0.0
21-10-01 19:50	-4	0.0	0.0	0.984
21-10-01 20:00	-4	0.0	2.928	0.0
21-10-01 20:10	-4	0.0	0.0	0.0
21-10-01 20:20	-4	0.24	2.112	1.3439999999999999
21-10-01 20:30	-4	0.0	0.0	3.7439999999999998
21-10-01 20:40	-4	0.0	0.0	0.0
21-10-01 20:50	-4	0.0	0.0	0.0
21-10-01 21:00	-4	0.0	0.0	0.0
21-10-01 21:10	-4	0.0	0.5040000000000001	3.696
21-10-01 21:20	-4	0.0	1.032	2.304
21-10-01 21:30	-4	0.72	1.968	0.0
21-10-01 21:40	-4	0.0	0.0	0.0
21-10-01 21:50	-4	1.44	6.768000000000001	0.0
21-10-01 22:00	-4	0.16799999999999998	0.21600000000000003	0.0
21-10-01 22:10	-4	0.0	7.68	0.0
21-10-01 22:20	-4	0.0	2.712	2.4
21-10-01 22:30	-4	0.8640000000000001	5.856	0.504
21-10-01 22:40	-4	1.416	0.648	2.664
21-10-01 22:50	-4	6.0200000000000005	5.76	1.968
21-10-01 23:00	-4	5.1160000000000005	1.2	0.192
21-10-01 23:10	-4	1.032	4.296	0.768
21-10-01 23:20	-4	0.0	0.5519999999999999	1.416
21-10-01 23:30	-4	0.288	0.0	0.36
21-10-01 23:40	-4	0.21600000000000003	0.0	1.6079999999999999
21-10-01 23:50	-4	2.496	4.248	6.215999999999999
21-10-02 00:00	-4	0.0	0.0	1.968
21-10-02 00:10	-4	0.33599999999999997	9.888	2.208
21-10-02 00:20	-4	1.2	1.056	0.312
21-10-02 00:30	-4	2.664	0.48	15.984
21-10-02 00:40	-4	2.16	3.768	0.0
21-10-02 00:50	-4	0.0	1.8960000000000001	0.0
21-10-02 01:00	-4	0.0	0.024	4.128
21-10-02 01:10	-4	0.0	4.728	0.648
21-10-02 01:20	-4	0.0	0.0	0.0
21-10-02 01:30	-4	0.0	0.312	0.504
21-10-02 01:40	-4	0.0	0.16799999999999998	1.3439999999999999
21-10-02 01:50	-4	1.584	0.528	2.5439999999999996
21-10-02 02:00	-4	0.0	3.624	0.096
21-10-02 02:10	-4	0.33599999999999997	0.192	0.384
21-10-02 02:20	-4	1.152	0.0	7.2
21-10-02 02:30	-4	2.856	26.928000000000004	2.2800000000000002
21-10-02 02:40	-4	1.2	0.9359999999999999	3.072
21-10-02 02:50	-4	0.0	0.0	1.152
21-10-02 03:00	-4	0.552	3.2880000000000003	0.792
21-10-02 03:10	-4	0.748	7.128	0.0
21-10-02 03:20	-4	1.1	0.0	0.48
21-10-02 03:30	-4	3.6480000000000006	0.0	0.0
21-10-02 03:40	-4	0.0	0.0	0.0
21-10-02 03:50	-4	0.0	0.0	0.0
21-10-02 04:00	-4	0.0	0.0	0.0
21-10-02 04:10	-4	0.0	0.0	0.0
21-10-02 04:20	-4	0.0	0.0	0.0
21-10-02 04:30	-4	0.0	0.0	0.0
21-10-02 04:40	-4	0.264	18.628	0.0
21-10-02 04:50	-4	2.38	7.772	0.0
21-10-02 05:00	-4	1.796	2.592	0.0
21-10-02 05:10	-4	0.288	1.848	0.072
21-10-02 05:20	-4	4.248	0.0	2.592
21-10-02 05:30	-4	0.33599999999999997	0.43200000000000005	0.0
21-10-02 05:40	-4	0.8880000000000001	0.0	0.0
21-10-02 05:50	-4	1.3679999999999999	0.8879999999999999	5.544
21-10-02 06:00	-4	2.496	2.112	4.5600000000000005
21-10-02 06:10	-4	6.672	2.304	1.152
21-10-02 06:20	-4	4.848000000000001	4.2	8.424
21-10-02 06:30	-4	0.16799999999999998	0.16799999999999998	1.272
21-10-02 06:40	-4	0.744	0.0	0.984
21-10-02 06:50	-4	0.144	0.9359999999999999	1.296
21-10-02 07:00	-3	0.504	2.016	0.40800000000000003
21-10-02 07:10	-3	0.0	0.0	0.9360000000000002
21-10-02 07:20	-3	1.296	0.0	0.0
21-10-02 07:30	-3	0.0	0.0	0.0
21-10-02 07:40	-3	0.792	0.0	0.0
21-10-02 07:50	-3	0.0	0.0	0.0
21-10-02 08:00	-3	0.0	0.0	0.0
21-10-02 08:10	-3	0.0	0.0	0.0
21-10-02 08:20	-3	0.0	0.0	0.0
21-10-02 08:30	-3	0.0	0.0	0.0
21-10-02 08:40	-3	0.0	0.0	0.0
21-10-02 08:50	-3	0.0	0.0	0.0
21-10-02 09:00	-3	0.0	0.0	0.0
21-10-02 09:10	-3	0.0	0.0	0.0
21-10-02 09:20	-3	0.0	0.0	0.0
21-10-02 09:30	-3	0.0	0.0	0.0
21-10-02 09:40	-3	0.0	0.0	0.0
21-10-02 09:50	-3	0.0	0.0	0.0
21-10-02 10:00	-3	0.0	0.0	0.0
21-10-02 10:10	-3	0.0	0.0	0.0
21-10-02 10:20	-3	0.0	0.0	0.0
21-10-02 10:30	-3	0.0	0.0	0.0
21-10-02 10:40	-3	0.0	0.0	0.0
21-10-02 10:50	-3	0.072	2.136	0.0
21-10-02 11:00	-3	1.032	0.0	1.56
21-10-02 11:10	-3	0.36	0.0	6.288
21-10-02 11:20	-3	0.33599999999999997	3.312	3.432
21-10-02 11:30	-3	0.0	0.0	5.5680000000000005
21-10-02 11:40	-3	0.8400000000000001	0.0	0.0
21-10-02 11:50	-3	0.144	0.0	0.0
21-10-02 12:00	-3	0.0	0.0	0.0
21-10-02 12:10	-3	0.0	0.0	0.0
21-10-02 12:20	-3	0.0	0.0	0.0
21-10-02 12:30	-3	0.0	0.0	0.0
21-10-02 12:40	-3	0.0	0.0	0.0
21-10-02 12:50	-3	0.0	0.9359999999999999	0.0
21-10-02 13:00	-3	0.0	0.0	0.0
21-10-02 13:10	-3	0.0	0.0	0.0
21-10-02 13:20	-3	0.0	0.0	0.0
21-10-02 13:30	-3	0.0	0.0	0.0
21-10-02 13:40	-3	0.0	0.0	0.0
21-10-02 13:50	-3	0.0	0.0	0.0
21-10-02 14:00	-3	0.0	0.0	0.0
21-10-02 14:10	-3	0.0	0.0	0.0
21-10-02 14:20	-3	0.0	0.0	0.0
21-10-02 14:30	-3	0.0	0.0	0.0
21-10-02 14:40	-3	0.0	0.0	0.0
21-10-02 14:50	-3	0.0	0.0	0.0
21-10-02 15:00	-3	0.0	0.0	0.0
21-10-02 15:10	-3	0.0	0.0	0.0
21-10-02 15:20	-3	0.0	0.0	0.0
21-10-02 15:30	-3	0.0	0.0	0.0
21-10-02 15:40	-3	0.0	0.0	0.0
21-10-02 15:50	-3	0.0	0.0	7.224000000000001
21-10-02 16:00	-3	0.0	0.0	5.856
21-10-02 16:10	-3	0.12	0.0	3.528
21-10-02 16:20	-3	0.0	0.0	2.3760000000000003
21-10-02 16:30	-3	0.0	0.0	0.0
21-10-02 16:40	-3	0.0	0.0	0.0
21-10-02 16:50	-3	0.0	0.0	0.0
21-10-02 17:00	-3	0.0	0.0	0.0
21-10-02 17:10	-3	0.0	0.0	0.0
21-10-02 17:20	-3	0.0	0.0	0.0
21-10-02 17:30	-3	0.0	0.0	0.0
21-10-02 17:40	-3	0.0	0.0	0.0
21-10-02 17:50	-3	0.26399999999999996	0.0	0.0
21-10-02 18:00	-3	0.0	2.832	0.8160000000000001
21-10-02 18:10	-3	0.0	1.056	5.88
21-10-02 18:20	-3	0.0	0.0	0.504
21-10-02 18:30	-3	0.0	1.608	0.0
21-10-02 18:40	-3	0.0	0.0	0.0
21-10-02 18:50	-3	0.0	0.0	0.0
21-10-02 19:00	-3	0.0	0.0	0.0
21-10-02 19:10	-3	0.0	0.0	0.0
21-10-02 19:20	-3	0.0	0.0	0.0
21-10-02 19:30	-3	2.52	0.0	0.0
21-10-02 19:40	-3	0.192	5.184	1.056
21-10-02 19:50	-3	0.144	0.552	0.0
21-10-02 20:00	-3	0.8880000000000001	0.9359999999999999	0.0
21-10-02 20:10	-3	1.8719999999999999	0.0	0.0
21-10-02 20:20	-3	0.0	3.4	0.0
21-10-02 20:30	-3	0.0	1.2080000000000002	0.0
21-10-02 20:40	-3	0.0	1.512	0.43200000000000005
21-10-02 20:50	-3	1.344	1.8	1.488
21-10-02 21:00	-3	0.0	2.928	0.024
21-10-02 21:10	-3	0.0	3.6	0.0
21-10-02 21:20	-3	0.0	0.0	0.0
21-10-02 21:30	-3	0.33599999999999997	0.8880000000000001	0.264
21-10-02 21:40	-3	2.832	0.0	0.12
21-10-02 21:50	-3	0.0	0.12	0.192
21-10-02 22:00	-3	0.0	0.0	0.984
21-10-02 22:10	-3	0.0	2.784	1.1520000000000001
21-10-02 22:20	-3	0.0	0.0	0.792
21-10-02 22:30	-3	0.0	0.312	0.0
21-10-02 22:40	-3	1.0080000000000002	0.0	0.6
21-10-02 22:50	-3	1.56	0.072	0.048
21-10-02 23:00	-3	0.096	1.8960000000000001	2.3280000000000003
21-10-02 23:10	-3	0.0	1.488	0.0
21-10-02 23:20	-3	0.33599999999999997	0.45600000000000007	2.352
21-10-02 23:30	-3	1.8479999999999996	0.9359999999999999	0.72
21-10-02 23:40	-3	1.032	1.8719999999999999	0.528
21-10-02 23:50	-3	0.0	0.0	1.32
21-10-03 00:00	-3	0.36	1.272	4.008
21-10-03 00:10	-3	0.24	0.0	0.288
21-10-03 00:20	-3	1.1039999999999999	3.2880000000000003	3.0000000000000004
21-10-03 00:30	-3	2.664	0.0	0.0
21-10-03 00:40	-3	0.12	7.8	0.0
21-10-03 00:50	-3	0.024	1.2	1.7280000000000002
21-10-03 01:00	-3	0.192	1.1280000000000001	1.8239999999999998
21-10-03 01:10	-3	0.72	1.9200000000000004	0.24
21-10-03 01:20	-3	0.264	0.0	0.552
21-10-03 01:30	-3	0.624	0.0	0.24
21-10-03 01:40	-3	0.648	0.552	0.0
21-10-03 01:50	-3	1.3920000000000001	0.0	0.0
21-10-03 02:00	-3	2.928	0.0	1.248
21-10-03 02:10	-3	0.0	0.0	0.768
21-10-03 02:20	-3	0.0	0.0	1.032
21-10-03 02:30	-3	4.92	0.0	0.0
21-10-03 02:40	-3	0.0	3.408	1.224
21-10-03 02:50	-3	0.0	0.192	1.8
21-10-03 03:00	-3	1.408	0.0	0.0
21-10-03 03:10	-3	1.2319999999999998	0.0	1.6799999999999997
21-10-03 03:20	-3	5.112	3.048	1.3439999999999999
21-10-03 03:30	-3	0.072	0.072	0.0
21-10-03 03:40	-3	0.0	0.0	0.0
21-10-03 03:50	-3	0.0	0.0	0.0
21-10-03 04:00	-3	0.0	0.0	0.0
21-10-03 04:10	-3	1.8240000000000003	2.952	0.0
21-10-03 04:20	-3	0.40800000000000003	5.112	0.0
21-10-03 04:30	-3	1.512	3.168	0.0
21-10-03 04:40	-3	3.2560000000000002	0.0	0.0
21-10-03 04:50	-3	0.44000000000000006	0.0	0.0
21-10-03 05:00	-3	0.24	0.0	0.0
21-10-03 05:10	-3	0.0	0.0	0.0
21-10-03 05:20	-3	0.0	0.8640000000000001	6.12
21-10-03 05:30	-3	0.0	0.0	11.424
21-10-03 05:40	-3	0.0	0.024	6.168
21-10-03 05:50	-3	1.3679999999999999	0.0	3.408
21-10-03 06:00	-3	2.544	0.0	1.3679999999999999
21-10-03 06:10	-3	0.0	0.0	0.0
21-10-03 06:20	-3	4.44	1.848	0.0
21-10-03 06:30	-3	0.0	0.312	0.192
21-10-03 06:40	-3	0.0	0.0	2.352
21-10-03 06:50	-3	0.0	0.0	0.0
21-10-03 07:00	-2	0.0	0.0	0.0
21-10-03 07:10	-2	0.0	0.0	0.0
21-10-03 07:20	-2	0.096	0.192	0.40800000000000003
21-10-03 07:30	-2	0.0	0.0	0.0
21-10-03 07:40	-2	0.0	0.0	0.0
21-10-03 07:50	-2	0.0	0.0	0.0
21-10-03 08:00	-2	0.0	0.0	0.0
21-10-03 08:10	-2	0.0	0.0	0.0
21-10-03 08:20	-2	0.0	0.0	0.0
21-10-03 08:30	-2	0.0	0.0	0.0
21-10-03 08:40	-2	0.0	0.0	0.0
21-10-03 08:50	-2	0.0	0.0	0.0
21-10-03 09:00	-2	0.0	0.0	0.0
21-10-03 09:10	-2	0.0	0.0	0.0
21-10-03 09:20	-2	0.0	0.0	0.0
21-10-03 09:30	-2	0.0	0.0	0.096
21-10-03 09:40	-2	0.0	5.184	0.0
21-10-03 09:50	-2	0.0	1.392	0.0
21-10-03 10:00	-2	3.048	1.2719999999999998	0.048
21-10-03 10:10	-2	1.344	0.0	0.21600000000000003
21-10-03 10:20	-2	1.416	0.0	1.0799999999999998
21-10-03 10:30	-2	0.0	0.0	1.128
21-10-03 10:40	-2	0.0	0.0	0.0
21-10-03 10:50	-2	0.0	0.0	0.0
21-10-03 11:00	-2	0.0	0.0	0.0
21-10-03 11:10	-2	0.0	0.0	0.0
21-10-03 11:20	-2	0.0	0.0	0.0
21-10-03 11:30	-2	0.0	0.0	0.0
21-10-03 11:40	-2	0.0	0.0	0.0
21-10-03 11:50	-2	0.0	0.0	0.0
21-10-03 12:00	-2	0.0	0.0	0.0
21-10-03 12:10	-2	0.0	0.0	0.0
21-10-03 12:20	-2	0.0	0.0	0.0
21-10-03 12:30	-2	0.0	1.512	0.0
21-10-03 12:40	-2	0.0	1.9920000000000002	0.0
21-10-03 12:50	-2	0.0	0.0	0.0
21-10-03 13:00	-2	0.0	0.0	0.0
21-10-03 13:10	-2	0.0	0.0	0.0
21-10-03 13:20	-2	0.0	0.0	0.0
21-10-03 13:30	-2	0.0	0.0	0.0
21-10-03 13:40	-2	0.0	0.0	0.0
21-10-03 13:50	-2	0.0	0.0	0.0
21-10-03 14:00	-2	0.0	0.0	0.0
21-10-03 14:10	-2	0.0	0.0	0.0
21-10-03 14:20	-2	0.0	0.0	0.0
21-10-03 14:30	-2	0.0	0.0	0.0
21-10-03 14:40	-2	0.0	0.0	0.0
21-10-03 14:50	-2	0.0	0.0	0.0
21-10-03 15:00	-2	0.0	0.0	0.0
21-10-03 15:10	-2	0.0	0.0	0.0
21-10-03 15:20	-2	0.0	0.0	0.0
21-10-03 15:30	-2	0.0	1.464	0.0
21-10-03 15:40	-2	0.0	0.0	0.0
21-10-03 15:50	-2	0.0	2.112	0.0
21-10-03 16:00	-2	1.6800000000000002	0.0	0.0
21-10-03 16:10	-2	0.0	0.0	0.0
21-10-03 16:20	-2	0.0	0.0	3.768
21-10-03 16:30	-2	0.0	0.0	0.0
21-10-03 16:40	-2	0.0	0.0	0.0
21-10-03 16:50	-2	0.9120000000000001	0.0	0.0
21-10-03 17:00	-2	0.984	0.0	0.0
21-10-03 17:10	-2	0.0	0.0	0.192
21-10-03 17:20	-2	0.9600000000000002	0.528	4.152
21-10-03 17:30	-2	0.0	3.8160000000000003	0.624
21-10-03 17:40	-2	0.0	0.0	0.8640000000000001
21-10-03 17:50	-2	0.0	0.0	0.0
21-10-03 18:00	-2	0.0	0.0	0.0
21-10-03 18:10	-2	0.0	0.0	0.0
21-10-03 18:20	-2	0.0	0.0	0.0
21-10-03 18:30	-2	0.0	1.072	0.0
21-10-03 18:40	-2	0.0	1.472	0.0
21-10-03 18:50	-2	0.0	0.0	1.272
21-10-03 19:00	-2	0.0	3.2640000000000002	0.0
21-10-03 19:10	-2	0.0	2.9040000000000004	0.0
21-10-03 19:20	-2	0.0	3.864	1.1039999999999999
21-10-03 19:30	-2	0.528	3.3120000000000003	1.752
21-10-03 19:40	-2	0.0	1.8960000000000001	1.8719999999999999
21-10-03 19:50	-2	0.0	2.232	0.0
21-10-03 20:00	-2	0.0	0.0	0.0
21-10-03 20:10	-2	0.0	0.0	0.0
21-10-03 20:20	-2	0.0	0.0	0.0
21-10-03 20:30	-2	0.6	0.528	0.0
21-10-03 20:40	-2	0.0	0.5519999999999999	0.0
21-10-03 20:50	-2	0.0	0.0	3.408
21-10-03 21:00	-2	0.0	0.0	8.064
21-10-03 21:10	-2	0.0	0.0	2.616
21-10-03 21:20	-2	0.0	0.0	0.0
21-10-03 21:30	-2	0.048	0.5279999999999999	0.0
21-10-03 21:40	-2	0.0	2.88	0.0
21-10-03 21:50	-2	0.0	1.3199999999999998	0.0
21-10-03 22:00	-2	0.0	0.0	0.552
21-10-03 22:10	-2	4.2	0.576	0.504
21-10-03 22:20	-2	1.296	1.6560000000000001	9.672
21-10-03 22:30	-2	0.696	1.176	0.0
21-10-03 22:40	-2	0.0	0.552	0.0
21-10-03 22:50	-2	4.152	2.2800000000000002	0.0
21-10-03 23:00	-2	1.6079999999999999	0.0	8.976
21-10-03 23:10	-2	0.0	0.0	5.208
21-10-03 23:20	-2	0.0	0.0	0.8879999999999999
21-10-03 23:30	-2	1.512	1.32	0.0
21-10-03 23:40	-2	0.144	0.0	0.072
21-10-03 23:50	-2	2.5919999999999996	1.848	0.43200000000000005
21-10-04 00:00	-2	0.792	14.447999999999999	1.7760000000000002
21-10-04 00:10	-2	1.056	0.744	2.952
21-10-04 00:20	-2	1.08	0.0	0.9120000000000001
21-10-04 00:30	-2	0.0	0.6239999999999999	0.8160000000000001
21-10-04 00:40	-2	1.8	5.808	4.92
21-10-04 00:50	-2	1.488	2.232	0.0
21-10-04 01:00	-2	0.504	0.96	1.2719999999999998
21-10-04 01:10	-2	0.792	0.0	0.264
21-10-04 01:20	-2	1.296	15.192000000000002	0.5760000000000001
21-10-04 01:30	-2	0.0	1.7760000000000002	0.0
21-10-04 01:40	-2	0.192	0.264	0.0
21-10-04 01:50	-2	0.096	0.0	0.0
21-10-04 02:00	-2	5.16	0.0	0.0
21-10-04 02:10	-2	0.21600000000000003	0.0	9.264
21-10-04 02:20	-2	2.04	0.0	0.0
21-10-04 02:30	-2	0.0	0.24	0.0
21-10-04 02:40	-2	0.144	0.0	0.12
21-10-04 02:50	-2	0.0	0.192	2.184
21-10-04 03:00	-2	0.43200000000000005	0.0	4.128
21-10-04 03:10	-2	0.0	2.7120000000000006	0.43200000000000005
21-10-04 03:20	-2	0.12	1.032	0.0
21-10-04 03:30	-2	0.6	3.4560000000000004	0.048
21-10-04 03:40	-2	2.448	2.232	4.536
21-10-04 03:50	-2	1.8960000000000001	0.096	3.2159999999999997
21-10-04 04:00	-2	0.21600000000000003	0.144	0.0
21-10-04 04:10	-2	0.0	2.664	0.0
21-10-04 04:20	-2	3.192	9.408	0.0
21-10-04 04:30	-2	1.8720000000000003	0.144	0.0
21-10-04 04:40	-2	1.176	0.048	0.0
21-10-04 04:50	-2	0.0	0.0	0.0
21-10-04 05:00	-2	0.0	0.0	0.0
21-10-04 05:10	-2	0.0	0.0	1.8960000000000001
21-10-04 05:20	-2	0.0	0.0	0.0
21-10-04 05:30	-2	5.208	0.0	1.1280000000000001
21-10-04 05:40	-2	0.26399999999999996	1.8720000000000003	2.6160000000000005
21-10-04 05:50	-2	3.2640000000000002	0.144	3.4800000000000004
21-10-04 06:00	-2	2.3040000000000003	0.0	1.392
21-10-04 06:10	-2	0.0	1.176	0.0
21-10-04 06:20	-2	1.3439999999999999	0.0	0.6719999999999999
21-10-04 06:30	-2	0.0	1.608	7.464
21-10-04 06:40	-2	1.8960000000000001	0.0	0.0
21-10-04 06:50	-2	0.0	0.0	0.12
21-10-04 07:00	-1	0.0	0.0	0.0
21-10-04 07:10	-1	0.0	0.0	0.0
21-10-04 07:20	-1	0.0	0.6	0.0
21-10-04 07:30	-1	0.0	0.0	0.0
21-10-04 07:40	-1	0.0	0.0	0.24
21-10-04 07:50	-1	0.0	0.0	0.0
21-10-04 08:00	-1	0.0	0.0	0.0
21-10-04 08:10	-1	0.0	0.0	0.0
21-10-04 08:20	-1	0.0	0.0	0.0
21-10-04 08:30	-1	0.0	0.0	0.0
21-10-04 08:40	-1	0.0	0.0	0.0
21-10-04 08:50	-1	0.0	0.0	0.0
21-10-04 09:00	-1	0.0	0.0	0.0
21-10-04 09:10	-1	0.0	0.0	0.0
21-10-04 09:20	-1	0.0	0.0	0.0
21-10-04 09:30	-1	0.0	0.0	0.0
21-10-04 09:40	-1	0.312	2.184	0.0
21-10-04 09:50	-1	1.344	0.0	0.0
21-10-04 10:00	-1	0.0	0.0	0.0
21-10-04 10:10	-1	0.0	0.0	0.0
21-10-04 10:20	-1	0.0	0.0	0.0
21-10-04 10:30	-1	0.0	2.112	0.0
21-10-04 10:40	-1	0.624	0.0	0.96
21-10-04 10:50	-1	4.968	3.048	0.21600000000000003
21-10-04 11:00	-1	0.0	8.016	2.088
21-10-04 11:10	-1	1.008	0.528	0.0
21-10-04 11:20	-1	5.784000000000001	0.0	1.248
21-10-04 11:30	-1	0.0	0.0	0.0
21-10-04 11:40	-1	0.0	0.0	0.0
21-10-04 11:50	-1	0.0	0.0	0.0
21-10-04 12:00	-1	0.0	0.0	0.0
21-10-04 12:10	-1	0.0	0.0	0.0
21-10-04 12:20	-1	0.0	0.0	0.0
21-10-04 12:30	-1	0.0	0.0	0.0
21-10-04 12:40	-1	0.0	0.0	0.0
21-10-04 12:50	-1	0.0	0.0	0.0
21-10-04 13:00	-1	0.0	0.0	0.0
21-10-04 13:10	-1	0.0	0.0	0.0
21-10-04 13:20	-1	0.0	0.0	0.0
21-10-04 13:30	-1	0.0	0.0	0.0
21-10-04 13:40	-1	0.0	0.0	0.0
21-10-04 13:50	-1	0.0	0.0	0.0
21-10-04 14:00	-1	0.0	0.0	0.0
21-10-04 14:10	-1	0.0	0.0	0.0
21-10-04 14:20	-1	0.0	0.0	0.0
21-10-04 14:30	-1	0.0	0.0	0.0
21-10-04 14:40	-1	0.0	0.0	0.0
21-10-04 14:50	-1	0.8160000000000001	2.568	0.0
21-10-04 15:00	-1	4.392	1.3920000000000001	0.0
21-10-04 15:10	-1	0.504	0.0	0.0
21-10-04 15:20	-1	0.0	0.0	0.0
21-10-04 15:30	-1	2.808	0.0	0.0
21-10-04 15:40	-1	0.0	0.0	0.0
21-10-04 15:50	-1	0.0	0.0	0.0
21-10-04 16:00	-1	9.096	0.0	0.0
21-10-04 16:10	-1	0.264	0.0	0.0
21-10-04 16:20	-1	0.0	0.0	0.0
21-10-04 16:30	-1	0.0	0.0	0.0
21-10-04 16:40	-1	0.0	0.0	0.0
21-10-04 16:50	-1	0.0	0.0	0.0
21-10-04 17:00	-1	0.0	0.0	0.768
21-10-04 17:10	-1	0.0	0.0	0.16799999999999998
21-10-04 17:20	-1	2.8560000000000003	0.0	0.0
21-10-04 17:30	-1	0.0	0.0	0.0
21-10-04 17:40	-1	0.0	0.0	0.0
21-10-04 17:50	-1	0.0	0.0	0.0
21-10-04 18:00	-1	0.0	0.0	0.0
21-10-04 18:10	-1	3.6	4.696	0.0
21-10-04 18:20	-1	0.0	6.8	0.048
21-10-04 18:30	-1	0.0	0.0	0.0
21-10-04 18:40	-1	0.12	0.0	0.0
21-10-04 18:50	-1	0.0	0.0	0.0
21-10-04 19:00	-1	0.12	0.0	0.0
21-10-04 19:10	-1	0.144	0.24	0.16799999999999998
21-10-04 19:20	-1	0.0	12.984	0.672
21-10-04 19:30	-1	0.0	0.0	0.8400000000000001
21-10-04 19:40	-1	0.0	0.0	0.0
21-10-04 19:50	-1	0.0	0.0	0.0
21-10-04 20:00	-1	0.0	0.0	0.0
21-10-04 20:10	-1	0.0	0.0	0.0
21-10-04 20:20	-1	0.0	1.7280000000000002	0.0
21-10-04 20:30	-1	0.0	4.056	0.0
21-10-04 20:40	-1	2.496	0.192	0.0
21-10-04 20:50	-1	0.24	0.0	2.5200000000000005
21-10-04 21:00	-1	0.696	3.6480000000000006	2.136
21-10-04 21:10	-1	1.224	0.0	25.408
21-10-04 21:20	-1	0.0	0.0	2.6719999999999997
21-10-04 21:30	-1	0.0	0.312	0.192
21-10-04 21:40	-1	0.0	0.0	0.0
21-10-04 21:50	-1	0.0	9.744	0.0
21-10-04 22:00	-1	2.976	1.6799999999999997	0.0
21-10-04 22:10	-1	0.0	0.0	0.0
21-10-04 22:20	-1	0.0	0.0	0.0
21-10-04 22:30	-1	0.0	1.416	0.0
21-10-04 22:40	-1	0.45600000000000007	2.472	12.336000000000002
21-10-04 22:50	-1	3.096	2.304	0.792
21-10-04 23:00	-1	0.0	1.1280000000000001	0.8160000000000001
21-10-04 23:10	-1	0.45600000000000007	0.48	0.21600000000000003
21-10-04 23:20	-1	0.504	2.808	0.576
21-10-04 23:30	-1	1.9919999999999998	1.6079999999999999	3.7439999999999998
21-10-04 23:40	-1	16.048000000000002	0.5279999999999999	4.776000000000001
21-10-04 23:50	-1	1.592	0.8399999999999999	0.0
21-10-05 00:00	-1	0.264	1.7760000000000002	0.624
21-10-05 00:10	-1	1.104	0.0	2.376
21-10-05 00:20	-1	0.144	0.96	1.1280000000000001
21-10-05 00:30	-1	0.5519999999999999	0.12	3.96
21-10-05 00:40	-1	0.6	5.232	1.272
21-10-05 00:50	-1	1.416	0.096	1.56
21-10-05 01:00	-1	3.4560000000000004	0.096	1.528
21-10-05 01:10	-1	0.21600000000000003	0.0	2.528
21-10-05 01:20	-1	0.48	0.0	0.0
21-10-05 01:30	-1	0.8400000000000001	0.384	0.0
21-10-05 01:40	-1	0.12	0.5519999999999999	4.296
21-10-05 01:50	-1	0.0	1.104	3.168
21-10-05 02:00	-1	2.064	0.0	1.2
21-10-05 02:10	-1	0.648	0.12	2.968
21-10-05 02:20	-1	1.752	3.216	5.5520000000000005
21-10-05 02:30	-1	2.616	0.024	0.0
21-10-05 02:40	-1	0.144	2.616	0.192
21-10-05 02:50	-1	0.12	3.024	0.0
21-10-05 03:00	-1	0.0	0.0	2.6160000000000005
21-10-05 03:10	-1	0.0	0.0	0.0
21-10-05 03:20	-1	0.312	0.0	4.6240000000000006
21-10-05 03:30	-1	0.0	0.0	24.056
21-10-05 03:40	-1	0.0	0.0	0.024
21-10-05 03:50	-1	0.0	0.0	0.0
21-10-05 04:00	-1	0.0	3.4560000000000004	15.624
21-10-05 04:10	-1	0.0	3.2640000000000002	0.0
21-10-05 04:20	-1	0.12	0.0	1.152
21-10-05 04:30	-1	0.0	0.0	0.96
21-10-05 04:40	-1	0.136	0.26399999999999996	0.144
21-10-05 04:50	-1	4.496	1.512	0.264
21-10-05 05:00	-1	0.0	3.312	0.0
21-10-05 05:10	-1	0.8160000000000001	0.984	0.12
21-10-05 05:20	-1	3.936	0.0	0.0
21-10-05 05:30	-1	0.0	0.0	0.0
21-10-05 05:40	-1	1.128	0.0	0.6
21-10-05 05:50	-1	0.0	0.744	0.0
21-10-05 06:00	-1	1.176	1.2959999999999998	0.48
21-10-05 06:10	-1	1.464	1.248	0.568
21-10-05 06:20	-1	0.552	2.8080000000000003	1.016
21-10-05 06:30	-1	0.048	1.7280000000000002	6.767999999999999
21-10-05 06:40	-1	0.672	0.21600000000000003	2.04
21-10-05 06:50	-1	0.12	0.0	0.0
21-10-05 07:00	0	1.44	0.0	0.0
21-10-05 07:10	0	0.744	0.0	0.0
21-10-05 07:20	0	3.096	0.048	0.0
21-10-05 07:30	0	0.0	0.0	0.0
21-10-05 07:40	0	0.0	0.0	0.0
21-10-05 07:50	0	0.0	0.0	0.0
21-10-05 08:00	0	0.0	0.0	0.0
21-10-05 08:10	0	0.0	0.0	0.0
21-10-05 08:20	0	0.0	0.0	0.0
21-10-05 08:30	0	0.0	0.0	0.0
21-10-05 08:40	0	0.0	0.0	0.0
21-10-05 08:50	0	0.0	0.0	0.0
21-10-05 09:00	0	0.0	0.0	0.0
21-10-05 09:10	0	0.0	0.0	0.0
21-10-05 09:20	0	0.0	0.0	0.0
21-10-05 09:30	0	0.6	0.0	0.0
21-10-05 09:40	0	1.44	0.0	0.36
21-10-05 09:50	0	0.0	0.0	0.0
21-10-05 10:00	0	0.0	0.0	0.0
21-10-05 10:10	0	0.0	0.0	0.0
21-10-05 10:20	0	0.0	0.0	0.0
21-10-05 10:30	0	7.464	1.344	1.2
21-10-05 10:40	0	1.2	0.0	1.3199999999999998
21-10-05 10:50	0	0.984	0.40800000000000003	0.0
21-10-05 11:00	0	0.288	0.312	0.0
21-10-05 11:10	0	0.744	0.192	1.7760000000000002
21-10-05 11:20	0	0.8880000000000001	0.0	0.288
21-10-05 11:30	0	0.0	2.16	0.0
21-10-05 11:40	0	0.0	0.0	0.8400000000000001
21-10-05 11:50	0	0.0	0.36	0.144
21-10-05 12:00	0	0.0	0.0	0.36
21-10-05 12:10	0	0.0	0.16799999999999998	0.0
21-10-05 12:20	0	1.176	0.0	1.536
21-10-05 12:30	0	1.296	0.6719999999999999	2.664
21-10-05 12:40	0	0.0	0.0	0.40800000000000003
21-10-05 12:50	0	0.0	0.072	0.45600000000000007
21-10-05 13:00	0	0.0	0.0	0.0
21-10-05 13:10	0	0.0	0.0	0.0
21-10-05 13:20	0	0.0	0.0	0.0
21-10-05 13:30	0	0.0	0.0	0.0
21-10-05 13:40	0	0.0	0.0	0.72
21-10-05 13:50	0	0.768	0.0	0.43200000000000005
21-10-05 14:00	0	0.0	0.0	0.096
21-10-05 14:10	0	0.0	0.0	0.0
21-10-05 14:20	0	0.0	0.0	0.0
21-10-05 14:30	0	0.0	0.0	0.0
21-10-05 14:40	0	3.1439999999999997	0.0	0.0
21-10-05 14:50	0	0.072	0.0	0.0
21-10-05 15:00	0	0.0	0.0	0.0
21-10-05 15:10	0	0.0	0.0	0.0
21-10-05 15:20	0	0.0	0.0	0.0
21-10-05 15:30	0	0.0	0.12	0.744
21-10-05 15:40	0	1.44	0.144	1.848
21-10-05 15:50	0	0.0	0.0	0.0
21-10-05 16:00	0	0.0	0.0	0.0
21-10-05 16:10	0	0.0	0.0	0.0
21-10-05 16:20	0	0.0	0.0	0.0
21-10-05 16:30	0	0.0	0.0	0.0
21-10-05 16:40	0	0.0	0.0	0.0
21-10-05 16:50	0	0.0	0.0	0.0
21-10-05 17:00	0	0.0	8.904	0.0
21-10-05 17:10	0	0.288	1.92	0.0
21-10-05 17:20	0	0.0	0.0	0.0
21-10-05 17:30	0	0.0	0.0	0.0
21-10-05 17:40	0	0.0	0.0	0.0
21-10-05 17:50	0	0.0	0.0	0.0
21-10-05 18:00	0	0.0	0.0	0.0
21-10-05 18:10	0	0.0	0.0	0.0
21-10-05 18:20	0	0.0	0.0	0.0
21-10-05 18:30	0	0.0	0.36	0.0
21-10-05 18:40	0	0.0	8.52	2.568
21-10-05 18:50	0	0.312	5.736	4.488
21-10-05 19:00	0	0.0	1.7760000000000002	0.096
21-10-05 19:10	0	2.04	0.0	0.0
21-10-05 19:20	0	2.112	2.9280000000000004	1.7759999999999998
21-10-05 19:30	0	2.04	4.32	6.024
21-10-05 19:40	0	0.0	2.52	0.8400000000000001
21-10-05 19:50	0	0.16799999999999998	0.696	3.7920000000000003
21-10-05 20:00	0	0.0	0.0	0.0
21-10-05 20:10	0	0.72	0.0	0.0
21-10-05 20:20	0	0.0	0.0	0.0
21-10-05 20:30	0	0.0	2.1119999999999997	0.0
21-10-05 20:40	0	0.0	0.072	0.12
21-10-05 20:50	0	0.552	0.0	0.0
21-10-05 21:00	0	0.0	0.0	0.0
21-10-05 21:10	0	0.792	0.0	0.0
21-10-05 21:20	0	0.21600000000000003	0.0	0.0
21-10-05 21:30	0	0.0	0.0	0.0
21-10-05 21:40	0	0.0	0.0	0.0
21-10-05 21:50	0	0.0	0.0	0.0
21-10-05 22:00	0	0.0	0.0	0.0
21-10-05 22:10	0	0.12	0.072	0.0
21-10-05 22:20	0	0.0	0.0	1.224
21-10-05 22:30	0	0.8400000000000001	0.8880000000000001	4.92
21-10-05 22:40	0	1.248	4.968	0.792
21-10-05 22:50	0	0.0	1.1440000000000001	0.024
21-10-05 23:00	0	2.928	3.728	2.424
21-10-05 23:10	0	1.7759999999999998	0.288	3.8400000000000007
21-10-05 23:20	0	0.8640000000000001	3.936	1.104
21-10-05 23:30	0	3.5520000000000005	2.088	1.464
21-10-05 23:40	0	0.144	1.6560000000000001	1.752
21-10-05 23:50	0	1.6800000000000002	0.984	0.624
21-10-06 00:00	0	3.3600000000000003	0.288	0.0
21-10-06 00:10	0	1.7759999999999998	3.408	3.624
21-10-06 00:20	0	0.12	2.328	0.0
21-10-06 00:30	0	1.032	0.36	0.624
21-10-06 00:40	0	0.552	0.96	0.9600000000000002
21-10-06 00:50	0	0.288	0.504	0.6
21-10-06 01:00	0	0.24	0.26399999999999996	1.224
21-10-06 01:10	0	1.2	0.024	0.624
21-10-06 01:20	0	0.984	0.9360000000000002	3.12
21-10-06 01:30	0	0.192	0.0	2.2800000000000002
21-10-06 01:40	0	0.024	0.72	0.0
21-10-06 01:50	0	0.792	1.08	3.072
21-10-06 02:00	0	0.792	2.8560000000000003	1.8
21-10-06 02:10	0	3.528	0.048	1.024
21-10-06 02:20	0	0.0	0.0	2.96
21-10-06 02:30	0	2.424	0.6	1.416
21-10-06 02:40	0	0.45600000000000007	1.0559999999999998	0.12
21-10-06 02:50	0	3.144	2.376	0.9359999999999999
21-10-06 03:00	0	0.21600000000000003	3.912	2.3280000000000003
21-10-06 03:10	0	1.512	0.0	0.288
21-10-06 03:20	0	1.0559999999999998	0.576	0.696
21-10-06 03:30	0	0.72	0.0	0.24
21-10-06 03:40	0	1.512	0.0	2.712
21-10-06 03:50	0	0.24	0.0	0.096
21-10-06 04:00	0	0.0	0.0	0.0
21-10-06 04:10	0	0.0	0.0	0.0
21-10-06 04:20	0	0.21600000000000003	0.0	1.416
21-10-06 04:30	0	0.0	0.0	0.5519999999999999
21-10-06 04:40	0	0.0	3.504	0.72
21-10-06 04:50	0	0.0	2.208	0.048
21-10-06 05:00	0	0.0	0.0	0.0
21-10-06 05:10	0	0.0	0.0	0.0
21-10-06 05:20	0	0.0	0.0	0.0
21-10-06 05:30	0	0.0	2.16	0.0
21-10-06 05:40	0	1.512	0.48	0.0
21-10-06 05:50	0	0.26399999999999996	0.40800000000000003	0.0
21-10-06 06:00	0	0.26399999999999996	6.144	0.0
21-10-06 06:10	0	0.144	0.21600000000000003	0.528
21-10-06 06:20	0	0.984	1.512	0.40800000000000003
21-10-06 06:30	0	2.04	0.48	1.584
21-10-06 06:40	0	1.624	0.144	0.21600000000000003
21-10-06 06:50	0	0.992	0.0	0.48
21-10-06 07:00	1	0.0	0.0	0.0
21-10-06 07:10	1	0.0	0.0	0.0
21-10-06 07:20	1	0.0	0.0	0.0
21-10-06 07:30	1	0.0	0.0	0.0
21-10-06 07:40	1	0.0	0.0	0.0
21-10-06 07:50	1	0.0	0.0	0.0
21-10-06 08:00	1	0.0	0.0	0.0
21-10-06 08:10	1	0.0	0.0	0.0
21-10-06 08:20	1	0.0	0.0	0.0
21-10-06 08:30	1	0.0	0.0	0.0
21-10-06 08:40	1	0.0	0.0	0.0
21-10-06 08:50	1	0.0	0.0	0.0
21-10-06 09:00	1	0.0	0.0	0.0
21-10-06 09:10	1	0.0	0.0	0.0
21-10-06 09:20	1	0.0	0.0	0.0
21-10-06 09:30	1	0.0	0.0	0.0
21-10-06 09:40	1	0.0	0.0	0.0
21-10-06 09:50	1	0.0	0.0	0.0
21-10-06 10:00	1	0.288	0.504	0.45599999999999996
21-10-06 10:10	1	2.04	0.048	5.008
21-10-06 10:20	1	1.704	2.16	3.272
21-10-06 10:30	1	0.0	1.56	1.2959999999999998
21-10-06 10:40	1	0.312	3.12	1.56
21-10-06 10:50	1	0.0	0.384	4.392
21-10-06 11:00	1	1.128	0.0	2.808
21-10-06 11:10	1	0.0	0.0	0.0
21-10-06 11:20	1	0.0	0.0	0.0
21-10-06 11:30	1	0.0	0.0	0.0
21-10-06 11:40	1	0.0	0.0	0.0
21-10-06 11:50	1	0.0	0.0	0.0
21-10-06 12:00	1	0.0	0.0	0.0
21-10-06 12:10	1	0.0	0.0	0.0
21-10-06 12:20	1	0.0	0.0	0.0
21-10-06 12:30	1	0.0	0.0	0.0
21-10-06 12:40	1	0.0	0.0	0.0
21-10-06 12:50	1	0.0	0.0	0.0
21-10-06 13:00	1	0.0	0.0	0.0
21-10-06 13:10	1	0.0	0.0	0.0
21-10-06 13:20	1	0.0	0.0	0.0
21-10-06 13:30	1	0.0	0.0	0.0
21-10-06 13:40	1	0.0	0.0	0.0
21-10-06 13:50	1	0.0	0.0	0.0
21-10-06 14:00	1	0.0	0.0	0.0
21-10-06 14:10	1	0.0	0.0	0.0
21-10-06 14:20	1	0.0	0.0	0.0
21-10-06 14:30	1	0.0	0.0	0.0
21-10-06 14:40	1	0.0	0.0	0.43200000000000005
21-10-06 14:50	1	0.0	0.0	0.0
21-10-06 15:00	1	0.0	0.0	0.0
21-10-06 15:10	1	0.0	0.0	0.0
21-10-06 15:20	1	0.0	0.0	0.0
21-10-06 15:30	1	0.0	0.0	0.0
21-10-06 15:40	1	0.312	0.0	0.0
21-10-06 15:50	1	0.21600000000000003	0.0	0.0
21-10-06 16:00	1	0.0	0.0	0.0
21-10-06 16:10	1	0.0	0.0	0.0
21-10-06 16:20	1	0.0	0.0	0.0
21-10-06 16:30	1	0.0	0.0	0.0
21-10-06 16:40	1	0.0	0.0	0.24
21-10-06 16:50	1	0.0	0.576	0.096
21-10-06 17:00	1	0.0	0.0	0.0
21-10-06 17:10	1	0.0	0.0	0.0
21-10-06 17:20	1	1.3679999999999999	0.0	0.0
21-10-06 17:30	1	0.0	0.24	0.0
21-10-06 17:40	1	0.0	0.0	0.0
21-10-06 17:50	1	0.0	0.0	0.0
21-10-06 18:00	1	0.0	0.0	0.0
21-10-06 18:10	1	0.0	0.0	0.0
21-10-06 18:20	1	0.0	0.0	0.0
21-10-06 18:30	1	0.0	0.0	0.0
21-10-06 18:40	1	0.0	0.0	0.0
21-10-06 18:50	1	0.0	0.0	0.0
21-10-06 19:00	1	3.528	3.9120000000000004	0.096
21-10-06 19:10	1	0.43200000000000005	2.952	1.056
21-10-06 19:20	1	0.288	3.8160000000000003	3.624
21-10-06 19:30	1	0.12	3.624	1.224
21-10-06 19:40	1	0.0	0.0	0.0
21-10-06 19:50	1	0.0	0.0	0.0
21-10-06 20:00	1	0.0	0.0	0.0
21-10-06 20:10	1	0.0	0.0	0.0
21-10-06 20:20	1	0.0	0.0	0.0
21-10-06 20:30	1	0.0	0.0	0.0
21-10-06 20:40	1	1.9440000000000002	0.072	0.0
21-10-06 20:50	1	0.9	0.0	3.81
21-10-06 21:00	1	not_recorded	not_recorded	not_recorded
21-10-06 21:10	1	not_recorded	not_recorded	not_recorded
21-10-06 21:20	1	not_recorded	not_recorded	not_recorded
21-10-06 21:30	1	not_recorded	not_recorded	not_recorded
21-10-06 21:40	1	not_recorded	not_recorded	not_recorded
21-10-06 21:50	1	not_recorded	not_recorded	not_recorded
21-10-06 22:00	1	not_recorded	not_recorded	not_recorded
21-10-06 22:10	1	not_recorded	not_recorded	not_recorded
21-10-06 22:20	1	not_recorded	not_recorded	not_recorded
21-10-06 22:30	1	not_recorded	not_recorded	not_recorded
21-10-06 22:40	1	not_recorded	not_recorded	not_recorded
21-10-06 22:50	1	not_recorded	not_recorded	not_recorded
21-10-06 23:00	1	not_recorded	not_recorded	not_recorded
21-10-06 23:10	1	not_recorded	not_recorded	not_recorded
21-10-06 23:20	1	not_recorded	not_recorded	not_recorded
21-10-06 23:30	1	not_recorded	not_recorded	not_recorded
21-10-06 23:40	1	not_recorded	not_recorded	not_recorded
21-10-06 23:50	1	not_recorded	not_recorded	not_recorded
21-10-07 00:00	1	not_recorded	not_recorded	not_recorded
21-10-07 00:10	1	not_recorded	not_recorded	not_recorded
21-10-07 00:20	1	not_recorded	not_recorded	not_recorded
21-10-07 00:30	1	not_recorded	not_recorded	not_recorded
21-10-07 00:40	1	not_recorded	not_recorded	not_recorded
21-10-07 00:50	1	not_recorded	not_recorded	not_recorded
21-10-07 01:00	1	not_recorded	not_recorded	not_recorded
21-10-07 01:10	1	not_recorded	not_recorded	not_recorded
21-10-07 01:20	1	not_recorded	not_recorded	not_recorded
21-10-07 01:30	1	not_recorded	not_recorded	not_recorded
21-10-07 01:40	1	not_recorded	not_recorded	not_recorded
21-10-07 01:50	1	not_recorded	not_recorded	not_recorded
21-10-07 02:00	1	not_recorded	not_recorded	not_recorded
21-10-07 02:10	1	not_recorded	not_recorded	not_recorded
21-10-07 02:20	1	not_recorded	not_recorded	not_recorded
21-10-07 02:30	1	not_recorded	not_recorded	not_recorded
21-10-07 02:40	1	not_recorded	not_recorded	not_recorded
21-10-07 02:50	1	not_recorded	not_recorded	not_recorded
21-10-07 03:00	1	not_recorded	not_recorded	not_recorded
21-10-07 03:10	1	not_recorded	not_recorded	not_recorded
21-10-07 03:20	1	not_recorded	not_recorded	not_recorded
21-10-07 03:30	1	not_recorded	not_recorded	not_recorded
21-10-07 03:40	1	not_recorded	not_recorded	not_recorded
21-10-07 03:50	1	not_recorded	not_recorded	not_recorded
21-10-07 04:00	1	not_recorded	not_recorded	not_recorded
21-10-07 04:10	1	not_recorded	not_recorded	not_recorded
21-10-07 04:20	1	not_recorded	not_recorded	not_recorded
21-10-07 04:30	1	not_recorded	not_recorded	not_recorded
21-10-07 04:40	1	not_recorded	not_recorded	not_recorded
21-10-07 04:50	1	not_recorded	not_recorded	not_recorded
21-10-07 05:00	1	not_recorded	not_recorded	not_recorded
21-10-07 05:10	1	not_recorded	not_recorded	not_recorded
21-10-07 05:20	1	not_recorded	not_recorded	not_recorded
21-10-07 05:30	1	not_recorded	not_recorded	not_recorded
21-10-07 05:40	1	not_recorded	not_recorded	not_recorded
21-10-07 05:50	1	not_recorded	not_recorded	not_recorded
21-10-07 06:00	1	not_recorded	not_recorded	not_recorded
21-10-07 06:10	1	not_recorded	not_recorded	not_recorded
21-10-07 06:20	1	not_recorded	not_recorded	not_recorded
21-10-07 06:30	1	not_recorded	not_recorded	not_recorded
21-10-07 06:40	1	not_recorded	not_recorded	not_recorded
21-10-07 06:50	1	not_recorded	not_recorded	not_recorded
