# Supplementary material for: Rodent home cage monitoring for preclinical safety pharmacology assessment: results of a multi-company validation evaluating nonclinical and clinical data from three compounds
Source: Front Toxicol. 2025 Nov 5;7:1655330. doi: 10.3389/ftox.2025.1655330 (PMC12626872; doi:10.3389/ftox.2025.1655330)
Supplement: Supplementary file 1 [file DataSheet1.zip › AZ/AZ_Drinking_028_Cage-2.csv]

timestamp	day_index	985141003627887	985141003627888	985141003627889
21-10-11 07:00	-4	not_recorded	not_recorded	not_recorded
21-10-11 07:10	-4	not_recorded	not_recorded	not_recorded
21-10-11 07:20	-4	not_recorded	not_recorded	not_recorded
21-10-11 07:30	-4	not_recorded	not_recorded	not_recorded
21-10-11 07:40	-4	not_recorded	not_recorded	not_recorded
21-10-11 07:50	-4	not_recorded	not_recorded	not_recorded
21-10-11 08:00	-4	not_recorded	not_recorded	not_recorded
21-10-11 08:10	-4	not_recorded	not_recorded	not_recorded
21-10-11 08:20	-4	not_recorded	not_recorded	not_recorded
21-10-11 08:30	-4	not_recorded	not_recorded	not_recorded
21-10-11 08:40	-4	not_recorded	not_recorded	not_recorded
21-10-11 08:50	-4	not_recorded	not_recorded	not_recorded
21-10-11 09:00	-4	not_recorded	not_recorded	not_recorded
21-10-11 09:10	-4	not_recorded	not_recorded	not_recorded
21-10-11 09:20	-4	not_recorded	not_recorded	not_recorded
21-10-11 09:30	-4	not_recorded	not_recorded	not_recorded
21-10-11 09:40	-4	not_recorded	not_recorded	not_recorded
21-10-11 09:50	-4	not_recorded	not_recorded	not_recorded
21-10-11 10:00	-4	not_recorded	not_recorded	not_recorded
21-10-11 10:10	-4	not_recorded	not_recorded	not_recorded
21-10-11 10:20	-4	not_recorded	not_recorded	not_recorded
21-10-11 10:30	-4	0.48	0.0	1.92
21-10-11 10:40	-4	1.6800000000000002	0.12	1.176
21-10-11 10:50	-4	0.9120000000000001	3.768	0.12
21-10-11 11:00	-4	0.792	2.064	1.08
21-10-11 11:10	-4	0.16799999999999998	0.012	1.9920000000000002
21-10-11 11:20	-4	0.0	1.8359999999999999	0.12
21-10-11 11:30	-4	0.0	0.0	0.0
21-10-11 11:40	-4	0.0	0.0	0.0
21-10-11 11:50	-4	0.0	0.0	0.0
21-10-11 12:00	-4	0.0	0.0	0.0
21-10-11 12:10	-4	0.6	0.0	0.0
21-10-11 12:20	-4	1.32	0.0	0.0
21-10-11 12:30	-4	0.36	0.43200000000000005	0.0
21-10-11 12:40	-4	0.0	0.0	0.0
21-10-11 12:50	-4	0.0	0.0	0.0
21-10-11 13:00	-4	0.0	0.0	0.0
21-10-11 13:10	-4	0.0	0.0	0.0
21-10-11 13:20	-4	0.0	0.0	0.0
21-10-11 13:30	-4	0.0	0.0	0.0
21-10-11 13:40	-4	0.0	0.0	0.0
21-10-11 13:50	-4	0.048	0.0	0.0
21-10-11 14:00	-4	0.0	0.0	0.0
21-10-11 14:10	-4	0.0	0.0	0.0
21-10-11 14:20	-4	0.0	0.0	0.0
21-10-11 14:30	-4	0.0	0.0	0.0
21-10-11 14:40	-4	0.0	0.0	0.0
21-10-11 14:50	-4	0.0	0.08399999999999999	0.36
21-10-11 15:00	-4	0.0	0.22800000000000004	0.0
21-10-11 15:10	-4	0.0	0.16799999999999998	0.43200000000000005
21-10-11 15:20	-4	0.0	0.0	0.0
21-10-11 15:30	-4	0.0	0.0	0.0
21-10-11 15:40	-4	0.0	0.0	0.0
21-10-11 15:50	-4	0.0	0.0	0.0
21-10-11 16:00	-4	3.1439999999999997	0.0	0.0
21-10-11 16:10	-4	0.072	0.8160000000000001	0.0
21-10-11 16:20	-4	0.0	0.0	0.0
21-10-11 16:30	-4	0.0	0.0	0.0
21-10-11 16:40	-4	0.0	0.0	0.0
21-10-11 16:50	-4	0.0	0.0	0.0
21-10-11 17:00	-4	0.048	0.0	0.0
21-10-11 17:10	-4	1.536	1.416	0.0
21-10-11 17:20	-4	0.12	0.0	0.0
21-10-11 17:30	-4	0.0	0.0	0.0
21-10-11 17:40	-4	0.0	0.0	0.0
21-10-11 17:50	-4	0.0	0.0	0.0
21-10-11 18:00	-4	0.0	0.0	0.0
21-10-11 18:10	-4	0.0	0.0	0.0
21-10-11 18:20	-4	0.0	0.0	0.16799999999999998
21-10-11 18:30	-4	0.0	0.0	4.151999999999999
21-10-11 18:40	-4	0.0	0.0	0.0
21-10-11 18:50	-4	0.0	0.0	0.0
21-10-11 19:00	-4	1.608	0.0	5.784
21-10-11 19:10	-4	0.6479999999999999	0.0	0.6
21-10-11 19:20	-4	0.576	2.496	0.096
21-10-11 19:30	-4	0.8160000000000001	0.16799999999999998	0.12
21-10-11 19:40	-4	0.0	0.0	0.0
21-10-11 19:50	-4	0.0	0.0	0.0
21-10-11 20:00	-4	0.0	0.0	0.0
21-10-11 20:10	-4	0.0	0.528	0.0
21-10-11 20:20	-4	3.144	0.072	0.0
21-10-11 20:30	-4	0.0	0.0	0.0
21-10-11 20:40	-4	1.512	0.0	0.0
21-10-11 20:50	-4	0.24	0.0	0.0
21-10-11 21:00	-4	0.0	0.0	0.0
21-10-11 21:10	-4	0.0	0.0	0.0
21-10-11 21:20	-4	0.5519999999999999	0.0	0.0
21-10-11 21:30	-4	0.16799999999999998	0.0	0.0
21-10-11 21:40	-4	1.8960000000000001	0.0	0.0
21-10-11 21:50	-4	0.0	0.8400000000000001	5.4719999999999995
21-10-11 22:00	-4	0.0	1.032	0.06
21-10-11 22:10	-4	0.0	4.104	2.4360000000000004
21-10-11 22:20	-4	0.0	0.072	0.0
21-10-11 22:30	-4	0.0	0.0	0.24
21-10-11 22:40	-4	0.0	0.0	0.24
21-10-11 22:50	-4	2.568	0.9120000000000001	0.8160000000000001
21-10-11 23:00	-4	0.552	0.0	3.3839999999999995
21-10-11 23:10	-4	0.0	0.0	0.0
21-10-11 23:20	-4	0.0	0.40800000000000003	0.0
21-10-11 23:30	-4	0.12	0.0	2.16
21-10-11 23:40	-4	1.6560000000000001	0.0	0.0
21-10-11 23:50	-4	0.0	0.0	0.0
21-10-12 00:00	-4	3.024	0.0	1.848
21-10-12 00:10	-4	0.8160000000000001	0.9359999999999999	1.2
21-10-12 00:20	-4	0.8160000000000001	1.272	0.0
21-10-12 00:30	-4	0.0	4.392	1.488
21-10-12 00:40	-4	0.576	0.072	0.0
21-10-12 00:50	-4	0.744	0.9120000000000001	0.0
21-10-12 01:00	-4	0.45600000000000007	0.0	0.0
21-10-12 01:10	-4	0.0	0.0	1.152
21-10-12 01:20	-4	12.352	0.0	0.048
21-10-12 01:30	-4	3.368	0.0	3.12
21-10-12 01:40	-4	2.04	0.0	3.912
21-10-12 01:50	-4	9.288	0.312	0.0
21-10-12 02:00	-4	0.0	2.232	0.0
21-10-12 02:10	-4	7.223999999999999	0.0	16.488
21-10-12 02:20	-4	6.168	0.0	0.96
21-10-12 02:30	-4	0.0	0.0	0.144
21-10-12 02:40	-4	0.33599999999999997	3.936	1.264
21-10-12 02:50	-4	0.21600000000000003	0.0	0.8
21-10-12 03:00	-4	0.33599999999999997	5.904	1.752
21-10-12 03:10	-4	0.12	5.496	1.104
21-10-12 03:20	-4	0.0	0.0	0.0
21-10-12 03:30	-4	0.0	0.0	0.0
21-10-12 03:40	-4	0.0	0.0	0.0
21-10-12 03:50	-4	0.0	0.0	0.0
21-10-12 04:00	-4	0.36	0.0	0.0
21-10-12 04:10	-4	0.0	2.304	0.0
21-10-12 04:20	-4	0.0	2.448	0.0
21-10-12 04:30	-4	0.0	0.792	0.0
21-10-12 04:40	-4	0.0	4.704	0.0
21-10-12 04:50	-4	0.096	1.584	2.7359999999999998
21-10-12 05:00	-4	0.384	0.12	4.824
21-10-12 05:10	-4	9.912	0.0	0.16799999999999998
21-10-12 05:20	-4	1.92	0.0	0.0
21-10-12 05:30	-4	0.792	0.0	0.0
21-10-12 05:40	-4	5.064	1.176	2.112
21-10-12 05:50	-4	10.848	1.104	0.24
21-10-12 06:00	-4	0.16799999999999998	0.16799999999999998	0.0
21-10-12 06:10	-4	0.0	0.144	0.0
21-10-12 06:20	-4	0.0	0.0	0.0
21-10-12 06:30	-4	0.0	0.0	0.0
21-10-12 06:40	-4	2.112	0.0	0.0
21-10-12 06:50	-4	0.0	0.264	0.0
21-10-12 07:00	-3	0.45600000000000007	0.0	0.384
21-10-12 07:10	-3	0.0	0.0	0.0
21-10-12 07:20	-3	0.0	0.0	0.0
21-10-12 07:30	-3	0.048	0.0	0.0
21-10-12 07:40	-3	0.0	0.0	0.0
21-10-12 07:50	-3	0.0	0.0	0.0
21-10-12 08:00	-3	0.0	0.0	0.0
21-10-12 08:10	-3	0.0	0.0	0.0
21-10-12 08:20	-3	0.0	0.0	0.0
21-10-12 08:30	-3	0.0	0.0	0.0
21-10-12 08:40	-3	0.0	0.0	0.0
21-10-12 08:50	-3	0.0	0.0	0.0
21-10-12 09:00	-3	0.0	0.0	0.0
21-10-12 09:10	-3	0.0	0.12	0.0
21-10-12 09:20	-3	0.192	0.0	0.0
21-10-12 09:30	-3	0.8640000000000001	0.768	0.0
21-10-12 09:40	-3	0.0	0.024	0.0
21-10-12 09:50	-3	0.0	0.0	0.0
21-10-12 10:00	-3	0.0	0.0	0.0
21-10-12 10:10	-3	0.0	0.0	0.0
21-10-12 10:20	-3	0.40800000000000003	0.16799999999999998	0.33599999999999997
21-10-12 10:30	-3	0.0	0.096	2.904
21-10-12 10:40	-3	0.0	0.0	0.0
21-10-12 10:50	-3	0.0	1.2959999999999998	1.704
21-10-12 11:00	-3	0.0	0.048	1.6800000000000002
21-10-12 11:10	-3	0.0	0.0	0.0
21-10-12 11:20	-3	0.0	0.0	0.0
21-10-12 11:30	-3	0.0	0.0	0.0
21-10-12 11:40	-3	0.0	0.0	0.0
21-10-12 11:50	-3	0.0	0.072	0.0
21-10-12 12:00	-3	0.0	8.952000000000002	0.0
21-10-12 12:10	-3	0.0	3.696	0.0
21-10-12 12:20	-3	0.0	3.72	0.0
21-10-12 12:30	-3	1.152	0.16799999999999998	0.0
21-10-12 12:40	-3	2.808	0.0	0.0
21-10-12 12:50	-3	1.128	0.0	0.0
21-10-12 13:00	-3	0.0	0.0	0.0
21-10-12 13:10	-3	0.0	0.048	0.0
21-10-12 13:20	-3	0.0	0.0	0.0
21-10-12 13:30	-3	0.0	0.0	0.0
21-10-12 13:40	-3	0.0	0.0	0.0
21-10-12 13:50	-3	0.0	0.072	0.0
21-10-12 14:00	-3	0.0	0.0	0.0
21-10-12 14:10	-3	0.0	0.0	0.0
21-10-12 14:20	-3	0.0	0.0	0.0
21-10-12 14:30	-3	0.0	0.0	0.0
21-10-12 14:40	-3	0.6479999999999999	0.792	0.0
21-10-12 14:50	-3	0.0	0.40800000000000003	0.48
21-10-12 15:00	-3	0.0	1.032	0.0
21-10-12 15:10	-3	0.0	0.0	0.0
21-10-12 15:20	-3	0.0	0.0	0.0
21-10-12 15:30	-3	0.0	0.0	0.0
21-10-12 15:40	-3	0.0	0.0	0.0
21-10-12 15:50	-3	0.0	0.0	0.0
21-10-12 16:00	-3	0.0	0.0	0.0
21-10-12 16:10	-3	0.0	0.0	0.0
21-10-12 16:20	-3	0.096	0.0	0.0
21-10-12 16:30	-3	0.0	0.0	0.0
21-10-12 16:40	-3	0.6719999999999999	0.0	0.0
21-10-12 16:50	-3	3.336	0.024	0.0
21-10-12 17:00	-3	1.8240000000000003	0.0	0.0
21-10-12 17:10	-3	0.312	0.0	0.0
21-10-12 17:20	-3	0.0	0.0	0.0
21-10-12 17:30	-3	0.0	0.0	0.0
21-10-12 17:40	-3	0.0	0.0	0.0
21-10-12 17:50	-3	0.0	0.0	0.0
21-10-12 18:00	-3	0.0	0.0	0.0
21-10-12 18:10	-3	0.0	0.0	0.0
21-10-12 18:20	-3	0.0	0.0	0.0
21-10-12 18:30	-3	0.0	0.0	0.0
21-10-12 18:40	-3	0.0	0.0	0.0
21-10-12 18:50	-3	0.0	0.0	0.0
21-10-12 19:00	-3	0.0	0.0	0.0
21-10-12 19:10	-3	0.0	3.144	0.0
21-10-12 19:20	-3	4.248	3.6	0.0
21-10-12 19:30	-3	0.0	0.0	0.0
21-10-12 19:40	-3	1.224	0.0	0.0
21-10-12 19:50	-3	0.0	0.0	0.0
21-10-12 20:00	-3	0.624	0.0	0.0
21-10-12 20:10	-3	0.0	0.0	0.0
21-10-12 20:20	-3	2.7600000000000002	0.0	4.008
21-10-12 20:30	-3	0.0	0.0	0.0
21-10-12 20:40	-3	0.0	0.0	0.576
21-10-12 20:50	-3	0.0	0.096	0.0
21-10-12 21:00	-3	3.9120000000000004	0.0	0.0
21-10-12 21:10	-3	0.288	0.696	2.832
21-10-12 21:20	-3	0.0	0.16799999999999998	2.616
21-10-12 21:30	-3	1.584	0.0	0.0
21-10-12 21:40	-3	3.5519999999999996	0.0	0.0
21-10-12 21:50	-3	1.6800000000000002	0.144	0.192
21-10-12 22:00	-3	0.0	0.6	0.6719999999999999
21-10-12 22:10	-3	0.0	0.0	0.144
21-10-12 22:20	-3	0.21600000000000003	0.0	0.16799999999999998
21-10-12 22:30	-3	0.648	0.48	1.176
21-10-12 22:40	-3	1.512	1.416	0.8880000000000001
21-10-12 22:50	-3	0.504	3.528	0.0
21-10-12 23:00	-3	0.0	0.0	0.0
21-10-12 23:10	-3	0.0	6.0	0.0
21-10-12 23:20	-3	0.0	0.0	0.0
21-10-12 23:30	-3	0.0	0.12	3.432
21-10-12 23:40	-3	0.0	1.44	0.0
21-10-12 23:50	-3	0.0	0.0	0.0
21-10-13 00:00	-3	1.1280000000000001	0.0	0.0
21-10-13 00:10	-3	0.43200000000000005	0.072	0.0
21-10-13 00:20	-3	0.0	0.0	0.16799999999999998
21-10-13 00:30	-3	0.0	1.848	3.3120000000000003
21-10-13 00:40	-3	0.0	0.0	4.608
21-10-13 00:50	-3	1.9920000000000002	0.0	0.0
21-10-13 01:00	-3	0.0	0.0	3.5759999999999996
21-10-13 01:10	-3	0.384	0.0	1.308
21-10-13 01:20	-3	0.0	0.0	0.6359999999999999
21-10-13 01:30	-3	3.624	0.0	2.712
21-10-13 01:40	-3	2.496	0.984	0.0
21-10-13 01:50	-3	4.151999999999999	0.0	0.0
21-10-13 02:00	-3	6.5040000000000004	0.0	0.0
21-10-13 02:10	-3	0.0	0.0	1.32
21-10-13 02:20	-3	0.0	2.664	0.048
21-10-13 02:30	-3	0.12	2.6879999999999997	1.6320000000000001
21-10-13 02:40	-3	0.5279999999999999	0.0	0.072
21-10-13 02:50	-3	0.45600000000000007	0.0	0.0
21-10-13 03:00	-3	4.392	0.0	0.768
21-10-13 03:10	-3	1.416	0.0	0.0
21-10-13 03:20	-3	0.0	0.0	0.0
21-10-13 03:30	-3	0.792	0.0	0.0
21-10-13 03:40	-3	0.0	0.0	0.0
21-10-13 03:50	-3	0.0	0.0	1.848
21-10-13 04:00	-3	0.0	0.288	10.128
21-10-13 04:10	-3	0.0	3.7800000000000002	1.224
21-10-13 04:20	-3	0.0	0.08399999999999999	2.808
21-10-13 04:30	-3	0.072	0.9120000000000001	5.88
21-10-13 04:40	-3	0.0	0.12	0.876
21-10-13 04:50	-3	4.008000000000001	0.0	1.02
21-10-13 05:00	-3	1.968	0.96	0.0
21-10-13 05:10	-3	2.688	2.712	0.096
21-10-13 05:20	-3	9.504000000000001	2.58	9.192
21-10-13 05:30	-3	0.672	2.604	1.8
21-10-13 05:40	-3	3.5040000000000004	0.0	0.0
21-10-13 05:50	-3	0.528	0.0	0.0
21-10-13 06:00	-3	0.0	0.504	2.04
21-10-13 06:10	-3	0.0	0.0	0.0
21-10-13 06:20	-3	0.0	0.0	2.352
21-10-13 06:30	-3	0.0	0.0	0.0
21-10-13 06:40	-3	0.096	0.0	0.0
21-10-13 06:50	-3	0.0	0.0	0.24
21-10-13 07:00	-2	0.0	0.72	0.4800000000000001
21-10-13 07:10	-2	0.0	0.0	0.0
21-10-13 07:20	-2	0.0	0.0	0.0
21-10-13 07:30	-2	0.0	0.0	0.0
21-10-13 07:40	-2	0.0	0.36	0.0
21-10-13 07:50	-2	0.0	0.0	0.0
21-10-13 08:00	-2	0.0	0.0	0.0
21-10-13 08:10	-2	0.0	0.0	0.0
21-10-13 08:20	-2	0.0	0.0	0.0
21-10-13 08:30	-2	0.0	0.0	0.0
21-10-13 08:40	-2	0.0	0.0	0.0
21-10-13 08:50	-2	0.0	0.0	0.0
21-10-13 09:00	-2	0.0	0.0	0.0
21-10-13 09:10	-2	0.0	0.0	0.0
21-10-13 09:20	-2	0.0	0.0	0.0
21-10-13 09:30	-2	0.0	0.0	0.0
21-10-13 09:40	-2	0.0	0.0	0.0
21-10-13 09:50	-2	0.0	0.0	0.0
21-10-13 10:00	-2	0.0	0.0	0.0
21-10-13 10:10	-2	0.072	0.0	1.704
21-10-13 10:20	-2	6.264	0.048	1.9440000000000002
21-10-13 10:30	-2	0.33599999999999997	0.0	1.236
21-10-13 10:40	-2	1.44	0.0	0.9720000000000001
21-10-13 10:50	-2	0.0	0.0	0.0
21-10-13 11:00	-2	2.712	0.0	0.0
21-10-13 11:10	-2	0.0	0.0	0.0
21-10-13 11:20	-2	0.288	0.12	0.0
21-10-13 11:30	-2	0.16799999999999998	0.0	0.36
21-10-13 11:40	-2	0.0	0.0	0.0
21-10-13 11:50	-2	0.0	0.0	0.0
21-10-13 12:00	-2	0.0	0.0	0.0
21-10-13 12:10	-2	0.0	0.0	0.0
21-10-13 12:20	-2	0.0	0.0	0.0
21-10-13 12:30	-2	0.0	0.0	0.0
21-10-13 12:40	-2	0.0	0.0	0.0
21-10-13 12:50	-2	0.0	0.0	0.0
21-10-13 13:00	-2	0.0	0.0	0.0
21-10-13 13:10	-2	0.0	0.0	0.0
21-10-13 13:20	-2	0.0	0.0	0.0
21-10-13 13:30	-2	0.0	2.832	0.24000000000000005
21-10-13 13:40	-2	0.0	1.056	0.45600000000000007
21-10-13 13:50	-2	0.0	0.0	0.0
21-10-13 14:00	-2	0.0	0.0	0.0
21-10-13 14:10	-2	0.0	0.0	0.0
21-10-13 14:20	-2	0.0	0.0	0.0
21-10-13 14:30	-2	0.0	0.0	0.0
21-10-13 14:40	-2	0.0	1.584	0.0
21-10-13 14:50	-2	0.0	0.144	0.0
21-10-13 15:00	-2	0.0	0.9120000000000001	0.0
21-10-13 15:10	-2	0.0	0.0	0.144
21-10-13 15:20	-2	0.0	0.0	0.0
21-10-13 15:30	-2	0.0	0.0	0.0
21-10-13 15:40	-2	0.0	0.0	0.0
21-10-13 15:50	-2	0.0	0.0	0.0
21-10-13 16:00	-2	0.0	8.328	0.0
21-10-13 16:10	-2	0.0	0.21600000000000003	0.0
21-10-13 16:20	-2	0.0	0.0	0.0
21-10-13 16:30	-2	0.0	0.0	0.0
21-10-13 16:40	-2	0.12	0.0	1.752
21-10-13 16:50	-2	0.0	0.0	3.768
21-10-13 17:00	-2	0.0	0.0	4.128
21-10-13 17:10	-2	0.0	0.096	0.21600000000000003
21-10-13 17:20	-2	0.0	0.0	0.0
21-10-13 17:30	-2	0.0	0.0	0.0
21-10-13 17:40	-2	0.0	0.0	0.0
21-10-13 17:50	-2	0.0	0.0	0.0
21-10-13 18:00	-2	0.0	0.0	0.0
21-10-13 18:10	-2	0.0	0.0	0.0
21-10-13 18:20	-2	0.0	0.0	0.0
21-10-13 18:30	-2	0.0	0.0	0.0
21-10-13 18:40	-2	0.384	0.0	0.0
21-10-13 18:50	-2	0.0	0.0	0.0
21-10-13 19:00	-2	0.21600000000000003	5.088	0.984
21-10-13 19:10	-2	0.0	0.0	0.0
21-10-13 19:20	-2	0.0	0.0	0.0
21-10-13 19:30	-2	0.0	0.0	0.0
21-10-13 19:40	-2	0.0	0.0	0.0
21-10-13 19:50	-2	0.0	0.0	0.0
21-10-13 20:00	-2	0.0	2.3280000000000003	0.16799999999999998
21-10-13 20:10	-2	1.6440000000000001	2.232	0.096
21-10-13 20:20	-2	0.276	0.0	0.0
21-10-13 20:30	-2	0.0	0.0	1.3679999999999999
21-10-13 20:40	-2	0.45599999999999996	0.0	0.0
21-10-13 20:50	-2	0.0	1.2719999999999998	0.0
21-10-13 21:00	-2	0.144	0.0	0.312
21-10-13 21:10	-2	0.384	0.0	2.088
21-10-13 21:20	-2	0.12	0.0	0.0
21-10-13 21:30	-2	0.0	4.392	2.664
21-10-13 21:40	-2	0.0	0.0	3.5519999999999996
21-10-13 21:50	-2	0.21600000000000003	0.0	0.0
21-10-13 22:00	-2	0.0	0.0	4.32
21-10-13 22:10	-2	0.0	0.9359999999999999	0.12
21-10-13 22:20	-2	0.0	0.504	0.312
21-10-13 22:30	-2	0.0	2.0160000000000005	2.136
21-10-13 22:40	-2	1.536	1.056	0.384
21-10-13 22:50	-2	1.104	0.264	3.7440000000000007
21-10-13 23:00	-2	0.0	9.864	1.704
21-10-13 23:10	-2	0.0	2.6879999999999997	0.0
21-10-13 23:20	-2	0.0	0.0	1.464
21-10-13 23:30	-2	0.0	0.0	0.0
21-10-13 23:40	-2	0.096	0.0	0.492
21-10-13 23:50	-2	0.16799999999999998	0.0	6.924000000000001
21-10-14 00:00	-2	0.504	0.0	3.144
21-10-14 00:10	-2	0.0	0.0	1.224
21-10-14 00:20	-2	0.0	0.0	0.0
21-10-14 00:30	-2	0.0	0.0	0.0
21-10-14 00:40	-2	0.0	0.0	0.0
21-10-14 00:50	-2	0.0	0.0	4.632
21-10-14 01:00	-2	0.336	0.0	0.0
21-10-14 01:10	-2	0.0	0.0	0.0
21-10-14 01:20	-2	0.0	0.45599999999999996	1.1520000000000001
21-10-14 01:30	-2	0.45600000000000007	0.21600000000000003	0.0
21-10-14 01:40	-2	0.0	0.0	0.21600000000000003
21-10-14 01:50	-2	0.33599999999999997	0.0	0.33599999999999997
21-10-14 02:00	-2	8.760000000000002	2.8080000000000003	1.104
21-10-14 02:10	-2	3.2159999999999997	0.0	1.464
21-10-14 02:20	-2	1.032	2.016	0.0
21-10-14 02:30	-2	4.668	0.0	0.36
21-10-14 02:40	-2	3.636	0.0	0.024
21-10-14 02:50	-2	0.24	0.024	3.2159999999999997
21-10-14 03:00	-2	7.848000000000001	1.224	0.144
21-10-14 03:10	-2	0.0	0.0	0.0
21-10-14 03:20	-2	0.0	0.0	0.0
21-10-14 03:30	-2	0.0	0.0	0.0
21-10-14 03:40	-2	0.0	0.0	0.0
21-10-14 03:50	-2	0.528	0.0	0.576
21-10-14 04:00	-2	3.2640000000000002	0.0	0.0
21-10-14 04:10	-2	0.0	0.0	0.0
21-10-14 04:20	-2	0.24	0.0	0.0
21-10-14 04:30	-2	0.0	0.0	0.0
21-10-14 04:40	-2	0.0	0.0	0.0
21-10-14 04:50	-2	0.0	0.0	0.0
21-10-14 05:00	-2	0.0	8.447999999999999	1.9920000000000002
21-10-14 05:10	-2	0.0	6.552	1.6560000000000001
21-10-14 05:20	-2	0.0	2.712	1.416
21-10-14 05:30	-2	10.8	0.0	0.6479999999999999
21-10-14 05:40	-2	3.624	0.312	0.12
21-10-14 05:50	-2	0.504	0.45600000000000007	0.0
21-10-14 06:00	-2	0.0	0.21600000000000003	0.9359999999999999
21-10-14 06:10	-2	3.024	0.096	0.0
21-10-14 06:20	-2	3.024	0.648	0.4800000000000001
21-10-14 06:30	-2	0.504	1.104	0.192
21-10-14 06:40	-2	1.248	0.0	3.4800000000000004
21-10-14 06:50	-2	0.0	0.0	0.8880000000000001
21-10-14 07:00	-1	0.0	0.0	0.40800000000000003
21-10-14 07:10	-1	0.0	0.0	0.0
21-10-14 07:20	-1	0.0	0.0	0.0
21-10-14 07:30	-1	0.0	0.0	0.0
21-10-14 07:40	-1	0.0	0.0	0.0
21-10-14 07:50	-1	0.0	0.0	0.504
21-10-14 08:00	-1	0.0	0.0	0.144
21-10-14 08:10	-1	0.0	0.0	0.0
21-10-14 08:20	-1	0.0	0.0	0.0
21-10-14 08:30	-1	0.0	0.0	0.0
21-10-14 08:40	-1	0.0	0.0	0.0
21-10-14 08:50	-1	0.0	0.0	0.0
21-10-14 09:00	-1	0.0	0.0	0.0
21-10-14 09:10	-1	0.0	0.0	0.0
21-10-14 09:20	-1	0.0	0.0	0.0
21-10-14 09:30	-1	0.0	0.0	0.0
21-10-14 09:40	-1	0.0	0.0	0.0
21-10-14 09:50	-1	0.0	0.0	0.0
21-10-14 10:00	-1	0.0	0.0	1.3679999999999999
21-10-14 10:10	-1	0.12	0.0	1.176
21-10-14 10:20	-1	3.2880000000000003	4.032	1.7759999999999998
21-10-14 10:30	-1	0.0	0.072	0.0
21-10-14 10:40	-1	0.0	4.848000000000001	0.0
21-10-14 10:50	-1	0.0	3.144	0.0
21-10-14 11:00	-1	0.0	0.0	0.0
21-10-14 11:10	-1	0.0	0.0	0.0
21-10-14 11:20	-1	0.0	0.0	0.0
21-10-14 11:30	-1	0.0	0.0	0.0
21-10-14 11:40	-1	0.0	0.0	0.0
21-10-14 11:50	-1	0.0	0.0	0.0
21-10-14 12:00	-1	0.0	0.0	0.0
21-10-14 12:10	-1	0.0	1.296	0.0
21-10-14 12:20	-1	0.0	0.0	0.0
21-10-14 12:30	-1	0.0	0.12	0.0
21-10-14 12:40	-1	0.0	0.0	0.048
21-10-14 12:50	-1	0.0	0.648	0.0
21-10-14 13:00	-1	0.0	0.0	0.0
21-10-14 13:10	-1	0.0	0.0	0.0
21-10-14 13:20	-1	0.0	0.0	0.0
21-10-14 13:30	-1	0.0	0.0	0.0
21-10-14 13:40	-1	0.0	0.0	0.0
21-10-14 13:50	-1	0.0	0.0	0.0
21-10-14 14:00	-1	0.312	0.21600000000000003	0.0
21-10-14 14:10	-1	0.984	4.728	0.0
21-10-14 14:20	-1	2.112	3.144	0.0
21-10-14 14:30	-1	0.144	0.0	0.16799999999999998
21-10-14 14:40	-1	0.0	0.0	1.968
21-10-14 14:50	-1	0.0	0.0	4.368
21-10-14 15:00	-1	0.0	0.552	0.0
21-10-14 15:10	-1	0.0	0.0	0.0
21-10-14 15:20	-1	0.0	0.0	0.0
21-10-14 15:30	-1	0.0	0.0	0.0
21-10-14 15:40	-1	0.0	0.0	0.0
21-10-14 15:50	-1	0.0	0.504	0.0
21-10-14 16:00	-1	0.0	0.0	0.0
21-10-14 16:10	-1	0.0	0.0	0.0
21-10-14 16:20	-1	0.0	0.0	0.0
21-10-14 16:30	-1	0.0	0.0	0.0
21-10-14 16:40	-1	0.0	0.0	0.0
21-10-14 16:50	-1	0.0	0.0	0.0
21-10-14 17:00	-1	0.0	0.0	0.0
21-10-14 17:10	-1	0.0	0.0	0.264
21-10-14 17:20	-1	0.0	0.0	0.12
21-10-14 17:30	-1	0.0	0.0	0.0
21-10-14 17:40	-1	0.0	0.0	0.0
21-10-14 17:50	-1	0.0	0.0	0.0
21-10-14 18:00	-1	0.0	1.128	0.0
21-10-14 18:10	-1	0.0	0.0	0.0
21-10-14 18:20	-1	0.0	0.0	0.0
21-10-14 18:30	-1	0.0	0.0	0.0
21-10-14 18:40	-1	0.0	0.0	0.0
21-10-14 18:50	-1	0.0	0.16799999999999998	0.0
21-10-14 19:00	-1	0.0	0.26399999999999996	0.0
21-10-14 19:10	-1	0.0	0.9359999999999999	0.0
21-10-14 19:20	-1	2.688	3.9840000000000004	1.152
21-10-14 19:30	-1	3.048	1.152	2.016
21-10-14 19:40	-1	1.512	2.976	0.24
21-10-14 19:50	-1	0.648	11.016	14.687999999999999
21-10-14 20:00	-1	6.264	9.864	1.416
21-10-14 20:10	-1	2.928	0.0	0.552
21-10-14 20:20	-1	0.024	0.0	0.0
21-10-14 20:30	-1	0.0	0.024	0.0
21-10-14 20:40	-1	0.0	0.0	0.0
21-10-14 20:50	-1	0.0	0.0	2.5680000000000005
21-10-14 21:00	-1	0.0	0.0	0.0
21-10-14 21:10	-1	34.416000000000004	1.476	0.0
21-10-14 21:20	-1	0.384	1.548	0.288
21-10-14 21:30	-1	0.0	0.0	0.0
21-10-14 21:40	-1	0.0	0.0	1.1400000000000001
21-10-14 21:50	-1	0.43200000000000005	0.6719999999999999	2.724
21-10-14 22:00	-1	1.0080000000000002	1.9440000000000002	0.16799999999999998
21-10-14 22:10	-1	0.0	0.0	0.072
21-10-14 22:20	-1	0.0	2.04	2.472
21-10-14 22:30	-1	0.0	0.0	0.0
21-10-14 22:40	-1	0.72	3.072	0.0
21-10-14 22:50	-1	0.0	0.0	0.384
21-10-14 23:00	-1	0.0	0.0	0.0
21-10-14 23:10	-1	0.0	0.0	1.272
21-10-14 23:20	-1	0.648	0.0	1.512
21-10-14 23:30	-1	1.536	0.0	0.0
21-10-14 23:40	-1	0.0	0.96	0.9120000000000001
21-10-14 23:50	-1	0.21600000000000003	11.208	4.848000000000001
21-10-15 00:00	-1	0.0	0.0	2.976
21-10-15 00:10	-1	5.328	5.256	1.416
21-10-15 00:20	-1	1.752	0.0	0.504
21-10-15 00:30	-1	4.512	0.144	0.144
21-10-15 00:40	-1	0.0	0.0	0.0
21-10-15 00:50	-1	2.7840000000000003	0.0	0.984
21-10-15 01:00	-1	1.56	0.0	0.0
21-10-15 01:10	-1	0.0	0.0	0.0
21-10-15 01:20	-1	1.8719999999999999	0.624	1.536
21-10-15 01:30	-1	3.072	0.0	8.496
21-10-15 01:40	-1	0.36	0.0	0.192
21-10-15 01:50	-1	7.272	1.6799999999999997	0.288
21-10-15 02:00	-1	0.72	0.576	0.312
21-10-15 02:10	-1	2.5919999999999996	0.0	8.976
21-10-15 02:20	-1	4.752000000000001	5.664	12.624
21-10-15 02:30	-1	2.976	1.3439999999999999	0.12
21-10-15 02:40	-1	1.7759999999999998	0.144	5.208
21-10-15 02:50	-1	1.08	0.0	0.0
21-10-15 03:00	-1	0.0	0.0	0.6719999999999999
21-10-15 03:10	-1	1.308	0.43200000000000005	0.43200000000000005
21-10-15 03:20	-1	2.028	2.4240000000000004	2.232
21-10-15 03:30	-1	0.048	0.0	2.448
21-10-15 03:40	-1	11.304	1.3199999999999998	2.856
21-10-15 03:50	-1	0.504	2.04	1.176
21-10-15 04:00	-1	4.416	0.144	0.16799999999999998
21-10-15 04:10	-1	0.0	0.0	0.0
21-10-15 04:20	-1	0.0	0.0	0.0
21-10-15 04:30	-1	0.0	0.0	0.0
21-10-15 04:40	-1	0.0	0.0	0.0
21-10-15 04:50	-1	0.0	0.0	0.0
21-10-15 05:00	-1	0.0	0.0	0.0
21-10-15 05:10	-1	0.0	0.0	0.0
21-10-15 05:20	-1	0.264	0.0	0.0
21-10-15 05:30	-1	5.184	0.0	0.21600000000000003
21-10-15 05:40	-1	1.848	4.392	0.16799999999999998
21-10-15 05:50	-1	0.792	2.3040000000000003	1.1760000000000002
21-10-15 06:00	-1	2.136	0.21600000000000003	0.0
21-10-15 06:10	-1	0.336	1.296	0.0
21-10-15 06:20	-1	0.0	0.768	0.0
21-10-15 06:30	-1	0.528	0.0	0.0
21-10-15 06:40	-1	0.0	0.0	0.0
21-10-15 06:50	-1	0.0	0.0	0.612
21-10-15 07:00	0	0.6719999999999999	0.0	2.148
21-10-15 07:10	0	0.0	1.7760000000000002	0.384
21-10-15 07:20	0	2.52	0.0	1.3679999999999999
21-10-15 07:30	0	0.0	0.0	1.2
21-10-15 07:40	0	0.0	0.0	0.0
21-10-15 07:50	0	0.0	0.0	0.0
21-10-15 08:00	0	0.0	0.0	0.0
21-10-15 08:10	0	0.0	0.0	0.0
21-10-15 08:20	0	0.0	0.0	0.0
21-10-15 08:30	0	0.0	0.0	0.0
21-10-15 08:40	0	0.0	0.0	0.0
21-10-15 08:50	0	0.0	0.0	0.0
21-10-15 09:00	0	0.0	0.0	0.9360000000000002
21-10-15 09:10	0	0.0	1.3679999999999999	0.0
21-10-15 09:20	0	0.0	0.744	0.0
21-10-15 09:30	0	0.0	0.0	0.0
21-10-15 09:40	0	0.0	1.968	0.72
21-10-15 09:50	0	0.43200000000000005	3.7680000000000007	0.96
21-10-15 10:00	0	2.7359999999999998	0.36	0.288
21-10-15 10:10	0	0.336	0.6	0.24
21-10-15 10:20	0	2.784	2.508	1.56
21-10-15 10:30	0	1.8	3.444	0.312
21-10-15 10:40	0	1.512	1.6560000000000001	0.0
21-10-15 10:50	0	0.696	0.8399999999999999	0.0
21-10-15 11:00	0	0.312	0.696	2.6399999999999997
21-10-15 11:10	0	0.9120000000000001	0.072	0.72
21-10-15 11:20	0	1.2719999999999998	0.33599999999999997	0.26399999999999996
21-10-15 11:30	0	1.512	0.45600000000000007	0.43200000000000005
21-10-15 11:40	0	1.9440000000000002	0.192	0.36
21-10-15 11:50	0	0.24	0.16799999999999998	0.12
21-10-15 12:00	0	0.0	0.312	2.592
21-10-15 12:10	0	0.792	0.192	0.0
21-10-15 12:20	0	0.984	0.0	0.144
21-10-15 12:30	0	0.0	0.0	0.0
21-10-15 12:40	0	1.512	0.12	1.656
21-10-15 12:50	0	0.384	0.0	0.768
21-10-15 13:00	0	0.0	0.0	0.384
21-10-15 13:10	0	0.096	0.43200000000000005	0.624
21-10-15 13:20	0	0.144	0.0	0.0
21-10-15 13:30	0	0.0	0.0	0.0
21-10-15 13:40	0	0.0	0.0	0.0
21-10-15 13:50	0	0.0	0.0	0.0
21-10-15 14:00	0	0.0	0.0	0.0
21-10-15 14:10	0	0.0	0.0	0.0
21-10-15 14:20	0	0.0	0.0	0.0
21-10-15 14:30	0	0.0	0.0	0.0
21-10-15 14:40	0	0.0	0.0	0.0
21-10-15 14:50	0	0.9120000000000001	0.0	0.0
21-10-15 15:00	0	0.5279999999999999	0.0	0.0
21-10-15 15:10	0	3.3120000000000003	0.0	0.0
21-10-15 15:20	0	4.343999999999999	0.0	0.0
21-10-15 15:30	0	0.40800000000000003	0.0	0.384
21-10-15 15:40	0	0.9119999999999999	0.0	0.40800000000000003
21-10-15 15:50	0	1.8960000000000001	0.16799999999999998	0.0
21-10-15 16:00	0	0.0	0.0	1.3199999999999998
21-10-15 16:10	0	0.0	0.0	0.0
21-10-15 16:20	0	0.0	0.0	0.9359999999999999
21-10-15 16:30	0	0.0	0.0	4.836
21-10-15 16:40	0	0.0	8.879999999999999	9.228
21-10-15 16:50	0	0.0	3.5759999999999996	1.272
21-10-15 17:00	0	0.0	0.0	2.16
21-10-15 17:10	0	0.5519999999999999	0.048	0.8400000000000001
21-10-15 17:20	0	0.144	0.0	0.0
21-10-15 17:30	0	0.552	0.0	0.0
21-10-15 17:40	0	0.0	0.0	0.0
21-10-15 17:50	0	0.0	0.0	0.16799999999999998
21-10-15 18:00	0	0.0	0.0	0.0
21-10-15 18:10	0	0.0	0.0	0.0
21-10-15 18:20	0	0.0	0.0	0.0
21-10-15 18:30	0	0.0	0.0	0.0
21-10-15 18:40	0	0.0	0.0	0.0
21-10-15 18:50	0	0.0	11.292	0.0
21-10-15 19:00	0	0.0	6.180000000000001	0.0
21-10-15 19:10	0	0.0	0.096	0.0
21-10-15 19:20	0	0.024	0.0	0.144
21-10-15 19:30	0	1.104	3.024	0.21600000000000003
21-10-15 19:40	0	2.5200000000000005	0.144	0.528
21-10-15 19:50	0	4.680000000000001	1.9440000000000002	2.2439999999999998
21-10-15 20:00	0	3.6	0.9359999999999999	2.436
21-10-15 20:10	0	1.512	0.984	1.8
21-10-15 20:20	0	1.248	1.416	2.7359999999999998
21-10-15 20:30	0	0.0	2.376	0.768
21-10-15 20:40	0	0.0	2.16	0.0
21-10-15 20:50	0	0.0	0.744	0.0
21-10-15 21:00	0	0.624	1.608	0.26399999999999996
21-10-15 21:10	0	1.8239999999999998	0.8640000000000001	0.48
21-10-15 21:20	0	0.0	1.2	0.0
21-10-15 21:30	0	0.264	1.392	0.40800000000000003
21-10-15 21:40	0	5.112	3.7439999999999998	1.224
21-10-15 21:50	0	0.9600000000000002	0.0	0.048
21-10-15 22:00	0	1.032	0.792	0.0
21-10-15 22:10	0	0.0	0.16799999999999998	0.45599999999999996
21-10-15 22:20	0	1.7760000000000002	0.624	0.5519999999999999
21-10-15 22:30	0	0.0	0.0	0.9359999999999999
21-10-15 22:40	0	0.8160000000000001	0.0	0.96
21-10-15 22:50	0	2.7600000000000002	0.0	0.0
21-10-15 23:00	0	0.0	1.7760000000000002	0.768
21-10-15 23:10	0	0.0	6.468000000000001	0.0
21-10-15 23:20	0	0.576	3.876	2.8080000000000003
21-10-15 23:30	0	1.3679999999999999	0.26399999999999996	0.16799999999999998
21-10-15 23:40	0	1.128	0.40800000000000003	1.7280000000000002
21-10-15 23:50	0	5.928	4.872	0.264
21-10-16 00:00	0	0.792	2.448	0.0
21-10-16 00:10	0	0.744	0.6719999999999999	0.12
21-10-16 00:20	0	0.792	0.0	2.1599999999999997
21-10-16 00:30	0	1.9440000000000002	0.0	0.0
21-10-16 00:40	0	1.08	0.024	0.024
21-10-16 00:50	0	0.45600000000000007	0.0	0.43200000000000005
21-10-16 01:00	0	1.1039999999999999	0.192	1.656
21-10-16 01:10	0	2.6399999999999997	1.2719999999999998	1.92
21-10-16 01:20	0	0.072	0.312	0.0
21-10-16 01:30	0	0.144	0.8640000000000001	3.6
21-10-16 01:40	0	3.6719999999999997	0.0	2.016
21-10-16 01:50	0	2.592	5.5440000000000005	0.36
21-10-16 02:00	0	2.244	0.0	0.144
21-10-16 02:10	0	2.052	0.312	0.0
21-10-16 02:20	0	0.048	0.0	0.144
21-10-16 02:30	0	0.0	0.0	3.5040000000000004
21-10-16 02:40	0	0.144	0.40800000000000003	1.416
21-10-16 02:50	0	1.092	0.312	0.096
21-10-16 03:00	0	1.932	0.0	0.132
21-10-16 03:10	0	0.0	0.0	1.548
21-10-16 03:20	0	0.672	0.16799999999999998	0.40800000000000003
21-10-16 03:30	0	1.3199999999999998	0.28800000000000003	2.6879999999999997
21-10-16 03:40	0	0.0	1.3439999999999999	0.096
21-10-16 03:50	0	1.248	2.496	0.0
21-10-16 04:00	0	0.0	0.0	0.0
21-10-16 04:10	0	0.0	0.0	0.0
21-10-16 04:20	0	0.0	0.0	0.0
21-10-16 04:30	0	0.0	0.0	1.08
21-10-16 04:40	0	0.0	0.0	0.0
21-10-16 04:50	0	0.12	0.072	0.792
21-10-16 05:00	0	7.248	0.33599999999999997	5.064
21-10-16 05:10	0	12.48	0.0	1.3199999999999998
21-10-16 05:20	0	0.0	3.168	0.72
21-10-16 05:30	0	0.0	2.688	0.0
21-10-16 05:40	0	0.8400000000000001	0.26399999999999996	2.4240000000000004
21-10-16 05:50	0	0.0	1.8960000000000001	0.0
21-10-16 06:00	0	0.0	0.144	0.0
21-10-16 06:10	0	0.0	0.0	0.0
21-10-16 06:20	0	0.0	1.3679999999999999	0.0
21-10-16 06:30	0	0.0	0.0	0.0
21-10-16 06:40	0	0.0	0.0	0.0
21-10-16 06:50	0	0.0	0.0	0.0
21-10-16 07:00	1	0.0	0.0	0.0
21-10-16 07:10	1	0.0	0.0	0.0
21-10-16 07:20	1	0.0	0.0	0.0
21-10-16 07:30	1	0.0	0.33599999999999997	0.0
21-10-16 07:40	1	0.0	0.0	0.0
21-10-16 07:50	1	0.0	0.0	0.0
21-10-16 08:00	1	0.0	0.0	0.0
21-10-16 08:10	1	0.0	0.0	0.0
21-10-16 08:20	1	0.0	0.0	0.0
21-10-16 08:30	1	0.0	0.0	0.0
21-10-16 08:40	1	0.0	0.0	0.0
21-10-16 08:50	1	0.0	0.0	0.0
21-10-16 09:00	1	0.0	0.0	0.0
21-10-16 09:10	1	0.0	0.0	0.0
21-10-16 09:20	1	0.0	0.0	0.0
21-10-16 09:30	1	0.0	0.0	0.0
21-10-16 09:40	1	0.0	0.0	0.0
21-10-16 09:50	1	0.096	0.0	0.0
21-10-16 10:00	1	0.6	0.0	0.384
21-10-16 10:10	1	0.16799999999999998	6.191999999999999	6.095999999999999
21-10-16 10:20	1	1.56	5.832	0.16799999999999998
21-10-16 10:30	1	0.8400000000000001	10.992	0.21600000000000003
21-10-16 10:40	1	3.2880000000000003	0.696	0.624
21-10-16 10:50	1	1.656	0.048	1.32
21-10-16 11:00	1	6.276000000000001	0.45600000000000007	3.8880000000000003
21-10-16 11:10	1	5.364	0.0	0.576
21-10-16 11:20	1	2.3280000000000003	0.0	0.0
21-10-16 11:30	1	0.0	0.0	0.0
21-10-16 11:40	1	0.0	0.0	0.0
21-10-16 11:50	1	0.0	0.0	0.0
21-10-16 12:00	1	0.0	0.0	0.0
21-10-16 12:10	1	0.0	0.0	0.0
21-10-16 12:20	1	0.0	0.0	0.0
21-10-16 12:30	1	0.0	0.0	0.0
21-10-16 12:40	1	0.0	0.0	0.0
21-10-16 12:50	1	0.0	0.0	0.0
21-10-16 13:00	1	0.0	0.0	0.0
21-10-16 13:10	1	0.0	0.0	0.0
21-10-16 13:20	1	0.0	0.0	0.0
21-10-16 13:30	1	0.0	0.0	0.0
21-10-16 13:40	1	0.0	0.0	0.0
21-10-16 13:50	1	0.16799999999999998	0.0	0.0
21-10-16 14:00	1	0.0	0.0	0.0
21-10-16 14:10	1	0.0	0.0	0.0
21-10-16 14:20	1	0.0	0.0	0.0
21-10-16 14:30	1	0.0	0.0	0.0
21-10-16 14:40	1	0.0	0.0	0.0
21-10-16 14:50	1	0.0	0.0	0.0
21-10-16 15:00	1	0.0	0.0	0.0
21-10-16 15:10	1	0.0	0.0	0.0
21-10-16 15:20	1	0.0	0.0	0.0
21-10-16 15:30	1	0.0	0.0	0.0
21-10-16 15:40	1	0.0	0.0	0.0
21-10-16 15:50	1	0.0	0.0	0.0
21-10-16 16:00	1	0.0	0.0	0.0
21-10-16 16:10	1	0.0	0.0	0.0
21-10-16 16:20	1	0.0	0.0	0.0
21-10-16 16:30	1	0.0	0.0	0.0
21-10-16 16:40	1	0.0	0.0	0.0
21-10-16 16:50	1	0.0	0.0	0.0
21-10-16 17:00	1	0.0	2.2800000000000002	1.08
21-10-16 17:10	1	0.0	0.0	4.536
21-10-16 17:20	1	0.0	0.0	1.464
21-10-16 17:30	1	0.0	0.0	0.0
21-10-16 17:40	1	0.0	0.0	0.0
21-10-16 17:50	1	0.0	0.0	0.0
21-10-16 18:00	1	0.0	0.0	0.0
21-10-16 18:10	1	0.0	0.0	0.0
21-10-16 18:20	1	0.0	0.6	0.0
21-10-16 18:30	1	0.0	2.568	0.648
21-10-16 18:40	1	0.0	0.24	1.536
21-10-16 18:50	1	0.0	0.288	0.0
21-10-16 19:00	1	0.0	0.0	0.0
21-10-16 19:10	1	0.0	0.0	0.0
21-10-16 19:20	1	0.0	0.0	0.0
21-10-16 19:30	1	0.0	0.26399999999999996	0.0
21-10-16 19:40	1	0.0	5.064	0.0
21-10-16 19:50	1	0.0	7.536	0.0
21-10-16 20:00	1	0.0	1.032	2.3280000000000003
21-10-16 20:10	1	0.792	0.0	0.0
21-10-16 20:20	1	1.176	0.0	0.0
21-10-16 20:30	1	0.0	0.0	0.0
21-10-16 20:40	1	0.0	0.0	0.0
21-10-16 20:50	1	0.0	0.0	0.0
21-10-16 21:00	1	0.0	0.0	0.0
21-10-16 21:10	1	0.0	0.0	0.0
21-10-16 21:20	1	1.152	0.0	0.0
21-10-16 21:30	1	1.512	0.144	0.0
21-10-16 21:40	1	0.72	5.448	0.264
21-10-16 21:50	1	0.33599999999999997	1.968	0.072
21-10-16 22:00	1	22.224	0.21600000000000003	0.312
21-10-16 22:10	1	4.92	0.16799999999999998	0.0
21-10-16 22:20	1	0.0	0.696	0.0
21-10-16 22:30	1	0.0	0.0	0.48
21-10-16 22:40	1	0.696	0.144	0.0
21-10-16 22:50	1	4.104	1.9920000000000002	0.0
21-10-16 23:00	1	2.5200000000000005	3.2640000000000002	0.312
21-10-16 23:10	1	0.16799999999999998	0.192	3.864
21-10-16 23:20	1	1.056	2.016	1.3679999999999999
21-10-16 23:30	1	4.680000000000001	0.0	0.8640000000000001
21-10-16 23:40	1	0.792	0.0	1.536
21-10-16 23:50	1	0.0	0.0	0.0
21-10-17 00:00	1	1.1280000000000001	0.0	0.0
21-10-17 00:10	1	0.0	0.0	0.0
21-10-17 00:20	1	0.6	0.0	0.5519999999999999
21-10-17 00:30	1	2.4	0.0	1.848
21-10-17 00:40	1	3.2640000000000002	0.6479999999999999	0.0
21-10-17 00:50	1	3.96	5.4	0.0
21-10-17 01:00	1	0.36	1.6199999999999999	0.0
21-10-17 01:10	1	0.0	7.0680000000000005	0.768
21-10-17 01:20	1	3.3240000000000003	0.0	0.0
21-10-17 01:30	1	11.58	2.304	3.408
21-10-17 01:40	1	4.632	0.096	0.9359999999999999
21-10-17 01:50	1	3.432	1.8960000000000001	1.8239999999999998
21-10-17 02:00	1	0.9120000000000001	1.6800000000000002	2.3760000000000003
21-10-17 02:10	1	1.0799999999999998	1.2	0.8160000000000001
21-10-17 02:20	1	0.144	1.584	0.40800000000000003
21-10-17 02:30	1	3.2880000000000003	0.192	1.008
21-10-17 02:40	1	0.192	0.4800000000000001	1.968
21-10-17 02:50	1	0.528	0.0	5.508
21-10-17 03:00	1	1.2959999999999998	0.0	7.140000000000001
21-10-17 03:10	1	0.072	0.9359999999999999	0.0
21-10-17 03:20	1	0.672	0.696	0.0
21-10-17 03:30	1	4.104	0.0	0.26399999999999996
21-10-17 03:40	1	0.504	0.0	0.384
21-10-17 03:50	1	0.12	0.0	0.0
21-10-17 04:00	1	0.0	0.144	0.0
21-10-17 04:10	1	0.0	0.0	0.0
21-10-17 04:20	1	0.0	0.0	0.0
21-10-17 04:30	1	0.0	0.024	0.648
21-10-17 04:40	1	0.0	1.9919999999999998	0.0
21-10-17 04:50	1	0.0	5.351999999999999	0.0
21-10-17 05:00	1	0.0	0.0	0.0
21-10-17 05:10	1	0.9359999999999999	1.104	0.0
21-10-17 05:20	1	0.072	1.056	0.96
21-10-17 05:30	1	2.2800000000000002	0.21600000000000003	0.0
21-10-17 05:40	1	1.584	1.512	0.288
21-10-17 05:50	1	11.244000000000002	0.36	0.096
21-10-17 06:00	1	3.6120000000000005	0.0	0.024
21-10-17 06:10	1	0.0	0.0	9.36
21-10-17 06:20	1	0.21600000000000003	0.792	0.0
21-10-17 06:30	1	0.0	0.0	0.0
21-10-17 06:40	1	0.0	0.12	0.0
21-10-17 06:50	1	0.0	0.12	0.0
21-10-17 07:00	2	0.0	0.0	0.384
21-10-17 07:10	2	0.0	0.0	0.0
21-10-17 07:20	2	0.0	0.0	0.0
21-10-17 07:30	2	0.0	0.0	0.0
21-10-17 07:40	2	0.0	0.0	0.0
21-10-17 07:50	2	0.0	0.0	0.0
21-10-17 08:00	2	0.0	0.0	0.0
21-10-17 08:10	2	0.0	0.0	0.0
21-10-17 08:20	2	0.0	0.0	0.0
21-10-17 08:30	2	0.0	0.0	0.0
21-10-17 08:40	2	0.0	0.0	0.0
21-10-17 08:50	2	0.0	0.0	0.0
21-10-17 09:00	2	0.0	0.0	0.0
21-10-17 09:10	2	0.0	0.0	0.0
21-10-17 09:20	2	0.0	0.0	0.0
21-10-17 09:30	2	0.0	0.12	0.0
21-10-17 09:40	2	1.0559999999999998	0.096	0.0
21-10-17 09:50	2	0.0	4.464	0.9600000000000002
21-10-17 10:00	2	0.0	0.0	0.552
21-10-17 10:10	2	0.0	0.384	17.712
21-10-17 10:20	2	2.676	0.096	0.33599999999999997
21-10-17 10:30	2	2.316	0.0	0.144
21-10-17 10:40	2	0.0	0.0	0.0
21-10-17 10:50	2	0.0	0.0	1.6560000000000001
21-10-17 11:00	2	0.0	0.0	0.096
21-10-17 11:10	2	0.0	0.0	0.0
21-10-17 11:20	2	0.0	0.0	0.0
21-10-17 11:30	2	0.0	0.0	0.0
21-10-17 11:40	2	0.0	0.0	0.0
21-10-17 11:50	2	0.0	0.0	0.0
21-10-17 12:00	2	0.0	0.0	0.0
21-10-17 12:10	2	0.0	0.0	0.0
21-10-17 12:20	2	0.0	0.0	0.0
21-10-17 12:30	2	0.0	0.0	0.0
21-10-17 12:40	2	0.0	0.0	0.0
21-10-17 12:50	2	0.0	0.0	0.0
21-10-17 13:00	2	0.0	0.0	0.0
21-10-17 13:10	2	0.0	0.0	0.0
21-10-17 13:20	2	0.0	0.0	0.0
21-10-17 13:30	2	0.0	1.608	0.0
21-10-17 13:40	2	0.264	7.368	0.144
21-10-17 13:50	2	0.0	0.0	0.0
21-10-17 14:00	2	0.0	0.0	0.192
21-10-17 14:10	2	0.0	0.0	0.0
21-10-17 14:20	2	0.0	0.0	0.0
21-10-17 14:30	2	0.0	0.0	0.0
21-10-17 14:40	2	0.0	0.0	0.0
21-10-17 14:50	2	0.0	1.1039999999999999	0.096
21-10-17 15:00	2	0.0	0.0	0.0
21-10-17 15:10	2	0.0	0.0	0.0
21-10-17 15:20	2	0.0	0.0	0.0
21-10-17 15:30	2	0.0	0.0	0.0
21-10-17 15:40	2	0.0	0.0	0.0
21-10-17 15:50	2	0.0	0.0	0.0
21-10-17 16:00	2	0.0	0.0	0.0
21-10-17 16:10	2	0.648	0.0	0.0
21-10-17 16:20	2	0.72	0.24	0.0
21-10-17 16:30	2	0.0	0.0	0.0
21-10-17 16:40	2	0.0	0.0	0.0
21-10-17 16:50	2	0.0	0.0	0.0
21-10-17 17:00	2	0.0	0.0	0.0
21-10-17 17:10	2	0.0	0.0	0.0
21-10-17 17:20	2	0.0	0.0	0.0
21-10-17 17:30	2	0.0	0.0	0.0
21-10-17 17:40	2	0.0	0.0	0.0
21-10-17 17:50	2	0.0	0.0	0.0
21-10-17 18:00	2	0.0	0.0	0.0
21-10-17 18:10	2	0.43200000000000005	0.0	0.0
21-10-17 18:20	2	0.0	0.504	0.0
21-10-17 18:30	2	0.264	0.43200000000000005	0.0
21-10-17 18:40	2	0.0	0.0	0.0
21-10-17 18:50	2	0.0	0.0	0.0
21-10-17 19:00	2	0.528	0.0	0.0
21-10-17 19:10	2	0.0	0.0	0.072
21-10-17 19:20	2	0.048	2.8800000000000003	0.0
21-10-17 19:30	2	2.448	0.048	0.0
21-10-17 19:40	2	17.592000000000002	0.0	0.984
21-10-17 19:50	2	0.0	0.0	0.144
21-10-17 20:00	2	0.0	0.0	0.0
21-10-17 20:10	2	0.0	0.0	0.0
21-10-17 20:20	2	1.56	0.0	0.0
21-10-17 20:30	2	0.504	0.0	0.0
21-10-17 20:40	2	0.0	0.144	0.8880000000000001
21-10-17 20:50	2	2.928	2.832	0.792
21-10-17 21:00	2	0.45600000000000007	0.0	1.152
21-10-17 21:10	2	0.0	0.0	2.232
21-10-17 21:20	2	0.21600000000000003	0.0	0.0
21-10-17 21:30	2	0.0	15.552000000000001	0.0
21-10-17 21:40	2	0.0	3.168	0.33599999999999997
21-10-17 21:50	2	0.0	0.0	0.0
21-10-17 22:00	2	1.008	0.6	0.0
21-10-17 22:10	2	2.9520000000000004	15.456	9.696000000000002
21-10-17 22:20	2	1.584	0.8160000000000001	5.999999999999999
21-10-17 22:30	2	0.072	0.192	0.36
21-10-17 22:40	2	0.0	0.144	0.0
21-10-17 22:50	2	0.0	0.0	0.024
21-10-17 23:00	2	0.312	0.0	4.992
21-10-17 23:10	2	0.0	0.0	0.0
21-10-17 23:20	2	0.0	2.88	6.072
21-10-17 23:30	2	0.0	0.0	1.6560000000000001
21-10-17 23:40	2	0.0	0.096	0.0
21-10-17 23:50	2	0.43200000000000005	2.2560000000000002	0.672
21-10-18 00:00	2	0.192	0.8640000000000001	0.096
21-10-18 00:10	2	2.688	0.0	0.144
21-10-18 00:20	2	1.8720000000000003	0.0	0.0
21-10-18 00:30	2	3.432	8.232	0.36
21-10-18 00:40	2	0.312	0.0	0.0
21-10-18 00:50	2	0.144	0.0	0.096
21-10-18 01:00	2	0.0	0.0	0.12
21-10-18 01:10	2	0.0	0.0	0.072
21-10-18 01:20	2	0.16799999999999998	1.98	2.16
21-10-18 01:30	2	0.0	11.748000000000001	0.0
21-10-18 01:40	2	0.0	1.452	0.0
21-10-18 01:50	2	3.6480000000000006	1.476	0.36
21-10-18 02:00	2	0.43200000000000005	2.6399999999999997	0.6
21-10-18 02:10	2	0.9120000000000001	1.584	0.552
21-10-18 02:20	2	7.103999999999999	0.16799999999999998	1.008
21-10-18 02:30	2	0.45600000000000007	0.552	0.43200000000000005
21-10-18 02:40	2	5.376	0.45600000000000007	4.008
21-10-18 02:50	2	0.36	0.264	1.3439999999999999
21-10-18 03:00	2	18.84	0.0	0.648
21-10-18 03:10	2	4.272	0.0	0.144
21-10-18 03:20	2	2.5200000000000005	0.8400000000000001	1.3439999999999999
21-10-18 03:30	2	0.6	2.4720000000000004	0.0
21-10-18 03:40	2	4.224	0.43200000000000005	9.072
21-10-18 03:50	2	1.608	0.16799999999999998	0.048
21-10-18 04:00	2	1.704	1.488	1.44
21-10-18 04:10	2	0.192	0.33599999999999997	0.36
21-10-18 04:20	2	0.0	0.0	0.0
21-10-18 04:30	2	2.904	1.248	0.0
21-10-18 04:40	2	1.6560000000000001	0.36	0.0
21-10-18 04:50	2	0.0	0.0	0.048
21-10-18 05:00	2	0.0	0.0	0.0
21-10-18 05:10	2	0.504	0.0	0.0
21-10-18 05:20	2	0.744	0.0	0.0
21-10-18 05:30	2	0.0	0.696	0.0
21-10-18 05:40	2	0.0	0.096	0.0
21-10-18 05:50	2	0.0	0.096	0.12
21-10-18 06:00	2	0.984	12.024	0.312
21-10-18 06:10	2	6.276000000000001	1.464	5.3759999999999994
21-10-18 06:20	2	31.02	5.112	0.0
21-10-18 06:30	2	4.272	2.7120000000000006	1.464
21-10-18 06:40	2	0.0	0.0	0.0
21-10-18 06:50	2	0.0	0.0	0.0
21-10-18 07:00	3	0.0	0.0	0.0
21-10-18 07:10	3	0.0	0.0	0.0
21-10-18 07:20	3	0.0	0.0	0.0
21-10-18 07:30	3	0.0	0.0	0.0
21-10-18 07:40	3	0.0	0.0	0.0
21-10-18 07:50	3	0.0	0.0	0.0
21-10-18 08:00	3	0.0	0.0	0.0
21-10-18 08:10	3	0.0	0.0	0.0
21-10-18 08:20	3	0.0	0.0	0.0
21-10-18 08:30	3	0.0	0.0	0.0
21-10-18 08:40	3	0.0	0.0	0.0
21-10-18 08:50	3	0.0	0.0	0.0
21-10-18 09:00	3	0.0	0.0	0.0
21-10-18 09:10	3	0.0	0.0	0.0
21-10-18 09:20	3	0.0	0.0	0.0
21-10-18 09:30	3	0.0	0.0	0.0
21-10-18 09:40	3	0.0	0.0	0.0
21-10-18 09:50	3	0.0	0.0	0.16799999999999998
21-10-18 10:00	3	4.776	0.0	0.0
21-10-18 10:10	3	1.44	0.0	0.16799999999999998
21-10-18 10:20	3	0.0	0.0	0.0
21-10-18 10:30	3	1.848	1.932	2.424
21-10-18 10:40	3	0.8640000000000001	10.092	3.408
21-10-18 10:50	3	0.0	0.8400000000000001	0.288
21-10-18 11:00	3	0.0	0.312	0.0
21-10-18 11:10	3	0.0	1.656	1.8
21-10-18 11:20	3	0.0	0.0	0.0
21-10-18 11:30	3	0.0	0.0	0.0
21-10-18 11:40	3	0.0	0.0	0.0
21-10-18 11:50	3	0.0	0.0	0.0
21-10-18 12:00	3	0.0	0.0	0.0
21-10-18 12:10	3	0.0	0.0	0.0
21-10-18 12:20	3	0.0	0.0	0.0
21-10-18 12:30	3	0.0	0.0	0.0
21-10-18 12:40	3	0.0	0.0	0.0
21-10-18 12:50	3	0.0	0.0	0.0
21-10-18 13:00	3	0.0	0.0	0.0
21-10-18 13:10	3	0.0	0.0	0.0
21-10-18 13:20	3	0.0	0.0	0.0
21-10-18 13:30	3	0.0	0.0	0.0
21-10-18 13:40	3	0.0	0.0	0.0
21-10-18 13:50	3	0.0	0.0	0.0
21-10-18 14:00	3	0.0	0.0	0.0
21-10-18 14:10	3	0.0	0.096	0.0
21-10-18 14:20	3	0.0	0.24	0.0
21-10-18 14:30	3	0.0	0.0	0.0
21-10-18 14:40	3	0.0	0.0	0.0
21-10-18 14:50	3	0.096	0.45600000000000007	2.712
21-10-18 15:00	3	0.0	1.9200000000000004	0.0
21-10-18 15:10	3	0.0	0.0	1.272
21-10-18 15:20	3	0.0	0.0	0.0
21-10-18 15:30	3	0.144	0.0	0.0
21-10-18 15:40	3	0.0	0.0	0.0
21-10-18 15:50	3	0.0	0.0	0.0
21-10-18 16:00	3	0.0	0.0	0.0
21-10-18 16:10	3	0.0	0.648	0.0
21-10-18 16:20	3	0.0	0.0	0.48
21-10-18 16:30	3	1.176	0.504	0.0
21-10-18 16:40	3	0.0	0.0	0.0
21-10-18 16:50	3	0.0	0.0	0.0
21-10-18 17:00	3	0.0	0.0	0.0
21-10-18 17:10	3	0.0	0.0	0.0
21-10-18 17:20	3	0.0	0.024	0.0
21-10-18 17:30	3	0.0	0.0	0.0
21-10-18 17:40	3	0.0	0.0	0.9120000000000001
21-10-18 17:50	3	0.0	0.0	0.0
21-10-18 18:00	3	0.0	0.0	0.0
21-10-18 18:10	3	0.0	0.0	0.0
21-10-18 18:20	3	0.0	0.0	0.0
21-10-18 18:30	3	2.7600000000000002	0.0	0.0
21-10-18 18:40	3	2.784	0.0	0.0
21-10-18 18:50	3	0.0	0.0	12.312000000000001
21-10-18 19:00	3	0.21600000000000003	0.0	0.26399999999999996
21-10-18 19:10	3	0.0	0.0	0.0
21-10-18 19:20	3	0.0	0.0	0.0
21-10-18 19:30	3	0.0	0.0	0.0
21-10-18 19:40	3	0.0	0.0	0.0
21-10-18 19:50	3	1.2	1.152	0.0
21-10-18 20:00	3	0.0	0.0	0.792
21-10-18 20:10	3	0.0	0.0	0.0
21-10-18 20:20	3	0.0	0.0	0.264
21-10-18 20:30	3	0.0	0.0	0.0
21-10-18 20:40	3	0.0	0.0	0.192
21-10-18 20:50	3	0.696	0.0	0.0
21-10-18 21:00	3	0.648	0.0	2.5200000000000005
21-10-18 21:10	3	1.104	0.504	0.792
21-10-18 21:20	3	0.72	0.0	0.0
21-10-18 21:30	3	0.0	0.21600000000000003	0.072
21-10-18 21:40	3	0.0	0.648	0.384
21-10-18 21:50	3	0.5519999999999999	0.0	0.144
21-10-18 22:00	3	0.0	0.0	0.0
21-10-18 22:10	3	0.9359999999999999	2.088	0.21600000000000003
21-10-18 22:20	3	0.45600000000000007	0.0	0.0
21-10-18 22:30	3	1.6079999999999999	0.0	0.0
21-10-18 22:40	3	0.0	20.136000000000003	1.392
21-10-18 22:50	3	1.0559999999999998	0.0	14.160000000000002
21-10-18 23:00	3	1.44	0.12	0.24
21-10-18 23:10	3	0.33599999999999997	0.0	2.4720000000000004
21-10-18 23:20	3	2.304	0.0	1.248
21-10-18 23:30	3	2.664	8.352	3.3600000000000003
21-10-18 23:40	3	6.264	1.056	1.248
21-10-18 23:50	3	0.43200000000000005	0.264	11.856
21-10-19 00:00	3	0.0	0.648	0.36
21-10-19 00:10	3	0.0	0.0	0.0
21-10-19 00:20	3	0.8160000000000001	0.0	0.8400000000000001
21-10-19 00:30	3	0.0	0.0	0.26399999999999996
21-10-19 00:40	3	0.096	0.144	0.0
21-10-19 00:50	3	0.0	0.0	0.16799999999999998
21-10-19 01:00	3	0.0	4.272	0.0
21-10-19 01:10	3	1.32	1.3679999999999999	0.0
21-10-19 01:20	3	0.0	0.5760000000000001	0.0
21-10-19 01:30	3	0.0	0.0	0.0
21-10-19 01:40	3	0.0	0.0	0.528
21-10-19 01:50	3	0.0	0.0	5.04
21-10-19 02:00	3	0.22800000000000004	0.0	0.12
21-10-19 02:10	3	1.9560000000000002	0.384	0.144
21-10-19 02:20	3	1.3199999999999998	1.512	0.0
21-10-19 02:30	3	1.272	0.0	0.0
21-10-19 02:40	3	2.136	0.0	0.48
21-10-19 02:50	3	0.45600000000000007	0.096	0.0
21-10-19 03:00	3	0.624	2.412	0.0
21-10-19 03:10	3	3.624	0.10800000000000001	1.56
21-10-19 03:20	3	2.4	0.0	5.040000000000001
21-10-19 03:30	3	2.7600000000000002	0.0	3.2880000000000003
21-10-19 03:40	3	8.736	0.0	2.616
21-10-19 03:50	3	0.312	0.0	7.128
21-10-19 04:00	3	0.48	0.9359999999999999	0.576
21-10-19 04:10	3	0.192	0.0	0.5040000000000001
21-10-19 04:20	3	0.0	0.552	1.56
21-10-19 04:30	3	1.032	0.0	0.0
21-10-19 04:40	3	0.0	2.712	0.384
21-10-19 04:50	3	1.512	9.864	0.0
21-10-19 05:00	3	0.0	4.92	1.488
21-10-19 05:10	3	1.92	1.512	1.2
21-10-19 05:20	3	0.08399999999999999	6.792	0.648
21-10-19 05:30	3	3.18	1.224	0.0
21-10-19 05:40	3	0.0	17.328	3.3120000000000003
21-10-19 05:50	3	0.8160000000000001	0.552	0.0
21-10-19 06:00	3	0.24	0.0	0.0
21-10-19 06:10	3	0.0	0.0	14.831999999999999
21-10-19 06:20	3	0.0	1.008	0.0
21-10-19 06:30	3	0.9840000000000002	0.0	0.0
21-10-19 06:40	3	0.0	0.0	0.0
21-10-19 06:50	3	0.0	0.0	0.0
21-10-19 07:00	4	0.0	0.0	0.072
21-10-19 07:10	4	0.0	0.0	0.0
21-10-19 07:20	4	0.0	0.0	0.0
21-10-19 07:30	4	0.0	0.0	0.0
21-10-19 07:40	4	0.0	0.0	0.0
21-10-19 07:50	4	0.0	0.0	0.0
21-10-19 08:00	4	0.0	0.0	0.0
21-10-19 08:10	4	0.0	0.0	0.0
21-10-19 08:20	4	0.0	0.0	0.0
21-10-19 08:30	4	0.0	0.0	0.0
21-10-19 08:40	4	0.0	0.0	0.0
21-10-19 08:50	4	0.0	0.0	0.0
21-10-19 09:00	4	0.0	0.0	0.0
21-10-19 09:10	4	0.144	0.36	0.144
21-10-19 09:20	4	0.624	0.0	1.152
21-10-19 09:30	4	1.3920000000000001	3.4560000000000004	2.832
21-10-19 09:40	4	0.36	0.072	4.104
21-10-19 09:50	4	0.4800000000000001	0.528	6.12
21-10-19 10:00	4	5.016	0.0	2.1119999999999997
21-10-19 10:10	4	0.192	2.064	0.33599999999999997
21-10-19 10:20	4	0.144	0.0	0.0
21-10-19 10:30	4	0.672	0.192	0.0
21-10-19 10:40	4	0.0	0.0	0.0
21-10-19 10:50	4	1.7759999999999998	0.45599999999999996	0.0
21-10-19 11:00	4	3.096	0.0	3.3840000000000003
21-10-19 11:10	4	0.0	0.0	0.0
21-10-19 11:20	4	0.0	0.0	0.0
21-10-19 11:30	4	0.0	0.0	0.0
21-10-19 11:40	4	0.0	0.0	0.0
21-10-19 11:50	4	0.0	0.0	0.0
21-10-19 12:00	4	0.0	0.0	0.0
21-10-19 12:10	4	0.0	0.0	0.0
21-10-19 12:20	4	0.0	0.0	0.768
21-10-19 12:30	4	0.0	0.0	0.0
21-10-19 12:40	4	0.0	0.0	0.0
21-10-19 12:50	4	0.0	0.0	0.0
21-10-19 13:00	4	0.0	0.0	0.0
21-10-19 13:10	4	0.0	0.0	0.0
21-10-19 13:20	4	0.0	0.0	0.0
21-10-19 13:30	4	0.0	0.0	0.0
21-10-19 13:40	4	0.0	0.0	0.0
21-10-19 13:50	4	0.0	0.0	0.0
21-10-19 14:00	4	0.0	0.0	0.0
21-10-19 14:10	4	0.0	0.0	0.0
21-10-19 14:20	4	0.0	0.0	0.0
21-10-19 14:30	4	0.0	0.0	0.0
21-10-19 14:40	4	10.992	0.0	0.0
21-10-19 14:50	4	2.0160000000000005	0.0	0.0
21-10-19 15:00	4	0.0	0.024	0.0
21-10-19 15:10	4	0.0	0.0	0.0
21-10-19 15:20	4	0.0	0.0	0.0
21-10-19 15:30	4	0.0	0.21600000000000003	0.0
21-10-19 15:40	4	0.0	0.40800000000000003	0.12
21-10-19 15:50	4	0.0	0.0	0.0
21-10-19 16:00	4	0.0	0.0	0.0
21-10-19 16:10	4	0.0	0.0	0.0
21-10-19 16:20	4	0.0	0.0	0.0
21-10-19 16:30	4	0.0	0.0	0.0
21-10-19 16:40	4	0.0	0.0	0.0
21-10-19 16:50	4	0.0	0.0	0.0
21-10-19 17:00	4	0.0	0.0	0.0
21-10-19 17:10	4	0.0	0.0	0.0
21-10-19 17:20	4	0.0	0.0	0.0
21-10-19 17:30	4	0.0	0.0	0.0
21-10-19 17:40	4	0.0	0.384	0.096
21-10-19 17:50	4	0.0	0.0	0.0
21-10-19 18:00	4	0.0	0.0	0.0
21-10-19 18:10	4	0.0	0.0	0.0
21-10-19 18:20	4	0.0	0.0	0.0
21-10-19 18:30	4	1.9440000000000002	0.072	1.7760000000000002
21-10-19 18:40	4	0.0	0.0	0.0
21-10-19 18:50	4	0.0	0.0	0.0
21-10-19 19:00	4	0.0	0.0	0.0
21-10-19 19:10	4	0.0	0.0	0.0
21-10-19 19:20	4	0.0	0.0	0.0
21-10-19 19:30	4	0.0	0.0	0.0
21-10-19 19:40	4	0.288	0.0	0.0
21-10-19 19:50	4	0.192	0.0	0.0
21-10-19 20:00	4	1.3199999999999998	0.0	0.21600000000000003
21-10-19 20:10	4	0.0	0.192	0.0
21-10-19 20:20	4	0.168	2.016	0.0
21-10-19 20:30	4	0.0	0.0	0.0
21-10-19 20:40	4	0.648	0.0	0.504
21-10-19 20:50	4	0.0	0.0	0.144
21-10-19 21:00	4	0.0	0.0	1.224
21-10-19 21:10	4	0.144	0.0	0.0
21-10-19 21:20	4	0.0	0.0	0.0
21-10-19 21:30	4	0.0	0.264	0.0
21-10-19 21:40	4	0.0	0.0	1.152
21-10-19 21:50	4	0.21600000000000003	0.0	0.0
21-10-19 22:00	4	3.696	1.752	0.048
21-10-19 22:10	4	7.872	1.296	0.024
21-10-19 22:20	4	1.512	0.192	0.45600000000000007
21-10-19 22:30	4	0.0	0.264	0.5040000000000001
21-10-19 22:40	4	0.0	0.0	0.0
21-10-19 22:50	4	0.0	1.2959999999999998	0.0
21-10-19 23:00	4	1.8960000000000001	0.0	0.0
21-10-19 23:10	4	0.0	0.072	0.0
21-10-19 23:20	4	0.0	0.096	2.064
21-10-19 23:30	4	0.0	0.552	0.48
21-10-19 23:40	4	0.96	0.288	3.3600000000000003
21-10-19 23:50	4	0.072	3.3600000000000003	0.6479999999999999
21-10-20 00:00	4	10.272	0.0	0.0
21-10-20 00:10	4	0.264	0.312	1.8960000000000001
21-10-20 00:20	4	6.168	0.0	0.0
21-10-20 00:30	4	0.696	0.0	0.0
21-10-20 00:40	4	0.384	0.0	0.21600000000000003
21-10-20 00:50	4	1.536	0.0	2.712
21-10-20 01:00	4	1.3439999999999999	0.0	1.2719999999999998
21-10-20 01:10	4	4.4159999999999995	0.9120000000000001	0.0
21-10-20 01:20	4	0.0	0.0	0.0
21-10-20 01:30	4	0.0	0.5519999999999999	0.0
21-10-20 01:40	4	0.0	0.072	0.0
21-10-20 01:50	4	0.0	0.0	0.0
21-10-20 02:00	4	0.0	0.0	0.552
21-10-20 02:10	4	0.0	1.6320000000000001	8.328
21-10-20 02:20	4	0.0	0.0	1.056
21-10-20 02:30	4	0.0	0.0	0.0
21-10-20 02:40	4	0.0	0.0	0.048
21-10-20 02:50	4	0.33599999999999997	14.184000000000001	0.48
21-10-20 03:00	4	0.096	0.16799999999999998	3.6719999999999997
21-10-20 03:10	4	0.0	0.0	0.43200000000000005
21-10-20 03:20	4	0.144	0.0	1.032
21-10-20 03:30	4	2.3760000000000003	1.296	1.248
21-10-20 03:40	4	0.288	0.8400000000000001	0.0
21-10-20 03:50	4	1.752	0.144	3.6
21-10-20 04:00	4	3.216	0.0	10.668000000000001
21-10-20 04:10	4	3.4080000000000004	0.0	8.916
21-10-20 04:20	4	6.768000000000001	5.256	6.384
21-10-20 04:30	4	3.096	0.0	5.352
21-10-20 04:40	4	1.56	0.8639999999999999	0.792
21-10-20 04:50	4	2.232	0.16799999999999998	0.528
21-10-20 05:00	4	0.312	6.996	0.9120000000000001
21-10-20 05:10	4	0.0	1.404	0.096
21-10-20 05:20	4	0.312	5.544	0.312
21-10-20 05:30	4	10.2	1.8720000000000003	0.4800000000000001
21-10-20 05:40	4	0.21600000000000003	0.26399999999999996	0.072
21-10-20 05:50	4	0.21600000000000003	2.04	2.016
21-10-20 06:00	4	0.12	0.192	0.048
21-10-20 06:10	4	0.0	0.0	0.21600000000000003
21-10-20 06:20	4	0.4800000000000001	0.5040000000000001	0.40800000000000003
21-10-20 06:30	4	1.08	0.8880000000000001	0.0
21-10-20 06:40	4	0.0	0.0	0.0
21-10-20 06:50	4	0.0	0.0	0.0
21-10-20 07:00	5	0.0	0.0	0.0
21-10-20 07:10	5	0.0	0.0	0.0
21-10-20 07:20	5	0.0	0.0	0.0
21-10-20 07:30	5	0.0	0.0	0.0
21-10-20 07:40	5	0.0	0.0	0.0
21-10-20 07:50	5	0.0	0.0	0.0
21-10-20 08:00	5	0.0	0.0	0.0
21-10-20 08:10	5	0.0	0.0	0.0
21-10-20 08:20	5	0.0	0.0	0.0
21-10-20 08:30	5	0.0	0.0	0.0
21-10-20 08:40	5	0.0	0.0	0.0
21-10-20 08:50	5	0.0	0.0	0.0
21-10-20 09:00	5	0.0	0.0	0.0
21-10-20 09:10	5	0.0	0.0	0.0
21-10-20 09:20	5	0.0	0.0	0.0
21-10-20 09:30	5	0.0	0.0	0.0
21-10-20 09:40	5	0.0	0.0	0.0
21-10-20 09:50	5	0.0	0.0	0.0
21-10-20 10:00	5	0.0	0.0	0.0
21-10-20 10:10	5	0.0	0.0	0.0
21-10-20 10:20	5	0.0	0.0	0.24
21-10-20 10:30	5	0.21600000000000003	0.0	0.31199999999999994
21-10-20 10:40	5	1.488	0.0	0.0
21-10-20 10:50	5	3.7680000000000007	0.0	1.8719999999999999
21-10-20 11:00	5	1.8960000000000001	0.804	0.36
21-10-20 11:10	5	3.6	1.4520000000000002	0.0
21-10-20 11:20	5	1.512	0.0	0.0
21-10-20 11:30	5	2.2560000000000002	2.568	0.0
21-10-20 11:40	5	0.0	0.144	0.0
21-10-20 11:50	5	0.0	0.0	0.0
21-10-20 12:00	5	0.0	0.0	0.0
21-10-20 12:10	5	0.0	0.0	0.0
21-10-20 12:20	5	0.0	0.0	0.0
21-10-20 12:30	5	0.0	0.0	0.0
21-10-20 12:40	5	0.0	0.0	0.0
21-10-20 12:50	5	0.0	0.0	0.0
21-10-20 13:00	5	0.0	0.0	0.0
21-10-20 13:10	5	0.0	0.0	0.0
21-10-20 13:20	5	0.0	0.0	0.0
21-10-20 13:30	5	0.0	0.0	0.0
21-10-20 13:40	5	0.0	1.9200000000000004	0.0
21-10-20 13:50	5	0.0	0.288	0.0
21-10-20 14:00	5	0.0	0.8640000000000001	0.0
21-10-20 14:10	5	0.0	0.21600000000000003	0.0
21-10-20 14:20	5	0.0	0.0	0.0
21-10-20 14:30	5	0.0	0.0	0.0
21-10-20 14:40	5	1.8720000000000003	0.0	0.0
21-10-20 14:50	5	0.0	0.0	3.1439999999999997
21-10-20 15:00	5	0.16799999999999998	0.0	0.72
21-10-20 15:10	5	0.0	0.0	0.0
21-10-20 15:20	5	0.0	0.0	0.0
21-10-20 15:30	5	0.0	0.0	0.0
21-10-20 15:40	5	0.0	0.0	0.0
21-10-20 15:50	5	0.0	0.0	0.0
21-10-20 16:00	5	0.0	0.0	0.0
21-10-20 16:10	5	0.0	0.0	0.0
21-10-20 16:20	5	0.0	0.0	0.0
21-10-20 16:30	5	0.0	0.0	0.0
21-10-20 16:40	5	0.0	0.0	0.0
21-10-20 16:50	5	0.0	0.0	0.0
21-10-20 17:00	5	0.0	0.0	0.0
21-10-20 17:10	5	0.0	0.0	0.0
21-10-20 17:20	5	0.0	0.9359999999999999	0.0
21-10-20 17:30	5	0.0	0.0	0.0
21-10-20 17:40	5	0.0	0.0	0.0
21-10-20 17:50	5	0.0	0.0	0.0
21-10-20 18:00	5	0.0	0.0	0.0
21-10-20 18:10	5	0.0	0.0	0.0
21-10-20 18:20	5	0.0	0.0	0.0
21-10-20 18:30	5	0.0	0.0	0.0
21-10-20 18:40	5	0.0	0.0	0.0
21-10-20 18:50	5	0.0	0.0	0.0
21-10-20 19:00	5	0.0	0.0	0.0
21-10-20 19:10	5	3.6719999999999997	7.752	7.368
21-10-20 19:20	5	0.792	0.576	16.428
21-10-20 19:30	5	0.0	0.21600000000000003	12.996
21-10-20 19:40	5	0.072	0.0	1.2959999999999998
21-10-20 19:50	5	0.0	0.0	0.0
21-10-20 20:00	5	0.0	0.0	0.0
21-10-20 20:10	5	0.048	0.0	0.0
21-10-20 20:20	5	1.296	0.552	0.36
21-10-20 20:30	5	1.584	0.0	0.0
21-10-20 20:40	5	0.0	0.0	0.0
21-10-20 20:50	5	0.0	0.0	1.32
21-10-20 21:00	5	0.0	0.0	4.176
21-10-20 21:10	5	1.6800000000000002	0.0	0.0
21-10-20 21:20	5	0.0	0.0	0.0
21-10-20 21:30	5	0.0	0.0	25.56
21-10-20 21:40	5	2.088	1.2360000000000002	10.896
21-10-20 21:50	5	3.96	2.724	1.056
21-10-20 22:00	5	0.144	0.0	0.0
21-10-20 22:10	5	0.21600000000000003	0.0	0.0
21-10-20 22:20	5	2.448	0.21600000000000003	0.288
21-10-20 22:30	5	0.36	0.0	1.032
21-10-20 22:40	5	0.0	0.43200000000000005	5.184
21-10-20 22:50	5	0.36	2.8560000000000003	0.504
21-10-20 23:00	5	0.0	0.0	0.0
21-10-20 23:10	5	0.0	0.0	0.0
21-10-20 23:20	5	0.0	0.0	0.0
21-10-20 23:30	5	0.0	0.0	0.36
21-10-20 23:40	5	8.676	2.568	16.704
21-10-20 23:50	5	10.308000000000002	0.096	2.592
21-10-21 00:00	5	0.0	0.22799999999999998	0.45600000000000007
21-10-21 00:10	5	0.0	0.9	0.0
21-10-21 00:20	5	1.536	7.368	0.024
21-10-21 00:30	5	0.0	0.264	0.192
21-10-21 00:40	5	3.6	0.0	0.0
21-10-21 00:50	5	0.0	0.648	0.144
21-10-21 01:00	5	0.096	0.18	0.0
21-10-21 01:10	5	1.3679999999999999	1.116	0.0
21-10-21 01:20	5	0.0	0.0	0.0
21-10-21 01:30	5	0.696	0.0	0.072
21-10-21 01:40	5	0.0	0.0	0.0
21-10-21 01:50	5	0.288	0.0	0.0
21-10-21 02:00	5	0.0	1.704	0.0
21-10-21 02:10	5	0.0	0.576	0.0
21-10-21 02:20	5	0.696	2.4240000000000004	1.416
21-10-21 02:30	5	2.7359999999999998	0.12	3.6
21-10-21 02:40	5	0.0	3.4800000000000004	6.4079999999999995
21-10-21 02:50	5	2.928	0.0	1.1280000000000001
21-10-21 03:00	5	2.5439999999999996	0.8880000000000001	0.43200000000000005
21-10-21 03:10	5	1.7280000000000002	5.976000000000001	2.2800000000000002
21-10-21 03:20	5	8.280000000000001	5.208	2.088
21-10-21 03:30	5	0.144	1.32	0.768
21-10-21 03:40	5	1.7520000000000002	0.0	1.416
21-10-21 03:50	5	1.4400000000000002	3.2159999999999997	0.0
21-10-21 04:00	5	0.8399999999999999	0.576	1.392
21-10-21 04:10	5	0.576	0.768	2.3280000000000003
21-10-21 04:20	5	5.016	0.6960000000000001	0.24
21-10-21 04:30	5	2.928	3.3840000000000003	0.8400000000000001
21-10-21 04:40	5	0.0	0.0	0.12
21-10-21 04:50	5	2.088	0.0	0.0
21-10-21 05:00	5	0.768	0.0	6.408000000000001
21-10-21 05:10	5	0.0	0.744	0.28800000000000003
21-10-21 05:20	5	0.8160000000000001	0.384	0.0
21-10-21 05:30	5	0.024	0.0	0.0
21-10-21 05:40	5	0.43200000000000005	2.4	0.288
21-10-21 05:50	5	0.648	0.264	0.0
21-10-21 06:00	5	0.12	0.0	0.096
21-10-21 06:10	5	0.0	0.0	0.0
21-10-21 06:20	5	0.0	0.0	0.0
21-10-21 06:30	5	0.0	0.0	0.0
21-10-21 06:40	5	0.0	0.504	0.0
21-10-21 06:50	5	0.0	0.0	0.0
21-10-21 07:00	6	0.0	0.0	0.0
21-10-21 07:10	6	0.0	0.0	0.0
21-10-21 07:20	6	0.0	0.0	0.0
21-10-21 07:30	6	0.0	0.0	0.0
21-10-21 07:40	6	0.0	0.0	0.0
21-10-21 07:50	6	0.0	0.0	0.0
21-10-21 08:00	6	0.0	0.0	0.0
21-10-21 08:10	6	0.0	0.0	0.0
21-10-21 08:20	6	0.0	0.0	0.0
21-10-21 08:30	6	0.0	0.0	0.0
21-10-21 08:40	6	0.0	0.0	0.0
21-10-21 08:50	6	0.0	0.0	0.0
21-10-21 09:00	6	0.0	0.0	0.0
21-10-21 09:10	6	0.0	0.0	0.0
21-10-21 09:20	6	0.0	0.0	0.0
21-10-21 09:30	6	0.0	0.0	0.0
21-10-21 09:40	6	0.0	0.0	0.0
21-10-21 09:50	6	0.0	0.0	0.0
21-10-21 10:00	6	4.488	0.0	0.0
21-10-21 10:10	6	0.096	0.24	1.068
21-10-21 10:20	6	0.096	0.0	2.868
21-10-21 10:30	6	0.16799999999999998	0.0	0.384
21-10-21 10:40	6	1.0559999999999998	0.0	0.696
21-10-21 10:50	6	0.16799999999999998	0.264	1.464
21-10-21 11:00	6	0.0	5.496	1.9200000000000004
21-10-21 11:10	6	0.5279999999999999	2.184	0.096
21-10-21 11:20	6	not_recorded	not_recorded	not_recorded
21-10-21 11:30	6	not_recorded	not_recorded	not_recorded
21-10-21 11:40	6	not_recorded	not_recorded	not_recorded
21-10-21 11:50	6	not_recorded	not_recorded	not_recorded
21-10-21 12:00	6	not_recorded	not_recorded	not_recorded
21-10-21 12:10	6	not_recorded	not_recorded	not_recorded
21-10-21 12:20	6	not_recorded	not_recorded	not_recorded
21-10-21 12:30	6	not_recorded	not_recorded	not_recorded
21-10-21 12:40	6	not_recorded	not_recorded	not_recorded
21-10-21 12:50	6	not_recorded	not_recorded	not_recorded
21-10-21 13:00	6	not_recorded	not_recorded	not_recorded
21-10-21 13:10	6	not_recorded	not_recorded	not_recorded
21-10-21 13:20	6	not_recorded	not_recorded	not_recorded
21-10-21 13:30	6	not_recorded	not_recorded	not_recorded
21-10-21 13:40	6	not_recorded	not_recorded	not_recorded
21-10-21 13:50	6	not_recorded	not_recorded	not_recorded
21-10-21 14:00	6	not_recorded	not_recorded	not_recorded
21-10-21 14:10	6	not_recorded	not_recorded	not_recorded
21-10-21 14:20	6	not_recorded	not_recorded	not_recorded
21-10-21 14:30	6	not_recorded	not_recorded	not_recorded
21-10-21 14:40	6	not_recorded	not_recorded	not_recorded
21-10-21 14:50	6	not_recorded	not_recorded	not_recorded
21-10-21 15:00	6	not_recorded	not_recorded	not_recorded
21-10-21 15:10	6	not_recorded	not_recorded	not_recorded
21-10-21 15:20	6	not_recorded	not_recorded	not_recorded
21-10-21 15:30	6	not_recorded	not_recorded	not_recorded
21-10-21 15:40	6	not_recorded	not_recorded	not_recorded
21-10-21 15:50	6	not_recorded	not_recorded	not_recorded
21-10-21 16:00	6	not_recorded	not_recorded	not_recorded
21-10-21 16:10	6	not_recorded	not_recorded	not_recorded
21-10-21 16:20	6	not_recorded	not_recorded	not_recorded
21-10-21 16:30	6	not_recorded	not_recorded	not_recorded
21-10-21 16:40	6	not_recorded	not_recorded	not_recorded
21-10-21 16:50	6	not_recorded	not_recorded	not_recorded
21-10-21 17:00	6	not_recorded	not_recorded	not_recorded
21-10-21 17:10	6	not_recorded	not_recorded	not_recorded
21-10-21 17:20	6	not_recorded	not_recorded	not_recorded
21-10-21 17:30	6	not_recorded	not_recorded	not_recorded
21-10-21 17:40	6	not_recorded	not_recorded	not_recorded
21-10-21 17:50	6	not_recorded	not_recorded	not_recorded
21-10-21 18:00	6	not_recorded	not_recorded	not_recorded
21-10-21 18:10	6	not_recorded	not_recorded	not_recorded
21-10-21 18:20	6	not_recorded	not_recorded	not_recorded
21-10-21 18:30	6	not_recorded	not_recorded	not_recorded
21-10-21 18:40	6	not_recorded	not_recorded	not_recorded
21-10-21 18:50	6	not_recorded	not_recorded	not_recorded
21-10-21 19:00	6	not_recorded	not_recorded	not_recorded
21-10-21 19:10	6	not_recorded	not_recorded	not_recorded
21-10-21 19:20	6	not_recorded	not_recorded	not_recorded
21-10-21 19:30	6	not_recorded	not_recorded	not_recorded
21-10-21 19:40	6	not_recorded	not_recorded	not_recorded
21-10-21 19:50	6	not_recorded	not_recorded	not_recorded
21-10-21 20:00	6	not_recorded	not_recorded	not_recorded
21-10-21 20:10	6	not_recorded	not_recorded	not_recorded
21-10-21 20:20	6	not_recorded	not_recorded	not_recorded
21-10-21 20:30	6	not_recorded	not_recorded	not_recorded
21-10-21 20:40	6	not_recorded	not_recorded	not_recorded
21-10-21 20:50	6	not_recorded	not_recorded	not_recorded
21-10-21 21:00	6	not_recorded	not_recorded	not_recorded
21-10-21 21:10	6	not_recorded	not_recorded	not_recorded
21-10-21 21:20	6	not_recorded	not_recorded	not_recorded
21-10-21 21:30	6	not_recorded	not_recorded	not_recorded
21-10-21 21:40	6	not_recorded	not_recorded	not_recorded
21-10-21 21:50	6	not_recorded	not_recorded	not_recorded
21-10-21 22:00	6	not_recorded	not_recorded	not_recorded
21-10-21 22:10	6	not_recorded	not_recorded	not_recorded
21-10-21 22:20	6	not_recorded	not_recorded	not_recorded
21-10-21 22:30	6	not_recorded	not_recorded	not_recorded
21-10-21 22:40	6	not_recorded	not_recorded	not_recorded
21-10-21 22:50	6	not_recorded	not_recorded	not_recorded
21-10-21 23:00	6	not_recorded	not_recorded	not_recorded
21-10-21 23:10	6	not_recorded	not_recorded	not_recorded
21-10-21 23:20	6	not_recorded	not_recorded	not_recorded
21-10-21 23:30	6	not_recorded	not_recorded	not_recorded
21-10-21 23:40	6	not_recorded	not_recorded	not_recorded
21-10-21 23:50	6	not_recorded	not_recorded	not_recorded
21-10-22 00:00	6	not_recorded	not_recorded	not_recorded
21-10-22 00:10	6	not_recorded	not_recorded	not_recorded
21-10-22 00:20	6	not_recorded	not_recorded	not_recorded
21-10-22 00:30	6	not_recorded	not_recorded	not_recorded
21-10-22 00:40	6	not_recorded	not_recorded	not_recorded
21-10-22 00:50	6	not_recorded	not_recorded	not_recorded
21-10-22 01:00	6	not_recorded	not_recorded	not_recorded
21-10-22 01:10	6	not_recorded	not_recorded	not_recorded
21-10-22 01:20	6	not_recorded	not_recorded	not_recorded
21-10-22 01:30	6	not_recorded	not_recorded	not_recorded
21-10-22 01:40	6	not_recorded	not_recorded	not_recorded
21-10-22 01:50	6	not_recorded	not_recorded	not_recorded
21-10-22 02:00	6	not_recorded	not_recorded	not_recorded
21-10-22 02:10	6	not_recorded	not_recorded	not_recorded
21-10-22 02:20	6	not_recorded	not_recorded	not_recorded
21-10-22 02:30	6	not_recorded	not_recorded	not_recorded
21-10-22 02:40	6	not_recorded	not_recorded	not_recorded
21-10-22 02:50	6	not_recorded	not_recorded	not_recorded
21-10-22 03:00	6	not_recorded	not_recorded	not_recorded
21-10-22 03:10	6	not_recorded	not_recorded	not_recorded
21-10-22 03:20	6	not_recorded	not_recorded	not_recorded
21-10-22 03:30	6	not_recorded	not_recorded	not_recorded
21-10-22 03:40	6	not_recorded	not_recorded	not_recorded
21-10-22 03:50	6	not_recorded	not_recorded	not_recorded
21-10-22 04:00	6	not_recorded	not_recorded	not_recorded
21-10-22 04:10	6	not_recorded	not_recorded	not_recorded
21-10-22 04:20	6	not_recorded	not_recorded	not_recorded
21-10-22 04:30	6	not_recorded	not_recorded	not_recorded
21-10-22 04:40	6	not_recorded	not_recorded	not_recorded
21-10-22 04:50	6	not_recorded	not_recorded	not_recorded
21-10-22 05:00	6	not_recorded	not_recorded	not_recorded
21-10-22 05:10	6	not_recorded	not_recorded	not_recorded
21-10-22 05:20	6	not_recorded	not_recorded	not_recorded
21-10-22 05:30	6	not_recorded	not_recorded	not_recorded
21-10-22 05:40	6	not_recorded	not_recorded	not_recorded
21-10-22 05:50	6	not_recorded	not_recorded	not_recorded
21-10-22 06:00	6	not_recorded	not_recorded	not_recorded
21-10-22 06:10	6	not_recorded	not_recorded	not_recorded
21-10-22 06:20	6	not_recorded	not_recorded	not_recorded
21-10-22 06:30	6	not_recorded	not_recorded	not_recorded
21-10-22 06:40	6	not_recorded	not_recorded	not_recorded
21-10-22 06:50	6	not_recorded	not_recorded	not_recorded
