# Supplementary material for: Rodent home cage monitoring for preclinical safety pharmacology assessment: results of a multi-company validation evaluating nonclinical and clinical data from three compounds
Source: Front Toxicol. 2025 Nov 5;7:1655330. doi: 10.3389/ftox.2025.1655330 (PMC12626872; doi:10.3389/ftox.2025.1655330)
Supplement: Supplementary file 1 [file DataSheet1.zip › AZ/AZ_Drinking_085_Cage-1.csv]

timestamp	day_index	985141003627890	985141003627891	985141003627892
21-10-01 07:00	-4	not_recorded	not_recorded	not_recorded
21-10-01 07:10	-4	not_recorded	not_recorded	not_recorded
21-10-01 07:20	-4	not_recorded	not_recorded	not_recorded
21-10-01 07:30	-4	not_recorded	not_recorded	not_recorded
21-10-01 07:40	-4	not_recorded	not_recorded	not_recorded
21-10-01 07:50	-4	not_recorded	not_recorded	not_recorded
21-10-01 08:00	-4	not_recorded	not_recorded	not_recorded
21-10-01 08:10	-4	not_recorded	not_recorded	not_recorded
21-10-01 08:20	-4	not_recorded	not_recorded	not_recorded
21-10-01 08:30	-4	not_recorded	not_recorded	not_recorded
21-10-01 08:40	-4	not_recorded	not_recorded	not_recorded
21-10-01 08:50	-4	not_recorded	not_recorded	not_recorded
21-10-01 09:00	-4	not_recorded	not_recorded	not_recorded
21-10-01 09:10	-4	not_recorded	not_recorded	not_recorded
21-10-01 09:20	-4	not_recorded	not_recorded	not_recorded
21-10-01 09:30	-4	not_recorded	not_recorded	not_recorded
21-10-01 09:40	-4	not_recorded	not_recorded	not_recorded
21-10-01 09:50	-4	not_recorded	not_recorded	not_recorded
21-10-01 10:00	-4	0.0	0.0	0.024
21-10-01 10:10	-4	2.256	3.408	4.008000000000001
21-10-01 10:20	-4	0.0	2.136	0.096
21-10-01 10:30	-4	0.0	0.0	0.0
21-10-01 10:40	-4	0.0	0.0	0.0
21-10-01 10:50	-4	0.288	0.144	0.43200000000000005
21-10-01 11:00	-4	0.0	0.096	0.0
21-10-01 11:10	-4	0.0	0.0	0.0
21-10-01 11:20	-4	0.0	0.0	0.0
21-10-01 11:30	-4	0.0	0.0	0.0
21-10-01 11:40	-4	0.0	0.0	0.16799999999999998
21-10-01 11:50	-4	0.0	0.0	0.0
21-10-01 12:00	-4	0.0	0.0	0.0
21-10-01 12:10	-4	0.0	0.0	0.0
21-10-01 12:20	-4	0.0	0.0	0.0
21-10-01 12:30	-4	0.0	0.0	0.0
21-10-01 12:40	-4	0.0	0.0	0.0
21-10-01 12:50	-4	0.0	0.0	0.0
21-10-01 13:00	-4	0.0	0.0	0.0
21-10-01 13:10	-4	0.0	0.0	0.0
21-10-01 13:20	-4	0.0	0.0	0.0
21-10-01 13:30	-4	0.0	0.0	1.608
21-10-01 13:40	-4	0.0	0.0	0.096
21-10-01 13:50	-4	0.0	0.0	0.0
21-10-01 14:00	-4	0.0	0.0	0.0
21-10-01 14:10	-4	0.0	0.0	0.0
21-10-01 14:20	-4	0.0	0.0	0.0
21-10-01 14:30	-4	0.0	0.0	0.16799999999999998
21-10-01 14:40	-4	0.0	0.192	0.096
21-10-01 14:50	-4	0.0	0.0	0.0
21-10-01 15:00	-4	0.0	0.0	0.0
21-10-01 15:10	-4	0.0	0.0	0.0
21-10-01 15:20	-4	0.0	0.0	0.0
21-10-01 15:30	-4	0.0	0.0	0.0
21-10-01 15:40	-4	0.0	0.0	0.0
21-10-01 15:50	-4	0.0	0.0	0.0
21-10-01 16:00	-4	0.0	0.0	0.0
21-10-01 16:10	-4	0.0	0.0	0.0
21-10-01 16:20	-4	0.0	0.0	0.0
21-10-01 16:30	-4	0.0	0.0	0.0
21-10-01 16:40	-4	0.0	0.0	0.0
21-10-01 16:50	-4	0.0	0.0	0.144
21-10-01 17:00	-4	0.0	2.88	0.45600000000000007
21-10-01 17:10	-4	0.0	0.0	0.0
21-10-01 17:20	-4	0.0	0.0	0.0
21-10-01 17:30	-4	0.0	0.0	0.0
21-10-01 17:40	-4	12.192	0.0	0.072
21-10-01 17:50	-4	3.192	1.608	0.0
21-10-01 18:00	-4	1.152	0.24	0.0
21-10-01 18:10	-4	0.048	7.031999999999999	0.48
21-10-01 18:20	-4	0.0	6.456	2.472
21-10-01 18:30	-4	1.608	1.224	0.0
21-10-01 18:40	-4	0.0	0.0	0.0
21-10-01 18:50	-4	0.0	0.0	0.0
21-10-01 19:00	-4	0.0	0.0	0.0
21-10-01 19:10	-4	0.0	0.0	0.0
21-10-01 19:20	-4	0.768	1.2	1.1280000000000001
21-10-01 19:30	-4	0.0	1.272	0.0
21-10-01 19:40	-4	0.0	0.0	1.7279999999999998
21-10-01 19:50	-4	0.36	0.0	0.24
21-10-01 20:00	-4	1.2	0.768	0.0
21-10-01 20:10	-4	5.327999999999999	2.832	0.8400000000000001
21-10-01 20:20	-4	0.0	6.192	0.696
21-10-01 20:30	-4	0.0	1.224	0.072
21-10-01 20:40	-4	0.0	2.3520000000000003	0.0
21-10-01 20:50	-4	0.0	0.0	0.0
21-10-01 21:00	-4	0.0	0.0	1.6560000000000001
21-10-01 21:10	-4	0.0	0.0	1.704
21-10-01 21:20	-4	0.096	0.0	2.712
21-10-01 21:30	-4	5.4719999999999995	0.0	0.0
21-10-01 21:40	-4	0.264	0.096	1.8720000000000003
21-10-01 21:50	-4	0.0	4.464	2.592
21-10-01 22:00	-4	0.16799999999999998	4.848000000000001	0.0
21-10-01 22:10	-4	0.0	0.0	1.0080000000000002
21-10-01 22:20	-4	1.9920000000000002	10.968	2.4479999999999995
21-10-01 22:30	-4	0.576	5.304	1.536
21-10-01 22:40	-4	1.8240000000000003	1.6800000000000002	0.6
21-10-01 22:50	-4	3.4080000000000004	2.3760000000000003	1.008
21-10-01 23:00	-4	4.248	0.8640000000000001	1.6800000000000002
21-10-01 23:10	-4	2.232	1.272	5.4
21-10-01 23:20	-4	0.6	0.096	2.424
21-10-01 23:30	-4	0.144	0.6719999999999999	0.384
21-10-01 23:40	-4	0.768	0.9360000000000002	1.1039999999999999
21-10-01 23:50	-4	0.24	1.176	2.352
21-10-02 00:00	-4	0.288	2.448	2.8080000000000003
21-10-02 00:10	-4	0.0	2.4240000000000004	0.0
21-10-02 00:20	-4	0.0	0.384	0.0
21-10-02 00:30	-4	3.072	11.4	3.12
21-10-02 00:40	-4	8.736	3.096	12.120000000000001
21-10-02 00:50	-4	6.287999999999999	0.024	0.12
21-10-02 01:00	-4	0.0	3.024	0.0
21-10-02 01:10	-4	1.584	9.072000000000001	0.9120000000000001
21-10-02 01:20	-4	1.968	3.528	2.568
21-10-02 01:30	-4	3.096	0.504	2.784
21-10-02 01:40	-4	0.8880000000000001	1.536	1.1760000000000002
21-10-02 01:50	-4	1.152	3.936	1.536
21-10-02 02:00	-4	0.144	6.816	5.4
21-10-02 02:10	-4	5.4959999999999996	0.12	2.544
21-10-02 02:20	-4	0.72	0.45599999999999996	0.0
21-10-02 02:30	-4	0.0	0.0	0.0
21-10-02 02:40	-4	0.0	0.0	0.0
21-10-02 02:50	-4	0.0	0.0	0.0
21-10-02 03:00	-4	0.0	0.0	0.0
21-10-02 03:10	-4	0.0	0.0	0.0
21-10-02 03:20	-4	0.0	0.0	0.0
21-10-02 03:30	-4	0.192	0.0	0.0
21-10-02 03:40	-4	0.0	0.0	0.0
21-10-02 03:50	-4	0.0	0.0	0.0
21-10-02 04:00	-4	0.12	0.144	0.8160000000000001
21-10-02 04:10	-4	0.0	0.9120000000000001	0.0
21-10-02 04:20	-4	5.016	6.36	3.144
21-10-02 04:30	-4	4.272	11.256	1.9440000000000002
21-10-02 04:40	-4	2.6879999999999997	2.184	3.816
21-10-02 04:50	-4	1.344	4.032	1.032
21-10-02 05:00	-4	2.448	0.744	0.16799999999999998
21-10-02 05:10	-4	3.144	0.768	2.784
21-10-02 05:20	-4	3.12	1.296	4.656000000000001
21-10-02 05:30	-4	3.4799999999999995	0.0	10.512
21-10-02 05:40	-4	4.343999999999999	4.8	1.224
21-10-02 05:50	-4	0.024	3.1919999999999997	0.192
21-10-02 06:00	-4	0.0	0.9600000000000002	0.0
21-10-02 06:10	-4	0.0	0.384	1.608
21-10-02 06:20	-4	0.0	1.464	12.768
21-10-02 06:30	-4	0.144	0.0	0.576
21-10-02 06:40	-4	0.16799999999999998	0.0	1.44
21-10-02 06:50	-4	0.192	0.0	1.296
21-10-02 07:00	-3	0.0	0.0	0.0
21-10-02 07:10	-3	0.0	0.0	0.0
21-10-02 07:20	-3	0.384	0.312	0.6719999999999999
21-10-02 07:30	-3	0.0	0.0	0.0
21-10-02 07:40	-3	0.0	0.0	0.0
21-10-02 07:50	-3	0.0	0.0	0.0
21-10-02 08:00	-3	0.0	0.0	0.0
21-10-02 08:10	-3	0.0	0.0	0.0
21-10-02 08:20	-3	0.0	0.0	0.0
21-10-02 08:30	-3	0.0	0.0	0.0
21-10-02 08:40	-3	0.0	0.0	0.0
21-10-02 08:50	-3	0.0	0.0	0.0
21-10-02 09:00	-3	0.0	0.0	0.0
21-10-02 09:10	-3	0.0	0.0	0.0
21-10-02 09:20	-3	0.0	0.0	0.0
21-10-02 09:30	-3	2.664	0.0	0.0
21-10-02 09:40	-3	0.0	0.0	0.0
21-10-02 09:50	-3	0.0	0.0	0.0
21-10-02 10:00	-3	0.0	0.0	0.0
21-10-02 10:10	-3	0.0	0.0	0.0
21-10-02 10:20	-3	0.0	0.0	0.0
21-10-02 10:30	-3	0.0	0.0	0.16799999999999998
21-10-02 10:40	-3	0.0	0.0	0.0
21-10-02 10:50	-3	0.0	0.0	0.0
21-10-02 11:00	-3	0.0	0.0	0.0
21-10-02 11:10	-3	0.0	0.0	0.0
21-10-02 11:20	-3	0.0	0.0	2.016
21-10-02 11:30	-3	0.0	0.0	0.96
21-10-02 11:40	-3	0.0	0.0	0.0
21-10-02 11:50	-3	0.0	0.0	0.0
21-10-02 12:00	-3	0.0	0.0	0.0
21-10-02 12:10	-3	0.0	0.0	0.0
21-10-02 12:20	-3	0.0	0.0	0.0
21-10-02 12:30	-3	0.0	0.0	0.0
21-10-02 12:40	-3	0.0	0.0	0.0
21-10-02 12:50	-3	0.0	0.0	0.0
21-10-02 13:00	-3	0.0	0.0	0.048
21-10-02 13:10	-3	0.0	0.0	0.192
21-10-02 13:20	-3	0.0	0.0	0.0
21-10-02 13:30	-3	0.0	0.0	5.5440000000000005
21-10-02 13:40	-3	0.0	0.0	0.43200000000000005
21-10-02 13:50	-3	0.0	0.0	0.0
21-10-02 14:00	-3	0.0	0.0	0.0
21-10-02 14:10	-3	0.0	0.0	0.0
21-10-02 14:20	-3	1.536	0.0	0.0
21-10-02 14:30	-3	0.0	0.0	0.0
21-10-02 14:40	-3	0.0	0.0	0.0
21-10-02 14:50	-3	0.0	0.0	0.0
21-10-02 15:00	-3	0.0	0.0	0.0
21-10-02 15:10	-3	0.0	0.0	0.0
21-10-02 15:20	-3	0.0	0.0	0.0
21-10-02 15:30	-3	0.0	4.536	0.0
21-10-02 15:40	-3	0.0	0.0	0.0
21-10-02 15:50	-3	0.0	0.0	0.0
21-10-02 16:00	-3	0.0	0.0	14.904
21-10-02 16:10	-3	0.0	0.0	0.0
21-10-02 16:20	-3	0.0	0.0	0.0
21-10-02 16:30	-3	0.0	0.0	0.0
21-10-02 16:40	-3	0.0	0.0	0.0
21-10-02 16:50	-3	0.0	0.0	0.0
21-10-02 17:00	-3	0.0	0.0	0.0
21-10-02 17:10	-3	0.0	0.0	0.24
21-10-02 17:20	-3	0.0	0.0	2.616
21-10-02 17:30	-3	0.192	0.144	1.488
21-10-02 17:40	-3	0.0	0.36	0.0
21-10-02 17:50	-3	0.0	0.0	0.0
21-10-02 18:00	-3	0.0	0.0	1.6320000000000001
21-10-02 18:10	-3	0.288	0.0	1.92
21-10-02 18:20	-3	0.0	0.0	0.0
21-10-02 18:30	-3	0.0	0.0	0.0
21-10-02 18:40	-3	0.0	0.024	3.2640000000000002
21-10-02 18:50	-3	7.632000000000001	4.319999999999999	0.96
21-10-02 19:00	-3	3.2880000000000003	1.8240000000000003	0.21600000000000003
21-10-02 19:10	-3	0.0	16.872	9.408000000000001
21-10-02 19:20	-3	0.0	6.384	0.0
21-10-02 19:30	-3	1.344	0.26399999999999996	0.0
21-10-02 19:40	-3	1.152	0.26399999999999996	0.696
21-10-02 19:50	-3	0.0	0.0	0.984
21-10-02 20:00	-3	0.0	0.0	0.0
21-10-02 20:10	-3	0.0	0.0	0.0
21-10-02 20:20	-3	0.0	0.0	0.0
21-10-02 20:30	-3	0.0	0.0	0.0
21-10-02 20:40	-3	0.048	0.0	0.0
21-10-02 20:50	-3	3.7920000000000003	0.0	1.92
21-10-02 21:00	-3	5.16	1.2	0.45600000000000007
21-10-02 21:10	-3	0.0	5.5440000000000005	6.575999999999999
21-10-02 21:20	-3	2.016	0.768	2.328
21-10-02 21:30	-3	6.360000000000001	0.0	0.0
21-10-02 21:40	-3	0.0	1.7280000000000002	0.0
21-10-02 21:50	-3	1.224	0.768	2.016
21-10-02 22:00	-3	1.7760000000000002	4.248	6.192
21-10-02 22:10	-3	3.6719999999999997	0.288	0.0
21-10-02 22:20	-3	0.8400000000000001	0.0	2.4720000000000004
21-10-02 22:30	-3	0.144	6.4799999999999995	0.24
21-10-02 22:40	-3	3.8160000000000003	2.4	1.2
21-10-02 22:50	-3	0.768	1.56	4.08
21-10-02 23:00	-3	2.784	0.24	0.984
21-10-02 23:10	-3	1.416	0.0	1.6320000000000001
21-10-02 23:20	-3	1.8240000000000003	0.792	0.696
21-10-02 23:30	-3	0.24	0.9120000000000001	0.24
21-10-02 23:40	-3	9.096	0.648	2.304
21-10-02 23:50	-3	1.224	2.544	0.144
21-10-03 00:00	-3	1.7760000000000002	1.8960000000000001	7.392
21-10-03 00:10	-3	3.4560000000000004	0.648	0.72
21-10-03 00:20	-3	3.6	0.0	0.096
21-10-03 00:30	-3	7.728	0.0	0.384
21-10-03 00:40	-3	4.680000000000001	0.16799999999999998	2.232
21-10-03 00:50	-3	3.0	5.4719999999999995	3.096
21-10-03 01:00	-3	3.3839999999999995	1.128	7.944
21-10-03 01:10	-3	0.792	1.2	1.704
21-10-03 01:20	-3	1.536	14.664000000000001	1.464
21-10-03 01:30	-3	1.3439999999999999	6.744	0.0
21-10-03 01:40	-3	0.0	0.528	5.568
21-10-03 01:50	-3	0.0	0.288	0.528
21-10-03 02:00	-3	2.856	0.264	0.0
21-10-03 02:10	-3	2.712	0.024	0.0
21-10-03 02:20	-3	0.072	5.4479999999999995	1.344
21-10-03 02:30	-3	7.343999999999999	1.056	0.12
21-10-03 02:40	-3	6.144	0.24	0.072
21-10-03 02:50	-3	0.768	0.792	0.0
21-10-03 03:00	-3	4.608	0.0	0.0
21-10-03 03:10	-3	4.176	5.928	0.0
21-10-03 03:20	-3	3.432	0.552	0.192
21-10-03 03:30	-3	2.496	0.9119999999999999	0.0
21-10-03 03:40	-3	11.4	0.33599999999999997	0.288
21-10-03 03:50	-3	1.3199999999999998	0.5279999999999999	0.0
21-10-03 04:00	-3	0.21600000000000003	1.704	0.96
21-10-03 04:10	-3	6.720000000000001	0.768	1.8960000000000001
21-10-03 04:20	-3	0.48	1.6800000000000002	1.152
21-10-03 04:30	-3	6.24	0.0	0.21600000000000003
21-10-03 04:40	-3	0.0	0.0	8.76
21-10-03 04:50	-3	0.0	0.0	3.024
21-10-03 05:00	-3	0.0	1.1280000000000001	0.576
21-10-03 05:10	-3	0.0	0.40800000000000003	3.432
21-10-03 05:20	-3	0.0	0.288	10.32
21-10-03 05:30	-3	8.712	2.232	2.952
21-10-03 05:40	-3	0.45599999999999996	0.26399999999999996	8.64
21-10-03 05:50	-3	0.0	0.0	11.304
21-10-03 06:00	-3	0.024	0.0	2.904
21-10-03 06:10	-3	1.968	0.0	2.04
21-10-03 06:20	-3	0.648	0.0	0.45599999999999996
21-10-03 06:30	-3	0.9120000000000001	0.0	1.008
21-10-03 06:40	-3	0.0	0.0	0.0
21-10-03 06:50	-3	0.0	0.16799999999999998	0.0
21-10-03 07:00	-2	0.0	0.0	0.0
21-10-03 07:10	-2	0.0	0.0	0.0
21-10-03 07:20	-2	1.848	0.096	0.12
21-10-03 07:30	-2	0.0	0.792	0.0
21-10-03 07:40	-2	0.0	0.0	0.0
21-10-03 07:50	-2	0.0	0.0	0.0
21-10-03 08:00	-2	0.0	0.0	0.0
21-10-03 08:10	-2	0.0	0.0	0.0
21-10-03 08:20	-2	0.0	0.0	0.0
21-10-03 08:30	-2	0.0	0.0	0.0
21-10-03 08:40	-2	0.0	0.0	0.0
21-10-03 08:50	-2	0.0	0.0	0.0
21-10-03 09:00	-2	0.0	0.0	0.0
21-10-03 09:10	-2	0.0	0.0	0.0
21-10-03 09:20	-2	0.0	0.0	0.0
21-10-03 09:30	-2	0.0	0.0	0.0
21-10-03 09:40	-2	0.0	0.0	0.0
21-10-03 09:50	-2	0.0	0.0	0.0
21-10-03 10:00	-2	0.8160000000000001	0.0	0.0
21-10-03 10:10	-2	0.0	1.008	0.0
21-10-03 10:20	-2	0.0	6.192	0.552
21-10-03 10:30	-2	0.12	3.336	0.0
21-10-03 10:40	-2	0.0	1.392	0.0
21-10-03 10:50	-2	0.0	0.0	0.0
21-10-03 11:00	-2	0.0	0.792	0.0
21-10-03 11:10	-2	0.43200000000000005	0.43200000000000005	0.0
21-10-03 11:20	-2	1.6079999999999999	0.9600000000000002	4.8
21-10-03 11:30	-2	0.0	3.936	0.744
21-10-03 11:40	-2	0.0	10.896	1.8960000000000001
21-10-03 11:50	-2	0.0	0.0	0.40800000000000003
21-10-03 12:00	-2	0.0	0.0	6.264
21-10-03 12:10	-2	0.0	0.0	1.248
21-10-03 12:20	-2	0.0	0.0	0.0
21-10-03 12:30	-2	0.0	0.0	0.0
21-10-03 12:40	-2	0.0	0.0	0.0
21-10-03 12:50	-2	0.0	0.0	0.0
21-10-03 13:00	-2	0.0	0.0	0.0
21-10-03 13:10	-2	0.0	0.0	0.0
21-10-03 13:20	-2	0.0	0.0	0.0
21-10-03 13:30	-2	0.0	0.0	0.0
21-10-03 13:40	-2	0.0	0.0	0.0
21-10-03 13:50	-2	0.0	0.0	0.0
21-10-03 14:00	-2	0.0	0.0	0.0
21-10-03 14:10	-2	0.0	0.0	0.0
21-10-03 14:20	-2	0.0	0.0	0.0
21-10-03 14:30	-2	0.0	0.0	0.0
21-10-03 14:40	-2	0.0	0.36	0.0
21-10-03 14:50	-2	0.0	0.0	0.0
21-10-03 15:00	-2	0.0	0.0	0.0
21-10-03 15:10	-2	0.0	0.0	0.0
21-10-03 15:20	-2	0.096	0.0	0.024
21-10-03 15:30	-2	0.0	0.0	0.0
21-10-03 15:40	-2	0.0	0.0	0.0
21-10-03 15:50	-2	0.0	0.0	0.0
21-10-03 16:00	-2	0.0	0.0	0.0
21-10-03 16:10	-2	0.0	0.0	0.0
21-10-03 16:20	-2	0.0	0.0	0.0
21-10-03 16:30	-2	0.0	0.0	0.0
21-10-03 16:40	-2	0.0	0.0	0.0
21-10-03 16:50	-2	0.0	0.0	0.0
21-10-03 17:00	-2	5.64	0.0	0.0
21-10-03 17:10	-2	5.232	7.608	0.0
21-10-03 17:20	-2	0.048	0.312	0.0
21-10-03 17:30	-2	0.0	0.0	0.0
21-10-03 17:40	-2	0.0	0.0	0.0
21-10-03 17:50	-2	0.0	0.0	0.0
21-10-03 18:00	-2	0.0	1.656	3.144
21-10-03 18:10	-2	0.0	1.6800000000000002	0.0
21-10-03 18:20	-2	0.072	0.0	0.0
21-10-03 18:30	-2	0.0	0.0	0.0
21-10-03 18:40	-2	0.0	0.0	0.0
21-10-03 18:50	-2	0.0	0.0	0.0
21-10-03 19:00	-2	0.0	0.0	0.0
21-10-03 19:10	-2	0.43200000000000005	0.0	0.0
21-10-03 19:20	-2	0.0	0.0	0.0
21-10-03 19:30	-2	6.216	0.0	1.584
21-10-03 19:40	-2	1.8	0.24	0.45599999999999996
21-10-03 19:50	-2	2.472	2.9520000000000004	0.0
21-10-03 20:00	-2	0.0	0.0	0.0
21-10-03 20:10	-2	0.0	0.0	3.0
21-10-03 20:20	-2	0.0	0.36	0.0
21-10-03 20:30	-2	0.0	0.048	0.0
21-10-03 20:40	-2	0.0	1.704	3.336
21-10-03 20:50	-2	11.4	1.008	0.0
21-10-03 21:00	-2	6.5280000000000005	0.024	0.312
21-10-03 21:10	-2	1.488	2.448	0.0
21-10-03 21:20	-2	8.856	0.21600000000000003	0.36
21-10-03 21:30	-2	0.8160000000000001	1.704	4.056
21-10-03 21:40	-2	4.536	0.744	0.21600000000000003
21-10-03 21:50	-2	2.928	0.24	0.0
21-10-03 22:00	-2	2.928	1.224	0.16799999999999998
21-10-03 22:10	-2	1.1520000000000001	0.096	0.0
21-10-03 22:20	-2	1.584	0.8640000000000001	0.33599999999999997
21-10-03 22:30	-2	0.0	0.504	0.6
21-10-03 22:40	-2	2.2800000000000002	2.3280000000000003	4.512
21-10-03 22:50	-2	1.2479999999999998	3.2399999999999998	0.984
21-10-03 23:00	-2	1.008	2.16	3.504
21-10-03 23:10	-2	2.952	2.4720000000000004	0.48
21-10-03 23:20	-2	0.0	0.144	1.7760000000000002
21-10-03 23:30	-2	0.24	4.872	0.96
21-10-03 23:40	-2	2.904	2.352	0.5279999999999999
21-10-03 23:50	-2	4.5600000000000005	1.056	1.512
21-10-04 00:00	-2	0.8160000000000001	0.72	0.24
21-10-04 00:10	-2	3.336	0.8400000000000001	0.0
21-10-04 00:20	-2	1.2719999999999998	0.12	0.21600000000000003
21-10-04 00:30	-2	0.0	1.248	0.624
21-10-04 00:40	-2	3.192	3.7920000000000003	0.40800000000000003
21-10-04 00:50	-2	1.968	0.648	0.0
21-10-04 01:00	-2	0.0	3.312	5.351999999999999
21-10-04 01:10	-2	2.568	1.032	1.6320000000000001
21-10-04 01:20	-2	0.48	0.43200000000000005	0.0
21-10-04 01:30	-2	9.264	0.8879999999999999	0.6960000000000001
21-10-04 01:40	-2	7.752	0.792	1.224
21-10-04 01:50	-2	3.2880000000000003	0.0	0.36
21-10-04 02:00	-2	0.096	0.576	5.016
21-10-04 02:10	-2	0.528	2.7600000000000002	0.16799999999999998
21-10-04 02:20	-2	0.0	1.1280000000000001	0.0
21-10-04 02:30	-2	0.0	0.0	0.0
21-10-04 02:40	-2	0.0	0.0	0.0
21-10-04 02:50	-2	0.144	0.0	0.0
21-10-04 03:00	-2	0.0	0.9120000000000001	0.0
21-10-04 03:10	-2	0.0	0.0	0.0
21-10-04 03:20	-2	1.128	0.0	0.0
21-10-04 03:30	-2	15.936000000000002	3.2159999999999997	0.0
21-10-04 03:40	-2	4.272	0.0	0.624
21-10-04 03:50	-2	12.648	0.792	1.272
21-10-04 04:00	-2	0.0	0.0	0.144
21-10-04 04:10	-2	3.8880000000000003	0.12	3.2879999999999994
21-10-04 04:20	-2	1.488	0.0	7.704000000000001
21-10-04 04:30	-2	4.392	0.648	2.3280000000000003
21-10-04 04:40	-2	0.6	1.3679999999999999	3.696
21-10-04 04:50	-2	1.7280000000000002	2.016	0.0
21-10-04 05:00	-2	0.8880000000000001	0.6719999999999999	0.24
21-10-04 05:10	-2	2.7359999999999998	0.192	6.5760000000000005
21-10-04 05:20	-2	1.608	0.384	4.944
21-10-04 05:30	-2	0.96	2.6879999999999997	0.312
21-10-04 05:40	-2	1.8239999999999998	0.744	2.208
21-10-04 05:50	-2	1.008	4.4879999999999995	5.016
21-10-04 06:00	-2	0.0	0.16799999999999998	1.848
21-10-04 06:10	-2	0.0	0.264	0.0
21-10-04 06:20	-2	0.0	0.8160000000000001	1.848
21-10-04 06:30	-2	1.416	0.12	3.12
21-10-04 06:40	-2	0.0	0.0	0.43200000000000005
21-10-04 06:50	-2	0.0	0.0	0.0
21-10-04 07:00	-1	0.0	0.0	0.0
21-10-04 07:10	-1	0.0	0.0	0.0
21-10-04 07:20	-1	0.0	0.0	0.0
21-10-04 07:30	-1	0.0	0.0	0.0
21-10-04 07:40	-1	0.12	0.288	0.0
21-10-04 07:50	-1	0.288	5.76	4.704
21-10-04 08:00	-1	0.0	0.264	0.0
21-10-04 08:10	-1	0.0	0.0	0.0
21-10-04 08:20	-1	0.0	0.0	0.0
21-10-04 08:30	-1	0.0	0.0	0.0
21-10-04 08:40	-1	0.0	0.0	0.0
21-10-04 08:50	-1	0.0	0.0	0.0
21-10-04 09:00	-1	0.0	0.0	0.0
21-10-04 09:10	-1	0.0	0.0	0.0
21-10-04 09:20	-1	0.0	0.45600000000000007	1.392
21-10-04 09:30	-1	0.0	0.0	0.0
21-10-04 09:40	-1	0.0	0.0	0.0
21-10-04 09:50	-1	0.0	0.0	0.0
21-10-04 10:00	-1	2.4720000000000004	0.8880000000000001	0.0
21-10-04 10:10	-1	3.9839999999999995	0.0	0.0
21-10-04 10:20	-1	0.8880000000000001	0.43200000000000005	0.43200000000000005
21-10-04 10:30	-1	0.9120000000000001	0.45600000000000007	7.368
21-10-04 10:40	-1	0.696	0.0	1.464
21-10-04 10:50	-1	0.0	0.0	0.576
21-10-04 11:00	-1	0.0	2.8560000000000003	0.0
21-10-04 11:10	-1	0.0	1.224	0.0
21-10-04 11:20	-1	0.0	0.0	0.0
21-10-04 11:30	-1	0.0	0.0	0.0
21-10-04 11:40	-1	0.0	0.0	0.0
21-10-04 11:50	-1	0.0	0.0	0.0
21-10-04 12:00	-1	0.0	0.0	0.744
21-10-04 12:10	-1	0.0	0.0	0.0
21-10-04 12:20	-1	0.0	0.0	0.0
21-10-04 12:30	-1	0.0	0.0	0.0
21-10-04 12:40	-1	0.0	0.0	0.0
21-10-04 12:50	-1	0.0	0.0	0.0
21-10-04 13:00	-1	0.0	0.43200000000000005	0.0
21-10-04 13:10	-1	0.0	3.0479999999999996	15.456
21-10-04 13:20	-1	0.0	3.3599999999999994	0.9119999999999999
21-10-04 13:30	-1	0.0	0.0	0.0
21-10-04 13:40	-1	0.0	0.0	0.0
21-10-04 13:50	-1	0.0	0.0	0.0
21-10-04 14:00	-1	0.0	0.0	0.0
21-10-04 14:10	-1	0.0	0.0	0.0
21-10-04 14:20	-1	0.0	0.0	0.0
21-10-04 14:30	-1	0.0	0.0	0.0
21-10-04 14:40	-1	0.0	0.0	0.0
21-10-04 14:50	-1	5.328	0.0	1.536
21-10-04 15:00	-1	0.9359999999999999	3.6719999999999997	15.24
21-10-04 15:10	-1	0.0	0.096	0.288
21-10-04 15:20	-1	0.0	0.0	0.0
21-10-04 15:30	-1	0.0	0.0	0.0
21-10-04 15:40	-1	0.0	0.0	0.0
21-10-04 15:50	-1	0.0	0.0	0.0
21-10-04 16:00	-1	0.0	0.0	0.0
21-10-04 16:10	-1	0.0	17.256	0.0
21-10-04 16:20	-1	0.0	0.0	0.0
21-10-04 16:30	-1	0.0	0.0	0.0
21-10-04 16:40	-1	0.672	0.0	0.0
21-10-04 16:50	-1	0.0	0.0	0.0
21-10-04 17:00	-1	0.0	0.0	0.0
21-10-04 17:10	-1	0.0	0.0	0.0
21-10-04 17:20	-1	0.0	0.0	0.0
21-10-04 17:30	-1	0.0	2.5200000000000005	1.416
21-10-04 17:40	-1	0.0	2.16	0.0
21-10-04 17:50	-1	0.0	0.648	0.0
21-10-04 18:00	-1	0.0	3.96	0.0
21-10-04 18:10	-1	0.072	1.7759999999999998	7.536
21-10-04 18:20	-1	0.40800000000000003	3.0000000000000004	7.008000000000001
21-10-04 18:30	-1	1.008	0.0	5.64
21-10-04 18:40	-1	0.0	0.0	0.0
21-10-04 18:50	-1	0.0	0.0	0.0
21-10-04 19:00	-1	0.0	0.0	0.0
21-10-04 19:10	-1	0.9359999999999999	0.0	3.096
21-10-04 19:20	-1	0.26399999999999996	1.8	0.12
21-10-04 19:30	-1	1.392	3.2640000000000002	0.0
21-10-04 19:40	-1	0.0	2.064	0.0
21-10-04 19:50	-1	0.0	0.288	0.0
21-10-04 20:00	-1	0.096	0.072	0.0
21-10-04 20:10	-1	0.288	7.5840000000000005	0.43200000000000005
21-10-04 20:20	-1	0.0	0.0	1.128
21-10-04 20:30	-1	0.0	0.0	0.0
21-10-04 20:40	-1	0.0	0.0	9.288
21-10-04 20:50	-1	0.40800000000000003	0.0	1.032
21-10-04 21:00	-1	0.048	0.0	2.256
21-10-04 21:10	-1	4.872	1.1039999999999999	5.736
21-10-04 21:20	-1	0.0	0.0	3.096
21-10-04 21:30	-1	0.0	0.0	4.56
21-10-04 21:40	-1	0.096	2.7600000000000002	0.0
21-10-04 21:50	-1	1.9920000000000002	5.952	0.768
21-10-04 22:00	-1	4.896	12.0	5.856
21-10-04 22:10	-1	6.6	1.8239999999999998	0.96
21-10-04 22:20	-1	0.096	1.128	0.0
21-10-04 22:30	-1	1.032	0.12	0.8160000000000001
21-10-04 22:40	-1	2.904	7.128	3.3600000000000003
21-10-04 22:50	-1	3.2640000000000002	2.592	2.088
21-10-04 23:00	-1	3.144	3.504	0.72
21-10-04 23:10	-1	0.0	1.296	6.216
21-10-04 23:20	-1	4.343999999999999	4.584	2.4
21-10-04 23:30	-1	0.384	2.4	0.0
21-10-04 23:40	-1	1.368	21.552	5.808
21-10-04 23:50	-1	0.40800000000000003	3.2640000000000002	0.696
21-10-05 00:00	-1	6.840000000000001	1.44	2.304
21-10-05 00:10	-1	6.432	0.12	0.312
21-10-05 00:20	-1	0.792	0.36	0.40800000000000003
21-10-05 00:30	-1	1.488	0.36	3.96
21-10-05 00:40	-1	2.448	0.624	0.96
21-10-05 00:50	-1	1.296	3.768	0.0
21-10-05 01:00	-1	2.136	1.2	3.144
21-10-05 01:10	-1	0.33599999999999997	0.0	0.792
21-10-05 01:20	-1	0.8879999999999999	0.648	0.36
21-10-05 01:30	-1	0.144	1.9680000000000004	6.36
21-10-05 01:40	-1	3.216	1.248	0.8880000000000001
21-10-05 01:50	-1	0.144	2.352	4.968
21-10-05 02:00	-1	5.544	1.032	1.2
21-10-05 02:10	-1	6.4799999999999995	0.72	0.43200000000000005
21-10-05 02:20	-1	0.36	1.488	0.8879999999999999
21-10-05 02:30	-1	2.712	0.096	1.3199999999999998
21-10-05 02:40	-1	3.936	0.21600000000000003	0.0
21-10-05 02:50	-1	3.312	0.0	6.192
21-10-05 03:00	-1	2.4240000000000004	0.504	1.3679999999999999
21-10-05 03:10	-1	0.384	0.192	4.056
21-10-05 03:20	-1	0.40800000000000003	0.0	1.296
21-10-05 03:30	-1	1.92	2.712	0.0
21-10-05 03:40	-1	12.528	0.21600000000000003	0.0
21-10-05 03:50	-1	0.0	0.528	4.92
21-10-05 04:00	-1	0.0	3.2880000000000003	2.4
21-10-05 04:10	-1	4.464	0.36	0.0
21-10-05 04:20	-1	5.4959999999999996	0.0	15.431999999999999
21-10-05 04:30	-1	5.664	0.45600000000000007	0.33599999999999997
21-10-05 04:40	-1	0.72	0.0	0.0
21-10-05 04:50	-1	1.44	0.0	0.144
21-10-05 05:00	-1	0.768	0.45600000000000007	0.0
21-10-05 05:10	-1	0.6	0.0	11.928
21-10-05 05:20	-1	1.296	10.032	2.112
21-10-05 05:30	-1	3.12	2.976	2.112
21-10-05 05:40	-1	0.24	0.312	0.5279999999999999
21-10-05 05:50	-1	0.0	0.48	9.432
21-10-05 06:00	-1	0.43200000000000005	2.52	3.6719999999999997
21-10-05 06:10	-1	2.376	3.192	0.072
21-10-05 06:20	-1	4.104	0.40800000000000003	2.856
21-10-05 06:30	-1	1.6799999999999997	0.024	1.224
21-10-05 06:40	-1	7.032000000000001	0.552	1.7280000000000002
21-10-05 06:50	-1	0.0	0.72	0.40800000000000003
21-10-05 07:00	0	0.288	0.0	0.0
21-10-05 07:10	0	0.0	0.0	0.0
21-10-05 07:20	0	0.0	0.096	0.0
21-10-05 07:30	0	0.744	0.0	0.0
21-10-05 07:40	0	0.0	0.0	0.0
21-10-05 07:50	0	0.0	0.0	0.0
21-10-05 08:00	0	0.0	0.0	0.0
21-10-05 08:10	0	0.0	0.0	0.0
21-10-05 08:20	0	0.0	0.0	0.0
21-10-05 08:30	0	0.0	0.0	0.0
21-10-05 08:40	0	0.0	0.0	0.0
21-10-05 08:50	0	0.0	0.0	0.0
21-10-05 09:00	0	0.0	0.0	0.0
21-10-05 09:10	0	0.0	0.0	0.0
21-10-05 09:20	0	0.0	0.0	0.0
21-10-05 09:30	0	0.0	0.33599999999999997	1.3439999999999999
21-10-05 09:40	0	0.36	0.288	1.3679999999999999
21-10-05 09:50	0	0.0	0.0	0.0
21-10-05 10:00	0	0.0	0.0	0.0
21-10-05 10:10	0	0.0	0.5519999999999999	0.696
21-10-05 10:20	0	0.72	0.192	0.0
21-10-05 10:30	0	0.0	0.43200000000000005	0.72
21-10-05 10:40	0	0.5519999999999999	4.08	0.96
21-10-05 10:50	0	3.3840000000000003	4.296	0.0
21-10-05 11:00	0	13.896	1.2	4.392
21-10-05 11:10	0	3.9840000000000004	0.0	12.624
21-10-05 11:20	0	0.36	0.0	7.4879999999999995
21-10-05 11:30	0	1.0799999999999998	1.7760000000000002	3.936000000000001
21-10-05 11:40	0	0.0	0.744	0.0
21-10-05 11:50	0	2.712	0.0	0.12
21-10-05 12:00	0	1.296	0.624	4.224
21-10-05 12:10	0	0.0	0.624	5.136
21-10-05 12:20	0	0.0	1.6560000000000001	0.0
21-10-05 12:30	0	0.0	0.0	0.0
21-10-05 12:40	0	0.16799999999999998	0.096	0.0
21-10-05 12:50	0	0.0	1.152	1.488
21-10-05 13:00	0	0.0	1.392	3.072
21-10-05 13:10	0	0.0	5.88	4.656000000000001
21-10-05 13:20	0	0.0	4.704	3.12
21-10-05 13:30	0	0.0	0.6	3.624
21-10-05 13:40	0	0.0	0.0	0.0
21-10-05 13:50	0	0.0	0.0	0.0
21-10-05 14:00	0	0.0	0.0	0.0
21-10-05 14:10	0	0.0	0.0	0.0
21-10-05 14:20	0	0.0	0.0	0.0
21-10-05 14:30	0	0.0	0.0	0.0
21-10-05 14:40	0	0.21600000000000003	0.0	0.0
21-10-05 14:50	0	0.21600000000000003	0.0	0.0
21-10-05 15:00	0	0.0	0.0	0.0
21-10-05 15:10	0	0.0	0.0	0.0
21-10-05 15:20	0	0.0	0.0	0.0
21-10-05 15:30	0	0.0	0.0	0.0
21-10-05 15:40	0	0.0	0.0	0.0
21-10-05 15:50	0	0.0	0.0	0.0
21-10-05 16:00	0	0.0	0.0	0.0
21-10-05 16:10	0	0.0	0.0	0.72
21-10-05 16:20	0	0.0	0.0	1.0559999999999998
21-10-05 16:30	0	0.672	1.464	1.7760000000000002
21-10-05 16:40	0	0.0	0.0	0.0
21-10-05 16:50	0	0.0	0.0	0.0
21-10-05 17:00	0	0.0	0.0	0.0
21-10-05 17:10	0	0.0	0.0	0.0
21-10-05 17:20	0	0.0	0.0	0.16799999999999998
21-10-05 17:30	0	0.0	0.0	0.0
21-10-05 17:40	0	0.0	0.0	0.0
21-10-05 17:50	0	0.0	0.0	0.0
21-10-05 18:00	0	0.0	0.0	0.0
21-10-05 18:10	0	0.0	0.0	0.0
21-10-05 18:20	0	0.0	0.0	0.0
21-10-05 18:30	0	0.0	0.6960000000000001	3.0479999999999996
21-10-05 18:40	0	0.0	1.392	6.5760000000000005
21-10-05 18:50	0	2.04	3.8880000000000003	3.696
21-10-05 19:00	0	1.92	0.33599999999999997	2.88
21-10-05 19:10	0	1.008	0.0	0.144
21-10-05 19:20	0	3.0	0.0	2.88
21-10-05 19:30	0	1.296	1.248	4.5840000000000005
21-10-05 19:40	0	2.2800000000000002	0.0	0.0
21-10-05 19:50	0	0.0	1.464	9.072
21-10-05 20:00	0	0.33599999999999997	8.904	1.464
21-10-05 20:10	0	0.192	2.184	4.344
21-10-05 20:20	0	1.848	0.36	4.992
21-10-05 20:30	0	2.784	4.4159999999999995	1.224
21-10-05 20:40	0	6.720000000000001	1.3199999999999998	1.176
21-10-05 20:50	0	6.6	0.96	1.512
21-10-05 21:00	0	0.12	1.272	2.568
21-10-05 21:10	0	0.24	0.0	1.08
21-10-05 21:20	0	0.0	0.0	0.072
21-10-05 21:30	0	0.792	0.0	0.33599999999999997
21-10-05 21:40	0	4.056	0.0	9.0
21-10-05 21:50	0	0.0	1.9920000000000002	2.8800000000000003
21-10-05 22:00	0	0.576	0.0	2.976
21-10-05 22:10	0	2.3760000000000003	0.072	3.504
21-10-05 22:20	0	0.696	3.072	0.16799999999999998
21-10-05 22:30	0	2.208	1.6079999999999999	0.12
21-10-05 22:40	0	1.1280000000000001	0.048	0.048
21-10-05 22:50	0	1.464	2.856	0.0
21-10-05 23:00	0	2.784	6.36	0.0
21-10-05 23:10	0	0.12	1.9920000000000002	0.40800000000000003
21-10-05 23:20	0	1.248	0.048	1.7520000000000002
21-10-05 23:30	0	2.856	3.192	2.4
21-10-05 23:40	0	2.448	0.6719999999999999	2.088
21-10-05 23:50	0	5.3759999999999994	6.936	0.072
21-10-06 00:00	0	0.6	7.296000000000001	3.408
21-10-06 00:10	0	8.064	0.792	2.9520000000000004
21-10-06 00:20	0	2.6879999999999997	4.5120000000000005	1.488
21-10-06 00:30	0	3.3120000000000003	8.544	5.256
21-10-06 00:40	0	5.352	4.343999999999999	3.5759999999999996
21-10-06 00:50	0	4.776	0.9120000000000001	3.504
21-10-06 01:00	0	3.936	3.7920000000000003	3.2640000000000002
21-10-06 01:10	0	2.496	3.0	5.304
21-10-06 01:20	0	4.368	2.2800000000000002	10.248000000000001
21-10-06 01:30	0	3.432	2.1599999999999997	6.840000000000001
21-10-06 01:40	0	12.816000000000003	0.8160000000000001	2.232
21-10-06 01:50	0	6.432	0.192	4.224
21-10-06 02:00	0	5.376	1.584	1.032
21-10-06 02:10	0	1.44	0.8880000000000001	0.96
21-10-06 02:20	0	0.528	0.0	3.6960000000000006
21-10-06 02:30	0	1.152	0.21600000000000003	6.024
21-10-06 02:40	0	0.096	0.0	3.9839999999999995
21-10-06 02:50	0	0.0	0.0	0.12
21-10-06 03:00	0	0.0	0.0	0.192
21-10-06 03:10	0	0.0	0.24	1.488
21-10-06 03:20	0	0.0	1.7280000000000002	5.04
21-10-06 03:30	0	0.0	0.0	3.504
21-10-06 03:40	0	0.0	0.0	0.26399999999999996
21-10-06 03:50	0	0.0	0.0	2.2800000000000002
21-10-06 04:00	0	3.144	0.264	1.128
21-10-06 04:10	0	2.4	0.384	0.096
21-10-06 04:20	0	2.784	0.8880000000000001	4.392
21-10-06 04:30	0	0.768	7.151999999999999	2.232
21-10-06 04:40	0	6.552	0.0	2.592
21-10-06 04:50	0	6.4799999999999995	0.504	1.512
21-10-06 05:00	0	2.136	2.712	0.0
21-10-06 05:10	0	3.024	12.623999999999999	0.0
21-10-06 05:20	0	2.928	1.9919999999999998	0.096
21-10-06 05:30	0	3.5759999999999996	1.3439999999999999	0.096
21-10-06 05:40	0	1.224	4.272	4.392
21-10-06 05:50	0	1.032	1.6560000000000001	6.696000000000001
21-10-06 06:00	0	4.704	0.24	3.144
21-10-06 06:10	0	4.104	3.696	4.5600000000000005
21-10-06 06:20	0	2.4240000000000004	2.184	7.176
21-10-06 06:30	0	0.624	2.04	1.128
21-10-06 06:40	0	0.0	2.952	1.584
21-10-06 06:50	0	0.0	2.5439999999999996	0.0
21-10-06 07:00	1	0.0	0.0	0.0
21-10-06 07:10	1	0.0	0.0	0.0
21-10-06 07:20	1	0.0	0.0	0.0
21-10-06 07:30	1	0.24	0.192	0.528
21-10-06 07:40	1	0.0	0.0	0.0
21-10-06 07:50	1	0.0	0.0	0.0
21-10-06 08:00	1	0.0	0.0	0.0
21-10-06 08:10	1	0.0	0.0	0.0
21-10-06 08:20	1	0.0	0.0	0.0
21-10-06 08:30	1	0.0	0.0	0.0
21-10-06 08:40	1	0.0	0.0	0.0
21-10-06 08:50	1	0.0	0.0	0.0
21-10-06 09:00	1	0.0	0.0	0.0
21-10-06 09:10	1	0.0	0.0	0.0
21-10-06 09:20	1	0.0	0.0	0.0
21-10-06 09:30	1	0.0	0.648	0.96
21-10-06 09:40	1	1.584	0.0	14.664000000000001
21-10-06 09:50	1	0.0	0.528	0.0
21-10-06 10:00	1	0.12	0.048	0.45600000000000007
21-10-06 10:10	1	0.6	4.2	4.343999999999999
21-10-06 10:20	1	7.896000000000001	9.936	6.311999999999999
21-10-06 10:30	1	5.04	2.376	1.176
21-10-06 10:40	1	4.4399999999999995	2.6399999999999997	4.272
21-10-06 10:50	1	2.544	9.360000000000001	1.8240000000000003
21-10-06 11:00	1	3.432	0.16799999999999998	9.120000000000001
21-10-06 11:10	1	0.0	1.3679999999999999	4.872
21-10-06 11:20	1	0.0	0.0	2.16
21-10-06 11:30	1	0.0	0.0	1.1039999999999999
21-10-06 11:40	1	0.0	0.24000000000000005	2.2079999999999997
21-10-06 11:50	1	0.0	0.0	0.0
21-10-06 12:00	1	0.0	0.0	0.0
21-10-06 12:10	1	0.0	0.0	0.0
21-10-06 12:20	1	0.0	0.024	0.0
21-10-06 12:30	1	0.0	0.0	0.0
21-10-06 12:40	1	0.0	0.0	0.0
21-10-06 12:50	1	0.0	0.0	0.0
21-10-06 13:00	1	0.0	0.0	0.0
21-10-06 13:10	1	0.0	0.0	0.0
21-10-06 13:20	1	0.0	0.0	0.0
21-10-06 13:30	1	0.0	0.0	0.0
21-10-06 13:40	1	0.0	0.0	0.0
21-10-06 13:50	1	0.0	0.0	0.0
21-10-06 14:00	1	0.0	0.0	0.0
21-10-06 14:10	1	0.0	0.0	0.43200000000000005
21-10-06 14:20	1	0.0	0.0	0.792
21-10-06 14:30	1	0.0	0.0	0.0
21-10-06 14:40	1	0.0	0.0	0.096
21-10-06 14:50	1	0.0	0.0	0.0
21-10-06 15:00	1	1.3199999999999998	4.776	0.0
21-10-06 15:10	1	0.0	0.0	0.0
21-10-06 15:20	1	0.0	0.0	0.0
21-10-06 15:30	1	0.0	0.0	0.0
21-10-06 15:40	1	0.0	0.0	0.0
21-10-06 15:50	1	0.0	0.0	0.0
21-10-06 16:00	1	0.0	0.0	0.0
21-10-06 16:10	1	0.0	0.0	0.0
21-10-06 16:20	1	0.0	0.0	4.752000000000001
21-10-06 16:30	1	0.0	0.0	1.9439999999999997
21-10-06 16:40	1	1.8240000000000003	0.0	5.712000000000001
21-10-06 16:50	1	0.96	0.0	0.0
21-10-06 17:00	1	0.0	0.0	0.0
21-10-06 17:10	1	0.0	0.0	0.0
21-10-06 17:20	1	0.0	0.0	0.0
21-10-06 17:30	1	0.0	0.0	0.0
21-10-06 17:40	1	0.0	0.0	0.0
21-10-06 17:50	1	0.0	0.0	0.0
21-10-06 18:00	1	0.0	0.0	0.0
21-10-06 18:10	1	0.0	0.0	0.0
21-10-06 18:20	1	0.0	0.0	5.5200000000000005
21-10-06 18:30	1	0.0	0.0	1.2719999999999998
21-10-06 18:40	1	0.0	0.0	9.696
21-10-06 18:50	1	0.0	0.0	0.0
21-10-06 19:00	1	0.0	0.0	0.8640000000000001
21-10-06 19:10	1	0.0	0.0	0.0
21-10-06 19:20	1	0.0	0.0	0.0
21-10-06 19:30	1	0.0	4.08	0.0
21-10-06 19:40	1	0.0	3.3600000000000003	1.848
21-10-06 19:50	1	0.696	0.0	0.312
21-10-06 20:00	1	0.0	0.0	8.424000000000001
21-10-06 20:10	1	0.0	0.0	4.32
21-10-06 20:20	1	0.0	0.0	0.21600000000000003
21-10-06 20:30	1	0.0	0.0	0.0
21-10-06 20:40	1	0.0	0.12	0.0
21-10-06 20:50	1	0.0	0.0	2.232
21-10-06 21:00	1	0.0	0.0	0.0
21-10-06 21:10	1	not_recorded	not_recorded	not_recorded
21-10-06 21:20	1	not_recorded	not_recorded	not_recorded
21-10-06 21:30	1	not_recorded	not_recorded	not_recorded
21-10-06 21:40	1	not_recorded	not_recorded	not_recorded
21-10-06 21:50	1	not_recorded	not_recorded	not_recorded
21-10-06 22:00	1	not_recorded	not_recorded	not_recorded
21-10-06 22:10	1	not_recorded	not_recorded	not_recorded
21-10-06 22:20	1	not_recorded	not_recorded	not_recorded
21-10-06 22:30	1	not_recorded	not_recorded	not_recorded
21-10-06 22:40	1	not_recorded	not_recorded	not_recorded
21-10-06 22:50	1	not_recorded	not_recorded	not_recorded
21-10-06 23:00	1	not_recorded	not_recorded	not_recorded
21-10-06 23:10	1	not_recorded	not_recorded	not_recorded
21-10-06 23:20	1	not_recorded	not_recorded	not_recorded
21-10-06 23:30	1	not_recorded	not_recorded	not_recorded
21-10-06 23:40	1	not_recorded	not_recorded	not_recorded
21-10-06 23:50	1	not_recorded	not_recorded	not_recorded
21-10-07 00:00	1	not_recorded	not_recorded	not_recorded
21-10-07 00:10	1	not_recorded	not_recorded	not_recorded
21-10-07 00:20	1	not_recorded	not_recorded	not_recorded
21-10-07 00:30	1	not_recorded	not_recorded	not_recorded
21-10-07 00:40	1	not_recorded	not_recorded	not_recorded
21-10-07 00:50	1	not_recorded	not_recorded	not_recorded
21-10-07 01:00	1	not_recorded	not_recorded	not_recorded
21-10-07 01:10	1	not_recorded	not_recorded	not_recorded
21-10-07 01:20	1	not_recorded	not_recorded	not_recorded
21-10-07 01:30	1	not_recorded	not_recorded	not_recorded
21-10-07 01:40	1	not_recorded	not_recorded	not_recorded
21-10-07 01:50	1	not_recorded	not_recorded	not_recorded
21-10-07 02:00	1	not_recorded	not_recorded	not_recorded
21-10-07 02:10	1	not_recorded	not_recorded	not_recorded
21-10-07 02:20	1	not_recorded	not_recorded	not_recorded
21-10-07 02:30	1	not_recorded	not_recorded	not_recorded
21-10-07 02:40	1	not_recorded	not_recorded	not_recorded
21-10-07 02:50	1	not_recorded	not_recorded	not_recorded
21-10-07 03:00	1	not_recorded	not_recorded	not_recorded
21-10-07 03:10	1	not_recorded	not_recorded	not_recorded
21-10-07 03:20	1	not_recorded	not_recorded	not_recorded
21-10-07 03:30	1	not_recorded	not_recorded	not_recorded
21-10-07 03:40	1	not_recorded	not_recorded	not_recorded
21-10-07 03:50	1	not_recorded	not_recorded	not_recorded
21-10-07 04:00	1	not_recorded	not_recorded	not_recorded
21-10-07 04:10	1	not_recorded	not_recorded	not_recorded
21-10-07 04:20	1	not_recorded	not_recorded	not_recorded
21-10-07 04:30	1	not_recorded	not_recorded	not_recorded
21-10-07 04:40	1	not_recorded	not_recorded	not_recorded
21-10-07 04:50	1	not_recorded	not_recorded	not_recorded
21-10-07 05:00	1	not_recorded	not_recorded	not_recorded
21-10-07 05:10	1	not_recorded	not_recorded	not_recorded
21-10-07 05:20	1	not_recorded	not_recorded	not_recorded
21-10-07 05:30	1	not_recorded	not_recorded	not_recorded
21-10-07 05:40	1	not_recorded	not_recorded	not_recorded
21-10-07 05:50	1	not_recorded	not_recorded	not_recorded
21-10-07 06:00	1	not_recorded	not_recorded	not_recorded
21-10-07 06:10	1	not_recorded	not_recorded	not_recorded
21-10-07 06:20	1	not_recorded	not_recorded	not_recorded
21-10-07 06:30	1	not_recorded	not_recorded	not_recorded
21-10-07 06:40	1	not_recorded	not_recorded	not_recorded
21-10-07 06:50	1	not_recorded	not_recorded	not_recorded
