# Supplementary material for: Rodent home cage monitoring for preclinical safety pharmacology assessment: results of a multi-company validation evaluating nonclinical and clinical data from three compounds
Source: Front Toxicol. 2025 Nov 5;7:1655330. doi: 10.3389/ftox.2025.1655330 (PMC12626872; doi:10.3389/ftox.2025.1655330)
Supplement: Supplementary file 1 [file DataSheet1.zip › AZ/AZ_Drinking_085_Cage-2.csv]

timestamp	day_index	985141003627893	985141003627894	985141003627895
21-10-11 07:00	-4	not_recorded	not_recorded	not_recorded
21-10-11 07:10	-4	not_recorded	not_recorded	not_recorded
21-10-11 07:20	-4	not_recorded	not_recorded	not_recorded
21-10-11 07:30	-4	not_recorded	not_recorded	not_recorded
21-10-11 07:40	-4	not_recorded	not_recorded	not_recorded
21-10-11 07:50	-4	not_recorded	not_recorded	not_recorded
21-10-11 08:00	-4	not_recorded	not_recorded	not_recorded
21-10-11 08:10	-4	not_recorded	not_recorded	not_recorded
21-10-11 08:20	-4	not_recorded	not_recorded	not_recorded
21-10-11 08:30	-4	not_recorded	not_recorded	not_recorded
21-10-11 08:40	-4	not_recorded	not_recorded	not_recorded
21-10-11 08:50	-4	not_recorded	not_recorded	not_recorded
21-10-11 09:00	-4	not_recorded	not_recorded	not_recorded
21-10-11 09:10	-4	not_recorded	not_recorded	not_recorded
21-10-11 09:20	-4	not_recorded	not_recorded	not_recorded
21-10-11 09:30	-4	not_recorded	not_recorded	not_recorded
21-10-11 09:40	-4	not_recorded	not_recorded	not_recorded
21-10-11 09:50	-4	not_recorded	not_recorded	not_recorded
21-10-11 10:00	-4	not_recorded	not_recorded	not_recorded
21-10-11 10:10	-4	not_recorded	not_recorded	not_recorded
21-10-11 10:20	-4	not_recorded	not_recorded	not_recorded
21-10-11 10:30	-4	not_recorded	not_recorded	not_recorded
21-10-11 10:40	-4	1.3333333333333333	0.9600000000000001	2.8
21-10-11 10:50	-4	0.12	0.72	1.6320000000000001
21-10-11 11:00	-4	0.072	9.36	0.96
21-10-11 11:10	-4	1.248	0.524	5.208
21-10-11 11:20	-4	0.0	1.204	0.504
21-10-11 11:30	-4	0.384	0.0	7.848000000000001
21-10-11 11:40	-4	0.0	0.0	11.208
21-10-11 11:50	-4	0.0	0.0	0.696
21-10-11 12:00	-4	0.0	0.12	0.048
21-10-11 12:10	-4	0.0	0.0	0.40800000000000003
21-10-11 12:20	-4	0.0	0.0	0.0
21-10-11 12:30	-4	0.0	0.0	0.0
21-10-11 12:40	-4	0.0	0.0	0.0
21-10-11 12:50	-4	0.0	0.0	0.0
21-10-11 13:00	-4	0.0	0.0	0.0
21-10-11 13:10	-4	0.0	0.0	0.0
21-10-11 13:20	-4	0.0	0.0	0.0
21-10-11 13:30	-4	0.0	0.0	0.0
21-10-11 13:40	-4	0.0	0.0	0.0
21-10-11 13:50	-4	0.0	0.0	0.0
21-10-11 14:00	-4	0.0	0.0	0.0
21-10-11 14:10	-4	0.0	0.0	0.0
21-10-11 14:20	-4	0.0	0.0	0.0
21-10-11 14:30	-4	0.0	0.0	0.0
21-10-11 14:40	-4	0.0	1.2	0.0
21-10-11 14:50	-4	0.0	0.0	0.0
21-10-11 15:00	-4	0.0	0.0	0.0
21-10-11 15:10	-4	0.0	0.0	0.0
21-10-11 15:20	-4	0.0	0.0	0.0
21-10-11 15:30	-4	0.0	0.0	0.0
21-10-11 15:40	-4	0.16799999999999998	0.12	0.0
21-10-11 15:50	-4	1.608	0.0	0.0
21-10-11 16:00	-4	0.0	0.0	0.24
21-10-11 16:10	-4	0.0	0.0	2.4720000000000004
21-10-11 16:20	-4	0.0	0.0	0.0
21-10-11 16:30	-4	0.0	0.0	0.0
21-10-11 16:40	-4	0.0	0.0	0.0
21-10-11 16:50	-4	0.0	0.0	0.0
21-10-11 17:00	-4	0.0	0.0	0.0
21-10-11 17:10	-4	0.0	0.0	0.0
21-10-11 17:20	-4	0.0	0.0	0.0
21-10-11 17:30	-4	0.0	0.0	0.0
21-10-11 17:40	-4	0.0	0.0	0.0
21-10-11 17:50	-4	0.0	0.0	0.0
21-10-11 18:00	-4	0.0	0.0	0.0
21-10-11 18:10	-4	0.0	0.0	0.0
21-10-11 18:20	-4	0.0	0.0	0.0
21-10-11 18:30	-4	0.0	1.7759999999999998	0.0
21-10-11 18:40	-4	0.0	0.0	0.0
21-10-11 18:50	-4	0.0	0.0	0.0
21-10-11 19:00	-4	0.0	6.168	0.21600000000000003
21-10-11 19:10	-4	0.0	0.792	0.768
21-10-11 19:20	-4	0.576	0.024	5.372
21-10-11 19:30	-4	5.352	1.176	1.7799999999999998
21-10-11 19:40	-4	1.536	11.424	0.0
21-10-11 19:50	-4	0.24	0.0	0.16799999999999998
21-10-11 20:00	-4	0.0	0.24	0.16799999999999998
21-10-11 20:10	-4	0.0	0.0	0.0
21-10-11 20:20	-4	0.0	0.0	0.0
21-10-11 20:30	-4	2.592	0.43200000000000005	0.0
21-10-11 20:40	-4	1.7280000000000002	1.512	0.0
21-10-11 20:50	-4	0.0	6.264	5.016
21-10-11 21:00	-4	0.0	0.0	2.664
21-10-11 21:10	-4	0.0	2.544	19.344
21-10-11 21:20	-4	6.168000000000001	0.096	0.6960000000000001
21-10-11 21:30	-4	15.431999999999999	0.0	0.0
21-10-11 21:40	-4	0.0	0.0	0.0
21-10-11 21:50	-4	0.0	0.0	3.2400000000000007
21-10-11 22:00	-4	1.56	2.232	0.0
21-10-11 22:10	-4	1.1280000000000001	0.33599999999999997	0.12
21-10-11 22:20	-4	12.0	1.056	0.648
21-10-11 22:30	-4	0.0	0.0	1.2
21-10-11 22:40	-4	0.144	6.4319999999999995	0.0
21-10-11 22:50	-4	4.848000000000001	0.0	0.0
21-10-11 23:00	-4	1.392	0.8400000000000001	0.0
21-10-11 23:10	-4	6.000000000000001	0.288	1.1039999999999999
21-10-11 23:20	-4	0.096	2.136	1.9440000000000002
21-10-11 23:30	-4	0.0	2.8080000000000003	3.048
21-10-11 23:40	-4	12.528	1.7280000000000002	0.40800000000000003
21-10-11 23:50	-4	11.803999999999998	0.21600000000000003	0.0
21-10-12 00:00	-4	6.892	3.168	0.0
21-10-12 00:10	-4	2.232	0.0	1.8960000000000001
21-10-12 00:20	-4	0.0	2.88	0.0
21-10-12 00:30	-4	1.44	6.096	0.33599999999999997
21-10-12 00:40	-4	0.0	0.26399999999999996	12.624
21-10-12 00:50	-4	3.8879999999999995	4.748	5.064
21-10-12 01:00	-4	0.0	7.803999999999999	3.2399999999999998
21-10-12 01:10	-4	0.0	0.45600000000000007	0.0
21-10-12 01:20	-4	0.768	0.0	0.0
21-10-12 01:30	-4	0.504	1.512	2.4
21-10-12 01:40	-4	0.16799999999999998	9.048	0.5039999999999999
21-10-12 01:50	-4	2.04	0.8640000000000001	0.984
21-10-12 02:00	-4	0.0	0.0	2.208
21-10-12 02:10	-4	0.0	2.616	3.864
21-10-12 02:20	-4	0.0	0.504	0.504
21-10-12 02:30	-4	0.0	0.0	0.43200000000000005
21-10-12 02:40	-4	0.45599999999999996	0.048	3.6
21-10-12 02:50	-4	5.568	0.096	0.8640000000000001
21-10-12 03:00	-4	5.232000000000001	0.288	5.159999999999999
21-10-12 03:10	-4	4.608	0.0	2.0160000000000005
21-10-12 03:20	-4	1.752	0.0	2.5200000000000005
21-10-12 03:30	-4	0.0	0.0	0.384
21-10-12 03:40	-4	0.0	0.0	0.0
21-10-12 03:50	-4	0.0	0.072	0.0
21-10-12 04:00	-4	2.52	2.04	1.104
21-10-12 04:10	-4	6.456	1.8719999999999999	2.2560000000000002
21-10-12 04:20	-4	0.9359999999999999	1.248	7.5120000000000005
21-10-12 04:30	-4	0.0	0.0	12.384
21-10-12 04:40	-4	0.9840000000000002	0.0	5.904000000000001
21-10-12 04:50	-4	0.0	4.104	2.3760000000000003
21-10-12 05:00	-4	4.632	3.096	0.24
21-10-12 05:10	-4	2.688	0.5519999999999999	0.288
21-10-12 05:20	-4	1.536	2.832	0.0
21-10-12 05:30	-4	0.096	0.8879999999999999	0.5519999999999999
21-10-12 05:40	-4	3.0	0.048	6.336
21-10-12 05:50	-4	0.0	0.072	7.632
21-10-12 06:00	-4	0.0	0.36	0.0
21-10-12 06:10	-4	0.0	2.6879999999999997	0.0
21-10-12 06:20	-4	0.0	0.0	0.528
21-10-12 06:30	-4	1.3679999999999999	2.496	2.592
21-10-12 06:40	-4	0.48	0.0	0.0
21-10-12 06:50	-4	0.384	3.048	0.384
21-10-12 07:00	-3	0.16799999999999998	0.8160000000000001	0.072
21-10-12 07:10	-3	0.0	0.0	0.0
21-10-12 07:20	-3	0.0	0.096	0.0
21-10-12 07:30	-3	0.0	0.0	2.16
21-10-12 07:40	-3	0.0	0.0	0.0
21-10-12 07:50	-3	0.0	0.0	0.0
21-10-12 08:00	-3	0.0	0.192	0.072
21-10-12 08:10	-3	0.0	0.0	0.0
21-10-12 08:20	-3	0.0	0.0	0.0
21-10-12 08:30	-3	0.0	0.0	0.0
21-10-12 08:40	-3	0.0	0.0	0.0
21-10-12 08:50	-3	0.0	0.384	0.0
21-10-12 09:00	-3	0.0	0.0	0.0
21-10-12 09:10	-3	0.0	0.0	0.0
21-10-12 09:20	-3	0.0	0.096	0.0
21-10-12 09:30	-3	0.0	0.0	0.0
21-10-12 09:40	-3	0.0	0.0	0.0
21-10-12 09:50	-3	0.0	0.0	0.0
21-10-12 10:00	-3	0.0	0.0	0.0
21-10-12 10:10	-3	0.40800000000000003	0.0	0.0
21-10-12 10:20	-3	0.0	0.0	0.0
21-10-12 10:30	-3	0.792	0.0	0.0
21-10-12 10:40	-3	0.0	0.0	0.0
21-10-12 10:50	-3	0.0	0.0	0.0
21-10-12 11:00	-3	0.0	0.0	0.0
21-10-12 11:10	-3	0.0	0.0	0.0
21-10-12 11:20	-3	0.0	0.0	0.0
21-10-12 11:30	-3	0.0	0.0	0.0
21-10-12 11:40	-3	0.0	1.8960000000000001	0.0
21-10-12 11:50	-3	4.224	0.696	0.0
21-10-12 12:00	-3	0.16799999999999998	0.0	0.0
21-10-12 12:10	-3	3.4560000000000004	1.6560000000000001	0.0
21-10-12 12:20	-3	0.12	0.0	0.0
21-10-12 12:30	-3	0.384	0.0	0.0
21-10-12 12:40	-3	0.504	2.7359999999999998	0.6479999999999999
21-10-12 12:50	-3	0.0	0.0	0.0
21-10-12 13:00	-3	0.0	0.0	0.0
21-10-12 13:10	-3	0.0	0.0	0.0
21-10-12 13:20	-3	0.0	0.0	0.0
21-10-12 13:30	-3	0.0	0.0	0.0
21-10-12 13:40	-3	0.0	0.0	0.0
21-10-12 13:50	-3	0.0	0.0	0.0
21-10-12 14:00	-3	0.0	0.0	0.0
21-10-12 14:10	-3	0.0	0.0	0.0
21-10-12 14:20	-3	0.0	0.0	0.192
21-10-12 14:30	-3	0.0	0.0	0.0
21-10-12 14:40	-3	0.0	0.0	0.0
21-10-12 14:50	-3	0.0	0.0	0.0
21-10-12 15:00	-3	0.0	0.0	0.0
21-10-12 15:10	-3	2.2560000000000002	2.6879999999999997	2.444
21-10-12 15:20	-3	0.0	0.0	2.356
21-10-12 15:30	-3	0.0	0.0	0.0
21-10-12 15:40	-3	0.0	0.16799999999999998	0.0
21-10-12 15:50	-3	0.0	0.0	0.0
21-10-12 16:00	-3	0.0	0.0	0.0
21-10-12 16:10	-3	0.0	1.608	0.0
21-10-12 16:20	-3	0.072	0.5039999999999999	0.0
21-10-12 16:30	-3	0.0	0.0	0.0
21-10-12 16:40	-3	0.0	0.0	0.0
21-10-12 16:50	-3	0.0	0.0	0.0
21-10-12 17:00	-3	0.0	0.0	0.0
21-10-12 17:10	-3	0.0	0.0	0.0
21-10-12 17:20	-3	0.0	0.0	0.0
21-10-12 17:30	-3	0.0	0.48	0.0
21-10-12 17:40	-3	0.096	4.704000000000001	0.0
21-10-12 17:50	-3	2.304	2.832	0.0
21-10-12 18:00	-3	0.0	0.0	0.0
21-10-12 18:10	-3	0.0	0.0	0.0
21-10-12 18:20	-3	0.0	0.43200000000000005	0.0
21-10-12 18:30	-3	7.847999999999999	0.576	0.0
21-10-12 18:40	-3	0.0	0.0	0.0
21-10-12 18:50	-3	0.0	0.0	0.0
21-10-12 19:00	-3	0.0	0.8879999999999999	0.0
21-10-12 19:10	-3	0.0	4.968	0.0
21-10-12 19:20	-3	2.808	1.3199999999999998	2.16
21-10-12 19:30	-3	0.0	1.848	5.76
21-10-12 19:40	-3	5.616	5.016	1.6800000000000002
21-10-12 19:50	-3	0.0	0.0	0.0
21-10-12 20:00	-3	0.9120000000000001	0.0	0.12
21-10-12 20:10	-3	0.0	0.0	0.0
21-10-12 20:20	-3	0.0	1.008	0.0
21-10-12 20:30	-3	0.8160000000000001	0.0	0.0
21-10-12 20:40	-3	0.0	0.0	0.0
21-10-12 20:50	-3	0.576	0.0	0.0
21-10-12 21:00	-3	0.0	0.16799999999999998	0.576
21-10-12 21:10	-3	0.0	0.0	0.0
21-10-12 21:20	-3	0.0	0.0	0.0
21-10-12 21:30	-3	0.0	0.0	0.12
21-10-12 21:40	-3	3.7920000000000003	0.744	0.0
21-10-12 21:50	-3	1.6320000000000001	6.720000000000001	3.5520000000000005
21-10-12 22:00	-3	0.0	0.024	0.072
21-10-12 22:10	-3	0.0	0.36	0.0
21-10-12 22:20	-3	2.4240000000000004	0.096	0.0
21-10-12 22:30	-3	2.2800000000000002	0.288	0.0
21-10-12 22:40	-3	0.0	3.8879999999999995	0.0
21-10-12 22:50	-3	3.168	0.8640000000000001	0.384
21-10-12 23:00	-3	0.624	0.0	0.0
21-10-12 23:10	-3	0.0	10.296	0.0
21-10-12 23:20	-3	0.0	0.0	0.288
21-10-12 23:30	-3	0.288	0.36	0.048
21-10-12 23:40	-3	2.7359999999999998	0.696	3.504
21-10-12 23:50	-3	5.76	0.0	0.0
21-10-13 00:00	-3	4.896	0.0	0.0
21-10-13 00:10	-3	0.16799999999999998	3.096	0.16799999999999998
21-10-13 00:20	-3	0.12	2.136	1.076
21-10-13 00:30	-3	0.0	0.0	6.148
21-10-13 00:40	-3	0.144	1.248	4.343999999999999
21-10-13 00:50	-3	0.0	0.264	5.064
21-10-13 01:00	-3	10.248000000000001	0.0	2.088
21-10-13 01:10	-3	2.712	0.0	1.1280000000000001
21-10-13 01:20	-3	3.3600000000000003	0.144	5.880000000000001
21-10-13 01:30	-3	0.0	3.0	8.208000000000002
21-10-13 01:40	-3	0.21600000000000003	0.288	14.516
21-10-13 01:50	-3	0.624	0.288	0.916
21-10-13 02:00	-3	0.0	4.68	3.168
21-10-13 02:10	-3	0.384	0.8640000000000001	1.8
21-10-13 02:20	-3	0.356	3.9120000000000004	0.36
21-10-13 02:30	-3	4.372	2.112	0.0
21-10-13 02:40	-3	0.0	0.0	3.096
21-10-13 02:50	-3	0.8400000000000001	0.192	0.9120000000000001
21-10-13 03:00	-3	0.528	0.0	0.0
21-10-13 03:10	-3	0.0	0.0	0.0
21-10-13 03:20	-3	0.0	0.0	0.0
21-10-13 03:30	-3	0.0	0.0	0.0
21-10-13 03:40	-3	0.0	0.0	0.0
21-10-13 03:50	-3	0.0	0.0	0.096
21-10-13 04:00	-3	0.0	0.0	0.40800000000000003
21-10-13 04:10	-3	0.0	3.432	0.0
21-10-13 04:20	-3	0.0	3.6480000000000006	0.0
21-10-13 04:30	-3	1.296	2.832	10.632000000000001
21-10-13 04:40	-3	8.808	0.12	2.304
21-10-13 04:50	-3	0.288	0.0	0.384
21-10-13 05:00	-3	1.2959999999999998	0.264	5.568
21-10-13 05:10	-3	2.232	0.12	0.384
21-10-13 05:20	-3	2.856	6.4319999999999995	1.9439999999999997
21-10-13 05:30	-3	0.0	0.528	0.72
21-10-13 05:40	-3	6.072	1.6800000000000002	0.5960000000000001
21-10-13 05:50	-3	0.696	0.16799999999999998	10.680000000000001
21-10-13 06:00	-3	0.0	16.272	8.404
21-10-13 06:10	-3	0.21600000000000003	1.6320000000000001	0.21600000000000003
21-10-13 06:20	-3	0.24	1.848	0.312
21-10-13 06:30	-3	1.752	6.336	3.048
21-10-13 06:40	-3	6.288	10.488000000000001	1.8960000000000001
21-10-13 06:50	-3	0.0	0.072	0.26399999999999996
21-10-13 07:00	-2	0.0	0.264	0.792
21-10-13 07:10	-2	0.0	0.0	0.096
21-10-13 07:20	-2	0.0	0.0	0.0
21-10-13 07:30	-2	0.0	0.0	0.0
21-10-13 07:40	-2	0.0	1.176	0.0
21-10-13 07:50	-2	0.0	0.0	0.0
21-10-13 08:00	-2	0.0	0.0	0.0
21-10-13 08:10	-2	0.0	0.0	0.0
21-10-13 08:20	-2	0.0	0.0	0.0
21-10-13 08:30	-2	0.0	0.048	0.0
21-10-13 08:40	-2	0.0	0.0	0.0
21-10-13 08:50	-2	0.0	0.0	0.0
21-10-13 09:00	-2	0.0	0.0	0.0
21-10-13 09:10	-2	0.0	0.0	0.0
21-10-13 09:20	-2	0.0	0.0	0.0
21-10-13 09:30	-2	0.0	0.0	0.0
21-10-13 09:40	-2	0.0	0.0	0.0
21-10-13 09:50	-2	0.0	0.12	0.264
21-10-13 10:00	-2	0.0	0.0	0.21600000000000003
21-10-13 10:10	-2	0.0	0.0	0.476
21-10-13 10:20	-2	0.0	2.568	0.33999999999999997
21-10-13 10:30	-2	0.0	0.0	0.0
21-10-13 10:40	-2	0.0	0.0	0.0
21-10-13 10:50	-2	0.0	0.0	0.0
21-10-13 11:00	-2	0.624	0.0	0.0
21-10-13 11:10	-2	0.0	0.0	0.0
21-10-13 11:20	-2	0.24	0.0	0.0
21-10-13 11:30	-2	0.336	0.0	0.0
21-10-13 11:40	-2	0.0	0.0	0.0
21-10-13 11:50	-2	0.0	0.0	0.792
21-10-13 12:00	-2	0.0	0.0	0.0
21-10-13 12:10	-2	0.0	0.0	0.0
21-10-13 12:20	-2	0.0	0.0	0.0
21-10-13 12:30	-2	0.0	0.072	0.0
21-10-13 12:40	-2	0.0	0.0	0.0
21-10-13 12:50	-2	0.0	0.0	0.0
21-10-13 13:00	-2	0.0	0.0	0.0
21-10-13 13:10	-2	0.0	0.0	0.0
21-10-13 13:20	-2	0.0	0.0	0.0
21-10-13 13:30	-2	0.0	0.0	0.0
21-10-13 13:40	-2	0.0	0.0	0.0
21-10-13 13:50	-2	0.0	0.0	0.0
21-10-13 14:00	-2	0.0	0.0	0.0
21-10-13 14:10	-2	0.0	0.0	0.0
21-10-13 14:20	-2	1.464	0.0	0.0
21-10-13 14:30	-2	0.0	0.0	0.0
21-10-13 14:40	-2	0.0	0.0	0.0
21-10-13 14:50	-2	0.0	0.0	0.0
21-10-13 15:00	-2	0.0	0.0	0.0
21-10-13 15:10	-2	0.0	0.144	0.0
21-10-13 15:20	-2	0.0	0.16799999999999998	0.0
21-10-13 15:30	-2	0.0	0.192	0.0
21-10-13 15:40	-2	0.0	0.0	0.0
21-10-13 15:50	-2	0.0	0.0	0.0
21-10-13 16:00	-2	0.0	0.0	0.0
21-10-13 16:10	-2	0.0	0.336	1.464
21-10-13 16:20	-2	0.0	2.352	2.832
21-10-13 16:30	-2	0.0	0.0	0.0
21-10-13 16:40	-2	0.0	0.0	0.0
21-10-13 16:50	-2	0.0	0.0	0.0
21-10-13 17:00	-2	0.0	0.0	0.0
21-10-13 17:10	-2	0.0	0.0	0.0
21-10-13 17:20	-2	0.0	0.0	0.0
21-10-13 17:30	-2	0.0	0.8640000000000001	0.0
21-10-13 17:40	-2	0.0	0.0	0.0
21-10-13 17:50	-2	0.0	0.9359999999999999	0.0
21-10-13 18:00	-2	0.0	0.0	0.0
21-10-13 18:10	-2	0.36	15.84	0.0
21-10-13 18:20	-2	0.0	4.2	0.0
21-10-13 18:30	-2	0.0	10.656	0.0
21-10-13 18:40	-2	0.0	0.0	0.0
21-10-13 18:50	-2	0.0	0.0	1.032
21-10-13 19:00	-2	0.576	2.4240000000000004	4.728
21-10-13 19:10	-2	0.0	0.0	2.568
21-10-13 19:20	-2	0.6	0.624	6.672
21-10-13 19:30	-2	0.192	1.008	5.208
21-10-13 19:40	-2	1.6560000000000001	3.144	0.384
21-10-13 19:50	-2	0.0	0.0	0.264
21-10-13 20:00	-2	0.0	0.0	0.0
21-10-13 20:10	-2	0.0	0.0	0.0
21-10-13 20:20	-2	0.0	0.0	0.0
21-10-13 20:30	-2	0.0	0.0	0.0
21-10-13 20:40	-2	0.0	0.0	0.0
21-10-13 20:50	-2	0.0	5.036	0.0
21-10-13 21:00	-2	0.384	1.516	0.0
21-10-13 21:10	-2	0.0	0.24	0.0
21-10-13 21:20	-2	0.0	1.6560000000000001	1.224
21-10-13 21:30	-2	0.0	0.0	2.4240000000000004
21-10-13 21:40	-2	0.9120000000000001	1.176	3.072
21-10-13 21:50	-2	2.616	0.744	0.0
21-10-13 22:00	-2	0.16799999999999998	1.032	1.968
21-10-13 22:10	-2	0.0	0.0	1.296
21-10-13 22:20	-2	0.0	0.0	0.0
21-10-13 22:30	-2	0.072	1.368	0.96
21-10-13 22:40	-2	1.656	2.976	0.26399999999999996
21-10-13 22:50	-2	0.072	5.808	0.0
21-10-13 23:00	-2	1.56	0.504	1.508
21-10-13 23:10	-2	0.45599999999999996	5.112	0.26799999999999996
21-10-13 23:20	-2	2.232	0.48	6.168
21-10-13 23:30	-2	5.832	2.1119999999999997	0.0
21-10-13 23:40	-2	1.2	0.8400000000000001	3.2879999999999994
21-10-13 23:50	-2	5.76	3.4560000000000004	0.0
21-10-14 00:00	-2	0.21600000000000003	5.5200000000000005	0.0
21-10-14 00:10	-2	1.296	0.072	0.12
21-10-14 00:20	-2	1.0080000000000002	1.56	10.008
21-10-14 00:30	-2	0.31199999999999994	9.864	0.9120000000000001
21-10-14 00:40	-2	0.0	1.608	1.8240000000000003
21-10-14 00:50	-2	0.0	5.352	1.272
21-10-14 01:00	-2	0.0	2.2560000000000002	2.52
21-10-14 01:10	-2	0.0	0.096	2.136
21-10-14 01:20	-2	1.032	0.744	1.6320000000000001
21-10-14 01:30	-2	7.656000000000001	0.0	1.656
21-10-14 01:40	-2	1.8240000000000003	1.436	0.576
21-10-14 01:50	-2	2.9520000000000004	4.612	0.0
21-10-14 02:00	-2	1.2	4.4399999999999995	3.624
21-10-14 02:10	-2	0.0	11.16	1.176
21-10-14 02:20	-2	0.0	6.024	1.512
21-10-14 02:30	-2	0.0	0.8400000000000001	4.2
21-10-14 02:40	-2	1.584	11.136	1.008
21-10-14 02:50	-2	6.5040000000000004	0.144	1.7040000000000002
21-10-14 03:00	-2	0.984	0.0	0.36
21-10-14 03:10	-2	4.08	1.488	5.664
21-10-14 03:20	-2	0.504	4.128	7.5600000000000005
21-10-14 03:30	-2	0.0	1.22	4.128
21-10-14 03:40	-2	0.0	4.156000000000001	2.808
21-10-14 03:50	-2	1.32	1.128	8.448
21-10-14 04:00	-2	1.176	0.0	0.0
21-10-14 04:10	-2	0.0	0.8160000000000001	0.0
21-10-14 04:20	-2	0.0	0.0	0.0
21-10-14 04:30	-2	0.288	0.0	0.0
21-10-14 04:40	-2	0.312	0.0	0.0
21-10-14 04:50	-2	1.272	0.0	2.088
21-10-14 05:00	-2	0.26399999999999996	0.40800000000000003	3.504
21-10-14 05:10	-2	1.8240000000000003	4.032	0.552
21-10-14 05:20	-2	0.0	2.016	1.536
21-10-14 05:30	-2	0.0	0.96	3.4800000000000004
21-10-14 05:40	-2	0.8640000000000001	2.832	0.528
21-10-14 05:50	-2	3.432	2.376	1.6079999999999999
21-10-14 06:00	-2	5.208	1.2	0.0
21-10-14 06:10	-2	0.0	1.244	5.352
21-10-14 06:20	-2	0.0	5.14	2.088
21-10-14 06:30	-2	0.96	1.8719999999999999	3.7680000000000007
21-10-14 06:40	-2	0.096	0.0	0.72
21-10-14 06:50	-2	0.0	6.024	0.0
21-10-14 07:00	-1	0.0	0.21600000000000003	0.0
21-10-14 07:10	-1	0.0	0.0	0.0
21-10-14 07:20	-1	0.0	0.0	0.0
21-10-14 07:30	-1	0.192	0.0	0.33599999999999997
21-10-14 07:40	-1	0.0	0.0	0.0
21-10-14 07:50	-1	0.24	0.0	0.0
21-10-14 08:00	-1	0.0	0.0	0.0
21-10-14 08:10	-1	0.0	0.0	0.0
21-10-14 08:20	-1	0.0	0.0	0.0
21-10-14 08:30	-1	0.0	0.0	0.0
21-10-14 08:40	-1	0.0	0.0	0.0
21-10-14 08:50	-1	0.0	0.0	0.0
21-10-14 09:00	-1	0.0	0.0	0.0
21-10-14 09:10	-1	0.0	0.0	0.0
21-10-14 09:20	-1	0.0	0.0	0.0
21-10-14 09:30	-1	0.0	0.096	0.0
21-10-14 09:40	-1	0.0	0.0	0.0
21-10-14 09:50	-1	0.0	0.0	0.0
21-10-14 10:00	-1	0.0	0.0	0.0
21-10-14 10:10	-1	0.0	0.0	0.0
21-10-14 10:20	-1	0.6	0.744	0.0
21-10-14 10:30	-1	1.08	0.12	0.192
21-10-14 10:40	-1	1.3439999999999999	0.16799999999999998	0.16799999999999998
21-10-14 10:50	-1	1.3679999999999999	4.704	0.43200000000000005
21-10-14 11:00	-1	0.0	6.4079999999999995	1.704
21-10-14 11:10	-1	0.0	0.72	0.0
21-10-14 11:20	-1	0.0	0.0	0.0
21-10-14 11:30	-1	0.0	0.0	0.0
21-10-14 11:40	-1	0.0	0.0	0.0
21-10-14 11:50	-1	0.0	0.0	0.0
21-10-14 12:00	-1	0.0	0.9600000000000002	0.0
21-10-14 12:10	-1	0.0	0.0	0.0
21-10-14 12:20	-1	0.0	0.0	0.0
21-10-14 12:30	-1	0.0	0.0	0.0
21-10-14 12:40	-1	0.0	0.0	0.0
21-10-14 12:50	-1	0.0	0.0	0.0
21-10-14 13:00	-1	0.288	0.0	0.0
21-10-14 13:10	-1	0.0	0.0	0.0
21-10-14 13:20	-1	0.16799999999999998	0.0	0.0
21-10-14 13:30	-1	0.0	0.0	0.0
21-10-14 13:40	-1	0.0	0.0	0.0
21-10-14 13:50	-1	0.0	0.16799999999999998	0.0
21-10-14 14:00	-1	0.0	0.0	0.0
21-10-14 14:10	-1	1.464	0.8640000000000001	1.3439999999999999
21-10-14 14:20	-1	0.72	0.0	0.0
21-10-14 14:30	-1	0.0	0.0	0.0
21-10-14 14:40	-1	0.0	0.0	0.0
21-10-14 14:50	-1	0.0	0.0	0.0
21-10-14 15:00	-1	0.0	0.0	0.0
21-10-14 15:10	-1	0.0	0.0	0.0
21-10-14 15:20	-1	0.0	0.0	0.0
21-10-14 15:30	-1	0.0	0.0	0.0
21-10-14 15:40	-1	0.0	0.0	0.0
21-10-14 15:50	-1	0.0	0.0	0.0
21-10-14 16:00	-1	0.0	0.0	0.0
21-10-14 16:10	-1	0.0	0.40800000000000003	0.0
21-10-14 16:20	-1	0.0	0.0	0.744
21-10-14 16:30	-1	0.0	0.0	0.0
21-10-14 16:40	-1	0.0	3.3600000000000003	0.0
21-10-14 16:50	-1	0.0	4.224	0.0
21-10-14 17:00	-1	0.0	0.24	0.0
21-10-14 17:10	-1	0.0	0.0	0.0
21-10-14 17:20	-1	0.0	0.0	0.0
21-10-14 17:30	-1	0.0	0.0	0.0
21-10-14 17:40	-1	0.0	0.0	0.0
21-10-14 17:50	-1	0.0	0.0	0.0
21-10-14 18:00	-1	0.0	1.6800000000000002	0.0
21-10-14 18:10	-1	0.0	0.0	0.0
21-10-14 18:20	-1	0.0	0.0	0.0
21-10-14 18:30	-1	0.0	0.0	0.0
21-10-14 18:40	-1	0.0	0.0	0.0
21-10-14 18:50	-1	1.56	0.0	0.0
21-10-14 19:00	-1	0.192	0.0	0.0
21-10-14 19:10	-1	0.0	0.188	0.0
21-10-14 19:20	-1	0.384	3.844	0.716
21-10-14 19:30	-1	2.376	3.7439999999999998	0.604
21-10-14 19:40	-1	1.08	4.151999999999999	1.7760000000000002
21-10-14 19:50	-1	0.0	1.296	3.9840000000000004
21-10-14 20:00	-1	0.0	1.6320000000000001	1.8239999999999998
21-10-14 20:10	-1	0.264	0.0	2.688
21-10-14 20:20	-1	0.43200000000000005	0.0	0.12
21-10-14 20:30	-1	1.8	0.0	0.0
21-10-14 20:40	-1	0.0	0.0	0.0
21-10-14 20:50	-1	0.0	0.0	0.0
21-10-14 21:00	-1	0.0	1.224	0.0
21-10-14 21:10	-1	1.3399999999999999	0.43200000000000005	0.0
21-10-14 21:20	-1	3.34	1.2720000000000002	3.336
21-10-14 21:30	-1	0.0	6.720000000000001	0.504
21-10-14 21:40	-1	0.744	2.064	0.264
21-10-14 21:50	-1	1.584	0.0	4.176
21-10-14 22:00	-1	0.0	0.0	0.0
21-10-14 22:10	-1	0.12	0.0	0.0
21-10-14 22:20	-1	0.0	0.096	9.744
21-10-14 22:30	-1	0.288	2.376	0.0
21-10-14 22:40	-1	0.0	19.488	0.16799999999999998
21-10-14 22:50	-1	2.136	5.136000000000001	0.288
21-10-14 23:00	-1	4.704	1.9200000000000004	0.0
21-10-14 23:10	-1	0.24	0.16799999999999998	3.3840000000000003
21-10-14 23:20	-1	0.0	0.12	8.952
21-10-14 23:30	-1	3.2880000000000003	0.0	1.536
21-10-14 23:40	-1	2.928	3.168	0.0
21-10-14 23:50	-1	0.16799999999999998	0.384	2.016
21-10-15 00:00	-1	3.072	0.768	0.6
21-10-15 00:10	-1	1.9919999999999998	0.33599999999999997	1.8959999999999997
21-10-15 00:20	-1	0.0	1.8	0.096
21-10-15 00:30	-1	3.768	1.848	8.568000000000001
21-10-15 00:40	-1	3.428	0.9359999999999999	0.264
21-10-15 00:50	-1	1.036	0.8879999999999999	0.288
21-10-15 01:00	-1	0.0	0.43200000000000005	3.048
21-10-15 01:10	-1	0.072	5.6160000000000005	2.7600000000000002
21-10-15 01:20	-1	3.696	0.192	3.096
21-10-15 01:30	-1	0.0	2.784	6.624
21-10-15 01:40	-1	0.0	0.0	8.184000000000001
21-10-15 01:50	-1	0.096	0.072	0.0
21-10-15 02:00	-1	5.184	0.0	0.0
21-10-15 02:10	-1	1.272	0.24	0.0
21-10-15 02:20	-1	0.0	0.45600000000000007	0.12
21-10-15 02:30	-1	3.864	0.0	0.288
21-10-15 02:40	-1	0.6719999999999999	2.6879999999999997	0.0
21-10-15 02:50	-1	0.12	0.144	1.296
21-10-15 03:00	-1	2.7600000000000002	0.288	1.3679999999999999
21-10-15 03:10	-1	0.6719999999999999	0.8160000000000001	7.128
21-10-15 03:20	-1	0.288	0.0	3.6479999999999997
21-10-15 03:30	-1	0.0	4.632	0.096
21-10-15 03:40	-1	0.0	1.9919999999999998	0.33599999999999997
21-10-15 03:50	-1	0.6	0.16799999999999998	0.792
21-10-15 04:00	-1	0.12	0.0	7.5120000000000005
21-10-15 04:10	-1	2.448	0.6719999999999999	4.964
21-10-15 04:20	-1	4.008	2.088	9.196
21-10-15 04:30	-1	1.752	8.472	0.45600000000000007
21-10-15 04:40	-1	0.024	0.36	1.6320000000000001
21-10-15 04:50	-1	1.1960000000000002	1.6560000000000001	2.9040000000000004
21-10-15 05:00	-1	1.204	3.4799999999999995	0.0
21-10-15 05:10	-1	0.0	4.992	2.16
21-10-15 05:20	-1	0.0	1.056	2.132
21-10-15 05:30	-1	0.144	2.2800000000000002	0.292
21-10-15 05:40	-1	3.4560000000000004	0.9119999999999999	0.504
21-10-15 05:50	-1	3.84	3.2400000000000007	6.24
21-10-15 06:00	-1	0.36	0.072	1.656
21-10-15 06:10	-1	4.148000000000001	0.0	0.0
21-10-15 06:20	-1	1.684	0.24	1.128
21-10-15 06:30	-1	0.0	0.696	12.72
21-10-15 06:40	-1	0.40800000000000003	0.0	0.696
21-10-15 06:50	-1	0.40800000000000003	0.0	0.096
21-10-15 07:00	0	0.0	0.0	0.0
21-10-15 07:10	0	0.0	0.0	0.0
21-10-15 07:20	0	0.0	0.192	0.6
21-10-15 07:30	0	0.0	0.0	0.0
21-10-15 07:40	0	0.0	0.0	0.0
21-10-15 07:50	0	0.0	0.0	0.0
21-10-15 08:00	0	0.0	0.0	0.0
21-10-15 08:10	0	0.0	0.0	0.0
21-10-15 08:20	0	0.0	0.0	0.0
21-10-15 08:30	0	0.0	0.0	0.0
21-10-15 08:40	0	0.0	0.0	0.0
21-10-15 08:50	0	0.0	0.0	0.0
21-10-15 09:00	0	0.0	0.0	0.0
21-10-15 09:10	0	0.0	0.0	0.0
21-10-15 09:20	0	0.0	0.0	0.0
21-10-15 09:30	0	0.0	0.0	0.0
21-10-15 09:40	0	0.0	3.12	0.0
21-10-15 09:50	0	2.7359999999999998	5.976	0.072
21-10-15 10:00	0	1.2959999999999998	3.432	3.336
21-10-15 10:10	0	0.624	2.2079999999999997	1.032
21-10-15 10:20	0	0.5519999999999999	1.008	0.16799999999999998
21-10-15 10:30	0	7.056	6.912000000000001	0.0
21-10-15 10:40	0	7.343999999999999	4.008	7.367999999999999
21-10-15 10:50	0	3.12	14.207999999999998	0.072
21-10-15 11:00	0	0.0	0.12	0.9359999999999999
21-10-15 11:10	0	0.0	12.456	2.976
21-10-15 11:20	0	0.8400000000000001	7.824	0.0
21-10-15 11:30	0	0.552	8.256	0.0
21-10-15 11:40	0	0.0	2.232	0.0
21-10-15 11:50	0	0.0	0.0	0.0
21-10-15 12:00	0	0.0	0.0	0.0
21-10-15 12:10	0	0.0	2.496	0.24
21-10-15 12:20	0	0.0	0.0	0.0
21-10-15 12:30	0	0.0	0.0	0.0
21-10-15 12:40	0	0.4800000000000001	1.2	0.048
21-10-15 12:50	0	2.564	0.0	0.0
21-10-15 13:00	0	0.22000000000000003	0.0	2.352
21-10-15 13:10	0	0.0	0.12	0.0
21-10-15 13:20	0	0.0	0.0	0.0
21-10-15 13:30	0	0.0	0.0	0.0
21-10-15 13:40	0	0.0	0.0	0.0
21-10-15 13:50	0	0.0	0.0	0.0
21-10-15 14:00	0	0.0	0.0	0.0
21-10-15 14:10	0	0.0	0.0	0.0
21-10-15 14:20	0	0.0	0.0	0.0
21-10-15 14:30	0	0.0	0.0	0.0
21-10-15 14:40	0	1.488	0.0	0.0
21-10-15 14:50	0	0.0	0.072	0.0
21-10-15 15:00	0	0.0	0.0	0.0
21-10-15 15:10	0	0.0	0.0	0.0
21-10-15 15:20	0	0.9120000000000001	0.0	0.144
21-10-15 15:30	0	0.0	1.3679999999999999	0.0
21-10-15 15:40	0	0.0	0.24	0.0
21-10-15 15:50	0	0.0	0.0	0.0
21-10-15 16:00	0	0.0	0.0	0.0
21-10-15 16:10	0	0.0	0.0	0.0
21-10-15 16:20	0	0.0	0.0	0.0
21-10-15 16:30	0	0.0	0.0	0.0
21-10-15 16:40	0	0.312	0.6479999999999999	0.192
21-10-15 16:50	0	2.448	1.2	0.0
21-10-15 17:00	0	2.3280000000000003	0.288	0.504
21-10-15 17:10	0	0.0	0.0	0.0
21-10-15 17:20	0	0.0	0.0	0.0
21-10-15 17:30	0	0.0	0.0	0.0
21-10-15 17:40	0	0.0	0.0	0.0
21-10-15 17:50	0	0.0	0.0	0.072
21-10-15 18:00	0	1.08	0.0	0.0
21-10-15 18:10	0	2.3760000000000003	0.0	0.0
21-10-15 18:20	0	0.144	0.0	0.0
21-10-15 18:30	0	0.0	0.0	0.0
21-10-15 18:40	0	0.0	0.0	0.0
21-10-15 18:50	0	0.0	0.0	0.0
21-10-15 19:00	0	0.0	0.0	0.0
21-10-15 19:10	0	0.0	0.0	0.0
21-10-15 19:20	0	0.0	0.0	1.3439999999999999
21-10-15 19:30	0	0.288	0.072	1.44
21-10-15 19:40	0	0.33599999999999997	3.164	0.624
21-10-15 19:50	0	4.704000000000001	4.0120000000000005	0.36
21-10-15 20:00	0	1.464	0.744	5.832
21-10-15 20:10	0	2.472	0.384	0.8160000000000001
21-10-15 20:20	0	2.136	0.43200000000000005	0.16799999999999998
21-10-15 20:30	0	0.144	0.21600000000000003	0.0
21-10-15 20:40	0	0.768	0.0	0.9119999999999999
21-10-15 20:50	0	0.0	0.0	1.32
21-10-15 21:00	0	0.072	0.384	1.272
21-10-15 21:10	0	10.632000000000001	4.4159999999999995	0.0
21-10-15 21:20	0	0.24	0.0	0.0
21-10-15 21:30	0	0.21600000000000003	1.8239999999999998	0.0
21-10-15 21:40	0	0.672	0.696	0.984
21-10-15 21:50	0	0.0	0.0	3.528
21-10-15 22:00	0	0.0	0.0	0.0
21-10-15 22:10	0	0.0	2.06	0.0
21-10-15 22:20	0	0.0	4.872000000000001	0.0
21-10-15 22:30	0	1.152	0.076	0.45600000000000007
21-10-15 22:40	0	0.16799999999999998	0.048	5.228
21-10-15 22:50	0	0.648	0.9120000000000001	15.792000000000002
21-10-15 23:00	0	2.112	10.008	1.6600000000000001
21-10-15 23:10	0	3.2640000000000002	0.192	0.072
21-10-15 23:20	0	6.648000000000001	2.04	2.088
21-10-15 23:30	0	3.528	5.424	0.33599999999999997
21-10-15 23:40	0	0.5279999999999999	2.064	3.192
21-10-15 23:50	0	1.008	2.04	9.792
21-10-16 00:00	0	11.16	10.776	4.368
21-10-16 00:10	0	0.768	0.33599999999999997	1.656
21-10-16 00:20	0	6.4799999999999995	8.808000000000002	2.4240000000000004
21-10-16 00:30	0	5.04	0.5519999999999999	0.072
21-10-16 00:40	0	2.6640000000000006	3.3600000000000003	1.56
21-10-16 00:50	0	2.4720000000000004	2.208	4.656000000000001
21-10-16 01:00	0	9.84	1.9440000000000002	3.048
21-10-16 01:10	0	6.384	6.4799999999999995	3.432
21-10-16 01:20	0	4.752000000000001	1.44	3.0
21-10-16 01:30	0	5.664	2.2079999999999997	0.6719999999999999
21-10-16 01:40	0	0.12	4.128	1.9440000000000002
21-10-16 01:50	0	0.43200000000000005	4.32	0.12
21-10-16 02:00	0	2.616	1.2959999999999998	0.504
21-10-16 02:10	0	0.0	2.208	0.9120000000000001
21-10-16 02:20	0	0.312	8.516	1.2
21-10-16 02:30	0	1.704	3.9159999999999995	0.0
21-10-16 02:40	0	4.0520000000000005	4.2	2.7600000000000002
21-10-16 02:50	0	3.1719999999999997	0.192	0.45599999999999996
21-10-16 03:00	0	0.0	0.384	0.48
21-10-16 03:10	0	1.6800000000000002	5.136	0.0
21-10-16 03:20	0	0.43200000000000005	0.4800000000000001	0.072
21-10-16 03:30	0	1.176	8.616	0.0
21-10-16 03:40	0	0.12	1.3439999999999999	0.0
21-10-16 03:50	0	0.0	0.0	0.0
21-10-16 04:00	0	0.0	0.0	0.72
21-10-16 04:10	0	0.0	0.072	0.0
21-10-16 04:20	0	0.0	0.144	0.24
21-10-16 04:30	0	0.0	1.2959999999999998	1.56
21-10-16 04:40	0	0.26399999999999996	1.056	2.012
21-10-16 04:50	0	6.792	0.0	1.612
21-10-16 05:00	0	0.792	0.0	1.1039999999999999
21-10-16 05:10	0	8.088	0.36	3.3600000000000003
21-10-16 05:20	0	0.21600000000000003	1.3439999999999999	10.751999999999999
21-10-16 05:30	0	0.744	0.72	7.4159999999999995
21-10-16 05:40	0	3.0	6.888	0.744
21-10-16 05:50	0	3.3840000000000003	0.0	1.8240000000000003
21-10-16 06:00	0	2.6879999999999997	1.416	1.8240000000000003
21-10-16 06:10	0	3.4560000000000004	4.368	2.472
21-10-16 06:20	0	0.0	6.5040000000000004	2.352
21-10-16 06:30	0	0.0	0.0	1.3920000000000001
21-10-16 06:40	0	0.0	0.0	1.416
21-10-16 06:50	0	0.0	0.0	0.0
21-10-16 07:00	1	0.0	0.0	0.48
21-10-16 07:10	1	0.0	0.0	0.0
21-10-16 07:20	1	0.0	0.0	0.0
21-10-16 07:30	1	0.0	0.0	0.0
21-10-16 07:40	1	1.8960000000000001	0.0	0.0
21-10-16 07:50	1	0.0	0.0	0.0
21-10-16 08:00	1	0.0	0.0	0.0
21-10-16 08:10	1	0.0	0.0	0.0
21-10-16 08:20	1	0.0	0.0	0.0
21-10-16 08:30	1	0.0	0.0	0.0
21-10-16 08:40	1	0.0	0.0	0.0
21-10-16 08:50	1	0.0	0.0	0.0
21-10-16 09:00	1	0.0	0.0	0.0
21-10-16 09:10	1	0.0	0.0	0.0
21-10-16 09:20	1	0.0	0.0	0.0
21-10-16 09:30	1	0.0	1.152	2.208
21-10-16 09:40	1	0.696	0.096	0.096
21-10-16 09:50	1	0.0	0.0	0.0
21-10-16 10:00	1	0.24	0.144	0.0
21-10-16 10:10	1	0.192	0.144	0.16799999999999998
21-10-16 10:20	1	0.8640000000000001	0.072	0.792
21-10-16 10:30	1	2.4959999999999996	0.384	0.21600000000000003
21-10-16 10:40	1	1.512	0.8160000000000001	2.6879999999999997
21-10-16 10:50	1	3.528	2.304	0.528
21-10-16 11:00	1	1.3920000000000001	0.8880000000000001	0.0
21-10-16 11:10	1	0.264	0.624	0.0
21-10-16 11:20	1	0.0	0.0	0.0
21-10-16 11:30	1	0.0	0.0	0.0
21-10-16 11:40	1	0.0	0.0	0.0
21-10-16 11:50	1	0.0	0.0	0.0
21-10-16 12:00	1	0.0	2.16	0.0
21-10-16 12:10	1	0.0	0.0	0.0
21-10-16 12:20	1	0.0	0.0	0.0
21-10-16 12:30	1	0.0	0.072	0.0
21-10-16 12:40	1	0.0	0.0	0.0
21-10-16 12:50	1	0.0	0.0	0.0
21-10-16 13:00	1	0.0	0.0	0.0
21-10-16 13:10	1	0.0	0.0	0.0
21-10-16 13:20	1	0.0	0.0	0.0
21-10-16 13:30	1	0.0	0.0	0.0
21-10-16 13:40	1	0.0	0.072	0.0
21-10-16 13:50	1	0.0	0.0	0.0
21-10-16 14:00	1	0.0	0.0	0.0
21-10-16 14:10	1	0.0	0.0	0.0
21-10-16 14:20	1	0.0	0.0	0.0
21-10-16 14:30	1	0.0	0.0	0.0
21-10-16 14:40	1	0.0	0.0	0.0
21-10-16 14:50	1	0.0	0.0	0.0
21-10-16 15:00	1	0.0	0.0	0.0
21-10-16 15:10	1	0.0	0.0	0.0
21-10-16 15:20	1	0.21600000000000003	6.048	0.0
21-10-16 15:30	1	2.04	3.432	0.0
21-10-16 15:40	1	0.0	0.0	0.0
21-10-16 15:50	1	0.0	0.0	0.0
21-10-16 16:00	1	0.0	0.0	0.0
21-10-16 16:10	1	0.0	0.0	0.0
21-10-16 16:20	1	0.0	0.21600000000000003	0.0
21-10-16 16:30	1	0.0	0.0	0.0
21-10-16 16:40	1	0.0	0.0	0.0
21-10-16 16:50	1	0.0	0.0	0.0
21-10-16 17:00	1	0.0	0.0	0.0
21-10-16 17:10	1	0.0	0.0	0.0
21-10-16 17:20	1	0.0	0.0	0.0
21-10-16 17:30	1	0.0	0.0	0.0
21-10-16 17:40	1	0.0	0.0	0.0
21-10-16 17:50	1	2.448	0.0	0.0
21-10-16 18:00	1	0.45600000000000007	2.664	0.33599999999999997
21-10-16 18:10	1	1.416	2.136	3.072
21-10-16 18:20	1	0.0	0.0	5.232
21-10-16 18:30	1	0.0	0.0	0.0
21-10-16 18:40	1	0.0	0.0	0.0
21-10-16 18:50	1	0.0	0.0	0.0
21-10-16 19:00	1	0.0	0.0	0.0
21-10-16 19:10	1	0.0	0.0	0.0
21-10-16 19:20	1	0.0	0.0	0.0
21-10-16 19:30	1	0.0	0.0	0.0
21-10-16 19:40	1	0.0	0.0	0.16799999999999998
21-10-16 19:50	1	0.42799999999999994	0.40800000000000003	3.4560000000000004
21-10-16 20:00	1	0.6039999999999999	0.16799999999999998	0.6
21-10-16 20:10	1	0.21600000000000003	0.0	0.336
21-10-16 20:20	1	0.0	0.0	0.0
21-10-16 20:30	1	0.0	0.0	0.6
21-10-16 20:40	1	0.0	0.0	0.0
21-10-16 20:50	1	4.872	0.12	0.192
21-10-16 21:00	1	0.0	7.052	0.48
21-10-16 21:10	1	0.0	1.7080000000000002	0.0
21-10-16 21:20	1	0.264	3.2640000000000002	1.032
21-10-16 21:30	1	0.0	7.032000000000001	1.344
21-10-16 21:40	1	4.680000000000001	0.21600000000000003	0.0
21-10-16 21:50	1	1.752	0.0	0.984
21-10-16 22:00	1	7.44	4.244	1.488
21-10-16 22:10	1	7.151999999999999	1.3719999999999999	0.6719999999999999
21-10-16 22:20	1	0.0	0.0	0.36
21-10-16 22:30	1	0.16799999999999998	0.144	0.0
21-10-16 22:40	1	0.8640000000000001	0.792	3.528
21-10-16 22:50	1	0.552	0.6	1.584
21-10-16 23:00	1	0.0	0.0	3.8120000000000003
21-10-16 23:10	1	0.0	2.52	4.636
21-10-16 23:20	1	8.780000000000001	5.232	0.192
21-10-16 23:30	1	10.9	1.8720000000000003	0.744
21-10-16 23:40	1	1.2719999999999998	0.5519999999999999	6.5280000000000005
21-10-16 23:50	1	1.752	1.272	4.008000000000001
21-10-17 00:00	1	3.696	5.352	2.16
21-10-17 00:10	1	5.520000000000001	3.864	1.8240000000000003
21-10-17 00:20	1	0.8400000000000001	0.504	1.416
21-10-17 00:30	1	2.7600000000000002	0.16799999999999998	0.0
21-10-17 00:40	1	0.0	2.3280000000000003	0.288
21-10-17 00:50	1	6.6240000000000006	0.024	0.0
21-10-17 01:00	1	6.575999999999999	1.1280000000000001	0.24
21-10-17 01:10	1	0.624	2.036	2.232
21-10-17 01:20	1	0.0	0.556	0.024
21-10-17 01:30	1	0.0	0.9359999999999999	0.288
21-10-17 01:40	1	0.0	0.576	1.3439999999999999
21-10-17 01:50	1	0.672	0.0	0.0
21-10-17 02:00	1	0.33599999999999997	0.0	0.0
21-10-17 02:10	1	0.312	0.0	0.0
21-10-17 02:20	1	0.0	0.0	0.0
21-10-17 02:30	1	0.0	4.032	0.0
21-10-17 02:40	1	0.264	4.2	0.0
21-10-17 02:50	1	2.4	1.1760000000000002	4.824
21-10-17 03:00	1	0.0	1.392	0.33599999999999997
21-10-17 03:10	1	1.2	2.592	0.0
21-10-17 03:20	1	0.36	0.072	5.664
21-10-17 03:30	1	0.0	0.0	0.0
21-10-17 03:40	1	0.0	0.0	15.236
21-10-17 03:50	1	0.192	1.704	0.7
21-10-17 04:00	1	2.184	0.24000000000000005	0.096
21-10-17 04:10	1	0.5519999999999999	2.9040000000000004	3.336
21-10-17 04:20	1	4.8	1.7759999999999998	0.6719999999999999
21-10-17 04:30	1	0.0	2.256	2.304
21-10-17 04:40	1	0.0	0.24	1.6079999999999999
21-10-17 04:50	1	0.0	1.464	3.168
21-10-17 05:00	1	0.192	0.312	16.82
21-10-17 05:10	1	3.4560000000000004	0.0	6.484
21-10-17 05:20	1	0.792	1.296	8.040000000000001
21-10-17 05:30	1	0.0	0.192	6.936
21-10-17 05:40	1	0.048	1.8240000000000003	0.26399999999999996
21-10-17 05:50	1	1.128	0.6	0.45600000000000007
21-10-17 06:00	1	0.0	0.072	0.312
21-10-17 06:10	1	0.024	5.304	1.008
21-10-17 06:20	1	2.208	0.0	1.2719999999999998
21-10-17 06:30	1	2.088	0.072	0.384
21-10-17 06:40	1	0.0	0.504	0.0
21-10-17 06:50	1	0.144	0.6719999999999999	0.0
21-10-17 07:00	2	0.0	0.0	0.0
21-10-17 07:10	2	0.0	1.536	0.0
21-10-17 07:20	2	0.0	0.0	0.0
21-10-17 07:30	2	0.0	0.288	1.6760000000000002
21-10-17 07:40	2	5.136	0.0	0.41200000000000003
21-10-17 07:50	2	0.0	0.0	0.48
21-10-17 08:00	2	0.0	0.0	0.0
21-10-17 08:10	2	0.0	0.0	0.0
21-10-17 08:20	2	0.0	0.0	0.0
21-10-17 08:30	2	0.0	0.0	0.0
21-10-17 08:40	2	0.0	0.0	0.0
21-10-17 08:50	2	0.0	0.0	0.0
21-10-17 09:00	2	0.0	0.0	0.0
21-10-17 09:10	2	0.984	0.0	0.0
21-10-17 09:20	2	0.0	0.0	0.0
21-10-17 09:30	2	0.0	0.21600000000000003	0.0
21-10-17 09:40	2	0.0	0.0	0.0
21-10-17 09:50	2	0.0	0.0	0.0
21-10-17 10:00	2	1.8240000000000003	0.0	0.144
21-10-17 10:10	2	3.12	0.0	0.0
21-10-17 10:20	2	0.072	3.336	1.152
21-10-17 10:30	2	3.2640000000000002	0.384	0.312
21-10-17 10:40	2	0.0	6.744	0.6960000000000001
21-10-17 10:50	2	0.0	0.0	0.0
21-10-17 11:00	2	0.0	0.0	0.0
21-10-17 11:10	2	0.0	0.0	0.0
21-10-17 11:20	2	0.0	0.0	0.0
21-10-17 11:30	2	0.0	0.0	0.0
21-10-17 11:40	2	0.0	0.0	0.648
21-10-17 11:50	2	0.0	0.0	0.0
21-10-17 12:00	2	0.0	0.0	0.0
21-10-17 12:10	2	0.0	0.0	0.0
21-10-17 12:20	2	0.0	0.0	0.0
21-10-17 12:30	2	0.0	0.0	0.0
21-10-17 12:40	2	0.0	0.0	0.0
21-10-17 12:50	2	0.0	0.0	0.0
21-10-17 13:00	2	0.0	0.0	0.0
21-10-17 13:10	2	0.0	0.0	0.0
21-10-17 13:20	2	0.0	0.0	0.0
21-10-17 13:30	2	0.0	0.0	0.0
21-10-17 13:40	2	0.0	0.0	0.0
21-10-17 13:50	2	0.0	0.0	0.0
21-10-17 14:00	2	0.0	0.0	0.0
21-10-17 14:10	2	0.0	0.0	0.0
21-10-17 14:20	2	0.0	0.0	0.0
21-10-17 14:30	2	0.0	0.0	0.0
21-10-17 14:40	2	0.0	0.0	0.0
21-10-17 14:50	2	0.0	0.0	0.0
21-10-17 15:00	2	0.0	0.0	0.0
21-10-17 15:10	2	0.0	0.0	0.0
21-10-17 15:20	2	0.0	0.0	0.0
21-10-17 15:30	2	0.0	0.0	0.0
21-10-17 15:40	2	0.0	0.0	0.0
21-10-17 15:50	2	0.0	0.0	0.0
21-10-17 16:00	2	0.0	1.464	0.36
21-10-17 16:10	2	0.144	0.504	0.0
21-10-17 16:20	2	0.0	5.832	0.0
21-10-17 16:30	2	0.0	3.096	0.0
21-10-17 16:40	2	0.0	0.0	0.0
21-10-17 16:50	2	0.0	0.0	0.0
21-10-17 17:00	2	0.0	0.0	0.0
21-10-17 17:10	2	0.0	0.0	0.0
21-10-17 17:20	2	0.0	0.0	0.0
21-10-17 17:30	2	0.0	0.0	0.0
21-10-17 17:40	2	0.0	0.0	0.0
21-10-17 17:50	2	0.0	0.0	0.0
21-10-17 18:00	2	0.0	0.0	0.0
21-10-17 18:10	2	0.0	0.0	0.0
21-10-17 18:20	2	0.0	0.144	2.184
21-10-17 18:30	2	1.8960000000000001	1.248	0.0
21-10-17 18:40	2	0.0	0.0	0.0
21-10-17 18:50	2	0.0	0.0	0.0
21-10-17 19:00	2	0.0	2.304	0.0
21-10-17 19:10	2	0.0	2.2560000000000002	0.0
21-10-17 19:20	2	8.66	4.704	0.576
21-10-17 19:30	2	3.7960000000000003	0.40800000000000003	3.192
21-10-17 19:40	2	0.0	3.168	0.0
21-10-17 19:50	2	0.0	3.0	1.536
21-10-17 20:00	2	0.0	0.48	0.288
21-10-17 20:10	2	0.0	1.848	0.45600000000000007
21-10-17 20:20	2	1.296	0.0	0.0
21-10-17 20:30	2	0.0	0.384	0.0
21-10-17 20:40	2	0.0	7.268000000000001	0.9359999999999999
21-10-17 20:50	2	0.0	9.22	0.0
21-10-17 21:00	2	0.0	4.32	0.0
21-10-17 21:10	2	0.0	0.144	0.0
21-10-17 21:20	2	0.72	0.24	0.0
21-10-17 21:30	2	0.0	0.8160000000000001	1.124
21-10-17 21:40	2	0.096	3.836	2.3560000000000003
21-10-17 21:50	2	0.0	0.9400000000000001	6.624
21-10-17 22:00	2	1.6320000000000001	0.0	3.96
21-10-17 22:10	2	5.18	0.0	0.0
21-10-17 22:20	2	5.140000000000001	0.0	0.6
21-10-17 22:30	2	0.0	0.0	0.0
21-10-17 22:40	2	0.0	0.0	0.0
21-10-17 22:50	2	0.48	4.58	0.8160000000000001
21-10-17 23:00	2	0.45600000000000007	7.3	0.0
21-10-17 23:10	2	1.2	2.304	3.2400000000000007
21-10-17 23:20	2	1.104	2.28	0.624
21-10-17 23:30	2	2.1599999999999997	2.1599999999999997	3.2879999999999994
21-10-17 23:40	2	4.272	0.0	0.0
21-10-17 23:50	2	3.768	8.516	3.5040000000000004
21-10-18 00:00	2	2.016	3.076	1.488
21-10-18 00:10	2	3.7920000000000003	2.448	0.072
21-10-18 00:20	2	1.3199999999999998	0.21600000000000003	0.504
21-10-18 00:30	2	0.0	3.6	0.0
21-10-18 00:40	2	0.0	1.44	2.688
21-10-18 00:50	2	0.12	0.096	3.12
21-10-18 01:00	2	2.16	1.128	0.096
21-10-18 01:10	2	0.8640000000000001	4.104	3.4560000000000004
21-10-18 01:20	2	2.616	0.0	0.792
21-10-18 01:30	2	2.7600000000000002	0.288	0.96
21-10-18 01:40	2	0.768	1.464	2.784
21-10-18 01:50	2	6.5280000000000005	2.088	1.032
21-10-18 02:00	2	9.864	0.8160000000000001	0.16799999999999998
21-10-18 02:10	2	3.6479999999999997	3.84	3.2640000000000002
21-10-18 02:20	2	2.568	0.36	2.16
21-10-18 02:30	2	0.0	5.568	0.792
21-10-18 02:40	2	0.0	3.2399999999999998	0.9120000000000001
21-10-18 02:50	2	0.0	0.0	1.512
21-10-18 03:00	2	0.0	0.36	0.504
21-10-18 03:10	2	0.0	1.176	0.648
21-10-18 03:20	2	0.0	17.107999999999997	0.264
21-10-18 03:30	2	0.0	5.884	8.687999999999999
21-10-18 03:40	2	0.0	11.112	2.664
21-10-18 03:50	2	0.0	13.248000000000001	3.9840000000000004
21-10-18 04:00	2	5.352	3.816	0.45600000000000007
21-10-18 04:10	2	0.0	0.048	2.352
21-10-18 04:20	2	9.792	2.784	0.264
21-10-18 04:30	2	0.504	0.144	1.152
21-10-18 04:40	2	0.0	2.352	1.3199999999999998
21-10-18 04:50	2	0.21600000000000003	18.792	0.312
21-10-18 05:00	2	0.40800000000000003	0.9359999999999999	0.0
21-10-18 05:10	2	0.0	0.0	0.0
21-10-18 05:20	2	0.072	1.152	1.464
21-10-18 05:30	2	0.0	1.6320000000000001	0.0
21-10-18 05:40	2	4.128	0.0	2.112
21-10-18 05:50	2	5.712000000000001	1.488	1.1039999999999999
21-10-18 06:00	2	4.5840000000000005	13.968	2.5919999999999996
21-10-18 06:10	2	0.0	4.68	0.43200000000000005
21-10-18 06:20	2	0.0	5.016	1.9920000000000002
21-10-18 06:30	2	0.0	2.136	0.384
21-10-18 06:40	2	0.072	0.0	0.0
21-10-18 06:50	2	0.0	0.0	0.0
21-10-18 07:00	3	0.0	0.0	0.144
21-10-18 07:10	3	0.0	0.16799999999999998	0.0
21-10-18 07:20	3	0.0	0.0	0.0
21-10-18 07:30	3	0.0	0.0	0.0
21-10-18 07:40	3	0.0	0.0	0.0
21-10-18 07:50	3	0.0	0.0	0.0
21-10-18 08:00	3	0.0	0.0	0.0
21-10-18 08:10	3	0.0	0.0	0.0
21-10-18 08:20	3	0.0	0.0	0.0
21-10-18 08:30	3	0.0	0.0	0.0
21-10-18 08:40	3	0.0	0.0	0.0
21-10-18 08:50	3	0.0	0.0	0.0
21-10-18 09:00	3	0.0	0.0	0.0
21-10-18 09:10	3	0.0	0.0	0.0
21-10-18 09:20	3	0.0	0.0	0.0
21-10-18 09:30	3	0.0	0.0	0.0
21-10-18 09:40	3	0.0	0.024	0.0
21-10-18 09:50	3	0.0	0.0	0.0
21-10-18 10:00	3	0.0	0.384	0.144
21-10-18 10:10	3	0.0	0.0	0.0
21-10-18 10:20	3	0.0	0.0	1.104
21-10-18 10:30	3	0.0	0.0	0.0
21-10-18 10:40	3	0.0	0.48	1.464
21-10-18 10:50	3	0.0	0.0	0.0
21-10-18 11:00	3	0.0	0.0	0.0
21-10-18 11:10	3	0.0	0.0	0.0
21-10-18 11:20	3	0.0	0.16799999999999998	4.656
21-10-18 11:30	3	0.0	0.9360000000000002	0.0
21-10-18 11:40	3	0.0	1.1039999999999999	0.12
21-10-18 11:50	3	0.0	0.0	0.0
21-10-18 12:00	3	0.0	0.0	0.0
21-10-18 12:10	3	0.0	0.0	0.0
21-10-18 12:20	3	0.0	0.0	0.0
21-10-18 12:30	3	0.0	0.0	0.0
21-10-18 12:40	3	0.0	0.0	0.0
21-10-18 12:50	3	0.0	0.0	0.0
21-10-18 13:00	3	0.096	0.0	0.0
21-10-18 13:10	3	0.9359999999999999	0.0	0.0
21-10-18 13:20	3	0.0	0.0	0.0
21-10-18 13:30	3	0.0	0.0	0.0
21-10-18 13:40	3	0.0	0.0	0.0
21-10-18 13:50	3	0.0	0.0	0.0
21-10-18 14:00	3	0.0	0.0	0.0
21-10-18 14:10	3	0.0	0.0	1.584
21-10-18 14:20	3	0.0	0.0	0.0
21-10-18 14:30	3	0.0	0.0	0.0
21-10-18 14:40	3	0.0	0.024	0.16799999999999998
21-10-18 14:50	3	0.0	0.768	0.45600000000000007
21-10-18 15:00	3	0.0	0.384	0.0
21-10-18 15:10	3	0.0	0.0	0.0
21-10-18 15:20	3	0.0	0.0	0.0
21-10-18 15:30	3	0.0	0.0	0.0
21-10-18 15:40	3	0.0	0.0	0.0
21-10-18 15:50	3	0.0	0.0	0.0
21-10-18 16:00	3	0.0	0.0	0.0
21-10-18 16:10	3	0.0	0.0	0.0
21-10-18 16:20	3	0.0	0.0	0.0
21-10-18 16:30	3	0.0	0.0	0.0
21-10-18 16:40	3	0.0	0.0	0.0
21-10-18 16:50	3	0.0	0.0	0.0
21-10-18 17:00	3	0.0	0.0	1.4120000000000001
21-10-18 17:10	3	0.0	0.0	5.26
21-10-18 17:20	3	0.0	0.0	0.0
21-10-18 17:30	3	0.0	0.0	0.0
21-10-18 17:40	3	0.0	0.0	0.0
21-10-18 17:50	3	0.0	0.0	0.0
21-10-18 18:00	3	0.0	0.0	0.0
21-10-18 18:10	3	0.0	0.0	0.0
21-10-18 18:20	3	0.0	0.0	0.0
21-10-18 18:30	3	0.0	0.0	0.0
21-10-18 18:40	3	0.0	0.0	0.0
21-10-18 18:50	3	0.0	0.0	0.0
21-10-18 19:00	3	0.0	0.0	0.4800000000000001
21-10-18 19:10	3	2.472	0.312	0.144
21-10-18 19:20	3	1.2	4.2	6.696000000000001
21-10-18 19:30	3	9.888	1.656	0.45599999999999996
21-10-18 19:40	3	6.648000000000001	1.56	3.408
21-10-18 19:50	3	1.08	2.184	0.21600000000000003
21-10-18 20:00	3	0.0	0.0	0.0
21-10-18 20:10	3	0.0	0.0	0.0
21-10-18 20:20	3	0.0	0.0	0.0
21-10-18 20:30	3	0.0	0.0	0.0
21-10-18 20:40	3	0.0	0.0	0.0
21-10-18 20:50	3	0.0	0.0	0.0
21-10-18 21:00	3	0.0	0.0	0.0
21-10-18 21:10	3	0.504	0.6	0.0
21-10-18 21:20	3	0.45600000000000007	6.480000000000001	11.472
21-10-18 21:30	3	1.056	21.312	6.36
21-10-18 21:40	3	4.704000000000001	0.9120000000000001	0.504
21-10-18 21:50	3	0.0	0.0	0.0
21-10-18 22:00	3	0.0	0.0	0.0
21-10-18 22:10	3	0.528	4.32	0.0
21-10-18 22:20	3	4.824	12.888	0.0
21-10-18 22:30	3	1.656	2.324	2.016
21-10-18 22:40	3	0.0	4.252000000000001	5.4239999999999995
21-10-18 22:50	3	4.536	0.6960000000000001	2.16
21-10-18 23:00	3	0.744	0.0	2.832
21-10-18 23:10	3	0.0	1.8960000000000001	4.536
21-10-18 23:20	3	10.943999999999999	0.9119999999999999	0.5519999999999999
21-10-18 23:30	3	6.456	5.184	0.528
21-10-18 23:40	3	0.096	4.248	7.4159999999999995
21-10-18 23:50	3	8.995999999999999	0.0	0.072
21-10-19 00:00	3	8.956	1.6800000000000002	0.0
21-10-19 00:10	3	1.8960000000000001	0.26	0.48
21-10-19 00:20	3	1.3679999999999999	1.468	2.4240000000000004
21-10-19 00:30	3	3.3120000000000003	3.0	3.072
21-10-19 00:40	3	1.8960000000000001	0.36	1.056
21-10-19 00:50	3	0.0	7.152000000000001	1.1480000000000001
21-10-19 01:00	3	0.0	0.096	6.1240000000000006
21-10-19 01:10	3	0.0	0.6	4.272
21-10-19 01:20	3	0.0	1.748	12.312000000000001
21-10-19 01:30	3	0.12	5.068	2.952
21-10-19 01:40	3	0.24	0.36	1.224
21-10-19 01:50	3	0.744	1.032	4.46
21-10-19 02:00	3	4.319999999999999	0.0	0.6759999999999999
21-10-19 02:10	3	4.412000000000001	2.3760000000000003	4.128
21-10-19 02:20	3	3.436	3.1439999999999997	5.04
21-10-19 02:30	3	5.492	0.192	0.0
21-10-19 02:40	3	2.068	2.516	0.72
21-10-19 02:50	3	3.3839999999999995	8.908	5.952
21-10-19 03:00	3	1.848	1.8240000000000003	5.5440000000000005
21-10-19 03:10	3	2.832	1.8240000000000003	0.192
21-10-19 03:20	3	0.504	0.0	0.0
21-10-19 03:30	3	3.1440000000000006	1.6800000000000002	1.9920000000000002
21-10-19 03:40	3	4.343999999999999	2.568	0.0
21-10-19 03:50	3	2.52	0.792	1.536
21-10-19 04:00	3	0.0	2.424	0.40800000000000003
21-10-19 04:10	3	0.0	0.0	0.984
21-10-19 04:20	3	0.0	0.5720000000000001	0.0
21-10-19 04:30	3	1.56	1.684	1.8
21-10-19 04:40	3	0.528	2.184	1.1760000000000002
21-10-19 04:50	3	1.656	0.0	1.056
21-10-19 05:00	3	1.584	0.504	1.3199999999999998
21-10-19 05:10	3	0.0	0.9359999999999999	5.328
21-10-19 05:20	3	1.6320000000000001	4.8	7.031999999999999
21-10-19 05:30	3	0.0	0.36	0.552
21-10-19 05:40	3	0.744	0.528	5.112
21-10-19 05:50	3	2.568	0.744	4.2
21-10-19 06:00	3	0.0	1.848	6.696000000000001
21-10-19 06:10	3	0.768	1.1280000000000001	0.0
21-10-19 06:20	3	0.144	0.648	1.44
21-10-19 06:30	3	0.144	4.872	0.0
21-10-19 06:40	3	0.0	0.0	0.0
21-10-19 06:50	3	0.0	0.0	0.0
21-10-19 07:00	4	0.0	0.6	0.5279999999999999
21-10-19 07:10	4	0.26399999999999996	1.848	3.336
21-10-19 07:20	4	0.0	0.0	0.0
21-10-19 07:30	4	0.0	0.0	0.0
21-10-19 07:40	4	0.0	0.0	0.384
21-10-19 07:50	4	0.0	0.0	0.0
21-10-19 08:00	4	0.0	0.0	0.0
21-10-19 08:10	4	0.0	0.0	0.0
21-10-19 08:20	4	0.0	0.0	0.0
21-10-19 08:30	4	0.0	0.0	0.0
21-10-19 08:40	4	0.0	0.0	0.0
21-10-19 08:50	4	0.0	0.0	0.0
21-10-19 09:00	4	0.0	0.0	0.0
21-10-19 09:10	4	0.336	0.144	0.6479999999999999
21-10-19 09:20	4	0.12	5.183999999999999	1.272
21-10-19 09:30	4	1.1760000000000002	4.464	5.616
21-10-19 09:40	4	3.6	0.33599999999999997	5.5920000000000005
21-10-19 09:50	4	0.33599999999999997	0.0	0.0
21-10-19 10:00	4	0.672	1.8240000000000003	1.8199999999999998
21-10-19 10:10	4	0.0	1.032	4.0120000000000005
21-10-19 10:20	4	1.7760000000000002	13.440000000000001	0.0
21-10-19 10:30	4	0.696	0.072	0.0
21-10-19 10:40	4	0.0	0.096	0.0
21-10-19 10:50	4	0.0	0.0	1.488
21-10-19 11:00	4	0.0	0.0	0.504
21-10-19 11:10	4	0.0	0.0	0.0
21-10-19 11:20	4	0.0	0.0	0.0
21-10-19 11:30	4	0.0	0.0	0.0
21-10-19 11:40	4	0.0	0.0	0.0
21-10-19 11:50	4	0.0	0.0	0.0
21-10-19 12:00	4	0.0	0.0	0.0
21-10-19 12:10	4	0.0	0.0	0.0
21-10-19 12:20	4	0.0	0.0	0.0
21-10-19 12:30	4	0.0	0.0	0.0
21-10-19 12:40	4	0.0	0.0	0.0
21-10-19 12:50	4	0.0	0.0	0.0
21-10-19 13:00	4	0.0	0.0	0.0
21-10-19 13:10	4	0.0	0.0	0.0
21-10-19 13:20	4	0.0	0.0	0.0
21-10-19 13:30	4	0.0	0.0	0.0
21-10-19 13:40	4	0.0	0.0	0.0
21-10-19 13:50	4	0.0	0.0	0.0
21-10-19 14:00	4	0.0	0.0	0.0
21-10-19 14:10	4	0.0	0.0	0.0
21-10-19 14:20	4	0.0	0.0	0.0
21-10-19 14:30	4	0.0	0.0	0.0
21-10-19 14:40	4	0.0	0.0	0.0
21-10-19 14:50	4	0.0	0.0	0.0
21-10-19 15:00	4	0.0	0.0	0.0
21-10-19 15:10	4	0.0	0.0	0.0
21-10-19 15:20	4	0.0	0.0	0.0
21-10-19 15:30	4	0.0	0.0	0.0
21-10-19 15:40	4	0.0	0.0	0.0
21-10-19 15:50	4	0.0	0.0	0.0
21-10-19 16:00	4	0.0	0.0	0.0
21-10-19 16:10	4	0.0	0.0	0.0
21-10-19 16:20	4	0.0	0.0	0.0
21-10-19 16:30	4	0.0	0.0	0.0
21-10-19 16:40	4	0.0	0.0	0.0
21-10-19 16:50	4	0.0	0.0	0.0
21-10-19 17:00	4	0.0	0.0	0.0
21-10-19 17:10	4	0.0	0.0	0.0
21-10-19 17:20	4	0.0	0.0	0.0
21-10-19 17:30	4	0.0	0.0	0.0
21-10-19 17:40	4	0.0	0.0	0.0
21-10-19 17:50	4	0.0	0.0	0.0
21-10-19 18:00	4	0.0	0.0	0.0
21-10-19 18:10	4	0.0	0.0	0.0
21-10-19 18:20	4	0.0	4.32	0.0
21-10-19 18:30	4	0.48	0.192	0.0
21-10-19 18:40	4	0.0	0.0	0.0
21-10-19 18:50	4	0.0	0.0	0.0
21-10-19 19:00	4	0.0	0.0	0.0
21-10-19 19:10	4	0.0	0.0	1.6079999999999999
21-10-19 19:20	4	1.032	0.24	0.144
21-10-19 19:30	4	0.40800000000000003	0.6	0.0
21-10-19 19:40	4	0.0	2.016	0.0
21-10-19 19:50	4	0.0	0.648	6.936
21-10-19 20:00	4	0.0	0.5279999999999999	0.0
21-10-19 20:10	4	0.0	0.0	0.0
21-10-19 20:20	4	0.0	0.0	0.144
21-10-19 20:30	4	0.0	0.0	2.304
21-10-19 20:40	4	0.0	0.0	0.24
21-10-19 20:50	4	0.24	3.4080000000000004	1.3679999999999999
21-10-19 21:00	4	2.016	0.8400000000000001	0.0
21-10-19 21:10	4	0.696	4.68	6.744
21-10-19 21:20	4	8.012	0.264	2.04
21-10-19 21:30	4	2.212	5.544	7.92
21-10-19 21:40	4	0.0	0.0	6.096
21-10-19 21:50	4	0.0	0.0	0.072
21-10-19 22:00	4	0.0	0.0	0.0
21-10-19 22:10	4	2.352	5.208	0.264
21-10-19 22:20	4	1.0799999999999998	5.04	0.048
21-10-19 22:30	4	2.688	1.968	0.744
21-10-19 22:40	4	0.26399999999999996	0.12	0.40800000000000003
21-10-19 22:50	4	1.464	3.336	0.0
21-10-19 23:00	4	3.9120000000000004	10.824000000000002	0.36
21-10-19 23:10	4	1.44	0.768	1.128
21-10-19 23:20	4	0.624	1.968	0.0
21-10-19 23:30	4	8.232	1.7759999999999998	1.6320000000000001
21-10-19 23:40	4	7.872	7.392	0.8400000000000001
21-10-19 23:50	4	6.624	4.656000000000001	0.096
21-10-20 00:00	4	5.3759999999999994	0.0	0.0
21-10-20 00:10	4	1.9920000000000002	2.712	7.536
21-10-20 00:20	4	0.0	2.88	1.272
21-10-20 00:30	4	0.8400000000000001	0.0	7.4159999999999995
21-10-20 00:40	4	2.4	0.0	1.2
21-10-20 00:50	4	2.2800000000000002	0.96	2.088
21-10-20 01:00	4	0.0	8.136	0.45600000000000007
21-10-20 01:10	4	0.048	3.84	5.3759999999999994
21-10-20 01:20	4	0.072	0.096	1.968
21-10-20 01:30	4	0.384	0.0	2.184
21-10-20 01:40	4	1.44	9.84	0.096
21-10-20 01:50	4	0.792	3.6480000000000006	0.096
21-10-20 02:00	4	0.0	3.816	6.024
21-10-20 02:10	4	1.1280000000000001	0.45599999999999996	1.1280000000000001
21-10-20 02:20	4	0.0	2.2800000000000002	2.4
21-10-20 02:30	4	0.0	0.0	0.144
21-10-20 02:40	4	7.008	2.208	0.0
21-10-20 02:50	4	2.784	1.8	0.624
21-10-20 03:00	4	0.504	0.0	3.6480000000000006
21-10-20 03:10	4	2.544	0.264	0.192
21-10-20 03:20	4	2.2800000000000002	2.064	3.3600000000000003
21-10-20 03:30	4	0.0	6.720000000000001	5.64
21-10-20 03:40	4	0.8160000000000001	1.6800000000000002	5.016
21-10-20 03:50	4	0.312	4.967999999999999	4.2
21-10-20 04:00	4	0.12	0.38	1.2719999999999998
21-10-20 04:10	4	0.312	6.412000000000001	4.824
21-10-20 04:20	4	0.0	0.16799999999999998	4.32
21-10-20 04:30	4	0.24	1.32	2.3280000000000003
21-10-20 04:40	4	0.0	7.656000000000001	2.232
21-10-20 04:50	4	0.0	1.9920000000000002	1.6320000000000001
21-10-20 05:00	4	3.84	2.5680000000000005	5.928
21-10-20 05:10	4	2.8560000000000003	4.968	4.536
21-10-20 05:20	4	3.216	2.088	1.8
21-10-20 05:30	4	2.3280000000000003	0.648	9.984
21-10-20 05:40	4	3.048	0.768	2.5680000000000005
21-10-20 05:50	4	1.9920000000000002	4.08	5.976
21-10-20 06:00	4	3.0	1.9200000000000004	4.296
21-10-20 06:10	4	0.5279999999999999	1.08	3.2399999999999998
21-10-20 06:20	4	0.0	0.9359999999999999	5.568
21-10-20 06:30	4	0.0	1.3439999999999999	0.144
21-10-20 06:40	4	0.0	1.8	1.08
21-10-20 06:50	4	0.0	0.0	0.0
21-10-20 07:00	5	0.6960000000000001	0.16799999999999998	0.336
21-10-20 07:10	5	0.744	0.6719999999999999	0.0
21-10-20 07:20	5	0.0	0.0	0.0
21-10-20 07:30	5	0.0	0.0	0.0
21-10-20 07:40	5	0.0	0.0	0.0
21-10-20 07:50	5	0.0	0.0	0.0
21-10-20 08:00	5	0.0	0.0	0.0
21-10-20 08:10	5	0.0	0.0	0.0
21-10-20 08:20	5	0.0	0.0	0.0
21-10-20 08:30	5	0.0	0.0	0.0
21-10-20 08:40	5	0.0	0.0	0.0
21-10-20 08:50	5	0.0	0.0	0.0
21-10-20 09:00	5	0.0	0.0	0.0
21-10-20 09:10	5	0.0	0.0	0.0
21-10-20 09:20	5	0.0	0.0	0.0
21-10-20 09:30	5	0.40800000000000003	0.0	0.0
21-10-20 09:40	5	0.0	0.0	0.0
21-10-20 09:50	5	0.0	0.0	0.0
21-10-20 10:00	5	0.0	0.0	0.0
21-10-20 10:10	5	0.0	0.0	0.048
21-10-20 10:20	5	0.0	0.072	0.16799999999999998
21-10-20 10:30	5	0.0	0.0	0.12
21-10-20 10:40	5	0.0	0.21600000000000003	0.0
21-10-20 10:50	5	0.0	0.0	0.0
21-10-20 11:00	5	0.0	0.0	0.0
21-10-20 11:10	5	0.144	0.0	2.568
21-10-20 11:20	5	0.0	0.8640000000000001	0.0
21-10-20 11:30	5	0.0	5.112	2.976
21-10-20 11:40	5	0.0	4.776000000000001	0.0
21-10-20 11:50	5	0.0	3.7199999999999998	0.0
21-10-20 12:00	5	0.0	0.0	0.0
21-10-20 12:10	5	0.0	0.0	0.0
21-10-20 12:20	5	0.0	0.0	0.0
21-10-20 12:30	5	0.0	0.0	0.0
21-10-20 12:40	5	0.0	0.0	0.0
21-10-20 12:50	5	0.0	0.0	0.0
21-10-20 13:00	5	0.0	0.0	0.0
21-10-20 13:10	5	0.0	0.0	0.0
21-10-20 13:20	5	0.0	0.0	0.0
21-10-20 13:30	5	0.0	0.0	0.0
21-10-20 13:40	5	0.0	0.0	0.0
21-10-20 13:50	5	0.0	0.0	0.0
21-10-20 14:00	5	0.0	0.6719999999999999	0.0
21-10-20 14:10	5	0.0	0.0	0.0
21-10-20 14:20	5	0.0	0.0	0.0
21-10-20 14:30	5	0.0	0.0	0.0
21-10-20 14:40	5	0.0	0.0	0.144
21-10-20 14:50	5	0.0	0.0	0.0
21-10-20 15:00	5	0.0	0.0	0.0
21-10-20 15:10	5	0.0	0.0	0.0
21-10-20 15:20	5	0.0	0.0	0.0
21-10-20 15:30	5	0.0	0.0	0.0
21-10-20 15:40	5	0.0	0.0	0.0
21-10-20 15:50	5	0.0	0.0	0.0
21-10-20 16:00	5	0.0	0.0	0.0
21-10-20 16:10	5	0.0	0.0	0.0
21-10-20 16:20	5	0.0	2.976	0.0
21-10-20 16:30	5	0.0	0.0	0.0
21-10-20 16:40	5	0.0	0.0	0.0
21-10-20 16:50	5	0.0	0.0	0.0
21-10-20 17:00	5	0.0	0.0	0.0
21-10-20 17:10	5	0.16799999999999998	0.0	0.0
21-10-20 17:20	5	0.0	0.0	0.0
21-10-20 17:30	5	0.0	0.0	0.0
21-10-20 17:40	5	0.0	0.0	0.0
21-10-20 17:50	5	0.0	0.0	0.0
21-10-20 18:00	5	0.0	0.0	0.0
21-10-20 18:10	5	0.288	0.0	0.0
21-10-20 18:20	5	0.0	1.584	0.096
21-10-20 18:30	5	0.0	3.2880000000000003	0.0
21-10-20 18:40	5	0.0	0.0	0.0
21-10-20 18:50	5	0.0	3.0480000000000005	3.432
21-10-20 19:00	5	0.0	2.952	3.2399999999999998
21-10-20 19:10	5	1.704	0.0	0.0
21-10-20 19:20	5	0.072	0.264	0.0
21-10-20 19:30	5	0.0	0.0	0.0
21-10-20 19:40	5	0.0	0.0	0.40800000000000003
21-10-20 19:50	5	0.0	0.0	0.0
21-10-20 20:00	5	0.0	0.0	0.0
21-10-20 20:10	5	0.0	0.0	0.0
21-10-20 20:20	5	0.0	0.0	0.0
21-10-20 20:30	5	0.0	0.0	0.0
21-10-20 20:40	5	0.0	0.0	6.5280000000000005
21-10-20 20:50	5	3.768	0.0	0.0
21-10-20 21:00	5	0.0	0.33599999999999997	0.0
21-10-20 21:10	5	1.6800000000000002	0.43200000000000005	0.144
21-10-20 21:20	5	3.096	0.0	2.3280000000000003
21-10-20 21:30	5	2.928	0.0	0.0
21-10-20 21:40	5	2.064	0.0	0.0
21-10-20 21:50	5	3.3840000000000003	0.0	1.032
21-10-20 22:00	5	4.224	4.272	2.2800000000000002
21-10-20 22:10	5	3.6239999999999997	5.088	4.824
21-10-20 22:20	5	0.0	4.776	4.94
21-10-20 22:30	5	0.36	1.3679999999999999	3.46
21-10-20 22:40	5	10.344	0.21600000000000003	1.104
21-10-20 22:50	5	0.0	13.056000000000001	0.0
21-10-20 23:00	5	0.0	1.344	0.26399999999999996
21-10-20 23:10	5	0.40800000000000003	0.0	0.21600000000000003
21-10-20 23:20	5	1.3439999999999999	0.0	0.0
21-10-20 23:30	5	9.120000000000001	0.33599999999999997	0.0
21-10-20 23:40	5	3.3600000000000003	0.5279999999999999	0.0
21-10-20 23:50	5	3.6719999999999997	1.296	0.264
21-10-21 00:00	5	0.6719999999999999	0.16799999999999998	2.9040000000000004
21-10-21 00:10	5	1.8679999999999999	1.9920000000000002	0.096
21-10-21 00:20	5	1.444	1.176	2.472
21-10-21 00:30	5	1.488	3.5760000000000005	2.9999999999999996
21-10-21 00:40	5	1.584	0.21600000000000003	6.192
21-10-21 00:50	5	0.264	0.8640000000000001	6.288
21-10-21 01:00	5	5.5920000000000005	0.8640000000000001	0.5519999999999999
21-10-21 01:10	5	0.0	0.8400000000000001	0.21600000000000003
21-10-21 01:20	5	0.192	1.2	0.0
21-10-21 01:30	5	0.0	0.0	0.0
21-10-21 01:40	5	0.8160000000000001	0.12	0.144
21-10-21 01:50	5	0.0	6.335999999999999	3.7920000000000003
21-10-21 02:00	5	1.08	1.92	4.055999999999999
21-10-21 02:10	5	3.4799999999999995	1.584	2.496
21-10-21 02:20	5	0.45600000000000007	3.2120000000000006	3.6480000000000006
21-10-21 02:30	5	1.8240000000000003	1.4440000000000002	1.1280000000000001
21-10-21 02:40	5	0.0	2.2560000000000002	0.0
21-10-21 02:50	5	0.0	0.0	0.0
21-10-21 03:00	5	0.8640000000000001	0.672	0.984
21-10-21 03:10	5	5.184	0.40800000000000003	0.24
21-10-21 03:20	5	6.864	3.072	0.9359999999999999
21-10-21 03:30	5	3.1919999999999997	0.5519999999999999	7.008
21-10-21 03:40	5	0.0	0.768	8.568000000000001
21-10-21 03:50	5	0.696	1.752	1.296
21-10-21 04:00	5	0.0	2.592	7.343999999999999
21-10-21 04:10	5	0.0	0.16799999999999998	1.536
21-10-21 04:20	5	0.024	5.856	1.2
21-10-21 04:30	5	2.088	1.3679999999999999	4.172
21-10-21 04:40	5	5.232	3.2880000000000003	2.3080000000000003
21-10-21 04:50	5	0.0	2.2079999999999997	3.8160000000000003
21-10-21 05:00	5	0.0	6.456	0.048
21-10-21 05:10	5	0.0	1.6079999999999999	7.32
21-10-21 05:20	5	0.12	0.0	5.064
21-10-21 05:30	5	4.392	0.096	1.7759999999999998
21-10-21 05:40	5	0.768	0.9359999999999999	0.072
21-10-21 05:50	5	1.104	0.624	0.144
21-10-21 06:00	5	0.024	4.224	0.384
21-10-21 06:10	5	0.6000000000000001	0.7200000000000001	1.0
21-10-21 06:20	5	not_recorded	not_recorded	not_recorded
21-10-21 06:30	5	not_recorded	not_recorded	not_recorded
21-10-21 06:40	5	not_recorded	not_recorded	not_recorded
21-10-21 06:50	5	not_recorded	not_recorded	not_recorded
