# Supplementary material for: Rodent home cage monitoring for preclinical safety pharmacology assessment: results of a multi-company validation evaluating nonclinical and clinical data from three compounds
Source: Front Toxicol. 2025 Nov 5;7:1655330. doi: 10.3389/ftox.2025.1655330 (PMC12626872; doi:10.3389/ftox.2025.1655330)
Supplement: Supplementary file 1 [file DataSheet1.zip › AZ/AZ_Drinking_8.5_Cage-1.csv]

timestamp	day_index	985141003627878	985141003627879	985141003627880
21-10-01 07:00	-4	not_recorded	not_recorded	not_recorded
21-10-01 07:10	-4	not_recorded	not_recorded	not_recorded
21-10-01 07:20	-4	not_recorded	not_recorded	not_recorded
21-10-01 07:30	-4	not_recorded	not_recorded	not_recorded
21-10-01 07:40	-4	not_recorded	not_recorded	not_recorded
21-10-01 07:50	-4	not_recorded	not_recorded	not_recorded
21-10-01 08:00	-4	not_recorded	not_recorded	not_recorded
21-10-01 08:10	-4	not_recorded	not_recorded	not_recorded
21-10-01 08:20	-4	not_recorded	not_recorded	not_recorded
21-10-01 08:30	-4	not_recorded	not_recorded	not_recorded
21-10-01 08:40	-4	not_recorded	not_recorded	not_recorded
21-10-01 08:50	-4	not_recorded	not_recorded	not_recorded
21-10-01 09:00	-4	not_recorded	not_recorded	not_recorded
21-10-01 09:10	-4	not_recorded	not_recorded	not_recorded
21-10-01 09:20	-4	not_recorded	not_recorded	not_recorded
21-10-01 09:30	-4	not_recorded	not_recorded	not_recorded
21-10-01 09:40	-4	not_recorded	not_recorded	not_recorded
21-10-01 09:50	-4	0.0	0.0	0.0
21-10-01 10:00	-4	0.0	1.152	0.0
21-10-01 10:10	-4	1.512	0.0	0.24
21-10-01 10:20	-4	0.0	0.0	0.21600000000000003
21-10-01 10:30	-4	0.0	0.0	0.0
21-10-01 10:40	-4	0.0	0.0	1.8239999999999998
21-10-01 10:50	-4	0.0	0.144	1.848
21-10-01 11:00	-4	0.0	0.072	0.0
21-10-01 11:10	-4	0.0	0.0	0.0
21-10-01 11:20	-4	0.0	0.0	0.21600000000000003
21-10-01 11:30	-4	0.0	0.0	0.0
21-10-01 11:40	-4	0.0	0.0	0.0
21-10-01 11:50	-4	0.0	0.0	0.0
21-10-01 12:00	-4	0.0	0.0	0.0
21-10-01 12:10	-4	0.0	0.0	0.0
21-10-01 12:20	-4	0.0	0.0	0.0
21-10-01 12:30	-4	0.0	0.0	0.0
21-10-01 12:40	-4	0.0	0.0	0.0
21-10-01 12:50	-4	0.0	0.0	0.0
21-10-01 13:00	-4	0.0	0.0	0.0
21-10-01 13:10	-4	0.0	0.0	0.0
21-10-01 13:20	-4	0.0	0.0	0.0
21-10-01 13:30	-4	0.0	0.0	0.0
21-10-01 13:40	-4	0.0	0.0	0.0
21-10-01 13:50	-4	0.0	0.0	0.0
21-10-01 14:00	-4	0.0	0.0	0.0
21-10-01 14:10	-4	1.1039999999999999	0.0	1.248
21-10-01 14:20	-4	0.0	0.0	1.584
21-10-01 14:30	-4	0.0	0.0	1.9440000000000002
21-10-01 14:40	-4	0.0	0.16799999999999998	0.0
21-10-01 14:50	-4	0.0	0.0	0.0
21-10-01 15:00	-4	0.0	0.0	0.0
21-10-01 15:10	-4	0.0	0.0	0.0
21-10-01 15:20	-4	0.0	0.0	0.0
21-10-01 15:30	-4	0.0	0.0	0.0
21-10-01 15:40	-4	0.0	0.0	0.0
21-10-01 15:50	-4	0.0	0.0	0.0
21-10-01 16:00	-4	0.0	0.0	0.0
21-10-01 16:10	-4	0.0	0.0	0.0
21-10-01 16:20	-4	0.12	2.4	0.0
21-10-01 16:30	-4	0.624	0.0	0.0
21-10-01 16:40	-4	3.4560000000000004	0.0	0.0
21-10-01 16:50	-4	0.048	2.568	0.0
21-10-01 17:00	-4	0.0	0.0	0.0
21-10-01 17:10	-4	0.0	0.0	0.0
21-10-01 17:20	-4	0.0	0.0	0.0
21-10-01 17:30	-4	0.0	0.0	0.0
21-10-01 17:40	-4	0.0	0.0	0.0
21-10-01 17:50	-4	0.0	0.0	0.0
21-10-01 18:00	-4	0.984	0.0	0.0
21-10-01 18:10	-4	1.6320000000000001	0.0	0.0
21-10-01 18:20	-4	2.3280000000000003	0.12	0.0
21-10-01 18:30	-4	0.0	0.192	1.848
21-10-01 18:40	-4	0.0	0.0	4.656000000000001
21-10-01 18:50	-4	0.0	0.0	0.16799999999999998
21-10-01 19:00	-4	2.136	0.0	0.0
21-10-01 19:10	-4	0.0	0.0	0.0
21-10-01 19:20	-4	0.0	0.0	0.0
21-10-01 19:30	-4	0.0	0.0	0.0
21-10-01 19:40	-4	0.0	0.0	0.0
21-10-01 19:50	-4	0.0	0.0	0.0
21-10-01 20:00	-4	0.0	0.0	0.0
21-10-01 20:10	-4	6.264	0.312	0.096
21-10-01 20:20	-4	3.3599999999999994	4.488	0.648
21-10-01 20:30	-4	0.0	0.33599999999999997	0.0
21-10-01 20:40	-4	0.0	0.12	0.0
21-10-01 20:50	-4	0.0	0.0	0.0
21-10-01 21:00	-4	0.0	0.0	0.48
21-10-01 21:10	-4	0.0	0.0	0.0
21-10-01 21:20	-4	0.0	0.0	0.0
21-10-01 21:30	-4	0.0	0.0	0.0
21-10-01 21:40	-4	4.224	1.08	0.0
21-10-01 21:50	-4	0.072	4.032	1.056
21-10-01 22:00	-4	0.0	3.6239999999999997	0.5519999999999999
21-10-01 22:10	-4	0.0	0.36	0.0
21-10-01 22:20	-4	0.21600000000000003	1.152	4.008
21-10-01 22:30	-4	0.0	2.064	0.0
21-10-01 22:40	-4	3.912	3.748	4.176
21-10-01 22:50	-4	0.5519999999999999	2.372	0.984
21-10-01 23:00	-4	2.7359999999999998	0.288	0.0
21-10-01 23:10	-4	0.6	1.7759999999999998	0.0
21-10-01 23:20	-4	3.432	0.384	2.7359999999999998
21-10-01 23:30	-4	0.12000000000000002	0.6479999999999999	2.616
21-10-01 23:40	-4	0.33599999999999997	0.768	0.792
21-10-01 23:50	-4	0.26399999999999996	1.7520000000000002	4.992
21-10-02 00:00	-4	0.24	0.048	0.43200000000000005
21-10-02 00:10	-4	0.48	1.92	3.624
21-10-02 00:20	-4	0.048	0.12	2.112
21-10-02 00:30	-4	1.6800000000000002	0.0	11.352
21-10-02 00:40	-4	0.0	0.24	0.0
21-10-02 00:50	-4	0.8640000000000001	2.28	0.0
21-10-02 01:00	-4	0.144	0.0	0.0
21-10-02 01:10	-4	0.45600000000000007	7.824	1.3439999999999999
21-10-02 01:20	-4	2.8800000000000003	0.72	0.21600000000000003
21-10-02 01:30	-4	0.12	0.8640000000000001	0.528
21-10-02 01:40	-4	0.0	0.0	7.176
21-10-02 01:50	-4	0.0	0.0	1.4400000000000002
21-10-02 02:00	-4	1.152	0.0	0.12
21-10-02 02:10	-4	2.592	0.0	3.2159999999999997
21-10-02 02:20	-4	0.16799999999999998	0.0	0.0
21-10-02 02:30	-4	0.0	0.0	3.7920000000000003
21-10-02 02:40	-4	0.072	0.0	1.3199999999999998
21-10-02 02:50	-4	3.6719999999999997	0.0	0.0
21-10-02 03:00	-4	0.0	0.0	0.312
21-10-02 03:10	-4	0.0	0.0	0.0
21-10-02 03:20	-4	3.528	0.0	0.0
21-10-02 03:30	-4	1.8240000000000003	0.0	0.0
21-10-02 03:40	-4	0.048	0.256	0.0
21-10-02 03:50	-4	0.24	1.448	0.0
21-10-02 04:00	-4	1.8720000000000003	3.192	0.0
21-10-02 04:10	-4	1.44	0.192	0.0
21-10-02 04:20	-4	0.6719999999999999	1.56	8.76
21-10-02 04:30	-4	0.0	0.0	5.688
21-10-02 04:40	-4	0.0	4.247999999999999	0.504
21-10-02 04:50	-4	0.36	1.296	1.224
21-10-02 05:00	-4	4.296	4.464	0.0
21-10-02 05:10	-4	5.040000000000001	0.45600000000000007	0.144
21-10-02 05:20	-4	0.16799999999999998	2.304	0.528
21-10-02 05:30	-4	1.392	0.21600000000000003	3.088
21-10-02 05:40	-4	0.784	0.12	3.6079999999999997
21-10-02 05:50	-4	1.52	0.72	0.72
21-10-02 06:00	-4	1.968	2.4720000000000004	0.8640000000000001
21-10-02 06:10	-4	0.0	1.488	0.0
21-10-02 06:20	-4	0.0	0.0	0.096
21-10-02 06:30	-4	0.288	0.072	0.45599999999999996
21-10-02 06:40	-4	0.672	0.0	0.0
21-10-02 06:50	-4	0.0	0.0	0.0
21-10-02 07:00	-3	0.0	0.0	0.0
21-10-02 07:10	-3	0.0	0.0	0.0
21-10-02 07:20	-3	0.0	0.0	0.12
21-10-02 07:30	-3	0.0	0.0	0.0
21-10-02 07:40	-3	1.8720000000000003	0.0	0.0
21-10-02 07:50	-3	0.0	0.0	0.0
21-10-02 08:00	-3	0.0	0.0	0.0
21-10-02 08:10	-3	0.0	0.0	0.0
21-10-02 08:20	-3	0.0	0.0	0.0
21-10-02 08:30	-3	0.0	0.0	0.0
21-10-02 08:40	-3	0.0	0.0	0.0
21-10-02 08:50	-3	0.0	0.0	0.0
21-10-02 09:00	-3	0.0	0.0	0.0
21-10-02 09:10	-3	0.0	0.33599999999999997	0.0
21-10-02 09:20	-3	0.0	1.3439999999999999	0.0
21-10-02 09:30	-3	0.0	0.0	1.3679999999999999
21-10-02 09:40	-3	0.0	0.0	0.0
21-10-02 09:50	-3	0.0	0.0	0.0
21-10-02 10:00	-3	0.0	0.0	0.0
21-10-02 10:10	-3	0.0	0.0	0.0
21-10-02 10:20	-3	0.0	0.0	0.0
21-10-02 10:30	-3	0.0	0.0	0.0
21-10-02 10:40	-3	0.26399999999999996	0.0	3.096
21-10-02 10:50	-3	1.7280000000000002	0.0	2.784
21-10-02 11:00	-3	2.608	2.352	2.232
21-10-02 11:10	-3	3.656	0.0	0.0
21-10-02 11:20	-3	0.43200000000000005	0.0	0.0
21-10-02 11:30	-3	0.0	0.0	0.0
21-10-02 11:40	-3	0.0	0.0	0.0
21-10-02 11:50	-3	0.0	0.0	0.0
21-10-02 12:00	-3	0.0	0.0	0.0
21-10-02 12:10	-3	0.0	0.0	0.0
21-10-02 12:20	-3	0.0	0.0	0.0
21-10-02 12:30	-3	0.0	0.0	0.0
21-10-02 12:40	-3	0.0	0.0	0.0
21-10-02 12:50	-3	0.0	0.0	0.0
21-10-02 13:00	-3	0.0	0.0	0.0
21-10-02 13:10	-3	0.0	0.0	0.0
21-10-02 13:20	-3	0.0	0.0	0.0
21-10-02 13:30	-3	0.0	0.0	0.0
21-10-02 13:40	-3	0.0	0.0	0.0
21-10-02 13:50	-3	0.0	0.0	0.0
21-10-02 14:00	-3	0.0	0.0	0.0
21-10-02 14:10	-3	0.0	0.0	0.0
21-10-02 14:20	-3	0.0	0.0	0.0
21-10-02 14:30	-3	0.0	0.0	0.0
21-10-02 14:40	-3	0.0	0.0	0.0
21-10-02 14:50	-3	0.0	0.0	0.0
21-10-02 15:00	-3	0.0	0.0	0.0
21-10-02 15:10	-3	0.0	0.0	0.0
21-10-02 15:20	-3	0.0	2.592	0.0
21-10-02 15:30	-3	0.312	0.024	0.0
21-10-02 15:40	-3	0.048	0.0	0.48
21-10-02 15:50	-3	0.0	0.0	0.0
21-10-02 16:00	-3	0.0	0.0	0.0
21-10-02 16:10	-3	0.0	0.0	0.0
21-10-02 16:20	-3	0.0	0.0	0.0
21-10-02 16:30	-3	0.0	0.0	0.0
21-10-02 16:40	-3	0.0	0.0	0.0
21-10-02 16:50	-3	0.0	0.0	0.0
21-10-02 17:00	-3	0.0	0.0	0.0
21-10-02 17:10	-3	0.0	0.0	0.0
21-10-02 17:20	-3	0.0	0.0	0.0
21-10-02 17:30	-3	0.8640000000000001	0.696	0.0
21-10-02 17:40	-3	1.344	0.0	0.0
21-10-02 17:50	-3	0.0	0.45599999999999996	0.0
21-10-02 18:00	-3	0.0	0.0	0.0
21-10-02 18:10	-3	0.0	0.0	0.0
21-10-02 18:20	-3	0.0	0.0	0.0
21-10-02 18:30	-3	0.0	0.0	0.0
21-10-02 18:40	-3	0.0	0.0	0.0
21-10-02 18:50	-3	0.096	0.0	0.0
21-10-02 19:00	-3	2.784	0.0	0.0
21-10-02 19:10	-3	0.72	1.08	0.96
21-10-02 19:20	-3	0.5760000000000001	2.136	1.704
21-10-02 19:30	-3	3.7439999999999998	0.9359999999999999	0.0
21-10-02 19:40	-3	0.0	1.3679999999999999	0.0
21-10-02 19:50	-3	0.0	0.0	0.0
21-10-02 20:00	-3	0.0	0.0	0.0
21-10-02 20:10	-3	0.0	0.0	0.0
21-10-02 20:20	-3	0.0	0.0	0.0
21-10-02 20:30	-3	0.0	0.0	0.0
21-10-02 20:40	-3	0.0	0.0	0.0
21-10-02 20:50	-3	0.0	2.616	0.0
21-10-02 21:00	-3	0.192	4.08	0.0
21-10-02 21:10	-3	0.0	0.12	0.0
21-10-02 21:20	-3	0.0	0.0	0.0
21-10-02 21:30	-3	0.0	0.0	0.192
21-10-02 21:40	-3	0.40800000000000003	1.536	0.0
21-10-02 21:50	-3	0.45599999999999996	2.112	0.0
21-10-02 22:00	-3	0.0	0.0	5.351999999999999
21-10-02 22:10	-3	0.33599999999999997	0.0	0.0
21-10-02 22:20	-3	0.9120000000000001	0.0	0.0
21-10-02 22:30	-3	0.0	0.0	0.0
21-10-02 22:40	-3	0.0	0.0	0.0
21-10-02 22:50	-3	0.384	1.248	0.0
21-10-02 23:00	-3	0.9359999999999999	1.7759999999999998	0.33599999999999997
21-10-02 23:10	-3	6.264	4.9719999999999995	3.048
21-10-02 23:20	-3	0.0	4.7	1.584
21-10-02 23:30	-3	0.072	0.0	0.192
21-10-02 23:40	-3	1.104	1.9440000000000002	0.0
21-10-02 23:50	-3	1.8	1.224	1.032
21-10-03 00:00	-3	9.624	0.43200000000000005	0.0
21-10-03 00:10	-3	0.0	0.192	2.568
21-10-03 00:20	-3	2.064	1.848	1.152
21-10-03 00:30	-3	0.796	0.24	1.8239999999999998
21-10-03 00:40	-3	0.692	0.556	0.8640000000000001
21-10-03 00:50	-3	2.1399999999999997	2.3240000000000003	0.384
21-10-03 01:00	-3	1.652	1.0319999999999998	0.6040000000000001
21-10-03 01:10	-3	1.6320000000000001	1.3679999999999999	3.7640000000000002
21-10-03 01:20	-3	0.33599999999999997	0.5519999999999999	2.664
21-10-03 01:30	-3	3.096	5.88	1.416
21-10-03 01:40	-3	0.21600000000000003	4.5120000000000005	1.7280000000000002
21-10-03 01:50	-3	0.36	1.2959999999999998	0.0
21-10-03 02:00	-3	0.768	0.072	0.12
21-10-03 02:10	-3	0.0	0.0	0.0
21-10-03 02:20	-3	0.36	0.0	0.16799999999999998
21-10-03 02:30	-3	0.288	0.0	1.368
21-10-03 02:40	-3	3.6	0.0	0.0
21-10-03 02:50	-3	3.5040000000000004	0.0	0.36
21-10-03 03:00	-3	0.0	0.0	0.0
21-10-03 03:10	-3	0.0	0.33599999999999997	0.0
21-10-03 03:20	-3	0.48	0.264	0.0
21-10-03 03:30	-3	0.0	0.12	0.0
21-10-03 03:40	-3	4.488	0.192	1.08
21-10-03 03:50	-3	5.04	0.0	6.264
21-10-03 04:00	-3	2.6399999999999997	0.0	0.9120000000000001
21-10-03 04:10	-3	4.343999999999999	0.6	0.0
21-10-03 04:20	-3	0.792	2.688	2.8560000000000003
21-10-03 04:30	-3	1.056	1.44	3.6480000000000006
21-10-03 04:40	-3	4.296	0.048	1.392
21-10-03 04:50	-3	3.364	1.152	3.6
21-10-03 05:00	-3	1.4120000000000001	6.312	0.9120000000000001
21-10-03 05:10	-3	3.048	1.08	0.0
21-10-03 05:20	-3	4.08	0.048	0.312
21-10-03 05:30	-3	0.0	0.0	0.12
21-10-03 05:40	-3	1.704	0.0	0.0
21-10-03 05:50	-3	0.0	3.5759999999999996	3.192
21-10-03 06:00	-3	3.864	1.9920000000000002	4.632
21-10-03 06:10	-3	3.192	0.0	0.696
21-10-03 06:20	-3	0.16799999999999998	0.0	0.264
21-10-03 06:30	-3	2.068	3.8400000000000007	0.0
21-10-03 06:40	-3	3.572	0.0	0.0
21-10-03 06:50	-3	0.9600000000000002	1.104	0.0
21-10-03 07:00	-2	0.0	0.0	0.0
21-10-03 07:10	-2	0.0	0.0	0.0
21-10-03 07:20	-2	0.528	0.16799999999999998	0.0
21-10-03 07:30	-2	0.0	0.0	0.0
21-10-03 07:40	-2	0.0	0.0	0.0
21-10-03 07:50	-2	0.0	not_recorded	0.0
21-10-03 08:00	-2	0.0	not_recorded	0.0
21-10-03 08:10	-2	0.0	0.0	0.0
21-10-03 08:20	-2	0.0	0.0	0.0
21-10-03 08:30	-2	0.0	0.0	0.0
21-10-03 08:40	-2	0.0	0.0	0.0
21-10-03 08:50	-2	0.0	0.0	0.0
21-10-03 09:00	-2	0.0	0.0	0.0
21-10-03 09:10	-2	0.0	0.0	0.0
21-10-03 09:20	-2	0.0	0.0	0.0
21-10-03 09:30	-2	0.0	0.0	0.0
21-10-03 09:40	-2	0.0	0.0	0.0
21-10-03 09:50	-2	0.0	0.0	0.0
21-10-03 10:00	-2	0.0	0.0	0.0
21-10-03 10:10	-2	0.0	0.0	0.0
21-10-03 10:20	-2	0.0	0.0	0.0
21-10-03 10:30	-2	0.0	0.0	0.0
21-10-03 10:40	-2	0.0	0.0	0.0
21-10-03 10:50	-2	0.0	0.624	0.096
21-10-03 11:00	-2	4.056	1.8240000000000003	2.352
21-10-03 11:10	-2	8.28	0.45599999999999996	1.3679999999999999
21-10-03 11:20	-2	0.0	0.0	1.272
21-10-03 11:30	-2	0.096	1.56	0.6
21-10-03 11:40	-2	0.0	0.0	0.144
21-10-03 11:50	-2	0.0	0.0	0.0
21-10-03 12:00	-2	0.0	0.0	0.0
21-10-03 12:10	-2	0.0	0.0	0.0
21-10-03 12:20	-2	0.0	0.0	0.0
21-10-03 12:30	-2	0.0	0.0	0.0
21-10-03 12:40	-2	0.0	0.0	0.0
21-10-03 12:50	-2	0.0	0.0	0.0
21-10-03 13:00	-2	0.0	0.0	0.0
21-10-03 13:10	-2	0.0	0.0	0.0
21-10-03 13:20	-2	0.0	0.0	0.0
21-10-03 13:30	-2	0.0	0.0	0.0
21-10-03 13:40	-2	0.0	0.0	0.0
21-10-03 13:50	-2	0.0	0.0	0.0
21-10-03 14:00	-2	0.0	0.0	0.0
21-10-03 14:10	-2	0.0	0.0	0.0
21-10-03 14:20	-2	0.0	0.0	0.0
21-10-03 14:30	-2	0.0	0.0	0.0
21-10-03 14:40	-2	0.0	0.0	0.0
21-10-03 14:50	-2	0.6	0.0	0.0
21-10-03 15:00	-2	0.0	0.672	0.984
21-10-03 15:10	-2	0.0	0.0	0.0
21-10-03 15:20	-2	0.0	0.0	3.3839999999999995
21-10-03 15:30	-2	0.0	0.0	0.0
21-10-03 15:40	-2	0.0	0.0	0.0
21-10-03 15:50	-2	0.0	0.0	0.0
21-10-03 16:00	-2	0.0	0.0	0.0
21-10-03 16:10	-2	0.0	0.0	0.0
21-10-03 16:20	-2	0.096	0.0	0.0
21-10-03 16:30	-2	0.0	0.0	0.0
21-10-03 16:40	-2	0.0	0.0	0.0
21-10-03 16:50	-2	0.0	0.0	0.0
21-10-03 17:00	-2	0.0	0.0	0.0
21-10-03 17:10	-2	0.0	0.0	0.0
21-10-03 17:20	-2	0.312	0.0	0.8879999999999999
21-10-03 17:30	-2	0.0	0.0	0.0
21-10-03 17:40	-2	0.0	0.0	0.0
21-10-03 17:50	-2	0.0	0.0	0.0
21-10-03 18:00	-2	0.0	0.0	0.0
21-10-03 18:10	-2	0.0	0.0	0.0
21-10-03 18:20	-2	0.768	5.016	0.33999999999999997
21-10-03 18:30	-2	0.0	0.0	0.45200000000000007
21-10-03 18:40	-2	0.0	0.0	0.0
21-10-03 18:50	-2	0.0	0.0	0.4800000000000001
21-10-03 19:00	-2	0.0	0.552	0.0
21-10-03 19:10	-2	0.0	0.0	0.0
21-10-03 19:20	-2	0.0	0.0	0.0
21-10-03 19:30	-2	1.1280000000000001	2.5200000000000005	1.608
21-10-03 19:40	-2	0.264	4.104	3.624
21-10-03 19:50	-2	1.008	0.33599999999999997	0.0
21-10-03 20:00	-2	0.0	0.36	0.072
21-10-03 20:10	-2	1.8960000000000001	2.04	0.16799999999999998
21-10-03 20:20	-2	0.0	0.0	0.0
21-10-03 20:30	-2	0.0	0.0	0.0
21-10-03 20:40	-2	0.0	0.0	0.0
21-10-03 20:50	-2	0.0	0.0	0.0
21-10-03 21:00	-2	0.0	0.0	0.144
21-10-03 21:10	-2	0.0	0.0	0.0
21-10-03 21:20	-2	0.0	0.0	0.696
21-10-03 21:30	-2	0.0	4.104000000000001	0.0
21-10-03 21:40	-2	0.0	3.96	0.43200000000000005
21-10-03 21:50	-2	0.0	0.0	0.0
21-10-03 22:00	-2	0.6479999999999999	0.0	2.928
21-10-03 22:10	-2	3.912	0.264	0.0
21-10-03 22:20	-2	0.0	0.21600000000000003	2.7359999999999998
21-10-03 22:30	-2	0.0	0.0	0.384
21-10-03 22:40	-2	0.0	0.0	0.0
21-10-03 22:50	-2	0.0	0.0	0.024
21-10-03 23:00	-2	3.024	0.0	0.0
21-10-03 23:10	-2	0.192	0.96	0.0
21-10-03 23:20	-2	1.704	1.8240000000000003	5.5920000000000005
21-10-03 23:30	-2	0.096	0.0	11.040000000000001
21-10-03 23:40	-2	0.0	0.5039999999999999	0.7200000000000001
21-10-03 23:50	-2	3.2920000000000003	0.36	0.0
21-10-04 00:00	-2	3.932	1.2719999999999998	2.592
21-10-04 00:10	-2	0.0	2.16	0.0
21-10-04 00:20	-2	0.72	1.1039999999999999	0.528
21-10-04 00:30	-2	2.2079999999999997	3.072	1.2
21-10-04 00:40	-2	1.8	0.21600000000000003	0.16799999999999998
21-10-04 00:50	-2	0.048	0.33599999999999997	0.0
21-10-04 01:00	-2	0.624	17.04	0.124
21-10-04 01:10	-2	1.32	2.064	0.45199999999999996
21-10-04 01:20	-2	0.8640000000000001	0.0	2.04
21-10-04 01:30	-2	2.448	0.0	4.056
21-10-04 01:40	-2	0.648	0.576	1.6800000000000002
21-10-04 01:50	-2	0.16799999999999998	0.0	0.624
21-10-04 02:00	-2	2.808	3.3840000000000003	1.248
21-10-04 02:10	-2	0.72	0.48	0.96
21-10-04 02:20	-2	11.568000000000001	5.256	0.82
21-10-04 02:30	-2	1.248	1.8	5.9719999999999995
21-10-04 02:40	-2	0.8640000000000001	0.0	0.8399999999999999
21-10-04 02:50	-2	0.9359999999999999	0.048	4.152
21-10-04 03:00	-2	0.0	14.184000000000001	1.656
21-10-04 03:10	-2	0.312	0.0	0.0
21-10-04 03:20	-2	0.096	1.752	0.192
21-10-04 03:30	-2	2.952	0.316	1.08
21-10-04 03:40	-2	0.0	0.188	0.624
21-10-04 03:50	-2	0.0	0.072	0.0
21-10-04 04:00	-2	1.6800000000000002	1.7280000000000002	1.8
21-10-04 04:10	-2	0.0	0.0	1.8960000000000001
21-10-04 04:20	-2	2.088	0.0	0.096
21-10-04 04:30	-2	5.5200000000000005	0.0	2.044
21-10-04 04:40	-2	3.96	0.0	2.3
21-10-04 04:50	-2	5.904	0.0	4.032
21-10-04 05:00	-2	0.36	0.0	3.9120000000000004
21-10-04 05:10	-2	2.1119999999999997	0.0	0.0
21-10-04 05:20	-2	0.072	0.0	2.7600000000000002
21-10-04 05:30	-2	0.192	1.752	0.43200000000000005
21-10-04 05:40	-2	0.0	0.6	4.392
21-10-04 05:50	-2	3.024	0.624	1.6560000000000001
21-10-04 06:00	-2	2.208	1.152	0.696
21-10-04 06:10	-2	2.616	8.040000000000001	0.0
21-10-04 06:20	-2	3.096	0.384	0.0
21-10-04 06:30	-2	1.464	2.7600000000000002	1.008
21-10-04 06:40	-2	0.0	0.0	0.048
21-10-04 06:50	-2	0.0	0.0	0.0
21-10-04 07:00	-1	0.0	0.0	0.0
21-10-04 07:10	-1	0.0	0.0	0.0
21-10-04 07:20	-1	0.0	0.0	0.0
21-10-04 07:30	-1	0.0	0.0	0.0
21-10-04 07:40	-1	0.0	0.0	0.24
21-10-04 07:50	-1	0.0	0.0	0.096
21-10-04 08:00	-1	0.0	0.0	0.0
21-10-04 08:10	-1	0.0	0.0	0.0
21-10-04 08:20	-1	0.0	0.0	0.0
21-10-04 08:30	-1	0.0	0.0	0.0
21-10-04 08:40	-1	0.0	0.0	0.0
21-10-04 08:50	-1	0.0	0.0	0.096
21-10-04 09:00	-1	0.0	0.0	0.0
21-10-04 09:10	-1	0.0	0.0	0.0
21-10-04 09:20	-1	0.0	0.36	0.0
21-10-04 09:30	-1	0.0	0.0	0.0
21-10-04 09:40	-1	0.12	0.0	0.0
21-10-04 09:50	-1	0.0	0.0	0.0
21-10-04 10:00	-1	0.144	0.0	0.576
21-10-04 10:10	-1	0.0	5.76	0.33599999999999997
21-10-04 10:20	-1	1.416	4.248	1.032
21-10-04 10:30	-1	0.0	6.048	6.936
21-10-04 10:40	-1	0.0	1.128	0.288
21-10-04 10:50	-1	0.0	3.336	0.40800000000000003
21-10-04 11:00	-1	0.0	0.0	0.0
21-10-04 11:10	-1	0.0	0.504	0.0
21-10-04 11:20	-1	0.0	0.0	0.0
21-10-04 11:30	-1	0.0	0.0	0.0
21-10-04 11:40	-1	0.0	0.0	0.0
21-10-04 11:50	-1	0.0	0.0	0.0
21-10-04 12:00	-1	0.0	0.0	0.0
21-10-04 12:10	-1	0.0	0.0	0.0
21-10-04 12:20	-1	0.0	0.0	0.0
21-10-04 12:30	-1	0.0	0.288	0.0
21-10-04 12:40	-1	0.0	0.0	0.0
21-10-04 12:50	-1	0.0	0.0	0.0
21-10-04 13:00	-1	0.0	0.0	0.0
21-10-04 13:10	-1	0.0	0.0	0.0
21-10-04 13:20	-1	0.0	0.0	0.0
21-10-04 13:30	-1	0.0	0.0	0.0
21-10-04 13:40	-1	0.0	0.024	1.056
21-10-04 13:50	-1	0.0	0.0	0.0
21-10-04 14:00	-1	0.0	0.0	3.4799999999999995
21-10-04 14:10	-1	0.0	0.0	0.0
21-10-04 14:20	-1	0.0	0.0	0.0
21-10-04 14:30	-1	0.0	0.0	0.36
21-10-04 14:40	-1	0.0	0.0	0.0
21-10-04 14:50	-1	0.312	0.72	0.8640000000000001
21-10-04 15:00	-1	1.464	0.9600000000000002	3.5520000000000005
21-10-04 15:10	-1	5.736000000000001	0.0	0.0
21-10-04 15:20	-1	0.648	0.0	0.9359999999999999
21-10-04 15:30	-1	0.0	0.0	0.0
21-10-04 15:40	-1	0.0	0.0	0.0
21-10-04 15:50	-1	0.0	0.0	0.0
21-10-04 16:00	-1	0.0	0.0	0.0
21-10-04 16:10	-1	0.0	0.0	0.144
21-10-04 16:20	-1	0.0	0.0	0.0
21-10-04 16:30	-1	0.0	0.0	0.0
21-10-04 16:40	-1	0.0	0.0	1.008
21-10-04 16:50	-1	0.0	0.0	0.0
21-10-04 17:00	-1	0.0	0.144	0.0
21-10-04 17:10	-1	0.0	0.0	0.0
21-10-04 17:20	-1	0.0	0.0	0.0
21-10-04 17:30	-1	1.8240000000000003	0.0	0.0
21-10-04 17:40	-1	0.0	0.0	0.0
21-10-04 17:50	-1	0.0	0.0	0.0
21-10-04 18:00	-1	0.0	1.9440000000000002	0.0
21-10-04 18:10	-1	0.0	0.0	0.0
21-10-04 18:20	-1	0.792	0.0	0.192
21-10-04 18:30	-1	0.0	0.0	0.264
21-10-04 18:40	-1	0.0	0.0	0.0
21-10-04 18:50	-1	1.848	0.36	0.0
21-10-04 19:00	-1	0.0	0.0	0.0
21-10-04 19:10	-1	1.8240000000000003	0.0	0.72
21-10-04 19:20	-1	3.2399999999999998	0.0	0.40800000000000003
21-10-04 19:30	-1	1.2240000000000002	0.21600000000000003	0.072
21-10-04 19:40	-1	0.0	0.12	0.0
21-10-04 19:50	-1	0.0	0.024	2.088
21-10-04 20:00	-1	0.0	0.0	0.0
21-10-04 20:10	-1	0.144	0.0	0.0
21-10-04 20:20	-1	0.0	0.0	0.0
21-10-04 20:30	-1	0.0	0.0	0.0
21-10-04 20:40	-1	1.3679999999999999	0.0	0.0
21-10-04 20:50	-1	0.72	0.024	0.0
21-10-04 21:00	-1	1.9440000000000002	0.0	0.0
21-10-04 21:10	-1	0.0	0.6719999999999999	0.0
21-10-04 21:20	-1	0.192	0.0	1.3439999999999999
21-10-04 21:30	-1	0.576	0.0	0.6719999999999999
21-10-04 21:40	-1	0.0	0.0	0.0
21-10-04 21:50	-1	0.0	0.0	0.0
21-10-04 22:00	-1	0.0	0.0	0.0
21-10-04 22:10	-1	4.08	0.0	2.064
21-10-04 22:20	-1	0.0	0.0	0.0
21-10-04 22:30	-1	1.224	0.0	0.0
21-10-04 22:40	-1	0.0	2.5200000000000005	3.9120000000000004
21-10-04 22:50	-1	1.6560000000000001	1.032	0.0
21-10-04 23:00	-1	3.4560000000000004	0.0	1.224
21-10-04 23:10	-1	0.0	1.2	0.0
21-10-04 23:20	-1	0.0	0.0	1.392
21-10-04 23:30	-1	1.656	0.0	1.224
21-10-04 23:40	-1	3.096	0.0	0.8640000000000001
21-10-04 23:50	-1	0.0	3.168	6.144
21-10-05 00:00	-1	0.0	2.64	4.8
21-10-05 00:10	-1	0.096	1.248	1.152
21-10-05 00:20	-1	0.072	0.048	1.8
21-10-05 00:30	-1	1.1039999999999999	5.064	2.4240000000000004
21-10-05 00:40	-1	1.9920000000000002	3.0480000000000005	1.9920000000000002
21-10-05 00:50	-1	0.0	0.0	0.504
21-10-05 01:00	-1	1.9200000000000004	1.032	0.192
21-10-05 01:10	-1	2.976	5.904000000000001	0.192
21-10-05 01:20	-1	2.136	0.288	1.9440000000000002
21-10-05 01:30	-1	1.152	1.92	0.192
21-10-05 01:40	-1	2.472	3.6719999999999997	0.9119999999999999
21-10-05 01:50	-1	1.8239999999999998	1.416	0.0
21-10-05 02:00	-1	0.45600000000000007	0.528	8.784
21-10-05 02:10	-1	7.536	0.16799999999999998	1.6800000000000002
21-10-05 02:20	-1	0.16799999999999998	0.0	0.40800000000000003
21-10-05 02:30	-1	0.72	0.048	3.0480000000000005
21-10-05 02:40	-1	1.8240000000000003	0.0	0.12
21-10-05 02:50	-1	2.184	0.0	6.24
21-10-05 03:00	-1	0.0	0.0	0.0
21-10-05 03:10	-1	0.0	0.0	0.0
21-10-05 03:20	-1	0.21600000000000003	0.12	0.0
21-10-05 03:30	-1	3.024	0.696	0.40800000000000003
21-10-05 03:40	-1	2.448	5.4	0.48
21-10-05 03:50	-1	1.44	2.928	0.0
21-10-05 04:00	-1	2.3520000000000003	0.0	0.144
21-10-05 04:10	-1	4.176	0.48	0.9120000000000001
21-10-05 04:20	-1	4.296	0.096	0.0
21-10-05 04:30	-1	0.0	0.0	0.0
21-10-05 04:40	-1	3.0479999999999996	2.2560000000000002	1.204
21-10-05 04:50	-1	0.8880000000000001	0.768	3.572
21-10-05 05:00	-1	0.504	2.4	2.4
21-10-05 05:10	-1	1.296	0.24	3.4560000000000004
21-10-05 05:20	-1	3.168	2.832	1.6320000000000001
21-10-05 05:30	-1	0.26399999999999996	2.784	2.112
21-10-05 05:40	-1	3.12	0.312	0.984
21-10-05 05:50	-1	0.096	0.096	2.064
21-10-05 06:00	-1	0.048	0.40800000000000003	1.752
21-10-05 06:10	-1	0.0	0.8400000000000001	5.880000000000001
21-10-05 06:20	-1	2.208	0.0	2.184
21-10-05 06:30	-1	1.536	0.26399999999999996	0.0
21-10-05 06:40	-1	0.0	1.464	1.8240000000000003
21-10-05 06:50	-1	0.0	0.0	0.0
21-10-05 07:00	0	0.0	0.0	0.43200000000000005
21-10-05 07:10	0	0.0	0.0	0.0
21-10-05 07:20	0	0.0	0.984	0.6719999999999999
21-10-05 07:30	0	0.0	0.0	0.0
21-10-05 07:40	0	0.0	0.0	0.0
21-10-05 07:50	0	0.0	0.0	0.0
21-10-05 08:00	0	0.0	0.0	0.0
21-10-05 08:10	0	0.0	0.0	0.0
21-10-05 08:20	0	0.0	0.0	0.12
21-10-05 08:30	0	0.0	0.0	0.0
21-10-05 08:40	0	0.0	0.0	0.0
21-10-05 08:50	0	0.0	0.0	0.0
21-10-05 09:00	0	0.0	0.0	0.0
21-10-05 09:10	0	0.0	0.0	0.0
21-10-05 09:20	0	0.0	0.0	0.0
21-10-05 09:30	0	0.0	0.0	0.0
21-10-05 09:40	0	0.12	0.6719999999999999	0.0
21-10-05 09:50	0	0.0	0.0	0.0
21-10-05 10:00	0	0.0	0.0	0.0
21-10-05 10:10	0	0.0	0.072	0.0
21-10-05 10:20	0	0.0	0.0	0.024
21-10-05 10:30	0	0.384	0.072	0.33599999999999997
21-10-05 10:40	0	0.0	0.096	1.032
21-10-05 10:50	0	0.0	1.224	0.192
21-10-05 11:00	0	0.696	0.048	0.36
21-10-05 11:10	0	2.4	0.12	0.40800000000000003
21-10-05 11:20	0	0.16799999999999998	0.0	0.0
21-10-05 11:30	0	0.0	0.192	0.0
21-10-05 11:40	0	0.0	0.0	0.0
21-10-05 11:50	0	0.0	0.504	0.0
21-10-05 12:00	0	0.0	0.0	0.0
21-10-05 12:10	0	0.0	0.33599999999999997	0.0
21-10-05 12:20	0	0.5519999999999999	0.0	0.576
21-10-05 12:30	0	0.33599999999999997	0.792	0.0
21-10-05 12:40	0	0.0	0.072	0.0
21-10-05 12:50	0	0.0	0.0	0.0
21-10-05 13:00	0	0.0	0.0	0.0
21-10-05 13:10	0	0.0	0.0	0.0
21-10-05 13:20	0	0.0	0.0	0.0
21-10-05 13:30	0	0.0	1.008	0.16799999999999998
21-10-05 13:40	0	0.0	0.33599999999999997	0.0
21-10-05 13:50	0	0.0	0.0	0.0
21-10-05 14:00	0	0.0	0.0	0.0
21-10-05 14:10	0	0.0	0.0	0.0
21-10-05 14:20	0	0.0	0.0	0.0
21-10-05 14:30	0	0.0	0.0	0.0
21-10-05 14:40	0	0.0	1.3439999999999999	0.0
21-10-05 14:50	0	0.312	0.0	0.0
21-10-05 15:00	0	0.0	0.0	0.0
21-10-05 15:10	0	0.0	0.0	0.0
21-10-05 15:20	0	0.0	0.0	0.0
21-10-05 15:30	0	0.0	0.0	0.0
21-10-05 15:40	0	0.0	0.0	0.0
21-10-05 15:50	0	0.0	0.0	0.0
21-10-05 16:00	0	0.0	0.0	0.0
21-10-05 16:10	0	0.0	0.0	0.0
21-10-05 16:20	0	0.0	0.0	0.0
21-10-05 16:30	0	0.0	0.0	0.0
21-10-05 16:40	0	0.0	0.0	0.0
21-10-05 16:50	0	0.0	0.0	0.0
21-10-05 17:00	0	0.0	0.0	0.0
21-10-05 17:10	0	0.0	0.0	0.0
21-10-05 17:20	0	0.0	0.0	0.0
21-10-05 17:30	0	0.0	0.0	0.0
21-10-05 17:40	0	0.0	0.0	0.0
21-10-05 17:50	0	0.0	0.0	0.0
21-10-05 18:00	0	0.0	0.0	0.0
21-10-05 18:10	0	0.288	0.0	0.0
21-10-05 18:20	0	0.0	0.0	0.0
21-10-05 18:30	0	0.0	0.0	0.0
21-10-05 18:40	0	0.0	0.0	0.0
21-10-05 18:50	0	0.0	0.0	0.0
21-10-05 19:00	0	0.0	0.0	0.0
21-10-05 19:10	0	0.0	0.0	0.0
21-10-05 19:20	0	0.24	0.0	0.264
21-10-05 19:30	0	3.96	5.16	3.6
21-10-05 19:40	0	3.3840000000000003	6.364	3.024
21-10-05 19:50	0	0.8640000000000001	0.62	2.04
21-10-05 20:00	0	0.0	0.0	0.16799999999999998
21-10-05 20:10	0	0.0	0.45600000000000007	0.6960000000000001
21-10-05 20:20	0	0.0	1.584	0.0
21-10-05 20:30	0	2.304	0.624	0.0
21-10-05 20:40	0	2.232	0.36	0.45600000000000007
21-10-05 20:50	0	0.45600000000000007	2.2079999999999997	0.12
21-10-05 21:00	0	0.12	0.0	0.144
21-10-05 21:10	0	0.0	0.0	0.0
21-10-05 21:20	0	4.128	0.096	0.288
21-10-05 21:30	0	0.0	0.0	0.0
21-10-05 21:40	0	0.0	0.0	0.21600000000000003
21-10-05 21:50	0	3.408	0.0	2.2800000000000002
21-10-05 22:00	0	0.0	0.0	0.0
21-10-05 22:10	0	0.0	0.0	0.0
21-10-05 22:20	0	0.048	0.0	0.0
21-10-05 22:30	0	0.0	0.0	0.0
21-10-05 22:40	0	0.0	0.576	0.0
21-10-05 22:50	0	1.2	7.703999999999999	0.6960000000000001
21-10-05 23:00	0	0.096	0.45600000000000007	5.836
21-10-05 23:10	0	0.0	0.24	1.8200000000000003
21-10-05 23:20	0	1.8240000000000003	0.0	3.336
21-10-05 23:30	0	0.45999999999999996	3.6719999999999997	1.3439999999999999
21-10-05 23:40	0	7.843999999999999	3.5760000000000005	6.984
21-10-05 23:50	0	3.3840000000000003	2.88	4.296
21-10-06 00:00	0	2.4240000000000004	2.064	0.0
21-10-06 00:10	0	0.552	0.36	5.232
21-10-06 00:20	0	0.8879999999999999	1.2959999999999998	2.808
21-10-06 00:30	0	1.488	2.4240000000000004	6.4079999999999995
21-10-06 00:40	0	4.344	0.264	0.8160000000000001
21-10-06 00:50	0	4.032	3.172	0.648
21-10-06 01:00	0	1.3199999999999998	8.208	0.312
21-10-06 01:10	0	4.368	0.74	1.4400000000000002
21-10-06 01:20	0	1.7280000000000002	3.3600000000000003	0.552
21-10-06 01:30	0	0.5279999999999999	0.5519999999999999	0.5519999999999999
21-10-06 01:40	0	0.048	9.624	0.16799999999999998
21-10-06 01:50	0	7.848000000000001	0.0	0.36
21-10-06 02:00	0	1.1039999999999999	2.976	0.33599999999999997
21-10-06 02:10	0	1.008	0.528	1.6800000000000002
21-10-06 02:20	0	8.4	3.9120000000000004	0.16799999999999998
21-10-06 02:30	0	3.4560000000000004	0.24	0.72
21-10-06 02:40	0	1.248	3.072	0.576
21-10-06 02:50	0	1.7280000000000002	0.12	0.24
21-10-06 03:00	0	1.44	0.0	0.0
21-10-06 03:10	0	0.072	0.192	0.43200000000000005
21-10-06 03:20	0	1.8240000000000003	0.0	2.688
21-10-06 03:30	0	0.43600000000000005	0.072	0.9359999999999999
21-10-06 03:40	0	3.116	0.024	0.0
21-10-06 03:50	0	0.9359999999999999	0.0	2.352
21-10-06 04:00	0	0.192	0.0	0.45600000000000007
21-10-06 04:10	0	0.048	0.0	0.648
21-10-06 04:20	0	2.352	0.0	1.9240000000000002
21-10-06 04:30	0	1.224	0.0	2.7800000000000002
21-10-06 04:40	0	0.0	0.0	1.416
21-10-06 04:50	0	0.0	0.0	0.0
21-10-06 05:00	0	0.0	0.0	2.3520000000000003
21-10-06 05:10	0	0.0	0.0	0.096
21-10-06 05:20	0	1.2959999999999998	0.0	0.9359999999999999
21-10-06 05:30	0	0.0	0.0	0.0
21-10-06 05:40	0	0.0	1.08	5.712
21-10-06 05:50	0	0.0	1.248	1.752
21-10-06 06:00	0	0.768	0.0	2.3760000000000003
21-10-06 06:10	0	0.288	0.096	4.2
21-10-06 06:20	0	0.624	0.096	1.92
21-10-06 06:30	0	3.2640000000000002	0.8160000000000001	0.96
21-10-06 06:40	0	0.40800000000000003	0.0	0.6
21-10-06 06:50	0	0.12	0.0	0.0
21-10-06 07:00	1	0.0	0.0	0.0
21-10-06 07:10	1	0.0	0.0	0.0
21-10-06 07:20	1	0.0	0.0	0.0
21-10-06 07:30	1	0.0	0.0	0.0
21-10-06 07:40	1	0.0	0.0	0.0
21-10-06 07:50	1	0.0	0.0	0.0
21-10-06 08:00	1	0.0	0.0	0.0
21-10-06 08:10	1	0.0	0.0	0.0
21-10-06 08:20	1	0.0	0.0	0.0
21-10-06 08:30	1	0.0	0.0	0.0
21-10-06 08:40	1	0.0	0.0	0.0
21-10-06 08:50	1	0.0	0.0	0.0
21-10-06 09:00	1	0.0	0.0	0.0
21-10-06 09:10	1	0.0	0.624	0.0
21-10-06 09:20	1	0.24	0.096	0.0
21-10-06 09:30	1	0.0	0.0	0.0
21-10-06 09:40	1	0.0	0.0	0.096
21-10-06 09:50	1	0.0	0.0	0.0
21-10-06 10:00	1	1.272	0.0	0.312
21-10-06 10:10	1	2.4240000000000004	1.108	1.296
21-10-06 10:20	1	1.7280000000000002	5.9	0.6479999999999999
21-10-06 10:30	1	2.4	1.8720000000000003	1.224
21-10-06 10:40	1	2.904	0.0	2.376
21-10-06 10:50	1	1.752	0.0	0.0
21-10-06 11:00	1	0.21600000000000003	0.0	0.144
21-10-06 11:10	1	0.072	0.0	0.0
21-10-06 11:20	1	0.0	0.0	0.0
21-10-06 11:30	1	0.0	0.0	0.0
21-10-06 11:40	1	0.0	0.0	0.0
21-10-06 11:50	1	0.0	0.0	0.0
21-10-06 12:00	1	0.0	0.0	0.0
21-10-06 12:10	1	0.0	0.0	0.0
21-10-06 12:20	1	0.0	0.0	0.0
21-10-06 12:30	1	0.0	0.0	0.0
21-10-06 12:40	1	0.0	0.0	0.0
21-10-06 12:50	1	0.0	0.0	0.0
21-10-06 13:00	1	0.0	0.0	0.0
21-10-06 13:10	1	0.0	0.0	0.0
21-10-06 13:20	1	0.0	0.0	0.0
21-10-06 13:30	1	0.0	0.0	0.0
21-10-06 13:40	1	0.0	0.0	0.0
21-10-06 13:50	1	0.0	0.0	0.096
21-10-06 14:00	1	0.0	0.0	0.0
21-10-06 14:10	1	0.0	0.0	0.0
21-10-06 14:20	1	0.0	0.0	0.264
21-10-06 14:30	1	2.856	0.0	0.0
21-10-06 14:40	1	0.0	0.0	0.0
21-10-06 14:50	1	0.0	0.0	1.44
21-10-06 15:00	1	0.0	0.0	0.0
21-10-06 15:10	1	0.0	0.0	0.0
21-10-06 15:20	1	0.0	0.0	0.0
21-10-06 15:30	1	0.0	0.0	0.6
21-10-06 15:40	1	0.0	0.0	0.528
21-10-06 15:50	1	0.0	0.0	0.0
21-10-06 16:00	1	0.0	0.0	0.0
21-10-06 16:10	1	0.0	0.0	0.0
21-10-06 16:20	1	0.0	0.0	0.0
21-10-06 16:30	1	0.0	0.0	0.0
21-10-06 16:40	1	0.0	0.0	0.0
21-10-06 16:50	1	0.0	0.0	0.0
21-10-06 17:00	1	0.0	0.0	0.0
21-10-06 17:10	1	0.0	0.0	0.0
21-10-06 17:20	1	0.0	0.0	0.0
21-10-06 17:30	1	0.0	0.0	0.0
21-10-06 17:40	1	0.0	0.0	0.0
21-10-06 17:50	1	0.744	0.0	0.0
21-10-06 18:00	1	2.784	0.0	0.0
21-10-06 18:10	1	0.192	0.0	0.0
21-10-06 18:20	1	0.0	0.0	0.0
21-10-06 18:30	1	0.0	0.0	0.0
21-10-06 18:40	1	0.0	0.0	0.0
21-10-06 18:50	1	0.0	0.0	0.0
21-10-06 19:00	1	0.0	0.0	0.0
21-10-06 19:10	1	0.312	0.0	0.0
21-10-06 19:20	1	0.0	0.0	0.0
21-10-06 19:30	1	0.696	0.0	0.0
21-10-06 19:40	1	1.2	1.512	0.0
21-10-06 19:50	1	2.6879999999999997	6.720000000000001	0.9120000000000001
21-10-06 20:00	1	0.36	2.352	0.0
21-10-06 20:10	1	0.8400000000000001	2.088	1.752
21-10-06 20:20	1	0.0	0.0	0.0
21-10-06 20:30	1	0.0	0.0	0.0
21-10-06 20:40	1	0.0	0.12	0.096
21-10-06 20:50	1	0.0	1.2	0.0
21-10-06 21:00	1	not_recorded	not_recorded	not_recorded
21-10-06 21:10	1	not_recorded	not_recorded	not_recorded
21-10-06 21:20	1	not_recorded	not_recorded	not_recorded
21-10-06 21:30	1	not_recorded	not_recorded	not_recorded
21-10-06 21:40	1	not_recorded	not_recorded	not_recorded
21-10-06 21:50	1	not_recorded	not_recorded	not_recorded
21-10-06 22:00	1	not_recorded	not_recorded	not_recorded
21-10-06 22:10	1	not_recorded	not_recorded	not_recorded
21-10-06 22:20	1	not_recorded	not_recorded	not_recorded
21-10-06 22:30	1	not_recorded	not_recorded	not_recorded
21-10-06 22:40	1	not_recorded	not_recorded	not_recorded
21-10-06 22:50	1	not_recorded	not_recorded	not_recorded
21-10-06 23:00	1	not_recorded	not_recorded	not_recorded
21-10-06 23:10	1	not_recorded	not_recorded	not_recorded
21-10-06 23:20	1	not_recorded	not_recorded	not_recorded
21-10-06 23:30	1	not_recorded	not_recorded	not_recorded
21-10-06 23:40	1	not_recorded	not_recorded	not_recorded
21-10-06 23:50	1	not_recorded	not_recorded	not_recorded
21-10-07 00:00	1	not_recorded	not_recorded	not_recorded
21-10-07 00:10	1	not_recorded	not_recorded	not_recorded
21-10-07 00:20	1	not_recorded	not_recorded	not_recorded
21-10-07 00:30	1	not_recorded	not_recorded	not_recorded
21-10-07 00:40	1	not_recorded	not_recorded	not_recorded
21-10-07 00:50	1	not_recorded	not_recorded	not_recorded
21-10-07 01:00	1	not_recorded	not_recorded	not_recorded
21-10-07 01:10	1	not_recorded	not_recorded	not_recorded
21-10-07 01:20	1	not_recorded	not_recorded	not_recorded
21-10-07 01:30	1	not_recorded	not_recorded	not_recorded
21-10-07 01:40	1	not_recorded	not_recorded	not_recorded
21-10-07 01:50	1	not_recorded	not_recorded	not_recorded
21-10-07 02:00	1	not_recorded	not_recorded	not_recorded
21-10-07 02:10	1	not_recorded	not_recorded	not_recorded
21-10-07 02:20	1	not_recorded	not_recorded	not_recorded
21-10-07 02:30	1	not_recorded	not_recorded	not_recorded
21-10-07 02:40	1	not_recorded	not_recorded	not_recorded
21-10-07 02:50	1	not_recorded	not_recorded	not_recorded
21-10-07 03:00	1	not_recorded	not_recorded	not_recorded
21-10-07 03:10	1	not_recorded	not_recorded	not_recorded
21-10-07 03:20	1	not_recorded	not_recorded	not_recorded
21-10-07 03:30	1	not_recorded	not_recorded	not_recorded
21-10-07 03:40	1	not_recorded	not_recorded	not_recorded
21-10-07 03:50	1	not_recorded	not_recorded	not_recorded
21-10-07 04:00	1	not_recorded	not_recorded	not_recorded
21-10-07 04:10	1	not_recorded	not_recorded	not_recorded
21-10-07 04:20	1	not_recorded	not_recorded	not_recorded
21-10-07 04:30	1	not_recorded	not_recorded	not_recorded
21-10-07 04:40	1	not_recorded	not_recorded	not_recorded
21-10-07 04:50	1	not_recorded	not_recorded	not_recorded
21-10-07 05:00	1	not_recorded	not_recorded	not_recorded
21-10-07 05:10	1	not_recorded	not_recorded	not_recorded
21-10-07 05:20	1	not_recorded	not_recorded	not_recorded
21-10-07 05:30	1	not_recorded	not_recorded	not_recorded
21-10-07 05:40	1	not_recorded	not_recorded	not_recorded
21-10-07 05:50	1	not_recorded	not_recorded	not_recorded
21-10-07 06:00	1	not_recorded	not_recorded	not_recorded
21-10-07 06:10	1	not_recorded	not_recorded	not_recorded
21-10-07 06:20	1	not_recorded	not_recorded	not_recorded
21-10-07 06:30	1	not_recorded	not_recorded	not_recorded
21-10-07 06:40	1	not_recorded	not_recorded	not_recorded
21-10-07 06:50	1	not_recorded	not_recorded	not_recorded
