# Supplementary material for: Rodent home cage monitoring for preclinical safety pharmacology assessment: results of a multi-company validation evaluating nonclinical and clinical data from three compounds
Source: Front Toxicol. 2025 Nov 5;7:1655330. doi: 10.3389/ftox.2025.1655330 (PMC12626872; doi:10.3389/ftox.2025.1655330)
Supplement: Supplementary file 1 [file DataSheet1.zip › AZ/AZ_Drinking_VEH_Cage-1.csv]

timestamp	day_index	985141003627873	985141003627874	985141003627922
21-10-01 07:00	-4	not_recorded	not_recorded	not_recorded
21-10-01 07:10	-4	not_recorded	not_recorded	not_recorded
21-10-01 07:20	-4	not_recorded	not_recorded	not_recorded
21-10-01 07:30	-4	not_recorded	not_recorded	not_recorded
21-10-01 07:40	-4	not_recorded	not_recorded	not_recorded
21-10-01 07:50	-4	not_recorded	not_recorded	not_recorded
21-10-01 08:00	-4	not_recorded	not_recorded	not_recorded
21-10-01 08:10	-4	not_recorded	not_recorded	not_recorded
21-10-01 08:20	-4	not_recorded	not_recorded	not_recorded
21-10-01 08:30	-4	not_recorded	not_recorded	not_recorded
21-10-01 08:40	-4	not_recorded	not_recorded	not_recorded
21-10-01 08:50	-4	not_recorded	not_recorded	not_recorded
21-10-01 09:00	-4	not_recorded	not_recorded	not_recorded
21-10-01 09:10	-4	not_recorded	not_recorded	not_recorded
21-10-01 09:20	-4	not_recorded	not_recorded	not_recorded
21-10-01 09:30	-4	not_recorded	not_recorded	not_recorded
21-10-01 09:40	-4	not_recorded	not_recorded	not_recorded
21-10-01 09:50	-4	0.0	0.0	0.0
21-10-01 10:00	-4	3.4799999999999995	1.08	2.376
21-10-01 10:10	-4	1.056	3.624	3.048
21-10-01 10:20	-4	0.21600000000000003	1.176	2.424
21-10-01 10:30	-4	0.0	0.0	0.0
21-10-01 10:40	-4	0.0	0.0	0.0
21-10-01 10:50	-4	0.0	0.0	0.0
21-10-01 11:00	-4	0.0	0.0	0.0
21-10-01 11:10	-4	0.0	0.0	0.0
21-10-01 11:20	-4	0.0	0.0	0.0
21-10-01 11:30	-4	0.0	0.0	0.0
21-10-01 11:40	-4	0.0	0.0	0.0
21-10-01 11:50	-4	0.0	0.0	0.0
21-10-01 12:00	-4	0.0	0.0	0.0
21-10-01 12:10	-4	0.0	0.0	0.0
21-10-01 12:20	-4	0.0	0.0	0.0
21-10-01 12:30	-4	0.0	0.0	0.0
21-10-01 12:40	-4	0.0	0.0	0.0
21-10-01 12:50	-4	0.0	0.0	0.0
21-10-01 13:00	-4	0.0	0.0	0.0
21-10-01 13:10	-4	0.0	0.0	0.0
21-10-01 13:20	-4	0.0	0.0	0.0
21-10-01 13:30	-4	0.0	0.0	0.0
21-10-01 13:40	-4	0.0	0.0	0.0
21-10-01 13:50	-4	0.0	0.0	0.0
21-10-01 14:00	-4	0.0	0.0	0.0
21-10-01 14:10	-4	1.9200000000000004	1.2	0.048
21-10-01 14:20	-4	0.0	0.144	0.0
21-10-01 14:30	-4	0.0	0.0	0.0
21-10-01 14:40	-4	0.0	0.0	0.0
21-10-01 14:50	-4	0.0	0.0	0.0
21-10-01 15:00	-4	0.0	0.0	0.6
21-10-01 15:10	-4	3.2399999999999998	0.0	0.16799999999999998
21-10-01 15:20	-4	0.0	1.968	0.0
21-10-01 15:30	-4	0.0	0.0	1.6799999999999997
21-10-01 15:40	-4	0.0	0.0	0.0
21-10-01 15:50	-4	0.0	0.8160000000000001	0.0
21-10-01 16:00	-4	0.21600000000000003	0.096	2.352
21-10-01 16:10	-4	0.0	0.0	0.8640000000000001
21-10-01 16:20	-4	0.0	0.0	0.0
21-10-01 16:30	-4	0.0	0.0	0.0
21-10-01 16:40	-4	0.0	0.0	0.0
21-10-01 16:50	-4	0.0	0.0	0.0
21-10-01 17:00	-4	0.0	0.0	0.0
21-10-01 17:10	-4	0.0	0.0	0.0
21-10-01 17:20	-4	1.056	0.264	0.0
21-10-01 17:30	-4	0.0	2.784	0.0
21-10-01 17:40	-4	0.0	0.0	0.0
21-10-01 17:50	-4	0.0	0.0	0.0
21-10-01 18:00	-4	0.0	0.0	0.0
21-10-01 18:10	-4	0.0	0.0	0.0
21-10-01 18:20	-4	0.0	0.0	0.0
21-10-01 18:30	-4	0.0	0.048	0.0
21-10-01 18:40	-4	0.0	1.3199999999999998	0.0
21-10-01 18:50	-4	0.5279999999999999	3.3840000000000003	1.8
21-10-01 19:00	-4	5.784000000000001	0.6	0.192
21-10-01 19:10	-4	0.096	0.0	0.0
21-10-01 19:20	-4	0.0	3.0479999999999996	0.0
21-10-01 19:30	-4	0.0	1.44	0.696
21-10-01 19:40	-4	0.0	0.0	0.96
21-10-01 19:50	-4	0.0	0.0	0.0
21-10-01 20:00	-4	0.0	0.0	0.0
21-10-01 20:10	-4	0.0	0.0	0.0
21-10-01 20:20	-4	0.528	0.0	0.072
21-10-01 20:30	-4	0.0	0.624	3.4560000000000004
21-10-01 20:40	-4	0.192	0.024	0.288
21-10-01 20:50	-4	0.0	0.0	0.0
21-10-01 21:00	-4	0.0	1.6320000000000001	0.24
21-10-01 21:10	-4	0.0	3.2640000000000002	0.0
21-10-01 21:20	-4	0.288	0.0	0.264
21-10-01 21:30	-4	0.8400000000000001	3.0	1.7760000000000002
21-10-01 21:40	-4	0.0	1.536	0.0
21-10-01 21:50	-4	0.6719999999999999	0.0	0.0
21-10-01 22:00	-4	0.0	3.024	0.21600000000000003
21-10-01 22:10	-4	0.0	0.8160000000000001	4.8
21-10-01 22:20	-4	3.048	0.0	1.8960000000000001
21-10-01 22:30	-4	0.0	6.048	0.36
21-10-01 22:40	-4	0.0	7.32	0.0
21-10-01 22:50	-4	0.312	1.7759999999999998	1.056
21-10-01 23:00	-4	0.576	0.192	1.7280000000000002
21-10-01 23:10	-4	0.504	0.048	0.12
21-10-01 23:20	-4	0.0	2.2800000000000002	0.0
21-10-01 23:30	-4	0.0	3.2880000000000003	7.752
21-10-01 23:40	-4	1.0559999999999998	0.12	0.768
21-10-01 23:50	-4	0.21600000000000003	0.0	0.792
21-10-02 00:00	-4	2.2079999999999997	5.496	2.9040000000000004
21-10-02 00:10	-4	0.8879999999999999	0.12	4.151999999999999
21-10-02 00:20	-4	2.352	0.0	1.272
21-10-02 00:30	-4	2.04	1.104	1.3679999999999999
21-10-02 00:40	-4	5.76	1.584	3.8400000000000007
21-10-02 00:50	-4	0.40800000000000003	0.36	0.0
21-10-02 01:00	-4	0.0	0.0	0.24
21-10-02 01:10	-4	0.0	0.0	0.0
21-10-02 01:20	-4	0.0	5.736	3.4560000000000004
21-10-02 01:30	-4	0.33599999999999997	2.9040000000000004	0.0
21-10-02 01:40	-4	1.8	0.36	0.768
21-10-02 01:50	-4	0.21600000000000003	0.45599999999999996	0.336
21-10-02 02:00	-4	0.21600000000000003	0.0	3.2159999999999997
21-10-02 02:10	-4	0.0	0.0	0.0
21-10-02 02:20	-4	1.344	0.312	0.0
21-10-02 02:30	-4	0.0	0.16799999999999998	0.0
21-10-02 02:40	-4	0.0	0.0	0.0
21-10-02 02:50	-4	0.0	0.0	4.840000000000001
21-10-02 03:00	-4	2.352	0.12	1.784
21-10-02 03:10	-4	0.0	2.712	4.5600000000000005
21-10-02 03:20	-4	2.3280000000000003	0.45600000000000007	0.072
21-10-02 03:30	-4	0.9120000000000001	0.0	1.9440000000000002
21-10-02 03:40	-4	0.0	0.0	0.192
21-10-02 03:50	-4	0.384	0.0	0.0
21-10-02 04:00	-4	0.0	9.84	2.232
21-10-02 04:10	-4	1.032	1.3199999999999998	0.45600000000000007
21-10-02 04:20	-4	0.048	0.048	1.8
21-10-02 04:30	-4	1.752	0.0	1.44
21-10-02 04:40	-4	0.0	0.0	1.3439999999999999
21-10-02 04:50	-4	0.744	0.696	1.512
21-10-02 05:00	-4	1.032	0.16799999999999998	0.384
21-10-02 05:10	-4	2.7359999999999998	2.568	6.264
21-10-02 05:20	-4	0.12000000000000002	0.21600000000000003	0.40800000000000003
21-10-02 05:30	-4	0.0	7.776000000000001	0.12
21-10-02 05:40	-4	0.0	0.0	11.776
21-10-02 05:50	-4	5.736	0.504	2.168
21-10-02 06:00	-4	0.8160000000000001	0.024	0.696
21-10-02 06:10	-4	0.0	0.0	0.0
21-10-02 06:20	-4	0.0	1.056	0.0
21-10-02 06:30	-4	0.0	0.144	0.288
21-10-02 06:40	-4	0.5920000000000001	0.16799999999999998	0.312
21-10-02 06:50	-4	0.128	2.088	0.0
21-10-02 07:00	-3	0.16799999999999998	0.12	0.0
21-10-02 07:10	-3	0.8640000000000001	0.0	0.0
21-10-02 07:20	-3	0.144	0.072	0.0
21-10-02 07:30	-3	0.21600000000000003	0.0	0.0
21-10-02 07:40	-3	0.0	0.0	0.0
21-10-02 07:50	-3	0.0	0.0	0.0
21-10-02 08:00	-3	0.0	0.0	0.0
21-10-02 08:10	-3	0.0	0.0	0.0
21-10-02 08:20	-3	0.0	0.0	0.0
21-10-02 08:30	-3	0.0	0.0	0.0
21-10-02 08:40	-3	0.0	0.0	0.0
21-10-02 08:50	-3	0.0	0.0	0.0
21-10-02 09:00	-3	0.0	0.0	0.0
21-10-02 09:10	-3	0.0	0.0	0.0
21-10-02 09:20	-3	0.0	0.0	0.0
21-10-02 09:30	-3	0.0	0.0	0.0
21-10-02 09:40	-3	0.0	0.0	0.0
21-10-02 09:50	-3	0.0	0.0	0.0
21-10-02 10:00	-3	0.0	0.0	0.0
21-10-02 10:10	-3	0.0	0.0	1.752
21-10-02 10:20	-3	0.0	0.0	0.0
21-10-02 10:30	-3	0.0	0.0	2.016
21-10-02 10:40	-3	0.0	0.0	0.0
21-10-02 10:50	-3	not_recorded	0.0	0.0
21-10-02 11:00	-3	not_recorded	0.0	0.0
21-10-02 11:10	-3	0.0	0.0	0.0
21-10-02 11:20	-3	1.176	2.3760000000000003	0.472
21-10-02 11:30	-3	0.36	0.496	2.072
21-10-02 11:40	-3	0.0	0.344	1.1280000000000001
21-10-02 11:50	-3	0.0	0.0	2.3520000000000003
21-10-02 12:00	-3	0.0	0.0	0.0
21-10-02 12:10	-3	0.0	0.0	0.0
21-10-02 12:20	-3	0.0	0.0	0.0
21-10-02 12:30	-3	0.0	0.0	1.416
21-10-02 12:40	-3	0.0	0.0	0.0
21-10-02 12:50	-3	2.16	0.0	0.0
21-10-02 13:00	-3	0.0	0.0	0.0
21-10-02 13:10	-3	0.384	0.0	0.0
21-10-02 13:20	-3	6.264	0.0	0.0
21-10-02 13:30	-3	0.576	0.0	0.0
21-10-02 13:40	-3	0.0	0.0	0.0
21-10-02 13:50	-3	0.0	0.0	0.0
21-10-02 14:00	-3	0.36	0.0	0.0
21-10-02 14:10	-3	0.0	0.0	0.0
21-10-02 14:20	-3	0.0	0.0	0.16799999999999998
21-10-02 14:30	-3	0.0	0.0	0.0
21-10-02 14:40	-3	0.0	0.0	0.0
21-10-02 14:50	-3	0.0	0.0	0.0
21-10-02 15:00	-3	0.0	0.0	0.264
21-10-02 15:10	-3	0.0	0.0	2.184
21-10-02 15:20	-3	0.0	0.0	0.0
21-10-02 15:30	-3	0.0	0.144	0.792
21-10-02 15:40	-3	1.296	0.24	0.0
21-10-02 15:50	-3	0.0	0.0	0.0
21-10-02 16:00	-3	0.0	0.0	0.0
21-10-02 16:10	-3	0.0	1.848	1.608
21-10-02 16:20	-3	0.0	0.0	0.0
21-10-02 16:30	-3	0.0	0.0	0.0
21-10-02 16:40	-3	0.0	0.0	0.0
21-10-02 16:50	-3	0.0	0.0	0.0
21-10-02 17:00	-3	0.0	0.0	0.0
21-10-02 17:10	-3	0.0	0.0	0.0
21-10-02 17:20	-3	0.0	0.0	0.0
21-10-02 17:30	-3	2.232	0.0	0.0
21-10-02 17:40	-3	0.0	0.144	0.0
21-10-02 17:50	-3	2.136	2.2560000000000002	2.2800000000000002
21-10-02 18:00	-3	3.96	0.24	4.176
21-10-02 18:10	-3	0.0	0.048	0.0
21-10-02 18:20	-3	0.0	0.0	0.0
21-10-02 18:30	-3	0.0	0.0	0.0
21-10-02 18:40	-3	0.0	0.0	0.0
21-10-02 18:50	-3	0.0	0.0	0.0
21-10-02 19:00	-3	0.0	0.0	0.0
21-10-02 19:10	-3	0.0	0.0	0.0
21-10-02 19:20	-3	0.0	0.9119999999999999	0.0
21-10-02 19:30	-3	0.0	0.384	0.0
21-10-02 19:40	-3	0.0	0.0	0.0
21-10-02 19:50	-3	0.0	0.0	1.8719999999999999
21-10-02 20:00	-3	0.0	1.488	0.0
21-10-02 20:10	-3	0.0	0.648	0.0
21-10-02 20:20	-3	0.0	1.3679999999999999	0.0
21-10-02 20:30	-3	0.0	0.0	0.0
21-10-02 20:40	-3	0.0	0.43200000000000005	2.016
21-10-02 20:50	-3	0.0	0.0	0.0
21-10-02 21:00	-3	0.144	0.0	0.048
21-10-02 21:10	-3	0.0	0.0	0.192
21-10-02 21:20	-3	0.0	0.0	0.0
21-10-02 21:30	-3	0.0	0.048	0.312
21-10-02 21:40	-3	0.0	0.0	2.184
21-10-02 21:50	-3	0.0	2.2079999999999997	0.096
21-10-02 22:00	-3	0.096	0.096	0.0
21-10-02 22:10	-3	1.968	0.0	0.0
21-10-02 22:20	-3	1.9920000000000002	3.5519999999999996	0.744
21-10-02 22:30	-3	1.344	0.0	0.0
21-10-02 22:40	-3	0.0	0.0	4.152
21-10-02 22:50	-3	4.5840000000000005	0.144	0.12
21-10-02 23:00	-3	1.272	1.9920000000000002	3.2640000000000002
21-10-02 23:10	-3	0.0	0.0	2.5919999999999996
21-10-02 23:20	-3	0.0	2.088	0.9359999999999999
21-10-02 23:30	-3	0.0	0.0	1.56
21-10-02 23:40	-3	1.272	1.032	2.8800000000000003
21-10-02 23:50	-3	6.456	1.8	3.624
21-10-03 00:00	-3	0.0	0.6	1.0799999999999998
21-10-03 00:10	-3	0.33599999999999997	1.7280000000000002	0.096
21-10-03 00:20	-3	2.832	0.144	0.096
21-10-03 00:30	-3	0.144	0.648	3.9839999999999995
21-10-03 00:40	-3	2.4479999999999995	0.336	4.343999999999999
21-10-03 00:50	-3	2.208	1.3439999999999999	0.0
21-10-03 01:00	-3	0.0	0.0	0.0
21-10-03 01:10	-3	0.0	0.0	0.0
21-10-03 01:20	-3	1.008	0.0	0.0
21-10-03 01:30	-3	1.296	0.0	0.0
21-10-03 01:40	-3	1.008	4.704	3.048
21-10-03 01:50	-3	2.616	3.3120000000000003	0.0
21-10-03 02:00	-3	0.8880000000000001	0.0	0.792
21-10-03 02:10	-3	1.008	0.0	0.0
21-10-03 02:20	-3	0.12	1.92	0.0
21-10-03 02:30	-3	0.0	0.24	0.0
21-10-03 02:40	-3	0.0	1.752	0.36
21-10-03 02:50	-3	0.0	0.0	0.0
21-10-03 03:00	-3	0.0	0.0	0.096
21-10-03 03:10	-3	1.656	2.4	0.072
21-10-03 03:20	-3	3.2399999999999998	0.0	0.21600000000000003
21-10-03 03:30	-3	4.872	0.24	1.584
21-10-03 03:40	-3	0.0	0.0	0.0
21-10-03 03:50	-3	0.0	0.9120000000000001	0.0
21-10-03 04:00	-3	1.56	0.696	2.184
21-10-03 04:10	-3	0.384	0.12	2.544
21-10-03 04:20	-3	0.0	1.3679999999999999	5.4719999999999995
21-10-03 04:30	-3	1.008	0.9120000000000001	0.0
21-10-03 04:40	-3	2.976	0.0	0.0
21-10-03 04:50	-3	2.16	2.904	0.0
21-10-03 05:00	-3	4.368	0.984	0.0
21-10-03 05:10	-3	2.4480000000000004	0.40800000000000003	0.0
21-10-03 05:20	-3	0.0	0.192	0.0
21-10-03 05:30	-3	0.744	2.904	4.056
21-10-03 05:40	-3	0.0	0.096	0.45600000000000007
21-10-03 05:50	-3	0.0	0.0	1.32
21-10-03 06:00	-3	1.752	0.0	0.0
21-10-03 06:10	-3	2.04	4.488	0.288
21-10-03 06:20	-3	0.0	3.072	4.2
21-10-03 06:30	-3	0.0	2.5680000000000005	3.8880000000000003
21-10-03 06:40	-3	1.32	1.752	0.8400000000000001
21-10-03 06:50	-3	0.072	0.0	13.536000000000001
21-10-03 07:00	-2	0.0	0.072	0.984
21-10-03 07:10	-2	0.0	0.0	0.0
21-10-03 07:20	-2	0.24	0.0	0.0
21-10-03 07:30	-2	0.0	0.0	0.0
21-10-03 07:40	-2	0.0	0.0	0.0
21-10-03 07:50	-2	0.0	0.0	0.0
21-10-03 08:00	-2	0.072	0.16799999999999998	0.0
21-10-03 08:10	-2	1.9920000000000002	0.0	0.0
21-10-03 08:20	-2	0.0	0.0	0.0
21-10-03 08:30	-2	0.0	0.0	0.0
21-10-03 08:40	-2	0.0	0.0	0.0
21-10-03 08:50	-2	0.0	0.0	0.0
21-10-03 09:00	-2	0.0	0.0	0.0
21-10-03 09:10	-2	0.0	0.096	0.0
21-10-03 09:20	-2	0.0	0.0	0.8400000000000001
21-10-03 09:30	-2	0.5519999999999999	0.12	0.0
21-10-03 09:40	-2	0.0	0.0	0.0
21-10-03 09:50	-2	0.0	0.0	0.0
21-10-03 10:00	-2	0.0	0.0	0.0
21-10-03 10:10	-2	0.0	0.0	0.0
21-10-03 10:20	-2	0.0	0.0	0.0
21-10-03 10:30	-2	0.0	0.0	0.0
21-10-03 10:40	-2	0.0	0.0	0.0
21-10-03 10:50	-2	0.0	0.0	0.0
21-10-03 11:00	-2	0.0	0.0	0.0
21-10-03 11:10	-2	0.45600000000000007	0.504	0.0
21-10-03 11:20	-2	0.36	0.0	0.0
21-10-03 11:30	-2	1.152	0.0	0.0
21-10-03 11:40	-2	0.0	0.0	0.0
21-10-03 11:50	-2	0.0	0.0	0.0
21-10-03 12:00	-2	1.296	0.552	0.0
21-10-03 12:10	-2	0.0	0.0	0.0
21-10-03 12:20	-2	0.0	0.0	0.0
21-10-03 12:30	-2	0.0	0.0	0.0
21-10-03 12:40	-2	0.0	0.12	0.0
21-10-03 12:50	-2	0.0	0.8640000000000001	0.072
21-10-03 13:00	-2	0.0	0.0	0.0
21-10-03 13:10	-2	0.0	0.0	0.0
21-10-03 13:20	-2	0.0	0.0	0.0
21-10-03 13:30	-2	0.0	0.0	0.0
21-10-03 13:40	-2	0.0	0.0	0.0
21-10-03 13:50	-2	0.0	0.0	0.0
21-10-03 14:00	-2	0.0	0.0	2.76
21-10-03 14:10	-2	0.0	0.0	0.0
21-10-03 14:20	-2	0.0	0.0	0.0
21-10-03 14:30	-2	0.0	0.0	0.0
21-10-03 14:40	-2	0.0	0.0	0.0
21-10-03 14:50	-2	0.0	0.0	0.0
21-10-03 15:00	-2	0.0	0.0	0.0
21-10-03 15:10	-2	0.0	0.0	0.0
21-10-03 15:20	-2	0.0	0.0	1.8960000000000001
21-10-03 15:30	-2	0.0	0.0	0.192
21-10-03 15:40	-2	0.0	0.0	0.0
21-10-03 15:50	-2	0.0	0.0	0.0
21-10-03 16:00	-2	0.0	0.0	0.8880000000000001
21-10-03 16:10	-2	0.0	0.0	3.4799999999999995
21-10-03 16:20	-2	2.064	0.0	1.56
21-10-03 16:30	-2	0.0	0.0	0.624
21-10-03 16:40	-2	0.0	0.0	0.0
21-10-03 16:50	-2	0.0	0.0	0.0
21-10-03 17:00	-2	0.0	0.0	0.0
21-10-03 17:10	-2	0.0	0.0	0.0
21-10-03 17:20	-2	0.0	0.0	0.0
21-10-03 17:30	-2	0.0	0.0	0.0
21-10-03 17:40	-2	0.0	0.312	0.0
21-10-03 17:50	-2	0.0	0.0	0.0
21-10-03 18:00	-2	0.0	0.0	0.45599999999999996
21-10-03 18:10	-2	0.0	0.0	0.12
21-10-03 18:20	-2	0.0	0.0	0.6
21-10-03 18:30	-2	0.0	0.096	0.0
21-10-03 18:40	-2	3.1439999999999997	0.33599999999999997	0.0
21-10-03 18:50	-2	3.504	0.0	0.0
21-10-03 19:00	-2	0.0	0.0	0.0
21-10-03 19:10	-2	0.0	0.0	0.0
21-10-03 19:20	-2	0.0	0.792	0.0
21-10-03 19:30	-2	0.0	0.0	0.0
21-10-03 19:40	-2	0.9359999999999999	4.032	0.0
21-10-03 19:50	-2	0.0	0.0	4.008
21-10-03 20:00	-2	1.512	0.984	0.0
21-10-03 20:10	-2	1.104	0.0	0.0
21-10-03 20:20	-2	0.648	0.0	2.9040000000000004
21-10-03 20:30	-2	3.3600000000000003	0.0	0.0
21-10-03 20:40	-2	0.0	0.0	0.0
21-10-03 20:50	-2	0.0	0.0	0.0
21-10-03 21:00	-2	0.0	0.0	0.0
21-10-03 21:10	-2	0.312	1.08	0.0
21-10-03 21:20	-2	0.0	1.032	0.0
21-10-03 21:30	-2	0.0	1.7280000000000002	0.0
21-10-03 21:40	-2	0.0	0.0	0.0
21-10-03 21:50	-2	0.0	0.0	0.0
21-10-03 22:00	-2	0.0	0.0	2.856
21-10-03 22:10	-2	0.0	0.0	0.0
21-10-03 22:20	-2	1.224	4.5600000000000005	1.6320000000000001
21-10-03 22:30	-2	4.776000000000001	0.0	1.1280000000000001
21-10-03 22:40	-2	0.0	1.512	1.848
21-10-03 22:50	-2	0.768	1.008	0.0
21-10-03 23:00	-2	4.32	0.0	0.0
21-10-03 23:10	-2	3.2399999999999998	0.0	1.3679999999999999
21-10-03 23:20	-2	0.0	3.6719999999999997	1.1039999999999999
21-10-03 23:30	-2	0.0	3.4799999999999995	4.416
21-10-03 23:40	-2	0.576	2.232	0.192
21-10-03 23:50	-2	3.72	0.504	0.12
21-10-04 00:00	-2	3.072	1.056	0.48
21-10-04 00:10	-2	0.0	0.0	3.2880000000000003
21-10-04 00:20	-2	4.464	1.464	0.144
21-10-04 00:30	-2	0.16799999999999998	0.0	0.0
21-10-04 00:40	-2	0.48	1.3920000000000001	1.056
21-10-04 00:50	-2	5.304	2.04	1.272
21-10-04 01:00	-2	3.336	2.52	1.608
21-10-04 01:10	-2	0.072	0.072	2.2800000000000002
21-10-04 01:20	-2	0.0	0.0	0.0
21-10-04 01:30	-2	0.144	0.0	0.504
21-10-04 01:40	-2	1.6560000000000001	1.8240000000000003	0.0
21-10-04 01:50	-2	0.0	9.192	1.176
21-10-04 02:00	-2	1.6560000000000001	0.768	1.7280000000000002
21-10-04 02:10	-2	0.288	4.416	4.896
21-10-04 02:20	-2	4.176	1.92	0.16799999999999998
21-10-04 02:30	-2	0.144	0.072	0.40800000000000003
21-10-04 02:40	-2	0.33599999999999997	0.768	0.45600000000000007
21-10-04 02:50	-2	1.968	0.0	1.128
21-10-04 03:00	-2	0.0	0.0	0.0
21-10-04 03:10	-2	0.36	0.0	0.0
21-10-04 03:20	-2	0.0	0.0	0.0
21-10-04 03:30	-2	0.0	0.0	0.0
21-10-04 03:40	-2	1.008	0.0	0.0
21-10-04 03:50	-2	0.45599999999999996	0.0	0.16799999999999998
21-10-04 04:00	-2	1.08	1.8240000000000003	2.16
21-10-04 04:10	-2	0.312	1.104	3.4799999999999995
21-10-04 04:20	-2	0.096	5.688000000000001	1.488
21-10-04 04:30	-2	2.76	5.688000000000001	0.624
21-10-04 04:40	-2	0.0	1.032	0.0
21-10-04 04:50	-2	5.3759999999999994	0.0	2.3280000000000003
21-10-04 05:00	-2	0.0	0.0	0.792
21-10-04 05:10	-2	0.0	0.0	0.0
21-10-04 05:20	-2	0.0	0.0	0.0
21-10-04 05:30	-2	3.6	2.3760000000000003	0.264
21-10-04 05:40	-2	1.152	0.768	1.584
21-10-04 05:50	-2	3.336	1.3439999999999999	0.9600000000000002
21-10-04 06:00	-2	4.92	0.264	0.33599999999999997
21-10-04 06:10	-2	0.8640000000000001	0.384	0.0
21-10-04 06:20	-2	0.0	0.0	0.0
21-10-04 06:30	-2	0.0	0.0	0.0
21-10-04 06:40	-2	0.0	0.0	0.0
21-10-04 06:50	-2	0.0	0.0	2.4
21-10-04 07:00	-1	0.0	0.0	0.0
21-10-04 07:10	-1	0.312	0.43200000000000005	0.0
21-10-04 07:20	-1	0.0	0.0	0.0
21-10-04 07:30	-1	0.0	0.43200000000000005	0.0
21-10-04 07:40	-1	0.0	0.26399999999999996	0.0
21-10-04 07:50	-1	0.0	0.0	0.0
21-10-04 08:00	-1	0.0	0.0	0.0
21-10-04 08:10	-1	0.0	0.0	0.0
21-10-04 08:20	-1	0.0	0.0	0.0
21-10-04 08:30	-1	0.0	0.0	0.0
21-10-04 08:40	-1	0.0	0.0	0.0
21-10-04 08:50	-1	0.0	0.0	0.0
21-10-04 09:00	-1	0.0	0.0	0.0
21-10-04 09:10	-1	0.0	0.0	0.0
21-10-04 09:20	-1	0.0	0.0	0.0
21-10-04 09:30	-1	0.0	0.0	0.0
21-10-04 09:40	-1	0.0	0.0	0.0
21-10-04 09:50	-1	0.0	0.0	0.0
21-10-04 10:00	-1	1.176	0.696	0.0
21-10-04 10:10	-1	0.0	4.68	0.6
21-10-04 10:20	-1	2.352	5.232000000000001	8.376000000000001
21-10-04 10:30	-1	0.0	2.6399999999999997	0.12
21-10-04 10:40	-1	0.0	0.672	0.0
21-10-04 10:50	-1	3.2640000000000002	0.0	0.0
21-10-04 11:00	-1	0.0	0.12	0.0
21-10-04 11:10	-1	0.0	0.0	0.0
21-10-04 11:20	-1	0.0	0.096	0.0
21-10-04 11:30	-1	0.0	0.0	0.0
21-10-04 11:40	-1	0.0	0.0	0.0
21-10-04 11:50	-1	0.0	0.0	0.0
21-10-04 12:00	-1	0.0	0.0	0.0
21-10-04 12:10	-1	0.0	0.0	0.0
21-10-04 12:20	-1	0.0	0.0	0.0
21-10-04 12:30	-1	0.0	0.72	0.0
21-10-04 12:40	-1	0.0	0.0	0.0
21-10-04 12:50	-1	0.0	0.0	0.0
21-10-04 13:00	-1	0.45600000000000007	2.16	0.0
21-10-04 13:10	-1	0.9120000000000001	0.0	0.768
21-10-04 13:20	-1	0.0	0.0	0.0
21-10-04 13:30	-1	0.0	0.0	0.0
21-10-04 13:40	-1	0.0	0.0	0.0
21-10-04 13:50	-1	0.0	0.0	0.0
21-10-04 14:00	-1	0.0	0.0	0.0
21-10-04 14:10	-1	0.0	0.0	0.0
21-10-04 14:20	-1	0.0	0.0	0.0
21-10-04 14:30	-1	0.0	0.12	0.0
21-10-04 14:40	-1	0.0	0.0	0.0
21-10-04 14:50	-1	1.6320000000000001	1.392	0.0
21-10-04 15:00	-1	3.6719999999999997	0.288	1.8960000000000001
21-10-04 15:10	-1	0.0	0.8880000000000001	0.0
21-10-04 15:20	-1	0.36	0.0	0.0
21-10-04 15:30	-1	0.0	0.0	0.0
21-10-04 15:40	-1	0.0	0.0	0.0
21-10-04 15:50	-1	0.0	0.0	0.0
21-10-04 16:00	-1	0.0	5.904000000000001	0.16799999999999998
21-10-04 16:10	-1	0.0	6.5280000000000005	7.608
21-10-04 16:20	-1	0.0	1.608	0.0
21-10-04 16:30	-1	0.0	0.0	0.0
21-10-04 16:40	-1	0.0	0.0	0.0
21-10-04 16:50	-1	0.0	0.0	0.0
21-10-04 17:00	-1	0.0	0.0	0.0
21-10-04 17:10	-1	2.8560000000000003	0.0	0.0
21-10-04 17:20	-1	0.0	0.0	0.0
21-10-04 17:30	-1	0.0	0.096	0.0
21-10-04 17:40	-1	0.0	0.384	0.0
21-10-04 17:50	-1	0.0	0.0	0.0
21-10-04 18:00	-1	0.0	0.0	0.0
21-10-04 18:10	-1	0.0	0.16799999999999998	0.0
21-10-04 18:20	-1	0.0	13.824000000000002	0.43200000000000005
21-10-04 18:30	-1	0.0	2.184	3.072
21-10-04 18:40	-1	0.0	0.0	0.0
21-10-04 18:50	-1	0.0	0.0	0.0
21-10-04 19:00	-1	0.0	0.0	0.0
21-10-04 19:10	-1	0.0	0.0	0.16799999999999998
21-10-04 19:20	-1	0.0	0.0	2.4240000000000004
21-10-04 19:30	-1	0.0	1.3439999999999999	0.36
21-10-04 19:40	-1	0.0	1.512	0.0
21-10-04 19:50	-1	6.4079999999999995	0.0	0.0
21-10-04 20:00	-1	1.08	2.7600000000000002	1.176
21-10-04 20:10	-1	0.0	0.312	0.264
21-10-04 20:20	-1	0.0	0.6719999999999999	0.0
21-10-04 20:30	-1	0.0	0.0	1.6560000000000001
21-10-04 20:40	-1	0.0	0.0	0.0
21-10-04 20:50	-1	0.0	0.0	0.0
21-10-04 21:00	-1	1.008	2.568	0.312
21-10-04 21:10	-1	0.0	0.0	2.04
21-10-04 21:20	-1	0.96	0.096	0.0
21-10-04 21:30	-1	2.5439999999999996	0.0	2.088
21-10-04 21:40	-1	1.56	0.0	3.864
21-10-04 21:50	-1	0.0	0.0	1.032
21-10-04 22:00	-1	0.0	0.0	0.0
21-10-04 22:10	-1	1.272	0.0	0.0
21-10-04 22:20	-1	0.12	0.0	0.0
21-10-04 22:30	-1	0.0	1.7760000000000002	0.0
21-10-04 22:40	-1	2.9520000000000004	2.928	1.152
21-10-04 22:50	-1	6.768000000000001	0.984	1.008
21-10-04 23:00	-1	0.0	0.0	0.0
21-10-04 23:10	-1	0.12	1.6800000000000002	0.024
21-10-04 23:20	-1	0.8160000000000001	2.232	0.12
21-10-04 23:30	-1	1.032	1.224	2.136
21-10-04 23:40	-1	1.152	0.12	2.496
21-10-04 23:50	-1	1.032	1.3439999999999999	0.72
21-10-05 00:00	-1	2.064	4.032	3.9120000000000004
21-10-05 00:10	-1	2.184	0.744	0.672
21-10-05 00:20	-1	0.192	0.12	1.7759999999999998
21-10-05 00:30	-1	1.104	0.96	2.7600000000000002
21-10-05 00:40	-1	3.528	0.792	0.624
21-10-05 00:50	-1	1.8719999999999999	0.024	0.768
21-10-05 01:00	-1	3.2640000000000002	0.36	3.2399999999999998
21-10-05 01:10	-1	0.744	0.0	0.192
21-10-05 01:20	-1	0.144	0.0	3.408
21-10-05 01:30	-1	0.312	1.296	1.272
21-10-05 01:40	-1	2.88	0.9120000000000001	0.45600000000000007
21-10-05 01:50	-1	3.7439999999999998	3.8880000000000003	5.136
21-10-05 02:00	-1	0.45599999999999996	0.0	0.0
21-10-05 02:10	-1	0.792	0.43200000000000005	0.9360000000000002
21-10-05 02:20	-1	4.056	1.056	1.6560000000000001
21-10-05 02:30	-1	1.488	0.048	0.384
21-10-05 02:40	-1	0.744	2.4	0.6719999999999999
21-10-05 02:50	-1	1.6320000000000001	0.6	0.0
21-10-05 03:00	-1	0.12	0.0	0.0
21-10-05 03:10	-1	0.0	0.0	0.0
21-10-05 03:20	-1	0.0	0.0	0.0
21-10-05 03:30	-1	0.0	0.0	2.2560000000000002
21-10-05 03:40	-1	0.0	0.0	0.0
21-10-05 03:50	-1	0.792	0.12	0.0
21-10-05 04:00	-1	0.0	0.0	0.0
21-10-05 04:10	-1	3.504	0.0	3.4799999999999995
21-10-05 04:20	-1	0.26399999999999996	3.168	0.43200000000000005
21-10-05 04:30	-1	3.6480000000000006	0.0	1.464
21-10-05 04:40	-1	2.7359999999999998	3.7439999999999998	0.336
21-10-05 04:50	-1	4.272	1.512	2.3520000000000003
21-10-05 05:00	-1	2.592	0.264	1.464
21-10-05 05:10	-1	1.56	3.168	0.0
21-10-05 05:20	-1	0.504	0.43200000000000005	1.1760000000000002
21-10-05 05:30	-1	0.9120000000000001	4.92	2.7359999999999998
21-10-05 05:40	-1	0.0	6.4079999999999995	3.504
21-10-05 05:50	-1	3.096	0.792	0.768
21-10-05 06:00	-1	0.0	1.3439999999999999	0.9359999999999999
21-10-05 06:10	-1	0.288	2.088	2.232
21-10-05 06:20	-1	2.352	1.248	0.144
21-10-05 06:30	-1	2.2079999999999997	0.0	0.288
21-10-05 06:40	-1	0.0	0.0	0.0
21-10-05 06:50	-1	0.0	0.504	0.0
21-10-05 07:00	0	0.0	0.0	0.0
21-10-05 07:10	0	0.0	0.0	0.0
21-10-05 07:20	0	0.0	0.0	0.0
21-10-05 07:30	0	0.0	0.144	0.0
21-10-05 07:40	0	0.0	0.0	0.0
21-10-05 07:50	0	0.0	0.0	0.0
21-10-05 08:00	0	0.0	0.0	0.0
21-10-05 08:10	0	0.0	0.0	0.0
21-10-05 08:20	0	0.0	0.0	0.0
21-10-05 08:30	0	0.0	0.0	0.0
21-10-05 08:40	0	0.0	0.0	0.0
21-10-05 08:50	0	0.0	0.0	0.0
21-10-05 09:00	0	0.0	0.0	0.0
21-10-05 09:10	0	0.0	0.0	0.0
21-10-05 09:20	0	0.12	0.0	0.0
21-10-05 09:30	0	0.0	0.0	0.0
21-10-05 09:40	0	0.192	0.312	0.12
21-10-05 09:50	0	0.0	0.0	0.0
21-10-05 10:00	0	0.0	0.0	0.0
21-10-05 10:10	0	0.744	0.48	0.5519999999999999
21-10-05 10:20	0	2.0160000000000005	0.24	7.776000000000001
21-10-05 10:30	0	1.752	0.528	1.512
21-10-05 10:40	0	0.144	0.21600000000000003	0.576
21-10-05 10:50	0	1.464	0.192	0.40800000000000003
21-10-05 11:00	0	0.0	4.128	1.176
21-10-05 11:10	0	0.0	2.2079999999999997	0.336
21-10-05 11:20	0	0.24	0.0	4.08
21-10-05 11:30	0	1.416	0.0	0.048
21-10-05 11:40	0	0.0	0.0	0.0
21-10-05 11:50	0	0.0	0.0	0.0
21-10-05 12:00	0	0.0	0.0	0.0
21-10-05 12:10	0	0.0	0.0	0.0
21-10-05 12:20	0	0.0	0.0	0.0
21-10-05 12:30	0	0.0	0.0	0.0
21-10-05 12:40	0	0.0	0.072	0.6
21-10-05 12:50	0	0.0	0.0	0.0
21-10-05 13:00	0	0.0	0.0	0.0
21-10-05 13:10	0	0.0	0.0	0.264
21-10-05 13:20	0	0.0	0.0	0.0
21-10-05 13:30	0	0.0	0.0	0.0
21-10-05 13:40	0	0.0	0.0	0.0
21-10-05 13:50	0	0.0	0.0	0.0
21-10-05 14:00	0	0.0	0.0	0.0
21-10-05 14:10	0	0.0	0.0	0.0
21-10-05 14:20	0	0.0	0.0	0.0
21-10-05 14:30	0	0.0	0.0	0.0
21-10-05 14:40	0	0.0	0.0	0.0
21-10-05 14:50	0	0.0	0.12	0.0
21-10-05 15:00	0	0.0	0.0	0.0
21-10-05 15:10	0	0.0	0.0	0.0
21-10-05 15:20	0	0.0	0.0	0.0
21-10-05 15:30	0	0.0	0.0	0.0
21-10-05 15:40	0	0.0	2.616	0.0
21-10-05 15:50	0	0.9119999999999999	0.0	0.0
21-10-05 16:00	0	0.0	0.0	0.0
21-10-05 16:10	0	0.0	0.0	0.0
21-10-05 16:20	0	0.0	0.0	0.0
21-10-05 16:30	0	0.0	0.0	0.0
21-10-05 16:40	0	0.0	0.0	0.0
21-10-05 16:50	0	0.0	0.0	0.0
21-10-05 17:00	0	0.0	0.0	0.0
21-10-05 17:10	0	0.0	0.0	0.0
21-10-05 17:20	0	0.0	8.687999999999999	0.096
21-10-05 17:30	0	0.0	0.72	0.0
21-10-05 17:40	0	0.0	0.0	0.0
21-10-05 17:50	0	0.624	0.0	4.728
21-10-05 18:00	0	1.08	0.0	0.0
21-10-05 18:10	0	0.0	1.1760000000000002	1.128
21-10-05 18:20	0	0.0	0.0	1.488
21-10-05 18:30	0	0.0	0.0	0.0
21-10-05 18:40	0	0.0	0.0	0.0
21-10-05 18:50	0	0.0	0.144	0.0
21-10-05 19:00	0	0.0	0.96	0.0
21-10-05 19:10	0	0.0	0.0	0.0
21-10-05 19:20	0	3.2879999999999994	0.024	1.464
21-10-05 19:30	0	3.504	3.696	0.0
21-10-05 19:40	0	1.536	0.0	0.0
21-10-05 19:50	0	1.752	0.0	0.0
21-10-05 20:00	0	0.0	0.096	0.0
21-10-05 20:10	0	10.56	0.0	0.0
21-10-05 20:20	0	2.712	0.0	0.0
21-10-05 20:30	0	0.0	0.0	0.0
21-10-05 20:40	0	0.0	0.0	0.33599999999999997
21-10-05 20:50	0	1.2	0.0	0.0
21-10-05 21:00	0	9.336	0.624	0.0
21-10-05 21:10	0	0.0	0.696	0.0
21-10-05 21:20	0	4.032	0.072	0.12
21-10-05 21:30	0	0.0	0.0	11.352
21-10-05 21:40	0	0.48	0.0	0.48
21-10-05 21:50	0	0.0	0.0	0.0
21-10-05 22:00	0	0.0	1.224	0.0
21-10-05 22:10	0	0.0	0.0	10.104000000000001
21-10-05 22:20	0	1.512	0.36	3.4560000000000004
21-10-05 22:30	0	1.8719999999999999	0.0	2.3760000000000003
21-10-05 22:40	0	1.464	0.0	2.232
21-10-05 22:50	0	4.896	0.288	3.2159999999999997
21-10-05 23:00	0	0.0	1.7280000000000002	0.0
21-10-05 23:10	0	0.0	0.72	0.0
21-10-05 23:20	0	2.6160000000000005	5.784000000000001	0.33599999999999997
21-10-05 23:30	0	2.232	0.0	6.215999999999999
21-10-05 23:40	0	0.0	1.7759999999999998	1.752
21-10-05 23:50	0	0.072	0.528	4.368
21-10-06 00:00	0	2.568	1.536	3.5520000000000005
21-10-06 00:10	0	10.032	0.16799999999999998	6.5760000000000005
21-10-06 00:20	0	8.016	0.744	1.536
21-10-06 00:30	0	4.848000000000001	3.336	1.248
21-10-06 00:40	0	0.0	0.504	3.144
21-10-06 00:50	0	3.336	0.648	7.703999999999999
21-10-06 01:00	0	0.16799999999999998	0.72	3.168
21-10-06 01:10	0	0.0	0.288	1.008
21-10-06 01:20	0	0.072	10.992	2.784
21-10-06 01:30	0	0.0	0.0	1.7280000000000002
21-10-06 01:40	0	0.0	0.43200000000000005	7.824000000000001
21-10-06 01:50	0	0.0	0.552	1.56
21-10-06 02:00	0	0.288	0.0	0.0
21-10-06 02:10	0	0.16799999999999998	0.0	6.048
21-10-06 02:20	0	0.0	0.0	2.112
21-10-06 02:30	0	9.120000000000001	0.0	0.0
21-10-06 02:40	0	15.336000000000002	0.0	0.0
21-10-06 02:50	0	0.0	0.0	0.0
21-10-06 03:00	0	0.0	0.0	0.0
21-10-06 03:10	0	0.0	0.0	0.0
21-10-06 03:20	0	0.0	0.0	0.0
21-10-06 03:30	0	0.45600000000000007	0.0	3.4560000000000004
21-10-06 03:40	0	4.2	0.0	0.8400000000000001
21-10-06 03:50	0	3.3120000000000003	5.087999999999999	2.856
21-10-06 04:00	0	1.2719999999999998	0.624	7.2
21-10-06 04:10	0	1.152	0.312	0.0
21-10-06 04:20	0	2.256	1.584	1.44
21-10-06 04:30	0	3.9840000000000004	2.5439999999999996	0.43200000000000005
21-10-06 04:40	0	2.52	0.48	3.4799999999999995
21-10-06 04:50	0	0.0	1.6800000000000002	0.0
21-10-06 05:00	0	2.352	0.12	3.6960000000000006
21-10-06 05:10	0	5.088	0.576	3.8880000000000003
21-10-06 05:20	0	1.416	17.184	0.144
21-10-06 05:30	0	0.552	3.504	8.495999999999999
21-10-06 05:40	0	0.0	11.040000000000001	2.448
21-10-06 05:50	0	0.0	1.008	8.616
21-10-06 06:00	0	0.24	0.144	0.984
21-10-06 06:10	0	0.6719999999999999	2.4240000000000004	7.008
21-10-06 06:20	0	8.544	0.072	5.5920000000000005
21-10-06 06:30	0	10.2	0.0	0.264
21-10-06 06:40	0	0.0	0.0	0.16799999999999998
21-10-06 06:50	0	0.0	0.0	0.0
21-10-06 07:00	1	0.0	0.0	0.0
21-10-06 07:10	1	0.0	0.0	0.0
21-10-06 07:20	1	0.0	0.0	0.0
21-10-06 07:30	1	0.0	0.144	0.144
21-10-06 07:40	1	0.0	0.0	0.0
21-10-06 07:50	1	0.0	0.0	0.0
21-10-06 08:00	1	0.0	0.0	0.0
21-10-06 08:10	1	0.0	0.0	0.0
21-10-06 08:20	1	0.0	0.0	0.0
21-10-06 08:30	1	0.0	0.0	0.0
21-10-06 08:40	1	0.0	0.0	0.0
21-10-06 08:50	1	0.0	0.0	0.0
21-10-06 09:00	1	0.0	0.0	0.0
21-10-06 09:10	1	0.0	0.0	0.0
21-10-06 09:20	1	0.0	0.0	0.0
21-10-06 09:30	1	0.0	0.8880000000000001	0.33599999999999997
21-10-06 09:40	1	3.7920000000000003	1.488	1.08
21-10-06 09:50	1	0.0	0.072	0.0
21-10-06 10:00	1	0.504	1.92	7.008
21-10-06 10:10	1	4.032	0.96	1.032
21-10-06 10:20	1	1.464	0.0	6.480000000000001
21-10-06 10:30	1	0.984	2.472	1.032
21-10-06 10:40	1	0.26399999999999996	2.04	2.04
21-10-06 10:50	1	1.8	0.0	4.632
21-10-06 11:00	1	1.2	0.0	0.0
21-10-06 11:10	1	0.0	1.7280000000000002	2.448
21-10-06 11:20	1	0.0	0.0	0.0
21-10-06 11:30	1	0.0	0.0	1.512
21-10-06 11:40	1	0.0	0.0	15.024000000000001
21-10-06 11:50	1	0.0	0.0	0.0
21-10-06 12:00	1	0.0	0.0	0.0
21-10-06 12:10	1	0.0	0.0	0.0
21-10-06 12:20	1	0.0	0.0	0.0
21-10-06 12:30	1	0.0	0.0	0.0
21-10-06 12:40	1	0.0	0.0	0.0
21-10-06 12:50	1	0.0	0.0	0.0
21-10-06 13:00	1	0.0	0.0	0.0
21-10-06 13:10	1	0.0	0.0	0.0
21-10-06 13:20	1	0.0	0.0	0.0
21-10-06 13:30	1	0.0	0.0	0.072
21-10-06 13:40	1	8.256	3.6719999999999997	3.3600000000000003
21-10-06 13:50	1	0.12	0.0	1.512
21-10-06 14:00	1	0.0	0.0	0.0
21-10-06 14:10	1	0.0	0.0	0.0
21-10-06 14:20	1	0.0	0.0	0.0
21-10-06 14:30	1	0.0	0.0	0.288
21-10-06 14:40	1	0.0	0.0	0.0
21-10-06 14:50	1	0.0	0.024	0.0
21-10-06 15:00	1	0.0	0.0	0.0
21-10-06 15:10	1	0.0	0.0	0.0
21-10-06 15:20	1	0.0	0.0	0.0
21-10-06 15:30	1	0.48	0.0	0.504
21-10-06 15:40	1	6.984	0.024	10.488
21-10-06 15:50	1	0.0	0.0	0.0
21-10-06 16:00	1	0.0	0.0	0.0
21-10-06 16:10	1	0.0	0.0	0.0
21-10-06 16:20	1	0.0	0.144	10.464
21-10-06 16:30	1	0.0	0.0	0.0
21-10-06 16:40	1	0.0	0.0	0.0
21-10-06 16:50	1	0.288	1.3199999999999998	0.0
21-10-06 17:00	1	0.0	0.0	2.064
21-10-06 17:10	1	0.0	0.0	1.704
21-10-06 17:20	1	0.0	0.0	0.0
21-10-06 17:30	1	0.0	0.0	0.0
21-10-06 17:40	1	0.0	0.0	0.0
21-10-06 17:50	1	0.0	0.16799999999999998	5.184
21-10-06 18:00	1	0.0	12.888	0.0
21-10-06 18:10	1	0.0	0.0	0.0
21-10-06 18:20	1	0.0	0.0	0.0
21-10-06 18:30	1	0.0	0.0	0.0
21-10-06 18:40	1	27.024	0.0	0.0
21-10-06 18:50	1	12.072	0.8880000000000001	0.0
21-10-06 19:00	1	0.0	0.0	0.0
21-10-06 19:10	1	0.0	2.04	0.0
21-10-06 19:20	1	0.0	0.0	0.0
21-10-06 19:30	1	0.0	3.7439999999999998	0.4800000000000001
21-10-06 19:40	1	0.0	2.232	2.3520000000000003
21-10-06 19:50	1	0.0	0.0	0.0
21-10-06 20:00	1	0.0	0.0	0.0
21-10-06 20:10	1	0.0	0.26399999999999996	0.0
21-10-06 20:20	1	0.0	1.32	0.0
21-10-06 20:30	1	0.696	0.0	0.504
21-10-06 20:40	1	0.0	0.0	1.608
21-10-06 20:50	1	0.0	2.88	1.512
21-10-06 21:00	1	0.0	0.0	3.5759999999999996
21-10-06 21:10	1	1.8	0.9120000000000001	0.0
21-10-06 21:20	1	2.712	0.336	0.0
21-10-06 21:30	1	3.024	2.016	6.984
21-10-06 21:40	1	0.0	0.0	0.528
21-10-06 21:50	1	0.0	0.16799999999999998	0.0
21-10-06 22:00	1	3.936	0.96	0.0
21-10-06 22:10	1	0.40800000000000003	0.0	0.048
21-10-06 22:20	1	1.968	0.0	0.0
21-10-06 22:30	1	4.872	0.12	0.0
21-10-06 22:40	1	0.504	0.0	0.8400000000000001
21-10-06 22:50	1	0.0	2.8080000000000003	2.28
21-10-06 23:00	1	0.0	3.12	0.0
21-10-06 23:10	1	2.5439999999999996	0.288	7.176
21-10-06 23:20	1	1.56	0.36	3.1439999999999997
21-10-06 23:30	1	2.6399999999999997	0.096	0.096
21-10-06 23:40	1	0.6719999999999999	0.696	0.0
21-10-06 23:50	1	1.488	1.2	0.288
21-10-07 00:00	1	1.032	1.584	0.9360000000000002
21-10-07 00:10	1	0.6719999999999999	5.904000000000001	1.2
21-10-07 00:20	1	0.24	0.0	5.592
21-10-07 00:30	1	0.192	5.328	0.288
21-10-07 00:40	1	4.368	6.792	1.7280000000000002
21-10-07 00:50	1	0.384	0.43200000000000005	8.112
21-10-07 01:00	1	2.6399999999999997	1.6800000000000002	5.4479999999999995
21-10-07 01:10	1	0.0	0.0	1.032
21-10-07 01:20	1	0.024	0.0	1.56
21-10-07 01:30	1	3.2880000000000003	2.712	3.3840000000000003
21-10-07 01:40	1	2.7359999999999998	2.8080000000000003	0.0
21-10-07 01:50	1	1.8	0.528	0.024
21-10-07 02:00	1	2.112	0.0	0.0
21-10-07 02:10	1	1.032	0.072	0.0
21-10-07 02:20	1	0.0	0.0	0.0
21-10-07 02:30	1	0.0	0.0	0.0
21-10-07 02:40	1	0.0	0.0	0.0
21-10-07 02:50	1	0.0	0.0	0.0
21-10-07 03:00	1	0.0	0.40800000000000003	0.0
21-10-07 03:10	1	0.0	1.464	16.416000000000004
21-10-07 03:20	1	0.144	0.0	3.12
21-10-07 03:30	1	4.728	0.0	0.0
21-10-07 03:40	1	1.608	0.0	0.0
21-10-07 03:50	1	0.0	0.0	0.0
21-10-07 04:00	1	0.0	0.0	1.968
21-10-07 04:10	1	0.0	0.8880000000000001	0.312
21-10-07 04:20	1	8.879999999999999	3.216	0.288
21-10-07 04:30	1	0.0	0.552	16.056
21-10-07 04:40	1	0.024	0.16799999999999998	0.48
21-10-07 04:50	1	1.584	0.8880000000000001	0.0
21-10-07 05:00	1	4.68	0.0	0.768
21-10-07 05:10	1	1.6320000000000001	1.44	2.3280000000000003
21-10-07 05:20	1	0.45600000000000007	0.0	14.687999999999999
21-10-07 05:30	1	0.096	5.04	0.144
21-10-07 05:40	1	1.152	1.1280000000000001	1.9440000000000002
21-10-07 05:50	1	2.76	0.0	13.896
21-10-07 06:00	1	8.688	1.656	0.744
21-10-07 06:10	1	6.4079999999999995	2.304	0.43200000000000005
21-10-07 06:20	1	0.45599999999999996	4.008	0.0
21-10-07 06:30	1	0.0	0.696	0.0
21-10-07 06:40	1	0.0	1.128	1.9920000000000002
21-10-07 06:50	1	0.0	0.384	0.33599999999999997
21-10-07 07:00	2	0.0	0.0	0.0
21-10-07 07:10	2	0.0	0.0	0.0
21-10-07 07:20	2	0.0	0.0	0.0
21-10-07 07:30	2	0.0	0.0	0.0
21-10-07 07:40	2	0.0	0.072	0.0
21-10-07 07:50	2	0.0	0.0	0.0
21-10-07 08:00	2	0.0	0.0	0.0
21-10-07 08:10	2	0.0	0.0	0.0
21-10-07 08:20	2	0.0	0.0	0.0
21-10-07 08:30	2	0.0	0.0	0.0
21-10-07 08:40	2	0.0	0.0	0.0
21-10-07 08:50	2	0.0	0.0	0.0
21-10-07 09:00	2	not_recorded	not_recorded	not_recorded
21-10-07 09:10	2	not_recorded	not_recorded	not_recorded
21-10-07 09:20	2	not_recorded	not_recorded	not_recorded
21-10-07 09:30	2	not_recorded	not_recorded	not_recorded
21-10-07 09:40	2	not_recorded	not_recorded	not_recorded
21-10-07 09:50	2	not_recorded	not_recorded	not_recorded
21-10-07 10:00	2	not_recorded	not_recorded	not_recorded
21-10-07 10:10	2	not_recorded	not_recorded	not_recorded
21-10-07 10:20	2	not_recorded	not_recorded	not_recorded
21-10-07 10:30	2	not_recorded	not_recorded	not_recorded
21-10-07 10:40	2	not_recorded	not_recorded	not_recorded
21-10-07 10:50	2	not_recorded	not_recorded	not_recorded
21-10-07 11:00	2	not_recorded	not_recorded	not_recorded
21-10-07 11:10	2	not_recorded	not_recorded	not_recorded
21-10-07 11:20	2	not_recorded	not_recorded	not_recorded
21-10-07 11:30	2	not_recorded	not_recorded	not_recorded
21-10-07 11:40	2	not_recorded	not_recorded	not_recorded
21-10-07 11:50	2	not_recorded	not_recorded	not_recorded
21-10-07 12:00	2	not_recorded	not_recorded	not_recorded
21-10-07 12:10	2	not_recorded	not_recorded	not_recorded
21-10-07 12:20	2	not_recorded	not_recorded	not_recorded
21-10-07 12:30	2	not_recorded	not_recorded	not_recorded
21-10-07 12:40	2	not_recorded	not_recorded	not_recorded
21-10-07 12:50	2	not_recorded	not_recorded	not_recorded
21-10-07 13:00	2	not_recorded	not_recorded	not_recorded
21-10-07 13:10	2	not_recorded	not_recorded	not_recorded
21-10-07 13:20	2	not_recorded	not_recorded	not_recorded
21-10-07 13:30	2	not_recorded	not_recorded	not_recorded
21-10-07 13:40	2	not_recorded	not_recorded	not_recorded
21-10-07 13:50	2	not_recorded	not_recorded	not_recorded
21-10-07 14:00	2	not_recorded	not_recorded	not_recorded
21-10-07 14:10	2	not_recorded	not_recorded	not_recorded
21-10-07 14:20	2	not_recorded	not_recorded	not_recorded
21-10-07 14:30	2	not_recorded	not_recorded	not_recorded
21-10-07 14:40	2	not_recorded	not_recorded	not_recorded
21-10-07 14:50	2	not_recorded	not_recorded	not_recorded
21-10-07 15:00	2	not_recorded	not_recorded	not_recorded
21-10-07 15:10	2	not_recorded	not_recorded	not_recorded
21-10-07 15:20	2	not_recorded	not_recorded	not_recorded
21-10-07 15:30	2	not_recorded	not_recorded	not_recorded
21-10-07 15:40	2	not_recorded	not_recorded	not_recorded
21-10-07 15:50	2	not_recorded	not_recorded	not_recorded
21-10-07 16:00	2	not_recorded	not_recorded	not_recorded
21-10-07 16:10	2	not_recorded	not_recorded	not_recorded
21-10-07 16:20	2	not_recorded	not_recorded	not_recorded
21-10-07 16:30	2	not_recorded	not_recorded	not_recorded
21-10-07 16:40	2	not_recorded	not_recorded	not_recorded
21-10-07 16:50	2	not_recorded	not_recorded	not_recorded
21-10-07 17:00	2	not_recorded	not_recorded	not_recorded
21-10-07 17:10	2	not_recorded	not_recorded	not_recorded
21-10-07 17:20	2	not_recorded	not_recorded	not_recorded
21-10-07 17:30	2	not_recorded	not_recorded	not_recorded
21-10-07 17:40	2	not_recorded	not_recorded	not_recorded
21-10-07 17:50	2	not_recorded	not_recorded	not_recorded
21-10-07 18:00	2	not_recorded	not_recorded	not_recorded
21-10-07 18:10	2	not_recorded	not_recorded	not_recorded
21-10-07 18:20	2	not_recorded	not_recorded	not_recorded
21-10-07 18:30	2	not_recorded	not_recorded	not_recorded
21-10-07 18:40	2	not_recorded	not_recorded	not_recorded
21-10-07 18:50	2	not_recorded	not_recorded	not_recorded
21-10-07 19:00	2	not_recorded	not_recorded	not_recorded
21-10-07 19:10	2	not_recorded	not_recorded	not_recorded
21-10-07 19:20	2	not_recorded	not_recorded	not_recorded
21-10-07 19:30	2	not_recorded	not_recorded	not_recorded
21-10-07 19:40	2	not_recorded	not_recorded	not_recorded
21-10-07 19:50	2	not_recorded	not_recorded	not_recorded
21-10-07 20:00	2	not_recorded	not_recorded	not_recorded
21-10-07 20:10	2	not_recorded	not_recorded	not_recorded
21-10-07 20:20	2	not_recorded	not_recorded	not_recorded
21-10-07 20:30	2	not_recorded	not_recorded	not_recorded
21-10-07 20:40	2	not_recorded	not_recorded	not_recorded
21-10-07 20:50	2	not_recorded	not_recorded	not_recorded
21-10-07 21:00	2	not_recorded	not_recorded	not_recorded
21-10-07 21:10	2	not_recorded	not_recorded	not_recorded
21-10-07 21:20	2	not_recorded	not_recorded	not_recorded
21-10-07 21:30	2	not_recorded	not_recorded	not_recorded
21-10-07 21:40	2	not_recorded	not_recorded	not_recorded
21-10-07 21:50	2	not_recorded	not_recorded	not_recorded
21-10-07 22:00	2	not_recorded	not_recorded	not_recorded
21-10-07 22:10	2	not_recorded	not_recorded	not_recorded
21-10-07 22:20	2	not_recorded	not_recorded	not_recorded
21-10-07 22:30	2	not_recorded	not_recorded	not_recorded
21-10-07 22:40	2	not_recorded	not_recorded	not_recorded
21-10-07 22:50	2	not_recorded	not_recorded	not_recorded
21-10-07 23:00	2	not_recorded	not_recorded	not_recorded
21-10-07 23:10	2	not_recorded	not_recorded	not_recorded
21-10-07 23:20	2	not_recorded	not_recorded	not_recorded
21-10-07 23:30	2	not_recorded	not_recorded	not_recorded
21-10-07 23:40	2	not_recorded	not_recorded	not_recorded
21-10-07 23:50	2	not_recorded	not_recorded	not_recorded
21-10-08 00:00	2	not_recorded	not_recorded	not_recorded
21-10-08 00:10	2	not_recorded	not_recorded	not_recorded
21-10-08 00:20	2	not_recorded	not_recorded	not_recorded
21-10-08 00:30	2	not_recorded	not_recorded	not_recorded
21-10-08 00:40	2	not_recorded	not_recorded	not_recorded
21-10-08 00:50	2	not_recorded	not_recorded	not_recorded
21-10-08 01:00	2	not_recorded	not_recorded	not_recorded
21-10-08 01:10	2	not_recorded	not_recorded	not_recorded
21-10-08 01:20	2	not_recorded	not_recorded	not_recorded
21-10-08 01:30	2	not_recorded	not_recorded	not_recorded
21-10-08 01:40	2	not_recorded	not_recorded	not_recorded
21-10-08 01:50	2	not_recorded	not_recorded	not_recorded
21-10-08 02:00	2	not_recorded	not_recorded	not_recorded
21-10-08 02:10	2	not_recorded	not_recorded	not_recorded
21-10-08 02:20	2	not_recorded	not_recorded	not_recorded
21-10-08 02:30	2	not_recorded	not_recorded	not_recorded
21-10-08 02:40	2	not_recorded	not_recorded	not_recorded
21-10-08 02:50	2	not_recorded	not_recorded	not_recorded
21-10-08 03:00	2	not_recorded	not_recorded	not_recorded
21-10-08 03:10	2	not_recorded	not_recorded	not_recorded
21-10-08 03:20	2	not_recorded	not_recorded	not_recorded
21-10-08 03:30	2	not_recorded	not_recorded	not_recorded
21-10-08 03:40	2	not_recorded	not_recorded	not_recorded
21-10-08 03:50	2	not_recorded	not_recorded	not_recorded
21-10-08 04:00	2	not_recorded	not_recorded	not_recorded
21-10-08 04:10	2	not_recorded	not_recorded	not_recorded
21-10-08 04:20	2	not_recorded	not_recorded	not_recorded
21-10-08 04:30	2	not_recorded	not_recorded	not_recorded
21-10-08 04:40	2	not_recorded	not_recorded	not_recorded
21-10-08 04:50	2	not_recorded	not_recorded	not_recorded
21-10-08 05:00	2	not_recorded	not_recorded	not_recorded
21-10-08 05:10	2	not_recorded	not_recorded	not_recorded
21-10-08 05:20	2	not_recorded	not_recorded	not_recorded
21-10-08 05:30	2	not_recorded	not_recorded	not_recorded
21-10-08 05:40	2	not_recorded	not_recorded	not_recorded
21-10-08 05:50	2	not_recorded	not_recorded	not_recorded
21-10-08 06:00	2	not_recorded	not_recorded	not_recorded
21-10-08 06:10	2	not_recorded	not_recorded	not_recorded
21-10-08 06:20	2	not_recorded	not_recorded	not_recorded
21-10-08 06:30	2	not_recorded	not_recorded	not_recorded
21-10-08 06:40	2	not_recorded	not_recorded	not_recorded
21-10-08 06:50	2	not_recorded	not_recorded	not_recorded
