# Supplementary material for: Rodent home cage monitoring for preclinical safety pharmacology assessment: results of a multi-company validation evaluating nonclinical and clinical data from three compounds
Source: Front Toxicol. 2025 Nov 5;7:1655330. doi: 10.3389/ftox.2025.1655330 (PMC12626872; doi:10.3389/ftox.2025.1655330)
Supplement: Supplementary file 1 [file DataSheet1.zip › AZ/AZ_Rearing_028_Cage-1.csv]

timestamp	day_index	985141003627884	985141003627885	985141003627886
21-10-01 07:00	-4	not_recorded	not_recorded	not_recorded
21-10-01 07:10	-4	not_recorded	not_recorded	not_recorded
21-10-01 07:20	-4	not_recorded	not_recorded	not_recorded
21-10-01 07:30	-4	not_recorded	not_recorded	not_recorded
21-10-01 07:40	-4	not_recorded	not_recorded	not_recorded
21-10-01 07:50	-4	not_recorded	not_recorded	not_recorded
21-10-01 08:00	-4	not_recorded	not_recorded	not_recorded
21-10-01 08:10	-4	not_recorded	not_recorded	not_recorded
21-10-01 08:20	-4	not_recorded	not_recorded	not_recorded
21-10-01 08:30	-4	not_recorded	not_recorded	not_recorded
21-10-01 08:40	-4	not_recorded	not_recorded	not_recorded
21-10-01 08:50	-4	not_recorded	not_recorded	not_recorded
21-10-01 09:00	-4	not_recorded	not_recorded	not_recorded
21-10-01 09:10	-4	not_recorded	not_recorded	not_recorded
21-10-01 09:20	-4	not_recorded	not_recorded	not_recorded
21-10-01 09:30	-4	not_recorded	not_recorded	not_recorded
21-10-01 09:40	-4	not_recorded	not_recorded	not_recorded
21-10-01 09:50	-4	0.0	0.0	0.0
21-10-01 10:00	-4	4.811999999999999	9.384	5.5840000000000005
21-10-01 10:10	-4	5.588	5.220000000000001	7.056
21-10-01 10:20	-4	0.0	0.008	2.7800000000000002
21-10-01 10:30	-4	0.0	0.0	0.23199999999999998
21-10-01 10:40	-4	0.0	0.0	0.0
21-10-01 10:50	-4	0.0	0.0	0.0
21-10-01 11:00	-4	0.316	0.0	0.0
21-10-01 11:10	-4	0.0	0.0	0.0
21-10-01 11:20	-4	0.0	0.0	0.0
21-10-01 11:30	-4	0.0	0.0	0.0
21-10-01 11:40	-4	0.0	0.0	0.0
21-10-01 11:50	-4	0.0	0.0	0.0
21-10-01 12:00	-4	0.0	0.0	0.0
21-10-01 12:10	-4	0.0	0.0	0.0
21-10-01 12:20	-4	0.0	0.0	0.0
21-10-01 12:30	-4	0.0	0.0	0.0
21-10-01 12:40	-4	0.0	0.0	0.0
21-10-01 12:50	-4	1.472	0.0	0.736
21-10-01 13:00	-4	2.772	0.024	0.20400000000000001
21-10-01 13:10	-4	0.0	0.0	0.0
21-10-01 13:20	-4	0.0	0.0	0.22800000000000004
21-10-01 13:30	-4	0.0	0.0	0.0
21-10-01 13:40	-4	0.0	0.384	0.028000000000000004
21-10-01 13:50	-4	0.0	0.0	0.188
21-10-01 14:00	-4	0.0	0.0	0.0
21-10-01 14:10	-4	0.004	3.2439999999999998	0.484
21-10-01 14:20	-4	0.0	0.0	0.0
21-10-01 14:30	-4	0.0	0.0	0.0
21-10-01 14:40	-4	0.0	0.332	0.388
21-10-01 14:50	-4	0.0	0.0	0.0
21-10-01 15:00	-4	0.38	0.02	0.0
21-10-01 15:10	-4	0.0	1.544	0.8800000000000001
21-10-01 15:20	-4	2.976	0.8480000000000001	0.15200000000000002
21-10-01 15:30	-4	0.1	0.0	0.0
21-10-01 15:40	-4	0.0	0.0	0.0
21-10-01 15:50	-4	0.0	0.0	0.0
21-10-01 16:00	-4	0.0	0.0	0.0
21-10-01 16:10	-4	0.0	0.0	0.0
21-10-01 16:20	-4	0.0	0.0	0.0
21-10-01 16:30	-4	0.0	0.0	0.0
21-10-01 16:40	-4	0.0	0.0	0.0
21-10-01 16:50	-4	0.0	0.0	0.0
21-10-01 17:00	-4	0.0	0.0	0.0
21-10-01 17:10	-4	0.0	0.0	0.0
21-10-01 17:20	-4	0.072	1.096	0.724
21-10-01 17:30	-4	0.12400000000000003	2.52	1.58
21-10-01 17:40	-4	0.14	3.6439999999999997	0.0
21-10-01 17:50	-4	0.0	1.972	0.0
21-10-01 18:00	-4	0.004	0.264	0.0
21-10-01 18:10	-4	0.0	0.0	0.0
21-10-01 18:20	-4	0.0	0.0	0.0
21-10-01 18:30	-4	0.0	0.0	0.0
21-10-01 18:40	-4	0.0	0.0	0.0
21-10-01 18:50	-4	0.0	0.0	0.0
21-10-01 19:00	-4	0.0	0.0	0.0
21-10-01 19:10	-4	0.8	0.8280000000000001	0.34
21-10-01 19:20	-4	10.008	3.656	2.004
21-10-01 19:30	-4	2.7960000000000003	0.34800000000000003	1.884
21-10-01 19:40	-4	0.0	0.008	1.116
21-10-01 19:50	-4	0.024	0.148	0.784
21-10-01 20:00	-4	0.068	0.8400000000000001	0.02
21-10-01 20:10	-4	0.012	1.7439999999999998	0.008
21-10-01 20:20	-4	1.98	0.548	0.188
21-10-01 20:30	-4	1.272	1.184	0.11200000000000002
21-10-01 20:40	-4	0.0	0.0	0.0
21-10-01 20:50	-4	0.0	0.0	0.0
21-10-01 21:00	-4	0.092	0.008	0.64
21-10-01 21:10	-4	0.28	1.456	0.11200000000000002
21-10-01 21:20	-4	0.8320000000000001	0.6759999999999999	3.8280000000000003
21-10-01 21:30	-4	3.596	2.0160000000000005	2.008
21-10-01 21:40	-4	0.0	1.3279999999999998	0.45600000000000007
21-10-01 21:50	-4	12.716	0.8280000000000001	0.23200000000000004
21-10-01 22:00	-4	3.008	6.292	0.13199999999999998
21-10-01 22:10	-4	0.076	1.7239999999999998	0.144
21-10-01 22:20	-4	1.7120000000000002	0.268	0.42000000000000004
21-10-01 22:30	-4	0.236	1.6320000000000001	0.34
21-10-01 22:40	-4	0.8960000000000001	8.06	1.244
21-10-01 22:50	-4	2.04	0.184	2.952
21-10-01 23:00	-4	0.9120000000000001	2.152	0.9280000000000002
21-10-01 23:10	-4	7.640000000000001	2.1759999999999997	2.0
21-10-01 23:20	-4	5.496	8.028	1.176
21-10-01 23:30	-4	3.716	5.176	0.17200000000000001
21-10-01 23:40	-4	11.136	2.9	0.8480000000000001
21-10-01 23:50	-4	4.968	6.715999999999999	6.18
21-10-02 00:00	-4	0.932	0.016	0.11200000000000002
21-10-02 00:10	-4	4.3	3.464	1.8719999999999999
21-10-02 00:20	-4	5.664	5.816000000000001	1.208
21-10-02 00:30	-4	13.38	1.316	1.7440000000000002
21-10-02 00:40	-4	3.5040000000000004	7.9719999999999995	3.804
21-10-02 00:50	-4	0.792	0.0	2.156
21-10-02 01:00	-4	1.1400000000000001	4.628	3.8560000000000003
21-10-02 01:10	-4	0.128	0.728	2.2720000000000002
21-10-02 01:20	-4	0.492	0.032	3.5480000000000005
21-10-02 01:30	-4	0.4800000000000001	1.0959999999999999	5.704
21-10-02 01:40	-4	0.18	2.664	4.664
21-10-02 01:50	-4	3.056	1.036	3.056
21-10-02 02:00	-4	1.2600000000000002	2.712	3.024
21-10-02 02:10	-4	6.532000000000001	0.02	3.308
21-10-02 02:20	-4	3.908	1.052	0.40800000000000003
21-10-02 02:30	-4	1.064	0.384	0.9760000000000002
21-10-02 02:40	-4	2.152	4.8	5.476000000000001
21-10-02 02:50	-4	1.016	3.4239999999999995	1.064
21-10-02 03:00	-4	7.9159999999999995	1.716	6.9239999999999995
21-10-02 03:10	-4	3.4159999999999995	2.252	7.9159999999999995
21-10-02 03:20	-4	0.012	0.0	2.0160000000000005
21-10-02 03:30	-4	0.124	1.98	1.3800000000000001
21-10-02 03:40	-4	0.0	0.0	1.2120000000000002
21-10-02 03:50	-4	0.312	5.748	0.20400000000000001
21-10-02 04:00	-4	0.0	0.0	0.0
21-10-02 04:10	-4	0.0	0.0	0.0
21-10-02 04:20	-4	0.0	0.0	0.0
21-10-02 04:30	-4	0.0	0.0	0.0
21-10-02 04:40	-4	0.8039999999999999	1.04	0.008
21-10-02 04:50	-4	5.004	17.956	0.9120000000000001
21-10-02 05:00	-4	2.768	6.9799999999999995	0.088
21-10-02 05:10	-4	4.716	4.684	1.048
21-10-02 05:20	-4	2.1439999999999997	2.2680000000000002	3.004
21-10-02 05:30	-4	7.356	0.328	0.248
21-10-02 05:40	-4	5.544	3.932	0.012
21-10-02 05:50	-4	7.356	7.2	3.524
21-10-02 06:00	-4	4.404000000000001	7.780000000000001	3.5200000000000005
21-10-02 06:10	-4	0.668	3.22	0.596
21-10-02 06:20	-4	3.5480000000000005	1.272	4.864
21-10-02 06:30	-4	7.536	3.4440000000000004	1.936
21-10-02 06:40	-4	5.572	3.084	3.5200000000000005
21-10-02 06:50	-4	0.492	3.572	4.756
21-10-02 07:00	-3	6.268000000000001	3.2800000000000002	2.32
21-10-02 07:10	-3	0.0	0.704	0.08399999999999999
21-10-02 07:20	-3	0.0	6.748	8.176
21-10-02 07:30	-3	0.0	0.0	0.892
21-10-02 07:40	-3	0.02	0.148	1.5080000000000002
21-10-02 07:50	-3	0.0	0.0	0.0
21-10-02 08:00	-3	0.0	0.0	0.0
21-10-02 08:10	-3	0.372	0.0	0.012
21-10-02 08:20	-3	0.0	0.0	0.0
21-10-02 08:30	-3	0.0	0.0	0.0
21-10-02 08:40	-3	0.0	0.0	0.0
21-10-02 08:50	-3	0.008	0.0	0.0
21-10-02 09:00	-3	0.0	0.0	0.0
21-10-02 09:10	-3	0.0	0.0	0.0
21-10-02 09:20	-3	0.0	0.0	0.05600000000000001
21-10-02 09:30	-3	0.0	0.0	0.0
21-10-02 09:40	-3	0.0	0.0	0.0
21-10-02 09:50	-3	0.0	0.0	0.0
21-10-02 10:00	-3	0.0	0.0	0.0
21-10-02 10:10	-3	0.0	0.0	0.0
21-10-02 10:20	-3	0.0	1.984	0.152
21-10-02 10:30	-3	0.268	2.08	0.528
21-10-02 10:40	-3	0.0	0.0	0.0
21-10-02 10:50	-3	0.0	0.0	0.0
21-10-02 11:00	-3	0.10800000000000001	2.2079999999999997	0.0
21-10-02 11:10	-3	3.0479999999999996	4.76	0.084
21-10-02 11:20	-3	3.46	3.5440000000000005	3.0479999999999996
21-10-02 11:30	-3	0.496	0.012	0.21200000000000002
21-10-02 11:40	-3	0.136	0.036	0.0
21-10-02 11:50	-3	0.472	0.148	1.108
21-10-02 12:00	-3	0.0	0.0	0.0
21-10-02 12:10	-3	0.0	0.0	0.0
21-10-02 12:20	-3	0.0	0.0	0.0
21-10-02 12:30	-3	0.0	0.0	0.0
21-10-02 12:40	-3	0.0	0.0	0.0
21-10-02 12:50	-3	0.264	0.08399999999999999	0.0
21-10-02 13:00	-3	0.0	0.0	0.0
21-10-02 13:10	-3	0.0	0.0	0.016
21-10-02 13:20	-3	0.0	0.0	0.0
21-10-02 13:30	-3	0.0	0.0	0.0
21-10-02 13:40	-3	0.0	0.0	0.0
21-10-02 13:50	-3	0.0	0.0	0.0
21-10-02 14:00	-3	0.0	0.0	0.0
21-10-02 14:10	-3	0.0	0.0	0.0
21-10-02 14:20	-3	0.0	0.0	0.0
21-10-02 14:30	-3	0.0	0.33599999999999997	0.0
21-10-02 14:40	-3	0.0	0.0	0.0
21-10-02 14:50	-3	0.0	0.0	0.0
21-10-02 15:00	-3	0.0	0.0	0.0
21-10-02 15:10	-3	0.0	0.0	0.004
21-10-02 15:20	-3	0.0	0.0	0.0
21-10-02 15:30	-3	0.0	0.6	0.0
21-10-02 15:40	-3	0.0	0.0	0.0
21-10-02 15:50	-3	0.10400000000000001	1.3800000000000001	0.0
21-10-02 16:00	-3	1.1400000000000001	0.42000000000000004	0.596
21-10-02 16:10	-3	1.34	0.9760000000000002	0.152
21-10-02 16:20	-3	0.316	0.028000000000000004	0.11600000000000002
21-10-02 16:30	-3	0.0	0.0	0.0
21-10-02 16:40	-3	0.0	0.0	0.0
21-10-02 16:50	-3	0.0	0.0	0.0
21-10-02 17:00	-3	0.0	0.0	0.0
21-10-02 17:10	-3	0.0	0.0	0.148
21-10-02 17:20	-3	0.0	0.0	0.0
21-10-02 17:30	-3	0.0	0.0	0.0
21-10-02 17:40	-3	0.0	0.0	0.0
21-10-02 17:50	-3	0.132	0.20800000000000002	0.0
21-10-02 18:00	-3	0.016	0.004	0.0
21-10-02 18:10	-3	0.54	2.0	0.344
21-10-02 18:20	-3	0.048	0.0	0.0
21-10-02 18:30	-3	0.07200000000000001	0.6719999999999999	0.0
21-10-02 18:40	-3	0.004	0.24	0.04
21-10-02 18:50	-3	0.0	0.0	0.0
21-10-02 19:00	-3	0.0	0.472	0.172
21-10-02 19:10	-3	0.0	0.0	0.0
21-10-02 19:20	-3	0.008	0.02	0.008
21-10-02 19:30	-3	0.172	1.8039999999999998	1.02
21-10-02 19:40	-3	1.588	0.176	1.496
21-10-02 19:50	-3	7.476000000000001	2.592	2.3560000000000003
21-10-02 20:00	-3	1.9600000000000002	0.24	0.724
21-10-02 20:10	-3	0.0	0.0	0.0
21-10-02 20:20	-3	0.0	0.0	0.0
21-10-02 20:30	-3	0.0	0.004	0.0
21-10-02 20:40	-3	3.996	1.8199999999999998	4.736
21-10-02 20:50	-3	5.9799999999999995	3.5479999999999996	2.3560000000000003
21-10-02 21:00	-3	6.956	1.2520000000000002	0.704
21-10-02 21:10	-3	0.316	1.104	0.136
21-10-02 21:20	-3	0.576	0.196	0.032
21-10-02 21:30	-3	1.3679999999999999	3.6480000000000006	0.672
21-10-02 21:40	-3	0.6639999999999999	5.659999999999999	0.044
21-10-02 21:50	-3	0.4600000000000001	4.532	0.308
21-10-02 22:00	-3	2.008	5.532	2.412
21-10-02 22:10	-3	0.328	1.9200000000000004	0.512
21-10-02 22:20	-3	1.8	3.944	4.832
21-10-02 22:30	-3	4.3759999999999994	5.1240000000000006	0.304
21-10-02 22:40	-3	7.432	5.0	0.272
21-10-02 22:50	-3	6.456	10.0	0.836
21-10-02 23:00	-3	3.4879999999999995	7.140000000000001	0.932
21-10-02 23:10	-3	0.6519999999999999	2.244	1.168
21-10-02 23:20	-3	6.9719999999999995	7.848000000000001	7.392
21-10-02 23:30	-3	4.992	7.952000000000001	6.336
21-10-02 23:40	-3	6.444	6.667999999999999	3.22
21-10-02 23:50	-3	0.384	9.724	3.432
21-10-03 00:00	-3	11.168000000000001	3.344	2.312
21-10-03 00:10	-3	7.959999999999999	5.952	0.612
21-10-03 00:20	-3	4.396	5.4959999999999996	2.9840000000000004
21-10-03 00:30	-3	3.4480000000000004	0.41600000000000004	1.36
21-10-03 00:40	-3	11.736	2.712	4.432
21-10-03 00:50	-3	5.584	0.11200000000000002	7.944
21-10-03 01:00	-3	10.1	2.1879999999999997	0.164
21-10-03 01:10	-3	5.432	0.22799999999999998	2.612
21-10-03 01:20	-3	3.9959999999999996	0.8080000000000002	4.692
21-10-03 01:30	-3	2.6239999999999997	2.976	0.08
21-10-03 01:40	-3	1.444	1.244	1.488
21-10-03 01:50	-3	0.42400000000000004	0.556	0.908
21-10-03 02:00	-3	0.0	0.024	2.256
21-10-03 02:10	-3	0.124	0.012	1.6960000000000002
21-10-03 02:20	-3	1.244	3.336	8.112
21-10-03 02:30	-3	0.76	4.488	1.3439999999999999
21-10-03 02:40	-3	3.84	7.975999999999999	5.092
21-10-03 02:50	-3	1.42	4.792	0.5800000000000001
21-10-03 03:00	-3	4.144	3.3200000000000003	1.1
21-10-03 03:10	-3	1.6320000000000001	6.456	10.224
21-10-03 03:20	-3	3.8560000000000003	7.4159999999999995	2.9400000000000004
21-10-03 03:30	-3	2.336	1.7600000000000002	1.7719999999999998
21-10-03 03:40	-3	0.16799999999999998	0.0	0.064
21-10-03 03:50	-3	0.0	0.0	0.0
21-10-03 04:00	-3	0.016	0.0	0.0
21-10-03 04:10	-3	9.424	3.0160000000000005	0.064
21-10-03 04:20	-3	6.684	5.3	0.11600000000000002
21-10-03 04:30	-3	1.248	0.9799999999999999	0.42800000000000005
21-10-03 04:40	-3	5.452	0.496	0.072
21-10-03 04:50	-3	0.0	1.052	0.004
21-10-03 05:00	-3	3.476	1.044	1.8
21-10-03 05:10	-3	0.0	0.048	0.0
21-10-03 05:20	-3	1.032	1.764	0.56
21-10-03 05:30	-3	0.132	0.496	0.48
21-10-03 05:40	-3	2.168	0.9480000000000001	1.548
21-10-03 05:50	-3	7.4239999999999995	0.26799999999999996	9.956
21-10-03 06:00	-3	9.14	1.584	0.636
21-10-03 06:10	-3	3.776	0.004	0.648
21-10-03 06:20	-3	5.704000000000001	0.028000000000000004	0.368
21-10-03 06:30	-3	9.34	0.756	8.804
21-10-03 06:40	-3	2.32	0.004	7.720000000000001
21-10-03 06:50	-3	0.0	0.0	0.0
21-10-03 07:00	-2	0.0	0.0	0.156
21-10-03 07:10	-2	0.0	0.0	0.0
21-10-03 07:20	-2	2.776	4.5520000000000005	2.98
21-10-03 07:30	-2	0.0	0.0	0.0
21-10-03 07:40	-2	0.0	0.0	0.0
21-10-03 07:50	-2	0.0	0.0	0.0
21-10-03 08:00	-2	0.0	0.0	0.0
21-10-03 08:10	-2	0.0	0.0	0.0
21-10-03 08:20	-2	0.0	0.0	0.0
21-10-03 08:30	-2	0.0	0.0	0.0
21-10-03 08:40	-2	0.0	0.0	0.0
21-10-03 08:50	-2	0.0	0.0	0.0
21-10-03 09:00	-2	0.0	0.0	0.0
21-10-03 09:10	-2	0.8960000000000001	0.0	0.0
21-10-03 09:20	-2	0.0	0.0	0.0
21-10-03 09:30	-2	0.12	1.968	0.016
21-10-03 09:40	-2	0.0	1.0879999999999999	0.256
21-10-03 09:50	-2	0.9119999999999999	7.475999999999999	0.132
21-10-03 10:00	-2	0.8800000000000001	0.86	1.4360000000000002
21-10-03 10:10	-2	2.032	4.324	3.56
21-10-03 10:20	-2	0.072	0.0	1.452
21-10-03 10:30	-2	0.0	0.0	0.8240000000000001
21-10-03 10:40	-2	1.908	0.0	0.348
21-10-03 10:50	-2	0.0	0.0	0.0
21-10-03 11:00	-2	0.0	0.0	0.0
21-10-03 11:10	-2	0.12	1.1	0.144
21-10-03 11:20	-2	0.0	0.0	0.0
21-10-03 11:30	-2	0.0	0.0	0.0
21-10-03 11:40	-2	0.0	0.0	0.0
21-10-03 11:50	-2	0.0	0.0	0.0
21-10-03 12:00	-2	0.0	0.0	0.0
21-10-03 12:10	-2	0.0	0.0	0.0
21-10-03 12:20	-2	0.156	0.0	0.0
21-10-03 12:30	-2	0.8720000000000001	0.196	0.088
21-10-03 12:40	-2	0.548	0.0	0.34800000000000003
21-10-03 12:50	-2	0.0	0.0	0.0
21-10-03 13:00	-2	0.0	0.0	0.05600000000000001
21-10-03 13:10	-2	0.0	0.0	0.0
21-10-03 13:20	-2	0.0	0.0	0.0
21-10-03 13:30	-2	0.0	0.0	0.0
21-10-03 13:40	-2	0.0	0.0	0.0
21-10-03 13:50	-2	0.0	0.0	0.0
21-10-03 14:00	-2	0.044	0.068	0.0
21-10-03 14:10	-2	0.0	0.0	0.0
21-10-03 14:20	-2	0.0	0.0	0.0
21-10-03 14:30	-2	0.0	0.0	0.0
21-10-03 14:40	-2	0.0	0.0	0.0
21-10-03 14:50	-2	0.016	0.0	0.0
21-10-03 15:00	-2	0.0	0.004	0.0
21-10-03 15:10	-2	0.0	0.0	0.0
21-10-03 15:20	-2	0.012	0.0	0.0
21-10-03 15:30	-2	0.0	0.012	0.236
21-10-03 15:40	-2	0.0	0.0	0.0
21-10-03 15:50	-2	1.1920000000000002	3.34	0.42800000000000005
21-10-03 16:00	-2	0.38	0.0	0.0
21-10-03 16:10	-2	0.0	0.192	0.0
21-10-03 16:20	-2	0.0	0.0	0.284
21-10-03 16:30	-2	0.0	0.0	0.0
21-10-03 16:40	-2	0.0	0.0	0.0
21-10-03 16:50	-2	0.0	0.0	0.0
21-10-03 17:00	-2	0.0	0.0	0.0
21-10-03 17:10	-2	0.0	0.0	0.0
21-10-03 17:20	-2	0.968	0.524	0.036
21-10-03 17:30	-2	0.02	1.7120000000000002	0.008
21-10-03 17:40	-2	0.06	0.0	0.0
21-10-03 17:50	-2	0.0	0.0	0.0
21-10-03 18:00	-2	0.0	0.0	0.0
21-10-03 18:10	-2	0.0	0.0	0.0
21-10-03 18:20	-2	0.0	0.0	0.0
21-10-03 18:30	-2	0.588	0.136	0.0
21-10-03 18:40	-2	0.004	0.192	0.0
21-10-03 18:50	-2	0.0	0.02	0.0
21-10-03 19:00	-2	0.0	0.0	0.004
21-10-03 19:10	-2	0.9	0.52	0.944
21-10-03 19:20	-2	1.552	4.4399999999999995	4.432
21-10-03 19:30	-2	7.776000000000001	8.548	4.444
21-10-03 19:40	-2	0.064	0.764	0.004
21-10-03 19:50	-2	0.16	1.3760000000000001	0.316
21-10-03 20:00	-2	0.0	0.0	0.0
21-10-03 20:10	-2	0.0	3.5120000000000005	0.012
21-10-03 20:20	-2	0.012	1.216	0.0
21-10-03 20:30	-2	0.008	3.188	0.352
21-10-03 20:40	-2	1.86	0.18	0.264
21-10-03 20:50	-2	1.104	0.576	0.364
21-10-03 21:00	-2	0.0	0.0	0.0
21-10-03 21:10	-2	1.344	0.11200000000000002	0.16
21-10-03 21:20	-2	0.004	0.11599999999999999	0.11599999999999999
21-10-03 21:30	-2	0.72	1.1480000000000001	0.0
21-10-03 21:40	-2	0.72	0.08	0.0
21-10-03 21:50	-2	0.492	2.084	1.508
21-10-03 22:00	-2	1.7240000000000002	0.0	0.0
21-10-03 22:10	-2	3.304	5.991999999999999	4.136
21-10-03 22:20	-2	8.088000000000001	5.324	4.296
21-10-03 22:30	-2	2.916	4.452	0.276
21-10-03 22:40	-2	0.0	1.208	0.6519999999999999
21-10-03 22:50	-2	1.268	6.428	0.004
21-10-03 23:00	-2	2.068	1.592	0.064
21-10-03 23:10	-2	1.5719999999999998	5.14	2.848
21-10-03 23:20	-2	1.668	1.7	2.332
21-10-03 23:30	-2	2.232	4.88	2.8120000000000003
21-10-03 23:40	-2	4.428	1.3039999999999998	1.152
21-10-03 23:50	-2	5.704	1.524	0.968
21-10-04 00:00	-2	0.7	2.076	1.08
21-10-04 00:10	-2	7.359999999999999	1.572	1.1960000000000002
21-10-04 00:20	-2	10.104000000000001	0.4720000000000001	4.008
21-10-04 00:30	-2	5.76	0.088	1.572
21-10-04 00:40	-2	8.716	4.556	5.052
21-10-04 00:50	-2	12.02	15.592000000000002	1.0
21-10-04 01:00	-2	5.952	3.404	1.012
21-10-04 01:10	-2	2.692	0.628	0.236
21-10-04 01:20	-2	4.536	1.3880000000000001	2.016
21-10-04 01:30	-2	3.968	0.21200000000000002	4.46
21-10-04 01:40	-2	6.668000000000001	0.5840000000000001	4.864
21-10-04 01:50	-2	5.348000000000001	0.772	0.188
21-10-04 02:00	-2	0.0	0.008	0.0
21-10-04 02:10	-2	2.664	0.20800000000000002	2.3040000000000003
21-10-04 02:20	-2	0.5519999999999999	0.4	2.656
21-10-04 02:30	-2	0.344	0.096	1.8400000000000003
21-10-04 02:40	-2	3.08	0.0	6.836
21-10-04 02:50	-2	1.6280000000000001	0.028000000000000004	1.4280000000000002
21-10-04 03:00	-2	0.292	2.2079999999999997	10.036
21-10-04 03:10	-2	0.0	0.0	0.06000000000000001
21-10-04 03:20	-2	1.488	1.276	3.668
21-10-04 03:30	-2	5.78	6.715999999999999	9.988000000000001
21-10-04 03:40	-2	2.496	12.616	7.332000000000001
21-10-04 03:50	-2	6.1080000000000005	5.316	3.5520000000000005
21-10-04 04:00	-2	7.856	5.26	1.456
21-10-04 04:10	-2	2.164	0.004	0.9880000000000001
21-10-04 04:20	-2	0.44800000000000006	0.9800000000000001	1.1880000000000002
21-10-04 04:30	-2	0.908	5.096	1.7399999999999998
21-10-04 04:40	-2	0.12	6.432	1.8920000000000001
21-10-04 04:50	-2	0.0	0.0	0.0
21-10-04 05:00	-2	0.0	0.0	0.0
21-10-04 05:10	-2	1.472	3.268	2.196
21-10-04 05:20	-2	0.0	0.74	0.012
21-10-04 05:30	-2	0.736	6.4879999999999995	2.712
21-10-04 05:40	-2	0.176	4.651999999999999	8.052000000000001
21-10-04 05:50	-2	2.82	2.644	5.6160000000000005
21-10-04 06:00	-2	2.7600000000000002	0.124	6.267999999999999
21-10-04 06:10	-2	1.828	0.0	2.636
21-10-04 06:20	-2	2.8	1.084	0.8960000000000001
21-10-04 06:30	-2	6.628	5.24	3.28
21-10-04 06:40	-2	8.696	4.0840000000000005	3.4200000000000004
21-10-04 06:50	-2	0.016	3.4120000000000004	1.8399999999999999
21-10-04 07:00	-1	0.0	0.0	0.256
21-10-04 07:10	-1	0.0	0.0	0.072
21-10-04 07:20	-1	0.0	0.0	0.192
21-10-04 07:30	-1	1.076	1.064	0.22400000000000003
21-10-04 07:40	-1	1.8920000000000001	0.376	0.0
21-10-04 07:50	-1	0.0	0.0	0.0
21-10-04 08:00	-1	0.0	0.0	0.0
21-10-04 08:10	-1	0.0	0.0	0.0
21-10-04 08:20	-1	0.0	0.0	0.0
21-10-04 08:30	-1	0.0	0.0	0.0
21-10-04 08:40	-1	0.0	0.0	0.0
21-10-04 08:50	-1	0.0	0.0	0.0
21-10-04 09:00	-1	0.0	0.0	0.0
21-10-04 09:10	-1	0.0	0.0	0.0
21-10-04 09:20	-1	0.0	0.0	0.0
21-10-04 09:30	-1	0.0	0.0	0.0
21-10-04 09:40	-1	0.272	4.756	0.54
21-10-04 09:50	-1	0.184	0.9480000000000001	0.024
21-10-04 10:00	-1	0.10800000000000001	4.3	0.0
21-10-04 10:10	-1	0.008	6.236	0.8800000000000001
21-10-04 10:20	-1	0.0	0.0	0.0
21-10-04 10:30	-1	0.004	0.9440000000000002	0.044
21-10-04 10:40	-1	0.027999999999999997	0.064	0.172
21-10-04 10:50	-1	7.284000000000001	0.58	2.8200000000000003
21-10-04 11:00	-1	2.68	1.32	2.496
21-10-04 11:10	-1	8.332	4.596	1.1400000000000001
21-10-04 11:20	-1	2.112	3.96	11.948
21-10-04 11:30	-1	0.396	3.8600000000000003	1.6720000000000002
21-10-04 11:40	-1	0.008	1.376	5.38
21-10-04 11:50	-1	0.0	0.0	0.0
21-10-04 12:00	-1	0.0	0.0	0.0
21-10-04 12:10	-1	0.0	0.0	0.0
21-10-04 12:20	-1	0.0	0.0	0.0
21-10-04 12:30	-1	0.0	0.0	0.0
21-10-04 12:40	-1	0.0	0.0	0.0
21-10-04 12:50	-1	0.0	0.0	0.0
21-10-04 13:00	-1	0.0	0.6	0.0
21-10-04 13:10	-1	0.0	0.0	0.0
21-10-04 13:20	-1	0.0	0.0	0.0
21-10-04 13:30	-1	0.0	0.364	0.0
21-10-04 13:40	-1	0.0	0.0	0.0
21-10-04 13:50	-1	0.0	0.0	0.0
21-10-04 14:00	-1	0.172	0.664	2.1
21-10-04 14:10	-1	0.0	0.0	0.0
21-10-04 14:20	-1	0.42799999999999994	0.06	0.004
21-10-04 14:30	-1	0.0	0.0	0.0
21-10-04 14:40	-1	0.0	0.0	0.0
21-10-04 14:50	-1	6.9	4.648000000000001	2.944
21-10-04 15:00	-1	6.9879999999999995	8.443999999999999	5.164
21-10-04 15:10	-1	0.0	0.0	0.0
21-10-04 15:20	-1	0.0	0.0	0.0
21-10-04 15:30	-1	0.0	0.032	0.028000000000000004
21-10-04 15:40	-1	0.0	0.0	0.0
21-10-04 15:50	-1	0.0	0.0	0.0
21-10-04 16:00	-1	0.688	0.0	0.288
21-10-04 16:10	-1	0.28	0.004	0.032
21-10-04 16:20	-1	0.0	0.0	0.0
21-10-04 16:30	-1	0.0	0.0	0.0
21-10-04 16:40	-1	0.0	0.0	0.0
21-10-04 16:50	-1	0.0	2.516	0.21200000000000002
21-10-04 17:00	-1	0.0	0.0	0.6799999999999999
21-10-04 17:10	-1	0.0	0.0	0.0
21-10-04 17:20	-1	0.0	0.0	0.0
21-10-04 17:30	-1	0.0	0.0	0.0
21-10-04 17:40	-1	0.0	0.0	0.0
21-10-04 17:50	-1	0.0	0.0	0.0
21-10-04 18:00	-1	0.0	0.18	0.004
21-10-04 18:10	-1	0.06000000000000001	4.728	0.02
21-10-04 18:20	-1	0.552	3.348	0.656
21-10-04 18:30	-1	0.02	1.796	0.26
21-10-04 18:40	-1	0.0	0.0	0.0
21-10-04 18:50	-1	0.016	0.45600000000000007	0.032
21-10-04 19:00	-1	0.27999999999999997	7.508	1.152
21-10-04 19:10	-1	2.184	3.508	0.27199999999999996
21-10-04 19:20	-1	0.028000000000000004	0.8640000000000001	1.232
21-10-04 19:30	-1	0.04	1.316	1.428
21-10-04 19:40	-1	0.0	0.004	0.0
21-10-04 19:50	-1	0.028000000000000004	0.828	0.0
21-10-04 20:00	-1	0.0	0.0	0.24
21-10-04 20:10	-1	1.2120000000000002	0.0	0.0
21-10-04 20:20	-1	3.7840000000000003	0.032	0.45600000000000007
21-10-04 20:30	-1	2.44	0.10400000000000001	0.22400000000000003
21-10-04 20:40	-1	2.072	1.328	0.20400000000000001
21-10-04 20:50	-1	5.8	0.22000000000000003	2.916
21-10-04 21:00	-1	6.9159999999999995	0.5	1.1880000000000002
21-10-04 21:10	-1	5.588	0.692	1.348
21-10-04 21:20	-1	6.0840000000000005	1.3399999999999999	0.8920000000000001
21-10-04 21:30	-1	1.232	0.9	3.8840000000000003
21-10-04 21:40	-1	0.0	0.0	0.0
21-10-04 21:50	-1	0.24400000000000005	0.8480000000000001	0.22800000000000004
21-10-04 22:00	-1	0.052000000000000005	0.41200000000000003	0.708
21-10-04 22:10	-1	0.0	0.0	0.0
21-10-04 22:20	-1	0.9040000000000001	0.036	0.312
21-10-04 22:30	-1	1.0959999999999999	2.552	0.22799999999999998
21-10-04 22:40	-1	0.6439999999999999	4.4079999999999995	3.808
21-10-04 22:50	-1	0.43200000000000005	0.016	1.1280000000000001
21-10-04 23:00	-1	1.92	3.024	2.6719999999999997
21-10-04 23:10	-1	3.532	8.108	3.4479999999999995
21-10-04 23:20	-1	4.715999999999999	3.2159999999999997	0.252
21-10-04 23:30	-1	2.0759999999999996	3.5	4.5600000000000005
21-10-04 23:40	-1	2.72	9.804	11.788
21-10-04 23:50	-1	4.0280000000000005	6.748	2.304
21-10-05 00:00	-1	9.104000000000001	1.8480000000000003	1.1640000000000001
21-10-05 00:10	-1	0.8640000000000001	1.948	0.32399999999999995
21-10-05 00:20	-1	10.74	14.288	2.436
21-10-05 00:30	-1	12.768	17.092000000000002	7.024000000000001
21-10-05 00:40	-1	8.74	2.2560000000000002	2.492
21-10-05 00:50	-1	5.715999999999999	4.279999999999999	3.844
21-10-05 01:00	-1	4.348	8.172	4.892
21-10-05 01:10	-1	2.8840000000000003	0.368	2.3440000000000003
21-10-05 01:20	-1	1.5959999999999999	7.892	0.392
21-10-05 01:30	-1	2.58	12.556000000000001	0.624
21-10-05 01:40	-1	11.464	15.76	14.76
21-10-05 01:50	-1	5.836	14.951999999999998	3.3600000000000003
21-10-05 02:00	-1	2.008	3.652	2.2880000000000003
21-10-05 02:10	-1	8.312000000000001	7.88	5.491999999999999
21-10-05 02:20	-1	6.496	13.315999999999999	5.788
21-10-05 02:30	-1	7.492	3.216	1.06
21-10-05 02:40	-1	7.172	0.892	13.836000000000002
21-10-05 02:50	-1	4.279999999999999	0.04	2.3720000000000003
21-10-05 03:00	-1	0.0	0.0	4.36
21-10-05 03:10	-1	0.004	0.0	3.472
21-10-05 03:20	-1	0.088	0.004	7.504
21-10-05 03:30	-1	1.316	0.0	0.016
21-10-05 03:40	-1	1.1720000000000002	1.44	12.36
21-10-05 03:50	-1	0.8320000000000001	3.572	1.3439999999999999
21-10-05 04:00	-1	2.628	4.851999999999999	2.572
21-10-05 04:10	-1	1.248	0.968	5.708
21-10-05 04:20	-1	0.02	5.564	5.888
21-10-05 04:30	-1	1.3239999999999998	1.524	1.268
21-10-05 04:40	-1	1.448	3.844	0.092
21-10-05 04:50	-1	4.319999999999999	19.576	3.592
21-10-05 05:00	-1	7.244	15.128	2.9400000000000004
21-10-05 05:10	-1	9.48	4.928	0.076
21-10-05 05:20	-1	6.456	8.116	0.076
21-10-05 05:30	-1	2.304	2.508	0.012
21-10-05 05:40	-1	2.68	1.3	0.22400000000000003
21-10-05 05:50	-1	3.72	3.8	0.9400000000000001
21-10-05 06:00	-1	16.612000000000002	10.767999999999999	0.664
21-10-05 06:10	-1	11.82	6.532000000000001	4.556
21-10-05 06:20	-1	2.4560000000000004	3.9	3.7039999999999997
21-10-05 06:30	-1	6.5200000000000005	10.892	2.748
21-10-05 06:40	-1	8.728	11.796	1.8880000000000003
21-10-05 06:50	-1	3.876	0.0	0.0
21-10-05 07:00	0	4.6	1.392	4.188
21-10-05 07:10	0	0.0	0.5720000000000001	7.712000000000001
21-10-05 07:20	0	7.340000000000001	5.728	3.152
21-10-05 07:30	0	0.0	0.128	0.04
21-10-05 07:40	0	0.0	0.0	0.0
21-10-05 07:50	0	0.0	0.0	0.0
21-10-05 08:00	0	0.0	0.0	0.0
21-10-05 08:10	0	0.0	0.0	0.0
21-10-05 08:20	0	0.072	1.076	0.472
21-10-05 08:30	0	0.0	0.0	0.0
21-10-05 08:40	0	0.0	0.0	0.0
21-10-05 08:50	0	0.0	0.0	0.0
21-10-05 09:00	0	0.0	0.0	0.0
21-10-05 09:10	0	0.0	0.0	0.0
21-10-05 09:20	0	0.0	0.0	0.028000000000000004
21-10-05 09:30	0	0.884	0.20400000000000001	2.336
21-10-05 09:40	0	22.368000000000002	9.636000000000001	11.376000000000001
21-10-05 09:50	0	0.0	0.0	0.0
21-10-05 10:00	0	0.9720000000000001	1.056	1.176
21-10-05 10:10	0	9.604000000000001	9.924000000000001	9.02
21-10-05 10:20	0	0.0	1.036	0.004
21-10-05 10:30	0	2.728	2.176	2.512
21-10-05 10:40	0	2.3920000000000003	1.416	2.704
21-10-05 10:50	0	5.104	1.5879999999999999	1.9920000000000002
21-10-05 11:00	0	0.5040000000000001	1.032	1.6
21-10-05 11:10	0	4.504	3.084	6.04
21-10-05 11:20	0	1.936	0.612	3.44
21-10-05 11:30	0	1.7	2.2	1.752
21-10-05 11:40	0	5.74	4.688000000000001	4.104
21-10-05 11:50	0	0.9280000000000002	1.012	1.672
21-10-05 12:00	0	0.4600000000000001	0.048	0.8
21-10-05 12:10	0	1.492	2.232	0.3
21-10-05 12:20	0	7.176	3.7800000000000002	4.848000000000001
21-10-05 12:30	0	3.1399999999999997	7.172	4.228
21-10-05 12:40	0	0.8880000000000001	0.472	0.28
21-10-05 12:50	0	0.052000000000000005	0.16799999999999998	0.5760000000000001
21-10-05 13:00	0	0.0	0.0	0.0
21-10-05 13:10	0	0.0	0.504	0.24
21-10-05 13:20	0	0.0	0.0	0.0
21-10-05 13:30	0	0.0	0.0	0.0
21-10-05 13:40	0	0.0	1.144	1.3840000000000001
21-10-05 13:50	0	0.0	0.0	5.428
21-10-05 14:00	0	0.0	0.0	0.628
21-10-05 14:10	0	0.0	0.0	0.152
21-10-05 14:20	0	0.0	0.0	0.0
21-10-05 14:30	0	0.08399999999999999	0.0	0.396
21-10-05 14:40	0	3.9519999999999995	0.6839999999999999	2.7199999999999998
21-10-05 14:50	0	1.9440000000000002	1.392	1.8039999999999998
21-10-05 15:00	0	0.0	0.0	0.0
21-10-05 15:10	0	0.0	0.0	0.0
21-10-05 15:20	0	0.0	0.0	0.0
21-10-05 15:30	0	0.0	0.9359999999999999	0.38
21-10-05 15:40	0	2.056	1.844	0.8560000000000001
21-10-05 15:50	0	0.0	0.004	0.396
21-10-05 16:00	0	0.0	0.0	0.0
21-10-05 16:10	0	0.0	0.0	0.0
21-10-05 16:20	0	0.0	0.0	0.0
21-10-05 16:30	0	0.0	0.0	0.0
21-10-05 16:40	0	0.0	0.0	0.0
21-10-05 16:50	0	0.0	0.0	0.0
21-10-05 17:00	0	0.0	0.0	0.0
21-10-05 17:10	0	0.0	0.0	0.0
21-10-05 17:20	0	0.0	0.0	0.0
21-10-05 17:30	0	0.0	0.0	0.0
21-10-05 17:40	0	0.0	0.0	0.0
21-10-05 17:50	0	0.0	0.0	0.0
21-10-05 18:00	0	0.0	0.0	0.0
21-10-05 18:10	0	0.0	0.0	0.0
21-10-05 18:20	0	0.0	0.0	0.0
21-10-05 18:30	0	0.048	1.1800000000000002	0.41600000000000004
21-10-05 18:40	0	0.536	4.072	2.0759999999999996
21-10-05 18:50	0	1.536	3.032	1.736
21-10-05 19:00	0	0.708	1.876	0.9280000000000002
21-10-05 19:10	0	1.06	3.096	0.144
21-10-05 19:20	0	9.208	7.964	11.872000000000002
21-10-05 19:30	0	10.164	6.188000000000001	4.096
21-10-05 19:40	0	7.984	6.864	1.1480000000000001
21-10-05 19:50	0	9.208	2.8440000000000003	3.2199999999999998
21-10-05 20:00	0	0.8480000000000001	0.7	0.004
21-10-05 20:10	0	0.11599999999999999	0.528	2.016
21-10-05 20:20	0	0.0	0.0	0.0
21-10-05 20:30	0	1.9880000000000002	4.868	0.20800000000000002
21-10-05 20:40	0	0.092	1.848	0.304
21-10-05 20:50	0	0.0	2.372	0.0
21-10-05 21:00	0	0.0	0.0	0.0
21-10-05 21:10	0	1.8239999999999998	0.8800000000000001	0.236
21-10-05 21:20	0	0.0	0.0	0.0
21-10-05 21:30	0	0.32	0.148	0.0
21-10-05 21:40	0	0.0	0.0	0.0
21-10-05 21:50	0	0.004	0.0	0.0
21-10-05 22:00	0	0.0	0.0	0.0
21-10-05 22:10	0	0.036	0.0	0.0
21-10-05 22:20	0	0.608	0.968	1.384
21-10-05 22:30	0	4.872	2.56	4.124
21-10-05 22:40	0	4.98	7.26	3.072
21-10-05 22:50	0	0.944	1.124	1.6800000000000002
21-10-05 23:00	0	5.628	3.6760000000000006	6.312
21-10-05 23:10	0	5.872	2.568	1.484
21-10-05 23:20	0	4.696	3.016	2.144
21-10-05 23:30	0	3.268	4.904	3.7520000000000002
21-10-05 23:40	0	5.58	4.6240000000000006	6.784000000000001
21-10-05 23:50	0	7.876	4.76	4.804
21-10-06 00:00	0	7.648000000000001	5.188	9.776
21-10-06 00:10	0	10.16	5.840000000000001	4.156000000000001
21-10-06 00:20	0	6.056	3.932	3.4880000000000004
21-10-06 00:30	0	5.628	3.728	0.812
21-10-06 00:40	0	6.148000000000001	6.9799999999999995	3.132
21-10-06 00:50	0	4.296	2.16	1.108
21-10-06 01:00	0	3.872	3.252	3.096
21-10-06 01:10	0	1.6320000000000001	1.952	3.28
21-10-06 01:20	0	8.344	1.8240000000000003	3.04
21-10-06 01:30	0	6.948	4.819999999999999	5.132
21-10-06 01:40	0	1.52	2.604	3.408
21-10-06 01:50	0	9.004000000000001	3.2880000000000003	3.588
21-10-06 02:00	0	7.728	7.312	6.444
21-10-06 02:10	0	4.804	7.116	3.6759999999999997
21-10-06 02:20	0	8.228	2.744	12.136
21-10-06 02:30	0	11.975999999999999	0.852	3.468
21-10-06 02:40	0	8.788	7.0	1.4280000000000002
21-10-06 02:50	0	6.4239999999999995	9.156	6.024
21-10-06 03:00	0	5.668	5.228	2.816
21-10-06 03:10	0	8.48	1.372	3.88
21-10-06 03:20	0	1.1560000000000001	4.212	2.4560000000000004
21-10-06 03:30	0	6.116	1.512	4.088
21-10-06 03:40	0	10.848	1.1	4.3759999999999994
21-10-06 03:50	0	2.992	1.2719999999999998	1.996
21-10-06 04:00	0	0.34	0.9199999999999999	1.448
21-10-06 04:10	0	0.0	0.23199999999999998	0.0
21-10-06 04:20	0	0.11200000000000002	0.0	2.3920000000000003
21-10-06 04:30	0	0.6519999999999999	3.7960000000000007	1.764
21-10-06 04:40	0	1.6480000000000001	7.136	0.20800000000000002
21-10-06 04:50	0	3.0	2.9	1.572
21-10-06 05:00	0	0.664	4.156000000000001	0.28400000000000003
21-10-06 05:10	0	0.0	0.0	0.0
21-10-06 05:20	0	0.0	0.0	0.0
21-10-06 05:30	0	2.436	3.896	0.0
21-10-06 05:40	0	1.7440000000000002	4.0600000000000005	0.748
21-10-06 05:50	0	4.564	1.504	0.012
21-10-06 06:00	0	5.628	3.3600000000000003	0.06799999999999999
21-10-06 06:10	0	5.5120000000000005	3.2640000000000002	0.196
21-10-06 06:20	0	4.412000000000001	2.064	1.3679999999999999
21-10-06 06:30	0	4.932	8.088	4.76
21-10-06 06:40	0	6.428	7.064	2.1239999999999997
21-10-06 06:50	0	0.22000000000000003	1.8	1.108
21-10-06 07:00	1	0.332	0.012	0.0
21-10-06 07:10	1	0.0	0.0	0.0
21-10-06 07:20	1	0.0	0.0	0.0
21-10-06 07:30	1	0.036	8.056000000000001	0.248
21-10-06 07:40	1	0.0	0.0	0.0
21-10-06 07:50	1	0.0	0.0	0.0
21-10-06 08:00	1	0.0	0.0	0.0
21-10-06 08:10	1	0.0	0.0	0.0
21-10-06 08:20	1	0.0	0.0	0.0
21-10-06 08:30	1	0.0	0.0	0.0
21-10-06 08:40	1	0.0	0.0	0.0
21-10-06 08:50	1	0.0	0.0	0.0
21-10-06 09:00	1	0.0	0.0	0.0
21-10-06 09:10	1	0.0	0.0	0.0
21-10-06 09:20	1	0.04	0.576	0.0
21-10-06 09:30	1	0.012	0.0	0.528
21-10-06 09:40	1	2.484	1.48	4.279999999999999
21-10-06 09:50	1	0.9720000000000001	0.9120000000000001	0.9880000000000001
21-10-06 10:00	1	7.82	14.736	10.26
21-10-06 10:10	1	14.768	7.843999999999999	12.724
21-10-06 10:20	1	7.792	9.812000000000001	6.0840000000000005
21-10-06 10:30	1	15.684000000000001	11.376000000000001	9.952000000000002
21-10-06 10:40	1	2.1079999999999997	1.796	3.428
21-10-06 10:50	1	0.404	1.932	6.428
21-10-06 11:00	1	2.32	2.284	1.4
21-10-06 11:10	1	0.0	0.02	0.0
21-10-06 11:20	1	0.0	0.0	0.008
21-10-06 11:30	1	0.0	0.0	0.0
21-10-06 11:40	1	0.0	0.0	0.0
21-10-06 11:50	1	0.0	0.0	0.0
21-10-06 12:00	1	0.0	0.0	0.0
21-10-06 12:10	1	0.0	0.0	0.0
21-10-06 12:20	1	0.0	0.0	0.0
21-10-06 12:30	1	0.0	0.0	0.0
21-10-06 12:40	1	0.0	0.0	0.0
21-10-06 12:50	1	0.0	0.24	0.0
21-10-06 13:00	1	0.0	0.0	0.0
21-10-06 13:10	1	0.0	0.0	0.0
21-10-06 13:20	1	0.0	0.0	0.0
21-10-06 13:30	1	0.0	0.0	0.004
21-10-06 13:40	1	0.0	0.0	0.0
21-10-06 13:50	1	0.0	0.0	0.0
21-10-06 14:00	1	0.368	0.264	0.0
21-10-06 14:10	1	0.0	0.0	0.0
21-10-06 14:20	1	0.0	0.0	0.0
21-10-06 14:30	1	0.0	0.0	0.0
21-10-06 14:40	1	0.0	0.0	0.22800000000000004
21-10-06 14:50	1	0.0	0.0	0.0
21-10-06 15:00	1	0.0	0.0	0.0
21-10-06 15:10	1	0.0	0.0	0.0
21-10-06 15:20	1	0.0	0.0	0.0
21-10-06 15:30	1	0.0	0.0	0.0
21-10-06 15:40	1	0.0	0.304	0.0
21-10-06 15:50	1	1.6199999999999999	0.156	1.028
21-10-06 16:00	1	0.0	0.0	0.0
21-10-06 16:10	1	0.356	0.0	0.0
21-10-06 16:20	1	0.0	0.0	0.0
21-10-06 16:30	1	0.0	0.0	0.0
21-10-06 16:40	1	0.0	0.0	0.0
21-10-06 16:50	1	0.02	0.024	0.0
21-10-06 17:00	1	0.0	0.0	0.0
21-10-06 17:10	1	0.0	0.0	0.0
21-10-06 17:20	1	0.10400000000000001	0.8240000000000001	0.016
21-10-06 17:30	1	0.22000000000000003	0.048	0.648
21-10-06 17:40	1	0.0	0.0	0.0
21-10-06 17:50	1	0.0	0.0	0.0
21-10-06 18:00	1	0.0	0.0	0.0
21-10-06 18:10	1	0.0	0.0	0.0
21-10-06 18:20	1	0.0	0.0	0.0
21-10-06 18:30	1	0.0	0.0	0.0
21-10-06 18:40	1	0.0	0.0	0.0
21-10-06 18:50	1	0.144	0.012	0.23199999999999998
21-10-06 19:00	1	2.8120000000000003	2.88	2.54
21-10-06 19:10	1	3.3280000000000003	2.732	4.496
21-10-06 19:20	1	6.148	7.356	2.22
21-10-06 19:30	1	3.2960000000000003	1.276	2.544
21-10-06 19:40	1	1.92	0.0	0.0
21-10-06 19:50	1	0.0	0.0	0.0
21-10-06 20:00	1	0.0	0.0	0.0
21-10-06 20:10	1	0.0	0.0	0.0
21-10-06 20:20	1	0.0	0.0	0.0
21-10-06 20:30	1	0.0	0.0	0.0
21-10-06 20:40	1	0.148	0.396	0.0
21-10-06 20:50	1	1.0550000000000002	0.625	1.525
21-10-06 21:00	1	not_recorded	not_recorded	not_recorded
21-10-06 21:10	1	not_recorded	not_recorded	not_recorded
21-10-06 21:20	1	not_recorded	not_recorded	not_recorded
21-10-06 21:30	1	not_recorded	not_recorded	not_recorded
21-10-06 21:40	1	not_recorded	not_recorded	not_recorded
21-10-06 21:50	1	not_recorded	not_recorded	not_recorded
21-10-06 22:00	1	not_recorded	not_recorded	not_recorded
21-10-06 22:10	1	not_recorded	not_recorded	not_recorded
21-10-06 22:20	1	not_recorded	not_recorded	not_recorded
21-10-06 22:30	1	not_recorded	not_recorded	not_recorded
21-10-06 22:40	1	not_recorded	not_recorded	not_recorded
21-10-06 22:50	1	not_recorded	not_recorded	not_recorded
21-10-06 23:00	1	not_recorded	not_recorded	not_recorded
21-10-06 23:10	1	not_recorded	not_recorded	not_recorded
21-10-06 23:20	1	not_recorded	not_recorded	not_recorded
21-10-06 23:30	1	not_recorded	not_recorded	not_recorded
21-10-06 23:40	1	not_recorded	not_recorded	not_recorded
21-10-06 23:50	1	not_recorded	not_recorded	not_recorded
21-10-07 00:00	1	not_recorded	not_recorded	not_recorded
21-10-07 00:10	1	not_recorded	not_recorded	not_recorded
21-10-07 00:20	1	not_recorded	not_recorded	not_recorded
21-10-07 00:30	1	not_recorded	not_recorded	not_recorded
21-10-07 00:40	1	not_recorded	not_recorded	not_recorded
21-10-07 00:50	1	not_recorded	not_recorded	not_recorded
21-10-07 01:00	1	not_recorded	not_recorded	not_recorded
21-10-07 01:10	1	not_recorded	not_recorded	not_recorded
21-10-07 01:20	1	not_recorded	not_recorded	not_recorded
21-10-07 01:30	1	not_recorded	not_recorded	not_recorded
21-10-07 01:40	1	not_recorded	not_recorded	not_recorded
21-10-07 01:50	1	not_recorded	not_recorded	not_recorded
21-10-07 02:00	1	not_recorded	not_recorded	not_recorded
21-10-07 02:10	1	not_recorded	not_recorded	not_recorded
21-10-07 02:20	1	not_recorded	not_recorded	not_recorded
21-10-07 02:30	1	not_recorded	not_recorded	not_recorded
21-10-07 02:40	1	not_recorded	not_recorded	not_recorded
21-10-07 02:50	1	not_recorded	not_recorded	not_recorded
21-10-07 03:00	1	not_recorded	not_recorded	not_recorded
21-10-07 03:10	1	not_recorded	not_recorded	not_recorded
21-10-07 03:20	1	not_recorded	not_recorded	not_recorded
21-10-07 03:30	1	not_recorded	not_recorded	not_recorded
21-10-07 03:40	1	not_recorded	not_recorded	not_recorded
21-10-07 03:50	1	not_recorded	not_recorded	not_recorded
21-10-07 04:00	1	not_recorded	not_recorded	not_recorded
21-10-07 04:10	1	not_recorded	not_recorded	not_recorded
21-10-07 04:20	1	not_recorded	not_recorded	not_recorded
21-10-07 04:30	1	not_recorded	not_recorded	not_recorded
21-10-07 04:40	1	not_recorded	not_recorded	not_recorded
21-10-07 04:50	1	not_recorded	not_recorded	not_recorded
21-10-07 05:00	1	not_recorded	not_recorded	not_recorded
21-10-07 05:10	1	not_recorded	not_recorded	not_recorded
21-10-07 05:20	1	not_recorded	not_recorded	not_recorded
21-10-07 05:30	1	not_recorded	not_recorded	not_recorded
21-10-07 05:40	1	not_recorded	not_recorded	not_recorded
21-10-07 05:50	1	not_recorded	not_recorded	not_recorded
21-10-07 06:00	1	not_recorded	not_recorded	not_recorded
21-10-07 06:10	1	not_recorded	not_recorded	not_recorded
21-10-07 06:20	1	not_recorded	not_recorded	not_recorded
21-10-07 06:30	1	not_recorded	not_recorded	not_recorded
21-10-07 06:40	1	not_recorded	not_recorded	not_recorded
21-10-07 06:50	1	not_recorded	not_recorded	not_recorded
