# Supplementary material for: Rodent home cage monitoring for preclinical safety pharmacology assessment: results of a multi-company validation evaluating nonclinical and clinical data from three compounds
Source: Front Toxicol. 2025 Nov 5;7:1655330. doi: 10.3389/ftox.2025.1655330 (PMC12626872; doi:10.3389/ftox.2025.1655330)
Supplement: Supplementary file 1 [file DataSheet1.zip › AZ/AZ_Rearing_028_Cage-2.csv]

timestamp	day_index	985141003627887	985141003627888	985141003627889
21-10-11 07:00	-4	not_recorded	not_recorded	not_recorded
21-10-11 07:10	-4	not_recorded	not_recorded	not_recorded
21-10-11 07:20	-4	not_recorded	not_recorded	not_recorded
21-10-11 07:30	-4	not_recorded	not_recorded	not_recorded
21-10-11 07:40	-4	not_recorded	not_recorded	not_recorded
21-10-11 07:50	-4	not_recorded	not_recorded	not_recorded
21-10-11 08:00	-4	not_recorded	not_recorded	not_recorded
21-10-11 08:10	-4	not_recorded	not_recorded	not_recorded
21-10-11 08:20	-4	not_recorded	not_recorded	not_recorded
21-10-11 08:30	-4	not_recorded	not_recorded	not_recorded
21-10-11 08:40	-4	not_recorded	not_recorded	not_recorded
21-10-11 08:50	-4	not_recorded	not_recorded	not_recorded
21-10-11 09:00	-4	not_recorded	not_recorded	not_recorded
21-10-11 09:10	-4	not_recorded	not_recorded	not_recorded
21-10-11 09:20	-4	not_recorded	not_recorded	not_recorded
21-10-11 09:30	-4	not_recorded	not_recorded	not_recorded
21-10-11 09:40	-4	not_recorded	not_recorded	not_recorded
21-10-11 09:50	-4	not_recorded	not_recorded	not_recorded
21-10-11 10:00	-4	not_recorded	not_recorded	not_recorded
21-10-11 10:10	-4	not_recorded	not_recorded	not_recorded
21-10-11 10:20	-4	not_recorded	not_recorded	not_recorded
21-10-11 10:30	-4	15.573333333333332	9.306666666666667	12.613333333333335
21-10-11 10:40	-4	14.972	13.212	9.044
21-10-11 10:50	-4	10.304	13.547999999999998	12.644
21-10-11 11:00	-4	8.58	10.82	14.616
21-10-11 11:10	-4	2.06	4.28	1.076
21-10-11 11:20	-4	0.20400000000000001	11.576	4.148
21-10-11 11:30	-4	0.272	2.3	0.43200000000000005
21-10-11 11:40	-4	0.004	0.22800000000000004	0.06
21-10-11 11:50	-4	0.0	0.0	0.0
21-10-11 12:00	-4	1.416	0.0	0.86
21-10-11 12:10	-4	4.732	1.1800000000000002	0.74
21-10-11 12:20	-4	1.652	0.0	0.5760000000000001
21-10-11 12:30	-4	1.228	1.828	0.12
21-10-11 12:40	-4	0.0	0.0	0.0
21-10-11 12:50	-4	0.0	0.0	0.0
21-10-11 13:00	-4	0.0	0.0	0.0
21-10-11 13:10	-4	0.0	0.0	0.0
21-10-11 13:20	-4	0.0	0.0	0.0
21-10-11 13:30	-4	0.0	0.0	0.0
21-10-11 13:40	-4	0.0	0.0	0.0
21-10-11 13:50	-4	0.092	0.008	0.0
21-10-11 14:00	-4	0.0	0.0	0.0
21-10-11 14:10	-4	0.0	0.0	0.0
21-10-11 14:20	-4	0.0	0.0	0.0
21-10-11 14:30	-4	0.0	0.1	0.0
21-10-11 14:40	-4	0.0	0.836	0.02
21-10-11 14:50	-4	0.0	0.14	1.3880000000000001
21-10-11 15:00	-4	0.5800000000000001	0.66	0.492
21-10-11 15:10	-4	1.4280000000000002	0.0	0.344
21-10-11 15:20	-4	0.0	0.0	0.0
21-10-11 15:30	-4	0.0	0.0	0.0
21-10-11 15:40	-4	0.0	0.0	0.0
21-10-11 15:50	-4	0.0	0.0	0.0
21-10-11 16:00	-4	2.132	0.184	2.7640000000000002
21-10-11 16:10	-4	1.7600000000000002	2.028	1.2920000000000003
21-10-11 16:20	-4	0.0	0.0	0.0
21-10-11 16:30	-4	0.0	0.0	0.0
21-10-11 16:40	-4	0.0	0.0	0.0
21-10-11 16:50	-4	0.0	0.0	0.0
21-10-11 17:00	-4	0.0	0.0	0.0
21-10-11 17:10	-4	0.8559999999999999	0.28400000000000003	1.072
21-10-11 17:20	-4	0.528	0.748	0.008
21-10-11 17:30	-4	0.0	0.0	0.0
21-10-11 17:40	-4	0.0	0.0	0.0
21-10-11 17:50	-4	0.0	0.0	0.0
21-10-11 18:00	-4	0.0	0.0	0.0
21-10-11 18:10	-4	0.0	0.0	0.0
21-10-11 18:20	-4	0.56	4.916	0.236
21-10-11 18:30	-4	1.3519999999999999	0.4	1.516
21-10-11 18:40	-4	0.268	0.0	0.0
21-10-11 18:50	-4	1.1400000000000001	0.952	0.0
21-10-11 19:00	-4	0.42000000000000004	0.248	1.7560000000000002
21-10-11 19:10	-4	10.716	2.012	2.532
21-10-11 19:20	-4	7.651999999999999	5.968000000000001	6.984
21-10-11 19:30	-4	9.916	4.9399999999999995	7.9159999999999995
21-10-11 19:40	-4	1.464	2.504	3.084
21-10-11 19:50	-4	0.0	0.0	0.0
21-10-11 20:00	-4	0.0	0.0	0.0
21-10-11 20:10	-4	0.328	0.08399999999999999	0.10400000000000001
21-10-11 20:20	-4	0.012	0.26799999999999996	1.2520000000000002
21-10-11 20:30	-4	0.0	0.02	0.924
21-10-11 20:40	-4	1.4120000000000001	0.132	0.396
21-10-11 20:50	-4	0.0	1.8080000000000003	0.44399999999999995
21-10-11 21:00	-4	0.0	0.372	0.072
21-10-11 21:10	-4	0.0	0.0	1.284
21-10-11 21:20	-4	0.0	0.012	0.0
21-10-11 21:30	-4	0.0	0.0	0.032
21-10-11 21:40	-4	0.544	5.1160000000000005	1.392
21-10-11 21:50	-4	0.40800000000000003	4.484	10.943999999999999
21-10-11 22:00	-4	2.508	5.640000000000001	4.668
21-10-11 22:10	-4	2.432	4.008	1.308
21-10-11 22:20	-4	0.6679999999999999	3.8880000000000003	0.492
21-10-11 22:30	-4	0.052000000000000005	3.54	0.768
21-10-11 22:40	-4	5.712	7.896000000000001	0.588
21-10-11 22:50	-4	6.208	8.532	4.1160000000000005
21-10-11 23:00	-4	4.008	5.12	4.504
21-10-11 23:10	-4	0.0	0.0	0.0
21-10-11 23:20	-4	0.18	0.18	1.228
21-10-11 23:30	-4	0.272	0.0	0.5
21-10-11 23:40	-4	0.0	0.0	0.136
21-10-11 23:50	-4	0.696	0.32399999999999995	0.0
21-10-12 00:00	-4	1.252	2.6239999999999997	2.1
21-10-12 00:10	-4	0.20400000000000001	0.40800000000000003	0.556
21-10-12 00:20	-4	4.340000000000001	4.944	4.86
21-10-12 00:30	-4	2.72	14.008000000000001	13.892
21-10-12 00:40	-4	2.604	8.72	7.928
21-10-12 00:50	-4	3.832	8.812000000000001	4.612
21-10-12 01:00	-4	3.7	3.5800000000000005	1.3960000000000001
21-10-12 01:10	-4	0.044	0.8	0.12000000000000002
21-10-12 01:20	-4	7.132	0.11600000000000002	0.64
21-10-12 01:30	-4	9.120000000000001	0.584	3.34
21-10-12 01:40	-4	12.508	3.6719999999999997	3.9840000000000004
21-10-12 01:50	-4	6.996	5.676	5.248
21-10-12 02:00	-4	5.476000000000001	5.0600000000000005	5.444
21-10-12 02:10	-4	12.808000000000002	2.784	2.816
21-10-12 02:20	-4	9.936	1.9	0.732
21-10-12 02:30	-4	2.116	0.8960000000000001	2.052
21-10-12 02:40	-4	5.784000000000001	2.448	5.640000000000001
21-10-12 02:50	-4	1.516	1.9560000000000002	2.872
21-10-12 03:00	-4	10.356	4.748	3.4239999999999995
21-10-12 03:10	-4	8.260000000000002	11.712	3.124
21-10-12 03:20	-4	0.0	0.0	0.0
21-10-12 03:30	-4	0.012	0.0	0.0
21-10-12 03:40	-4	0.0	0.0	0.0
21-10-12 03:50	-4	0.0	0.0	0.0
21-10-12 04:00	-4	0.44800000000000006	7.184	0.092
21-10-12 04:10	-4	0.0	1.2040000000000002	0.0
21-10-12 04:20	-4	0.044	2.88	0.12000000000000002
21-10-12 04:30	-4	0.788	3.536	2.44
21-10-12 04:40	-4	0.02	0.0	0.8960000000000001
21-10-12 04:50	-4	4.524	5.792	4.9
21-10-12 05:00	-4	0.752	7.348000000000001	3.008
21-10-12 05:10	-4	19.856	0.8400000000000001	6.840000000000001
21-10-12 05:20	-4	5.432	1.8439999999999999	4.540000000000001
21-10-12 05:30	-4	3.2439999999999998	1.9280000000000002	8.056000000000001
21-10-12 05:40	-4	7.088000000000001	3.8	1.528
21-10-12 05:50	-4	5.308	9.324000000000002	0.144
21-10-12 06:00	-4	0.664	9.568000000000001	1.208
21-10-12 06:10	-4	0.0	5.356	1.312
21-10-12 06:20	-4	4.924	0.092	0.092
21-10-12 06:30	-4	0.0	0.0	0.0
21-10-12 06:40	-4	5.232	1.544	0.088
21-10-12 06:50	-4	10.52	1.92	3.7400000000000007
21-10-12 07:00	-3	15.356	8.436	8.808
21-10-12 07:10	-3	0.368	1.248	0.20400000000000001
21-10-12 07:20	-3	0.008	0.0	1.06
21-10-12 07:30	-3	2.48	1.284	2.4880000000000004
21-10-12 07:40	-3	0.5	0.028000000000000004	0.032
21-10-12 07:50	-3	0.0	0.0	0.0
21-10-12 08:00	-3	0.0	0.0	0.0
21-10-12 08:10	-3	0.0	0.0	0.0
21-10-12 08:20	-3	0.0	0.0	0.0
21-10-12 08:30	-3	0.0	0.12799999999999997	0.004
21-10-12 08:40	-3	0.316	0.0	0.5640000000000001
21-10-12 08:50	-3	0.0	0.7	0.5960000000000001
21-10-12 09:00	-3	0.0	0.0	0.0
21-10-12 09:10	-3	0.78	0.08	0.11200000000000002
21-10-12 09:20	-3	2.728	1.216	1.592
21-10-12 09:30	-3	3.8680000000000008	2.2079999999999997	0.016
21-10-12 09:40	-3	0.524	0.22400000000000003	0.048
21-10-12 09:50	-3	0.0	0.0	0.0
21-10-12 10:00	-3	0.0	0.0	0.0
21-10-12 10:10	-3	0.0	0.0	0.0
21-10-12 10:20	-3	4.8759999999999994	3.216	8.788
21-10-12 10:30	-3	0.044	0.168	0.20400000000000001
21-10-12 10:40	-3	0.0	0.0	0.72
21-10-12 10:50	-3	0.788	1.048	2.944
21-10-12 11:00	-3	4.044	0.8160000000000001	4.648000000000001
21-10-12 11:10	-3	0.0	0.0	1.552
21-10-12 11:20	-3	0.0	0.0	0.16
21-10-12 11:30	-3	0.0	0.0	0.0
21-10-12 11:40	-3	0.0	0.0	0.0
21-10-12 11:50	-3	0.0	0.0	0.0
21-10-12 12:00	-3	0.0	1.86	0.0
21-10-12 12:10	-3	0.672	4.656000000000001	0.724
21-10-12 12:20	-3	2.508	4.372	0.4
21-10-12 12:30	-3	0.264	2.1399999999999997	0.0
21-10-12 12:40	-3	3.116	0.196	0.148
21-10-12 12:50	-3	2.3	0.35200000000000004	0.0
21-10-12 13:00	-3	0.0	0.0	0.0
21-10-12 13:10	-3	0.004	0.04	0.0
21-10-12 13:20	-3	0.0	0.0	0.0
21-10-12 13:30	-3	0.0	0.0	0.0
21-10-12 13:40	-3	0.0	0.0	0.0
21-10-12 13:50	-3	0.24000000000000005	0.072	0.3
21-10-12 14:00	-3	0.0	0.0	0.0
21-10-12 14:10	-3	0.0	0.0	0.0
21-10-12 14:20	-3	0.11200000000000002	0.0	0.0
21-10-12 14:30	-3	1.536	0.22000000000000003	0.0
21-10-12 14:40	-3	0.42400000000000004	0.012	0.0
21-10-12 14:50	-3	0.352	0.336	0.016
21-10-12 15:00	-3	4.568	1.568	1.672
21-10-12 15:10	-3	1.6199999999999999	0.0	0.16799999999999998
21-10-12 15:20	-3	0.008	0.276	0.0
21-10-12 15:30	-3	0.0	0.0	0.0
21-10-12 15:40	-3	0.0	0.0	0.0
21-10-12 15:50	-3	0.0	0.0	0.0
21-10-12 16:00	-3	0.0	0.0	0.0
21-10-12 16:10	-3	0.0	0.0	0.0
21-10-12 16:20	-3	0.20400000000000001	1.1280000000000001	0.776
21-10-12 16:30	-3	0.0	0.364	0.0
21-10-12 16:40	-3	0.0	0.0	0.0
21-10-12 16:50	-3	0.004	0.008	0.744
21-10-12 17:00	-3	0.0	0.124	3.996
21-10-12 17:10	-3	0.064	0.0	0.0
21-10-12 17:20	-3	0.0	0.0	0.21600000000000003
21-10-12 17:30	-3	0.0	0.0	0.0
21-10-12 17:40	-3	2.2560000000000002	0.088	0.028000000000000004
21-10-12 17:50	-3	0.0	0.0	0.0
21-10-12 18:00	-3	0.0	0.0	0.0
21-10-12 18:10	-3	0.0	0.0	0.0
21-10-12 18:20	-3	0.0	0.0	0.0
21-10-12 18:30	-3	0.0	0.012	0.0
21-10-12 18:40	-3	0.0	0.0	0.0
21-10-12 18:50	-3	0.0	0.0	0.0
21-10-12 19:00	-3	0.136	0.092	0.0
21-10-12 19:10	-3	2.116	3.904	1.324
21-10-12 19:20	-3	1.016	5.696	1.832
21-10-12 19:30	-3	0.07200000000000001	3.2359999999999998	0.016
21-10-12 19:40	-3	0.0	0.0	0.36
21-10-12 19:50	-3	0.0	0.0	0.10400000000000001
21-10-12 20:00	-3	0.0	0.66	0.696
21-10-12 20:10	-3	0.0	0.0	0.0
21-10-12 20:20	-3	0.052000000000000005	0.024	2.968
21-10-12 20:30	-3	0.008	0.0	0.0
21-10-12 20:40	-3	0.08	0.384	0.20400000000000001
21-10-12 20:50	-3	1.492	0.06	0.008
21-10-12 21:00	-3	4.508	6.252000000000001	5.024
21-10-12 21:10	-3	2.5	4.572	7.544
21-10-12 21:20	-3	0.048	1.6440000000000001	0.10400000000000001
21-10-12 21:30	-3	0.0	0.0	1.3359999999999999
21-10-12 21:40	-3	0.836	0.364	0.688
21-10-12 21:50	-3	0.02	5.856	2.684
21-10-12 22:00	-3	0.028000000000000004	13.687999999999999	0.22399999999999998
21-10-12 22:10	-3	0.728	8.74	0.41200000000000003
21-10-12 22:20	-3	1.464	0.8959999999999999	4.5200000000000005
21-10-12 22:30	-3	1.8160000000000003	3.896	3.004
21-10-12 22:40	-3	3.2079999999999997	5.616	7.036
21-10-12 22:50	-3	0.188	9.604	4.864
21-10-12 23:00	-3	0.0	0.20400000000000001	0.0
21-10-12 23:10	-3	0.10800000000000001	3.872	5.608
21-10-12 23:20	-3	0.0	0.0	0.0
21-10-12 23:30	-3	0.144	0.6799999999999999	7.2
21-10-12 23:40	-3	0.16799999999999998	2.0	0.248
21-10-12 23:50	-3	0.004	0.42800000000000005	0.024
21-10-13 00:00	-3	1.356	0.31199999999999994	10.052
21-10-13 00:10	-3	5.384	6.540000000000001	0.552
21-10-13 00:20	-3	0.22000000000000003	3.964	0.396
21-10-13 00:30	-3	0.384	16.428	5.26
21-10-13 00:40	-3	0.084	0.316	9.072
21-10-13 00:50	-3	4.84	6.4079999999999995	4.212
21-10-13 01:00	-3	1.22	4.64	2.4400000000000004
21-10-13 01:10	-3	0.22400000000000003	1.112	0.52
21-10-13 01:20	-3	1.008	0.11200000000000002	0.0
21-10-13 01:30	-3	1.7920000000000003	0.004	5.208
21-10-13 01:40	-3	5.852	1.612	1.884
21-10-13 01:50	-3	6.824000000000001	1.48	0.82
21-10-13 02:00	-3	3.2399999999999998	0.0	2.492
21-10-13 02:10	-3	0.8240000000000001	4.536	1.012
21-10-13 02:20	-3	1.6960000000000002	7.723999999999999	0.11200000000000002
21-10-13 02:30	-3	2.572	0.636	0.22400000000000003
21-10-13 02:40	-3	11.272	10.716	2.2039999999999997
21-10-13 02:50	-3	6.476000000000001	10.268	0.18
21-10-13 03:00	-3	0.752	7.1	1.6079999999999999
21-10-13 03:10	-3	3.6440000000000006	0.11200000000000002	0.156
21-10-13 03:20	-3	2.92	0.18	0.0
21-10-13 03:30	-3	0.172	0.0	0.0
21-10-13 03:40	-3	0.076	0.0	0.0
21-10-13 03:50	-3	0.8400000000000001	1.404	0.316
21-10-13 04:00	-3	1.536	0.42400000000000004	4.604
21-10-13 04:10	-3	3.228	1.932	7.416000000000001
21-10-13 04:20	-3	0.9640000000000001	3.0360000000000005	2.528
21-10-13 04:30	-3	1.9920000000000002	3.6799999999999997	4.34
21-10-13 04:40	-3	1.8920000000000001	3.724	3.012
21-10-13 04:50	-3	0.364	6.184	4.4
21-10-13 05:00	-3	0.24400000000000005	7.016	5.596
21-10-13 05:10	-3	5.688000000000001	8.924000000000001	4.188000000000001
21-10-13 05:20	-3	3.5439999999999996	2.696	3.1879999999999997
21-10-13 05:30	-3	10.436	0.812	12.0
21-10-13 05:40	-3	7.779999999999999	1.044	3.3480000000000003
21-10-13 05:50	-3	2.972	0.0	0.628
21-10-13 06:00	-3	4.715999999999999	0.048	2.096
21-10-13 06:10	-3	4.888	0.192	0.148
21-10-13 06:20	-3	1.056	0.0	2.196
21-10-13 06:30	-3	0.064	0.0	0.33999999999999997
21-10-13 06:40	-3	1.3199999999999998	0.16	0.024
21-10-13 06:50	-3	13.38	15.376	6.284000000000001
21-10-13 07:00	-2	7.456	9.776	4.116
21-10-13 07:10	-2	0.0	1.8560000000000003	0.05600000000000001
21-10-13 07:20	-2	0.0	0.0	0.0
21-10-13 07:30	-2	0.0	0.0	0.0
21-10-13 07:40	-2	0.496	1.848	2.936
21-10-13 07:50	-2	0.0	0.0	0.0
21-10-13 08:00	-2	0.0	0.0	0.0
21-10-13 08:10	-2	0.0	0.0	0.0
21-10-13 08:20	-2	0.0	0.004	0.0
21-10-13 08:30	-2	0.0	0.0	0.0
21-10-13 08:40	-2	0.0	0.0	0.0
21-10-13 08:50	-2	0.0	0.0	0.0
21-10-13 09:00	-2	0.0	0.0	0.364
21-10-13 09:10	-2	0.0	0.0	0.0
21-10-13 09:20	-2	0.0	0.0	0.0
21-10-13 09:30	-2	0.0	0.032	0.0
21-10-13 09:40	-2	0.0	0.0	0.0
21-10-13 09:50	-2	0.0	0.0	0.0
21-10-13 10:00	-2	0.324	0.0	0.188
21-10-13 10:10	-2	2.168	3.5439999999999996	2.884
21-10-13 10:20	-2	1.4280000000000002	6.236	7.4239999999999995
21-10-13 10:30	-2	1.9080000000000001	1.9240000000000002	2.868
21-10-13 10:40	-2	0.952	0.11599999999999999	1.384
21-10-13 10:50	-2	0.008	0.588	2.2
21-10-13 11:00	-2	0.0	0.484	1.224
21-10-13 11:10	-2	0.0	4.508	0.44000000000000006
21-10-13 11:20	-2	1.468	5.86	0.44800000000000006
21-10-13 11:30	-2	0.24000000000000005	0.24400000000000005	0.0
21-10-13 11:40	-2	0.0	0.0	0.0
21-10-13 11:50	-2	0.012	0.032	0.0
21-10-13 12:00	-2	0.0	0.0	0.0
21-10-13 12:10	-2	0.0	0.0	0.0
21-10-13 12:20	-2	0.0	0.0	0.0
21-10-13 12:30	-2	0.0	0.0	0.0
21-10-13 12:40	-2	0.0	0.0	0.0
21-10-13 12:50	-2	0.0	0.0	0.0
21-10-13 13:00	-2	0.0	0.0	0.0
21-10-13 13:10	-2	0.008	0.0	0.0
21-10-13 13:20	-2	0.0	0.0	0.0
21-10-13 13:30	-2	0.004	0.008	0.016
21-10-13 13:40	-2	0.304	0.188	0.048
21-10-13 13:50	-2	0.0	0.0	0.0
21-10-13 14:00	-2	0.0	0.0	0.0
21-10-13 14:10	-2	0.45600000000000007	0.11200000000000002	0.22800000000000004
21-10-13 14:20	-2	0.0	0.0	0.0
21-10-13 14:30	-2	0.0	0.0	0.0
21-10-13 14:40	-2	0.14	0.0	0.0
21-10-13 14:50	-2	0.0	0.0	0.0
21-10-13 15:00	-2	0.312	0.12	0.0
21-10-13 15:10	-2	0.21200000000000002	0.8039999999999999	0.036
21-10-13 15:20	-2	0.244	0.66	0.02
21-10-13 15:30	-2	0.0	0.0	0.0
21-10-13 15:40	-2	0.0	0.0	0.0
21-10-13 15:50	-2	0.0	0.0	0.0
21-10-13 16:00	-2	0.07200000000000001	0.11600000000000002	0.0
21-10-13 16:10	-2	0.11200000000000002	0.08	0.0
21-10-13 16:20	-2	0.0	0.0	0.0
21-10-13 16:30	-2	0.0	0.0	0.0
21-10-13 16:40	-2	0.02	0.012	0.012
21-10-13 16:50	-2	0.532	0.008	0.612
21-10-13 17:00	-2	0.11200000000000002	0.0	2.2199999999999998
21-10-13 17:10	-2	0.264	0.064	0.0
21-10-13 17:20	-2	0.0	0.0	0.0
21-10-13 17:30	-2	0.0	0.0	0.0
21-10-13 17:40	-2	0.0	0.0	0.0
21-10-13 17:50	-2	0.0	0.0	0.16799999999999998
21-10-13 18:00	-2	0.0	0.0	0.0
21-10-13 18:10	-2	0.21200000000000002	0.21200000000000002	0.476
21-10-13 18:20	-2	0.0	0.56	0.27199999999999996
21-10-13 18:30	-2	0.27199999999999996	0.33599999999999997	0.644
21-10-13 18:40	-2	0.0	0.004	0.22800000000000004
21-10-13 18:50	-2	0.184	0.792	0.0
21-10-13 19:00	-2	3.604	2.46	0.376
21-10-13 19:10	-2	0.0	0.124	0.0
21-10-13 19:20	-2	0.0	0.08399999999999999	0.0
21-10-13 19:30	-2	0.0	0.0	0.0
21-10-13 19:40	-2	0.0	0.0	0.0
21-10-13 19:50	-2	0.024	0.268	0.0
21-10-13 20:00	-2	0.152	0.8879999999999999	0.536
21-10-13 20:10	-2	2.772	5.572	1.2
21-10-13 20:20	-2	0.044	1.7080000000000002	0.0
21-10-13 20:30	-2	0.0	0.0	0.096
21-10-13 20:40	-2	0.0	0.0	2.58
21-10-13 20:50	-2	0.13999999999999999	0.012	0.068
21-10-13 21:00	-2	0.184	0.0	0.244
21-10-13 21:10	-2	0.012	1.0879999999999999	0.43599999999999994
21-10-13 21:20	-2	0.18	2.46	2.348
21-10-13 21:30	-2	0.0	0.34400000000000003	0.8
21-10-13 21:40	-2	1.6720000000000002	1.1480000000000001	0.9359999999999999
21-10-13 21:50	-2	0.488	9.488000000000001	1.904
21-10-13 22:00	-2	0.5519999999999999	7.4319999999999995	1.8039999999999998
21-10-13 22:10	-2	0.008	2.3240000000000003	1.2399999999999998
21-10-13 22:20	-2	0.488	3.9120000000000004	0.5
21-10-13 22:30	-2	0.33999999999999997	8.24	2.332
21-10-13 22:40	-2	1.136	1.844	5.692
21-10-13 22:50	-2	0.24800000000000005	5.416	5.148000000000001
21-10-13 23:00	-2	1.656	4.852	7.531999999999999
21-10-13 23:10	-2	0.144	6.851999999999999	4.308000000000001
21-10-13 23:20	-2	0.27599999999999997	3.008	5.804
21-10-13 23:30	-2	0.07200000000000001	6.8	0.392
21-10-13 23:40	-2	1.452	0.504	8.768
21-10-13 23:50	-2	1.3599999999999999	0.86	6.36
21-10-14 00:00	-2	2.7199999999999998	0.0	0.184
21-10-14 00:10	-2	1.104	0.0	0.528
21-10-14 00:20	-2	0.048	0.168	3.4560000000000004
21-10-14 00:30	-2	0.0	0.0	0.16799999999999998
21-10-14 00:40	-2	0.9200000000000002	0.0	0.348
21-10-14 00:50	-2	2.404	0.092	0.236
21-10-14 01:00	-2	1.488	0.536	2.544
21-10-14 01:10	-2	0.02	0.152	0.0
21-10-14 01:20	-2	0.068	2.756	0.516
21-10-14 01:30	-2	3.536	2.024	8.248000000000001
21-10-14 01:40	-2	3.7680000000000007	6.848000000000001	7.516
21-10-14 01:50	-2	5.272	6.016	6.476000000000001
21-10-14 02:00	-2	2.848	11.376000000000001	8.064
21-10-14 02:10	-2	5.476	2.844	2.3880000000000003
21-10-14 02:20	-2	3.7359999999999998	5.66	7.640000000000001
21-10-14 02:30	-2	4.316	10.972	2.152
21-10-14 02:40	-2	5.384	5.064	5.256
21-10-14 02:50	-2	3.272	14.64	3.972
21-10-14 03:00	-2	0.744	7.052	3.8240000000000003
21-10-14 03:10	-2	1.224	3.076	6.664
21-10-14 03:20	-2	0.0	0.0	0.0
21-10-14 03:30	-2	0.72	0.0	0.0
21-10-14 03:40	-2	1.452	0.8640000000000001	4.0200000000000005
21-10-14 03:50	-2	5.212000000000001	2.688	0.364
21-10-14 04:00	-2	6.536	5.18	2.732
21-10-14 04:10	-2	0.296	2.9240000000000004	0.0
21-10-14 04:20	-2	0.0	0.11200000000000002	0.0
21-10-14 04:30	-2	0.0	0.0	0.0
21-10-14 04:40	-2	0.0	0.0	0.0
21-10-14 04:50	-2	0.0	0.0	0.0
21-10-14 05:00	-2	0.152	0.024	0.092
21-10-14 05:10	-2	7.359999999999999	4.484	4.796
21-10-14 05:20	-2	3.152	6.632000000000001	2.1759999999999997
21-10-14 05:30	-2	6.048	4.764	2.216
21-10-14 05:40	-2	7.151999999999999	10.959999999999999	8.856
21-10-14 05:50	-2	4.24	4.944000000000001	3.504
21-10-14 06:00	-2	4.26	11.448	3.508
21-10-14 06:10	-2	3.7600000000000002	0.096	1.568
21-10-14 06:20	-2	4.96	10.408	1.248
21-10-14 06:30	-2	6.156000000000001	7.636	12.708
21-10-14 06:40	-2	6.828	4.156000000000001	4.088
21-10-14 06:50	-2	6.968000000000001	0.724	5.4399999999999995
21-10-14 07:00	-1	0.9880000000000001	2.128	2.3600000000000003
21-10-14 07:10	-1	0.0	0.0	0.4
21-10-14 07:20	-1	0.0	0.0	0.0
21-10-14 07:30	-1	0.0	0.0	0.0
21-10-14 07:40	-1	0.0	0.0	1.528
21-10-14 07:50	-1	0.676	4.3	1.4
21-10-14 08:00	-1	0.0	1.9439999999999997	0.0
21-10-14 08:10	-1	0.0	0.0	0.0
21-10-14 08:20	-1	0.0	0.0	0.0
21-10-14 08:30	-1	0.0	0.0	0.0
21-10-14 08:40	-1	1.4	0.0	0.0
21-10-14 08:50	-1	0.0	0.0	0.0
21-10-14 09:00	-1	0.0	0.0	0.0
21-10-14 09:10	-1	0.0	0.0	0.0
21-10-14 09:20	-1	0.0	0.0	0.0
21-10-14 09:30	-1	0.0	0.0	0.0
21-10-14 09:40	-1	0.0	0.0	0.0
21-10-14 09:50	-1	0.0	0.0	0.0
21-10-14 10:00	-1	0.0	0.036	0.0
21-10-14 10:10	-1	4.932	0.548	3.172
21-10-14 10:20	-1	1.624	3.8600000000000003	6.604000000000001
21-10-14 10:30	-1	6.872	2.152	0.78
21-10-14 10:40	-1	1.496	2.992	2.284
21-10-14 10:50	-1	1.612	0.40800000000000003	0.12
21-10-14 11:00	-1	0.0	0.0	0.0
21-10-14 11:10	-1	0.0	0.0	0.0
21-10-14 11:20	-1	0.0	0.0	0.0
21-10-14 11:30	-1	0.0	0.0	0.0
21-10-14 11:40	-1	0.0	0.0	0.0
21-10-14 11:50	-1	0.0	0.0	0.0
21-10-14 12:00	-1	1.3199999999999998	0.0	0.004
21-10-14 12:10	-1	0.7040000000000001	0.092	1.392
21-10-14 12:20	-1	0.0	0.0	0.0
21-10-14 12:30	-1	0.0	0.0	0.0
21-10-14 12:40	-1	0.0	0.076	0.368
21-10-14 12:50	-1	0.16	0.21600000000000003	0.088
21-10-14 13:00	-1	0.0	0.0	0.0
21-10-14 13:10	-1	0.0	0.0	0.0
21-10-14 13:20	-1	0.0	0.0	0.016
21-10-14 13:30	-1	0.0	0.0	0.0
21-10-14 13:40	-1	0.0	0.0	0.0
21-10-14 13:50	-1	0.0	0.0	0.0
21-10-14 14:00	-1	2.62	2.2600000000000002	0.684
21-10-14 14:10	-1	3.4560000000000004	3.7520000000000002	0.5
21-10-14 14:20	-1	6.336	12.120000000000001	2.524
21-10-14 14:30	-1	0.9600000000000002	0.364	1.844
21-10-14 14:40	-1	0.0	0.0	0.0
21-10-14 14:50	-1	0.0	0.0	0.088
21-10-14 15:00	-1	0.0	0.22400000000000003	0.016
21-10-14 15:10	-1	0.0	0.0	0.0
21-10-14 15:20	-1	0.0	0.0	0.0
21-10-14 15:30	-1	0.0	0.0	0.0
21-10-14 15:40	-1	0.0	0.0	0.0
21-10-14 15:50	-1	0.0	0.0	0.0
21-10-14 16:00	-1	0.0	0.0	0.0
21-10-14 16:10	-1	0.0	0.0	0.0
21-10-14 16:20	-1	0.0	0.0	0.0
21-10-14 16:30	-1	0.0	0.0	0.0
21-10-14 16:40	-1	0.0	0.0	0.0
21-10-14 16:50	-1	0.0	0.0	0.0
21-10-14 17:00	-1	0.05600000000000001	0.312	0.0
21-10-14 17:10	-1	0.0	0.016	0.0
21-10-14 17:20	-1	0.0	0.0	0.004
21-10-14 17:30	-1	0.0	0.0	0.0
21-10-14 17:40	-1	0.0	0.02	0.0
21-10-14 17:50	-1	0.0	0.0	0.0
21-10-14 18:00	-1	0.0	0.0	0.196
21-10-14 18:10	-1	0.0	0.0	0.0
21-10-14 18:20	-1	0.0	0.0	0.0
21-10-14 18:30	-1	0.0	0.0	0.0
21-10-14 18:40	-1	0.0	0.0	0.0
21-10-14 18:50	-1	0.0	0.0	0.0
21-10-14 19:00	-1	0.156	0.11599999999999999	0.11600000000000002
21-10-14 19:10	-1	0.41200000000000003	0.048	0.9040000000000001
21-10-14 19:20	-1	5.864	4.232	6.62
21-10-14 19:30	-1	8.556000000000001	5.128	12.176
21-10-14 19:40	-1	9.516000000000002	1.8519999999999999	4.4479999999999995
21-10-14 19:50	-1	4.700000000000001	3.7640000000000002	1.48
21-10-14 20:00	-1	0.008	0.168	0.488
21-10-14 20:10	-1	4.556	4.456	2.38
21-10-14 20:20	-1	3.412	0.54	1.44
21-10-14 20:30	-1	4.18	3.876	0.012
21-10-14 20:40	-1	1.6079999999999999	1.172	0.048
21-10-14 20:50	-1	0.148	3.02	5.188
21-10-14 21:00	-1	0.0	0.0	0.0
21-10-14 21:10	-1	0.008	0.0	0.08399999999999999
21-10-14 21:20	-1	0.62	0.344	0.504
21-10-14 21:30	-1	1.308	1.524	0.9560000000000001
21-10-14 21:40	-1	0.0	0.0	0.02
21-10-14 21:50	-1	0.376	0.04	0.088
21-10-14 22:00	-1	0.656	5.964	3.7920000000000003
21-10-14 22:10	-1	2.184	6.884	3.604
21-10-14 22:20	-1	0.0	2.072	3.6719999999999997
21-10-14 22:30	-1	2.152	3.232	0.188
21-10-14 22:40	-1	2.6439999999999997	4.5600000000000005	2.784
21-10-14 22:50	-1	2.2800000000000002	3.7559999999999993	1.2280000000000002
21-10-14 23:00	-1	0.508	0.0	0.576
21-10-14 23:10	-1	0.08	3.1399999999999997	3.3
21-10-14 23:20	-1	0.04	0.0	0.23600000000000004
21-10-14 23:30	-1	0.6799999999999999	2.3600000000000003	0.624
21-10-14 23:40	-1	2.112	2.868	1.6560000000000001
21-10-14 23:50	-1	4.188000000000001	4.332	6.868
21-10-15 00:00	-1	0.952	2.532	0.612
21-10-15 00:10	-1	2.148	1.8960000000000001	3.38
21-10-15 00:20	-1	0.82	15.124	4.496
21-10-15 00:30	-1	1.056	3.652	5.183999999999999
21-10-15 00:40	-1	0.0	0.0	0.028000000000000004
21-10-15 00:50	-1	2.22	0.328	0.044
21-10-15 01:00	-1	0.0	0.012	0.0
21-10-15 01:10	-1	0.672	0.11199999999999999	0.0
21-10-15 01:20	-1	2.3240000000000003	4.680000000000001	6.552
21-10-15 01:30	-1	6.212000000000001	8.116	10.472
21-10-15 01:40	-1	1.264	4.888	6.144
21-10-15 01:50	-1	3.904	5.4399999999999995	12.072
21-10-15 02:00	-1	7.0840000000000005	2.9200000000000004	4.736
21-10-15 02:10	-1	0.796	6.843999999999999	4.2
21-10-15 02:20	-1	8.123999999999999	5.76	9.284
21-10-15 02:30	-1	10.508	8.628	5.204
21-10-15 02:40	-1	6.843999999999999	15.9	6.236
21-10-15 02:50	-1	2.968	3.4240000000000004	5.6
21-10-15 03:00	-1	2.02	0.0	2.192
21-10-15 03:10	-1	3.4	3.8600000000000003	4.5280000000000005
21-10-15 03:20	-1	5.428	12.7	5.988
21-10-15 03:30	-1	2.7800000000000002	6.244	6.4319999999999995
21-10-15 03:40	-1	2.336	0.524	4.804
21-10-15 03:50	-1	0.692	8.364	3.696
21-10-15 04:00	-1	1.584	4.92	6.724000000000001
21-10-15 04:10	-1	1.8	2.904	1.592
21-10-15 04:20	-1	0.0	0.0	0.0
21-10-15 04:30	-1	0.0	0.0	0.0
21-10-15 04:40	-1	0.0	0.0	0.0
21-10-15 04:50	-1	0.0	0.0	0.0
21-10-15 05:00	-1	0.0	1.1400000000000001	0.0
21-10-15 05:10	-1	0.24	0.0	0.0
21-10-15 05:20	-1	1.048	2.524	0.02
21-10-15 05:30	-1	1.864	2.976	1.348
21-10-15 05:40	-1	8.016	13.672	15.632
21-10-15 05:50	-1	17.188	10.856	11.216
21-10-15 06:00	-1	5.36	6.5200000000000005	2.096
21-10-15 06:10	-1	2.876	6.236	3.944
21-10-15 06:20	-1	6.144	8.404	0.184
21-10-15 06:30	-1	0.0	2.8560000000000003	0.068
21-10-15 06:40	-1	0.012	1.22	3.876
21-10-15 06:50	-1	0.0	0.0	0.0
21-10-15 07:00	0	1.016	0.35200000000000004	1.392
21-10-15 07:10	0	0.6	4.468	0.396
21-10-15 07:20	0	8.984	1.612	4.108
21-10-15 07:30	0	0.27599999999999997	0.504	4.728
21-10-15 07:40	0	0.0	0.0	0.0
21-10-15 07:50	0	0.0	0.0	0.0
21-10-15 08:00	0	0.0	0.0	0.0
21-10-15 08:10	0	0.0	0.0	0.0
21-10-15 08:20	0	0.0	0.0	0.0
21-10-15 08:30	0	0.0	0.0	0.0
21-10-15 08:40	0	0.0	0.0	0.0
21-10-15 08:50	0	0.0	0.0	0.0
21-10-15 09:00	0	0.496	0.636	2.056
21-10-15 09:10	0	0.30400000000000005	0.992	0.0
21-10-15 09:20	0	2.7800000000000002	0.692	0.892
21-10-15 09:30	0	0.588	0.0	0.0
21-10-15 09:40	0	5.343999999999999	5.868	5.0280000000000005
21-10-15 09:50	0	13.232	12.928	13.616
21-10-15 10:00	0	3.556	6.016	20.744
21-10-15 10:10	0	16.804	11.768	11.396
21-10-15 10:20	0	3.108	2.184	2.944
21-10-15 10:30	0	0.632	6.656000000000001	2.664
21-10-15 10:40	0	1.528	4.324	5.704
21-10-15 10:50	0	4.904	6.476000000000001	4.004
21-10-15 11:00	0	2.2600000000000002	5.4079999999999995	4.088
21-10-15 11:10	0	7.1	4.268000000000001	0.908
21-10-15 11:20	0	4.184	6.272	6.616
21-10-15 11:30	0	9.376000000000001	5.856	6.648000000000001
21-10-15 11:40	0	11.312000000000001	8.331999999999999	5.7
21-10-15 11:50	0	7.564	5.94	5.76
21-10-15 12:00	0	2.7600000000000002	4.7	8.592
21-10-15 12:10	0	2.2920000000000003	2.08	0.5599999999999999
21-10-15 12:20	0	5.6	2.028	3.3560000000000003
21-10-15 12:30	0	2.268	0.8400000000000001	0.6
21-10-15 12:40	0	3.8480000000000003	5.312	4.14
21-10-15 12:50	0	2.4560000000000004	0.068	1.496
21-10-15 13:00	0	0.29600000000000004	0.616	0.016
21-10-15 13:10	0	1.9600000000000002	1.796	1.1
21-10-15 13:20	0	0.688	0.4720000000000001	1.4120000000000001
21-10-15 13:30	0	0.0	0.0	0.0
21-10-15 13:40	0	0.0	0.0	0.0
21-10-15 13:50	0	0.0	0.0	0.0
21-10-15 14:00	0	0.0	0.712	0.1
21-10-15 14:10	0	0.0	0.0	0.096
21-10-15 14:20	0	0.6799999999999999	1.136	0.0
21-10-15 14:30	0	0.0	0.0	0.0
21-10-15 14:40	0	0.0	0.0	0.0
21-10-15 14:50	0	0.27199999999999996	0.1	0.676
21-10-15 15:00	0	2.06	3.9880000000000004	1.1199999999999999
21-10-15 15:10	0	3.008	0.588	1.8679999999999999
21-10-15 15:20	0	1.8719999999999999	0.17200000000000001	0.8
21-10-15 15:30	0	6.82	1.58	2.368
21-10-15 15:40	0	3.928	2.08	1.916
21-10-15 15:50	0	1.964	0.372	0.688
21-10-15 16:00	0	0.42000000000000004	0.0	0.008
21-10-15 16:10	0	0.0	0.008	0.0
21-10-15 16:20	0	0.184	0.308	0.22400000000000003
21-10-15 16:30	0	4.436	2.6480000000000006	1.1640000000000001
21-10-15 16:40	0	3.164	3.5840000000000005	2.284
21-10-15 16:50	0	2.748	3.176	1.1
21-10-15 17:00	0	3.5160000000000005	1.292	2.4080000000000004
21-10-15 17:10	0	1.3880000000000001	3.664	0.132
21-10-15 17:20	0	0.02	0.044	0.46799999999999997
21-10-15 17:30	0	0.0	0.0	0.028000000000000004
21-10-15 17:40	0	0.0	0.0	0.992
21-10-15 17:50	0	0.0	0.0	0.004
21-10-15 18:00	0	0.0	0.0	0.0
21-10-15 18:10	0	0.0	0.0	0.0
21-10-15 18:20	0	0.0	0.0	0.0
21-10-15 18:30	0	0.0	0.0	0.0
21-10-15 18:40	0	0.0	0.0	0.0
21-10-15 18:50	0	0.0	2.004	0.0
21-10-15 19:00	0	0.0	1.104	0.252
21-10-15 19:10	0	0.004	0.588	0.0
21-10-15 19:20	0	4.708	1.9880000000000002	2.3560000000000003
21-10-15 19:30	0	9.376	9.548	5.412
21-10-15 19:40	0	7.08	4.688000000000001	3.1
21-10-15 19:50	0	12.376000000000001	4.588	5.664
21-10-15 20:00	0	7.92	4.7	8.52
21-10-15 20:10	0	8.424000000000001	3.1399999999999997	4.811999999999999
21-10-15 20:20	0	1.764	4.108	2.684
21-10-15 20:30	0	0.76	3.108	4.58
21-10-15 20:40	0	2.628	5.224	1.652
21-10-15 20:50	0	3.2359999999999998	5.5200000000000005	4.964
21-10-15 21:00	0	4.024	5.884	7.176
21-10-15 21:10	0	4.388	6.296	7.984
21-10-15 21:20	0	12.943999999999999	6.696000000000001	4.232
21-10-15 21:30	0	3.628	5.328	4.264
21-10-15 21:40	0	3.748	3.1239999999999997	3.8520000000000003
21-10-15 21:50	0	4.644	1.996	2.952
21-10-15 22:00	0	3.008	1.9200000000000004	1.472
21-10-15 22:10	0	9.512	7.859999999999999	5.144
21-10-15 22:20	0	4.608	3.06	3.02
21-10-15 22:30	0	1.02	1.6239999999999999	0.708
21-10-15 22:40	0	5.864	6.668000000000001	6.732000000000001
21-10-15 22:50	0	3.06	5.176	1.364
21-10-15 23:00	0	2.868	3.6759999999999997	9.604000000000001
21-10-15 23:10	0	6.6240000000000006	1.284	2.048
21-10-15 23:20	0	0.884	4.14	3.364
21-10-15 23:30	0	9.136	4.0440000000000005	3.7880000000000003
21-10-15 23:40	0	9.672	6.928	5.651999999999999
21-10-15 23:50	0	6.62	4.992	6.5920000000000005
21-10-16 00:00	0	7.4719999999999995	3.1	2.3760000000000003
21-10-16 00:10	0	2.6559999999999997	1.136	3.02
21-10-16 00:20	0	1.8399999999999999	4.384	7.459999999999999
21-10-16 00:30	0	7.312	0.764	5.764
21-10-16 00:40	0	1.488	1.984	2.332
21-10-16 00:50	0	8.272	6.0040000000000004	11.336
21-10-16 01:00	0	3.7760000000000007	9.368	1.568
21-10-16 01:10	0	6.58	6.912000000000001	5.444000000000001
21-10-16 01:20	0	1.736	3.404	3.2039999999999997
21-10-16 01:30	0	2.4	3.692	3.1160000000000005
21-10-16 01:40	0	4.388	1.8560000000000003	3.2399999999999998
21-10-16 01:50	0	7.492	4.876	5.468
21-10-16 02:00	0	2.1399999999999997	1.6600000000000001	8.004000000000001
21-10-16 02:10	0	5.36	2.7880000000000003	5.404
21-10-16 02:20	0	2.176	0.736	2.456
21-10-16 02:30	0	5.736	5.851999999999999	2.168
21-10-16 02:40	0	6.44	7.708	7.6240000000000006
21-10-16 02:50	0	9.884	10.972	13.256
21-10-16 03:00	0	3.268	4.9	5.008
21-10-16 03:10	0	1.4600000000000002	4.036	4.332
21-10-16 03:20	0	5.064	10.564	7.856
21-10-16 03:30	0	5.368	7.132	2.3280000000000003
21-10-16 03:40	0	4.832	6.92	3.1719999999999997
21-10-16 03:50	0	0.26399999999999996	2.144	0.18000000000000002
21-10-16 04:00	0	0.0	0.0	0.0
21-10-16 04:10	0	0.0	0.0	0.0
21-10-16 04:20	0	1.592	0.504	0.852
21-10-16 04:30	0	3.004	0.10800000000000001	3.404000000000001
21-10-16 04:40	0	0.0	0.512	0.584
21-10-16 04:50	0	7.204000000000001	1.408	5.664
21-10-16 05:00	0	2.272	2.076	14.732
21-10-16 05:10	0	1.8119999999999998	1.584	10.308
21-10-16 05:20	0	2.108	4.768	0.984
21-10-16 05:30	0	1.032	2.304	3.0439999999999996
21-10-16 05:40	0	2.96	4.416	12.196000000000002
21-10-16 05:50	0	2.412	2.5840000000000005	9.088
21-10-16 06:00	0	3.084	0.0	4.196
21-10-16 06:10	0	0.0	0.0	0.10400000000000001
21-10-16 06:20	0	0.164	4.140000000000001	0.96
21-10-16 06:30	0	0.0	0.0	0.11200000000000002
21-10-16 06:40	0	3.036	1.3119999999999998	0.512
21-10-16 06:50	0	0.7120000000000001	0.196	0.372
21-10-16 07:00	1	0.0	0.0	0.068
21-10-16 07:10	1	0.0	0.0	0.0
21-10-16 07:20	1	0.0	0.0	0.0
21-10-16 07:30	1	0.02	2.508	0.084
21-10-16 07:40	1	0.0	0.0	0.0
21-10-16 07:50	1	0.0	0.0	0.0
21-10-16 08:00	1	0.0	0.0	0.0
21-10-16 08:10	1	0.0	0.0	0.0
21-10-16 08:20	1	0.0	0.0	0.0
21-10-16 08:30	1	0.0	0.0	0.0
21-10-16 08:40	1	0.0	0.0	0.0
21-10-16 08:50	1	0.0	0.0	0.0
21-10-16 09:00	1	0.0	0.0	0.0
21-10-16 09:10	1	0.0	0.0	0.0
21-10-16 09:20	1	0.0	0.0	0.0
21-10-16 09:30	1	0.612	0.0	0.0
21-10-16 09:40	1	2.996	2.996	18.04
21-10-16 09:50	1	2.1079999999999997	2.548	4.176
21-10-16 10:00	1	4.216	4.008	9.144
21-10-16 10:10	1	3.092	3.868	7.732000000000001
21-10-16 10:20	1	5.372	2.416	3.992
21-10-16 10:30	1	4.1	3.3760000000000003	5.136
21-10-16 10:40	1	7.836	7.116	1.0399999999999998
21-10-16 10:50	1	3.3560000000000003	1.8760000000000001	0.7
21-10-16 11:00	1	3.304	5.364	6.5120000000000005
21-10-16 11:10	1	0.748	2.708	0.772
21-10-16 11:20	1	0.788	0.008	0.696
21-10-16 11:30	1	0.0	0.0	0.0
21-10-16 11:40	1	0.0	0.0	0.0
21-10-16 11:50	1	0.0	0.0	0.0
21-10-16 12:00	1	0.0	0.0	0.0
21-10-16 12:10	1	0.0	0.0	0.0
21-10-16 12:20	1	0.0	0.0	0.0
21-10-16 12:30	1	0.0	0.0	0.0
21-10-16 12:40	1	0.0	0.0	0.0
21-10-16 12:50	1	0.0	0.0	0.0
21-10-16 13:00	1	0.0	0.0	0.0
21-10-16 13:10	1	0.0	0.0	0.0
21-10-16 13:20	1	0.0	0.0	0.0
21-10-16 13:30	1	0.0	0.0	0.0
21-10-16 13:40	1	0.0	0.0	0.0
21-10-16 13:50	1	0.0	0.9359999999999999	0.036
21-10-16 14:00	1	0.0	0.312	0.0
21-10-16 14:10	1	0.0	0.0	0.0
21-10-16 14:20	1	0.0	0.0	0.0
21-10-16 14:30	1	0.0	0.0	0.0
21-10-16 14:40	1	0.0	0.0	0.0
21-10-16 14:50	1	0.0	0.0	0.0
21-10-16 15:00	1	0.0	0.0	0.0
21-10-16 15:10	1	0.0	0.144	0.0
21-10-16 15:20	1	0.0	0.0	0.0
21-10-16 15:30	1	0.0	0.0	0.0
21-10-16 15:40	1	0.0	0.0	0.0
21-10-16 15:50	1	0.0	0.0	0.0
21-10-16 16:00	1	0.0	0.0	0.0
21-10-16 16:10	1	0.0	0.0	0.0
21-10-16 16:20	1	0.0	0.0	0.0
21-10-16 16:30	1	0.0	0.0	0.0
21-10-16 16:40	1	0.0	0.0	0.0
21-10-16 16:50	1	0.33999999999999997	0.088	0.0
21-10-16 17:00	1	0.0	0.188	0.0
21-10-16 17:10	1	0.78	0.52	1.2000000000000002
21-10-16 17:20	1	1.3599999999999999	0.0	0.0
21-10-16 17:30	1	0.0	0.0	0.0
21-10-16 17:40	1	0.0	0.0	0.0
21-10-16 17:50	1	0.0	0.0	0.0
21-10-16 18:00	1	0.0	0.0	0.0
21-10-16 18:10	1	0.0	0.0	0.0
21-10-16 18:20	1	0.0	0.0	0.0
21-10-16 18:30	1	0.3	2.004	1.016
21-10-16 18:40	1	0.9040000000000001	1.248	1.1440000000000001
21-10-16 18:50	1	0.0	0.0	0.0
21-10-16 19:00	1	0.0	0.0	0.0
21-10-16 19:10	1	0.0	0.0	0.0
21-10-16 19:20	1	0.0	0.0	0.0
21-10-16 19:30	1	2.5200000000000005	1.1320000000000001	0.164
21-10-16 19:40	1	0.256	3.232	3.22
21-10-16 19:50	1	0.892	0.744	1.576
21-10-16 20:00	1	3.528	0.20400000000000001	2.352
21-10-16 20:10	1	0.06000000000000001	1.072	1.076
21-10-16 20:20	1	0.22400000000000003	0.676	0.036
21-10-16 20:30	1	0.0	0.0	0.0
21-10-16 20:40	1	0.0	0.0	0.02
21-10-16 20:50	1	0.0	0.0	0.0
21-10-16 21:00	1	0.0	0.0	0.0
21-10-16 21:10	1	0.0	0.0	0.0
21-10-16 21:20	1	0.384	0.52	0.0
21-10-16 21:30	1	0.33999999999999997	0.4	0.0
21-10-16 21:40	1	4.784000000000001	3.3600000000000003	2.428
21-10-16 21:50	1	3.124	0.052000000000000005	0.296
21-10-16 22:00	1	1.108	2.196	2.396
21-10-16 22:10	1	0.44400000000000006	0.9200000000000002	2.152
21-10-16 22:20	1	2.9560000000000004	0.45200000000000007	4.568
21-10-16 22:30	1	0.128	0.8400000000000001	0.44800000000000006
21-10-16 22:40	1	0.688	0.18	1.072
21-10-16 22:50	1	2.084	0.092	0.016
21-10-16 23:00	1	2.864	2.104	1.036
21-10-16 23:10	1	2.552	3.052	7.608
21-10-16 23:20	1	3.3880000000000003	0.312	0.8240000000000001
21-10-16 23:30	1	0.9199999999999999	0.156	1.9599999999999997
21-10-16 23:40	1	0.56	0.716	0.34400000000000003
21-10-16 23:50	1	0.024	0.0	0.0
21-10-17 00:00	1	0.54	0.02	1.3
21-10-17 00:10	1	0.088	0.352	0.608
21-10-17 00:20	1	3.372	1.036	0.8440000000000001
21-10-17 00:30	1	3.572	3.4799999999999995	4.968
21-10-17 00:40	1	4.272	5.292	6.572
21-10-17 00:50	1	4.0840000000000005	1.156	2.98
21-10-17 01:00	1	1.668	0.344	1.4200000000000002
21-10-17 01:10	1	0.604	2.624	4.912000000000001
21-10-17 01:20	1	0.31199999999999994	2.08	3.128
21-10-17 01:30	1	7.359999999999999	2.212	2.8200000000000003
21-10-17 01:40	1	3.032	6.312	4.352
21-10-17 01:50	1	5.796	6.712000000000001	10.360000000000001
21-10-17 02:00	1	2.3600000000000003	2.244	3.3560000000000003
21-10-17 02:10	1	2.768	0.752	3.8480000000000003
21-10-17 02:20	1	1.8439999999999999	1.34	2.6
21-10-17 02:30	1	5.5760000000000005	5.032000000000001	3.408
21-10-17 02:40	1	3.928	6.948	7.492
21-10-17 02:50	1	2.836	3.4200000000000004	5.82
21-10-17 03:00	1	4.896	1.012	1.3800000000000001
21-10-17 03:10	1	6.556	0.20400000000000001	2.628
21-10-17 03:20	1	5.236	2.74	1.9600000000000002
21-10-17 03:30	1	4.724	0.8879999999999999	7.5840000000000005
21-10-17 03:40	1	0.9120000000000001	1.86	2.976
21-10-17 03:50	1	1.916	2.152	0.284
21-10-17 04:00	1	0.0	0.0	0.008
21-10-17 04:10	1	0.0	0.0	0.0
21-10-17 04:20	1	0.0	0.0	0.0
21-10-17 04:30	1	0.032	0.14	0.0
21-10-17 04:40	1	0.652	0.504	1.376
21-10-17 04:50	1	0.0	0.46799999999999997	1.108
21-10-17 05:00	1	0.0	0.0	0.0
21-10-17 05:10	1	0.008	0.608	0.9880000000000001
21-10-17 05:20	1	0.776	0.844	1.5999999999999999
21-10-17 05:30	1	3.3600000000000003	1.432	2.136
21-10-17 05:40	1	5.448	5.0200000000000005	6.012
21-10-17 05:50	1	0.664	4.224	7.704000000000001
21-10-17 06:00	1	3.1559999999999997	3.492	7.544
21-10-17 06:10	1	5.532000000000001	7.9079999999999995	4.392
21-10-17 06:20	1	2.144	5.619999999999999	7.892
21-10-17 06:30	1	6.204000000000001	2.596	0.9960000000000001
21-10-17 06:40	1	2.036	1.084	2.976
21-10-17 06:50	1	1.8719999999999999	0.08	0.23600000000000004
21-10-17 07:00	2	0.716	0.0	0.6759999999999999
21-10-17 07:10	2	0.0	0.0	0.0
21-10-17 07:20	2	0.0	0.0	0.22000000000000003
21-10-17 07:30	2	1.1320000000000001	0.2	1.64
21-10-17 07:40	2	0.0	0.0	0.0
21-10-17 07:50	2	0.0	0.0	0.22400000000000003
21-10-17 08:00	2	0.0	0.0	0.0
21-10-17 08:10	2	0.0	0.0	0.0
21-10-17 08:20	2	0.0	0.0	0.0
21-10-17 08:30	2	0.0	0.0	0.0
21-10-17 08:40	2	0.0	0.0	0.0
21-10-17 08:50	2	0.0	0.0	0.0
21-10-17 09:00	2	0.0	0.0	0.0
21-10-17 09:10	2	0.0	0.0	0.0
21-10-17 09:20	2	0.0	0.0	0.0
21-10-17 09:30	2	0.0	0.29200000000000004	0.788
21-10-17 09:40	2	2.7800000000000002	0.45600000000000007	2.8720000000000003
21-10-17 09:50	2	8.372	1.404	6.0840000000000005
21-10-17 10:00	2	4.372	8.512	4.392
21-10-17 10:10	2	3.9	4.096	2.872
21-10-17 10:20	2	7.652000000000001	2.9240000000000004	5.288
21-10-17 10:30	2	2.668	2.212	1.6840000000000004
21-10-17 10:40	2	2.88	0.26	0.0
21-10-17 10:50	2	0.264	0.58	0.248
21-10-17 11:00	2	0.612	2.748	2.836
21-10-17 11:10	2	0.0	0.0	0.0
21-10-17 11:20	2	0.0	0.0	0.0
21-10-17 11:30	2	0.0	0.0	0.0
21-10-17 11:40	2	0.776	0.152	1.28
21-10-17 11:50	2	0.0	0.0	0.0
21-10-17 12:00	2	0.0	0.0	0.0
21-10-17 12:10	2	0.0	0.024	0.028000000000000004
21-10-17 12:20	2	0.0	0.0	0.0
21-10-17 12:30	2	0.0	0.0	0.0
21-10-17 12:40	2	0.0	0.0	0.0
21-10-17 12:50	2	0.0	0.0	0.0
21-10-17 13:00	2	0.0	0.0	0.0
21-10-17 13:10	2	0.0	0.0	0.0
21-10-17 13:20	2	0.0	0.0	0.0
21-10-17 13:30	2	0.0	0.0	0.024
21-10-17 13:40	2	0.804	0.18	1.328
21-10-17 13:50	2	1.468	0.0	0.0
21-10-17 14:00	2	0.0	0.0	0.0
21-10-17 14:10	2	0.0	0.76	0.76
21-10-17 14:20	2	0.536	0.0	1.9600000000000002
21-10-17 14:30	2	0.0	0.0	0.5199999999999999
21-10-17 14:40	2	0.0	0.0	1.44
21-10-17 14:50	2	0.0	0.0	0.26
21-10-17 15:00	2	0.0	0.0	0.0
21-10-17 15:10	2	0.0	0.0	0.0
21-10-17 15:20	2	0.0	0.0	0.0
21-10-17 15:30	2	0.0	0.0	0.0
21-10-17 15:40	2	0.0	0.0	0.0
21-10-17 15:50	2	0.0	0.0	0.0
21-10-17 16:00	2	0.0	0.0	0.0
21-10-17 16:10	2	0.26400000000000007	0.196	0.156
21-10-17 16:20	2	0.744	0.33999999999999997	0.42400000000000004
21-10-17 16:30	2	0.0	0.0	0.0
21-10-17 16:40	2	0.0	0.0	0.0
21-10-17 16:50	2	0.0	0.0	0.0
21-10-17 17:00	2	0.0	0.0	0.0
21-10-17 17:10	2	0.0	0.0	0.0
21-10-17 17:20	2	0.0	0.0	0.0
21-10-17 17:30	2	0.0	0.0	0.0
21-10-17 17:40	2	0.004	0.0	0.0
21-10-17 17:50	2	0.0	0.0	0.0
21-10-17 18:00	2	0.0	0.0	0.0
21-10-17 18:10	2	0.08399999999999999	0.06	0.0
21-10-17 18:20	2	0.0	0.0	0.0
21-10-17 18:30	2	2.848	1.244	0.184
21-10-17 18:40	2	0.05600000000000001	0.184	0.02
21-10-17 18:50	2	0.0	0.0	0.0
21-10-17 19:00	2	0.352	0.21600000000000003	0.0
21-10-17 19:10	2	0.0	0.944	0.164
21-10-17 19:20	2	0.932	3.66	3.16
21-10-17 19:30	2	1.888	1.6199999999999999	1.548
21-10-17 19:40	2	0.21600000000000003	0.4	0.012
21-10-17 19:50	2	0.11599999999999999	0.356	0.52
21-10-17 20:00	2	0.0	0.0	0.0
21-10-17 20:10	2	0.0	0.0	0.0
21-10-17 20:20	2	0.22800000000000004	0.0	0.044
21-10-17 20:30	2	0.772	3.94	0.396
21-10-17 20:40	2	2.228	2.524	1.9760000000000002
21-10-17 20:50	2	2.2880000000000003	1.012	1.544
21-10-17 21:00	2	3.7560000000000002	5.644	1.152
21-10-17 21:10	2	0.0	0.032	0.024
21-10-17 21:20	2	0.0	0.008	0.516
21-10-17 21:30	2	0.08399999999999999	1.068	0.012
21-10-17 21:40	2	0.22400000000000003	4.747999999999999	0.324
21-10-17 21:50	2	0.588	2.02	0.02
21-10-17 22:00	2	2.984	5.256	0.536
21-10-17 22:10	2	5.66	1.424	2.016
21-10-17 22:20	2	7.12	3.048	1.92
21-10-17 22:30	2	1.884	4.0280000000000005	5.688000000000001
21-10-17 22:40	2	1.192	2.132	0.8240000000000001
21-10-17 22:50	2	1.036	3.668	0.46799999999999997
21-10-17 23:00	2	0.036	0.092	4.715999999999999
21-10-17 23:10	2	0.0	0.184	1.816
21-10-17 23:20	2	0.788	1.04	1.5959999999999999
21-10-17 23:30	2	0.752	0.032	1.136
21-10-17 23:40	2	0.004	0.584	1.036
21-10-17 23:50	2	3.032	3.16	0.9800000000000001
21-10-18 00:00	2	2.748	3.9880000000000004	2.392
21-10-18 00:10	2	2.284	0.7280000000000001	1.7280000000000002
21-10-18 00:20	2	5.0	8.52	1.7079999999999997
21-10-18 00:30	2	0.036000000000000004	3.9	4.892
21-10-18 00:40	2	1.1880000000000002	1.72	2.332
21-10-18 00:50	2	0.0	1.8359999999999999	0.0
21-10-18 01:00	2	0.02	0.604	0.0
21-10-18 01:10	2	0.3	0.244	0.22000000000000003
21-10-18 01:20	2	0.488	2.224	3.268
21-10-18 01:30	2	0.004	3.804	1.7079999999999997
21-10-18 01:40	2	0.45199999999999996	3.444	5.256
21-10-18 01:50	2	5.728	7.628	1.392
21-10-18 02:00	2	1.576	2.7359999999999998	6.840000000000001
21-10-18 02:10	2	2.7640000000000002	1.252	3.912
21-10-18 02:20	2	7.332000000000001	4.712000000000001	4.864000000000001
21-10-18 02:30	2	4.708	3.044	3.3600000000000003
21-10-18 02:40	2	2.48	6.9959999999999996	11.828
21-10-18 02:50	2	5.456	0.976	8.18
21-10-18 03:00	2	2.8240000000000003	2.444	1.7920000000000003
21-10-18 03:10	2	5.388	7.18	1.748
21-10-18 03:20	2	0.6639999999999999	4.912000000000001	5.436
21-10-18 03:30	2	3.716	3.196	0.984
21-10-18 03:40	2	3.7920000000000003	3.3560000000000003	4.488
21-10-18 03:50	2	0.632	2.428	1.02
21-10-18 04:00	2	3.428	10.120000000000001	1.368
21-10-18 04:10	2	3.168	0.5	1.6439999999999997
21-10-18 04:20	2	4.664	1.1039999999999999	3.3080000000000007
21-10-18 04:30	2	2.632	2.996	1.8
21-10-18 04:40	2	2.384	3.052	1.7280000000000002
21-10-18 04:50	2	0.004	0.41200000000000003	0.0
21-10-18 05:00	2	0.54	0.0	0.064
21-10-18 05:10	2	0.44400000000000006	1.8719999999999999	1.0080000000000002
21-10-18 05:20	2	1.04	1.152	0.868
21-10-18 05:30	2	0.0	4.304	0.868
21-10-18 05:40	2	3.4560000000000004	1.6720000000000002	1.1440000000000001
21-10-18 05:50	2	4.716	2.5	0.34
21-10-18 06:00	2	3.2840000000000003	3.7960000000000003	4.496
21-10-18 06:10	2	5.964	1.136	4.772
21-10-18 06:20	2	1.904	1.8800000000000001	2.044
21-10-18 06:30	2	2.936	4.74	1.948
21-10-18 06:40	2	0.396	1.04	0.092
21-10-18 06:50	2	0.0	0.004	0.0
21-10-18 07:00	3	1.22	1.208	3.4519999999999995
21-10-18 07:10	3	0.0	0.08	0.0
21-10-18 07:20	3	0.0	0.0	0.0
21-10-18 07:30	3	0.0	0.0	0.0
21-10-18 07:40	3	0.0	0.0	0.0
21-10-18 07:50	3	0.0	0.0	0.0
21-10-18 08:00	3	0.0	0.0	0.0
21-10-18 08:10	3	0.0	0.0	0.0
21-10-18 08:20	3	0.0	0.0	0.0
21-10-18 08:30	3	0.0	0.0	0.0
21-10-18 08:40	3	0.0	0.0	0.0
21-10-18 08:50	3	0.0	0.0	0.0
21-10-18 09:00	3	0.0	0.0	0.0
21-10-18 09:10	3	0.0	0.0	0.0
21-10-18 09:20	3	0.0	0.0	0.0
21-10-18 09:30	3	0.0	0.0	0.0
21-10-18 09:40	3	0.0	0.0	0.0
21-10-18 09:50	3	0.616	0.196	0.028000000000000004
21-10-18 10:00	3	0.908	0.244	1.04
21-10-18 10:10	3	2.348	2.3600000000000003	1.504
21-10-18 10:20	3	0.632	1.284	1.3
21-10-18 10:30	3	5.24	1.7399999999999998	3.404
21-10-18 10:40	3	6.851999999999999	5.5760000000000005	2.112
21-10-18 10:50	3	2.252	2.712	0.14
21-10-18 11:00	3	0.0	0.23200000000000004	0.096
21-10-18 11:10	3	0.8960000000000001	1.7	0.42400000000000004
21-10-18 11:20	3	0.0	0.0	0.0
21-10-18 11:30	3	0.0	0.0	0.0
21-10-18 11:40	3	0.0	0.0	0.0
21-10-18 11:50	3	0.0	0.0	0.0
21-10-18 12:00	3	0.0	0.0	0.0
21-10-18 12:10	3	0.0	0.0	0.0
21-10-18 12:20	3	0.0	0.0	0.0
21-10-18 12:30	3	0.0	0.0	0.0
21-10-18 12:40	3	0.0	0.0	0.0
21-10-18 12:50	3	0.0	0.0	0.0
21-10-18 13:00	3	0.0	0.0	0.0
21-10-18 13:10	3	0.0	0.0	0.0
21-10-18 13:20	3	0.0	0.0	0.0
21-10-18 13:30	3	0.0	0.0	0.0
21-10-18 13:40	3	0.0	0.0	0.0
21-10-18 13:50	3	0.0	0.0	0.0
21-10-18 14:00	3	0.0	0.0	0.0
21-10-18 14:10	3	0.0	0.016	0.0
21-10-18 14:20	3	0.0	0.064	0.0
21-10-18 14:30	3	0.0	0.0	0.0
21-10-18 14:40	3	0.7	0.0	1.1
21-10-18 14:50	3	3.4200000000000004	1.3	1.884
21-10-18 15:00	3	1.7919999999999998	0.10800000000000001	0.484
21-10-18 15:10	3	0.064	0.0	0.0
21-10-18 15:20	3	0.0	0.0	0.0
21-10-18 15:30	3	0.0	0.0	0.0
21-10-18 15:40	3	0.0	0.0	0.0
21-10-18 15:50	3	0.0	0.0	0.0
21-10-18 16:00	3	0.0	0.0	0.0
21-10-18 16:10	3	0.0	0.0	0.0
21-10-18 16:20	3	0.0	0.0	0.0
21-10-18 16:30	3	0.20400000000000001	0.356	0.304
21-10-18 16:40	3	0.0	0.0	0.0
21-10-18 16:50	3	0.0	0.0	0.0
21-10-18 17:00	3	0.0	0.0	0.0
21-10-18 17:10	3	0.0	0.0	0.0
21-10-18 17:20	3	0.012	0.0	0.0
21-10-18 17:30	3	0.152	0.032	0.0
21-10-18 17:40	3	0.192	0.124	0.0
21-10-18 17:50	3	0.0	0.0	0.0
21-10-18 18:00	3	0.0	0.0	0.0
21-10-18 18:10	3	0.0	0.0	0.0
21-10-18 18:20	3	0.6519999999999999	0.20400000000000001	0.0
21-10-18 18:30	3	0.6880000000000001	0.44000000000000006	0.368
21-10-18 18:40	3	0.304	1.488	0.736
21-10-18 18:50	3	0.0	0.0	0.068
21-10-18 19:00	3	0.508	0.144	0.276
21-10-18 19:10	3	0.6839999999999999	0.576	0.0
21-10-18 19:20	3	0.0	0.0	0.0
21-10-18 19:30	3	0.0	0.0	0.0
21-10-18 19:40	3	0.41200000000000003	1.2440000000000002	0.1
21-10-18 19:50	3	0.736	0.10400000000000001	0.264
21-10-18 20:00	3	0.764	2.1079999999999997	0.0
21-10-18 20:10	3	0.14	0.032	0.0
21-10-18 20:20	3	0.0	0.0	0.0
21-10-18 20:30	3	0.0	0.0	0.0
21-10-18 20:40	3	0.0	0.0	0.5199999999999999
21-10-18 20:50	3	0.0	0.156	0.524
21-10-18 21:00	3	1.0	2.548	0.8560000000000001
21-10-18 21:10	3	2.484	0.884	3.592
21-10-18 21:20	3	0.304	0.0	0.0
21-10-18 21:30	3	0.0	0.0	0.0
21-10-18 21:40	3	2.42	0.256	0.5640000000000001
21-10-18 21:50	3	0.41600000000000004	0.11200000000000002	3.048
21-10-18 22:00	3	0.0	0.392	0.0
21-10-18 22:10	3	0.732	0.43599999999999994	0.38
21-10-18 22:20	3	1.4280000000000002	3.496	1.6360000000000003
21-10-18 22:30	3	0.0	4.54	0.028000000000000004
21-10-18 22:40	3	2.948	0.2	4.632
21-10-18 22:50	3	0.072	0.66	0.156
21-10-18 23:00	3	1.848	0.44800000000000006	1.244
21-10-18 23:10	3	0.644	0.42000000000000004	0.4
21-10-18 23:20	3	1.4360000000000002	1.448	2.476
21-10-18 23:30	3	2.8240000000000003	4.544	6.388
21-10-18 23:40	3	1.232	6.68	4.244
21-10-18 23:50	3	0.008	2.4720000000000004	1.12
21-10-19 00:00	3	1.448	1.8800000000000001	1.432
21-10-19 00:10	3	0.0	0.0	0.0
21-10-19 00:20	3	0.8240000000000001	0.96	0.892
21-10-19 00:30	3	0.0	0.0	0.0
21-10-19 00:40	3	2.66	0.324	1.024
21-10-19 00:50	3	1.94	0.22000000000000003	2.92
21-10-19 01:00	3	0.844	0.20800000000000002	0.4720000000000001
21-10-19 01:10	3	0.636	1.8800000000000001	3.7399999999999998
21-10-19 01:20	3	3.3840000000000003	2.556	0.004
21-10-19 01:30	3	0.016	1.1	0.008
21-10-19 01:40	3	4.247999999999999	4.332	1.3359999999999999
21-10-19 01:50	3	0.0	0.004	0.20400000000000001
21-10-19 02:00	3	2.148	0.11599999999999999	2.788
21-10-19 02:10	3	0.844	1.552	1.6960000000000002
21-10-19 02:20	3	2.62	2.048	6.652000000000001
21-10-19 02:30	3	3.116	5.720000000000001	2.98
21-10-19 02:40	3	4.351999999999999	4.32	9.336
21-10-19 02:50	3	1.748	0.20400000000000001	1.116
21-10-19 03:00	3	0.568	1.1560000000000001	1.048
21-10-19 03:10	3	1.44	1.44	4.540000000000001
21-10-19 03:20	3	0.764	0.556	1.86
21-10-19 03:30	3	3.16	1.7	5.636
21-10-19 03:40	3	3.248	2.088	9.556000000000001
21-10-19 03:50	3	1.28	3.068	2.8880000000000003
21-10-19 04:00	3	2.712	6.308000000000001	3.8
21-10-19 04:10	3	2.34	2.976	3.1
21-10-19 04:20	3	3.12	5.9239999999999995	3.14
21-10-19 04:30	3	0.9600000000000002	1.504	0.876
21-10-19 04:40	3	1.152	5.66	5.184
21-10-19 04:50	3	4.508	3.1	4.068
21-10-19 05:00	3	1.1600000000000001	5.5920000000000005	2.04
21-10-19 05:10	3	9.004000000000001	4.884	3.7159999999999997
21-10-19 05:20	3	3.036	5.784000000000001	8.544
21-10-19 05:30	3	0.16	2.904	0.712
21-10-19 05:40	3	6.324	0.556	6.660000000000001
21-10-19 05:50	3	1.436	6.188000000000001	5.748
21-10-19 06:00	3	0.9400000000000001	5.5520000000000005	3.3520000000000003
21-10-19 06:10	3	0.596	0.556	2.836
21-10-19 06:20	3	4.504	1.8920000000000001	0.43600000000000005
21-10-19 06:30	3	4.252	0.344	0.6599999999999999
21-10-19 06:40	3	0.0	0.0	0.0
21-10-19 06:50	3	0.0	0.0	0.0
21-10-19 07:00	4	1.2440000000000002	7.0120000000000005	4.86
21-10-19 07:10	4	0.004	0.0	0.0
21-10-19 07:20	4	0.0	0.012	0.0
21-10-19 07:30	4	0.0	0.0	0.0
21-10-19 07:40	4	0.0	0.0	0.0
21-10-19 07:50	4	0.0	0.0	0.0
21-10-19 08:00	4	0.0	0.0	0.0
21-10-19 08:10	4	0.0	0.0	0.0
21-10-19 08:20	4	0.0	0.0	0.0
21-10-19 08:30	4	0.0	0.0	0.0
21-10-19 08:40	4	0.0	0.0	0.0
21-10-19 08:50	4	0.0	0.0	0.0
21-10-19 09:00	4	0.0	0.0	0.02
21-10-19 09:10	4	10.844	7.328	8.716
21-10-19 09:20	4	10.996	7.0840000000000005	11.748000000000001
21-10-19 09:30	4	7.224000000000001	19.468	13.956
21-10-19 09:40	4	6.228	8.884	2.244
21-10-19 09:50	4	5.14	9.348	6.424000000000001
21-10-19 10:00	4	8.584	4.12	9.440000000000001
21-10-19 10:10	4	3.9560000000000004	3.112	3.928
21-10-19 10:20	4	1.78	2.692	0.392
21-10-19 10:30	4	3.8160000000000003	1.4200000000000002	1.8679999999999999
21-10-19 10:40	4	0.0	0.0	0.0
21-10-19 10:50	4	3.276	0.544	1.608
21-10-19 11:00	4	1.128	0.0	7.252000000000001
21-10-19 11:10	4	0.0	0.0	0.0
21-10-19 11:20	4	0.0	0.0	0.0
21-10-19 11:30	4	0.0	0.0	0.0
21-10-19 11:40	4	0.0	0.0	0.0
21-10-19 11:50	4	0.012	0.016	0.008
21-10-19 12:00	4	0.0	0.0	0.0
21-10-19 12:10	4	0.0	0.0	0.0
21-10-19 12:20	4	0.0	0.0	0.0
21-10-19 12:30	4	0.0	0.0	0.0
21-10-19 12:40	4	0.0	0.0	0.0
21-10-19 12:50	4	0.0	0.0	0.0
21-10-19 13:00	4	0.0	0.0	0.0
21-10-19 13:10	4	0.0	0.0	0.0
21-10-19 13:20	4	0.0	0.0	0.0
21-10-19 13:30	4	0.0	0.0	0.0
21-10-19 13:40	4	0.0	0.0	0.0
21-10-19 13:50	4	0.0	0.0	0.0
21-10-19 14:00	4	0.0	0.0	0.0
21-10-19 14:10	4	0.0	0.0	0.0
21-10-19 14:20	4	0.0	0.0	0.0
21-10-19 14:30	4	0.916	0.0	0.804
21-10-19 14:40	4	0.472	0.756	0.08800000000000001
21-10-19 14:50	4	0.8760000000000001	0.128	1.044
21-10-19 15:00	4	4.311999999999999	0.9200000000000002	1.1480000000000001
21-10-19 15:10	4	0.0	0.0	0.0
21-10-19 15:20	4	0.0	0.0	0.0
21-10-19 15:30	4	0.0	0.0	0.0
21-10-19 15:40	4	0.0	0.048	0.0
21-10-19 15:50	4	0.0	0.0	0.0
21-10-19 16:00	4	0.0	0.0	0.0
21-10-19 16:10	4	0.0	0.016	0.0
21-10-19 16:20	4	0.0	0.0	0.0
21-10-19 16:30	4	0.0	0.0	0.0
21-10-19 16:40	4	0.0	0.0	0.0
21-10-19 16:50	4	0.0	0.0	0.0
21-10-19 17:00	4	0.0	0.0	0.0
21-10-19 17:10	4	0.0	0.0	0.0
21-10-19 17:20	4	0.0	0.0	0.0
21-10-19 17:30	4	0.0	0.0	0.0
21-10-19 17:40	4	0.0	0.004	0.0
21-10-19 17:50	4	0.0	0.0	0.0
21-10-19 18:00	4	0.0	0.0	0.0
21-10-19 18:10	4	0.0	0.0	0.0
21-10-19 18:20	4	0.0	0.0	0.0
21-10-19 18:30	4	0.048	0.044	0.032
21-10-19 18:40	4	0.0	0.0	0.092
21-10-19 18:50	4	0.02	0.0	0.0
21-10-19 19:00	4	0.0	0.016	0.0
21-10-19 19:10	4	0.0	0.0	0.0
21-10-19 19:20	4	0.0	0.072	0.18
21-10-19 19:30	4	0.0	0.0	0.05600000000000001
21-10-19 19:40	4	1.052	0.088	0.372
21-10-19 19:50	4	2.8760000000000003	0.9640000000000001	1.088
21-10-19 20:00	4	0.8879999999999999	3.04	0.33999999999999997
21-10-19 20:10	4	0.0	0.04	0.0
21-10-19 20:20	4	0.752	2.42	0.22400000000000003
21-10-19 20:30	4	0.0	0.14	0.008
21-10-19 20:40	4	2.384	0.0	0.0
21-10-19 20:50	4	0.0	0.0	0.0
21-10-19 21:00	4	0.0	0.0	0.0
21-10-19 21:10	4	0.0	0.10400000000000001	0.372
21-10-19 21:20	4	0.0	0.004	0.032
21-10-19 21:30	4	1.3960000000000001	0.792	0.092
21-10-19 21:40	4	1.4360000000000002	0.784	0.6360000000000001
21-10-19 21:50	4	1.216	0.132	0.21600000000000003
21-10-19 22:00	4	4.5680000000000005	2.696	6.056
21-10-19 22:10	4	3.008	3.2880000000000003	2.216
21-10-19 22:20	4	0.488	0.14	0.23200000000000004
21-10-19 22:30	4	0.008	1.7080000000000002	2.412
21-10-19 22:40	4	0.008	0.076	1.2120000000000002
21-10-19 22:50	4	0.9	0.0	0.42000000000000004
21-10-19 23:00	4	0.0	0.0	0.16799999999999998
21-10-19 23:10	4	0.008	0.124	0.072
21-10-19 23:20	4	0.952	0.0	0.62
21-10-19 23:30	4	0.12	1.116	1.2120000000000002
21-10-19 23:40	4	1.5559999999999998	0.5760000000000001	0.74
21-10-19 23:50	4	2.2439999999999998	3.304	3.2039999999999997
21-10-20 00:00	4	1.7	3.4479999999999995	2.56
21-10-20 00:10	4	0.712	1.584	1.888
21-10-20 00:20	4	0.604	0.004	0.05600000000000001
21-10-20 00:30	4	0.12	1.392	0.268
21-10-20 00:40	4	0.692	0.0	0.02
21-10-20 00:50	4	0.4640000000000001	0.036	0.22800000000000004
21-10-20 01:00	4	2.148	0.46799999999999997	2.2720000000000002
21-10-20 01:10	4	0.472	0.86	0.8720000000000001
21-10-20 01:20	4	0.0	0.0	0.0
21-10-20 01:30	4	4.892	2.5680000000000005	8.432
21-10-20 01:40	4	0.332	1.796	0.6359999999999999
21-10-20 01:50	4	0.088	0.0	0.22800000000000004
21-10-20 02:00	4	0.088	0.036	0.4640000000000001
21-10-20 02:10	4	0.0	0.012	0.36
21-10-20 02:20	4	2.6719999999999997	0.844	0.064
21-10-20 02:30	4	0.0	0.024	0.0
21-10-20 02:40	4	0.016	0.256	0.0
21-10-20 02:50	4	1.3	1.04	1.548
21-10-20 03:00	4	4.928	11.988	3.772
21-10-20 03:10	4	5.316000000000001	0.548	1.572
21-10-20 03:20	4	1.08	0.528	0.008
21-10-20 03:30	4	2.1	2.584	0.188
21-10-20 03:40	4	5.180000000000001	10.556000000000001	7.924000000000001
21-10-20 03:50	4	6.064	5.300000000000001	6.136
21-10-20 04:00	4	7.6	7.404000000000001	9.588
21-10-20 04:10	4	4.372	0.272	3.0520000000000005
21-10-20 04:20	4	2.812	4.172	5.056
21-10-20 04:30	4	6.828	2.58	8.0
21-10-20 04:40	4	1.3800000000000001	2.948	8.28
21-10-20 04:50	4	2.152	2.452	0.496
21-10-20 05:00	4	4.151999999999999	2.752	6.94
21-10-20 05:10	4	2.768	2.1719999999999997	6.5760000000000005
21-10-20 05:20	4	8.944	5.388	2.6559999999999997
21-10-20 05:30	4	3.7400000000000007	2.7600000000000002	2.272
21-10-20 05:40	4	6.860000000000001	2.056	2.88
21-10-20 05:50	4	1.996	1.292	3.0
21-10-20 06:00	4	1.3039999999999998	0.992	4.376
21-10-20 06:10	4	5.188	8.676	5.708
21-10-20 06:20	4	5.428	4.424	0.8760000000000001
21-10-20 06:30	4	3.08	6.392	2.944
21-10-20 06:40	4	0.008	0.0	0.036
21-10-20 06:50	4	0.0	0.0	0.0
21-10-20 07:00	5	0.712	0.004	0.892
21-10-20 07:10	5	0.0	0.0	0.0
21-10-20 07:20	5	0.0	0.0	0.0
21-10-20 07:30	5	0.0	0.0	0.0
21-10-20 07:40	5	0.0	0.0	0.0
21-10-20 07:50	5	0.0	0.0	0.0
21-10-20 08:00	5	0.0	0.0	0.0
21-10-20 08:10	5	0.0	0.0	0.0
21-10-20 08:20	5	0.0	0.0	0.0
21-10-20 08:30	5	0.0	0.0	0.0
21-10-20 08:40	5	0.0	0.0	0.0
21-10-20 08:50	5	0.0	0.0	0.0
21-10-20 09:00	5	0.0	0.0	0.0
21-10-20 09:10	5	0.0	0.0	0.0
21-10-20 09:20	5	0.0	0.0	0.0
21-10-20 09:30	5	0.0	0.0	0.0
21-10-20 09:40	5	0.0	0.0	0.0
21-10-20 09:50	5	0.0	0.0	0.0
21-10-20 10:00	5	0.0	0.0	0.0
21-10-20 10:10	5	0.0	0.0	0.0
21-10-20 10:20	5	0.0	0.0	0.0
21-10-20 10:30	5	1.3639999999999999	0.9280000000000002	2.024
21-10-20 10:40	5	1.1320000000000001	0.0	2.2199999999999998
21-10-20 10:50	5	0.7200000000000001	0.8280000000000001	1.6320000000000001
21-10-20 11:00	5	6.703999999999999	4.144	9.216
21-10-20 11:10	5	5.904	2.4080000000000004	3.9519999999999995
21-10-20 11:20	5	1.996	1.312	2.676
21-10-20 11:30	5	0.096	3.0	3.6120000000000005
21-10-20 11:40	5	0.044	1.2239999999999998	1.224
21-10-20 11:50	5	0.0	0.0	0.0
21-10-20 12:00	5	0.0	0.0	0.0
21-10-20 12:10	5	0.0	0.0	0.0
21-10-20 12:20	5	0.0	0.0	0.0
21-10-20 12:30	5	0.0	0.0	0.0
21-10-20 12:40	5	0.0	0.0	0.0
21-10-20 12:50	5	0.0	0.0	0.0
21-10-20 13:00	5	0.0	0.008	0.0
21-10-20 13:10	5	0.0	0.0	0.0
21-10-20 13:20	5	0.0	0.0	0.0
21-10-20 13:30	5	0.0	0.0	0.22800000000000004
21-10-20 13:40	5	0.0	0.0	0.0
21-10-20 13:50	5	0.0	0.0	0.0
21-10-20 14:00	5	0.9120000000000001	2.188	0.8640000000000001
21-10-20 14:10	5	0.176	0.176	0.484
21-10-20 14:20	5	0.02	0.08399999999999999	0.0
21-10-20 14:30	5	0.0	0.22000000000000003	0.0
21-10-20 14:40	5	8.46	2.812	1.056
21-10-20 14:50	5	3.624	0.9560000000000001	0.532
21-10-20 15:00	5	3.636	1.18	0.328
21-10-20 15:10	5	2.8400000000000003	0.028000000000000004	0.7040000000000001
21-10-20 15:20	5	0.0	0.0	0.0
21-10-20 15:30	5	0.0	0.0	0.0
21-10-20 15:40	5	0.0	0.0	0.0
21-10-20 15:50	5	0.0	0.0	0.0
21-10-20 16:00	5	0.0	0.0	0.0
21-10-20 16:10	5	0.004	0.0	0.004
21-10-20 16:20	5	0.0	0.0	0.0
21-10-20 16:30	5	0.0	0.0	0.0
21-10-20 16:40	5	0.0	0.0	0.0
21-10-20 16:50	5	0.0	0.0	0.0
21-10-20 17:00	5	0.0	0.0	0.0
21-10-20 17:10	5	0.0	0.0	0.0
21-10-20 17:20	5	0.0	0.024	0.0
21-10-20 17:30	5	0.0	0.0	0.0
21-10-20 17:40	5	0.0	0.0	0.0
21-10-20 17:50	5	0.0	0.0	0.0
21-10-20 18:00	5	0.0	0.0	0.0
21-10-20 18:10	5	0.0	0.0	0.0
21-10-20 18:20	5	0.0	0.0	0.0
21-10-20 18:30	5	0.0	0.0	0.0
21-10-20 18:40	5	0.0	0.0	0.0
21-10-20 18:50	5	0.0	0.0	0.0
21-10-20 19:00	5	0.0	0.036	0.0
21-10-20 19:10	5	1.9280000000000002	1.7200000000000002	2.9480000000000004
21-10-20 19:20	5	1.116	5.316000000000001	4.692
21-10-20 19:30	5	1.0	0.984	6.1240000000000006
21-10-20 19:40	5	0.20800000000000002	0.11600000000000002	0.012
21-10-20 19:50	5	0.0	0.068	0.0
21-10-20 20:00	5	0.0	0.0	0.0
21-10-20 20:10	5	0.364	0.10400000000000001	0.44800000000000006
21-10-20 20:20	5	3.2760000000000007	1.012	1.6439999999999997
21-10-20 20:30	5	0.188	4.272	0.02
21-10-20 20:40	5	0.0	0.0	0.0
21-10-20 20:50	5	0.0	0.0	0.0
21-10-20 21:00	5	0.296	0.11599999999999999	0.012
21-10-20 21:10	5	0.1	0.036	0.0
21-10-20 21:20	5	0.0	0.008	0.0
21-10-20 21:30	5	0.0	0.62	2.8080000000000003
21-10-20 21:40	5	1.2799999999999998	1.6760000000000002	2.84
21-10-20 21:50	5	0.136	0.6759999999999999	0.4
21-10-20 22:00	5	1.2040000000000002	6.236	1.3039999999999998
21-10-20 22:10	5	3.376	1.5799999999999998	4.343999999999999
21-10-20 22:20	5	9.608	11.02	8.372
21-10-20 22:30	5	1.44	4.932	3.936
21-10-20 22:40	5	2.144	6.5680000000000005	1.276
21-10-20 22:50	5	4.444	2.932	0.43600000000000005
21-10-20 23:00	5	0.24800000000000005	2.584	1.768
21-10-20 23:10	5	0.0	0.0	0.0
21-10-20 23:20	5	0.0	0.0	0.0
21-10-20 23:30	5	0.736	0.028000000000000004	0.732
21-10-20 23:40	5	1.0799999999999998	3.152	7.228
21-10-20 23:50	5	0.768	0.004	1.028
21-10-21 00:00	5	1.828	0.076	1.372
21-10-21 00:10	5	0.32	0.17200000000000001	0.0
21-10-21 00:20	5	1.1039999999999999	4.16	2.512
21-10-21 00:30	5	0.48	2.536	6.132
21-10-21 00:40	5	1.844	4.688000000000001	3.968
21-10-21 00:50	5	0.74	1.7440000000000002	0.668
21-10-21 01:00	5	0.33599999999999997	2.052	0.0
21-10-21 01:10	5	0.144	0.44800000000000006	0.0
21-10-21 01:20	5	0.0	0.0	0.0
21-10-21 01:30	5	0.5479999999999999	0.0	0.144
21-10-21 01:40	5	0.16799999999999998	0.0	0.0
21-10-21 01:50	5	0.9560000000000001	0.45200000000000007	0.0
21-10-21 02:00	5	0.496	2.592	0.308
21-10-21 02:10	5	0.9479999999999998	4.504	3.7560000000000002
21-10-21 02:20	5	6.924000000000001	4.996	3.06
21-10-21 02:30	5	1.432	7.88	4.08
21-10-21 02:40	5	3.684	1.9240000000000002	1.584
21-10-21 02:50	5	0.44000000000000006	4.204	0.496
21-10-21 03:00	5	2.656	1.28	1.3239999999999998
21-10-21 03:10	5	1.956	0.628	1.3199999999999998
21-10-21 03:20	5	4.28	2.9720000000000004	5.276
21-10-21 03:30	5	6.648000000000001	1.092	12.260000000000002
21-10-21 03:40	5	7.768000000000001	4.14	7.9719999999999995
21-10-21 03:50	5	4.064	2.048	4.536
21-10-21 04:00	5	5.824	14.692000000000002	5.08
21-10-21 04:10	5	3.348	3.812	5.876
21-10-21 04:20	5	3.08	4.4	7.732000000000001
21-10-21 04:30	5	4.192	7.664	0.76
21-10-21 04:40	5	2.804	4.46	2.14
21-10-21 04:50	5	2.7560000000000002	7.44	1.152
21-10-21 05:00	5	5.1240000000000006	3.2560000000000002	2.9240000000000004
21-10-21 05:10	5	3.432	1.6239999999999999	6.476000000000001
21-10-21 05:20	5	4.24	3.032	3.3160000000000003
21-10-21 05:30	5	2.848	4.756	3.7600000000000002
21-10-21 05:40	5	4.256	7.192	7.664
21-10-21 05:50	5	4.372	10.848	8.036
21-10-21 06:00	5	1.428	9.276	7.68
21-10-21 06:10	5	0.184	1.308	2.8600000000000003
21-10-21 06:20	5	0.008	0.41600000000000004	6.112
21-10-21 06:30	5	0.024	0.4640000000000001	0.0
21-10-21 06:40	5	0.0	0.0	0.04
21-10-21 06:50	5	0.0	0.0	0.0
21-10-21 07:00	6	0.21200000000000002	0.0	0.0
21-10-21 07:10	6	0.0	0.0	0.0
21-10-21 07:20	6	0.0	0.0	0.0
21-10-21 07:30	6	0.0	0.0	0.0
21-10-21 07:40	6	0.0	0.0	0.0
21-10-21 07:50	6	0.0	0.0	0.0
21-10-21 08:00	6	0.0	0.0	0.0
21-10-21 08:10	6	0.0	0.0	0.0
21-10-21 08:20	6	0.0	0.0	0.0
21-10-21 08:30	6	0.0	0.0	0.0
21-10-21 08:40	6	0.0	0.0	0.0
21-10-21 08:50	6	0.0	0.0	0.0
21-10-21 09:00	6	0.0	0.0	0.0
21-10-21 09:10	6	0.0	0.0	0.0
21-10-21 09:20	6	0.0	0.0	0.0
21-10-21 09:30	6	0.0	0.0	0.0
21-10-21 09:40	6	0.0	0.0	0.0
21-10-21 09:50	6	0.0	0.0	0.0
21-10-21 10:00	6	0.44000000000000006	0.28	0.744
21-10-21 10:10	6	2.028	7.556	5.396
21-10-21 10:20	6	3.7119999999999997	1.6039999999999999	3.376
21-10-21 10:30	6	3.9480000000000004	4.752000000000001	2.156
21-10-21 10:40	6	4.036	0.6519999999999999	4.46
21-10-21 10:50	6	3.196	4.232	2.936
21-10-21 11:00	6	0.612	3.184	0.084
21-10-21 11:10	6	9.672	3.2039999999999997	4.292
21-10-21 11:20	6	not_recorded	not_recorded	not_recorded
21-10-21 11:30	6	not_recorded	not_recorded	not_recorded
21-10-21 11:40	6	not_recorded	not_recorded	not_recorded
21-10-21 11:50	6	not_recorded	not_recorded	not_recorded
21-10-21 12:00	6	not_recorded	not_recorded	not_recorded
21-10-21 12:10	6	not_recorded	not_recorded	not_recorded
21-10-21 12:20	6	not_recorded	not_recorded	not_recorded
21-10-21 12:30	6	not_recorded	not_recorded	not_recorded
21-10-21 12:40	6	not_recorded	not_recorded	not_recorded
21-10-21 12:50	6	not_recorded	not_recorded	not_recorded
21-10-21 13:00	6	not_recorded	not_recorded	not_recorded
21-10-21 13:10	6	not_recorded	not_recorded	not_recorded
21-10-21 13:20	6	not_recorded	not_recorded	not_recorded
21-10-21 13:30	6	not_recorded	not_recorded	not_recorded
21-10-21 13:40	6	not_recorded	not_recorded	not_recorded
21-10-21 13:50	6	not_recorded	not_recorded	not_recorded
21-10-21 14:00	6	not_recorded	not_recorded	not_recorded
21-10-21 14:10	6	not_recorded	not_recorded	not_recorded
21-10-21 14:20	6	not_recorded	not_recorded	not_recorded
21-10-21 14:30	6	not_recorded	not_recorded	not_recorded
21-10-21 14:40	6	not_recorded	not_recorded	not_recorded
21-10-21 14:50	6	not_recorded	not_recorded	not_recorded
21-10-21 15:00	6	not_recorded	not_recorded	not_recorded
21-10-21 15:10	6	not_recorded	not_recorded	not_recorded
21-10-21 15:20	6	not_recorded	not_recorded	not_recorded
21-10-21 15:30	6	not_recorded	not_recorded	not_recorded
21-10-21 15:40	6	not_recorded	not_recorded	not_recorded
21-10-21 15:50	6	not_recorded	not_recorded	not_recorded
21-10-21 16:00	6	not_recorded	not_recorded	not_recorded
21-10-21 16:10	6	not_recorded	not_recorded	not_recorded
21-10-21 16:20	6	not_recorded	not_recorded	not_recorded
21-10-21 16:30	6	not_recorded	not_recorded	not_recorded
21-10-21 16:40	6	not_recorded	not_recorded	not_recorded
21-10-21 16:50	6	not_recorded	not_recorded	not_recorded
21-10-21 17:00	6	not_recorded	not_recorded	not_recorded
21-10-21 17:10	6	not_recorded	not_recorded	not_recorded
21-10-21 17:20	6	not_recorded	not_recorded	not_recorded
21-10-21 17:30	6	not_recorded	not_recorded	not_recorded
21-10-21 17:40	6	not_recorded	not_recorded	not_recorded
21-10-21 17:50	6	not_recorded	not_recorded	not_recorded
21-10-21 18:00	6	not_recorded	not_recorded	not_recorded
21-10-21 18:10	6	not_recorded	not_recorded	not_recorded
21-10-21 18:20	6	not_recorded	not_recorded	not_recorded
21-10-21 18:30	6	not_recorded	not_recorded	not_recorded
21-10-21 18:40	6	not_recorded	not_recorded	not_recorded
21-10-21 18:50	6	not_recorded	not_recorded	not_recorded
21-10-21 19:00	6	not_recorded	not_recorded	not_recorded
21-10-21 19:10	6	not_recorded	not_recorded	not_recorded
21-10-21 19:20	6	not_recorded	not_recorded	not_recorded
21-10-21 19:30	6	not_recorded	not_recorded	not_recorded
21-10-21 19:40	6	not_recorded	not_recorded	not_recorded
21-10-21 19:50	6	not_recorded	not_recorded	not_recorded
21-10-21 20:00	6	not_recorded	not_recorded	not_recorded
21-10-21 20:10	6	not_recorded	not_recorded	not_recorded
21-10-21 20:20	6	not_recorded	not_recorded	not_recorded
21-10-21 20:30	6	not_recorded	not_recorded	not_recorded
21-10-21 20:40	6	not_recorded	not_recorded	not_recorded
21-10-21 20:50	6	not_recorded	not_recorded	not_recorded
21-10-21 21:00	6	not_recorded	not_recorded	not_recorded
21-10-21 21:10	6	not_recorded	not_recorded	not_recorded
21-10-21 21:20	6	not_recorded	not_recorded	not_recorded
21-10-21 21:30	6	not_recorded	not_recorded	not_recorded
21-10-21 21:40	6	not_recorded	not_recorded	not_recorded
21-10-21 21:50	6	not_recorded	not_recorded	not_recorded
21-10-21 22:00	6	not_recorded	not_recorded	not_recorded
21-10-21 22:10	6	not_recorded	not_recorded	not_recorded
21-10-21 22:20	6	not_recorded	not_recorded	not_recorded
21-10-21 22:30	6	not_recorded	not_recorded	not_recorded
21-10-21 22:40	6	not_recorded	not_recorded	not_recorded
21-10-21 22:50	6	not_recorded	not_recorded	not_recorded
21-10-21 23:00	6	not_recorded	not_recorded	not_recorded
21-10-21 23:10	6	not_recorded	not_recorded	not_recorded
21-10-21 23:20	6	not_recorded	not_recorded	not_recorded
21-10-21 23:30	6	not_recorded	not_recorded	not_recorded
21-10-21 23:40	6	not_recorded	not_recorded	not_recorded
21-10-21 23:50	6	not_recorded	not_recorded	not_recorded
21-10-22 00:00	6	not_recorded	not_recorded	not_recorded
21-10-22 00:10	6	not_recorded	not_recorded	not_recorded
21-10-22 00:20	6	not_recorded	not_recorded	not_recorded
21-10-22 00:30	6	not_recorded	not_recorded	not_recorded
21-10-22 00:40	6	not_recorded	not_recorded	not_recorded
21-10-22 00:50	6	not_recorded	not_recorded	not_recorded
21-10-22 01:00	6	not_recorded	not_recorded	not_recorded
21-10-22 01:10	6	not_recorded	not_recorded	not_recorded
21-10-22 01:20	6	not_recorded	not_recorded	not_recorded
21-10-22 01:30	6	not_recorded	not_recorded	not_recorded
21-10-22 01:40	6	not_recorded	not_recorded	not_recorded
21-10-22 01:50	6	not_recorded	not_recorded	not_recorded
21-10-22 02:00	6	not_recorded	not_recorded	not_recorded
21-10-22 02:10	6	not_recorded	not_recorded	not_recorded
21-10-22 02:20	6	not_recorded	not_recorded	not_recorded
21-10-22 02:30	6	not_recorded	not_recorded	not_recorded
21-10-22 02:40	6	not_recorded	not_recorded	not_recorded
21-10-22 02:50	6	not_recorded	not_recorded	not_recorded
21-10-22 03:00	6	not_recorded	not_recorded	not_recorded
21-10-22 03:10	6	not_recorded	not_recorded	not_recorded
21-10-22 03:20	6	not_recorded	not_recorded	not_recorded
21-10-22 03:30	6	not_recorded	not_recorded	not_recorded
21-10-22 03:40	6	not_recorded	not_recorded	not_recorded
21-10-22 03:50	6	not_recorded	not_recorded	not_recorded
21-10-22 04:00	6	not_recorded	not_recorded	not_recorded
21-10-22 04:10	6	not_recorded	not_recorded	not_recorded
21-10-22 04:20	6	not_recorded	not_recorded	not_recorded
21-10-22 04:30	6	not_recorded	not_recorded	not_recorded
21-10-22 04:40	6	not_recorded	not_recorded	not_recorded
21-10-22 04:50	6	not_recorded	not_recorded	not_recorded
21-10-22 05:00	6	not_recorded	not_recorded	not_recorded
21-10-22 05:10	6	not_recorded	not_recorded	not_recorded
21-10-22 05:20	6	not_recorded	not_recorded	not_recorded
21-10-22 05:30	6	not_recorded	not_recorded	not_recorded
21-10-22 05:40	6	not_recorded	not_recorded	not_recorded
21-10-22 05:50	6	not_recorded	not_recorded	not_recorded
21-10-22 06:00	6	not_recorded	not_recorded	not_recorded
21-10-22 06:10	6	not_recorded	not_recorded	not_recorded
21-10-22 06:20	6	not_recorded	not_recorded	not_recorded
21-10-22 06:30	6	not_recorded	not_recorded	not_recorded
21-10-22 06:40	6	not_recorded	not_recorded	not_recorded
21-10-22 06:50	6	not_recorded	not_recorded	not_recorded
