# Supplementary material for: Rodent home cage monitoring for preclinical safety pharmacology assessment: results of a multi-company validation evaluating nonclinical and clinical data from three compounds
Source: Front Toxicol. 2025 Nov 5;7:1655330. doi: 10.3389/ftox.2025.1655330 (PMC12626872; doi:10.3389/ftox.2025.1655330)
Supplement: Supplementary file 1 [file DataSheet1.zip › AZ/AZ_Rearing_085_Cage-1.csv]

timestamp	day_index	985141003627890	985141003627891	985141003627892
21-10-01 07:00	-4	not_recorded	not_recorded	not_recorded
21-10-01 07:10	-4	not_recorded	not_recorded	not_recorded
21-10-01 07:20	-4	not_recorded	not_recorded	not_recorded
21-10-01 07:30	-4	not_recorded	not_recorded	not_recorded
21-10-01 07:40	-4	not_recorded	not_recorded	not_recorded
21-10-01 07:50	-4	not_recorded	not_recorded	not_recorded
21-10-01 08:00	-4	not_recorded	not_recorded	not_recorded
21-10-01 08:10	-4	not_recorded	not_recorded	not_recorded
21-10-01 08:20	-4	not_recorded	not_recorded	not_recorded
21-10-01 08:30	-4	not_recorded	not_recorded	not_recorded
21-10-01 08:40	-4	not_recorded	not_recorded	not_recorded
21-10-01 08:50	-4	not_recorded	not_recorded	not_recorded
21-10-01 09:00	-4	not_recorded	not_recorded	not_recorded
21-10-01 09:10	-4	not_recorded	not_recorded	not_recorded
21-10-01 09:20	-4	not_recorded	not_recorded	not_recorded
21-10-01 09:30	-4	not_recorded	not_recorded	not_recorded
21-10-01 09:40	-4	not_recorded	not_recorded	not_recorded
21-10-01 09:50	-4	not_recorded	not_recorded	not_recorded
21-10-01 10:00	-4	11.748000000000001	1.6600000000000001	5.632
21-10-01 10:10	-4	15.12	7.5200000000000005	12.532
21-10-01 10:20	-4	9.416	0.384	5.292
21-10-01 10:30	-4	0.544	0.0	0.26
21-10-01 10:40	-4	0.0	0.0	0.016
21-10-01 10:50	-4	2.044	0.304	0.004
21-10-01 11:00	-4	2.496	0.0	0.072
21-10-01 11:10	-4	0.0	0.0	0.0
21-10-01 11:20	-4	0.0	0.0	0.0
21-10-01 11:30	-4	0.0	0.0	0.0
21-10-01 11:40	-4	0.0	0.0	0.0
21-10-01 11:50	-4	0.0	0.0	0.0
21-10-01 12:00	-4	0.0	0.0	0.0
21-10-01 12:10	-4	0.012	0.0	0.0
21-10-01 12:20	-4	0.0	0.0	0.0
21-10-01 12:30	-4	0.0	0.0	0.0
21-10-01 12:40	-4	0.0	0.0	0.0
21-10-01 12:50	-4	0.0	0.0	0.0
21-10-01 13:00	-4	0.0	0.0	0.0
21-10-01 13:10	-4	0.0	0.0	0.0
21-10-01 13:20	-4	0.0	0.0	0.0
21-10-01 13:30	-4	0.0	0.0	0.348
21-10-01 13:40	-4	0.0	0.024	0.0
21-10-01 13:50	-4	0.0	0.0	0.0
21-10-01 14:00	-4	0.0	0.0	0.0
21-10-01 14:10	-4	0.392	2.968	0.828
21-10-01 14:20	-4	0.0	0.0	0.0
21-10-01 14:30	-4	0.0	0.164	0.556
21-10-01 14:40	-4	2.5119999999999996	4.340000000000001	0.9359999999999999
21-10-01 14:50	-4	0.0	0.0	0.0
21-10-01 15:00	-4	0.0	0.0	0.0
21-10-01 15:10	-4	0.0	0.0	0.0
21-10-01 15:20	-4	0.0	0.0	0.0
21-10-01 15:30	-4	0.0	0.0	0.0
21-10-01 15:40	-4	0.0	0.0	0.0
21-10-01 15:50	-4	0.028000000000000004	0.004	0.0
21-10-01 16:00	-4	0.0	0.0	0.0
21-10-01 16:10	-4	0.0	0.0	0.0
21-10-01 16:20	-4	0.0	0.0	0.0
21-10-01 16:30	-4	0.0	0.0	0.0
21-10-01 16:40	-4	0.0	0.0	0.0
21-10-01 16:50	-4	0.08	1.304	0.0
21-10-01 17:00	-4	2.0200000000000005	1.748	1.104
21-10-01 17:10	-4	0.0	0.45200000000000007	0.024
21-10-01 17:20	-4	0.0	0.0	0.0
21-10-01 17:30	-4	0.0	0.0	0.10400000000000001
21-10-01 17:40	-4	2.852	0.08800000000000001	0.8320000000000001
21-10-01 17:50	-4	1.7719999999999998	0.324	0.6
21-10-01 18:00	-4	2.06	0.316	0.28
21-10-01 18:10	-4	2.112	0.624	3.3200000000000003
21-10-01 18:20	-4	1.4	2.34	2.8560000000000003
21-10-01 18:30	-4	0.016	2.408	0.21600000000000003
21-10-01 18:40	-4	0.004	1.9	0.152
21-10-01 18:50	-4	0.0	0.0	0.0
21-10-01 19:00	-4	0.0	0.0	0.012
21-10-01 19:10	-4	0.0	0.0	0.0
21-10-01 19:20	-4	0.7	2.772	5.14
21-10-01 19:30	-4	2.536	3.1199999999999997	3.596
21-10-01 19:40	-4	0.0	0.0	0.0
21-10-01 19:50	-4	1.8560000000000003	0.08399999999999999	0.0
21-10-01 20:00	-4	0.02	0.612	1.864
21-10-01 20:10	-4	3.2560000000000002	3.336	1.4920000000000002
21-10-01 20:20	-4	3.104	12.819999999999999	2.6719999999999997
21-10-01 20:30	-4	0.11600000000000002	0.008	0.0
21-10-01 20:40	-4	0.144	4.38	0.41200000000000003
21-10-01 20:50	-4	0.012	0.0	0.0
21-10-01 21:00	-4	0.096	3.8160000000000003	0.004
21-10-01 21:10	-4	0.744	2.688	0.04
21-10-01 21:20	-4	1.428	0.0	0.0
21-10-01 21:30	-4	6.3759999999999994	0.136	0.8480000000000001
21-10-01 21:40	-4	4.1	0.10400000000000001	3.232
21-10-01 21:50	-4	0.072	1.7080000000000002	0.8879999999999999
21-10-01 22:00	-4	4.536	3.7960000000000003	2.052
21-10-01 22:10	-4	2.196	0.708	1.544
21-10-01 22:20	-4	10.959999999999999	3.1160000000000005	5.54
21-10-01 22:30	-4	13.52	8.452	3.8480000000000003
21-10-01 22:40	-4	4.2	6.0	7.779999999999999
21-10-01 22:50	-4	3.6400000000000006	5.848	2.772
21-10-01 23:00	-4	4.236	8.656	4.9399999999999995
21-10-01 23:10	-4	3.896	4.636	2.3440000000000003
21-10-01 23:20	-4	9.264	6.0760000000000005	9.016
21-10-01 23:30	-4	9.496	1.7	7.1
21-10-01 23:40	-4	7.140000000000001	11.34	3.6479999999999997
21-10-01 23:50	-4	15.820000000000002	5.5760000000000005	0.808
21-10-02 00:00	-4	2.16	4.851999999999999	5.5280000000000005
21-10-02 00:10	-4	0.1	4.36	1.516
21-10-02 00:20	-4	1.0	4.26	1.124
21-10-02 00:30	-4	7.644	2.956	3.2159999999999997
21-10-02 00:40	-4	12.379999999999999	5.152	6.803999999999999
21-10-02 00:50	-4	12.376000000000001	3.2600000000000002	5.548
21-10-02 01:00	-4	3.368	1.46	1.7120000000000002
21-10-02 01:10	-4	5.6	2.384	1.348
21-10-02 01:20	-4	1.8880000000000003	3.436	3.3600000000000003
21-10-02 01:30	-4	8.767999999999999	5.816000000000001	3.8
21-10-02 01:40	-4	6.236000000000001	0.7	0.984
21-10-02 01:50	-4	9.992	3.2560000000000002	9.152
21-10-02 02:00	-4	5.888	2.712	3.1119999999999997
21-10-02 02:10	-4	12.552000000000001	6.732000000000001	6.444
21-10-02 02:20	-4	9.331999999999999	4.619999999999999	0.348
21-10-02 02:30	-4	0.0	0.0	0.0
21-10-02 02:40	-4	0.552	0.0	0.0
21-10-02 02:50	-4	0.0	0.0	0.0
21-10-02 03:00	-4	0.0	0.0	0.0
21-10-02 03:10	-4	0.0	0.0	0.0
21-10-02 03:20	-4	0.0	0.0	0.0
21-10-02 03:30	-4	0.10400000000000001	0.23200000000000004	0.0
21-10-02 03:40	-4	0.0	0.0	0.0
21-10-02 03:50	-4	0.0	0.0	0.0
21-10-02 04:00	-4	0.892	0.064	0.8480000000000001
21-10-02 04:10	-4	4.18	2.284	2.1079999999999997
21-10-02 04:20	-4	13.036000000000001	7.040000000000001	8.175999999999998
21-10-02 04:30	-4	13.663999999999998	8.468	6.324
21-10-02 04:40	-4	13.780000000000001	10.768	4.652
21-10-02 04:50	-4	5.851999999999999	13.636000000000001	7.367999999999999
21-10-02 05:00	-4	7.812	8.64	4.196
21-10-02 05:10	-4	9.884	5.76	5.936000000000001
21-10-02 05:20	-4	5.032	12.988	9.348
21-10-02 05:30	-4	4.276000000000001	6.16	5.444
21-10-02 05:40	-4	6.5280000000000005	0.9960000000000001	5.119999999999999
21-10-02 05:50	-4	13.544	10.052	9.744
21-10-02 06:00	-4	0.14400000000000002	3.4120000000000004	7.5920000000000005
21-10-02 06:10	-4	6.536	12.559999999999999	5.880000000000001
21-10-02 06:20	-4	0.40800000000000003	16.796	19.052
21-10-02 06:30	-4	5.468	9.652000000000001	6.08
21-10-02 06:40	-4	7.296000000000001	0.5880000000000001	4.16
21-10-02 06:50	-4	3.768	0.18	4.5
21-10-02 07:00	-3	0.0	0.0	0.0
21-10-02 07:10	-3	0.0	0.0	0.0
21-10-02 07:20	-3	4.364	4.720000000000001	4.36
21-10-02 07:30	-3	0.0	0.0	0.0
21-10-02 07:40	-3	0.0	0.0	0.0
21-10-02 07:50	-3	3.716	1.2040000000000002	0.42400000000000004
21-10-02 08:00	-3	0.0	0.0	0.0
21-10-02 08:10	-3	0.0	0.0	0.0
21-10-02 08:20	-3	0.0	0.0	0.0
21-10-02 08:30	-3	0.0	0.02	0.028000000000000004
21-10-02 08:40	-3	0.0	0.0	0.0
21-10-02 08:50	-3	0.0	0.192	0.0
21-10-02 09:00	-3	0.0	0.0	0.0
21-10-02 09:10	-3	0.0	0.0	0.0
21-10-02 09:20	-3	0.16	0.0	0.0
21-10-02 09:30	-3	7.82	1.248	0.45200000000000007
21-10-02 09:40	-3	0.0	0.0	0.0
21-10-02 09:50	-3	0.0	0.252	0.628
21-10-02 10:00	-3	1.532	0.304	3.508
21-10-02 10:10	-3	0.0	0.0	0.0
21-10-02 10:20	-3	0.152	0.148	0.0
21-10-02 10:30	-3	0.0	0.22800000000000004	0.164
21-10-02 10:40	-3	0.0	0.41200000000000003	0.0
21-10-02 10:50	-3	0.0	0.504	0.004
21-10-02 11:00	-3	0.0	0.0	0.0
21-10-02 11:10	-3	0.0	0.0	0.0
21-10-02 11:20	-3	5.287999999999999	1.7399999999999998	3.3920000000000003
21-10-02 11:30	-3	0.0	0.0	0.20400000000000001
21-10-02 11:40	-3	0.0	0.0	0.0
21-10-02 11:50	-3	0.0	0.0	0.0
21-10-02 12:00	-3	0.0	0.0	0.004
21-10-02 12:10	-3	0.0	0.0	0.0
21-10-02 12:20	-3	0.0	0.0	0.0
21-10-02 12:30	-3	0.0	0.0	0.0
21-10-02 12:40	-3	0.0	0.0	0.0
21-10-02 12:50	-3	0.0	0.0	0.0
21-10-02 13:00	-3	0.0	0.0	0.0
21-10-02 13:10	-3	0.0	1.8599999999999999	0.028000000000000004
21-10-02 13:20	-3	0.144	0.0	0.0
21-10-02 13:30	-3	2.3920000000000003	0.0	2.14
21-10-02 13:40	-3	0.004	0.0	0.348
21-10-02 13:50	-3	0.0	0.0	0.0
21-10-02 14:00	-3	0.0	0.0	0.0
21-10-02 14:10	-3	0.0	0.0	0.0
21-10-02 14:20	-3	3.444	1.6280000000000001	1.524
21-10-02 14:30	-3	1.068	0.156	0.0
21-10-02 14:40	-3	0.0	0.0	0.0
21-10-02 14:50	-3	0.0	0.076	0.0
21-10-02 15:00	-3	0.0	0.0	0.0
21-10-02 15:10	-3	0.0	0.0	0.0
21-10-02 15:20	-3	0.316	2.12	0.14
21-10-02 15:30	-3	0.024	1.2280000000000002	0.11599999999999999
21-10-02 15:40	-3	0.0	0.012	0.0
21-10-02 15:50	-3	0.0	0.0	0.0
21-10-02 16:00	-3	0.0	0.0	0.26
21-10-02 16:10	-3	0.0	0.0	0.0
21-10-02 16:20	-3	0.0	0.0	0.20400000000000001
21-10-02 16:30	-3	0.0	0.0	0.0
21-10-02 16:40	-3	0.0	0.0	0.0
21-10-02 16:50	-3	0.0	0.0	0.0
21-10-02 17:00	-3	0.0	0.0	0.0
21-10-02 17:10	-3	0.604	0.06	0.404
21-10-02 17:20	-3	0.012	0.156	0.284
21-10-02 17:30	-3	0.0	0.0	0.064
21-10-02 17:40	-3	0.0	0.0	0.11200000000000002
21-10-02 17:50	-3	0.0	0.26	0.008
21-10-02 18:00	-3	0.0	0.0	0.0
21-10-02 18:10	-3	0.22400000000000003	1.216	0.74
21-10-02 18:20	-3	0.0	0.0	0.0
21-10-02 18:30	-3	0.0	0.0	0.0
21-10-02 18:40	-3	0.552	6.784000000000001	2.4
21-10-02 18:50	-3	4.024	5.932	6.08
21-10-02 19:00	-3	2.8240000000000003	4.536	4.364
21-10-02 19:10	-3	5.148000000000001	1.9120000000000001	11.144
21-10-02 19:20	-3	0.536	1.7440000000000002	3.268
21-10-02 19:30	-3	0.33199999999999996	2.588	0.376
21-10-02 19:40	-3	2.06	4.348000000000001	1.6199999999999999
21-10-02 19:50	-3	0.0	0.14	0.088
21-10-02 20:00	-3	0.0	0.0	0.0
21-10-02 20:10	-3	0.0	0.0	0.0
21-10-02 20:20	-3	0.0	0.0	0.0
21-10-02 20:30	-3	0.0	0.0	0.0
21-10-02 20:40	-3	0.0	0.04	0.008
21-10-02 20:50	-3	7.340000000000001	2.8560000000000003	4.848
21-10-02 21:00	-3	7.676	0.74	3.88
21-10-02 21:10	-3	7.7360000000000015	1.244	6.14
21-10-02 21:20	-3	2.54	2.2800000000000002	2.148
21-10-02 21:30	-3	2.252	0.18000000000000002	6.860000000000001
21-10-02 21:40	-3	0.9960000000000001	0.9	0.20800000000000002
21-10-02 21:50	-3	4.34	1.34	1.6759999999999997
21-10-02 22:00	-3	11.676	3.472	8.616
21-10-02 22:10	-3	10.684000000000001	0.23199999999999998	1.1560000000000001
21-10-02 22:20	-3	9.32	3.656	3.096
21-10-02 22:30	-3	12.835999999999999	3.504	4.156000000000001
21-10-02 22:40	-3	12.06	11.872	5.404
21-10-02 22:50	-3	13.508000000000001	7.048	6.540000000000001
21-10-02 23:00	-3	5.348000000000001	4.164	4.432
21-10-02 23:10	-3	0.524	10.14	3.7039999999999997
21-10-02 23:20	-3	0.096	7.531999999999999	2.636
21-10-02 23:30	-3	3.168	3.6159999999999997	0.8720000000000001
21-10-02 23:40	-3	12.668000000000001	6.720000000000001	2.076
21-10-02 23:50	-3	10.028000000000002	7.924000000000001	2.492
21-10-03 00:00	-3	7.564	5.128	3.2840000000000003
21-10-03 00:10	-3	6.672	8.82	6.292
21-10-03 00:20	-3	10.5	3.728	1.004
21-10-03 00:30	-3	1.508	0.0	1.4560000000000002
21-10-03 00:40	-3	16.512	1.124	9.248000000000001
21-10-03 00:50	-3	18.072000000000003	4.755999999999999	5.4079999999999995
21-10-03 01:00	-3	3.332	7.596000000000001	7.9
21-10-03 01:10	-3	9.168000000000001	4.944	10.024000000000001
21-10-03 01:20	-3	14.044	5.08	6.164
21-10-03 01:30	-3	6.4	3.304	4.08
21-10-03 01:40	-3	0.24	2.464	3.9
21-10-03 01:50	-3	0.004	0.632	10.192
21-10-03 02:00	-3	0.42400000000000004	0.152	0.5840000000000001
21-10-03 02:10	-3	1.828	1.076	3.808
21-10-03 02:20	-3	3.628	1.3119999999999998	3.5760000000000005
21-10-03 02:30	-3	1.108	0.152	0.924
21-10-03 02:40	-3	1.972	4.788	0.096
21-10-03 02:50	-3	10.34	0.8600000000000001	0.356
21-10-03 03:00	-3	7.944000000000001	4.436	0.8280000000000001
21-10-03 03:10	-3	15.672	10.572	4.132
21-10-03 03:20	-3	8.864	4.768	0.9560000000000001
21-10-03 03:30	-3	9.212	3.7600000000000002	0.5559999999999999
21-10-03 03:40	-3	13.831999999999999	11.867999999999999	0.46399999999999997
21-10-03 03:50	-3	10.384	3.9520000000000004	1.6400000000000001
21-10-03 04:00	-3	10.336	6.964	4.316000000000001
21-10-03 04:10	-3	8.996	5.5600000000000005	3.652
21-10-03 04:20	-3	9.536	2.432	3.412
21-10-03 04:30	-3	6.372	6.356	2.624
21-10-03 04:40	-3	9.66	0.756	9.148
21-10-03 04:50	-3	0.0	0.0	0.248
21-10-03 05:00	-3	0.196	0.736	8.96
21-10-03 05:10	-3	0.20800000000000002	7.74	7.116
21-10-03 05:20	-3	1.12	1.2280000000000002	7.492
21-10-03 05:30	-3	8.676	5.384	3.9840000000000004
21-10-03 05:40	-3	3.588	1.2600000000000002	7.56
21-10-03 05:50	-3	0.0	0.02	2.732
21-10-03 06:00	-3	2.672	0.9760000000000002	11.34
21-10-03 06:10	-3	0.54	3.02	5.816000000000001
21-10-03 06:20	-3	1.7440000000000002	2.868	3.6079999999999997
21-10-03 06:30	-3	1.8920000000000001	4.832	5.272
21-10-03 06:40	-3	0.0	0.0	0.016
21-10-03 06:50	-3	2.08	0.064	0.368
21-10-03 07:00	-2	0.9279999999999999	0.0	0.0
21-10-03 07:10	-2	0.0	0.044	0.0
21-10-03 07:20	-2	8.108	0.176	2.068
21-10-03 07:30	-2	1.704	0.0	0.0
21-10-03 07:40	-2	0.0	0.0	0.0
21-10-03 07:50	-2	0.0	0.0	0.0
21-10-03 08:00	-2	0.0	0.0	0.0
21-10-03 08:10	-2	0.0	0.0	0.0
21-10-03 08:20	-2	0.0	0.0	0.0
21-10-03 08:30	-2	0.0	0.0	0.0
21-10-03 08:40	-2	0.0	0.0	0.0
21-10-03 08:50	-2	0.052000000000000005	0.38	0.124
21-10-03 09:00	-2	0.0	0.0	0.0
21-10-03 09:10	-2	0.0	0.0	0.0
21-10-03 09:20	-2	0.0	0.0	0.0
21-10-03 09:30	-2	0.0	0.0	0.0
21-10-03 09:40	-2	0.0	0.0	0.0
21-10-03 09:50	-2	0.0	0.0	0.0
21-10-03 10:00	-2	4.024	0.324	0.512
21-10-03 10:10	-2	2.228	0.34	0.752
21-10-03 10:20	-2	2.8200000000000003	4.672	1.576
21-10-03 10:30	-2	1.86	2.6079999999999997	2.6
21-10-03 10:40	-2	0.0	0.328	0.5599999999999999
21-10-03 10:50	-2	0.0	1.472	0.14
21-10-03 11:00	-2	0.0	0.9	1.004
21-10-03 11:10	-2	5.6160000000000005	11.004000000000001	4.0920000000000005
21-10-03 11:20	-2	3.472	2.2800000000000002	4.38
21-10-03 11:30	-2	0.0	1.616	0.08800000000000001
21-10-03 11:40	-2	0.22000000000000003	2.976	0.536
21-10-03 11:50	-2	0.0	0.324	4.9
21-10-03 12:00	-2	0.0	0.11200000000000002	2.316
21-10-03 12:10	-2	0.0	0.004	0.132
21-10-03 12:20	-2	0.0	0.0	0.0
21-10-03 12:30	-2	0.0	0.0	0.0
21-10-03 12:40	-2	0.0	0.0	0.0
21-10-03 12:50	-2	0.0	0.0	0.0
21-10-03 13:00	-2	0.0	0.0	0.0
21-10-03 13:10	-2	0.0	0.0	0.0
21-10-03 13:20	-2	0.0	0.0	0.0
21-10-03 13:30	-2	0.0	0.0	0.0
21-10-03 13:40	-2	0.0	0.0	0.0
21-10-03 13:50	-2	0.0	0.0	0.0
21-10-03 14:00	-2	0.0	0.0	0.0
21-10-03 14:10	-2	0.0	0.0	0.0
21-10-03 14:20	-2	0.0	0.0	0.0
21-10-03 14:30	-2	0.0	0.016	0.0
21-10-03 14:40	-2	0.0	0.124	0.0
21-10-03 14:50	-2	0.0	0.0	0.0
21-10-03 15:00	-2	0.0	0.0	0.0
21-10-03 15:10	-2	0.0	0.0	0.0
21-10-03 15:20	-2	1.6600000000000001	2.0	0.612
21-10-03 15:30	-2	0.0	0.0	0.10800000000000001
21-10-03 15:40	-2	0.0	0.0	0.0
21-10-03 15:50	-2	0.0	0.0	0.0
21-10-03 16:00	-2	0.0	0.0	0.0
21-10-03 16:10	-2	0.0	0.0	0.0
21-10-03 16:20	-2	0.0	0.0	0.0
21-10-03 16:30	-2	0.0	0.0	0.0
21-10-03 16:40	-2	0.0	0.0	0.0
21-10-03 16:50	-2	0.0	0.0	0.0
21-10-03 17:00	-2	0.0	0.0	0.32
21-10-03 17:10	-2	2.804	3.06	0.8480000000000001
21-10-03 17:20	-2	5.016	0.43600000000000005	1.2120000000000002
21-10-03 17:30	-2	3.5040000000000004	0.23199999999999998	0.0
21-10-03 17:40	-2	0.0	0.0	0.0
21-10-03 17:50	-2	0.0	0.096	0.252
21-10-03 18:00	-2	1.036	2.904	3.376
21-10-03 18:10	-2	0.0	0.0	0.016
21-10-03 18:20	-2	0.004	0.968	0.5
21-10-03 18:30	-2	0.0	0.0	0.0
21-10-03 18:40	-2	0.0	0.0	0.0
21-10-03 18:50	-2	0.0	0.0	0.0
21-10-03 19:00	-2	0.0	0.0	0.0
21-10-03 19:10	-2	0.268	0.02	0.0
21-10-03 19:20	-2	0.0	0.0	0.276
21-10-03 19:30	-2	0.0	0.284	1.076
21-10-03 19:40	-2	3.8879999999999995	0.78	2.4
21-10-03 19:50	-2	4.28	1.012	1.452
21-10-03 20:00	-2	0.0	0.0	0.0
21-10-03 20:10	-2	0.0	1.1920000000000002	0.016
21-10-03 20:20	-2	0.41600000000000004	1.956	0.0
21-10-03 20:30	-2	0.012	0.0	0.0
21-10-03 20:40	-2	1.2719999999999998	0.72	0.184
21-10-03 20:50	-2	4.448	0.632	0.924
21-10-03 21:00	-2	4.024	0.02	2.4720000000000004
21-10-03 21:10	-2	1.5479999999999998	2.116	0.504
21-10-03 21:20	-2	7.023999999999999	6.044	6.4079999999999995
21-10-03 21:30	-2	13.124	1.176	1.532
21-10-03 21:40	-2	0.46799999999999997	1.404	1.6480000000000001
21-10-03 21:50	-2	0.82	0.0	0.11599999999999999
21-10-03 22:00	-2	6.204000000000001	2.484	1.668
21-10-03 22:10	-2	9.152000000000001	0.17600000000000002	0.336
21-10-03 22:20	-2	5.416	0.744	0.008
21-10-03 22:30	-2	2.7640000000000002	4.0600000000000005	5.072
21-10-03 22:40	-2	4.352	5.136	5.268
21-10-03 22:50	-2	8.048	1.424	1.8679999999999999
21-10-03 23:00	-2	6.896000000000001	5.452	2.86
21-10-03 23:10	-2	11.988	3.396	2.528
21-10-03 23:20	-2	0.028000000000000004	8.196000000000002	1.244
21-10-03 23:30	-2	1.304	2.8760000000000003	3.7079999999999997
21-10-03 23:40	-2	6.480000000000001	2.044	5.9
21-10-03 23:50	-2	5.868	2.536	6.220000000000001
21-10-04 00:00	-2	9.908	12.732000000000001	8.751999999999999
21-10-04 00:10	-2	6.552000000000001	9.068000000000001	2.176
21-10-04 00:20	-2	4.696	0.168	8.276
21-10-04 00:30	-2	7.328	0.032	3.7039999999999997
21-10-04 00:40	-2	3.66	0.032	4.724
21-10-04 00:50	-2	11.812000000000001	4.6160000000000005	1.4360000000000002
21-10-04 01:00	-2	12.652000000000001	5.8839999999999995	3.596
21-10-04 01:10	-2	6.656000000000001	4.388	9.544
21-10-04 01:20	-2	0.9520000000000002	0.36	2.56
21-10-04 01:30	-2	5.928	5.396	3.2960000000000003
21-10-04 01:40	-2	10.776	3.132	3.6440000000000006
21-10-04 01:50	-2	12.856	0.43200000000000005	1.508
21-10-04 02:00	-2	10.364	0.748	6.572
21-10-04 02:10	-2	6.176	7.731999999999999	5.744
21-10-04 02:20	-2	1.516	7.056	1.184
21-10-04 02:30	-2	0.0	4.8919999999999995	0.0
21-10-04 02:40	-2	2.0040000000000004	1.1960000000000002	0.0
21-10-04 02:50	-2	4.28	0.16	0.45200000000000007
21-10-04 03:00	-2	0.0	0.0	0.0
21-10-04 03:10	-2	0.0	0.0	0.0
21-10-04 03:20	-2	1.552	0.004	0.496
21-10-04 03:30	-2	6.788000000000001	1.524	0.41200000000000003
21-10-04 03:40	-2	8.868	2.12	1.032
21-10-04 03:50	-2	5.604	0.06000000000000001	4.2
21-10-04 04:00	-2	8.052000000000001	0.8119999999999999	1.316
21-10-04 04:10	-2	13.124	5.992	2.368
21-10-04 04:20	-2	17.264000000000003	3.8600000000000003	9.459999999999999
21-10-04 04:30	-2	17.6	6.412000000000001	9.8
21-10-04 04:40	-2	6.58	2.1759999999999997	4.356
21-10-04 04:50	-2	2.356	2.776	2.984
21-10-04 05:00	-2	0.6880000000000001	1.5080000000000002	1.64
21-10-04 05:10	-2	12.14	7.476000000000001	4.9079999999999995
21-10-04 05:20	-2	14.347999999999999	2.6119999999999997	5.524
21-10-04 05:30	-2	7.436	4.036	3.044
21-10-04 05:40	-2	10.568	2.532	3.504
21-10-04 05:50	-2	7.840000000000001	3.9480000000000004	5.308000000000001
21-10-04 06:00	-2	3.524	2.1	3.524
21-10-04 06:10	-2	0.016	3.7399999999999998	2.224
21-10-04 06:20	-2	0.44400000000000006	4.808000000000001	7.188
21-10-04 06:30	-2	4.716	5.76	8.428
21-10-04 06:40	-2	0.004	2.316	0.648
21-10-04 06:50	-2	0.0	0.0	0.0
21-10-04 07:00	-1	0.0	0.0	0.0
21-10-04 07:10	-1	0.0	0.0	0.0
21-10-04 07:20	-1	0.0	0.0	0.0
21-10-04 07:30	-1	0.0	0.0	0.0
21-10-04 07:40	-1	7.5760000000000005	6.312	2.4560000000000004
21-10-04 07:50	-1	7.480000000000001	1.684	2.2039999999999997
21-10-04 08:00	-1	3.8240000000000003	2.9400000000000004	0.016
21-10-04 08:10	-1	0.0	0.0	0.0
21-10-04 08:20	-1	0.0	0.0	0.0
21-10-04 08:30	-1	0.0	0.0	0.0
21-10-04 08:40	-1	0.0	0.0	0.0
21-10-04 08:50	-1	0.0	0.0	0.0
21-10-04 09:00	-1	0.0	3.628	0.256
21-10-04 09:10	-1	0.0	0.41200000000000003	0.0
21-10-04 09:20	-1	0.0	0.9600000000000002	0.196
21-10-04 09:30	-1	0.0	2.036	0.0
21-10-04 09:40	-1	0.0	0.0	0.0
21-10-04 09:50	-1	0.0	0.0	0.0
21-10-04 10:00	-1	5.212000000000001	1.8519999999999999	0.032
21-10-04 10:10	-1	7.636	3.868	2.2800000000000002
21-10-04 10:20	-1	4.1	7.5760000000000005	0.52
21-10-04 10:30	-1	9.82	11.396	5.284000000000001
21-10-04 10:40	-1	7.0040000000000004	1.1960000000000002	3.052
21-10-04 10:50	-1	3.66	0.004	0.9200000000000002
21-10-04 11:00	-1	0.476	2.464	0.156
21-10-04 11:10	-1	0.14	0.164	0.372
21-10-04 11:20	-1	0.0	0.0	0.0
21-10-04 11:30	-1	0.0	0.0	0.0
21-10-04 11:40	-1	0.0	0.0	0.0
21-10-04 11:50	-1	0.0	0.0	0.0
21-10-04 12:00	-1	0.22400000000000003	0.004	0.0
21-10-04 12:10	-1	0.0	0.0	0.0
21-10-04 12:20	-1	0.0	0.0	0.0
21-10-04 12:30	-1	1.3599999999999999	0.0	0.0
21-10-04 12:40	-1	0.0	0.22000000000000003	0.0
21-10-04 12:50	-1	0.0	0.0	0.0
21-10-04 13:00	-1	0.0	0.096	2.42
21-10-04 13:10	-1	0.0	0.9279999999999999	1.8039999999999998
21-10-04 13:20	-1	0.296	1.3760000000000001	0.9040000000000001
21-10-04 13:30	-1	0.0	0.0	0.236
21-10-04 13:40	-1	0.0	0.0	0.004
21-10-04 13:50	-1	0.0	0.0	0.0
21-10-04 14:00	-1	0.0	0.324	0.0
21-10-04 14:10	-1	0.0	0.0	0.0
21-10-04 14:20	-1	0.0	0.0	0.0
21-10-04 14:30	-1	0.0	0.0	0.0
21-10-04 14:40	-1	0.0	0.0	0.0
21-10-04 14:50	-1	19.576	5.532	4.508
21-10-04 15:00	-1	16.188	7.496	16.408
21-10-04 15:10	-1	2.612	0.612	1.268
21-10-04 15:20	-1	0.0	0.0	0.0
21-10-04 15:30	-1	0.0	0.0	0.0
21-10-04 15:40	-1	0.0	0.0	0.0
21-10-04 15:50	-1	0.0	0.0	0.0
21-10-04 16:00	-1	0.32	0.128	1.252
21-10-04 16:10	-1	0.364	7.5840000000000005	10.708
21-10-04 16:20	-1	0.0	0.0	0.0
21-10-04 16:30	-1	0.0	0.0	0.0
21-10-04 16:40	-1	0.548	0.0	0.0
21-10-04 16:50	-1	0.0	0.0	0.0
21-10-04 17:00	-1	0.0	0.0	0.0
21-10-04 17:10	-1	0.0	0.0	0.0
21-10-04 17:20	-1	0.0	0.0	0.0
21-10-04 17:30	-1	0.0	0.392	0.0
21-10-04 17:40	-1	0.0	0.0	0.0
21-10-04 17:50	-1	0.128	1.216	0.0
21-10-04 18:00	-1	0.032	2.032	1.308
21-10-04 18:10	-1	4.5200000000000005	0.40800000000000003	5.664
21-10-04 18:20	-1	4.392	5.308	4.008
21-10-04 18:30	-1	1.8079999999999998	0.22400000000000003	2.848
21-10-04 18:40	-1	0.0	0.0	0.0
21-10-04 18:50	-1	0.0	0.0	0.0
21-10-04 19:00	-1	0.0	0.368	0.05600000000000001
21-10-04 19:10	-1	10.268	3.872	5.92
21-10-04 19:20	-1	3.5519999999999996	3.5480000000000005	5.340000000000001
21-10-04 19:30	-1	10.584	1.848	0.324
21-10-04 19:40	-1	0.0	0.744	0.008
21-10-04 19:50	-1	0.0	0.0	1.252
21-10-04 20:00	-1	1.136	4.276	1.54
21-10-04 20:10	-1	2.612	2.544	0.0
21-10-04 20:20	-1	5.4	0.172	0.23199999999999998
21-10-04 20:30	-1	0.0	0.0	0.0
21-10-04 20:40	-1	0.96	0.0	0.0
21-10-04 20:50	-1	0.20800000000000002	0.0	1.236
21-10-04 21:00	-1	0.756	0.06	0.23200000000000004
21-10-04 21:10	-1	10.536	2.5200000000000005	4.644
21-10-04 21:20	-1	5.0600000000000005	0.308	3.06
21-10-04 21:30	-1	0.10400000000000001	0.33999999999999997	2.1719999999999997
21-10-04 21:40	-1	0.288	2.048	0.032
21-10-04 21:50	-1	7.272	3.78	1.672
21-10-04 22:00	-1	9.064	5.0920000000000005	0.876
21-10-04 22:10	-1	3.808	2.724	1.316
21-10-04 22:20	-1	13.252	0.316	5.3
21-10-04 22:30	-1	7.544	0.732	2.4880000000000004
21-10-04 22:40	-1	10.552000000000001	0.5720000000000001	5.824
21-10-04 22:50	-1	8.816	3.7	12.172
21-10-04 23:00	-1	7.296000000000001	1.7240000000000002	5.724
21-10-04 23:10	-1	11.712	0.8400000000000001	4.492
21-10-04 23:20	-1	9.164	8.532	6.08
21-10-04 23:30	-1	0.23199999999999998	8.931999999999999	4.644
21-10-04 23:40	-1	1.9439999999999997	9.940000000000001	6.064
21-10-04 23:50	-1	5.0840000000000005	10.748000000000001	18.448
21-10-05 00:00	-1	10.136	14.088	7.692
21-10-05 00:10	-1	6.604000000000001	4.336	1.884
21-10-05 00:20	-1	17.572	2.0919999999999996	8.256
21-10-05 00:30	-1	23.232	12.8	9.264
21-10-05 00:40	-1	13.252	8.056000000000001	4.5280000000000005
21-10-05 00:50	-1	8.956	10.52	8.68
21-10-05 01:00	-1	8.904	6.896000000000001	13.456
21-10-05 01:10	-1	0.13999999999999999	0.20800000000000002	4.908
21-10-05 01:20	-1	4.356	0.34	4.412
21-10-05 01:30	-1	5.192	2.9799999999999995	5.352
21-10-05 01:40	-1	23.12	9.876000000000001	15.144
21-10-05 01:50	-1	13.452000000000002	2.412	16.387999999999998
21-10-05 02:00	-1	16.308	0.248	5.116
21-10-05 02:10	-1	14.324000000000002	5.836	13.128
21-10-05 02:20	-1	20.012	8.984	12.212
21-10-05 02:30	-1	13.404000000000002	0.43200000000000005	3.836
21-10-05 02:40	-1	11.82	5.932	2.416
21-10-05 02:50	-1	19.668	4.036	12.348
21-10-05 03:00	-1	6.4	6.428	6.632
21-10-05 03:10	-1	18.116	11.668000000000001	10.744000000000002
21-10-05 03:20	-1	15.660000000000002	7.772	9.620000000000001
21-10-05 03:30	-1	2.7	2.744	4.18
21-10-05 03:40	-1	5.284000000000001	14.307999999999998	1.588
21-10-05 03:50	-1	15.024000000000001	5.992	0.05600000000000001
21-10-05 04:00	-1	4.904	1.9600000000000002	1.636
21-10-05 04:10	-1	12.156	7.916000000000001	2.096
21-10-05 04:20	-1	12.648	3.636	6.4239999999999995
21-10-05 04:30	-1	8.608	0.772	5.996
21-10-05 04:40	-1	9.32	0.192	0.876
21-10-05 04:50	-1	0.304	0.0	0.064
21-10-05 05:00	-1	7.052000000000001	1.204	8.56
21-10-05 05:10	-1	2.064	0.504	10.367999999999999
21-10-05 05:20	-1	6.492	4.1240000000000006	3.8519999999999994
21-10-05 05:30	-1	11.284	14.588	7.595999999999999
21-10-05 05:40	-1	5.876	5.456	8.164
21-10-05 05:50	-1	1.752	6.5920000000000005	8.196000000000002
21-10-05 06:00	-1	9.443999999999999	8.716	16.02
21-10-05 06:10	-1	11.604000000000001	2.628	14.419999999999998
21-10-05 06:20	-1	5.064	2.684	1.308
21-10-05 06:30	-1	11.696000000000002	7.723999999999999	10.608
21-10-05 06:40	-1	21.776000000000003	7.4079999999999995	8.264
21-10-05 06:50	-1	10.768	0.328	2.368
21-10-05 07:00	0	6.715999999999999	1.9440000000000002	1.6760000000000002
21-10-05 07:10	0	0.0	0.0	0.0
21-10-05 07:20	0	3.7039999999999997	4.196000000000001	4.488
21-10-05 07:30	0	4.228	0.052000000000000005	1.02
21-10-05 07:40	0	0.008	0.0	0.0
21-10-05 07:50	0	0.0	0.0	0.0
21-10-05 08:00	0	0.0	0.0	0.0
21-10-05 08:10	0	0.0	0.0	0.42800000000000005
21-10-05 08:20	0	0.0	0.0	0.0
21-10-05 08:30	0	0.0	0.0	0.0
21-10-05 08:40	0	0.0	0.0	0.0
21-10-05 08:50	0	0.0	0.0	0.0
21-10-05 09:00	0	0.0	0.0	0.0
21-10-05 09:10	0	0.0	0.0	0.0
21-10-05 09:20	0	0.10400000000000001	1.6199999999999999	0.0
21-10-05 09:30	0	0.0	1.476	0.308
21-10-05 09:40	0	14.12	14.104	15.744
21-10-05 09:50	0	10.443999999999999	4.368	6.831999999999999
21-10-05 10:00	0	0.0	0.0	0.0
21-10-05 10:10	0	9.58	10.540000000000001	13.047999999999998
21-10-05 10:20	0	1.7120000000000002	1.7719999999999998	0.4
21-10-05 10:30	0	0.0	0.07200000000000001	0.328
21-10-05 10:40	0	1.716	3.732	3.5840000000000005
21-10-05 10:50	0	4.148000000000001	5.9159999999999995	0.332
21-10-05 11:00	0	14.404	4.088	2.1079999999999997
21-10-05 11:10	0	5.328	2.476	6.88
21-10-05 11:20	0	4.524	2.8880000000000003	1.6239999999999999
21-10-05 11:30	0	7.768000000000001	7.984	2.444
21-10-05 11:40	0	4.208	9.48	1.8039999999999998
21-10-05 11:50	0	1.4240000000000002	0.9280000000000002	1.008
21-10-05 12:00	0	6.444	9.416	4.724
21-10-05 12:10	0	3.1080000000000005	9.312000000000001	1.124
21-10-05 12:20	0	0.176	3.268	0.088
21-10-05 12:30	0	0.0	0.0	0.0
21-10-05 12:40	0	2.9680000000000004	0.396	0.476
21-10-05 12:50	0	1.58	10.136	2.744
21-10-05 13:00	0	0.5399999999999999	10.072	3.044
21-10-05 13:10	0	5.072	10.652000000000001	5.868
21-10-05 13:20	0	0.364	7.0840000000000005	6.587999999999999
21-10-05 13:30	0	0.5960000000000001	1.016	1.016
21-10-05 13:40	0	0.0	0.0	0.0
21-10-05 13:50	0	0.0	0.0	0.0
21-10-05 14:00	0	0.0	0.0	0.0
21-10-05 14:10	0	0.0	0.0	0.0
21-10-05 14:20	0	0.0	0.0	0.0
21-10-05 14:30	0	0.0	0.0	0.0
21-10-05 14:40	0	0.128	0.0	0.0
21-10-05 14:50	0	1.652	0.168	0.088
21-10-05 15:00	0	0.0	0.0	0.0
21-10-05 15:10	0	0.0	0.0	0.0
21-10-05 15:20	0	0.0	0.0	0.0
21-10-05 15:30	0	0.0	0.0	0.0
21-10-05 15:40	0	0.0	0.0	0.0
21-10-05 15:50	0	0.0	0.0	0.0
21-10-05 16:00	0	0.0	0.0	0.0
21-10-05 16:10	0	3.076	3.532	0.072
21-10-05 16:20	0	0.6639999999999999	0.576	0.016
21-10-05 16:30	0	4.932	1.8359999999999999	2.224
21-10-05 16:40	0	0.0	0.0	0.0
21-10-05 16:50	0	0.0	0.0	0.0
21-10-05 17:00	0	0.0	0.0	0.0
21-10-05 17:10	0	0.0	0.0	0.0
21-10-05 17:20	0	0.0	0.08	0.236
21-10-05 17:30	0	0.0	0.0	0.0
21-10-05 17:40	0	0.0	0.0	0.0
21-10-05 17:50	0	0.0	0.0	0.0
21-10-05 18:00	0	0.004	0.0	0.0
21-10-05 18:10	0	0.0	0.0	0.0
21-10-05 18:20	0	0.0	0.0	0.0
21-10-05 18:30	0	0.072	2.2359999999999998	0.6519999999999999
21-10-05 18:40	0	1.22	3.688	5.064
21-10-05 18:50	0	9.32	5.76	7.575999999999999
21-10-05 19:00	0	3.2479999999999998	3.3919999999999995	3.46
21-10-05 19:10	0	0.0	0.0	2.524
21-10-05 19:20	0	0.504	2.48	8.916
21-10-05 19:30	0	0.592	0.908	11.568000000000001
21-10-05 19:40	0	4.036	0.596	10.208
21-10-05 19:50	0	0.152	5.088	10.14
21-10-05 20:00	0	3.5440000000000005	10.616000000000001	7.744
21-10-05 20:10	0	2.2640000000000002	5.76	3.54
21-10-05 20:20	0	11.508	10.364	3.5799999999999996
21-10-05 20:30	0	9.72	12.168	8.968
21-10-05 20:40	0	6.171999999999999	8.219999999999999	7.252
21-10-05 20:50	0	6.5840000000000005	3.364	7.216000000000001
21-10-05 21:00	0	3.2119999999999997	4.764	6.796000000000001
21-10-05 21:10	0	0.0	0.016	0.0
21-10-05 21:20	0	0.044	0.0	0.004
21-10-05 21:30	0	1.432	0.0	0.068
21-10-05 21:40	0	4.5040000000000004	0.32	0.13999999999999999
21-10-05 21:50	0	10.656	0.516	0.248
21-10-05 22:00	0	14.180000000000001	0.384	0.41600000000000004
21-10-05 22:10	0	11.232000000000001	2.152	2.716
21-10-05 22:20	0	8.187999999999999	1.9080000000000001	1.008
21-10-05 22:30	0	7.752000000000001	8.656	4.184
21-10-05 22:40	0	7.860000000000001	6.616	2.1
21-10-05 22:50	0	8.704	3.7880000000000003	1.4320000000000002
21-10-05 23:00	0	9.788	5.804	3.092
21-10-05 23:10	0	4.76	9.248000000000001	0.984
21-10-05 23:20	0	5.008000000000001	8.004000000000001	10.22
21-10-05 23:30	0	5.088	11.443999999999999	7.252
21-10-05 23:40	0	4.524	10.4	1.116
21-10-05 23:50	0	5.596	18.248	1.2040000000000002
21-10-06 00:00	0	9.82	3.2560000000000002	7.008
21-10-06 00:10	0	8.492	17.136	9.94
21-10-06 00:20	0	6.708	6.9879999999999995	8.5
21-10-06 00:30	0	7.496	10.120000000000001	8.792
21-10-06 00:40	0	5.736	10.672	12.172
21-10-06 00:50	0	8.92	5.1	9.484
21-10-06 01:00	0	8.66	9.623999999999999	10.384
21-10-06 01:10	0	6.612	7.144	11.092000000000002
21-10-06 01:20	0	10.3	6.9319999999999995	5.116
21-10-06 01:30	0	5.256	3.216	9.472
21-10-06 01:40	0	9.392	3.9720000000000004	7.944
21-10-06 01:50	0	6.328	5.228	7.2
21-10-06 02:00	0	7.956	1.956	8.056000000000001
21-10-06 02:10	0	4.42	0.58	7.964
21-10-06 02:20	0	6.264	1.032	9.84
21-10-06 02:30	0	2.9080000000000004	1.544	9.187999999999999
21-10-06 02:40	0	4.924	3.152	7.272
21-10-06 02:50	0	0.276	0.12	6.812
21-10-06 03:00	0	0.9359999999999999	0.0	0.5519999999999999
21-10-06 03:10	0	0.0	0.0	1.6920000000000002
21-10-06 03:20	0	0.496	1.6640000000000001	5.5840000000000005
21-10-06 03:30	0	1.308	0.044	1.036
21-10-06 03:40	0	0.004	0.0	1.748
21-10-06 03:50	0	2.916	0.0	1.436
21-10-06 04:00	0	4.5120000000000005	1.3960000000000001	11.416
21-10-06 04:10	0	6.032	0.8720000000000001	11.748000000000001
21-10-06 04:20	0	7.148000000000001	10.108	4.008
21-10-06 04:30	0	9.632	5.272	7.232000000000001
21-10-06 04:40	0	6.540000000000001	4.94	0.788
21-10-06 04:50	0	13.504	6.316	2.428
21-10-06 05:00	0	5.892	4.128	0.34800000000000003
21-10-06 05:10	0	5.428	5.32	2.3720000000000003
21-10-06 05:20	0	7.9799999999999995	8.388	1.324
21-10-06 05:30	0	4.128	10.604000000000001	2.416
21-10-06 05:40	0	3.7479999999999998	7.168000000000001	8.431999999999999
21-10-06 05:50	0	8.196000000000002	11.344	9.940000000000001
21-10-06 06:00	0	12.24	5.612	3.896
21-10-06 06:10	0	7.94	10.276	11.620000000000001
21-10-06 06:20	0	2.62	0.496	4.112
21-10-06 06:30	0	10.048	6.9079999999999995	12.916
21-10-06 06:40	0	5.252000000000001	1.044	4.212
21-10-06 06:50	0	1.008	0.5720000000000001	2.428
21-10-06 07:00	1	0.0	0.0	0.0
21-10-06 07:10	1	0.012	0.0	0.0
21-10-06 07:20	1	0.0	0.38	0.0
21-10-06 07:30	1	11.336000000000002	5.236	3.94
21-10-06 07:40	1	0.04	0.0	0.0
21-10-06 07:50	1	0.0	0.0	0.0
21-10-06 08:00	1	0.0	0.0	0.0
21-10-06 08:10	1	0.0	0.0	0.0
21-10-06 08:20	1	0.0	0.488	0.6
21-10-06 08:30	1	0.0	0.0	0.0
21-10-06 08:40	1	0.0	0.0	0.0
21-10-06 08:50	1	0.0	0.0	0.0
21-10-06 09:00	1	0.0	0.0	0.0
21-10-06 09:10	1	0.0	0.396	0.076
21-10-06 09:20	1	0.8	12.148	1.3359999999999999
21-10-06 09:30	1	16.836000000000002	11.248000000000001	3.664
21-10-06 09:40	1	14.096	8.148	8.196000000000002
21-10-06 09:50	1	30.296000000000003	7.272	3.444
21-10-06 10:00	1	6.284000000000001	4.796	9.548
21-10-06 10:10	1	10.604000000000001	18.808	18.824
21-10-06 10:20	1	13.943999999999999	14.248	7.4159999999999995
21-10-06 10:30	1	9.216	12.332	14.476000000000003
21-10-06 10:40	1	10.396	8.328	5.42
21-10-06 10:50	1	11.395999999999999	16.848000000000003	12.556000000000001
21-10-06 11:00	1	16.232	10.836	15.124
21-10-06 11:10	1	4.596	3.4519999999999995	3.9560000000000004
21-10-06 11:20	1	0.052000000000000005	2.6079999999999997	5.0280000000000005
21-10-06 11:30	1	0.0	0.08	1.8039999999999998
21-10-06 11:40	1	0.0	0.0	0.488
21-10-06 11:50	1	0.0	0.0	0.0
21-10-06 12:00	1	0.0	0.0	0.0
21-10-06 12:10	1	0.0	0.0	0.0
21-10-06 12:20	1	0.0	1.672	1.064
21-10-06 12:30	1	0.0	0.0	0.0
21-10-06 12:40	1	0.0	0.0	0.0
21-10-06 12:50	1	0.0	0.0	0.0
21-10-06 13:00	1	0.0	0.0	0.0
21-10-06 13:10	1	0.0	0.0	0.0
21-10-06 13:20	1	0.0	0.0	0.0
21-10-06 13:30	1	0.0	0.0	0.0
21-10-06 13:40	1	0.0	0.0	0.0
21-10-06 13:50	1	0.0	0.0	0.0
21-10-06 14:00	1	0.0	0.0	0.0
21-10-06 14:10	1	0.0	0.0	0.0
21-10-06 14:20	1	0.0	0.384	0.22400000000000003
21-10-06 14:30	1	0.0	0.0	0.0
21-10-06 14:40	1	0.472	0.288	0.6719999999999999
21-10-06 14:50	1	4.256	0.808	0.4
21-10-06 15:00	1	2.1	0.576	0.38
21-10-06 15:10	1	0.188	0.0	0.0
21-10-06 15:20	1	0.0	0.0	0.0
21-10-06 15:30	1	0.0	0.0	0.0
21-10-06 15:40	1	0.0	0.0	0.0
21-10-06 15:50	1	0.0	0.0	0.0
21-10-06 16:00	1	0.0	0.0	0.0
21-10-06 16:10	1	0.076	0.0	0.048
21-10-06 16:20	1	0.048	0.0	0.504
21-10-06 16:30	1	1.288	0.06	4.9
21-10-06 16:40	1	1.068	0.0	0.324
21-10-06 16:50	1	0.9719999999999999	0.0	0.308
21-10-06 17:00	1	0.0	0.0	0.0
21-10-06 17:10	1	0.0	0.016	0.0
21-10-06 17:20	1	0.0	0.0	0.0
21-10-06 17:30	1	0.0	0.0	0.0
21-10-06 17:40	1	0.0	0.0	0.0
21-10-06 17:50	1	0.0	0.0	0.0
21-10-06 18:00	1	0.0	0.0	0.0
21-10-06 18:10	1	0.0	0.0	0.0
21-10-06 18:20	1	0.10400000000000001	0.66	0.10800000000000001
21-10-06 18:30	1	0.6599999999999999	5.2	0.22400000000000003
21-10-06 18:40	1	0.0	0.8200000000000001	0.22000000000000003
21-10-06 18:50	1	0.352	0.0	0.0
21-10-06 19:00	1	2.48	0.004	0.012
21-10-06 19:10	1	0.0	0.0	0.0
21-10-06 19:20	1	0.20800000000000002	4.4799999999999995	0.128
21-10-06 19:30	1	1.1440000000000001	2.4400000000000004	0.004
21-10-06 19:40	1	1.3840000000000001	1.356	1.6520000000000004
21-10-06 19:50	1	1.268	1.072	0.027999999999999997
21-10-06 20:00	1	4.28	0.596	0.084
21-10-06 20:10	1	1.936	0.0	0.8160000000000001
21-10-06 20:20	1	0.02	0.004	0.0
21-10-06 20:30	1	0.0	0.0	0.0
21-10-06 20:40	1	0.532	0.0	1.768
21-10-06 20:50	1	1.652	0.196	1.508
21-10-06 21:00	1	0.0	0.0	0.0
21-10-06 21:10	1	not_recorded	not_recorded	not_recorded
21-10-06 21:20	1	not_recorded	not_recorded	not_recorded
21-10-06 21:30	1	not_recorded	not_recorded	not_recorded
21-10-06 21:40	1	not_recorded	not_recorded	not_recorded
21-10-06 21:50	1	not_recorded	not_recorded	not_recorded
21-10-06 22:00	1	not_recorded	not_recorded	not_recorded
21-10-06 22:10	1	not_recorded	not_recorded	not_recorded
21-10-06 22:20	1	not_recorded	not_recorded	not_recorded
21-10-06 22:30	1	not_recorded	not_recorded	not_recorded
21-10-06 22:40	1	not_recorded	not_recorded	not_recorded
21-10-06 22:50	1	not_recorded	not_recorded	not_recorded
21-10-06 23:00	1	not_recorded	not_recorded	not_recorded
21-10-06 23:10	1	not_recorded	not_recorded	not_recorded
21-10-06 23:20	1	not_recorded	not_recorded	not_recorded
21-10-06 23:30	1	not_recorded	not_recorded	not_recorded
21-10-06 23:40	1	not_recorded	not_recorded	not_recorded
21-10-06 23:50	1	not_recorded	not_recorded	not_recorded
21-10-07 00:00	1	not_recorded	not_recorded	not_recorded
21-10-07 00:10	1	not_recorded	not_recorded	not_recorded
21-10-07 00:20	1	not_recorded	not_recorded	not_recorded
21-10-07 00:30	1	not_recorded	not_recorded	not_recorded
21-10-07 00:40	1	not_recorded	not_recorded	not_recorded
21-10-07 00:50	1	not_recorded	not_recorded	not_recorded
21-10-07 01:00	1	not_recorded	not_recorded	not_recorded
21-10-07 01:10	1	not_recorded	not_recorded	not_recorded
21-10-07 01:20	1	not_recorded	not_recorded	not_recorded
21-10-07 01:30	1	not_recorded	not_recorded	not_recorded
21-10-07 01:40	1	not_recorded	not_recorded	not_recorded
21-10-07 01:50	1	not_recorded	not_recorded	not_recorded
21-10-07 02:00	1	not_recorded	not_recorded	not_recorded
21-10-07 02:10	1	not_recorded	not_recorded	not_recorded
21-10-07 02:20	1	not_recorded	not_recorded	not_recorded
21-10-07 02:30	1	not_recorded	not_recorded	not_recorded
21-10-07 02:40	1	not_recorded	not_recorded	not_recorded
21-10-07 02:50	1	not_recorded	not_recorded	not_recorded
21-10-07 03:00	1	not_recorded	not_recorded	not_recorded
21-10-07 03:10	1	not_recorded	not_recorded	not_recorded
21-10-07 03:20	1	not_recorded	not_recorded	not_recorded
21-10-07 03:30	1	not_recorded	not_recorded	not_recorded
21-10-07 03:40	1	not_recorded	not_recorded	not_recorded
21-10-07 03:50	1	not_recorded	not_recorded	not_recorded
21-10-07 04:00	1	not_recorded	not_recorded	not_recorded
21-10-07 04:10	1	not_recorded	not_recorded	not_recorded
21-10-07 04:20	1	not_recorded	not_recorded	not_recorded
21-10-07 04:30	1	not_recorded	not_recorded	not_recorded
21-10-07 04:40	1	not_recorded	not_recorded	not_recorded
21-10-07 04:50	1	not_recorded	not_recorded	not_recorded
21-10-07 05:00	1	not_recorded	not_recorded	not_recorded
21-10-07 05:10	1	not_recorded	not_recorded	not_recorded
21-10-07 05:20	1	not_recorded	not_recorded	not_recorded
21-10-07 05:30	1	not_recorded	not_recorded	not_recorded
21-10-07 05:40	1	not_recorded	not_recorded	not_recorded
21-10-07 05:50	1	not_recorded	not_recorded	not_recorded
21-10-07 06:00	1	not_recorded	not_recorded	not_recorded
21-10-07 06:10	1	not_recorded	not_recorded	not_recorded
21-10-07 06:20	1	not_recorded	not_recorded	not_recorded
21-10-07 06:30	1	not_recorded	not_recorded	not_recorded
21-10-07 06:40	1	not_recorded	not_recorded	not_recorded
21-10-07 06:50	1	not_recorded	not_recorded	not_recorded
