# Supplementary material for: Rodent home cage monitoring for preclinical safety pharmacology assessment: results of a multi-company validation evaluating nonclinical and clinical data from three compounds
Source: Front Toxicol. 2025 Nov 5;7:1655330. doi: 10.3389/ftox.2025.1655330 (PMC12626872; doi:10.3389/ftox.2025.1655330)
Supplement: Supplementary file 1 [file DataSheet1.zip › AZ/AZ_Rearing_085_Cage-2.csv]

timestamp	day_index	985141003627893	985141003627894	985141003627895
21-10-11 07:00	-4	not_recorded	not_recorded	not_recorded
21-10-11 07:10	-4	not_recorded	not_recorded	not_recorded
21-10-11 07:20	-4	not_recorded	not_recorded	not_recorded
21-10-11 07:30	-4	not_recorded	not_recorded	not_recorded
21-10-11 07:40	-4	not_recorded	not_recorded	not_recorded
21-10-11 07:50	-4	not_recorded	not_recorded	not_recorded
21-10-11 08:00	-4	not_recorded	not_recorded	not_recorded
21-10-11 08:10	-4	not_recorded	not_recorded	not_recorded
21-10-11 08:20	-4	not_recorded	not_recorded	not_recorded
21-10-11 08:30	-4	not_recorded	not_recorded	not_recorded
21-10-11 08:40	-4	not_recorded	not_recorded	not_recorded
21-10-11 08:50	-4	not_recorded	not_recorded	not_recorded
21-10-11 09:00	-4	not_recorded	not_recorded	not_recorded
21-10-11 09:10	-4	not_recorded	not_recorded	not_recorded
21-10-11 09:20	-4	not_recorded	not_recorded	not_recorded
21-10-11 09:30	-4	not_recorded	not_recorded	not_recorded
21-10-11 09:40	-4	not_recorded	not_recorded	not_recorded
21-10-11 09:50	-4	not_recorded	not_recorded	not_recorded
21-10-11 10:00	-4	not_recorded	not_recorded	not_recorded
21-10-11 10:10	-4	not_recorded	not_recorded	not_recorded
21-10-11 10:20	-4	not_recorded	not_recorded	not_recorded
21-10-11 10:30	-4	not_recorded	not_recorded	not_recorded
21-10-11 10:40	-4	14.799999999999999	13.475555555555557	16.644444444444446
21-10-11 10:50	-4	14.036000000000001	13.368	17.636000000000003
21-10-11 11:00	-4	10.904	21.592000000000002	14.824000000000002
21-10-11 11:10	-4	8.943999999999999	9.440000000000001	13.803999999999998
21-10-11 11:20	-4	6.492	14.928	6.824000000000001
21-10-11 11:30	-4	3.464	1.22	6.148000000000001
21-10-11 11:40	-4	0.344	0.27999999999999997	3.572
21-10-11 11:50	-4	0.64	3.276	3.428
21-10-11 12:00	-4	0.268	0.008	1.8520000000000003
21-10-11 12:10	-4	1.128	0.924	11.216
21-10-11 12:20	-4	0.0	0.0	0.0
21-10-11 12:30	-4	0.0	0.184	0.608
21-10-11 12:40	-4	0.0	0.0	0.0
21-10-11 12:50	-4	0.0	0.0	0.0
21-10-11 13:00	-4	0.0	0.0	0.0
21-10-11 13:10	-4	0.0	0.0	0.0
21-10-11 13:20	-4	0.0	0.0	0.0
21-10-11 13:30	-4	0.0	0.0	0.0
21-10-11 13:40	-4	0.0	0.0	0.0
21-10-11 13:50	-4	0.0	0.0	0.0
21-10-11 14:00	-4	0.0	0.0	0.0
21-10-11 14:10	-4	0.016	0.0	0.0
21-10-11 14:20	-4	0.0	0.0	0.0
21-10-11 14:30	-4	0.372	1.236	0.9
21-10-11 14:40	-4	2.46	4.712	2.272
21-10-11 14:50	-4	0.0	0.0	0.0
21-10-11 15:00	-4	0.0	0.0	0.0
21-10-11 15:10	-4	0.0	0.0	0.252
21-10-11 15:20	-4	0.23199999999999998	0.0	0.0
21-10-11 15:30	-4	0.0	0.0	0.0
21-10-11 15:40	-4	0.9	1.096	0.26
21-10-11 15:50	-4	0.02	0.124	0.0
21-10-11 16:00	-4	0.0	0.0	0.0
21-10-11 16:10	-4	0.20800000000000002	0.008	1.58
21-10-11 16:20	-4	0.392	0.892	1.92
21-10-11 16:30	-4	2.932	0.0	0.048
21-10-11 16:40	-4	0.0	0.0	0.0
21-10-11 16:50	-4	0.0	0.0	0.0
21-10-11 17:00	-4	0.0	0.0	0.0
21-10-11 17:10	-4	0.0	0.0	0.0
21-10-11 17:20	-4	0.0	0.0	0.0
21-10-11 17:30	-4	0.0	0.0	0.0
21-10-11 17:40	-4	0.0	0.0	0.0
21-10-11 17:50	-4	0.0	0.0	0.0
21-10-11 18:00	-4	0.0	0.0	0.0
21-10-11 18:10	-4	0.0	0.0	0.0
21-10-11 18:20	-4	0.0	0.0	0.0
21-10-11 18:30	-4	0.796	3.5480000000000005	1.316
21-10-11 18:40	-4	0.008	0.004	0.004
21-10-11 18:50	-4	0.0	0.0	0.0
21-10-11 19:00	-4	0.376	2.6399999999999997	4.4
21-10-11 19:10	-4	1.6039999999999999	1.084	6.464
21-10-11 19:20	-4	10.272	8.604	8.488
21-10-11 19:30	-4	6.82	16.184	15.288
21-10-11 19:40	-4	5.62	7.0280000000000005	9.244
21-10-11 19:50	-4	0.036	0.0	0.048
21-10-11 20:00	-4	0.0	0.41200000000000003	0.22400000000000003
21-10-11 20:10	-4	0.0	0.0	0.0
21-10-11 20:20	-4	0.0	0.0	0.0
21-10-11 20:30	-4	1.296	0.0	0.0
21-10-11 20:40	-4	1.6920000000000002	0.612	0.22400000000000003
21-10-11 20:50	-4	0.16799999999999998	4.292	3.232
21-10-11 21:00	-4	1.432	1.7720000000000002	0.0
21-10-11 21:10	-4	0.008	2.3120000000000003	0.43599999999999994
21-10-11 21:20	-4	1.02	3.368	0.608
21-10-11 21:30	-4	1.424	0.4640000000000001	0.0
21-10-11 21:40	-4	1.264	0.22799999999999998	0.05600000000000001
21-10-11 21:50	-4	0.0	0.012	0.192
21-10-11 22:00	-4	1.448	0.20400000000000001	0.0
21-10-11 22:10	-4	2.82	0.268	0.504
21-10-11 22:20	-4	0.8720000000000001	3.436	1.104
21-10-11 22:30	-4	11.192000000000002	8.315999999999999	8.564
21-10-11 22:40	-4	5.808000000000001	1.512	2.432
21-10-11 22:50	-4	0.15999999999999998	3.408	0.128
21-10-11 23:00	-4	0.02	0.016	0.336
21-10-11 23:10	-4	0.9440000000000002	2.3160000000000003	2.6239999999999997
21-10-11 23:20	-4	1.124	9.096	4.224
21-10-11 23:30	-4	4.176	3.2920000000000003	0.9879999999999999
21-10-11 23:40	-4	7.896000000000001	2.648	7.351999999999999
21-10-11 23:50	-4	4.220000000000001	5.752000000000001	2.648
21-10-12 00:00	-4	3.104	2.352	1.716
21-10-12 00:10	-4	11.692	2.7720000000000002	4.184
21-10-12 00:20	-4	1.1960000000000002	8.431999999999999	0.044
21-10-12 00:30	-4	11.792	3.8920000000000003	6.688
21-10-12 00:40	-4	8.636	5.296	8.304
21-10-12 00:50	-4	5.408	18.332	11.128
21-10-12 01:00	-4	1.244	6.848000000000001	17.94
21-10-12 01:10	-4	0.016	0.016	1.8960000000000001
21-10-12 01:20	-4	0.41600000000000004	0.0	0.0
21-10-12 01:30	-4	5.5600000000000005	4.336	4.668
21-10-12 01:40	-4	7.848000000000001	6.816	6.332
21-10-12 01:50	-4	4.956	4.3	10.356
21-10-12 02:00	-4	0.296	8.656	0.8480000000000001
21-10-12 02:10	-4	0.084	0.776	10.912
21-10-12 02:20	-4	0.016	2.02	0.028000000000000004
21-10-12 02:30	-4	1.548	0.276	0.268
21-10-12 02:40	-4	0.688	2.464	3.8440000000000003
21-10-12 02:50	-4	2.968	0.4720000000000001	3.8519999999999994
21-10-12 03:00	-4	14.440000000000001	2.9400000000000004	17.712
21-10-12 03:10	-4	2.3	1.54	10.788
21-10-12 03:20	-4	2.2	0.24800000000000005	4.852
21-10-12 03:30	-4	2.204	0.8200000000000001	4.0600000000000005
21-10-12 03:40	-4	0.0	0.0	0.66
21-10-12 03:50	-4	0.128	0.796	3.7640000000000002
21-10-12 04:00	-4	1.332	10.5	0.916
21-10-12 04:10	-4	5.988	10.268	9.936
21-10-12 04:20	-4	12.236	3.4799999999999995	4.220000000000001
21-10-12 04:30	-4	2.22	1.1199999999999999	9.0
21-10-12 04:40	-4	9.804	0.184	2.7640000000000002
21-10-12 04:50	-4	1.636	3.8480000000000003	3.216
21-10-12 05:00	-4	0.8920000000000001	3.188	0.984
21-10-12 05:10	-4	4.516	5.5	10.224
21-10-12 05:20	-4	4.7	6.264	6.828
21-10-12 05:30	-4	3.7	6.868	5.360000000000001
21-10-12 05:40	-4	16.76	12.959999999999999	11.48
21-10-12 05:50	-4	1.9400000000000002	1.1360000000000001	7.9079999999999995
21-10-12 06:00	-4	0.924	0.032	4.236
21-10-12 06:10	-4	0.132	1.8079999999999998	0.0
21-10-12 06:20	-4	0.11599999999999999	4.696	7.76
21-10-12 06:30	-4	2.848	9.988000000000001	8.716
21-10-12 06:40	-4	2.4720000000000004	0.544	14.556000000000001
21-10-12 06:50	-4	18.236	27.244	19.252000000000002
21-10-12 07:00	-3	1.6280000000000001	8.984	3.316
21-10-12 07:10	-3	0.0	0.0	0.02
21-10-12 07:20	-3	0.0	1.784	0.756
21-10-12 07:30	-3	0.544	0.004	5.18
21-10-12 07:40	-3	0.0	0.0	0.0
21-10-12 07:50	-3	0.0	1.3	0.0
21-10-12 08:00	-3	0.0	0.012	0.0
21-10-12 08:10	-3	0.0	0.0	0.0
21-10-12 08:20	-3	0.0	0.0	0.0
21-10-12 08:30	-3	0.14	0.0	0.9640000000000001
21-10-12 08:40	-3	0.0	0.0	1.084
21-10-12 08:50	-3	0.04	2.272	2.3760000000000003
21-10-12 09:00	-3	0.9120000000000001	0.0	0.244
21-10-12 09:10	-3	0.0	0.0	0.0
21-10-12 09:20	-3	0.756	1.2040000000000002	1.096
21-10-12 09:30	-3	0.18	0.0	0.9200000000000002
21-10-12 09:40	-3	0.0	0.0	0.0
21-10-12 09:50	-3	0.0	0.0	0.21600000000000003
21-10-12 10:00	-3	0.0	0.0	0.0
21-10-12 10:10	-3	0.804	0.0	0.0
21-10-12 10:20	-3	3.9840000000000004	0.616	2.568
21-10-12 10:30	-3	4.924	0.568	2.116
21-10-12 10:40	-3	0.704	0.33999999999999997	0.716
21-10-12 10:50	-3	0.0	0.0	0.0
21-10-12 11:00	-3	0.0	0.0	0.0
21-10-12 11:10	-3	0.0	0.0	0.0
21-10-12 11:20	-3	0.0	0.0	0.0
21-10-12 11:30	-3	0.0	0.0	0.0
21-10-12 11:40	-3	0.0	0.0	0.0
21-10-12 11:50	-3	0.0	0.64	0.11600000000000002
21-10-12 12:00	-3	0.876	1.488	0.45600000000000007
21-10-12 12:10	-3	0.132	0.044	0.02
21-10-12 12:20	-3	0.0	0.0	0.0
21-10-12 12:30	-3	0.12	0.0	0.0
21-10-12 12:40	-3	2.308	0.316	0.184
21-10-12 12:50	-3	0.0	0.0	0.0
21-10-12 13:00	-3	0.0	0.0	0.932
21-10-12 13:10	-3	0.0	0.0	0.0
21-10-12 13:20	-3	0.0	0.0	0.0
21-10-12 13:30	-3	0.0	0.0	0.0
21-10-12 13:40	-3	0.0	0.0	0.0
21-10-12 13:50	-3	0.0	0.0	0.0
21-10-12 14:00	-3	0.0	0.0	0.0
21-10-12 14:10	-3	0.0	0.0	0.0
21-10-12 14:20	-3	0.0	0.0	0.0
21-10-12 14:30	-3	0.0	0.0	0.0
21-10-12 14:40	-3	0.0	0.0	0.0
21-10-12 14:50	-3	0.0	0.0	0.0
21-10-12 15:00	-3	0.0	0.284	2.8120000000000003
21-10-12 15:10	-3	5.364	9.379999999999999	7.164
21-10-12 15:20	-3	0.0	0.004	0.36
21-10-12 15:30	-3	0.0	0.0	0.0
21-10-12 15:40	-3	0.024	0.252	0.136
21-10-12 15:50	-3	0.0	0.0	0.0
21-10-12 16:00	-3	0.0	0.0	0.0
21-10-12 16:10	-3	0.172	0.0	0.0
21-10-12 16:20	-3	0.392	3.2079999999999997	1.436
21-10-12 16:30	-3	0.0	0.0	0.0
21-10-12 16:40	-3	0.0	0.0	0.0
21-10-12 16:50	-3	0.0	0.0	0.0
21-10-12 17:00	-3	0.0	0.0	0.0
21-10-12 17:10	-3	0.0	0.0	0.0
21-10-12 17:20	-3	0.0	0.0	0.0
21-10-12 17:30	-3	0.008	0.596	0.0
21-10-12 17:40	-3	0.0	0.0	0.0
21-10-12 17:50	-3	2.196	5.224	1.2
21-10-12 18:00	-3	0.0	0.0	0.0
21-10-12 18:10	-3	0.0	0.0	1.476
21-10-12 18:20	-3	0.728	0.10400000000000001	2.284
21-10-12 18:30	-3	2.148	1.876	0.292
21-10-12 18:40	-3	0.012	0.884	0.732
21-10-12 18:50	-3	0.0	0.0	0.0
21-10-12 19:00	-3	0.0	0.0	0.0
21-10-12 19:10	-3	0.064	0.512	1.1440000000000001
21-10-12 19:20	-3	0.372	5.288	4.492
21-10-12 19:30	-3	0.088	3.2439999999999998	4.004
21-10-12 19:40	-3	2.696	4.992	4.86
21-10-12 19:50	-3	0.0	0.0	0.0
21-10-12 20:00	-3	1.7280000000000002	0.004	0.42800000000000005
21-10-12 20:10	-3	0.20400000000000001	0.0	0.0
21-10-12 20:20	-3	0.0	0.0	0.012
21-10-12 20:30	-3	0.0	2.444	0.0
21-10-12 20:40	-3	0.0	0.064	0.004
21-10-12 20:50	-3	2.188	0.11200000000000002	0.08800000000000001
21-10-12 21:00	-3	2.3	0.268	0.812
21-10-12 21:10	-3	0.6	0.0	0.028000000000000004
21-10-12 21:20	-3	0.0	0.0	0.0
21-10-12 21:30	-3	0.12	1.64	0.8200000000000001
21-10-12 21:40	-3	0.072	1.7120000000000002	2.1559999999999997
21-10-12 21:50	-3	0.17600000000000002	7.804	8.032
21-10-12 22:00	-3	1.256	3.572	0.6799999999999999
21-10-12 22:10	-3	0.5599999999999999	0.772	0.036
21-10-12 22:20	-3	2.252	2.0800000000000005	1.8719999999999999
21-10-12 22:30	-3	2.2600000000000002	2.608	0.8520000000000001
21-10-12 22:40	-3	1.192	1.296	0.024
21-10-12 22:50	-3	7.616	9.272	3.3920000000000003
21-10-12 23:00	-3	3.9880000000000004	9.224	2.332
21-10-12 23:10	-3	0.752	7.044	0.024
21-10-12 23:20	-3	0.616	3.9200000000000004	0.0
21-10-12 23:30	-3	1.1720000000000002	2.508	1.06
21-10-12 23:40	-3	1.8880000000000003	2.144	3.772
21-10-12 23:50	-3	4.764	0.5720000000000001	2.064
21-10-13 00:00	-3	5.9	8.592	1.2
21-10-13 00:10	-3	8.416	3.156	0.196
21-10-13 00:20	-3	9.296000000000001	6.656000000000001	4.9399999999999995
21-10-13 00:30	-3	1.068	8.912	2.984
21-10-13 00:40	-3	6.1240000000000006	7.552000000000001	8.424
21-10-13 00:50	-3	4.0	2.132	9.36
21-10-13 01:00	-3	1.7760000000000002	1.024	7.851999999999999
21-10-13 01:10	-3	5.843999999999999	0.616	9.652000000000001
21-10-13 01:20	-3	8.216	1.764	9.1
21-10-13 01:30	-3	2.832	5.32	3.3240000000000003
21-10-13 01:40	-3	0.256	3.008	12.72
21-10-13 01:50	-3	2.3560000000000003	3.428	6.148
21-10-13 02:00	-3	0.136	11.216	7.272
21-10-13 02:10	-3	4.064	8.148	7.684
21-10-13 02:20	-3	1.088	5.76	7.4319999999999995
21-10-13 02:30	-3	1.58	4.840000000000001	12.184000000000001
21-10-13 02:40	-3	3.2	2.7920000000000003	0.184
21-10-13 02:50	-3	1.624	1.72	1.948
21-10-13 03:00	-3	3.436	0.0	0.368
21-10-13 03:10	-3	0.0	0.0	0.0
21-10-13 03:20	-3	0.0	0.0	0.0
21-10-13 03:30	-3	0.0	0.0	0.0
21-10-13 03:40	-3	0.0	0.62	0.0
21-10-13 03:50	-3	2.6399999999999997	0.008	0.52
21-10-13 04:00	-3	4.872	2.088	1.416
21-10-13 04:10	-3	1.9400000000000002	0.38000000000000006	0.004
21-10-13 04:20	-3	0.616	0.04	0.716
21-10-13 04:30	-3	8.995999999999999	1.6	7.5280000000000005
21-10-13 04:40	-3	2.7	5.808	11.876000000000001
21-10-13 04:50	-3	9.708	10.236	11.848
21-10-13 05:00	-3	7.112	7.924000000000001	8.492
21-10-13 05:10	-3	2.252	4.884	7.612
21-10-13 05:20	-3	3.844	7.688	7.556
21-10-13 05:30	-3	0.0	3.6	1.652
21-10-13 05:40	-3	3.872	3.7760000000000007	10.28
21-10-13 05:50	-3	6.864	7.304	14.132
21-10-13 06:00	-3	1.5399999999999998	5.956	12.088
21-10-13 06:10	-3	2.9720000000000004	2.144	0.008
21-10-13 06:20	-3	5.056	9.668000000000001	9.764
21-10-13 06:30	-3	4.016	10.58	10.192
21-10-13 06:40	-3	13.047999999999998	16.768	16.880000000000003
21-10-13 06:50	-3	8.068	4.444	6.768000000000001
21-10-13 07:00	-2	0.9280000000000002	0.748	2.1
21-10-13 07:10	-2	0.0	0.0	0.58
21-10-13 07:20	-2	0.0	0.0	0.0
21-10-13 07:30	-2	0.0	0.0	0.0
21-10-13 07:40	-2	0.46799999999999997	1.58	0.1
21-10-13 07:50	-2	0.0	0.0	0.44800000000000006
21-10-13 08:00	-2	0.0	0.0	0.0
21-10-13 08:10	-2	0.0	0.0	0.0
21-10-13 08:20	-2	0.0	0.0	0.0
21-10-13 08:30	-2	0.0	0.128	0.0
21-10-13 08:40	-2	0.0	0.0	0.0
21-10-13 08:50	-2	0.0	0.0	0.0
21-10-13 09:00	-2	0.0	0.0	0.0
21-10-13 09:10	-2	0.0	0.0	0.0
21-10-13 09:20	-2	0.0	0.0	0.0
21-10-13 09:30	-2	0.0	0.0	0.0
21-10-13 09:40	-2	0.0	0.0	0.20800000000000002
21-10-13 09:50	-2	0.0	1.036	1.988
21-10-13 10:00	-2	1.484	1.616	2.152
21-10-13 10:10	-2	0.0	0.0	0.0
21-10-13 10:20	-2	0.0	0.012	0.256
21-10-13 10:30	-2	0.0	0.0	0.0
21-10-13 10:40	-2	0.9879999999999999	0.144	0.9
21-10-13 10:50	-2	0.768	0.088	0.0
21-10-13 11:00	-2	0.388	0.044	0.0
21-10-13 11:10	-2	0.0	0.0	0.0
21-10-13 11:20	-2	0.8320000000000001	0.58	0.944
21-10-13 11:30	-2	3.14	0.796	3.032
21-10-13 11:40	-2	0.0	0.0	0.0
21-10-13 11:50	-2	0.0	0.0	0.028000000000000004
21-10-13 12:00	-2	0.0	0.0	0.0
21-10-13 12:10	-2	0.0	0.0	0.0
21-10-13 12:20	-2	0.0	0.0	0.0
21-10-13 12:30	-2	0.0	0.0	0.0
21-10-13 12:40	-2	0.0	0.0	0.0
21-10-13 12:50	-2	0.0	0.004	0.0
21-10-13 13:00	-2	0.0	0.0	0.0
21-10-13 13:10	-2	0.0	0.0	0.0
21-10-13 13:20	-2	0.0	0.0	0.0
21-10-13 13:30	-2	0.0	0.0	0.0
21-10-13 13:40	-2	0.0	0.0	0.0
21-10-13 13:50	-2	0.0	0.0	0.0
21-10-13 14:00	-2	0.0	0.0	0.0
21-10-13 14:10	-2	0.78	0.0	0.008
21-10-13 14:20	-2	1.1960000000000002	0.08399999999999999	0.21200000000000002
21-10-13 14:30	-2	0.0	0.0	0.0
21-10-13 14:40	-2	0.0	0.0	0.0
21-10-13 14:50	-2	0.0	0.0	0.0
21-10-13 15:00	-2	0.0	0.0	0.0
21-10-13 15:10	-2	0.0	0.0	0.0
21-10-13 15:20	-2	0.004	0.308	0.512
21-10-13 15:30	-2	0.3	1.668	0.1
21-10-13 15:40	-2	0.0	0.0	0.0
21-10-13 15:50	-2	0.0	0.0	0.0
21-10-13 16:00	-2	0.0	0.0	0.0
21-10-13 16:10	-2	0.14	0.10400000000000001	0.22400000000000003
21-10-13 16:20	-2	0.164	0.024	1.104
21-10-13 16:30	-2	0.0	0.0	0.0
21-10-13 16:40	-2	0.0	0.0	0.0
21-10-13 16:50	-2	0.0	0.0	0.0
21-10-13 17:00	-2	0.0	0.0	0.0
21-10-13 17:10	-2	0.064	0.0	0.396
21-10-13 17:20	-2	0.0	0.0	0.0
21-10-13 17:30	-2	0.0	0.016	0.0
21-10-13 17:40	-2	0.0	0.0	0.0
21-10-13 17:50	-2	0.0	0.048	0.0
21-10-13 18:00	-2	0.0	0.0	0.0
21-10-13 18:10	-2	0.16	0.384	0.0
21-10-13 18:20	-2	0.016	0.11599999999999999	0.0
21-10-13 18:30	-2	0.012	0.024	0.012
21-10-13 18:40	-2	0.0	0.0	0.0
21-10-13 18:50	-2	0.0	0.0	0.0
21-10-13 19:00	-2	1.624	1.116	4.008
21-10-13 19:10	-2	0.744	0.276	1.3080000000000003
21-10-13 19:20	-2	3.3560000000000003	6.816	4.0840000000000005
21-10-13 19:30	-2	4.476	18.576	5.572
21-10-13 19:40	-2	0.272	0.868	1.1440000000000001
21-10-13 19:50	-2	0.004	0.048	0.0
21-10-13 20:00	-2	0.0	0.0	0.0
21-10-13 20:10	-2	0.0	0.0	0.0
21-10-13 20:20	-2	0.0	0.0	0.0
21-10-13 20:30	-2	0.0	0.016	0.0
21-10-13 20:40	-2	0.0	0.0	0.0
21-10-13 20:50	-2	0.02	0.08	0.0
21-10-13 21:00	-2	0.6	0.43200000000000005	0.688
21-10-13 21:10	-2	0.08399999999999999	0.0	0.0
21-10-13 21:20	-2	0.1	4.828	0.8880000000000001
21-10-13 21:30	-2	0.0	0.752	0.168
21-10-13 21:40	-2	0.536	0.33599999999999997	2.06
21-10-13 21:50	-2	0.724	2.412	5.088
21-10-13 22:00	-2	2.316	0.668	1.4440000000000002
21-10-13 22:10	-2	0.0	0.0	0.344
21-10-13 22:20	-2	0.0	0.0	0.0
21-10-13 22:30	-2	0.368	1.8519999999999999	3.6719999999999997
21-10-13 22:40	-2	3.4200000000000004	4.04	2.3760000000000003
21-10-13 22:50	-2	0.012	2.616	0.41600000000000004
21-10-13 23:00	-2	3.0160000000000005	1.996	2.2880000000000003
21-10-13 23:10	-2	1.7560000000000002	1.264	4.152
21-10-13 23:20	-2	3.14	5.151999999999999	3.3120000000000003
21-10-13 23:30	-2	2.2600000000000002	13.196000000000002	1.152
21-10-13 23:40	-2	9.059999999999999	6.848000000000001	1.588
21-10-13 23:50	-2	11.272	10.856	3.9880000000000004
21-10-14 00:00	-2	3.996	11.068000000000001	2.864
21-10-14 00:10	-2	3.124	14.372	2.144
21-10-14 00:20	-2	5.396	7.964	5.612
21-10-14 00:30	-2	5.448	1.4360000000000002	7.18
21-10-14 00:40	-2	3.6480000000000006	6.9	9.908000000000001
21-10-14 00:50	-2	0.7	8.488	7.688
21-10-14 01:00	-2	0.76	2.224	9.456
21-10-14 01:10	-2	1.16	3.056	14.232
21-10-14 01:20	-2	0.328	3.3519999999999994	6.188000000000001
21-10-14 01:30	-2	5.540000000000001	7.884	7.128
21-10-14 01:40	-2	2.18	6.220000000000001	6.540000000000001
21-10-14 01:50	-2	1.7880000000000003	11.544	0.4640000000000001
21-10-14 02:00	-2	3.464	5.436	3.868
21-10-14 02:10	-2	0.576	6.1240000000000006	2.224
21-10-14 02:20	-2	2.112	5.728	2.1559999999999997
21-10-14 02:30	-2	0.05600000000000001	2.4560000000000004	2.6879999999999997
21-10-14 02:40	-2	3.2840000000000003	8.872	6.152
21-10-14 02:50	-2	9.268	9.608	7.5200000000000005
21-10-14 03:00	-2	0.512	4.348000000000001	2.192
21-10-14 03:10	-2	7.656000000000001	12.424000000000001	9.452000000000002
21-10-14 03:20	-2	3.376	4.656000000000001	9.443999999999999
21-10-14 03:30	-2	4.492	0.8400000000000001	8.344
21-10-14 03:40	-2	2.976	9.572	8.448
21-10-14 03:50	-2	6.744	1.916	8.824
21-10-14 04:00	-2	1.224	0.052000000000000005	0.0
21-10-14 04:10	-2	5.812	1.1	0.0
21-10-14 04:20	-2	0.312	0.756	0.0
21-10-14 04:30	-2	2.544	0.48	0.0
21-10-14 04:40	-2	0.356	0.0	0.0
21-10-14 04:50	-2	2.3080000000000003	4.648000000000001	0.048
21-10-14 05:00	-2	2.404	2.7840000000000003	3.196
21-10-14 05:10	-2	8.74	8.832	10.588000000000001
21-10-14 05:20	-2	3.104	6.968000000000001	2.8600000000000003
21-10-14 05:30	-2	1.6039999999999999	3.7880000000000003	3.9159999999999995
21-10-14 05:40	-2	5.6160000000000005	5.128	9.616
21-10-14 05:50	-2	7.788000000000001	8.120000000000001	7.4159999999999995
21-10-14 06:00	-2	6.803999999999999	4.132	10.388
21-10-14 06:10	-2	0.576	2.5	7.284000000000001
21-10-14 06:20	-2	0.144	4.992	9.956
21-10-14 06:30	-2	6.28	11.284	11.728
21-10-14 06:40	-2	4.24	3.4520000000000004	5.044
21-10-14 06:50	-2	2.032	3.464	3.9
21-10-14 07:00	-1	0.348	0.14	4.556
21-10-14 07:10	-1	0.0	0.0	0.028000000000000004
21-10-14 07:20	-1	0.0	0.0	0.0
21-10-14 07:30	-1	0.0	0.0	0.152
21-10-14 07:40	-1	0.008	0.0	0.0
21-10-14 07:50	-1	0.8799999999999999	0.688	1.28
21-10-14 08:00	-1	0.0	0.0	0.0
21-10-14 08:10	-1	0.0	0.0	0.0
21-10-14 08:20	-1	0.0	0.0	0.0
21-10-14 08:30	-1	0.004	0.0	0.0
21-10-14 08:40	-1	0.0	0.0	0.0
21-10-14 08:50	-1	0.536	0.0	0.012
21-10-14 09:00	-1	0.0	0.0	0.0
21-10-14 09:10	-1	0.0	0.0	0.0
21-10-14 09:20	-1	0.0	0.0	0.0
21-10-14 09:30	-1	0.0	0.0	0.32
21-10-14 09:40	-1	0.064	0.608	0.9720000000000001
21-10-14 09:50	-1	0.0	0.0	0.0
21-10-14 10:00	-1	0.0	0.0	0.0
21-10-14 10:10	-1	0.18	0.0	0.0
21-10-14 10:20	-1	5.8839999999999995	1.028	0.5439999999999999
21-10-14 10:30	-1	0.02	0.0	0.096
21-10-14 10:40	-1	2.072	4.88	2.904
21-10-14 10:50	-1	2.836	2.984	8.112
21-10-14 11:00	-1	0.11600000000000002	2.3120000000000003	1.092
21-10-14 11:10	-1	2.2199999999999998	1.484	1.192
21-10-14 11:20	-1	0.0	0.0	0.0
21-10-14 11:30	-1	0.0	0.0	0.0
21-10-14 11:40	-1	0.0	0.0	0.0
21-10-14 11:50	-1	0.0	0.0	0.0
21-10-14 12:00	-1	0.068	0.308	0.45600000000000007
21-10-14 12:10	-1	0.0	0.0	0.0
21-10-14 12:20	-1	0.0	0.0	0.0
21-10-14 12:30	-1	0.0	0.0	0.0
21-10-14 12:40	-1	0.0	0.0	0.0
21-10-14 12:50	-1	0.0	0.0	0.0
21-10-14 13:00	-1	0.0	0.764	0.252
21-10-14 13:10	-1	0.0	0.0	0.0
21-10-14 13:20	-1	0.0	0.0	0.0
21-10-14 13:30	-1	0.672	0.0	0.6279999999999999
21-10-14 13:40	-1	0.0	0.0	0.0
21-10-14 13:50	-1	0.0	0.0	0.0
21-10-14 14:00	-1	0.0	0.0	0.0
21-10-14 14:10	-1	6.688	7.760000000000001	6.636
21-10-14 14:20	-1	1.22	5.712	2.512
21-10-14 14:30	-1	0.0	0.0	0.0
21-10-14 14:40	-1	0.0	0.0	0.0
21-10-14 14:50	-1	0.0	0.0	0.0
21-10-14 15:00	-1	0.0	0.0	0.0
21-10-14 15:10	-1	0.0	0.0	0.0
21-10-14 15:20	-1	0.0	0.0	0.16
21-10-14 15:30	-1	0.0	0.0	0.0
21-10-14 15:40	-1	0.096	0.0	0.0
21-10-14 15:50	-1	0.0	0.0	0.0
21-10-14 16:00	-1	0.0	0.0	0.0
21-10-14 16:10	-1	0.0	0.0	0.0
21-10-14 16:20	-1	0.0	0.0	0.0
21-10-14 16:30	-1	0.0	0.004	0.0
21-10-14 16:40	-1	0.76	1.4400000000000002	1.044
21-10-14 16:50	-1	0.11599999999999999	0.9560000000000001	0.0
21-10-14 17:00	-1	0.12	0.04	0.024
21-10-14 17:10	-1	0.08	0.012	0.036
21-10-14 17:20	-1	0.0	0.0	0.0
21-10-14 17:30	-1	0.0	0.0	0.0
21-10-14 17:40	-1	0.0	0.0	0.0
21-10-14 17:50	-1	0.0	0.0	0.0
21-10-14 18:00	-1	1.668	1.44	0.004
21-10-14 18:10	-1	0.0	0.0	0.0
21-10-14 18:20	-1	0.0	0.0	0.0
21-10-14 18:30	-1	0.0	0.0	0.0
21-10-14 18:40	-1	0.0	0.0	0.0
21-10-14 18:50	-1	0.0	0.0	0.0
21-10-14 19:00	-1	0.11599999999999999	0.06	0.0
21-10-14 19:10	-1	0.512	0.0	0.188
21-10-14 19:20	-1	0.268	2.06	1.8679999999999999
21-10-14 19:30	-1	3.1	7.843999999999999	10.888000000000002
21-10-14 19:40	-1	4.284000000000001	13.928	21.928
21-10-14 19:50	-1	1.332	7.7	10.432
21-10-14 20:00	-1	0.40800000000000003	4.212	5.344
21-10-14 20:10	-1	0.008	0.02	0.136
21-10-14 20:20	-1	0.66	0.0	0.0
21-10-14 20:30	-1	1.428	0.9279999999999999	0.008
21-10-14 20:40	-1	0.0	0.0	0.0
21-10-14 20:50	-1	0.0	0.0	0.11200000000000002
21-10-14 21:00	-1	0.0	0.1	0.0
21-10-14 21:10	-1	0.8	1.584	1.244
21-10-14 21:20	-1	5.496	5.1240000000000006	7.340000000000001
21-10-14 21:30	-1	4.228	1.78	2.304
21-10-14 21:40	-1	0.02	2.74	1.128
21-10-14 21:50	-1	1.8399999999999999	0.38	3.3440000000000003
21-10-14 22:00	-1	0.0	0.0	0.0
21-10-14 22:10	-1	0.64	0.088	0.0
21-10-14 22:20	-1	0.9480000000000001	0.17200000000000001	0.36
21-10-14 22:30	-1	0.21600000000000003	1.3	3.364
21-10-14 22:40	-1	0.0	0.496	1.432
21-10-14 22:50	-1	0.836	4.256	0.772
21-10-14 23:00	-1	2.548	2.804	5.824
21-10-14 23:10	-1	3.4760000000000004	2.9	5.072
21-10-14 23:20	-1	3.088	2.128	7.968000000000001
21-10-14 23:30	-1	6.932	3.748	6.224
21-10-14 23:40	-1	4.744	2.54	3.224
21-10-14 23:50	-1	1.408	12.472	1.184
21-10-15 00:00	-1	1.256	3.2640000000000002	3.812
21-10-15 00:10	-1	5.696000000000001	2.656	2.636
21-10-15 00:20	-1	3.628	1.7880000000000003	8.216000000000001
21-10-15 00:30	-1	6.459999999999999	5.008	9.152
21-10-15 00:40	-1	7.395999999999999	4.804	6.524000000000001
21-10-15 00:50	-1	11.74	9.156	8.576
21-10-15 01:00	-1	2.4520000000000004	6.756	3.6719999999999997
21-10-15 01:10	-1	5.312	3.16	6.764
21-10-15 01:20	-1	10.280000000000001	17.012	12.104000000000001
21-10-15 01:30	-1	3.716	1.636	6.032000000000001
21-10-15 01:40	-1	0.0	0.9120000000000001	9.22
21-10-15 01:50	-1	0.176	2.4520000000000004	5.667999999999999
21-10-15 02:00	-1	0.64	1.98	13.36
21-10-15 02:10	-1	0.54	1.7719999999999998	9.68
21-10-15 02:20	-1	0.128	0.044	4.644
21-10-15 02:30	-1	5.840000000000001	0.544	2.94
21-10-15 02:40	-1	3.18	0.016	1.16
21-10-15 02:50	-1	7.236	1.176	1.464
21-10-15 03:00	-1	7.5	3.156	0.6839999999999999
21-10-15 03:10	-1	3.4840000000000004	9.968	1.7280000000000002
21-10-15 03:20	-1	9.208	14.252	0.78
21-10-15 03:30	-1	2.8240000000000003	7.688000000000001	0.724
21-10-15 03:40	-1	1.9720000000000002	3.944	0.8160000000000001
21-10-15 03:50	-1	4.532	7.5200000000000005	5.86
21-10-15 04:00	-1	1.528	8.68	0.9
21-10-15 04:10	-1	4.42	8.564	13.808000000000002
21-10-15 04:20	-1	6.976000000000001	8.896	6.812
21-10-15 04:30	-1	6.3	9.236	5.824
21-10-15 04:40	-1	4.343999999999999	4.516	9.684000000000001
21-10-15 04:50	-1	5.532000000000001	7.192	2.452
21-10-15 05:00	-1	3.3840000000000003	3.492	12.656
21-10-15 05:10	-1	0.41600000000000004	9.2	10.856
21-10-15 05:20	-1	0.45200000000000007	13.812000000000001	0.528
21-10-15 05:30	-1	1.02	4.279999999999999	5.576
21-10-15 05:40	-1	5.156000000000001	7.484	17.720000000000002
21-10-15 05:50	-1	19.204	19.492	10.64
21-10-15 06:00	-1	11.484	7.6240000000000006	15.016
21-10-15 06:10	-1	1.416	1.44	6.544
21-10-15 06:20	-1	6.4879999999999995	5.616	9.860000000000001
21-10-15 06:30	-1	8.22	2.8520000000000003	10.376000000000001
21-10-15 06:40	-1	3.428	1.348	11.272
21-10-15 06:50	-1	2.4720000000000004	0.588	2.8680000000000003
21-10-15 07:00	0	0.0	0.0	0.0
21-10-15 07:10	0	0.0	0.0	0.0
21-10-15 07:20	0	0.0	0.028000000000000004	0.21600000000000003
21-10-15 07:30	0	0.284	0.008	0.08
21-10-15 07:40	0	0.0	0.0	0.0
21-10-15 07:50	0	0.0	0.0	0.0
21-10-15 08:00	0	0.0	0.0	0.0
21-10-15 08:10	0	0.0	0.0	0.0
21-10-15 08:20	0	0.0	0.0	0.0
21-10-15 08:30	0	0.0	0.0	0.0
21-10-15 08:40	0	0.0	0.0	0.0
21-10-15 08:50	0	0.0	0.0	0.0
21-10-15 09:00	0	0.0	0.0	0.0
21-10-15 09:10	0	0.0	0.0	0.0
21-10-15 09:20	0	0.0	0.0	0.0
21-10-15 09:30	0	0.0	0.0	0.0
21-10-15 09:40	0	1.6	4.256	12.632000000000001
21-10-15 09:50	0	12.508	20.428	19.34
21-10-15 10:00	0	11.624	15.280000000000001	14.815999999999999
21-10-15 10:10	0	18.656	20.996000000000002	17.552
21-10-15 10:20	0	2.228	1.3960000000000001	3.3920000000000003
21-10-15 10:30	0	1.3	1.54	0.28
21-10-15 10:40	0	1.8199999999999998	0.792	0.06
21-10-15 10:50	0	0.012	1.44	0.028000000000000004
21-10-15 11:00	0	0.016	0.0	0.0
21-10-15 11:10	0	0.0	0.484	0.552
21-10-15 11:20	0	0.808	0.776	0.41200000000000003
21-10-15 11:30	0	1.864	1.544	1.096
21-10-15 11:40	0	1.3279999999999998	0.708	0.9
21-10-15 11:50	0	0.012	0.0	0.45200000000000007
21-10-15 12:00	0	0.0	0.0	0.0
21-10-15 12:10	0	0.0	0.932	0.868
21-10-15 12:20	0	0.0	0.0	0.0
21-10-15 12:30	0	0.0	0.0	0.0
21-10-15 12:40	0	1.7760000000000002	0.9119999999999999	0.8640000000000001
21-10-15 12:50	0	0.72	0.0	0.08800000000000001
21-10-15 13:00	0	0.356	0.304	3.5
21-10-15 13:10	0	2.836	0.024	0.712
21-10-15 13:20	0	0.0	0.0	0.0
21-10-15 13:30	0	0.0	0.0	0.0
21-10-15 13:40	0	0.0	0.0	0.0
21-10-15 13:50	0	0.0	0.0	0.08399999999999999
21-10-15 14:00	0	0.0	0.0	0.0
21-10-15 14:10	0	0.304	0.0	0.0
21-10-15 14:20	0	0.0	0.0	0.0
21-10-15 14:30	0	0.0	0.0	0.0
21-10-15 14:40	0	0.0	0.0	0.0
21-10-15 14:50	0	0.044	0.22000000000000003	0.072
21-10-15 15:00	0	0.0	0.0	0.0
21-10-15 15:10	0	0.012	0.916	0.24
21-10-15 15:20	0	2.9040000000000004	0.44400000000000006	2.228
21-10-15 15:30	0	0.8400000000000001	0.024	0.088
21-10-15 15:40	0	2.308	0.132	0.192
21-10-15 15:50	0	0.039999999999999994	0.20400000000000001	0.0
21-10-15 16:00	0	0.0	0.0	0.0
21-10-15 16:10	0	0.0	0.0	0.0
21-10-15 16:20	0	0.0	0.0	0.0
21-10-15 16:30	0	0.0	0.0	0.0
21-10-15 16:40	0	2.928	0.5359999999999999	0.264
21-10-15 16:50	0	1.616	0.496	0.27999999999999997
21-10-15 17:00	0	0.28800000000000003	0.184	0.0
21-10-15 17:10	0	0.0	0.0	0.0
21-10-15 17:20	0	0.0	0.0	0.0
21-10-15 17:30	0	0.0	0.0	0.0
21-10-15 17:40	0	0.0	0.0	0.0
21-10-15 17:50	0	0.096	0.016	0.41200000000000003
21-10-15 18:00	0	0.21200000000000002	0.016	5.1240000000000006
21-10-15 18:10	0	2.428	0.524	1.068
21-10-15 18:20	0	0.0	0.264	0.124
21-10-15 18:30	0	0.0	0.0	0.0
21-10-15 18:40	0	0.0	0.0	0.0
21-10-15 18:50	0	0.0	0.0	0.0
21-10-15 19:00	0	0.0	0.0	0.0
21-10-15 19:10	0	0.0	0.0	0.02
21-10-15 19:20	0	0.46799999999999997	1.1720000000000002	3.436
21-10-15 19:30	0	2.34	1.48	5.0120000000000005
21-10-15 19:40	0	4.436	0.984	9.932
21-10-15 19:50	0	10.428	5.408	2.584
21-10-15 20:00	0	4.464	2.188	1.748
21-10-15 20:10	0	7.08	2.436	4.752000000000001
21-10-15 20:20	0	2.848	0.8280000000000001	3.3120000000000003
21-10-15 20:30	0	1.208	0.024	0.372
21-10-15 20:40	0	1.3560000000000003	0.0	1.1880000000000002
21-10-15 20:50	0	1.2760000000000002	0.164	0.052000000000000005
21-10-15 21:00	0	3.104	0.132	2.132
21-10-15 21:10	0	1.6	0.512	0.148
21-10-15 21:20	0	5.744	1.86	0.9199999999999999
21-10-15 21:30	0	1.2	1.764	0.024
21-10-15 21:40	0	0.13999999999999999	0.5	0.08
21-10-15 21:50	0	0.012	0.039999999999999994	3.032
21-10-15 22:00	0	0.0	0.0	0.0
21-10-15 22:10	0	0.0	0.0	0.0
21-10-15 22:20	0	0.31599999999999995	1.332	1.948
21-10-15 22:30	0	0.076	2.228	0.8480000000000001
21-10-15 22:40	0	1.732	2.276	5.18
21-10-15 22:50	0	1.06	1.9279999999999997	2.948
21-10-15 23:00	0	2.08	2.168	10.712
21-10-15 23:10	0	6.068	2.752	7.3
21-10-15 23:20	0	3.268	5.340000000000001	5.904
21-10-15 23:30	0	5.524	2.728	9.056000000000001
21-10-15 23:40	0	6.204	9.504	12.748000000000001
21-10-15 23:50	0	7.348000000000001	12.036000000000001	7.616000000000001
21-10-16 00:00	0	5.712000000000001	10.120000000000001	5.072
21-10-16 00:10	0	8.004	4.776	6.072
21-10-16 00:20	0	3.04	4.24	8.868
21-10-16 00:30	0	5.508	7.76	6.651999999999999
21-10-16 00:40	0	7.587999999999999	6.26	11.284
21-10-16 00:50	0	6.9959999999999996	12.692	8.364
21-10-16 01:00	0	11.172	10.964	17.9
21-10-16 01:10	0	4.388	5.788	15.319999999999999
21-10-16 01:20	0	8.796000000000001	5.848	10.544
21-10-16 01:30	0	4.172	11.256	14.196000000000002
21-10-16 01:40	0	10.348	4.5520000000000005	5.456
21-10-16 01:50	0	2.692	7.767999999999999	7.404000000000001
21-10-16 02:00	0	10.92	3.7119999999999997	4.364
21-10-16 02:10	0	3.864	7.5280000000000005	3.6480000000000006
21-10-16 02:20	0	6.38	6.0520000000000005	6.088
21-10-16 02:30	0	3.7640000000000002	3.7520000000000002	7.936
21-10-16 02:40	0	4.452	7.648000000000001	9.788
21-10-16 02:50	0	1.908	4.588	2.276
21-10-16 03:00	0	0.012	1.1800000000000002	5.456
21-10-16 03:10	0	4.556	6.760000000000001	0.736
21-10-16 03:20	0	5.8	6.708	1.312
21-10-16 03:30	0	2.06	2.748	1.984
21-10-16 03:40	0	1.1280000000000001	2.82	0.508
21-10-16 03:50	0	0.012	0.9039999999999999	0.0
21-10-16 04:00	0	1.232	0.032	0.016
21-10-16 04:10	0	0.0	0.076	0.0
21-10-16 04:20	0	1.0080000000000002	0.484	3.0479999999999996
21-10-16 04:30	0	3.2120000000000006	0.28	5.236000000000001
21-10-16 04:40	0	1.848	1.504	7.188
21-10-16 04:50	0	4.864	1.6759999999999997	9.392000000000001
21-10-16 05:00	0	7.704000000000001	5.140000000000001	13.02
21-10-16 05:10	0	9.14	2.004	13.996
21-10-16 05:20	0	5.156000000000001	4.184	6.752
21-10-16 05:30	0	2.068	3.4	4.328
21-10-16 05:40	0	4.712000000000001	7.596000000000001	11.284
21-10-16 05:50	0	10.680000000000001	7.168000000000001	4.192
21-10-16 06:00	0	5.4479999999999995	7.8759999999999994	12.919999999999998
21-10-16 06:10	0	7.536	3.568	13.724
21-10-16 06:20	0	0.6799999999999999	4.74	7.968000000000001
21-10-16 06:30	0	3.56	4.112	10.472
21-10-16 06:40	0	1.52	2.04	8.024000000000001
21-10-16 06:50	0	0.0	0.0	0.1
21-10-16 07:00	1	0.0	0.016	0.596
21-10-16 07:10	1	0.0	0.196	0.04
21-10-16 07:20	1	0.0	0.0	0.0
21-10-16 07:30	1	0.0	0.0	0.164
21-10-16 07:40	1	0.8640000000000001	0.0	2.2359999999999998
21-10-16 07:50	1	0.028000000000000004	0.0	0.02
21-10-16 08:00	1	0.0	0.0	0.0
21-10-16 08:10	1	0.0	0.0	0.0
21-10-16 08:20	1	0.0	0.0	0.0
21-10-16 08:30	1	0.0	0.0	0.0
21-10-16 08:40	1	0.0	0.0	0.0
21-10-16 08:50	1	0.0	0.0	0.0
21-10-16 09:00	1	0.0	0.0	0.0
21-10-16 09:10	1	0.0	0.0	0.016
21-10-16 09:20	1	0.0	0.0	0.288
21-10-16 09:30	1	2.668	4.764	7.4159999999999995
21-10-16 09:40	1	25.944	5.9719999999999995	8.064
21-10-16 09:50	1	0.0	0.0	0.0
21-10-16 10:00	1	6.968000000000001	10.331999999999999	6.016
21-10-16 10:10	1	8.408	7.964	7.656000000000001
21-10-16 10:20	1	4.9399999999999995	4.324	3.44
21-10-16 10:30	1	6.651999999999999	3.2399999999999998	1.2600000000000002
21-10-16 10:40	1	4.496	4.348000000000001	13.5
21-10-16 10:50	1	1.8039999999999998	4.0	1.9
21-10-16 11:00	1	0.43200000000000005	1.3599999999999999	0.772
21-10-16 11:10	1	0.23600000000000004	1.072	0.0
21-10-16 11:20	1	0.22800000000000004	0.144	0.0
21-10-16 11:30	1	0.0	0.0	0.0
21-10-16 11:40	1	0.0	0.0	0.0
21-10-16 11:50	1	0.0	0.0	0.0
21-10-16 12:00	1	0.0	0.0	0.0
21-10-16 12:10	1	0.0	0.02	0.0
21-10-16 12:20	1	0.0	0.0	0.0
21-10-16 12:30	1	0.012	0.024	0.0
21-10-16 12:40	1	0.0	0.0	0.0
21-10-16 12:50	1	0.0	0.0	0.0
21-10-16 13:00	1	0.0	0.0	0.0
21-10-16 13:10	1	0.0	0.0	0.0
21-10-16 13:20	1	0.0	0.0	0.0
21-10-16 13:30	1	0.0	0.0	0.0
21-10-16 13:40	1	0.0	0.0	0.0
21-10-16 13:50	1	0.0	0.0	0.0
21-10-16 14:00	1	0.0	0.0	0.0
21-10-16 14:10	1	0.0	0.0	0.0
21-10-16 14:20	1	0.0	0.0	0.0
21-10-16 14:30	1	0.0	0.0	0.0
21-10-16 14:40	1	0.3	0.0	0.648
21-10-16 14:50	1	0.0	0.0	0.0
21-10-16 15:00	1	0.0	0.0	0.0
21-10-16 15:10	1	0.0	0.0	0.0
21-10-16 15:20	1	0.6759999999999999	0.884	0.308
21-10-16 15:30	1	0.05600000000000001	0.388	0.27999999999999997
21-10-16 15:40	1	0.0	0.0	0.0
21-10-16 15:50	1	0.0	0.0	0.0
21-10-16 16:00	1	0.0	0.0	0.0
21-10-16 16:10	1	0.0	0.0	0.0
21-10-16 16:20	1	0.0	0.044	0.0
21-10-16 16:30	1	0.0	0.0	0.0
21-10-16 16:40	1	0.0	0.0	0.0
21-10-16 16:50	1	0.0	0.0	0.0
21-10-16 17:00	1	0.0	0.0	0.0
21-10-16 17:10	1	0.0	0.0	0.0
21-10-16 17:20	1	0.0	0.0	0.0
21-10-16 17:30	1	0.0	0.0	0.0
21-10-16 17:40	1	0.0	0.0	0.0
21-10-16 17:50	1	0.292	0.0	0.032
21-10-16 18:00	1	1.952	0.6	1.78
21-10-16 18:10	1	2.644	4.08	4.22
21-10-16 18:20	1	2.528	0.42400000000000004	1.6039999999999999
21-10-16 18:30	1	0.0	0.0	0.0
21-10-16 18:40	1	0.0	0.0	0.0
21-10-16 18:50	1	0.0	0.0	0.0
21-10-16 19:00	1	0.0	0.0	0.0
21-10-16 19:10	1	0.0	0.0	0.012
21-10-16 19:20	1	0.0	0.0	0.0
21-10-16 19:30	1	0.396	0.032	0.0
21-10-16 19:40	1	0.0	0.4840000000000001	0.54
21-10-16 19:50	1	2.556	4.312	3.688
21-10-16 20:00	1	0.10400000000000001	2.7600000000000002	0.336
21-10-16 20:10	1	0.06	0.148	3.732
21-10-16 20:20	1	0.596	0.536	0.004
21-10-16 20:30	1	1.4200000000000002	0.02	0.11599999999999999
21-10-16 20:40	1	0.0	0.0	0.0
21-10-16 20:50	1	2.472	0.028000000000000004	0.044000000000000004
21-10-16 21:00	1	0.976	0.8800000000000001	0.076
21-10-16 21:10	1	0.0	0.45200000000000007	0.0
21-10-16 21:20	1	2.7960000000000003	3.108	8.956
21-10-16 21:30	1	0.17200000000000001	3.008	1.812
21-10-16 21:40	1	0.11200000000000002	1.78	0.608
21-10-16 21:50	1	1.228	2.5919999999999996	1.288
21-10-16 22:00	1	5.288	3.088	8.248000000000001
21-10-16 22:10	1	4.536	4.488	4.4079999999999995
21-10-16 22:20	1	0.044	0.048	0.016
21-10-16 22:30	1	0.6679999999999999	0.176	0.0
21-10-16 22:40	1	5.832	0.5519999999999999	7.6
21-10-16 22:50	1	0.352	0.40800000000000003	1.7
21-10-16 23:00	1	3.2600000000000002	0.22400000000000003	0.44000000000000006
21-10-16 23:10	1	6.684	2.916	2.2600000000000002
21-10-16 23:20	1	11.128	9.012	7.056
21-10-16 23:30	1	7.1	4.5200000000000005	8.204
21-10-16 23:40	1	5.628	4.476	6.608
21-10-16 23:50	1	7.68	9.804	9.184000000000001
21-10-17 00:00	1	12.368	5.4799999999999995	4.072000000000001
21-10-17 00:10	1	8.192	4.048	0.364
21-10-17 00:20	1	7.136	7.94	2.148
21-10-17 00:30	1	6.508	5.564	8.572
21-10-17 00:40	1	6.62	5.843999999999999	4.212
21-10-17 00:50	1	0.516	10.636	8.808000000000002
21-10-17 01:00	1	6.456	7.072	8.120000000000001
21-10-17 01:10	1	6.736	3.332	5.840000000000001
21-10-17 01:20	1	4.0280000000000005	0.8240000000000001	3.08
21-10-17 01:30	1	0.736	0.252	5.204000000000001
21-10-17 01:40	1	0.0	0.732	1.096
21-10-17 01:50	1	0.26	0.0	0.592
21-10-17 02:00	1	0.016	0.088	0.032
21-10-17 02:10	1	2.2840000000000003	2.416	0.852
21-10-17 02:20	1	0.0	1.916	0.0
21-10-17 02:30	1	0.0	5.696	0.0
21-10-17 02:40	1	1.8880000000000003	7.58	0.196
21-10-17 02:50	1	8.348	9.552000000000001	1.44
21-10-17 03:00	1	4.256	8.348	5.176
21-10-17 03:10	1	2.0	4.0520000000000005	2.048
21-10-17 03:20	1	5.752000000000001	9.148	1.308
21-10-17 03:30	1	0.96	2.508	0.012
21-10-17 03:40	1	4.388	3.5840000000000005	1.48
21-10-17 03:50	1	1.34	3.72	3.9840000000000004
21-10-17 04:00	1	3.508	10.116	1.8
21-10-17 04:10	1	8.428	4.843999999999999	3.4840000000000004
21-10-17 04:20	1	6.692	3.8200000000000003	4.492
21-10-17 04:30	1	1.9280000000000002	1.828	5.46
21-10-17 04:40	1	1.624	2.436	6.776000000000001
21-10-17 04:50	1	0.292	6.220000000000001	3.4479999999999995
21-10-17 05:00	1	3.3920000000000003	0.748	4.436
21-10-17 05:10	1	6.824000000000001	2.676	9.764
21-10-17 05:20	1	11.224	9.136	5.968000000000001
21-10-17 05:30	1	2.92	2.8560000000000003	9.604000000000001
21-10-17 05:40	1	0.032	1.1880000000000002	1.456
21-10-17 05:50	1	1.456	2.6479999999999997	7.4
21-10-17 06:00	1	0.012	3.104	4.76
21-10-17 06:10	1	0.392	2.348	4.824
21-10-17 06:20	1	5.732	6.368	16.992
21-10-17 06:30	1	7.140000000000001	2.664	7.252000000000001
21-10-17 06:40	1	3.28	0.064	6.56
21-10-17 06:50	1	0.036	0.0	0.0
21-10-17 07:00	2	0.0	0.0	0.0
21-10-17 07:10	2	5.7	6.176	5.948
21-10-17 07:20	2	0.2	0.0	0.0
21-10-17 07:30	2	0.176	5.728	0.44000000000000006
21-10-17 07:40	2	0.072	6.564000000000002	1.6480000000000001
21-10-17 07:50	2	0.0	0.0	0.0
21-10-17 08:00	2	0.0	0.0	0.0
21-10-17 08:10	2	0.0	0.0	0.0
21-10-17 08:20	2	0.028000000000000004	1.56	2.2800000000000002
21-10-17 08:30	2	1.2440000000000002	0.008	0.028000000000000004
21-10-17 08:40	2	0.0	0.0	0.0
21-10-17 08:50	2	0.0	0.0	0.0
21-10-17 09:00	2	0.0	0.0	0.0
21-10-17 09:10	2	1.4840000000000002	2.468	4.268
21-10-17 09:20	2	0.0	0.0	0.0
21-10-17 09:30	2	2.42	0.068	0.8480000000000001
21-10-17 09:40	2	0.0	0.0	0.0
21-10-17 09:50	2	0.0	0.0	0.0
21-10-17 10:00	2	0.292	3.164	8.712
21-10-17 10:10	2	1.94	1.556	2.692
21-10-17 10:20	2	1.58	3.08	3.368
21-10-17 10:30	2	9.108	6.096000000000001	6.42
21-10-17 10:40	2	0.764	2.028	2.9679999999999995
21-10-17 10:50	2	0.096	0.0	0.0
21-10-17 11:00	2	0.0	0.0	0.0
21-10-17 11:10	2	0.0	0.0	0.0
21-10-17 11:20	2	0.0	0.0	0.0
21-10-17 11:30	2	0.0	0.0	0.0
21-10-17 11:40	2	0.172	0.0	1.056
21-10-17 11:50	2	0.0	0.0	0.0
21-10-17 12:00	2	0.0	0.0	0.0
21-10-17 12:10	2	0.0	0.0	0.0
21-10-17 12:20	2	0.0	0.0	0.0
21-10-17 12:30	2	0.0	0.0	0.02
21-10-17 12:40	2	0.0	0.0	0.0
21-10-17 12:50	2	0.0	0.0	0.0
21-10-17 13:00	2	0.0	0.0	0.0
21-10-17 13:10	2	1.1720000000000002	0.0	0.0
21-10-17 13:20	2	0.0	0.0	0.0
21-10-17 13:30	2	0.0	0.0	0.0
21-10-17 13:40	2	0.0	0.0	0.0
21-10-17 13:50	2	0.0	0.0	0.0
21-10-17 14:00	2	0.0	0.0	0.0
21-10-17 14:10	2	0.0	0.0	0.0
21-10-17 14:20	2	0.0	0.0	0.0
21-10-17 14:30	2	0.0	0.0	0.0
21-10-17 14:40	2	0.0	0.0	0.0
21-10-17 14:50	2	0.0	0.0	0.0
21-10-17 15:00	2	0.0	0.0	0.0
21-10-17 15:10	2	0.0	0.0	0.0
21-10-17 15:20	2	0.0	0.0	0.0
21-10-17 15:30	2	0.0	0.0	0.0
21-10-17 15:40	2	0.0	0.0	0.0
21-10-17 15:50	2	0.0	0.0	0.0
21-10-17 16:00	2	0.45200000000000007	0.272	3.3800000000000003
21-10-17 16:10	2	1.684	0.012	0.02
21-10-17 16:20	2	0.0	0.012	0.0
21-10-17 16:30	2	0.0	0.0	0.0
21-10-17 16:40	2	0.0	0.0	0.0
21-10-17 16:50	2	0.0	0.0	0.0
21-10-17 17:00	2	0.0	0.0	0.0
21-10-17 17:10	2	0.0	0.0	0.016
21-10-17 17:20	2	0.0	0.0	0.0
21-10-17 17:30	2	0.0	0.0	0.192
21-10-17 17:40	2	0.0	0.0	0.0
21-10-17 17:50	2	0.0	0.0	0.0
21-10-17 18:00	2	0.0	0.0	0.0
21-10-17 18:10	2	0.0	0.0	0.0
21-10-17 18:20	2	0.012	0.18	1.188
21-10-17 18:30	2	1.1039999999999999	0.10800000000000001	0.196
21-10-17 18:40	2	0.0	0.0	0.0
21-10-17 18:50	2	0.0	0.0	0.0
21-10-17 19:00	2	0.0	0.06	0.0
21-10-17 19:10	2	0.528	1.516	1.004
21-10-17 19:20	2	7.715999999999999	3.8880000000000003	6.292
21-10-17 19:30	2	1.2719999999999998	2.2039999999999997	2.904
21-10-17 19:40	2	3.1719999999999997	0.576	4.86
21-10-17 19:50	2	0.028000000000000004	0.18	6.356
21-10-17 20:00	2	0.788	0.15599999999999997	9.104000000000001
21-10-17 20:10	2	1.088	0.20800000000000002	0.736
21-10-17 20:20	2	4.096	0.13999999999999999	0.27999999999999997
21-10-17 20:30	2	0.9640000000000001	0.6040000000000001	0.0
21-10-17 20:40	2	4.364	5.8759999999999994	0.316
21-10-17 20:50	2	2.9359999999999995	1.964	0.0
21-10-17 21:00	2	1.9759999999999998	3.072	2.032
21-10-17 21:10	2	0.0	0.256	0.324
21-10-17 21:20	2	0.184	0.10400000000000001	2.7920000000000003
21-10-17 21:30	2	1.764	1.02	2.8720000000000003
21-10-17 21:40	2	0.25200000000000006	1.068	0.792
21-10-17 21:50	2	1.036	4.952	2.9240000000000004
21-10-17 22:00	2	1.408	6.859999999999999	6.787999999999999
21-10-17 22:10	2	8.712	1.204	9.244
21-10-17 22:20	2	2.644	2.232	3.84
21-10-17 22:30	2	0.0	0.0	0.0
21-10-17 22:40	2	0.492	0.0	0.036
21-10-17 22:50	2	5.800000000000001	1.072	0.42000000000000004
21-10-17 23:00	2	4.776	5.5	1.008
21-10-17 23:10	2	3.72	5.632	3.4240000000000004
21-10-17 23:20	2	7.616	12.744	5.904000000000001
21-10-17 23:30	2	4.232	5.604	6.104
21-10-17 23:40	2	3.8200000000000003	6.556	8.16
21-10-17 23:50	2	12.776	12.1	14.236
21-10-18 00:00	2	7.096000000000001	8.959999999999999	10.316
21-10-18 00:10	2	10.192	9.436	2.8200000000000003
21-10-18 00:20	2	9.02	8.72	0.692
21-10-18 00:30	2	0.20400000000000001	2.988	3.076
21-10-18 00:40	2	2.52	9.48	11.428
21-10-18 00:50	2	1.428	11.687999999999999	4.452
21-10-18 01:00	2	4.424	6.587999999999999	7.044
21-10-18 01:10	2	9.372	6.9879999999999995	11.988
21-10-18 01:20	2	11.968	4.5200000000000005	10.032
21-10-18 01:30	2	3.3200000000000003	1.984	4.212000000000001
21-10-18 01:40	2	6.640000000000001	4.668000000000001	5.516
21-10-18 01:50	2	8.268	8.172	14.032
21-10-18 02:00	2	11.592	2.752	11.388000000000002
21-10-18 02:10	2	7.332000000000001	11.372	10.148
21-10-18 02:20	2	13.936000000000002	9.32	14.584
21-10-18 02:30	2	1.524	10.196000000000002	8.548
21-10-18 02:40	2	3.084	4.728	3.164
21-10-18 02:50	2	2.056	1.236	0.136
21-10-18 03:00	2	3.556	0.8720000000000001	2.616
21-10-18 03:10	2	0.8200000000000001	5.0840000000000005	3.136
21-10-18 03:20	2	0.196	7.276000000000001	3.668
21-10-18 03:30	2	0.16	5.808	9.576
21-10-18 03:40	2	1.2600000000000002	12.767999999999999	9.7
21-10-18 03:50	2	3.16	10.644	11.88
21-10-18 04:00	2	5.216	8.684000000000001	7.448
21-10-18 04:10	2	6.36	8.984	7.659999999999999
21-10-18 04:20	2	8.616	6.816000000000001	9.120000000000001
21-10-18 04:30	2	3.368	2.7960000000000003	1.516
21-10-18 04:40	2	3.84	6.064	1.8519999999999999
21-10-18 04:50	2	2.5040000000000004	3.596	1.296
21-10-18 05:00	2	6.968000000000001	7.6240000000000006	1.7840000000000003
21-10-18 05:10	2	0.516	0.812	1.108
21-10-18 05:20	2	9.516	3.7119999999999997	6.311999999999999
21-10-18 05:30	2	0.6960000000000001	2.628	3.6079999999999997
21-10-18 05:40	2	7.220000000000001	0.004	3.072
21-10-18 05:50	2	10.384	4.6240000000000006	13.736
21-10-18 06:00	2	10.604000000000001	7.896000000000001	6.764
21-10-18 06:10	2	0.8720000000000001	1.988	4.636
21-10-18 06:20	2	0.064	3.2840000000000003	5.996
21-10-18 06:30	2	0.248	1.5879999999999999	1.7120000000000002
21-10-18 06:40	2	0.004	0.784	0.0
21-10-18 06:50	2	0.0	0.0	0.0
21-10-18 07:00	3	0.0	0.0	1.732
21-10-18 07:10	3	0.0	0.0	2.648
21-10-18 07:20	3	0.0	0.0	0.0
21-10-18 07:30	3	0.0	0.0	0.0
21-10-18 07:40	3	0.0	0.0	0.0
21-10-18 07:50	3	0.0	0.0	0.0
21-10-18 08:00	3	0.0	0.0	0.0
21-10-18 08:10	3	0.0	0.0	0.0
21-10-18 08:20	3	0.0	0.0	0.0
21-10-18 08:30	3	0.0	0.0	0.0
21-10-18 08:40	3	0.0	0.0	0.0
21-10-18 08:50	3	0.0	0.0	0.0
21-10-18 09:00	3	0.0	0.0	0.0
21-10-18 09:10	3	0.0	0.0	0.0
21-10-18 09:20	3	0.0	0.0	0.0
21-10-18 09:30	3	2.92	0.124	1.008
21-10-18 09:40	3	1.512	0.096	0.44400000000000006
21-10-18 09:50	3	0.0	0.0	0.308
21-10-18 10:00	3	0.41600000000000004	0.27999999999999997	6.948
21-10-18 10:10	3	0.008	0.0	2.476
21-10-18 10:20	3	0.0	0.10400000000000001	0.248
21-10-18 10:30	3	0.776	1.008	3.404000000000001
21-10-18 10:40	3	0.616	0.148	3.1480000000000006
21-10-18 10:50	3	0.0	0.0	0.0
21-10-18 11:00	3	0.0	0.0	0.0
21-10-18 11:10	3	0.0	0.0	0.0
21-10-18 11:20	3	0.0	0.292	0.192
21-10-18 11:30	3	0.0	0.164	0.004
21-10-18 11:40	3	0.0	0.32	0.088
21-10-18 11:50	3	0.0	0.0	0.0
21-10-18 12:00	3	0.0	0.0	0.0
21-10-18 12:10	3	0.0	0.0	0.0
21-10-18 12:20	3	0.0	0.0	0.0
21-10-18 12:30	3	0.0	0.0	0.0
21-10-18 12:40	3	0.0	0.0	0.0
21-10-18 12:50	3	0.0	0.0	0.0
21-10-18 13:00	3	1.512	0.0	0.016
21-10-18 13:10	3	3.4	0.27999999999999997	0.45600000000000007
21-10-18 13:20	3	0.708	0.0	0.004
21-10-18 13:30	3	0.0	0.0	0.0
21-10-18 13:40	3	0.0	0.0	0.0
21-10-18 13:50	3	0.0	0.0	0.0
21-10-18 14:00	3	0.0	0.0	0.0
21-10-18 14:10	3	0.072	0.78	1.3279999999999998
21-10-18 14:20	3	0.0	0.0	0.0
21-10-18 14:30	3	0.0	0.0	0.0
21-10-18 14:40	3	0.0	0.5	2.316
21-10-18 14:50	3	0.0	0.692	5.436
21-10-18 15:00	3	0.008	2.3280000000000003	1.64
21-10-18 15:10	3	0.0	0.0	0.0
21-10-18 15:20	3	0.0	0.0	0.0
21-10-18 15:30	3	0.0	0.0	0.0
21-10-18 15:40	3	0.0	0.0	0.0
21-10-18 15:50	3	0.0	0.0	0.33999999999999997
21-10-18 16:00	3	0.0	0.0	0.0
21-10-18 16:10	3	0.0	0.0	0.0
21-10-18 16:20	3	0.0	0.0	0.0
21-10-18 16:30	3	0.0	0.0	0.0
21-10-18 16:40	3	0.0	0.0	0.0
21-10-18 16:50	3	0.0	0.0	0.0
21-10-18 17:00	3	0.012	0.0	0.2
21-10-18 17:10	3	0.0	0.0	0.076
21-10-18 17:20	3	0.0	0.0	0.0
21-10-18 17:30	3	0.0	0.0	0.0
21-10-18 17:40	3	0.0	0.02	0.0
21-10-18 17:50	3	0.0	0.0	0.0
21-10-18 18:00	3	0.0	0.0	0.0
21-10-18 18:10	3	0.0	0.0	0.0
21-10-18 18:20	3	0.0	0.0	0.0
21-10-18 18:30	3	0.0	0.0	0.0
21-10-18 18:40	3	0.0	0.0	0.0
21-10-18 18:50	3	0.0	0.0	0.0
21-10-18 19:00	3	0.23199999999999998	0.284	1.8399999999999999
21-10-18 19:10	3	2.196	0.62	4.843999999999999
21-10-18 19:20	3	3.3600000000000003	0.776	4.344
21-10-18 19:30	3	0.592	3.6760000000000006	6.696000000000001
21-10-18 19:40	3	1.56	3.564	6.936
21-10-18 19:50	3	6.5920000000000005	10.172	11.832
21-10-18 20:00	3	0.0	0.0	0.156
21-10-18 20:10	3	0.0	0.0	0.0
21-10-18 20:20	3	0.0	0.0	0.0
21-10-18 20:30	3	0.0	0.0	0.0
21-10-18 20:40	3	0.0	0.0	0.0
21-10-18 20:50	3	0.048	0.0	0.0
21-10-18 21:00	3	0.6719999999999999	0.008	0.316
21-10-18 21:10	3	0.132	0.028000000000000004	2.3600000000000003
21-10-18 21:20	3	0.984	0.372	2.492
21-10-18 21:30	3	7.192	4.888	4.148000000000001
21-10-18 21:40	3	0.876	0.8400000000000001	1.1680000000000001
21-10-18 21:50	3	0.0	0.0	0.0
21-10-18 22:00	3	0.04	0.0	0.0
21-10-18 22:10	3	0.776	0.656	0.008
21-10-18 22:20	3	3.936	6.324	0.008
21-10-18 22:30	3	0.836	3.96	1.42
21-10-18 22:40	3	0.736	7.956	2.248
21-10-18 22:50	3	2.472	3.024	0.2
21-10-18 23:00	3	4.388	0.9719999999999999	0.5439999999999999
21-10-18 23:10	3	2.116	1.392	1.6960000000000002
21-10-18 23:20	3	3.868	6.964	8.248000000000001
21-10-18 23:30	3	5.924	5.4719999999999995	3.4560000000000004
21-10-18 23:40	3	10.148	6.42	4.628
21-10-18 23:50	3	6.484	7.136	0.372
21-10-19 00:00	3	1.032	2.604	1.8199999999999998
21-10-19 00:10	3	1.176	4.4	6.344
21-10-19 00:20	3	6.368	7.5200000000000005	11.1
21-10-19 00:30	3	11.492	8.76	12.24
21-10-19 00:40	3	7.764	8.152000000000001	3.4
21-10-19 00:50	3	7.444000000000001	6.76	4.0
21-10-19 01:00	3	0.08	1.012	0.364
21-10-19 01:10	3	2.616	6.787999999999999	12.652
21-10-19 01:20	3	2.06	0.892	14.728
21-10-19 01:30	3	0.128	3.3560000000000003	9.792
21-10-19 01:40	3	2.976	4.86	10.072
21-10-19 01:50	3	1.952	0.17200000000000001	4.956
21-10-19 02:00	3	4.296	2.3	9.868
21-10-19 02:10	3	6.712000000000001	5.596	4.316
21-10-19 02:20	3	4.604000000000001	11.42	1.2760000000000002
21-10-19 02:30	3	3.2960000000000003	5.715999999999999	0.728
21-10-19 02:40	3	5.608	8.544	8.132000000000001
21-10-19 02:50	3	5.336	12.792	6.292
21-10-19 03:00	3	7.348000000000001	1.672	4.192
21-10-19 03:10	3	8.784	6.26	4.764
21-10-19 03:20	3	0.024	0.7	0.0
21-10-19 03:30	3	11.164	1.828	0.016
21-10-19 03:40	3	7.395999999999999	1.572	0.616
21-10-19 03:50	3	0.4720000000000001	1.592	0.10800000000000001
21-10-19 04:00	3	1.612	2.5919999999999996	0.292
21-10-19 04:10	3	1.2	0.039999999999999994	3.012
21-10-19 04:20	3	0.0	1.7920000000000003	0.244
21-10-19 04:30	3	1.16	3.66	5.764
21-10-19 04:40	3	3.568	6.0280000000000005	12.204
21-10-19 04:50	3	5.112	1.556	8.644
21-10-19 05:00	3	5.988	3.1319999999999997	3.72
21-10-19 05:10	3	7.156000000000001	2.652	2.4560000000000004
21-10-19 05:20	3	5.936000000000001	7.588000000000001	8.940000000000001
21-10-19 05:30	3	4.784000000000001	2.9	4.172
21-10-19 05:40	3	6.56	5.18	11.404
21-10-19 05:50	3	4.9	3.408	9.040000000000001
21-10-19 06:00	3	0.828	2.2840000000000003	9.672
21-10-19 06:10	3	0.3	1.3719999999999999	0.12
21-10-19 06:20	3	0.796	7.272	5.628
21-10-19 06:30	3	0.884	1.424	4.536
21-10-19 06:40	3	0.0	0.0	0.0
21-10-19 06:50	3	0.0	0.0	0.0
21-10-19 07:00	4	8.56	11.028	8.808
21-10-19 07:10	4	8.02	5.172000000000001	5.296
21-10-19 07:20	4	0.0	0.0	0.0
21-10-19 07:30	4	0.0	0.0	0.016
21-10-19 07:40	4	0.004	0.4	0.616
21-10-19 07:50	4	0.0	0.0	0.0
21-10-19 08:00	4	0.0	0.0	0.0
21-10-19 08:10	4	0.0	0.0	0.0
21-10-19 08:20	4	0.0	0.0	0.0
21-10-19 08:30	4	0.292	0.0	0.0
21-10-19 08:40	4	0.0	0.0	0.0
21-10-19 08:50	4	0.0	0.0	0.0
21-10-19 09:00	4	0.0	0.0	0.0
21-10-19 09:10	4	2.944	6.516	7.552000000000001
21-10-19 09:20	4	8.86	21.424	14.463999999999999
21-10-19 09:30	4	16.584	18.288	20.612000000000002
21-10-19 09:40	4	13.668000000000001	7.632000000000001	7.436
21-10-19 09:50	4	2.228	0.992	1.252
21-10-19 10:00	4	5.228	6.604000000000001	5.252
21-10-19 10:10	4	1.7920000000000003	13.568000000000001	13.008000000000001
21-10-19 10:20	4	0.43599999999999994	2.072	0.23200000000000004
21-10-19 10:30	4	0.4640000000000001	0.0	0.0
21-10-19 10:40	4	0.088	1.9080000000000001	1.948
21-10-19 10:50	4	0.42800000000000005	0.0	3.6799999999999997
21-10-19 11:00	4	0.0	0.068	0.0
21-10-19 11:10	4	0.0	0.0	0.0
21-10-19 11:20	4	0.0	0.0	0.0
21-10-19 11:30	4	0.0	0.0	0.0
21-10-19 11:40	4	0.0	0.0	0.008
21-10-19 11:50	4	0.0	0.0	0.0
21-10-19 12:00	4	0.0	0.0	0.0
21-10-19 12:10	4	0.0	0.0	0.0
21-10-19 12:20	4	0.0	0.0	0.0
21-10-19 12:30	4	0.0	0.0	0.0
21-10-19 12:40	4	0.0	0.0	0.0
21-10-19 12:50	4	0.0	0.0	0.392
21-10-19 13:00	4	0.0	0.0	0.384
21-10-19 13:10	4	0.0	0.0	0.0
21-10-19 13:20	4	0.0	0.0	0.0
21-10-19 13:30	4	0.0	0.0	0.0
21-10-19 13:40	4	0.0	0.0	0.0
21-10-19 13:50	4	0.0	0.0	0.0
21-10-19 14:00	4	0.0	0.0	0.0
21-10-19 14:10	4	0.0	0.0	0.0
21-10-19 14:20	4	0.0	0.0	0.0
21-10-19 14:30	4	0.004	0.564	0.496
21-10-19 14:40	4	0.0	0.0	0.0
21-10-19 14:50	4	0.0	0.0	0.0
21-10-19 15:00	4	0.0	0.0	0.096
21-10-19 15:10	4	0.0	0.0	0.0
21-10-19 15:20	4	0.0	0.0	0.0
21-10-19 15:30	4	0.0	0.0	0.0
21-10-19 15:40	4	0.0	0.0	0.0
21-10-19 15:50	4	0.0	0.0	0.0
21-10-19 16:00	4	0.0	0.0	0.0
21-10-19 16:10	4	0.0	0.0	0.0
21-10-19 16:20	4	0.0	0.0	0.0
21-10-19 16:30	4	0.18	0.064	0.0
21-10-19 16:40	4	0.0	0.0	0.0
21-10-19 16:50	4	0.0	0.0	0.0
21-10-19 17:00	4	0.0	0.0	0.0
21-10-19 17:10	4	0.0	0.0	0.0
21-10-19 17:20	4	0.0	0.0	0.0
21-10-19 17:30	4	0.0	0.0	0.0
21-10-19 17:40	4	0.0	0.0	0.0
21-10-19 17:50	4	0.0	0.0	0.0
21-10-19 18:00	4	0.0	0.0	0.0
21-10-19 18:10	4	0.0	0.0	0.0
21-10-19 18:20	4	0.0	0.0	0.0
21-10-19 18:30	4	2.5119999999999996	0.004	0.13999999999999999
21-10-19 18:40	4	0.0	0.0	0.0
21-10-19 18:50	4	0.0	0.0	0.0
21-10-19 19:00	4	0.0	0.0	0.0
21-10-19 19:10	4	0.316	1.092	7.884
21-10-19 19:20	4	5.38	2.564	5.536
21-10-19 19:30	4	5.944000000000001	5.836	7.787999999999999
21-10-19 19:40	4	1.492	2.396	5.54
21-10-19 19:50	4	0.12000000000000002	0.11200000000000002	2.164
21-10-19 20:00	4	0.0	0.288	0.284
21-10-19 20:10	4	0.0	0.0	0.0
21-10-19 20:20	4	0.016	0.008	0.0
21-10-19 20:30	4	2.716	0.244	0.316
21-10-19 20:40	4	1.6079999999999999	0.05600000000000001	0.384
21-10-19 20:50	4	4.692	1.832	0.556
21-10-19 21:00	4	0.188	4.380000000000001	2.06
21-10-19 21:10	4	1.64	3.6480000000000006	3.404
21-10-19 21:20	4	3.7640000000000002	3.192	2.304
21-10-19 21:30	4	1.8200000000000003	3.364	1.424
21-10-19 21:40	4	0.316	0.024	0.644
21-10-19 21:50	4	0.0	0.0	0.024
21-10-19 22:00	4	0.28800000000000003	0.0	0.028000000000000004
21-10-19 22:10	4	1.096	1.492	1.668
21-10-19 22:20	4	0.052000000000000005	2.924	1.7280000000000002
21-10-19 22:30	4	6.859999999999999	4.4079999999999995	5.028
21-10-19 22:40	4	0.336	0.34400000000000003	5.720000000000001
21-10-19 22:50	4	1.216	1.536	1.552
21-10-19 23:00	4	2.8760000000000003	3.048	3.2520000000000002
21-10-19 23:10	4	2.32	0.516	2.6719999999999997
21-10-19 23:20	4	1.504	0.4640000000000001	0.0
21-10-19 23:30	4	10.924000000000001	4.34	5.696
21-10-19 23:40	4	6.4079999999999995	7.536	3.404000000000001
21-10-19 23:50	4	6.292	9.968	11.22
21-10-20 00:00	4	2.7640000000000002	2.348	2.18
21-10-20 00:10	4	6.612	11.916	4.228
21-10-20 00:20	4	6.948	1.7719999999999998	3.896
21-10-20 00:30	4	3.436	8.136	7.432
21-10-20 00:40	4	1.284	3.7600000000000002	7.716000000000001
21-10-20 00:50	4	4.78	6.4159999999999995	13.928
21-10-20 01:00	4	2.476	7.3	2.8559999999999994
21-10-20 01:10	4	2.996	3.696	9.452
21-10-20 01:20	4	5.5	5.0200000000000005	8.096
21-10-20 01:30	4	5.828	0.144	4.5760000000000005
21-10-20 01:40	4	7.7	2.248	10.536
21-10-20 01:50	4	10.796000000000001	4.46	10.768
21-10-20 02:00	4	12.228	3.9159999999999995	3.5119999999999996
21-10-20 02:10	4	4.348000000000001	9.24	3.5520000000000005
21-10-20 02:20	4	0.86	11.592	0.9360000000000002
21-10-20 02:30	4	0.572	0.012	0.268
21-10-20 02:40	4	2.7	8.052	1.508
21-10-20 02:50	4	5.396000000000001	16.596	1.1280000000000001
21-10-20 03:00	4	2.384	2.976	1.764
21-10-20 03:10	4	3.876	5.008	3.176
21-10-20 03:20	4	13.068000000000001	3.2079999999999997	1.216
21-10-20 03:30	4	3.344	4.468	5.56
21-10-20 03:40	4	6.032	13.975999999999999	7.904000000000001
21-10-20 03:50	4	12.592	12.956	5.544
21-10-20 04:00	4	2.596	2.056	4.576
21-10-20 04:10	4	14.276	8.292	10.92
21-10-20 04:20	4	0.9680000000000002	0.908	0.06
21-10-20 04:30	4	9.192	0.984	2.3560000000000003
21-10-20 04:40	4	3.536	3.308	12.1
21-10-20 04:50	4	2.8280000000000003	5.368	14.596
21-10-20 05:00	4	6.3759999999999994	7.5	7.348000000000001
21-10-20 05:10	4	10.059999999999999	8.075999999999999	4.048
21-10-20 05:20	4	17.516	8.7	2.864
21-10-20 05:30	4	3.528	4.1240000000000006	3.8560000000000003
21-10-20 05:40	4	6.220000000000001	9.968	4.748
21-10-20 05:50	4	6.924000000000001	3.3160000000000003	8.376000000000001
21-10-20 06:00	4	11.108	2.964	8.372
21-10-20 06:10	4	19.284	6.336	17.576
21-10-20 06:20	4	2.008	7.380000000000001	1.468
21-10-20 06:30	4	1.504	3.3200000000000003	6.824
21-10-20 06:40	4	0.78	3.028	0.24
21-10-20 06:50	4	0.0	0.0	0.264
21-10-20 07:00	5	3.228	1.3960000000000001	3.7080000000000006
21-10-20 07:10	5	3.3240000000000003	2.2600000000000002	1.26
21-10-20 07:20	5	0.184	0.0	0.02
21-10-20 07:30	5	0.0	0.0	0.0
21-10-20 07:40	5	0.0	0.0	0.0
21-10-20 07:50	5	0.0	0.0	0.0
21-10-20 08:00	5	0.0	0.0	0.0
21-10-20 08:10	5	0.0	0.0	0.0
21-10-20 08:20	5	0.0	0.0	0.0
21-10-20 08:30	5	0.0	0.0	0.0
21-10-20 08:40	5	0.0	0.0	0.0
21-10-20 08:50	5	0.0	0.0	0.0
21-10-20 09:00	5	0.0	0.0	0.0
21-10-20 09:10	5	0.132	0.0	0.0
21-10-20 09:20	5	3.4880000000000004	1.1480000000000001	0.44000000000000006
21-10-20 09:30	5	0.62	1.384	1.468
21-10-20 09:40	5	3.6719999999999997	0.06000000000000001	0.4
21-10-20 09:50	5	0.0	0.0	0.0
21-10-20 10:00	5	0.08	0.0	0.0
21-10-20 10:10	5	0.0	0.05600000000000001	0.028000000000000004
21-10-20 10:20	5	0.024	4.144	3.9560000000000004
21-10-20 10:30	5	0.252	0.68	0.21600000000000003
21-10-20 10:40	5	0.004	0.0	0.092
21-10-20 10:50	5	0.2	0.036	0.296
21-10-20 11:00	5	0.0	0.0	0.0
21-10-20 11:10	5	1.6400000000000001	3.3600000000000003	8.011999999999999
21-10-20 11:20	5	0.0	0.052000000000000005	0.0
21-10-20 11:30	5	0.0	3.904	0.692
21-10-20 11:40	5	0.0	3.368	0.20400000000000001
21-10-20 11:50	5	0.08399999999999999	2.0439999999999996	0.0
21-10-20 12:00	5	0.0	0.28	0.0
21-10-20 12:10	5	0.0	0.0	0.0
21-10-20 12:20	5	0.0	0.0	0.0
21-10-20 12:30	5	0.0	0.0	0.0
21-10-20 12:40	5	0.0	0.0	0.0
21-10-20 12:50	5	0.0	0.0	0.0
21-10-20 13:00	5	0.0	0.0	0.0
21-10-20 13:10	5	0.0	0.0	0.0
21-10-20 13:20	5	0.0	0.0	0.0
21-10-20 13:30	5	0.0	0.0	0.0
21-10-20 13:40	5	0.0	0.0	0.0
21-10-20 13:50	5	0.0	0.0	0.0
21-10-20 14:00	5	1.432	0.0	0.0
21-10-20 14:10	5	1.6800000000000002	0.52	0.048
21-10-20 14:20	5	0.0	0.0	0.0
21-10-20 14:30	5	0.0	0.0	0.0
21-10-20 14:40	5	0.0	0.0	0.0
21-10-20 14:50	5	0.0	0.08	0.0
21-10-20 15:00	5	0.0	0.0	0.0
21-10-20 15:10	5	0.0	0.0	0.0
21-10-20 15:20	5	0.0	0.0	0.0
21-10-20 15:30	5	0.0	0.0	0.0
21-10-20 15:40	5	0.0	0.0	0.0
21-10-20 15:50	5	0.0	0.0	0.0
21-10-20 16:00	5	0.0	0.0	0.0
21-10-20 16:10	5	0.0	0.0	0.0
21-10-20 16:20	5	0.0	0.0	0.0
21-10-20 16:30	5	0.0	0.0	0.0
21-10-20 16:40	5	0.0	0.0	0.0
21-10-20 16:50	5	0.0	0.0	0.0
21-10-20 17:00	5	0.0	0.0	0.0
21-10-20 17:10	5	0.0	0.0	0.0
21-10-20 17:20	5	0.0	0.0	0.0
21-10-20 17:30	5	0.0	0.0	0.0
21-10-20 17:40	5	0.0	0.0	0.0
21-10-20 17:50	5	0.0	0.0	0.0
21-10-20 18:00	5	0.0	0.0	0.0
21-10-20 18:10	5	0.0	0.0	0.0
21-10-20 18:20	5	0.11600000000000002	0.9480000000000001	0.22800000000000004
21-10-20 18:30	5	0.0	0.0	0.176
21-10-20 18:40	5	0.0	0.064	0.0
21-10-20 18:50	5	0.4640000000000001	0.8	2.4400000000000004
21-10-20 19:00	5	0.184	1.764	1.016
21-10-20 19:10	5	1.7280000000000002	0.044	0.34400000000000003
21-10-20 19:20	5	3.7	2.136	4.832
21-10-20 19:30	5	0.604	0.12	0.16399999999999998
21-10-20 19:40	5	2.064	0.5399999999999999	1.464
21-10-20 19:50	5	0.0	0.0	0.0
21-10-20 20:00	5	0.0	0.0	0.0
21-10-20 20:10	5	0.0	0.0	0.0
21-10-20 20:20	5	0.08	0.24000000000000005	0.0
21-10-20 20:30	5	2.116	0.092	0.0
21-10-20 20:40	5	0.8480000000000001	5.36	0.124
21-10-20 20:50	5	1.184	0.868	0.268
21-10-20 21:00	5	0.084	0.9960000000000001	0.032
21-10-20 21:10	5	0.76	1.8519999999999999	0.092
21-10-20 21:20	5	0.096	0.244	1.6320000000000001
21-10-20 21:30	5	1.652	0.016	0.96
21-10-20 21:40	5	1.316	0.24	0.02
21-10-20 21:50	5	2.516	0.952	1.528
21-10-20 22:00	5	5.068	13.847999999999999	9.68
21-10-20 22:10	5	19.336000000000002	16.424	8.596
21-10-20 22:20	5	12.636	23.784	20.484
21-10-20 22:30	5	0.8520000000000001	3.664	17.148000000000003
21-10-20 22:40	5	1.7400000000000002	1.42	1.384
21-10-20 22:50	5	0.26799999999999996	10.512	0.064
21-10-20 23:00	5	1.3960000000000001	3.1239999999999997	5.191999999999999
21-10-20 23:10	5	0.092	0.05600000000000001	2.052
21-10-20 23:20	5	1.152	3.9199999999999995	0.308
21-10-20 23:30	5	2.2239999999999998	6.188	0.148
21-10-20 23:40	5	1.096	11.803999999999998	2.188
21-10-20 23:50	5	5.496	10.66	1.3519999999999999
21-10-21 00:00	5	2.952	6.816000000000001	1.8920000000000001
21-10-21 00:10	5	5.096	11.652000000000001	3.9799999999999995
21-10-21 00:20	5	3.7159999999999997	15.692000000000002	5.048
21-10-21 00:30	5	1.9919999999999998	6.764	2.1399999999999997
21-10-21 00:40	5	7.612	7.404000000000001	3.8840000000000003
21-10-21 00:50	5	5.396	19.092000000000002	18.18
21-10-21 01:00	5	8.076	9.548	7.608
21-10-21 01:10	5	0.9440000000000002	1.084	5.032
21-10-21 01:20	5	0.9039999999999999	1.452	2.7640000000000002
21-10-21 01:30	5	0.256	0.048	0.9480000000000001
21-10-21 01:40	5	3.368	0.516	2.9880000000000004
21-10-21 01:50	5	0.196	1.34	7.9719999999999995
21-10-21 02:00	5	6.388	4.812	9.932
21-10-21 02:10	5	7.42	9.984	16.828
21-10-21 02:20	5	10.7	9.984	15.392000000000001
21-10-21 02:30	5	4.716	2.604	7.279999999999999
21-10-21 02:40	5	0.06799999999999999	11.831999999999999	0.064
21-10-21 02:50	5	0.076	0.0	0.124
21-10-21 03:00	5	5.56	1.1480000000000001	0.096
21-10-21 03:10	5	5.292	6.0	2.1439999999999997
21-10-21 03:20	5	3.9519999999999995	2.412	7.5
21-10-21 03:30	5	4.432	8.2	8.716
21-10-21 03:40	5	7.868	1.636	11.936
21-10-21 03:50	5	4.548	12.108	2.036
21-10-21 04:00	5	8.748000000000001	4.9399999999999995	0.644
21-10-21 04:10	5	3.88	3.248	2.2960000000000003
21-10-21 04:20	5	4.4799999999999995	3.46	14.563999999999998
21-10-21 04:30	5	5.828	11.22	2.2920000000000003
21-10-21 04:40	5	3.776	1.008	9.912
21-10-21 04:50	5	3.8440000000000003	6.132	11.22
21-10-21 05:00	5	3.7439999999999998	2.208	18.880000000000003
21-10-21 05:10	5	0.968	11.48	1.98
21-10-21 05:20	5	2.436	2.128	2.928
21-10-21 05:30	5	3.0439999999999996	5.348	13.52
21-10-21 05:40	5	7.0840000000000005	5.0	7.08
21-10-21 05:50	5	2.712	1.572	1.1600000000000001
21-10-21 06:00	5	7.6	7.0120000000000005	5.552
21-10-21 06:10	5	0.08666666666666667	5.206666666666667	2.4466666666666668
21-10-21 06:20	5	not_recorded	not_recorded	not_recorded
21-10-21 06:30	5	not_recorded	not_recorded	not_recorded
21-10-21 06:40	5	not_recorded	not_recorded	not_recorded
21-10-21 06:50	5	not_recorded	not_recorded	not_recorded
