# Supplementary material for: Rodent home cage monitoring for preclinical safety pharmacology assessment: results of a multi-company validation evaluating nonclinical and clinical data from three compounds
Source: Front Toxicol. 2025 Nov 5;7:1655330. doi: 10.3389/ftox.2025.1655330 (PMC12626872; doi:10.3389/ftox.2025.1655330)
Supplement: Supplementary file 1 [file DataSheet1.zip › AZ/AZ_Rearing_8.5_Cage-1.csv]

timestamp	day_index	985141003627878	985141003627879	985141003627880
21-10-01 07:00	-4	not_recorded	not_recorded	not_recorded
21-10-01 07:10	-4	not_recorded	not_recorded	not_recorded
21-10-01 07:20	-4	not_recorded	not_recorded	not_recorded
21-10-01 07:30	-4	not_recorded	not_recorded	not_recorded
21-10-01 07:40	-4	not_recorded	not_recorded	not_recorded
21-10-01 07:50	-4	not_recorded	not_recorded	not_recorded
21-10-01 08:00	-4	not_recorded	not_recorded	not_recorded
21-10-01 08:10	-4	not_recorded	not_recorded	not_recorded
21-10-01 08:20	-4	not_recorded	not_recorded	not_recorded
21-10-01 08:30	-4	not_recorded	not_recorded	not_recorded
21-10-01 08:40	-4	not_recorded	not_recorded	not_recorded
21-10-01 08:50	-4	not_recorded	not_recorded	not_recorded
21-10-01 09:00	-4	not_recorded	not_recorded	not_recorded
21-10-01 09:10	-4	not_recorded	not_recorded	not_recorded
21-10-01 09:20	-4	not_recorded	not_recorded	not_recorded
21-10-01 09:30	-4	not_recorded	not_recorded	not_recorded
21-10-01 09:40	-4	not_recorded	not_recorded	not_recorded
21-10-01 09:50	-4	0.0	0.0	0.0
21-10-01 10:00	-4	2.496	5.056	4.716
21-10-01 10:10	-4	4.348	6.6240000000000006	7.768000000000001
21-10-01 10:20	-4	0.8400000000000001	0.004	1.304
21-10-01 10:30	-4	0.0	0.0	0.0
21-10-01 10:40	-4	0.44400000000000006	1.444	0.10800000000000001
21-10-01 10:50	-4	0.152	2.632	0.028000000000000004
21-10-01 11:00	-4	0.20400000000000001	0.788	0.0
21-10-01 11:10	-4	0.0	0.0	0.0
21-10-01 11:20	-4	0.348	0.0	0.0
21-10-01 11:30	-4	0.0	0.0	0.0
21-10-01 11:40	-4	0.0	0.012	0.0
21-10-01 11:50	-4	0.0	0.0	0.0
21-10-01 12:00	-4	0.244	0.004	0.0
21-10-01 12:10	-4	0.0	0.0	0.0
21-10-01 12:20	-4	0.0	0.0	0.0
21-10-01 12:30	-4	0.0	0.0	0.0
21-10-01 12:40	-4	0.0	0.0	0.0
21-10-01 12:50	-4	0.0	0.0	0.0
21-10-01 13:00	-4	0.0	0.0	0.0
21-10-01 13:10	-4	0.0	0.0	0.0
21-10-01 13:20	-4	0.044	1.384	0.0
21-10-01 13:30	-4	0.064	0.0	0.0
21-10-01 13:40	-4	0.0	0.0	0.0
21-10-01 13:50	-4	0.0	0.0	0.0
21-10-01 14:00	-4	0.0	0.0	0.076
21-10-01 14:10	-4	5.412	1.6440000000000001	0.8039999999999999
21-10-01 14:20	-4	1.416	0.0	0.0
21-10-01 14:30	-4	0.496	0.532	0.576
21-10-01 14:40	-4	0.21600000000000003	0.42800000000000005	1.1960000000000002
21-10-01 14:50	-4	0.0	0.0	0.0
21-10-01 15:00	-4	0.0	0.0	0.0
21-10-01 15:10	-4	0.0	0.0	0.0
21-10-01 15:20	-4	0.0	0.0	0.0
21-10-01 15:30	-4	0.0	0.0	0.0
21-10-01 15:40	-4	0.0	0.0	0.0
21-10-01 15:50	-4	0.0	0.0	0.0
21-10-01 16:00	-4	0.0	0.0	0.0
21-10-01 16:10	-4	0.0	0.0	0.0
21-10-01 16:20	-4	0.032	0.336	0.0
21-10-01 16:30	-4	0.244	0.004	0.0
21-10-01 16:40	-4	0.0	0.0	0.0
21-10-01 16:50	-4	0.124	0.128	1.3519999999999999
21-10-01 17:00	-4	0.0	0.0	0.0
21-10-01 17:10	-4	0.0	0.0	0.0
21-10-01 17:20	-4	0.0	0.0	0.0
21-10-01 17:30	-4	0.0	0.0	0.744
21-10-01 17:40	-4	0.0	0.0	0.0
21-10-01 17:50	-4	0.0	0.0	0.0
21-10-01 18:00	-4	0.044	0.0	0.0
21-10-01 18:10	-4	0.0	0.0	0.0
21-10-01 18:20	-4	0.712	0.016	0.188
21-10-01 18:30	-4	0.388	0.348	0.372
21-10-01 18:40	-4	1.612	2.0200000000000005	0.08
21-10-01 18:50	-4	0.192	0.632	0.676
21-10-01 19:00	-4	1.6720000000000002	1.332	1.528
21-10-01 19:10	-4	0.0	0.0	0.0
21-10-01 19:20	-4	0.0	0.0	0.0
21-10-01 19:30	-4	0.38	0.0	0.188
21-10-01 19:40	-4	0.0	0.0	0.0
21-10-01 19:50	-4	0.0	0.0	0.0
21-10-01 20:00	-4	0.048	0.2	0.0
21-10-01 20:10	-4	0.392	1.264	1.672
21-10-01 20:20	-4	5.0280000000000005	3.7119999999999997	0.4960000000000001
21-10-01 20:30	-4	0.0	0.3	0.012
21-10-01 20:40	-4	0.0	0.028000000000000004	0.068
21-10-01 20:50	-4	0.0	0.0	0.0
21-10-01 21:00	-4	0.0	0.0	0.17600000000000002
21-10-01 21:10	-4	0.0	0.0	0.0
21-10-01 21:20	-4	0.0	0.0	0.0
21-10-01 21:30	-4	0.704	0.8400000000000001	0.032
21-10-01 21:40	-4	1.7120000000000002	1.6920000000000002	0.072
21-10-01 21:50	-4	1.384	3.1399999999999997	1.176
21-10-01 22:00	-4	0.18	3.38	0.288
21-10-01 22:10	-4	0.016	0.8960000000000001	0.004
21-10-01 22:20	-4	1.672	2.224	1.8080000000000003
21-10-01 22:30	-4	1.832	2.2039999999999997	0.4720000000000001
21-10-01 22:40	-4	1.168	0.132	5.176
21-10-01 22:50	-4	7.164	4.9719999999999995	4.476
21-10-01 23:00	-4	3.2840000000000003	2.916	1.764
21-10-01 23:10	-4	0.0	0.12000000000000002	0.0
21-10-01 23:20	-4	3.468	0.348	0.9560000000000001
21-10-01 23:30	-4	3.508	4.948	2.336
21-10-01 23:40	-4	3.7840000000000003	5.032	0.024
21-10-01 23:50	-4	4.5120000000000005	5.428	0.7080000000000001
21-10-02 00:00	-4	0.9560000000000001	2.9240000000000004	2.088
21-10-02 00:10	-4	3.604	5.86	2.232
21-10-02 00:20	-4	5.76	3.592	8.459999999999999
21-10-02 00:30	-4	3.768	3.732	8.496
21-10-02 00:40	-4	6.836	1.904	3.96
21-10-02 00:50	-4	7.604000000000001	0.316	7.572
21-10-02 01:00	-4	2.196	0.9400000000000001	0.05600000000000001
21-10-02 01:10	-4	4.872	4.44	9.4
21-10-02 01:20	-4	5.352	4.448	1.9600000000000002
21-10-02 01:30	-4	8.056000000000001	7.031999999999999	3.636
21-10-02 01:40	-4	0.724	3.2	5.5520000000000005
21-10-02 01:50	-4	0.716	0.268	5.992
21-10-02 02:00	-4	4.0	0.272	3.332
21-10-02 02:10	-4	8.912	0.26399999999999996	3.048
21-10-02 02:20	-4	2.4720000000000004	0.0	0.128
21-10-02 02:30	-4	3.5	2.7199999999999998	1.72
21-10-02 02:40	-4	2.564	1.488	0.384
21-10-02 02:50	-4	4.279999999999999	0.0	0.14
21-10-02 03:00	-4	2.784	0.124	1.8240000000000003
21-10-02 03:10	-4	0.268	0.0	0.0
21-10-02 03:20	-4	2.876	0.004	3.072
21-10-02 03:30	-4	3.5840000000000005	0.11200000000000002	0.392
21-10-02 03:40	-4	0.012	0.41200000000000003	0.07999999999999999
21-10-02 03:50	-4	3.132	0.576	0.21200000000000002
21-10-02 04:00	-4	2.9	2.0	2.68
21-10-02 04:10	-4	3.9240000000000004	4.744	1.952
21-10-02 04:20	-4	15.532	4.540000000000001	11.812000000000001
21-10-02 04:30	-4	6.236	1.1800000000000002	5.9079999999999995
21-10-02 04:40	-4	7.596000000000001	0.776	10.284
21-10-02 04:50	-4	13.464000000000002	10.084	11.704
21-10-02 05:00	-4	4.536	6.496	7.0760000000000005
21-10-02 05:10	-4	0.708	4.644	3.1159999999999997
21-10-02 05:20	-4	4.772	2.108	3.1639999999999997
21-10-02 05:30	-4	7.32	5.68	8.832
21-10-02 05:40	-4	8.264	3.724	7.5040000000000004
21-10-02 05:50	-4	10.764	12.876	14.892000000000001
21-10-02 06:00	-4	4.064	11.628	7.5840000000000005
21-10-02 06:10	-4	0.144	3.5120000000000005	4.7
21-10-02 06:20	-4	0.144	0.0	0.43200000000000005
21-10-02 06:30	-4	4.808	0.544	11.692
21-10-02 06:40	-4	7.959999999999999	1.3039999999999998	3.064
21-10-02 06:50	-4	0.0	0.0	0.0
21-10-02 07:00	-3	0.0	0.0	0.0
21-10-02 07:10	-3	0.0	0.0	0.0
21-10-02 07:20	-3	3.7520000000000002	0.984	1.592
21-10-02 07:30	-3	2.244	0.05600000000000001	0.0
21-10-02 07:40	-3	1.376	1.748	0.0
21-10-02 07:50	-3	0.0	0.0	0.0
21-10-02 08:00	-3	0.0	0.0	0.0
21-10-02 08:10	-3	0.0	0.0	0.0
21-10-02 08:20	-3	0.0	0.0	0.0
21-10-02 08:30	-3	0.0	0.0	0.0
21-10-02 08:40	-3	0.0	0.0	0.0
21-10-02 08:50	-3	0.0	0.0	0.004
21-10-02 09:00	-3	0.0	0.0	0.0
21-10-02 09:10	-3	0.048	0.484	0.004
21-10-02 09:20	-3	0.44400000000000006	2.332	0.0
21-10-02 09:30	-3	0.8160000000000001	1.176	0.0
21-10-02 09:40	-3	0.548	2.224	1.192
21-10-02 09:50	-3	0.0	0.22400000000000003	0.0
21-10-02 10:00	-3	0.0	0.0	0.0
21-10-02 10:10	-3	0.016	0.0	0.0
21-10-02 10:20	-3	0.0	0.0	0.0
21-10-02 10:30	-3	2.156	0.16799999999999998	0.584
21-10-02 10:40	-3	0.5680000000000001	0.096	0.24800000000000005
21-10-02 10:50	-3	2.8760000000000003	2.96	0.8600000000000001
21-10-02 11:00	-3	8.144	0.768	3.116
21-10-02 11:10	-3	5.984	2.8	5.396
21-10-02 11:20	-3	2.86	0.43200000000000005	2.416
21-10-02 11:30	-3	0.0	0.0	0.0
21-10-02 11:40	-3	0.0	0.0	0.0
21-10-02 11:50	-3	0.008	0.0	0.0
21-10-02 12:00	-3	0.0	0.0	0.0
21-10-02 12:10	-3	0.0	0.0	0.0
21-10-02 12:20	-3	0.0	0.0	0.0
21-10-02 12:30	-3	0.0	0.0	0.0
21-10-02 12:40	-3	0.0	0.0	0.0
21-10-02 12:50	-3	0.0	0.072	0.0
21-10-02 13:00	-3	0.0	0.0	0.0
21-10-02 13:10	-3	0.0	0.0	0.0
21-10-02 13:20	-3	0.0	0.0	0.0
21-10-02 13:30	-3	0.0	0.0	0.0
21-10-02 13:40	-3	0.0	0.0	0.0
21-10-02 13:50	-3	0.0	0.32	0.0
21-10-02 14:00	-3	0.0	0.0	0.0
21-10-02 14:10	-3	0.0	0.0	0.0
21-10-02 14:20	-3	0.0	0.0	0.0
21-10-02 14:30	-3	0.0	0.0	0.0
21-10-02 14:40	-3	0.0	0.0	0.0
21-10-02 14:50	-3	0.604	0.0	0.0
21-10-02 15:00	-3	0.0	0.0	0.0
21-10-02 15:10	-3	0.0	0.0	0.0
21-10-02 15:20	-3	0.4880000000000001	0.24	0.616
21-10-02 15:30	-3	1.6039999999999999	1.18	0.8640000000000001
21-10-02 15:40	-3	0.0	0.164	0.9120000000000001
21-10-02 15:50	-3	0.26	0.012	0.0
21-10-02 16:00	-3	0.0	0.0	0.0
21-10-02 16:10	-3	0.0	0.0	0.0
21-10-02 16:20	-3	0.0	0.0	0.0
21-10-02 16:30	-3	0.0	0.0	0.008
21-10-02 16:40	-3	0.0	0.0	0.0
21-10-02 16:50	-3	0.0	0.0	0.0
21-10-02 17:00	-3	0.0	0.0	0.0
21-10-02 17:10	-3	0.0	0.0	0.0
21-10-02 17:20	-3	0.0	0.0	0.0
21-10-02 17:30	-3	0.0	0.10800000000000001	0.024
21-10-02 17:40	-3	0.036	1.716	0.6599999999999999
21-10-02 17:50	-3	0.088	0.064	1.416
21-10-02 18:00	-3	0.632	0.0	0.012
21-10-02 18:10	-3	0.184	0.0	0.0
21-10-02 18:20	-3	0.0	0.0	0.0
21-10-02 18:30	-3	0.0	0.0	0.0
21-10-02 18:40	-3	0.0	0.0	0.0
21-10-02 18:50	-3	0.0	0.008	0.02
21-10-02 19:00	-3	2.136	0.004	0.02
21-10-02 19:10	-3	0.8879999999999999	1.516	1.9240000000000002
21-10-02 19:20	-3	2.588	1.2	1.78
21-10-02 19:30	-3	1.8760000000000001	3.72	0.584
21-10-02 19:40	-3	0.0	0.264	0.0
21-10-02 19:50	-3	0.0	0.0	0.0
21-10-02 20:00	-3	0.0	0.0	0.0
21-10-02 20:10	-3	0.0	0.648	0.0
21-10-02 20:20	-3	0.0	0.0	0.0
21-10-02 20:30	-3	0.092	0.9560000000000001	0.048
21-10-02 20:40	-3	0.028000000000000004	0.012	0.0
21-10-02 20:50	-3	0.304	1.6599999999999997	1.176
21-10-02 21:00	-3	0.364	3.348	0.22799999999999998
21-10-02 21:10	-3	0.0	0.46799999999999997	0.032
21-10-02 21:20	-3	0.0	0.0	0.0
21-10-02 21:30	-3	0.016	0.236	1.8039999999999998
21-10-02 21:40	-3	0.012	0.004	0.012
21-10-02 21:50	-3	1.284	1.044	0.027999999999999997
21-10-02 22:00	-3	0.06	0.7	1.068
21-10-02 22:10	-3	0.008	0.496	0.22000000000000003
21-10-02 22:20	-3	1.2280000000000002	0.092	0.0
21-10-02 22:30	-3	0.748	0.18000000000000002	0.0
21-10-02 22:40	-3	0.4600000000000001	0.472	0.132
21-10-02 22:50	-3	0.10800000000000001	1.052	0.292
21-10-02 23:00	-3	3.7	4.516	1.26
21-10-02 23:10	-3	1.9	3.6119999999999997	0.02
21-10-02 23:20	-3	3.1	3.908	0.044000000000000004
21-10-02 23:30	-3	2.436	4.632000000000001	0.4
21-10-02 23:40	-3	0.032	3.5519999999999996	2.016
21-10-02 23:50	-3	1.988	7.712000000000001	5.312
21-10-03 00:00	-3	5.576	5.612	7.860000000000001
21-10-03 00:10	-3	4.62	2.8	0.196
21-10-03 00:20	-3	2.7199999999999998	7.960000000000001	3.9480000000000004
21-10-03 00:30	-3	3.684	4.3759999999999994	7.236
21-10-03 00:40	-3	6.268	3.064	0.556
21-10-03 00:50	-3	8.440000000000001	7.459999999999999	3.936
21-10-03 01:00	-3	3.2319999999999993	0.9359999999999999	6.236
21-10-03 01:10	-3	4.836	10.2	13.608
21-10-03 01:20	-3	3.3600000000000003	6.5200000000000005	6.984
21-10-03 01:30	-3	2.7039999999999997	6.068	4.428
21-10-03 01:40	-3	5.032	4.276000000000001	2.928
21-10-03 01:50	-3	6.268	0.664	5.5
21-10-03 02:00	-3	8.884	4.016	5.888
21-10-03 02:10	-3	1.296	0.0	0.744
21-10-03 02:20	-3	3.268	0.004	1.468
21-10-03 02:30	-3	0.6759999999999999	0.032	0.46399999999999997
21-10-03 02:40	-3	1.448	0.144	0.8039999999999999
21-10-03 02:50	-3	7.223999999999999	0.0	1.996
21-10-03 03:00	-3	1.52	0.148	0.0
21-10-03 03:10	-3	0.16	0.0	0.0
21-10-03 03:20	-3	7.796000000000001	0.332	0.092
21-10-03 03:30	-3	5.644	0.21200000000000002	1.864
21-10-03 03:40	-3	1.4120000000000001	0.17200000000000001	2.472
21-10-03 03:50	-3	7.036	2.8600000000000003	3.9840000000000004
21-10-03 04:00	-3	1.1800000000000002	0.17200000000000001	4.9479999999999995
21-10-03 04:10	-3	4.12	9.248000000000001	5.444
21-10-03 04:20	-3	6.5680000000000005	12.424000000000001	2.66
21-10-03 04:30	-3	8.236	4.58	4.084
21-10-03 04:40	-3	5.636	0.8280000000000001	3.496
21-10-03 04:50	-3	3.9880000000000004	2.992	6.9719999999999995
21-10-03 05:00	-3	11.344000000000001	4.651999999999999	9.864
21-10-03 05:10	-3	5.932	5.66	2.432
21-10-03 05:20	-3	3.332	2.484	2.972
21-10-03 05:30	-3	0.572	0.4720000000000001	0.696
21-10-03 05:40	-3	0.656	0.7120000000000001	0.176
21-10-03 05:50	-3	7.340000000000001	3.3760000000000003	1.584
21-10-03 06:00	-3	4.0200000000000005	7.4879999999999995	3.9519999999999995
21-10-03 06:10	-3	3.7	1.2280000000000002	0.18000000000000002
21-10-03 06:20	-3	7.144	4.996	1.572
21-10-03 06:30	-3	16.928	9.156	8.724
21-10-03 06:40	-3	18.532	4.292	1.7719999999999998
21-10-03 06:50	-3	3.6120000000000005	1.752	0.016
21-10-03 07:00	-2	1.6640000000000001	0.0	0.0
21-10-03 07:10	-2	0.0	0.0	0.0
21-10-03 07:20	-2	2.648	1.0	0.34400000000000003
21-10-03 07:30	-2	0.0	0.0	0.0
21-10-03 07:40	-2	0.0	0.0	0.0
21-10-03 07:50	-2	0.0	not_recorded	0.0
21-10-03 08:00	-2	0.564	not_recorded	0.76
21-10-03 08:10	-2	0.0	0.0	0.0
21-10-03 08:20	-2	0.0	0.0	0.0
21-10-03 08:30	-2	0.0	0.0	0.0
21-10-03 08:40	-2	0.0	0.0	0.0
21-10-03 08:50	-2	0.0	0.0	0.0
21-10-03 09:00	-2	0.0	0.0	0.0
21-10-03 09:10	-2	0.0	0.0	0.0
21-10-03 09:20	-2	0.0	0.0	0.0
21-10-03 09:30	-2	0.0	0.0	0.0
21-10-03 09:40	-2	0.0	0.0	0.0
21-10-03 09:50	-2	0.0	0.0	0.0
21-10-03 10:00	-2	0.0	0.0	0.0
21-10-03 10:10	-2	0.0	0.0	0.0
21-10-03 10:20	-2	0.0	0.0	0.0
21-10-03 10:30	-2	0.0	0.0	0.0
21-10-03 10:40	-2	0.0	0.0	0.0
21-10-03 10:50	-2	0.472	0.76	0.12000000000000002
21-10-03 11:00	-2	2.888	3.4	2.804
21-10-03 11:10	-2	7.9239999999999995	9.120000000000001	7.244
21-10-03 11:20	-2	6.456	2.444	3.4159999999999995
21-10-03 11:30	-2	4.224	0.072	0.86
21-10-03 11:40	-2	0.0	0.41200000000000003	0.9400000000000001
21-10-03 11:50	-2	0.012	0.0	0.0
21-10-03 12:00	-2	0.0	0.0	0.0
21-10-03 12:10	-2	0.0	0.0	0.0
21-10-03 12:20	-2	0.0	0.0	0.0
21-10-03 12:30	-2	0.0	0.0	0.0
21-10-03 12:40	-2	0.252	0.0	0.0
21-10-03 12:50	-2	0.0	0.0	0.0
21-10-03 13:00	-2	0.0	0.0	0.0
21-10-03 13:10	-2	0.0	0.0	0.0
21-10-03 13:20	-2	0.0	0.0	0.0
21-10-03 13:30	-2	0.0	0.0	0.0
21-10-03 13:40	-2	0.0	0.0	0.0
21-10-03 13:50	-2	0.0	0.0	0.0
21-10-03 14:00	-2	0.0	0.0	0.0
21-10-03 14:10	-2	0.0	0.0	0.0
21-10-03 14:20	-2	0.0	0.0	0.0
21-10-03 14:30	-2	0.0	0.0	0.0
21-10-03 14:40	-2	0.0	0.0	0.0
21-10-03 14:50	-2	0.0	0.14	0.0
21-10-03 15:00	-2	0.504	0.484	0.4720000000000001
21-10-03 15:10	-2	1.128	0.0	0.0
21-10-03 15:20	-2	2.688	2.568	0.144
21-10-03 15:30	-2	0.0	0.0	0.0
21-10-03 15:40	-2	0.0	0.0	0.0
21-10-03 15:50	-2	0.0	0.0	0.0
21-10-03 16:00	-2	0.0	0.0	0.0
21-10-03 16:10	-2	0.0	0.0	0.0
21-10-03 16:20	-2	0.0	0.044	0.0
21-10-03 16:30	-2	0.0	0.0	0.0
21-10-03 16:40	-2	0.0	0.0	0.0
21-10-03 16:50	-2	0.1	1.8559999999999999	0.024
21-10-03 17:00	-2	0.0	0.29200000000000004	0.008
21-10-03 17:10	-2	0.0	0.0	0.0
21-10-03 17:20	-2	0.0	0.0	0.0
21-10-03 17:30	-2	0.0	0.0	0.0
21-10-03 17:40	-2	0.0	0.0	0.0
21-10-03 17:50	-2	0.0	0.0	0.0
21-10-03 18:00	-2	0.0	0.0	0.0
21-10-03 18:10	-2	0.0	0.0	0.0
21-10-03 18:20	-2	1.272	0.5720000000000001	0.264
21-10-03 18:30	-2	2.3560000000000003	2.112	0.768
21-10-03 18:40	-2	0.0	0.0	0.0
21-10-03 18:50	-2	0.084	0.0	0.004
21-10-03 19:00	-2	0.0	0.0	0.0
21-10-03 19:10	-2	0.0	0.0	0.0
21-10-03 19:20	-2	0.0	0.40800000000000003	0.288
21-10-03 19:30	-2	0.508	1.136	2.136
21-10-03 19:40	-2	3.54	8.564	4.0440000000000005
21-10-03 19:50	-2	0.384	0.028000000000000004	0.164
21-10-03 20:00	-2	1.292	1.6199999999999999	4.040000000000001
21-10-03 20:10	-2	2.108	1.6800000000000002	2.976
21-10-03 20:20	-2	0.0	0.624	0.9720000000000001
21-10-03 20:30	-2	0.0	0.008	0.0
21-10-03 20:40	-2	0.0	0.0	0.0
21-10-03 20:50	-2	0.0	0.0	0.0
21-10-03 21:00	-2	0.0	0.0	0.0
21-10-03 21:10	-2	0.0	0.0	0.0
21-10-03 21:20	-2	0.336	0.0	0.008
21-10-03 21:30	-2	0.5439999999999999	0.388	0.656
21-10-03 21:40	-2	1.916	1.1280000000000001	0.1
21-10-03 21:50	-2	0.0	0.0	0.0
21-10-03 22:00	-2	0.128	1.076	1.612
21-10-03 22:10	-2	1.448	1.636	0.164
21-10-03 22:20	-2	2.0479999999999996	1.028	0.45199999999999996
21-10-03 22:30	-2	0.35200000000000004	2.2039999999999997	1.6880000000000002
21-10-03 22:40	-2	2.664	0.504	0.3
21-10-03 22:50	-2	0.004	0.0	0.024
21-10-03 23:00	-2	0.016	0.048	0.028000000000000004
21-10-03 23:10	-2	0.0	0.5439999999999999	1.052
21-10-03 23:20	-2	5.608	2.608	3.128
21-10-03 23:30	-2	2.724	6.956	4.228
21-10-03 23:40	-2	0.572	0.516	1.4360000000000002
21-10-03 23:50	-2	0.636	1.02	0.172
21-10-04 00:00	-2	4.588	4.752000000000001	5.04
21-10-04 00:10	-2	8.068000000000001	3.768	3.7640000000000002
21-10-04 00:20	-2	3.3280000000000003	0.8720000000000001	1.256
21-10-04 00:30	-2	1.94	3.12	0.46399999999999997
21-10-04 00:40	-2	7.787999999999999	3.6119999999999997	2.096
21-10-04 00:50	-2	3.116	1.416	2.16
21-10-04 01:00	-2	6.16	5.548	7.215999999999999
21-10-04 01:10	-2	7.2	5.32	4.468
21-10-04 01:20	-2	4.536	1.028	1.932
21-10-04 01:30	-2	3.528	0.304	4.764
21-10-04 01:40	-2	5.996	1.464	5.644
21-10-04 01:50	-2	5.932	4.464	0.23199999999999998
21-10-04 02:00	-2	5.512	3.72	7.148000000000001
21-10-04 02:10	-2	6.843999999999999	5.816	4.42
21-10-04 02:20	-2	5.932	5.368	0.54
21-10-04 02:30	-2	6.284	3.632	4.680000000000001
21-10-04 02:40	-2	1.52	1.612	2.3200000000000003
21-10-04 02:50	-2	6.188000000000001	1.9000000000000004	5.220000000000001
21-10-04 03:00	-2	0.744	1.388	0.0
21-10-04 03:10	-2	0.10400000000000001	1.7759999999999998	0.11600000000000002
21-10-04 03:20	-2	0.86	2.8240000000000003	0.02
21-10-04 03:30	-2	9.012	2.224	1.8719999999999999
21-10-04 03:40	-2	0.8719999999999999	1.1640000000000001	0.156
21-10-04 03:50	-2	0.8	0.292	0.004
21-10-04 04:00	-2	1.14	5.156000000000001	1.028
21-10-04 04:10	-2	4.5760000000000005	2.2	0.496
21-10-04 04:20	-2	1.596	2.044	1.124
21-10-04 04:30	-2	10.436	3.3560000000000003	3.176
21-10-04 04:40	-2	3.1399999999999997	0.38	1.684
21-10-04 04:50	-2	5.976000000000001	6.096000000000001	2.7800000000000002
21-10-04 05:00	-2	0.852	2.7640000000000002	3.16
21-10-04 05:10	-2	4.672	5.5600000000000005	3.272
21-10-04 05:20	-2	6.780000000000001	3.0200000000000005	7.124
21-10-04 05:30	-2	1.044	9.952000000000002	6.980000000000001
21-10-04 05:40	-2	1.468	2.932	10.412
21-10-04 05:50	-2	5.204	1.624	3.9880000000000004
21-10-04 06:00	-2	6.68	6.0120000000000005	4.104
21-10-04 06:10	-2	11.687999999999999	3.2	4.728
21-10-04 06:20	-2	5.652	3.8120000000000003	6.712000000000001
21-10-04 06:30	-2	10.540000000000001	12.22	14.295999999999998
21-10-04 06:40	-2	4.5760000000000005	0.976	6.651999999999999
21-10-04 06:50	-2	0.0	0.0	0.0
21-10-04 07:00	-1	0.0	0.0	0.0
21-10-04 07:10	-1	0.0	0.0	0.0
21-10-04 07:20	-1	0.0	0.0	0.0
21-10-04 07:30	-1	1.612	2.836	1.3519999999999999
21-10-04 07:40	-1	1.6320000000000001	0.22800000000000004	1.072
21-10-04 07:50	-1	0.66	0.248	2.504
21-10-04 08:00	-1	0.0	0.0	0.0
21-10-04 08:10	-1	0.0	0.0	0.0
21-10-04 08:20	-1	0.0	0.0	0.0
21-10-04 08:30	-1	0.0	0.0	0.0
21-10-04 08:40	-1	0.0	0.0	0.0
21-10-04 08:50	-1	0.0	0.048	0.0
21-10-04 09:00	-1	4.32	0.45200000000000007	0.052000000000000005
21-10-04 09:10	-1	0.584	0.728	0.708
21-10-04 09:20	-1	0.024	0.676	0.516
21-10-04 09:30	-1	0.0	0.0	0.0
21-10-04 09:40	-1	1.3800000000000001	0.192	0.76
21-10-04 09:50	-1	3.7039999999999997	0.176	1.536
21-10-04 10:00	-1	0.9480000000000001	0.0	2.032
21-10-04 10:10	-1	6.556	3.596	3.596
21-10-04 10:20	-1	6.895999999999999	4.368	3.94
21-10-04 10:30	-1	5.311999999999999	6.096	7.596000000000001
21-10-04 10:40	-1	2.152	8.924000000000001	2.156
21-10-04 10:50	-1	4.156000000000001	0.064	1.076
21-10-04 11:00	-1	0.588	7.4	1.1039999999999999
21-10-04 11:10	-1	0.0	0.0	0.0
21-10-04 11:20	-1	0.008	0.344	1.02
21-10-04 11:30	-1	0.088	2.556	0.004
21-10-04 11:40	-1	0.0	0.0	0.0
21-10-04 11:50	-1	0.0	0.0	0.0
21-10-04 12:00	-1	0.0	0.0	0.0
21-10-04 12:10	-1	0.0	0.0	0.0
21-10-04 12:20	-1	0.0	0.0	0.016
21-10-04 12:30	-1	0.164	0.376	0.0
21-10-04 12:40	-1	0.0	0.0	0.0
21-10-04 12:50	-1	0.0	0.0	0.0
21-10-04 13:00	-1	0.0	0.0	0.0
21-10-04 13:10	-1	0.0	0.0	0.0
21-10-04 13:20	-1	0.0	0.0	0.0
21-10-04 13:30	-1	0.0	0.0	0.0
21-10-04 13:40	-1	1.3719999999999999	0.532	0.004
21-10-04 13:50	-1	0.544	0.0	0.0
21-10-04 14:00	-1	0.044	0.45600000000000007	0.004
21-10-04 14:10	-1	1.064	0.384	0.072
21-10-04 14:20	-1	0.0	0.0	0.0
21-10-04 14:30	-1	0.072	0.0	0.21200000000000002
21-10-04 14:40	-1	0.0	0.0	0.0
21-10-04 14:50	-1	3.6159999999999997	7.903999999999999	5.656000000000001
21-10-04 15:00	-1	9.744	10.876	3.588
21-10-04 15:10	-1	5.356	1.8960000000000001	1.864
21-10-04 15:20	-1	0.748	0.0	0.284
21-10-04 15:30	-1	0.0	0.0	0.0
21-10-04 15:40	-1	0.064	0.0	0.0
21-10-04 15:50	-1	0.0	0.0	0.0
21-10-04 16:00	-1	0.652	1.3359999999999999	0.656
21-10-04 16:10	-1	0.40800000000000003	0.0	0.0
21-10-04 16:20	-1	0.0	0.0	0.0
21-10-04 16:30	-1	0.0	0.0	0.0
21-10-04 16:40	-1	0.0	0.0	0.0
21-10-04 16:50	-1	0.0	0.0	0.0
21-10-04 17:00	-1	0.0	0.11599999999999999	0.028000000000000004
21-10-04 17:10	-1	0.0	0.0	0.0
21-10-04 17:20	-1	0.396	0.156	0.22400000000000003
21-10-04 17:30	-1	1.528	1.1	3.2920000000000003
21-10-04 17:40	-1	0.0	0.0	0.41600000000000004
21-10-04 17:50	-1	0.004	0.0	0.0
21-10-04 18:00	-1	0.6679999999999999	0.128	0.4600000000000001
21-10-04 18:10	-1	4.4799999999999995	0.708	0.6759999999999999
21-10-04 18:20	-1	0.0	0.0	0.62
21-10-04 18:30	-1	0.1	0.616	0.032
21-10-04 18:40	-1	0.8719999999999999	0.036	1.312
21-10-04 18:50	-1	0.0	0.536	0.0
21-10-04 19:00	-1	0.0	0.0	0.0
21-10-04 19:10	-1	0.724	1.012	1.9240000000000002
21-10-04 19:20	-1	5.664	1.8760000000000001	6.736
21-10-04 19:30	-1	1.3199999999999998	4.58	0.024
21-10-04 19:40	-1	0.02	0.008	0.0
21-10-04 19:50	-1	1.492	0.02	0.092
21-10-04 20:00	-1	2.084	0.0	3.904
21-10-04 20:10	-1	0.0	0.0	0.0
21-10-04 20:20	-1	0.0	0.0	0.0
21-10-04 20:30	-1	0.0	0.0	0.0
21-10-04 20:40	-1	0.044	0.0	0.0
21-10-04 20:50	-1	0.45200000000000007	0.392	0.016
21-10-04 21:00	-1	1.6280000000000001	1.6039999999999999	0.008
21-10-04 21:10	-1	0.312	0.268	1.584
21-10-04 21:20	-1	0.632	0.852	0.0
21-10-04 21:30	-1	0.088	4.4399999999999995	1.8079999999999998
21-10-04 21:40	-1	0.0	0.0	0.0
21-10-04 21:50	-1	0.0	0.0	0.0
21-10-04 22:00	-1	0.0	0.0	0.0
21-10-04 22:10	-1	0.028000000000000004	0.0	0.0
21-10-04 22:20	-1	0.0	0.012	0.624
21-10-04 22:30	-1	0.096	0.5960000000000001	0.024
21-10-04 22:40	-1	0.388	3.2640000000000002	0.096
21-10-04 22:50	-1	0.712	3.104	0.26
21-10-04 23:00	-1	0.152	0.42000000000000004	0.008
21-10-04 23:10	-1	0.052000000000000005	0.472	0.5720000000000001
21-10-04 23:20	-1	0.308	0.68	0.8119999999999999
21-10-04 23:30	-1	2.412	1.5239999999999998	0.516
21-10-04 23:40	-1	1.476	3.472	0.8160000000000001
21-10-04 23:50	-1	3.8880000000000003	8.064	5.172
21-10-05 00:00	-1	5.448	1.7200000000000002	1.58
21-10-05 00:10	-1	0.808	0.812	1.104
21-10-05 00:20	-1	3.5680000000000005	1.1560000000000001	1.096
21-10-05 00:30	-1	6.936	7.464	11.412
21-10-05 00:40	-1	13.308000000000002	10.704	7.484
21-10-05 00:50	-1	1.24	2.3120000000000003	1.348
21-10-05 01:00	-1	4.504	5.5840000000000005	6.428
21-10-05 01:10	-1	12.572	2.512	1.364
21-10-05 01:20	-1	8.9	6.296	4.964
21-10-05 01:30	-1	8.928	10.708	10.312000000000001
21-10-05 01:40	-1	17.644	17.736	14.244
21-10-05 01:50	-1	10.176	10.284	2.7760000000000002
21-10-05 02:00	-1	1.544	5.656000000000001	5.524
21-10-05 02:10	-1	7.868	4.632	11.168000000000001
21-10-05 02:20	-1	2.8	6.980000000000001	5.9959999999999996
21-10-05 02:30	-1	5.140000000000001	3.024	3.668
21-10-05 02:40	-1	5.044	11.224	4.828
21-10-05 02:50	-1	0.024	0.328	2.72
21-10-05 03:00	-1	0.012	1.412	2.464
21-10-05 03:10	-1	1.5	0.524	0.024
21-10-05 03:20	-1	1.656	0.4720000000000001	0.13999999999999999
21-10-05 03:30	-1	1.3080000000000003	3.216	0.5000000000000001
21-10-05 03:40	-1	7.44	5.684	0.9400000000000001
21-10-05 03:50	-1	8.952000000000002	4.648000000000001	1.536
21-10-05 04:00	-1	1.6640000000000001	0.5279999999999999	0.004
21-10-05 04:10	-1	5.144	5.656000000000001	3.012
21-10-05 04:20	-1	8.572	1.8519999999999999	1.584
21-10-05 04:30	-1	0.916	0.0	0.0
21-10-05 04:40	-1	4.652	2.552	2.172
21-10-05 04:50	-1	9.264	7.148000000000001	13.768
21-10-05 05:00	-1	11.384	8.476	6.936
21-10-05 05:10	-1	4.808	8.236	6.096
21-10-05 05:20	-1	6.56	2.964	2.568
21-10-05 05:30	-1	3.344	2.8920000000000003	3.7039999999999997
21-10-05 05:40	-1	8.588	3.4560000000000004	0.9719999999999999
21-10-05 05:50	-1	13.284	7.388000000000001	6.348000000000001
21-10-05 06:00	-1	8.172	7.456	7.5
21-10-05 06:10	-1	9.916	4.464	5.94
21-10-05 06:20	-1	19.4	1.2440000000000002	9.184000000000001
21-10-05 06:30	-1	4.5120000000000005	3.9519999999999995	4.1160000000000005
21-10-05 06:40	-1	11.872	13.488	8.804
21-10-05 06:50	-1	1.308	0.0	0.22800000000000004
21-10-05 07:00	0	0.0	0.44000000000000006	0.004
21-10-05 07:10	0	0.0	0.0	0.0
21-10-05 07:20	0	0.8560000000000001	3.6159999999999997	1.152
21-10-05 07:30	0	0.0	0.012	0.004
21-10-05 07:40	0	0.0	0.0	0.0
21-10-05 07:50	0	0.632	0.016	0.0
21-10-05 08:00	0	0.0	0.0	0.0
21-10-05 08:10	0	0.0	0.0	0.0
21-10-05 08:20	0	0.10800000000000001	0.372	0.016
21-10-05 08:30	0	0.0	0.0	0.0
21-10-05 08:40	0	0.0	0.0	0.0
21-10-05 08:50	0	0.0	0.0	0.0
21-10-05 09:00	0	0.0	0.0	0.0
21-10-05 09:10	0	0.0	0.0	0.0
21-10-05 09:20	0	0.0	0.0	0.0
21-10-05 09:30	0	0.0	0.0	0.0
21-10-05 09:40	0	11.236	9.78	12.548
21-10-05 09:50	0	0.0	0.0	0.0
21-10-05 10:00	0	0.0	0.0	0.0
21-10-05 10:10	0	3.5160000000000005	3.4880000000000004	2.824
21-10-05 10:20	0	0.364	1.1239999999999999	2.2960000000000003
21-10-05 10:30	0	1.7239999999999998	2.664	2.7640000000000002
21-10-05 10:40	0	1.464	2.652	3.684
21-10-05 10:50	0	4.516	1.468	3.2800000000000002
21-10-05 11:00	0	3.6	2.948	2.768
21-10-05 11:10	0	3.476	1.392	3.836
21-10-05 11:20	0	2.208	0.976	2.7079999999999997
21-10-05 11:30	0	1.468	0.6719999999999999	2.2600000000000002
21-10-05 11:40	0	1.916	1.9880000000000002	2.144
21-10-05 11:50	0	0.064	0.572	0.0
21-10-05 12:00	0	0.0	0.0	0.0
21-10-05 12:10	0	1.3920000000000001	1.064	0.86
21-10-05 12:20	0	6.988000000000001	2.476	2.2079999999999997
21-10-05 12:30	0	6.272	5.14	4.6
21-10-05 12:40	0	1.6400000000000001	0.8640000000000001	1.508
21-10-05 12:50	0	0.0	0.0	0.0
21-10-05 13:00	0	0.0	0.0	0.0
21-10-05 13:10	0	0.0	0.0	0.0
21-10-05 13:20	0	0.0	0.0	0.0
21-10-05 13:30	0	4.792	1.3160000000000003	3.6800000000000006
21-10-05 13:40	0	0.0	0.192	0.11600000000000002
21-10-05 13:50	0	0.0	0.0	0.0
21-10-05 14:00	0	0.0	0.0	0.0
21-10-05 14:10	0	0.0	0.0	0.0
21-10-05 14:20	0	0.0	0.0	0.0
21-10-05 14:30	0	0.8320000000000001	0.4	1.668
21-10-05 14:40	0	0.236	0.33999999999999997	0.032
21-10-05 14:50	0	0.12	0.20800000000000002	0.484
21-10-05 15:00	0	0.0	0.036	0.048
21-10-05 15:10	0	0.0	0.0	0.0
21-10-05 15:20	0	0.0	0.0	0.0
21-10-05 15:30	0	0.0	0.0	0.10800000000000001
21-10-05 15:40	0	0.0	0.0	0.0
21-10-05 15:50	0	0.0	0.0	0.0
21-10-05 16:00	0	0.0	0.0	0.0
21-10-05 16:10	0	0.0	0.0	0.0
21-10-05 16:20	0	0.0	0.0	0.0
21-10-05 16:30	0	0.44000000000000006	0.004	0.748
21-10-05 16:40	0	0.0	0.0	0.0
21-10-05 16:50	0	0.0	0.0	0.0
21-10-05 17:00	0	0.0	0.0	0.0
21-10-05 17:10	0	0.0	0.0	0.0
21-10-05 17:20	0	0.0	0.0	0.0
21-10-05 17:30	0	0.0	0.0	0.0
21-10-05 17:40	0	0.0	0.0	0.0
21-10-05 17:50	0	0.0	0.0	0.0
21-10-05 18:00	0	0.0	0.0	0.0
21-10-05 18:10	0	0.296	0.692	0.45600000000000007
21-10-05 18:20	0	0.0	0.0	0.0
21-10-05 18:30	0	0.0	0.0	0.0
21-10-05 18:40	0	0.0	0.0	0.0
21-10-05 18:50	0	0.41600000000000004	0.132	0.0
21-10-05 19:00	0	0.0	0.0	0.0
21-10-05 19:10	0	0.0	0.0	0.0
21-10-05 19:20	0	4.932	3.5520000000000005	1.096
21-10-05 19:30	0	5.964	8.959999999999999	7.779999999999999
21-10-05 19:40	0	6.4959999999999996	3.624	6.656000000000001
21-10-05 19:50	0	2.752	5.248	0.312
21-10-05 20:00	0	0.26	2.224	1.844
21-10-05 20:10	0	2.452	2.072	3.4840000000000004
21-10-05 20:20	0	6.0600000000000005	0.8039999999999999	2.928
21-10-05 20:30	0	2.128	4.976	4.368
21-10-05 20:40	0	5.84	5.232	3.6759999999999997
21-10-05 20:50	0	1.7399999999999998	4.523999999999999	3.2879999999999994
21-10-05 21:00	0	0.42799999999999994	2.496	0.21600000000000003
21-10-05 21:10	0	0.0	0.0	0.02
21-10-05 21:20	0	3.732	0.296	1.1920000000000002
21-10-05 21:30	0	0.8400000000000001	1.432	0.528
21-10-05 21:40	0	1.34	1.9440000000000002	0.892
21-10-05 21:50	0	4.236000000000001	0.732	2.564
21-10-05 22:00	0	0.0	0.024	0.0
21-10-05 22:10	0	0.0	0.0	1.2
21-10-05 22:20	0	0.0	0.064	0.0
21-10-05 22:30	0	0.0	0.0	0.0
21-10-05 22:40	0	0.176	0.784	0.0
21-10-05 22:50	0	2.6719999999999997	10.26	1.4680000000000002
21-10-05 23:00	0	9.208	4.008	2.556
21-10-05 23:10	0	0.0	1.7600000000000002	1.6199999999999999
21-10-05 23:20	0	0.072	2.484	5.1240000000000006
21-10-05 23:30	0	0.036	1.9760000000000002	2.2199999999999998
21-10-05 23:40	0	5.62	8.148	2.8520000000000003
21-10-05 23:50	0	8.484	2.8520000000000003	1.04
21-10-06 00:00	0	2.184	6.587999999999999	1.936
21-10-06 00:10	0	0.292	1.068	5.144
21-10-06 00:20	0	6.492	3.4120000000000004	4.54
21-10-06 00:30	0	5.5	4.764	5.140000000000001
21-10-06 00:40	0	7.112	7.368	2.444
21-10-06 00:50	0	8.64	2.304	1.8199999999999998
21-10-06 01:00	0	5.364	10.324	5.98
21-10-06 01:10	0	2.992	1.7	2.876
21-10-06 01:20	0	6.895999999999999	7.104000000000001	6.308000000000001
21-10-06 01:30	0	8.036	8.168000000000001	5.9479999999999995
21-10-06 01:40	0	5.444	1.716	2.3760000000000003
21-10-06 01:50	0	5.228	6.92	5.779999999999999
21-10-06 02:00	0	5.164	4.856	2.848
21-10-06 02:10	0	7.048	5.744	5.684
21-10-06 02:20	0	3.66	4.692	1.7360000000000002
21-10-06 02:30	0	3.992	7.336	2.8200000000000003
21-10-06 02:40	0	3.62	5.464	6.5200000000000005
21-10-06 02:50	0	6.156	4.736	5.140000000000001
21-10-06 03:00	0	3.192	0.504	4.444
21-10-06 03:10	0	1.4080000000000001	5.044	3.8920000000000003
21-10-06 03:20	0	4.744	0.8400000000000001	6.888
21-10-06 03:30	0	1.2	3.132	2.2239999999999998
21-10-06 03:40	0	6.12	2.196	0.008
21-10-06 03:50	0	2.7239999999999998	0.9040000000000001	0.028000000000000004
21-10-06 04:00	0	3.2880000000000003	0.196	1.024
21-10-06 04:10	0	2.66	7.536	8.376000000000001
21-10-06 04:20	0	1.1480000000000001	1.224	1.232
21-10-06 04:30	0	2.588	1.828	0.792
21-10-06 04:40	0	0.0	0.008	0.356
21-10-06 04:50	0	0.0	1.564	1.548
21-10-06 05:00	0	0.004	1.032	3.168
21-10-06 05:10	0	0.10800000000000001	5.328	0.296
21-10-06 05:20	0	3.6800000000000006	0.728	2.7880000000000003
21-10-06 05:30	0	0.0	0.48	3.228
21-10-06 05:40	0	0.004	2.7640000000000002	5.292
21-10-06 05:50	0	0.28	5.304	5.932
21-10-06 06:00	0	1.076	2.728	2.88
21-10-06 06:10	0	1.584	4.184	3.7520000000000002
21-10-06 06:20	0	1.4440000000000002	1.948	1.8519999999999999
21-10-06 06:30	0	4.924	5.156000000000001	4.876
21-10-06 06:40	0	0.24400000000000005	0.22000000000000003	0.568
21-10-06 06:50	0	2.3200000000000003	0.724	1.9920000000000002
21-10-06 07:00	1	0.384	0.86	0.0
21-10-06 07:10	1	0.0	0.0	0.0
21-10-06 07:20	1	0.156	0.0	0.0
21-10-06 07:30	1	1.764	0.0	0.568
21-10-06 07:40	1	0.0	0.0	0.0
21-10-06 07:50	1	0.0	0.0	0.0
21-10-06 08:00	1	0.0	0.0	0.0
21-10-06 08:10	1	0.0	0.14400000000000002	0.0
21-10-06 08:20	1	0.0	0.0	0.0
21-10-06 08:30	1	0.0	0.0	0.0
21-10-06 08:40	1	0.0	0.0	0.0
21-10-06 08:50	1	0.0	0.0	0.0
21-10-06 09:00	1	0.0	0.0	0.0
21-10-06 09:10	1	0.0	0.6639999999999999	0.836
21-10-06 09:20	1	5.532	1.276	0.708
21-10-06 09:30	1	0.24	0.536	2.792
21-10-06 09:40	1	3.9480000000000004	5.196	7.232000000000001
21-10-06 09:50	1	2.492	2.7960000000000003	1.48
21-10-06 10:00	1	15.516	10.568000000000001	7.040000000000001
21-10-06 10:10	1	14.564000000000002	10.867999999999999	7.424000000000001
21-10-06 10:20	1	6.531999999999999	3.4799999999999995	6.74
21-10-06 10:30	1	11.216000000000001	5.5840000000000005	7.94
21-10-06 10:40	1	0.992	5.656000000000001	4.3759999999999994
21-10-06 10:50	1	8.296	4.0520000000000005	1.616
21-10-06 11:00	1	6.4	1.52	0.8720000000000001
21-10-06 11:10	1	0.048	0.0	0.0
21-10-06 11:20	1	1.0	0.02	2.476
21-10-06 11:30	1	0.0	0.0	0.0
21-10-06 11:40	1	0.0	0.0	0.0
21-10-06 11:50	1	0.0	0.0	0.0
21-10-06 12:00	1	0.0	0.0	0.0
21-10-06 12:10	1	0.0	0.0	0.0
21-10-06 12:20	1	0.0	0.0	0.0
21-10-06 12:30	1	0.0	0.0	0.0
21-10-06 12:40	1	0.0	0.0	0.0
21-10-06 12:50	1	0.0	0.0	0.0
21-10-06 13:00	1	0.0	0.0	0.0
21-10-06 13:10	1	0.0	0.0	0.0
21-10-06 13:20	1	0.0	0.0	0.0
21-10-06 13:30	1	0.0	0.0	0.0
21-10-06 13:40	1	0.0	0.0	0.0
21-10-06 13:50	1	0.0	0.0	0.188
21-10-06 14:00	1	0.0	0.0	0.0
21-10-06 14:10	1	0.008	0.0	0.028000000000000004
21-10-06 14:20	1	0.384	0.0	1.44
21-10-06 14:30	1	1.9080000000000001	0.156	0.41600000000000004
21-10-06 14:40	1	0.0	0.0	0.0
21-10-06 14:50	1	0.0	0.04	0.10400000000000001
21-10-06 15:00	1	0.0	0.0	0.0
21-10-06 15:10	1	0.0	0.0	0.0
21-10-06 15:20	1	0.0	0.0	0.0
21-10-06 15:30	1	1.092	0.40800000000000003	0.024
21-10-06 15:40	1	0.0	0.0	0.0
21-10-06 15:50	1	0.0	0.0	0.0
21-10-06 16:00	1	0.0	0.0	0.0
21-10-06 16:10	1	0.0	0.0	0.0
21-10-06 16:20	1	0.0	0.0	0.0
21-10-06 16:30	1	0.0	0.0	0.0
21-10-06 16:40	1	0.0	0.0	0.0
21-10-06 16:50	1	0.0	0.0	0.0
21-10-06 17:00	1	0.0	0.0	0.0
21-10-06 17:10	1	0.0	0.0	0.0
21-10-06 17:20	1	0.0	0.0	0.0
21-10-06 17:30	1	0.0	0.0	0.0
21-10-06 17:40	1	0.0	0.0	0.0
21-10-06 17:50	1	0.16	0.22400000000000003	0.43600000000000005
21-10-06 18:00	1	0.9120000000000001	0.476	0.45999999999999996
21-10-06 18:10	1	0.0	0.0	0.0
21-10-06 18:20	1	0.0	0.0	0.0
21-10-06 18:30	1	0.0	0.0	0.0
21-10-06 18:40	1	0.0	0.0	0.0
21-10-06 18:50	1	0.0	0.0	0.0
21-10-06 19:00	1	0.0	0.0	0.0
21-10-06 19:10	1	0.024	0.0	0.0
21-10-06 19:20	1	0.0	0.0	0.0
21-10-06 19:30	1	0.0	0.0	0.192
21-10-06 19:40	1	0.892	1.46	0.9800000000000001
21-10-06 19:50	1	1.436	1.068	0.4
21-10-06 20:00	1	2.144	1.276	0.0
21-10-06 20:10	1	0.45199999999999996	1.108	4.172
21-10-06 20:20	1	0.0	0.0	0.0
21-10-06 20:30	1	0.0	0.0	0.012
21-10-06 20:40	1	2.7760000000000002	1.3519999999999999	2.444
21-10-06 20:50	1	0.38	0.264	1.48
21-10-06 21:00	1	not_recorded	not_recorded	not_recorded
21-10-06 21:10	1	not_recorded	not_recorded	not_recorded
21-10-06 21:20	1	not_recorded	not_recorded	not_recorded
21-10-06 21:30	1	not_recorded	not_recorded	not_recorded
21-10-06 21:40	1	not_recorded	not_recorded	not_recorded
21-10-06 21:50	1	not_recorded	not_recorded	not_recorded
21-10-06 22:00	1	not_recorded	not_recorded	not_recorded
21-10-06 22:10	1	not_recorded	not_recorded	not_recorded
21-10-06 22:20	1	not_recorded	not_recorded	not_recorded
21-10-06 22:30	1	not_recorded	not_recorded	not_recorded
21-10-06 22:40	1	not_recorded	not_recorded	not_recorded
21-10-06 22:50	1	not_recorded	not_recorded	not_recorded
21-10-06 23:00	1	not_recorded	not_recorded	not_recorded
21-10-06 23:10	1	not_recorded	not_recorded	not_recorded
21-10-06 23:20	1	not_recorded	not_recorded	not_recorded
21-10-06 23:30	1	not_recorded	not_recorded	not_recorded
21-10-06 23:40	1	not_recorded	not_recorded	not_recorded
21-10-06 23:50	1	not_recorded	not_recorded	not_recorded
21-10-07 00:00	1	not_recorded	not_recorded	not_recorded
21-10-07 00:10	1	not_recorded	not_recorded	not_recorded
21-10-07 00:20	1	not_recorded	not_recorded	not_recorded
21-10-07 00:30	1	not_recorded	not_recorded	not_recorded
21-10-07 00:40	1	not_recorded	not_recorded	not_recorded
21-10-07 00:50	1	not_recorded	not_recorded	not_recorded
21-10-07 01:00	1	not_recorded	not_recorded	not_recorded
21-10-07 01:10	1	not_recorded	not_recorded	not_recorded
21-10-07 01:20	1	not_recorded	not_recorded	not_recorded
21-10-07 01:30	1	not_recorded	not_recorded	not_recorded
21-10-07 01:40	1	not_recorded	not_recorded	not_recorded
21-10-07 01:50	1	not_recorded	not_recorded	not_recorded
21-10-07 02:00	1	not_recorded	not_recorded	not_recorded
21-10-07 02:10	1	not_recorded	not_recorded	not_recorded
21-10-07 02:20	1	not_recorded	not_recorded	not_recorded
21-10-07 02:30	1	not_recorded	not_recorded	not_recorded
21-10-07 02:40	1	not_recorded	not_recorded	not_recorded
21-10-07 02:50	1	not_recorded	not_recorded	not_recorded
21-10-07 03:00	1	not_recorded	not_recorded	not_recorded
21-10-07 03:10	1	not_recorded	not_recorded	not_recorded
21-10-07 03:20	1	not_recorded	not_recorded	not_recorded
21-10-07 03:30	1	not_recorded	not_recorded	not_recorded
21-10-07 03:40	1	not_recorded	not_recorded	not_recorded
21-10-07 03:50	1	not_recorded	not_recorded	not_recorded
21-10-07 04:00	1	not_recorded	not_recorded	not_recorded
21-10-07 04:10	1	not_recorded	not_recorded	not_recorded
21-10-07 04:20	1	not_recorded	not_recorded	not_recorded
21-10-07 04:30	1	not_recorded	not_recorded	not_recorded
21-10-07 04:40	1	not_recorded	not_recorded	not_recorded
21-10-07 04:50	1	not_recorded	not_recorded	not_recorded
21-10-07 05:00	1	not_recorded	not_recorded	not_recorded
21-10-07 05:10	1	not_recorded	not_recorded	not_recorded
21-10-07 05:20	1	not_recorded	not_recorded	not_recorded
21-10-07 05:30	1	not_recorded	not_recorded	not_recorded
21-10-07 05:40	1	not_recorded	not_recorded	not_recorded
21-10-07 05:50	1	not_recorded	not_recorded	not_recorded
21-10-07 06:00	1	not_recorded	not_recorded	not_recorded
21-10-07 06:10	1	not_recorded	not_recorded	not_recorded
21-10-07 06:20	1	not_recorded	not_recorded	not_recorded
21-10-07 06:30	1	not_recorded	not_recorded	not_recorded
21-10-07 06:40	1	not_recorded	not_recorded	not_recorded
21-10-07 06:50	1	not_recorded	not_recorded	not_recorded
