# Supplementary material for: Rodent home cage monitoring for preclinical safety pharmacology assessment: results of a multi-company validation evaluating nonclinical and clinical data from three compounds
Source: Front Toxicol. 2025 Nov 5;7:1655330. doi: 10.3389/ftox.2025.1655330 (PMC12626872; doi:10.3389/ftox.2025.1655330)
Supplement: Supplementary file 1 [file DataSheet1.zip › AZ/AZ_Rearing_8.5_Cage-2.csv]

timestamp	day_index	985141003627881	985141003627882	985141003627883
21-10-11 07:00	-4	not_recorded	not_recorded	not_recorded
21-10-11 07:10	-4	not_recorded	not_recorded	not_recorded
21-10-11 07:20	-4	not_recorded	not_recorded	not_recorded
21-10-11 07:30	-4	not_recorded	not_recorded	not_recorded
21-10-11 07:40	-4	not_recorded	not_recorded	not_recorded
21-10-11 07:50	-4	not_recorded	not_recorded	not_recorded
21-10-11 08:00	-4	not_recorded	not_recorded	not_recorded
21-10-11 08:10	-4	not_recorded	not_recorded	not_recorded
21-10-11 08:20	-4	not_recorded	not_recorded	not_recorded
21-10-11 08:30	-4	not_recorded	not_recorded	not_recorded
21-10-11 08:40	-4	not_recorded	not_recorded	not_recorded
21-10-11 08:50	-4	not_recorded	not_recorded	not_recorded
21-10-11 09:00	-4	not_recorded	not_recorded	not_recorded
21-10-11 09:10	-4	not_recorded	not_recorded	not_recorded
21-10-11 09:20	-4	not_recorded	not_recorded	not_recorded
21-10-11 09:30	-4	not_recorded	not_recorded	not_recorded
21-10-11 09:40	-4	not_recorded	not_recorded	not_recorded
21-10-11 09:50	-4	not_recorded	not_recorded	not_recorded
21-10-11 10:00	-4	not_recorded	not_recorded	not_recorded
21-10-11 10:10	-4	not_recorded	not_recorded	not_recorded
21-10-11 10:20	-4	not_recorded	not_recorded	not_recorded
21-10-11 10:30	-4	9.56	12.700000000000001	13.73
21-10-11 10:40	-4	10.76	15.352	9.032
21-10-11 10:50	-4	22.784000000000002	10.504000000000001	12.232000000000001
21-10-11 11:00	-4	20.82	14.84	12.86
21-10-11 11:10	-4	6.256	4.948	3.7079999999999997
21-10-11 11:20	-4	11.120000000000001	0.592	2.144
21-10-11 11:30	-4	0.256	0.0	0.0
21-10-11 11:40	-4	9.168000000000001	1.2600000000000002	0.22000000000000003
21-10-11 11:50	-4	0.0	0.36	0.032
21-10-11 12:00	-4	2.0	4.432	1.048
21-10-11 12:10	-4	4.872	6.444	3.4160000000000004
21-10-11 12:20	-4	0.0	0.0	0.0
21-10-11 12:30	-4	0.0	0.0	0.0
21-10-11 12:40	-4	0.0	0.0	0.0
21-10-11 12:50	-4	0.0	0.0	0.0
21-10-11 13:00	-4	0.0	0.0	0.0
21-10-11 13:10	-4	0.0	0.0	0.0
21-10-11 13:20	-4	0.0	0.0	0.0
21-10-11 13:30	-4	0.0	0.0	0.0
21-10-11 13:40	-4	0.0	0.0	0.0
21-10-11 13:50	-4	0.0	0.0	0.0
21-10-11 14:00	-4	0.0	0.0	0.0
21-10-11 14:10	-4	0.0	0.0	0.0
21-10-11 14:20	-4	1.8880000000000003	2.032	7.38
21-10-11 14:30	-4	0.0	1.2120000000000002	1.6760000000000002
21-10-11 14:40	-4	7.244	4.66	3.504
21-10-11 14:50	-4	1.0	0.836	0.192
21-10-11 15:00	-4	2.9200000000000004	1.16	1.6440000000000001
21-10-11 15:10	-4	3.832	2.476	1.544
21-10-11 15:20	-4	0.0	1.084	0.05600000000000001
21-10-11 15:30	-4	1.1640000000000001	0.9960000000000001	0.636
21-10-11 15:40	-4	0.0	0.0	0.0
21-10-11 15:50	-4	0.0	0.0	0.0
21-10-11 16:00	-4	0.0	0.0	0.0
21-10-11 16:10	-4	0.0	0.0	0.0
21-10-11 16:20	-4	0.0	0.0	0.0
21-10-11 16:30	-4	0.0	0.0	0.0
21-10-11 16:40	-4	0.008	0.016	0.004
21-10-11 16:50	-4	0.0	0.0	0.0
21-10-11 17:00	-4	0.0	0.0	0.0
21-10-11 17:10	-4	0.0	0.0	0.0
21-10-11 17:20	-4	0.0	0.0	0.0
21-10-11 17:30	-4	0.0	0.0	0.0
21-10-11 17:40	-4	0.0	0.0	0.0
21-10-11 17:50	-4	0.0	0.0	0.0
21-10-11 18:00	-4	0.0	0.0	0.0
21-10-11 18:10	-4	1.4320000000000002	0.372	0.8160000000000001
21-10-11 18:20	-4	1.936	0.192	0.14400000000000002
21-10-11 18:30	-4	0.0	0.28	0.0
21-10-11 18:40	-4	0.0	0.0	0.43600000000000005
21-10-11 18:50	-4	0.0	0.0	0.0
21-10-11 19:00	-4	0.0	0.0	0.0
21-10-11 19:10	-4	3.148	1.1039999999999999	1.552
21-10-11 19:20	-4	1.1800000000000002	3.8560000000000003	1.6560000000000001
21-10-11 19:30	-4	1.4640000000000002	4.032	16.82
21-10-11 19:40	-4	1.3760000000000001	5.292	20.26
21-10-11 19:50	-4	0.2	0.0	1.6
21-10-11 20:00	-4	10.764	3.072	5.172
21-10-11 20:10	-4	9.976	3.7359999999999998	3.876
21-10-11 20:20	-4	5.436	2.9480000000000004	2.932
21-10-11 20:30	-4	0.0	0.0	0.0
21-10-11 20:40	-4	0.0	0.0	0.0
21-10-11 20:50	-4	0.0	0.0	0.0
21-10-11 21:00	-4	0.0	0.0	0.0
21-10-11 21:10	-4	0.0	0.0	0.0
21-10-11 21:20	-4	0.0	0.0	0.0
21-10-11 21:30	-4	0.0	0.0	0.40800000000000003
21-10-11 21:40	-4	0.0	0.0	0.0
21-10-11 21:50	-4	0.0	0.0	0.312
21-10-11 22:00	-4	0.568	0.9280000000000002	3.7880000000000003
21-10-11 22:10	-4	0.252	0.0	0.156
21-10-11 22:20	-4	2.2600000000000002	0.039999999999999994	0.14
21-10-11 22:30	-4	5.851999999999999	0.516	0.968
21-10-11 22:40	-4	0.552	0.0	2.108
21-10-11 22:50	-4	0.0	0.0	0.288
21-10-11 23:00	-4	0.5599999999999999	3.6160000000000005	1.1600000000000001
21-10-11 23:10	-4	0.048	0.8720000000000001	0.164
21-10-11 23:20	-4	0.016	0.008	0.312
21-10-11 23:30	-4	0.052000000000000005	0.0	0.004
21-10-11 23:40	-4	2.012	3.1239999999999997	0.028000000000000004
21-10-11 23:50	-4	6.448	1.716	3.3240000000000003
21-10-12 00:00	-4	7.196	5.96	8.736
21-10-12 00:10	-4	3.932	0.33599999999999997	7.536
21-10-12 00:20	-4	1.348	0.04	1.8560000000000003
21-10-12 00:30	-4	2.2	3.1919999999999997	1.9000000000000004
21-10-12 00:40	-4	2.652	0.092	4.308
21-10-12 00:50	-4	0.048	0.008	1.5719999999999998
21-10-12 01:00	-4	0.084	0.836	0.932
21-10-12 01:10	-4	0.0	0.0	0.0
21-10-12 01:20	-4	0.45999999999999996	0.0	1.9200000000000004
21-10-12 01:30	-4	0.016	0.13999999999999999	9.075999999999999
21-10-12 01:40	-4	1.492	0.264	2.8120000000000003
21-10-12 01:50	-4	4.944	0.46399999999999997	5.904000000000001
21-10-12 02:00	-4	3.588	1.204	3.088
21-10-12 02:10	-4	6.308	6.7	6.5200000000000005
21-10-12 02:20	-4	7.744	2.96	7.58
21-10-12 02:30	-4	0.044	0.6519999999999999	0.004
21-10-12 02:40	-4	1.8960000000000001	0.324	0.064
21-10-12 02:50	-4	2.212	2.4480000000000004	0.036
21-10-12 03:00	-4	0.23200000000000004	0.23200000000000004	0.368
21-10-12 03:10	-4	0.728	3.2600000000000002	1.3519999999999999
21-10-12 03:20	-4	5.404	4.192	0.008
21-10-12 03:30	-4	1.5159999999999998	5.576	0.9720000000000001
21-10-12 03:40	-4	14.912	6.840000000000001	4.296
21-10-12 03:50	-4	13.924000000000001	8.164	8.66
21-10-12 04:00	-4	7.6240000000000006	6.4	5.756
21-10-12 04:10	-4	5.74	4.3759999999999994	2.416
21-10-12 04:20	-4	3.668	4.4079999999999995	0.4640000000000001
21-10-12 04:30	-4	3.504	2.62	1.332
21-10-12 04:40	-4	6.548	5.779999999999999	4.368
21-10-12 04:50	-4	12.532	0.968	9.16
21-10-12 05:00	-4	0.712	2.496	1.56
21-10-12 05:10	-4	3.8600000000000003	5.308	4.884
21-10-12 05:20	-4	3.836	1.6600000000000001	3.2039999999999997
21-10-12 05:30	-4	4.732	0.012	0.20800000000000002
21-10-12 05:40	-4	1.624	0.028000000000000004	0.196
21-10-12 05:50	-4	3.504	2.032	2.7640000000000002
21-10-12 06:00	-4	2.9200000000000004	2.308	4.336
21-10-12 06:10	-4	1.6039999999999999	5.08	0.076
21-10-12 06:20	-4	24.368000000000002	5.628	2.336
21-10-12 06:30	-4	2.232	5.148000000000001	1.8519999999999999
21-10-12 06:40	-4	14.34	7.292	1.1119999999999999
21-10-12 06:50	-4	32.652	10.992	5.336
21-10-12 07:00	-3	23.124000000000002	3.5160000000000005	2.1759999999999997
21-10-12 07:10	-3	25.695999999999998	5.716	0.184
21-10-12 07:20	-3	14.219999999999999	4.672	0.364
21-10-12 07:30	-3	10.884	7.5280000000000005	2.864
21-10-12 07:40	-3	0.8320000000000001	0.22399999999999998	5.5520000000000005
21-10-12 07:50	-3	0.156	0.0	0.0
21-10-12 08:00	-3	0.41200000000000003	0.0	0.0
21-10-12 08:10	-3	0.0	0.004	0.472
21-10-12 08:20	-3	0.0	0.0	0.256
21-10-12 08:30	-3	0.272	0.852	0.0
21-10-12 08:40	-3	5.668	4.1	1.8800000000000001
21-10-12 08:50	-3	0.0	0.0	1.64
21-10-12 09:00	-3	3.248	0.516	4.496
21-10-12 09:10	-3	0.0	0.0	0.0
21-10-12 09:20	-3	0.0	0.3	0.0
21-10-12 09:30	-3	0.20400000000000001	1.032	0.0
21-10-12 09:40	-3	0.384	0.0	0.0
21-10-12 09:50	-3	0.0	0.0	1.0719999999999998
21-10-12 10:00	-3	0.0	0.0	0.0
21-10-12 10:10	-3	0.42800000000000005	0.11599999999999999	0.064
21-10-12 10:20	-3	4.284000000000001	0.0	0.404
21-10-12 10:30	-3	0.024	0.028000000000000004	0.304
21-10-12 10:40	-3	1.564	0.6960000000000001	0.0
21-10-12 10:50	-3	0.768	4.5280000000000005	0.164
21-10-12 11:00	-3	2.272	0.016	11.540000000000001
21-10-12 11:10	-3	5.368	0.82	13.107999999999999
21-10-12 11:20	-3	3.1079999999999997	0.68	3.2560000000000002
21-10-12 11:30	-3	22.936	0.884	9.360000000000001
21-10-12 11:40	-3	6.656000000000001	1.9439999999999997	0.9
21-10-12 11:50	-3	9.1	0.5439999999999999	0.17200000000000001
21-10-12 12:00	-3	3.7479999999999998	1.304	0.096
21-10-12 12:10	-3	8.624	2.3240000000000003	0.024
21-10-12 12:20	-3	13.896	2.632	0.616
21-10-12 12:30	-3	1.004	0.0	0.0
21-10-12 12:40	-3	0.0	1.8519999999999999	0.0
21-10-12 12:50	-3	0.0	0.0	0.0
21-10-12 13:00	-3	0.0	0.0	0.0
21-10-12 13:10	-3	0.0	0.0	0.0
21-10-12 13:20	-3	0.0	0.0	0.0
21-10-12 13:30	-3	0.0	0.0	0.0
21-10-12 13:40	-3	0.0	0.076	0.0
21-10-12 13:50	-3	8.412	9.664	9.120000000000001
21-10-12 14:00	-3	1.044	0.20400000000000001	1.8960000000000001
21-10-12 14:10	-3	0.0	0.0	0.0
21-10-12 14:20	-3	0.0	0.0	0.0
21-10-12 14:30	-3	0.0	0.0	0.0
21-10-12 14:40	-3	0.0	0.0	0.0
21-10-12 14:50	-3	0.0	0.0	0.852
21-10-12 15:00	-3	0.0	0.156	2.444
21-10-12 15:10	-3	1.6560000000000001	0.21200000000000002	0.05600000000000001
21-10-12 15:20	-3	0.0	0.0	0.0
21-10-12 15:30	-3	0.3	0.0	0.0
21-10-12 15:40	-3	0.0	0.0	0.0
21-10-12 15:50	-3	0.0	0.0	0.0
21-10-12 16:00	-3	0.0	0.0	0.0
21-10-12 16:10	-3	0.0	0.43200000000000005	0.8080000000000002
21-10-12 16:20	-3	1.108	0.9199999999999999	3.14
21-10-12 16:30	-3	0.0	0.0	0.0
21-10-12 16:40	-3	0.088	0.43200000000000005	0.0
21-10-12 16:50	-3	0.22400000000000003	0.0	0.0
21-10-12 17:00	-3	2.1879999999999997	0.036	0.0
21-10-12 17:10	-3	0.0	0.0	0.0
21-10-12 17:20	-3	0.0	0.0	0.0
21-10-12 17:30	-3	0.0	0.0	0.0
21-10-12 17:40	-3	0.0	0.0	0.0
21-10-12 17:50	-3	0.0	0.0	0.0
21-10-12 18:00	-3	0.0	0.0	0.0
21-10-12 18:10	-3	0.0	0.0	0.0
21-10-12 18:20	-3	0.004	0.0	0.292
21-10-12 18:30	-3	0.0	0.0	0.0
21-10-12 18:40	-3	0.0	0.0	0.0
21-10-12 18:50	-3	0.0	0.0	0.0
21-10-12 19:00	-3	8.884	3.308	1.796
21-10-12 19:10	-3	0.088	0.0	0.0
21-10-12 19:20	-3	0.0	0.20400000000000001	0.0
21-10-12 19:30	-3	0.0	0.004	0.868
21-10-12 19:40	-3	0.736	1.208	4.708
21-10-12 19:50	-3	0.0	0.0	0.0
21-10-12 20:00	-3	0.0	0.528	0.0
21-10-12 20:10	-3	0.044	2.668	0.004
21-10-12 20:20	-3	0.0	3.528	0.068
21-10-12 20:30	-3	0.0	0.288	0.0
21-10-12 20:40	-3	0.004	0.164	4.76
21-10-12 20:50	-3	0.604	4.896	0.076
21-10-12 21:00	-3	0.012	5.764000000000001	0.22000000000000003
21-10-12 21:10	-3	0.0	0.0	0.0
21-10-12 21:20	-3	0.04	0.8400000000000001	0.0
21-10-12 21:30	-3	0.0	0.0	0.0
21-10-12 21:40	-3	0.0	0.0	0.0
21-10-12 21:50	-3	0.0	0.0	0.0
21-10-12 22:00	-3	10.616	3.2640000000000002	9.768
21-10-12 22:10	-3	0.43600000000000005	0.0	1.1480000000000001
21-10-12 22:20	-3	15.776	5.904	7.232000000000001
21-10-12 22:30	-3	1.468	1.78	1.9759999999999998
21-10-12 22:40	-3	0.0	0.0	0.6679999999999999
21-10-12 22:50	-3	0.552	0.276	0.616
21-10-12 23:00	-3	0.14	0.032	1.6480000000000001
21-10-12 23:10	-3	0.0	0.0	0.0
21-10-12 23:20	-3	0.0	0.0	0.328
21-10-12 23:30	-3	0.488	2.548	2.932
21-10-12 23:40	-3	1.516	2.476	0.8
21-10-12 23:50	-3	0.72	3.5519999999999996	2.404
21-10-13 00:00	-3	0.004	1.04	2.468
21-10-13 00:10	-3	0.124	0.012	0.41600000000000004
21-10-13 00:20	-3	1.6800000000000002	2.696	1.964
21-10-13 00:30	-3	3.132	2.7	2.556
21-10-13 00:40	-3	2.932	0.07200000000000001	2.0
21-10-13 00:50	-3	0.008	0.0	0.43600000000000005
21-10-13 01:00	-3	0.0	0.196	0.196
21-10-13 01:10	-3	4.456	0.788	4.968
21-10-13 01:20	-3	2.3440000000000003	3.6719999999999997	3.66
21-10-13 01:30	-3	3.6	1.6920000000000002	4.6
21-10-13 01:40	-3	0.328	0.9760000000000002	2.2199999999999998
21-10-13 01:50	-3	0.22800000000000004	0.0	0.188
21-10-13 02:00	-3	0.0	0.0	0.72
21-10-13 02:10	-3	0.0	0.0	0.0
21-10-13 02:20	-3	0.0	0.0	0.0
21-10-13 02:30	-3	2.136	0.0	0.024
21-10-13 02:40	-3	19.232	0.72	4.044
21-10-13 02:50	-3	10.588000000000001	4.608	0.572
21-10-13 03:00	-3	8.116	1.216	3.308
21-10-13 03:10	-3	4.868	9.532	7.088000000000001
21-10-13 03:20	-3	0.20400000000000001	1.556	1.252
21-10-13 03:30	-3	0.44000000000000006	0.396	1.2
21-10-13 03:40	-3	8.076	3.8840000000000003	3.2960000000000003
21-10-13 03:50	-3	4.0520000000000005	3.068	4.352
21-10-13 04:00	-3	21.088	7.720000000000001	5.256
21-10-13 04:10	-3	20.66	10.484	19.12
21-10-13 04:20	-3	4.704	8.388	0.64
21-10-13 04:30	-3	3.96	1.552	1.7
21-10-13 04:40	-3	4.0	2.2800000000000002	0.6799999999999999
21-10-13 04:50	-3	8.868	7.196000000000001	0.892
21-10-13 05:00	-3	7.8	3.3920000000000003	2.4240000000000004
21-10-13 05:10	-3	4.896	16.684	2.908
21-10-13 05:20	-3	2.1239999999999997	6.0760000000000005	4.936000000000001
21-10-13 05:30	-3	0.9120000000000001	4.332	0.048
21-10-13 05:40	-3	0.0	0.0	0.05600000000000001
21-10-13 05:50	-3	0.0	0.0	0.0
21-10-13 06:00	-3	0.068	0.0	0.0
21-10-13 06:10	-3	0.476	4.756	0.0
21-10-13 06:20	-3	0.792	4.308	0.792
21-10-13 06:30	-3	9.184000000000001	6.808	11.68
21-10-13 06:40	-3	0.56	1.7120000000000002	5.76
21-10-13 06:50	-3	0.0	0.0	0.0
21-10-13 07:00	-2	2.104	7.276000000000001	11.568000000000001
21-10-13 07:10	-2	0.172	0.0	0.008
21-10-13 07:20	-2	0.0	0.0	0.0
21-10-13 07:30	-2	0.0	0.0	0.0
21-10-13 07:40	-2	3.028	0.9279999999999999	3.024
21-10-13 07:50	-2	0.0	0.0	0.0
21-10-13 08:00	-2	0.74	0.0	0.0
21-10-13 08:10	-2	0.0	0.0	0.0
21-10-13 08:20	-2	0.0	0.0	0.0
21-10-13 08:30	-2	0.0	0.0	0.0
21-10-13 08:40	-2	0.0	0.0	0.0
21-10-13 08:50	-2	0.0	0.0	0.0
21-10-13 09:00	-2	0.0	0.0	0.0
21-10-13 09:10	-2	0.0	0.0	0.0
21-10-13 09:20	-2	0.0	0.0	0.0
21-10-13 09:30	-2	0.376	0.356	1.3960000000000001
21-10-13 09:40	-2	2.696	1.3679999999999999	0.9279999999999999
21-10-13 09:50	-2	4.456	3.3880000000000003	2.048
21-10-13 10:00	-2	4.84	2.992	2.712
21-10-13 10:10	-2	10.136	6.5840000000000005	9.02
21-10-13 10:20	-2	2.984	1.9440000000000002	0.068
21-10-13 10:30	-2	1.484	0.0	0.25200000000000006
21-10-13 10:40	-2	3.4840000000000004	2.304	0.16799999999999998
21-10-13 10:50	-2	0.5479999999999999	7.436000000000002	0.0
21-10-13 11:00	-2	0.0	0.0	0.0
21-10-13 11:10	-2	0.82	0.588	0.41200000000000003
21-10-13 11:20	-2	4.632	1.6640000000000001	1.8040000000000003
21-10-13 11:30	-2	2.6079999999999997	2.804	3.8840000000000003
21-10-13 11:40	-2	2.024	0.10400000000000001	5.588
21-10-13 11:50	-2	0.0	0.0	0.328
21-10-13 12:00	-2	0.0	0.0	0.0
21-10-13 12:10	-2	0.0	0.0	0.0
21-10-13 12:20	-2	0.0	0.0	1.108
21-10-13 12:30	-2	0.0	0.0	0.772
21-10-13 12:40	-2	0.0	0.0	0.0
21-10-13 12:50	-2	0.0	0.0	0.0
21-10-13 13:00	-2	0.0	0.0	0.0
21-10-13 13:10	-2	0.0	0.0	0.0
21-10-13 13:20	-2	0.0	0.0	0.0
21-10-13 13:30	-2	0.0	0.0	0.0
21-10-13 13:40	-2	0.0	0.0	0.0
21-10-13 13:50	-2	0.0	0.0	0.0
21-10-13 14:00	-2	0.968	0.164	4.656000000000001
21-10-13 14:10	-2	11.504	1.292	4.188
21-10-13 14:20	-2	4.452	1.124	2.2800000000000002
21-10-13 14:30	-2	0.384	0.0	0.0
21-10-13 14:40	-2	0.0	0.0	0.0
21-10-13 14:50	-2	0.0	0.0	0.0
21-10-13 15:00	-2	0.0	0.0	0.0
21-10-13 15:10	-2	0.0	0.0	0.0
21-10-13 15:20	-2	2.048	0.22800000000000004	0.0
21-10-13 15:30	-2	0.488	4.6240000000000006	0.64
21-10-13 15:40	-2	0.0	0.0	0.0
21-10-13 15:50	-2	0.0	0.0	0.0
21-10-13 16:00	-2	0.0	0.0	0.0
21-10-13 16:10	-2	0.0	0.0	0.0
21-10-13 16:20	-2	0.0	0.02	0.20400000000000001
21-10-13 16:30	-2	0.0	0.0	0.0
21-10-13 16:40	-2	0.0	0.0	0.0
21-10-13 16:50	-2	0.0	0.0	0.0
21-10-13 17:00	-2	0.0	0.0	0.0
21-10-13 17:10	-2	0.06	0.632	0.0
21-10-13 17:20	-2	0.292	0.0	0.0
21-10-13 17:30	-2	0.0	0.0	0.0
21-10-13 17:40	-2	0.0	0.0	0.0
21-10-13 17:50	-2	0.0	0.0	0.0
21-10-13 18:00	-2	0.0	0.0	0.0
21-10-13 18:10	-2	0.0	0.0	0.0
21-10-13 18:20	-2	0.0	0.0	0.0
21-10-13 18:30	-2	0.004	0.788	0.0
21-10-13 18:40	-2	0.156	0.0	0.0
21-10-13 18:50	-2	0.0	0.23199999999999998	0.0
21-10-13 19:00	-2	0.0	0.364	0.008
21-10-13 19:10	-2	0.0	0.0	0.004
21-10-13 19:20	-2	0.0	0.0	0.0
21-10-13 19:30	-2	0.0	0.328	0.496
21-10-13 19:40	-2	0.0	0.0	0.0
21-10-13 19:50	-2	4.0120000000000005	0.0	0.508
21-10-13 20:00	-2	0.256	0.188	1.1640000000000001
21-10-13 20:10	-2	1.372	1.116	0.23199999999999998
21-10-13 20:20	-2	0.0	0.0	0.544
21-10-13 20:30	-2	1.9280000000000002	4.14	1.296
21-10-13 20:40	-2	0.52	3.7720000000000007	1.556
21-10-13 20:50	-2	0.0	0.0	0.0
21-10-13 21:00	-2	0.0	0.092	0.0
21-10-13 21:10	-2	0.004	0.632	0.0
21-10-13 21:20	-2	0.0	0.0	0.0
21-10-13 21:30	-2	0.048	0.0	0.0
21-10-13 21:40	-2	0.0	0.0	2.2640000000000002
21-10-13 21:50	-2	1.9440000000000002	0.0	0.9400000000000001
21-10-13 22:00	-2	0.9640000000000001	0.596	1.508
21-10-13 22:10	-2	0.0	0.0	0.0
21-10-13 22:20	-2	0.244	0.0	1.072
21-10-13 22:30	-2	0.0	0.096	0.256
21-10-13 22:40	-2	0.272	0.0	0.0
21-10-13 22:50	-2	1.22	0.044	0.004
21-10-13 23:00	-2	6.036	0.036	4.720000000000001
21-10-13 23:10	-2	16.407999999999998	0.6960000000000001	5.132
21-10-13 23:20	-2	3.3160000000000003	0.152	3.112
21-10-13 23:30	-2	0.732	2.108	0.516
21-10-13 23:40	-2	0.252	2.9400000000000004	0.268
21-10-13 23:50	-2	1.036	0.296	7.292
21-10-14 00:00	-2	0.10800000000000001	0.024	2.584
21-10-14 00:10	-2	0.0	1.332	1.16
21-10-14 00:20	-2	0.516	9.576	9.276
21-10-14 00:30	-2	0.044	1.1840000000000002	5.343999999999999
21-10-14 00:40	-2	0.41600000000000004	0.076	0.6799999999999999
21-10-14 00:50	-2	1.216	1.168	1.1600000000000001
21-10-14 01:00	-2	13.16	7.74	8.568000000000001
21-10-14 01:10	-2	6.82	4.304	6.252000000000001
21-10-14 01:20	-2	17.952	8.751999999999999	7.664
21-10-14 01:30	-2	1.6199999999999999	0.012	1.876
21-10-14 01:40	-2	0.04	0.9760000000000002	0.06
21-10-14 01:50	-2	3.104	0.272	0.02
21-10-14 02:00	-2	4.008	0.0	0.0
21-10-14 02:10	-2	0.188	0.012	0.0
21-10-14 02:20	-2	0.9720000000000001	0.34400000000000003	1.384
21-10-14 02:30	-2	5.532	1.748	3.2440000000000007
21-10-14 02:40	-2	5.636	1.616	4.032
21-10-14 02:50	-2	2.316	7.636	4.9079999999999995
21-10-14 03:00	-2	0.5640000000000001	1.384	0.612
21-10-14 03:10	-2	2.088	1.704	4.84
21-10-14 03:20	-2	0.476	0.364	1.784
21-10-14 03:30	-2	0.8400000000000001	7.144	1.32
21-10-14 03:40	-2	0.4	6.148	5.104
21-10-14 03:50	-2	8.056000000000001	8.584	5.928
21-10-14 04:00	-2	14.864	2.208	4.548
21-10-14 04:10	-2	1.176	0.11200000000000002	6.932
21-10-14 04:20	-2	0.724	0.064	2.1759999999999997
21-10-14 04:30	-2	11.868	5.716	1.036
21-10-14 04:40	-2	4.816000000000001	9.504000000000001	2.756
21-10-14 04:50	-2	26.440000000000005	17.96	28.964
21-10-14 05:00	-2	36.004000000000005	22.192	6.292
21-10-14 05:10	-2	13.968	3.184	19.848
21-10-14 05:20	-2	24.648	1.056	4.78
21-10-14 05:30	-2	21.068	4.788	1.472
21-10-14 05:40	-2	5.328	13.532	0.124
21-10-14 05:50	-2	1.3679999999999999	3.496	0.0
21-10-14 06:00	-2	35.1	10.5	9.208
21-10-14 06:10	-2	22.04	16.644	20.163999999999998
21-10-14 06:20	-2	12.024000000000001	9.048	17.788
21-10-14 06:30	-2	13.616	15.436000000000002	14.575999999999999
21-10-14 06:40	-2	22.259999999999998	23.584	6.736
21-10-14 06:50	-2	4.928	0.572	6.976000000000001
21-10-14 07:00	-1	8.208000000000002	0.908	12.74
21-10-14 07:10	-1	4.056	0.152	1.3080000000000003
21-10-14 07:20	-1	6.432	4.0520000000000005	8.98
21-10-14 07:30	-1	0.016	0.0	0.324
21-10-14 07:40	-1	0.0	0.0	0.0
21-10-14 07:50	-1	0.884	8.628	0.264
21-10-14 08:00	-1	0.0	0.0	0.0
21-10-14 08:10	-1	0.0	0.0	0.0
21-10-14 08:20	-1	0.0	0.0	0.0
21-10-14 08:30	-1	0.0	0.0	0.0
21-10-14 08:40	-1	0.0	0.0	0.0
21-10-14 08:50	-1	0.0	0.0	0.0
21-10-14 09:00	-1	0.0	0.0	2.84
21-10-14 09:10	-1	0.0	0.0	0.0
21-10-14 09:20	-1	0.0	0.0	0.0
21-10-14 09:30	-1	0.0	0.0	0.0
21-10-14 09:40	-1	0.0	0.0	0.0
21-10-14 09:50	-1	0.0	0.0	0.0
21-10-14 10:00	-1	0.0	0.0	0.0
21-10-14 10:10	-1	0.0	0.0	0.0
21-10-14 10:20	-1	5.652	12.592	12.036
21-10-14 10:30	-1	6.048	0.672	1.4040000000000001
21-10-14 10:40	-1	3.8560000000000003	1.124	9.168000000000001
21-10-14 10:50	-1	3.104	0.364	2.7920000000000003
21-10-14 11:00	-1	13.344	12.947999999999999	6.492
21-10-14 11:10	-1	9.104000000000001	2.8	3.252
21-10-14 11:20	-1	9.692	0.004	1.28
21-10-14 11:30	-1	15.940000000000001	3.1719999999999997	1.024
21-10-14 11:40	-1	0.136	0.0	0.0
21-10-14 11:50	-1	0.0	0.0	0.0
21-10-14 12:00	-1	5.488	0.248	0.0
21-10-14 12:10	-1	0.0	0.0	0.0
21-10-14 12:20	-1	1.548	0.0	0.0
21-10-14 12:30	-1	0.0	0.0	0.0
21-10-14 12:40	-1	0.0	0.0	0.0
21-10-14 12:50	-1	0.0	0.0	1.2719999999999998
21-10-14 13:00	-1	0.0	0.0	0.0
21-10-14 13:10	-1	0.0	0.0	0.0
21-10-14 13:20	-1	0.0	0.0	0.0
21-10-14 13:30	-1	0.0	0.512	0.0
21-10-14 13:40	-1	0.0	0.0	0.0
21-10-14 13:50	-1	0.0	0.0	0.0
21-10-14 14:00	-1	0.10400000000000001	0.40800000000000003	0.0
21-10-14 14:10	-1	2.612	8.412	1.056
21-10-14 14:20	-1	9.772	8.404	6.748
21-10-14 14:30	-1	4.832	2.584	3.116
21-10-14 14:40	-1	2.048	0.9640000000000001	2.284
21-10-14 14:50	-1	0.0	0.0	0.0
21-10-14 15:00	-1	0.0	0.0	0.0
21-10-14 15:10	-1	0.0	0.0	0.124
21-10-14 15:20	-1	0.0	0.0	0.0
21-10-14 15:30	-1	0.0	0.0	0.0
21-10-14 15:40	-1	0.0	0.0	0.0
21-10-14 15:50	-1	0.0	0.0	0.0
21-10-14 16:00	-1	0.0	0.0	0.016
21-10-14 16:10	-1	0.0	0.0	0.0
21-10-14 16:20	-1	0.0	0.0	0.0
21-10-14 16:30	-1	0.0	0.0	0.0
21-10-14 16:40	-1	0.0	0.0	0.0
21-10-14 16:50	-1	0.0	0.0	0.0
21-10-14 17:00	-1	0.0	0.0	0.0
21-10-14 17:10	-1	1.828	0.0	0.0
21-10-14 17:20	-1	0.356	0.0	1.432
21-10-14 17:30	-1	0.028000000000000004	0.0	0.20800000000000002
21-10-14 17:40	-1	0.0	0.0	0.0
21-10-14 17:50	-1	0.0	0.0	0.0
21-10-14 18:00	-1	0.044	0.612	0.0
21-10-14 18:10	-1	0.0	0.0	0.0
21-10-14 18:20	-1	0.0	0.0	0.0
21-10-14 18:30	-1	0.0	1.86	1.732
21-10-14 18:40	-1	0.0	0.0	0.0
21-10-14 18:50	-1	0.11200000000000002	0.0	0.0
21-10-14 19:00	-1	0.796	0.4720000000000001	0.128
21-10-14 19:10	-1	0.0	0.0	0.11599999999999999
21-10-14 19:20	-1	3.508	0.524	3.94
21-10-14 19:30	-1	18.744	10.288	12.16
21-10-14 19:40	-1	7.568	12.652000000000001	12.456
21-10-14 19:50	-1	6.228	4.612	13.744
21-10-14 20:00	-1	3.3840000000000003	0.648	1.7080000000000002
21-10-14 20:10	-1	1.884	0.616	4.476000000000001
21-10-14 20:20	-1	0.0	0.0	0.0
21-10-14 20:30	-1	0.0	0.0	0.22400000000000003
21-10-14 20:40	-1	0.0	0.0	0.0
21-10-14 20:50	-1	0.0	0.0	0.0
21-10-14 21:00	-1	0.0	0.0	0.0
21-10-14 21:10	-1	0.0	0.356	0.0
21-10-14 21:20	-1	0.288	0.23199999999999998	0.0
21-10-14 21:30	-1	0.264	0.0	0.3
21-10-14 21:40	-1	0.76	0.0	0.0
21-10-14 21:50	-1	0.336	0.0	1.6
21-10-14 22:00	-1	0.324	0.0	1.888
21-10-14 22:10	-1	0.384	0.008	1.108
21-10-14 22:20	-1	0.0	0.1	0.4600000000000001
21-10-14 22:30	-1	0.0	0.0	0.0
21-10-14 22:40	-1	0.0	0.0	0.76
21-10-14 22:50	-1	0.524	0.8039999999999999	4.9719999999999995
21-10-14 23:00	-1	0.196	5.568	4.156000000000001
21-10-14 23:10	-1	0.38	0.0	1.496
21-10-14 23:20	-1	1.548	3.04	1.376
21-10-14 23:30	-1	4.096	4.86	5.388
21-10-14 23:40	-1	4.5040000000000004	8.212	5.632
21-10-14 23:50	-1	0.756	3.684	3.748
21-10-15 00:00	-1	1.4080000000000001	0.9	3.34
21-10-15 00:10	-1	0.008	0.148	1.012
21-10-15 00:20	-1	0.176	0.032	2.576
21-10-15 00:30	-1	4.98	2.108	3.272
21-10-15 00:40	-1	0.9200000000000002	0.176	1.06
21-10-15 00:50	-1	0.076	0.068	11.484
21-10-15 01:00	-1	2.9840000000000004	0.072	1.592
21-10-15 01:10	-1	1.176	4.8	2.2760000000000002
21-10-15 01:20	-1	2.628	3.668	3.3
21-10-15 01:30	-1	3.632	7.032000000000001	8.372
21-10-15 01:40	-1	6.516	6.032	1.6239999999999999
21-10-15 01:50	-1	2.252	0.52	2.224
21-10-15 02:00	-1	0.12000000000000002	0.648	0.672
21-10-15 02:10	-1	0.588	5.956	3.4
21-10-15 02:20	-1	2.164	2.3920000000000003	5.384
21-10-15 02:30	-1	2.004	4.6080000000000005	1.7760000000000002
21-10-15 02:40	-1	15.248000000000001	10.040000000000001	9.815999999999999
21-10-15 02:50	-1	6.247999999999999	0.132	1.668
21-10-15 03:00	-1	7.188	0.156	1.204
21-10-15 03:10	-1	0.06	0.0	0.0
21-10-15 03:20	-1	0.0	0.0	0.0
21-10-15 03:30	-1	8.492	1.088	0.6759999999999999
21-10-15 03:40	-1	16.856	5.1160000000000005	0.8
21-10-15 03:50	-1	1.7120000000000002	0.016	0.044
21-10-15 04:00	-1	1.9040000000000004	0.0	0.044000000000000004
21-10-15 04:10	-1	3.664	0.44000000000000006	0.356
21-10-15 04:20	-1	0.8640000000000001	9.616	0.576
21-10-15 04:30	-1	0.20400000000000001	10.216	0.06
21-10-15 04:40	-1	0.10400000000000001	0.33999999999999997	1.216
21-10-15 04:50	-1	0.144	0.036	5.0120000000000005
21-10-15 05:00	-1	0.21200000000000002	7.868	4.84
21-10-15 05:10	-1	4.424	5.496	6.9319999999999995
21-10-15 05:20	-1	5.396	6.140000000000001	6.964
21-10-15 05:30	-1	17.764000000000003	15.663999999999998	4.192
21-10-15 05:40	-1	43.995999999999995	23.088	31.112000000000002
21-10-15 05:50	-1	19.468	10.296000000000001	18.04
21-10-15 06:00	-1	16.648	7.048	20.44
21-10-15 06:10	-1	14.232	5.9079999999999995	15.443999999999999
21-10-15 06:20	-1	6.572000000000001	6.351999999999999	9.876000000000001
21-10-15 06:30	-1	21.796	12.704	13.912
21-10-15 06:40	-1	13.663999999999998	13.36	14.248000000000001
21-10-15 06:50	-1	5.632	8.052	7.124
21-10-15 07:00	0	6.1240000000000006	5.58	4.168
21-10-15 07:10	0	9.156	2.1479999999999997	0.004
21-10-15 07:20	0	10.556000000000001	3.596	7.896000000000001
21-10-15 07:30	0	2.62	0.0	1.476
21-10-15 07:40	0	0.0	0.0	0.0
21-10-15 07:50	0	4.804	0.0	4.808
21-10-15 08:00	0	5.5920000000000005	0.0	2.9080000000000004
21-10-15 08:10	0	0.0	0.0	0.0
21-10-15 08:20	0	0.0	0.0	0.0
21-10-15 08:30	0	0.0	0.0	0.0
21-10-15 08:40	0	0.9880000000000001	0.0	3.0160000000000005
21-10-15 08:50	0	0.0	0.0	0.44400000000000006
21-10-15 09:00	0	0.0	0.0	0.0
21-10-15 09:10	0	0.0	0.0	0.0
21-10-15 09:20	0	0.0	0.0	0.0
21-10-15 09:30	0	0.0	0.0	0.0
21-10-15 09:40	0	14.072	3.464	11.76
21-10-15 09:50	0	17.564	16.852	14.012
21-10-15 10:00	0	17.168	18.791999999999998	21.064
21-10-15 10:10	0	2.4	1.3960000000000001	3.3920000000000003
21-10-15 10:20	0	0.556	0.264	0.5800000000000001
21-10-15 10:30	0	0.152	0.648	1.736
21-10-15 10:40	0	3.6480000000000006	1.1199999999999999	0.384
21-10-15 10:50	0	1.8	0.288	1.348
21-10-15 11:00	0	2.144	0.0	0.41200000000000003
21-10-15 11:10	0	0.04	0.0	0.172
21-10-15 11:20	0	0.772	0.396	2.524
21-10-15 11:30	0	3.2600000000000002	3.6399999999999997	4.716
21-10-15 11:40	0	2.884	0.512	0.0
21-10-15 11:50	0	0.0	0.0	0.0
21-10-15 12:00	0	0.0	0.0	0.0
21-10-15 12:10	0	2.8760000000000003	0.272	0.688
21-10-15 12:20	0	5.180000000000001	1.5959999999999999	6.924000000000001
21-10-15 12:30	0	7.788000000000001	6.304	7.312
21-10-15 12:40	0	3.632	1.5239999999999998	2.908
21-10-15 12:50	0	0.532	0.42800000000000005	0.0
21-10-15 13:00	0	0.23199999999999998	0.288	1.3599999999999999
21-10-15 13:10	0	0.0	0.0	0.0
21-10-15 13:20	0	1.7720000000000002	1.016	0.732
21-10-15 13:30	0	0.716	0.004	1.5320000000000003
21-10-15 13:40	0	0.0	0.0	0.0
21-10-15 13:50	0	0.012	0.0	0.02
21-10-15 14:00	0	5.6	2.2520000000000002	0.372
21-10-15 14:10	0	4.428	0.616	0.04
21-10-15 14:20	0	0.952	0.4	3.564
21-10-15 14:30	0	3.008	0.9	2.0
21-10-15 14:40	0	0.9760000000000002	0.136	0.4800000000000001
21-10-15 14:50	0	4.5600000000000005	3.188	3.4560000000000004
21-10-15 15:00	0	1.416	5.304	2.984
21-10-15 15:10	0	0.0	0.004	0.18
21-10-15 15:20	0	0.0	0.016	0.0
21-10-15 15:30	0	0.0	0.0	0.0
21-10-15 15:40	0	0.0	0.0	0.0
21-10-15 15:50	0	0.23199999999999998	0.244	0.34800000000000003
21-10-15 16:00	0	0.0	0.0	0.0
21-10-15 16:10	0	0.0	0.0	0.0
21-10-15 16:20	0	1.748	0.012	0.06
21-10-15 16:30	0	10.052	1.052	0.68
21-10-15 16:40	0	3.2239999999999993	0.944	0.536
21-10-15 16:50	0	1.1239999999999999	1.152	2.544
21-10-15 17:00	0	0.7360000000000001	4.1080000000000005	3.7119999999999997
21-10-15 17:10	0	0.376	1.14	0.05600000000000001
21-10-15 17:20	0	0.0	0.0	0.0
21-10-15 17:30	0	0.0	0.0	0.0
21-10-15 17:40	0	0.62	0.192	0.04
21-10-15 17:50	0	0.892	0.252	1.22
21-10-15 18:00	0	0.11600000000000002	1.2280000000000002	4.372
21-10-15 18:10	0	0.36	0.076	4.804
21-10-15 18:20	0	0.168	1.4120000000000001	0.064
21-10-15 18:30	0	0.0	0.0	0.0
21-10-15 18:40	0	0.0	0.0	0.0
21-10-15 18:50	0	0.0	0.0	0.0
21-10-15 19:00	0	0.0	0.0	0.0
21-10-15 19:10	0	0.556	0.136	1.284
21-10-15 19:20	0	5.728	6.5120000000000005	7.82
21-10-15 19:30	0	9.056000000000001	10.324000000000002	8.18
21-10-15 19:40	0	10.52	7.676	8.092
21-10-15 19:50	0	0.692	5.812	7.0040000000000004
21-10-15 20:00	0	6.136	3.432	3.7600000000000002
21-10-15 20:10	0	13.956	8.02	1.488
21-10-15 20:20	0	1.092	2.5360000000000005	0.024
21-10-15 20:30	0	0.18	0.0	0.42800000000000005
21-10-15 20:40	0	14.356	0.18	0.476
21-10-15 20:50	0	1.6440000000000001	0.0	0.5960000000000001
21-10-15 21:00	0	0.008	0.036	0.016
21-10-15 21:10	0	8.476	0.1	0.58
21-10-15 21:20	0	2.3440000000000003	0.028000000000000004	0.21600000000000003
21-10-15 21:30	0	0.052000000000000005	0.0	2.9680000000000004
21-10-15 21:40	0	0.012	0.028000000000000004	0.724
21-10-15 21:50	0	1.7600000000000002	0.0	0.08399999999999999
21-10-15 22:00	0	0.0	0.0	0.0
21-10-15 22:10	0	0.0	0.0	0.0
21-10-15 22:20	0	0.0	0.0	0.10400000000000001
21-10-15 22:30	0	0.0	0.0	0.048
21-10-15 22:40	0	0.032	0.04	0.0
21-10-15 22:50	0	0.0	0.0	0.0
21-10-15 23:00	0	0.0	0.0	0.0
21-10-15 23:10	0	0.0	0.23200000000000004	0.908
21-10-15 23:20	0	0.396	0.044	0.048
21-10-15 23:30	0	0.0	0.0	0.736
21-10-15 23:40	0	0.0	0.0	0.032
21-10-15 23:50	0	0.0	0.128	1.208
21-10-16 00:00	0	0.4880000000000001	0.248	9.28
21-10-16 00:10	0	1.936	1.3800000000000001	8.984
21-10-16 00:20	0	1.504	0.44399999999999995	4.648000000000001
21-10-16 00:30	0	1.0799999999999998	0.10400000000000001	6.764
21-10-16 00:40	0	0.44000000000000006	4.164	2.08
21-10-16 00:50	0	2.004	4.364	8.532
21-10-16 01:00	0	4.232	1.1640000000000001	4.7
21-10-16 01:10	0	2.084	1.024	3.652
21-10-16 01:20	0	3.072	1.136	4.016
21-10-16 01:30	0	4.356	2.6399999999999997	9.608
21-10-16 01:40	0	6.316	7.456	5.292
21-10-16 01:50	0	2.652	4.0920000000000005	3.528
21-10-16 02:00	0	1.3760000000000001	0.24	1.636
21-10-16 02:10	0	3.2119999999999997	4.0200000000000005	4.2
21-10-16 02:20	0	3.044	4.0280000000000005	10.516000000000002
21-10-16 02:30	0	0.11200000000000002	0.12	3.132
21-10-16 02:40	0	1.78	7.304	4.116
21-10-16 02:50	0	4.796	6.311999999999999	4.351999999999999
21-10-16 03:00	0	4.1080000000000005	3.944	9.556000000000001
21-10-16 03:10	0	3.88	2.624	5.464
21-10-16 03:20	0	9.164	0.1	7.156000000000001
21-10-16 03:30	0	1.972	0.004	0.876
21-10-16 03:40	0	0.04	0.0	0.04
21-10-16 03:50	0	0.0	0.0	0.0
21-10-16 04:00	0	0.04	0.0	0.124
21-10-16 04:10	0	0.0	0.032	0.0
21-10-16 04:20	0	0.0	0.0	0.0
21-10-16 04:30	0	0.0	0.0	0.0
21-10-16 04:40	0	0.024	0.0	0.004
21-10-16 04:50	0	0.0	0.0	0.0
21-10-16 05:00	0	0.0	0.0	0.0
21-10-16 05:10	0	0.0	0.0	0.016
21-10-16 05:20	0	1.084	0.24	0.196
21-10-16 05:30	0	4.176	0.72	3.992
21-10-16 05:40	0	4.216	0.136	6.772
21-10-16 05:50	0	4.4079999999999995	0.12	5.156000000000001
21-10-16 06:00	0	4.34	1.3599999999999999	4.768
21-10-16 06:10	0	11.572	3.172	5.036
21-10-16 06:20	0	3.232	1.94	3.868
21-10-16 06:30	0	13.228	7.496	7.0920000000000005
21-10-16 06:40	0	8.956	0.76	4.056
21-10-16 06:50	0	21.808	4.756	10.367999999999999
21-10-16 07:00	1	15.784	2.876	7.948
21-10-16 07:10	1	4.836	0.528	5.032
21-10-16 07:20	1	1.2	0.492	0.092
21-10-16 07:30	1	8.076	1.3800000000000001	1.0080000000000002
21-10-16 07:40	1	2.7479999999999998	0.02	0.008
21-10-16 07:50	1	0.0	0.0	0.0
21-10-16 08:00	1	0.0	0.0	0.0
21-10-16 08:10	1	0.0	0.0	0.0
21-10-16 08:20	1	0.0	0.0	0.0
21-10-16 08:30	1	0.0	0.0	0.0
21-10-16 08:40	1	0.0	0.0	0.0
21-10-16 08:50	1	0.0	0.0	0.0
21-10-16 09:00	1	0.0	0.0	0.0
21-10-16 09:10	1	0.0	0.0	0.0
21-10-16 09:20	1	0.0	0.0	0.0
21-10-16 09:30	1	1.6800000000000002	3.4240000000000004	2.016
21-10-16 09:40	1	3.3160000000000003	2.556	7.38
21-10-16 09:50	1	7.784000000000001	4.0840000000000005	7.724000000000001
21-10-16 10:00	1	12.676	10.008	13.088
21-10-16 10:10	1	6.34	3.3560000000000003	9.908000000000001
21-10-16 10:20	1	3.8120000000000003	4.492	6.928
21-10-16 10:30	1	2.62	4.796	8.048
21-10-16 10:40	1	1.8359999999999999	4.032	12.384
21-10-16 10:50	1	1.6960000000000002	0.308	5.8
21-10-16 11:00	1	8.884	6.932	15.320000000000002
21-10-16 11:10	1	8.156	7.404000000000001	9.204
21-10-16 11:20	1	3.016	0.5239999999999999	3.7640000000000002
21-10-16 11:30	1	4.832	2.3200000000000003	2.54
21-10-16 11:40	1	2.216	1.7120000000000002	0.344
21-10-16 11:50	1	5.5600000000000005	0.64	1.2360000000000002
21-10-16 12:00	1	0.42400000000000004	2.2560000000000002	0.712
21-10-16 12:10	1	1.8679999999999999	2.8880000000000003	0.02
21-10-16 12:20	1	0.0	1.8119999999999998	0.092
21-10-16 12:30	1	0.0	0.0	0.0
21-10-16 12:40	1	0.0	0.0	0.0
21-10-16 12:50	1	0.0	0.0	0.0
21-10-16 13:00	1	0.0	0.0	0.0
21-10-16 13:10	1	0.0	0.0	0.0
21-10-16 13:20	1	0.0	0.0	0.0
21-10-16 13:30	1	0.916	1.192	0.4800000000000001
21-10-16 13:40	1	0.0	1.8359999999999999	0.136
21-10-16 13:50	1	0.0	0.74	0.12000000000000002
21-10-16 14:00	1	2.3400000000000003	0.744	6.984
21-10-16 14:10	1	0.0	0.0	0.8720000000000001
21-10-16 14:20	1	0.372	0.004	1.096
21-10-16 14:30	1	0.0	0.024	0.164
21-10-16 14:40	1	0.0	0.0	0.0
21-10-16 14:50	1	0.0	0.0	0.0
21-10-16 15:00	1	0.36	0.012	0.0
21-10-16 15:10	1	0.492	0.0	0.0
21-10-16 15:20	1	10.187999999999999	0.78	3.2840000000000003
21-10-16 15:30	1	1.888	0.10800000000000001	0.20400000000000001
21-10-16 15:40	1	0.024	0.0	0.0
21-10-16 15:50	1	0.0	0.0	0.0
21-10-16 16:00	1	0.012	0.136	1.1640000000000001
21-10-16 16:10	1	0.264	0.016	0.0
21-10-16 16:20	1	0.0	0.0	0.0
21-10-16 16:30	1	0.012	0.0	0.08
21-10-16 16:40	1	0.0	0.0	0.0
21-10-16 16:50	1	0.0	0.0	0.06
21-10-16 17:00	1	0.0	0.0	0.0
21-10-16 17:10	1	0.0	0.0	0.0
21-10-16 17:20	1	0.0	0.0	0.0
21-10-16 17:30	1	0.0	0.0	0.0
21-10-16 17:40	1	0.0	0.0	0.0
21-10-16 17:50	1	0.0	0.0	0.0
21-10-16 18:00	1	0.0	0.0	0.0
21-10-16 18:10	1	0.0	0.0	0.0
21-10-16 18:20	1	1.7919999999999998	0.0	0.008
21-10-16 18:30	1	2.744	0.11200000000000002	0.536
21-10-16 18:40	1	0.004	0.016	0.0
21-10-16 18:50	1	0.0	0.0	0.0
21-10-16 19:00	1	0.0	0.0	0.0
21-10-16 19:10	1	0.0	0.0	0.0
21-10-16 19:20	1	0.004	0.6839999999999999	1.9280000000000002
21-10-16 19:30	1	0.264	1.1	3.044
21-10-16 19:40	1	0.9199999999999999	0.42800000000000005	0.976
21-10-16 19:50	1	0.004	2.508	0.584
21-10-16 20:00	1	0.0	1.6960000000000002	0.8
21-10-16 20:10	1	0.048	0.592	0.9040000000000001
21-10-16 20:20	1	0.236	2.608	0.016
21-10-16 20:30	1	0.0	0.004	0.0
21-10-16 20:40	1	0.708	0.0	0.14400000000000002
21-10-16 20:50	1	2.16	0.552	2.712
21-10-16 21:00	1	0.32	0.032	0.028000000000000004
21-10-16 21:10	1	0.0	0.0	0.0
21-10-16 21:20	1	0.0	0.0	0.0
21-10-16 21:30	1	0.0	0.0	0.0
21-10-16 21:40	1	0.008	0.0	0.12
21-10-16 21:50	1	0.0	0.524	0.78
21-10-16 22:00	1	0.196	2.196	4.672
21-10-16 22:10	1	0.0	0.144	0.0
21-10-16 22:20	1	0.0	0.0	0.0
21-10-16 22:30	1	0.0	0.0	0.0
21-10-16 22:40	1	0.0	0.0	0.0
21-10-16 22:50	1	0.32400000000000007	0.0	0.0
21-10-16 23:00	1	0.0	0.0	0.0
21-10-16 23:10	1	0.0	0.0	0.004
21-10-16 23:20	1	0.092	2.0119999999999996	0.152
21-10-16 23:30	1	0.0	0.22000000000000003	0.608
21-10-16 23:40	1	0.46799999999999997	2.368	1.6280000000000001
21-10-16 23:50	1	0.1	1.1800000000000002	3.9160000000000004
21-10-17 00:00	1	0.028000000000000004	0.0	0.0
21-10-17 00:10	1	0.012	0.20800000000000002	0.004
21-10-17 00:20	1	0.244	2.144	3.7119999999999997
21-10-17 00:30	1	1.068	1.356	1.7840000000000003
21-10-17 00:40	1	0.62	1.096	0.976
21-10-17 00:50	1	0.24	3.5840000000000005	7.868
21-10-17 01:00	1	0.024	1.984	2.7720000000000002
21-10-17 01:10	1	0.016	0.076	2.816
21-10-17 01:20	1	0.0	0.0	4.248
21-10-17 01:30	1	0.388	0.192	0.748
21-10-17 01:40	1	2.68	2.6599999999999997	2.148
21-10-17 01:50	1	6.36	2.3280000000000003	4.5520000000000005
21-10-17 02:00	1	4.18	0.652	5.068
21-10-17 02:10	1	1.1	0.052000000000000005	0.9480000000000001
21-10-17 02:20	1	6.376	0.8320000000000001	1.472
21-10-17 02:30	1	1.828	3.1399999999999997	4.832
21-10-17 02:40	1	2.2039999999999997	3.5519999999999996	3.624
21-10-17 02:50	1	3.664	7.228	2.02
21-10-17 03:00	1	9.116	0.8720000000000001	0.016
21-10-17 03:10	1	1.06	3.508	0.012
21-10-17 03:20	1	0.0	2.2800000000000002	0.388
21-10-17 03:30	1	0.012	2.088	0.524
21-10-17 03:40	1	0.052000000000000005	0.052000000000000005	0.0
21-10-17 03:50	1	0.0	0.06000000000000001	0.8400000000000001
21-10-17 04:00	1	0.02	0.10400000000000001	0.0
21-10-17 04:10	1	1.4600000000000002	2.684	0.048
21-10-17 04:20	1	0.4800000000000001	11.152	2.2560000000000002
21-10-17 04:30	1	0.308	1.8080000000000003	4.5920000000000005
21-10-17 04:40	1	0.8	1.6920000000000002	2.612
21-10-17 04:50	1	2.4400000000000004	0.08	2.772
21-10-17 05:00	1	8.248000000000001	2.8	2.196
21-10-17 05:10	1	9.6	0.6920000000000001	4.872
21-10-17 05:20	1	2.348	0.8	6.368
21-10-17 05:30	1	14.1	4.284000000000001	2.9080000000000004
21-10-17 05:40	1	2.004	0.02	0.156
21-10-17 05:50	1	2.3	0.672	8.336
21-10-17 06:00	1	1.9240000000000002	0.0	5.128
21-10-17 06:10	1	4.18	0.312	3.9120000000000004
21-10-17 06:20	1	4.16	0.064	4.996
21-10-17 06:30	1	0.124	1.284	6.9159999999999995
21-10-17 06:40	1	0.17200000000000001	0.30000000000000004	0.4040000000000001
21-10-17 06:50	1	0.0	0.0	0.0
21-10-17 07:00	2	2.116	0.028000000000000004	0.0
21-10-17 07:10	2	11.184000000000001	6.0200000000000005	3.0160000000000005
21-10-17 07:20	2	3.056	0.312	0.384
21-10-17 07:30	2	14.975999999999999	8.8	2.528
21-10-17 07:40	2	1.2680000000000002	1.716	0.0
21-10-17 07:50	2	1.9120000000000001	0.0	1.528
21-10-17 08:00	2	0.0	0.0	0.0
21-10-17 08:10	2	0.0	0.0	0.072
21-10-17 08:20	2	0.0	0.0	0.0
21-10-17 08:30	2	0.0	0.0	0.0
21-10-17 08:40	2	0.0	0.348	0.252
21-10-17 08:50	2	0.0	0.0	0.0
21-10-17 09:00	2	0.0	0.0	0.0
21-10-17 09:10	2	0.0	0.0	0.0
21-10-17 09:20	2	0.0	0.0	0.0
21-10-17 09:30	2	0.0	0.136	0.076
21-10-17 09:40	2	0.292	0.9560000000000001	1.8519999999999999
21-10-17 09:50	2	3.3880000000000003	4.692	9.692
21-10-17 10:00	2	1.8359999999999999	2.64	5.644
21-10-17 10:10	2	1.268	0.004	2.176
21-10-17 10:20	2	0.148	0.0	0.36
21-10-17 10:30	2	0.5	2.304	0.636
21-10-17 10:40	2	2.444	2.472	1.38
21-10-17 10:50	2	4.792	2.3600000000000003	0.13599999999999998
21-10-17 11:00	2	8.02	4.164	1.668
21-10-17 11:10	2	12.756	2.8560000000000003	1.48
21-10-17 11:20	2	1.6400000000000001	0.8880000000000001	0.008
21-10-17 11:30	2	13.047999999999998	1.7600000000000002	0.22400000000000003
21-10-17 11:40	2	17.712	7.5920000000000005	6.128
21-10-17 11:50	2	7.636	2.516	3.6719999999999997
21-10-17 12:00	2	1.004	1.6800000000000002	1.968
21-10-17 12:10	2	13.779999999999998	0.484	5.0200000000000005
21-10-17 12:20	2	0.0	0.0	0.11599999999999999
21-10-17 12:30	2	0.724	0.0	0.0
21-10-17 12:40	2	0.0	0.0	0.0
21-10-17 12:50	2	0.0	0.0	0.0
21-10-17 13:00	2	0.0	0.0	0.0
21-10-17 13:10	2	0.0	0.0	0.0
21-10-17 13:20	2	0.0	0.0	0.0
21-10-17 13:30	2	0.044	0.0	0.496
21-10-17 13:40	2	0.036	0.004	0.0
21-10-17 13:50	2	0.0	0.192	0.0
21-10-17 14:00	2	0.41600000000000004	0.11200000000000002	1.192
21-10-17 14:10	2	0.45200000000000007	1.7760000000000002	0.0
21-10-17 14:20	2	0.068	0.0	4.8
21-10-17 14:30	2	0.608	1.732	2.052
21-10-17 14:40	2	0.0	0.148	0.0
21-10-17 14:50	2	0.0	0.0	0.0
21-10-17 15:00	2	0.0	0.0	0.0
21-10-17 15:10	2	4.04	0.004	0.11200000000000002
21-10-17 15:20	2	4.308	4.212000000000001	0.26
21-10-17 15:30	2	2.164	3.6120000000000005	0.048
21-10-17 15:40	2	3.0	0.528	0.028000000000000004
21-10-17 15:50	2	1.52	6.668000000000001	0.248
21-10-17 16:00	2	7.204000000000001	1.3960000000000001	0.016
21-10-17 16:10	2	1.98	0.064	0.0
21-10-17 16:20	2	1.0	0.0	0.556
21-10-17 16:30	2	0.016	0.0	0.0
21-10-17 16:40	2	0.0	0.0	0.0
21-10-17 16:50	2	0.0	0.0	0.0
21-10-17 17:00	2	0.0	0.0	0.0
21-10-17 17:10	2	0.0	0.0	0.0
21-10-17 17:20	2	0.0	0.0	0.0
21-10-17 17:30	2	0.0	0.0	0.0
21-10-17 17:40	2	0.08	0.0	0.08399999999999999
21-10-17 17:50	2	0.064	0.0	0.264
21-10-17 18:00	2	0.0	0.0	0.0
21-10-17 18:10	2	0.0	0.0	0.0
21-10-17 18:20	2	0.0	0.0	0.0
21-10-17 18:30	2	0.0	0.0	0.0
21-10-17 18:40	2	0.0	0.0	0.0
21-10-17 18:50	2	0.0	0.0	0.0
21-10-17 19:00	2	0.0	0.0	0.0
21-10-17 19:10	2	0.0	0.0	0.0
21-10-17 19:20	2	0.0	0.0	0.0
21-10-17 19:30	2	0.092	0.0	0.016
21-10-17 19:40	2	0.036	0.004	0.048
21-10-17 19:50	2	0.164	0.12	0.21600000000000003
21-10-17 20:00	2	0.0	0.0	0.0
21-10-17 20:10	2	0.0	0.0	0.0
21-10-17 20:20	2	0.02	1.904	0.0
21-10-17 20:30	2	0.656	0.976	0.06
21-10-17 20:40	2	1.056	1.504	1.732
21-10-17 20:50	2	2.0	2.488	2.428
21-10-17 21:00	2	1.008	0.06	0.144
21-10-17 21:10	2	0.0	0.11200000000000002	0.10800000000000001
21-10-17 21:20	2	0.508	0.42800000000000005	7.036
21-10-17 21:30	2	0.04	1.264	3.7520000000000002
21-10-17 21:40	2	0.072	0.012	0.9720000000000001
21-10-17 21:50	2	0.0	0.008	0.0
21-10-17 22:00	2	0.20400000000000001	0.7	1.9600000000000002
21-10-17 22:10	2	1.7920000000000003	0.8960000000000001	0.368
21-10-17 22:20	2	0.9960000000000001	0.86	0.8960000000000001
21-10-17 22:30	2	5.452	2.096	0.404
21-10-17 22:40	2	1.9560000000000002	3.136	0.144
21-10-17 22:50	2	0.02	1.392	0.0
21-10-17 23:00	2	0.068	0.032	1.4280000000000002
21-10-17 23:10	2	0.0	1.076	0.8280000000000001
21-10-17 23:20	2	0.21600000000000003	0.0	1.9799999999999998
21-10-17 23:30	2	0.0	1.064	0.048
21-10-17 23:40	2	0.076	0.788	0.024
21-10-17 23:50	2	0.0	0.0	0.0
21-10-18 00:00	2	0.5640000000000001	2.624	0.0
21-10-18 00:10	2	9.956	8.408000000000001	3.04
21-10-18 00:20	2	5.836	3.944	6.308000000000001
21-10-18 00:30	2	0.08	2.94	3.092
21-10-18 00:40	2	2.5599999999999996	5.608	4.632
21-10-18 00:50	2	0.11200000000000002	0.8280000000000001	5.1
21-10-18 01:00	2	0.168	0.9959999999999999	2.368
21-10-18 01:10	2	0.932	1.516	1.2280000000000002
21-10-18 01:20	2	0.008	1.5	3.7120000000000006
21-10-18 01:30	2	0.004	0.0	0.012
21-10-18 01:40	2	2.0599999999999996	0.0	5.0840000000000005
21-10-18 01:50	2	0.016	0.608	3.928
21-10-18 02:00	2	1.556	1.228	3.6399999999999997
21-10-18 02:10	2	0.256	2.632	1.6640000000000001
21-10-18 02:20	2	0.032	4.172000000000001	1.248
21-10-18 02:30	2	0.024	2.18	0.02
21-10-18 02:40	2	0.0	0.036	0.0
21-10-18 02:50	2	0.0	0.0	0.004
21-10-18 03:00	2	0.008	0.036	0.10400000000000001
21-10-18 03:10	2	0.008	0.56	2.38
21-10-18 03:20	2	4.572	4.88	2.524
21-10-18 03:30	2	3.056	1.6600000000000001	3.96
21-10-18 03:40	2	4.2	8.084	2.2840000000000003
21-10-18 03:50	2	2.436	0.28	4.279999999999999
21-10-18 04:00	2	0.064	9.892	3.532
21-10-18 04:10	2	4.224	6.948	3.504
21-10-18 04:20	2	0.62	1.548	0.22000000000000003
21-10-18 04:30	2	8.808	1.616	4.996
21-10-18 04:40	2	5.252	0.20800000000000002	5.596
21-10-18 04:50	2	6.040000000000001	0.41600000000000004	6.288
21-10-18 05:00	2	3.5314285714285716	3.3542857142857145	3.9257142857142857
21-10-18 05:10	2	not_recorded	not_recorded	not_recorded
21-10-18 05:20	2	0.0	0.0	5.937777777777778
21-10-18 05:30	2	2.6571428571428575	0.18857142857142858	3.1714285714285713
21-10-18 05:40	2	not_recorded	not_recorded	not_recorded
21-10-18 05:50	2	0.1688888888888889	0.008888888888888889	6.48
21-10-18 06:00	2	0.036	0.528	2.144
21-10-18 06:10	2	0.0	0.128	0.21200000000000002
21-10-18 06:20	2	3.444	0.86	0.4
21-10-18 06:30	2	0.4	0.6519999999999999	0.292
21-10-18 06:40	2	5.384	4.644	0.6719999999999999
21-10-18 06:50	2	4.604	5.072	1.8880000000000003
21-10-18 07:00	3	11.212	4.896	3.816
21-10-18 07:10	3	8.584	4.284000000000001	1.06
21-10-18 07:20	3	0.852	0.20800000000000002	0.02
21-10-18 07:30	3	0.088	0.044	0.0
21-10-18 07:40	3	0.0	0.0	0.0
21-10-18 07:50	3	0.004	0.0	0.02
21-10-18 08:00	3	0.0	0.0	0.0
21-10-18 08:10	3	0.0	0.0	0.0
21-10-18 08:20	3	0.0	0.0	0.0
21-10-18 08:30	3	0.0	0.0	0.0
21-10-18 08:40	3	0.0	0.3	0.0
21-10-18 08:50	3	0.0	0.0	0.0
21-10-18 09:00	3	0.0	0.0	0.0
21-10-18 09:10	3	0.0	0.0	0.0
21-10-18 09:20	3	0.0	0.0	0.0
21-10-18 09:30	3	0.0	0.0	0.0
21-10-18 09:40	3	1.172	2.2920000000000003	0.5680000000000001
21-10-18 09:50	3	2.468	0.776	3.06
21-10-18 10:00	3	0.12	1.0514285714285714	2.5942857142857143
21-10-18 10:10	3	not_recorded	not_recorded	not_recorded
21-10-18 10:20	3	0.0	0.0	0.0
21-10-18 10:30	3	0.0	0.0	0.0
21-10-18 10:40	3	not_recorded	not_recorded	not_recorded
21-10-18 10:50	3	0.8222222222222223	1.0222222222222224	0.013333333333333332
21-10-18 11:00	3	0.42800000000000005	0.048	0.0
21-10-18 11:10	3	0.016	0.0	0.0
21-10-18 11:20	3	1.6199999999999999	0.364	2.02
21-10-18 11:30	3	3.036	3.896	1.748
21-10-18 11:40	3	8.196000000000002	4.0280000000000005	0.9400000000000001
21-10-18 11:50	3	3.08	0.0	0.36
21-10-18 12:00	3	0.01	0.0	1.98
21-10-18 12:10	3	2.248	0.188	3.5799999999999996
21-10-18 12:20	3	0.0	0.0	0.0
21-10-18 12:30	3	0.0	0.0	0.0
21-10-18 12:40	3	0.0	0.0	0.0
21-10-18 12:50	3	0.032	0.34	1.916
21-10-18 13:00	3	0.0	0.0	0.0
21-10-18 13:10	3	0.0	0.0	2.1079999999999997
21-10-18 13:20	3	0.0	0.0	0.0
21-10-18 13:30	3	0.0	0.0	0.0
21-10-18 13:40	3	not_recorded	not_recorded	not_recorded
21-10-18 13:50	3	0.0	0.0	0.0
21-10-18 14:00	3	5.448	0.44800000000000006	0.048
21-10-18 14:10	3	0.0	0.0	0.0
21-10-18 14:20	3	0.0	0.0	0.0
21-10-18 14:30	3	0.0	0.0	0.0
21-10-18 14:40	3	3.12	0.6679999999999999	0.364
21-10-18 14:50	3	6.94	3.6000000000000005	4.16
21-10-18 15:00	3	0.28	2.3200000000000003	0.16
21-10-18 15:10	3	0.0	0.048	0.27599999999999997
21-10-18 15:20	3	0.0	0.0	0.0
21-10-18 15:30	3	0.0	0.0	0.0
21-10-18 15:40	3	not_recorded	0.0	0.0
21-10-18 15:50	3	0.0	0.0	0.0
21-10-18 16:00	3	0.0	0.0	0.0
21-10-18 16:10	3	not_recorded	not_recorded	not_recorded
21-10-18 16:20	3	0.36000000000000004	0.5555555555555556	0.022222222222222223
21-10-18 16:30	3	4.04	1.492	0.136
21-10-18 16:40	3	0.11600000000000002	1.98	0.0
21-10-18 16:50	3	0.04	1.7400000000000002	0.0
21-10-18 17:00	3	0.0	0.0	0.04
21-10-18 17:10	3	0.0	0.0	0.43200000000000005
21-10-18 17:20	3	0.0	0.0	0.0
21-10-18 17:30	3	0.0	0.0	0.0
21-10-18 17:40	3	0.0	0.0	0.0
21-10-18 17:50	3	0.0	0.0	0.0
21-10-18 18:00	3	0.0	0.0	0.0
21-10-18 18:10	3	not_recorded	not_recorded	not_recorded
21-10-18 18:20	3	0.0	0.08	0.0
21-10-18 18:30	3	0.0	0.0	0.0
21-10-18 18:40	3	0.0	0.0	0.0
21-10-18 18:50	3	0.0	0.0	0.0
21-10-18 19:00	3	0.0	0.0	0.0
21-10-18 19:10	3	0.0	0.0	0.0
21-10-18 19:20	3	0.0	0.0	0.0
21-10-18 19:30	3	0.0	0.0	0.0
21-10-18 19:40	3	0.0	0.0	0.0
21-10-18 19:50	3	0.0	0.0	0.0
21-10-18 20:00	3	0.0	0.0	0.0
21-10-18 20:10	3	not_recorded	not_recorded	not_recorded
21-10-18 20:20	3	0.0	0.0	0.0
21-10-18 20:30	3	4.36	3.568	1.816
21-10-18 20:40	3	6.256	6.128	4.516
21-10-18 20:50	3	0.0	0.0	0.3
21-10-18 21:00	3	0.0	0.0	0.0
21-10-18 21:10	3	0.0	0.0	0.0
21-10-18 21:20	3	0.0	0.0	0.0
21-10-18 21:30	3	0.0	0.0	0.0
21-10-18 21:40	3	not_recorded	not_recorded	not_recorded
21-10-18 21:50	3	0.0	0.0	0.0
21-10-18 22:00	3	1.176	1.06	0.012
21-10-18 22:10	3	0.124	0.0	0.22400000000000003
21-10-18 22:20	3	0.0	0.0	0.3
21-10-18 22:30	3	0.8400000000000001	0.0	0.86
21-10-18 22:40	3	0.0	1.5400000000000003	1.456
21-10-18 22:50	3	0.0	0.0	1.2
21-10-18 23:00	3	0.0	0.0	0.0
21-10-18 23:10	3	0.0	0.0	0.0
21-10-18 23:20	3	2.684	0.4640000000000001	1.5
21-10-18 23:30	3	5.6971428571428575	2.657142857142857	1.497142857142857
21-10-18 23:40	3	not_recorded	not_recorded	not_recorded
21-10-18 23:50	3	0.9688888888888888	2.8222222222222224	6.146666666666667
21-10-19 00:00	3	0.064	0.18	3.2920000000000003
21-10-19 00:10	3	0.0	0.0	0.26399999999999996
21-10-19 00:20	3	0.0	0.0	2.72
21-10-19 00:30	3	4.38	3.11	0.12
21-10-19 00:40	3	1.308	1.168	1.1800000000000002
21-10-19 00:50	3	0.46799999999999997	1.356	0.688
21-10-19 01:00	3	0.022857142857142857	0.14857142857142858	0.33714285714285713
21-10-19 01:10	3	not_recorded	not_recorded	not_recorded
21-10-19 01:20	3	0.013333333333333332	0.0	1.2000000000000002
21-10-19 01:30	3	1.448	3.66	1.972
21-10-19 01:40	3	1.844	0.0	0.1
21-10-19 01:50	3	0.02	0.0	0.1
21-10-19 02:00	3	0.0	0.0	0.0
21-10-19 02:10	3	0.0	0.384	0.0
21-10-19 02:20	3	0.0	0.0	0.0
21-10-19 02:30	3	0.0	0.68	0.5142857142857143
21-10-19 02:40	3	not_recorded	not_recorded	not_recorded
21-10-19 02:50	3	0.38222222222222224	0.8088888888888889	3.1199999999999997
21-10-19 03:00	3	0.348	0.4640000000000001	4.676
21-10-19 03:10	3	3.2960000000000003	3.2119999999999997	3.6800000000000006
21-10-19 03:20	3	0.24	0.1	0.52
21-10-19 03:30	3	0.0	0.0	3.08
21-10-19 03:40	3	0.556	1.0799999999999998	1.6320000000000001
21-10-19 03:50	3	7.148000000000001	8.436	6.128
21-10-19 04:00	3	5.525714285714286	4.011428571428572	3.382857142857143
21-10-19 04:10	3	not_recorded	not_recorded	not_recorded
21-10-19 04:20	3	5.52	5.586666666666667	9.186666666666667
21-10-19 04:30	3	3.0800000000000005	0.736	0.56
21-10-19 04:40	3	7.376	3.932	4.12
21-10-19 04:50	3	0.02	0.0	16.66
21-10-19 05:00	3	1.82	0.79	0.25
21-10-19 05:10	3	0.004	0.036	1.084
21-10-19 05:20	3	2.504	0.836	5.068
21-10-19 05:30	3	0.005714285714285714	2.1371428571428575	3.7142857142857144
21-10-19 05:40	3	not_recorded	not_recorded	not_recorded
21-10-19 05:50	3	0.0	0.0	0.0
21-10-19 06:00	3	0.0	0.04	0.024
21-10-19 06:10	3	0.0	2.348	1.116
21-10-19 06:20	3	0.34	0.0	3.58
21-10-19 06:30	3	not_recorded	not_recorded	not_recorded
21-10-19 06:40	3	not_recorded	not_recorded	not_recorded
21-10-19 06:50	3	0.0	0.0	0.0
21-10-19 07:00	4	4.523999999999999	3.968	6.836
21-10-19 07:10	4	0.788	0.016	0.564
21-10-19 07:20	4	0.0	0.0	0.0
21-10-19 07:30	4	0.0	0.0	0.0
21-10-19 07:40	4	0.26	1.864	0.592
21-10-19 07:50	4	0.288	0.0	0.0
21-10-19 08:00	4	0.0	0.0	0.0
21-10-19 08:10	4	not_recorded	not_recorded	not_recorded
21-10-19 08:20	4	not_recorded	not_recorded	not_recorded
21-10-19 08:30	4	0.0	0.0	0.0
21-10-19 08:40	4	0.0	0.0	0.588
21-10-19 08:50	4	0.0	0.0	0.0
21-10-19 09:00	4	0.0	0.0	0.0
21-10-19 09:10	4	not_recorded	not_recorded	not_recorded
21-10-19 09:20	4	not_recorded	not_recorded	not_recorded
21-10-19 09:30	4	13.8	5.54	14.11
21-10-19 09:40	4	10.148	4.112	9.408000000000001
21-10-19 09:50	4	0.22	0.0	0.0
21-10-19 10:00	4	not_recorded	not_recorded	not_recorded
21-10-19 10:10	4	not_recorded	not_recorded	not_recorded
21-10-19 10:20	4	3.8133333333333335	1.0933333333333333	2.7955555555555556
21-10-19 10:30	4	1.464	0.044	4.432
21-10-19 10:40	4	0.004	0.064	0.868
21-10-19 10:50	4	0.64	0.0	0.0
21-10-19 11:00	4	not_recorded	not_recorded	not_recorded
21-10-19 11:10	4	not_recorded	not_recorded	not_recorded
21-10-19 11:20	4	7.497777777777778	5.271111111111111	1.3155555555555556
21-10-19 11:30	4	1.2479999999999998	0.052000000000000005	0.164
21-10-19 11:40	4	5.384	1.1280000000000001	1.7559999999999998
21-10-19 11:50	4	8.92	0.0	4.82
21-10-19 12:00	4	not_recorded	not_recorded	not_recorded
21-10-19 12:10	4	not_recorded	not_recorded	not_recorded
21-10-19 12:20	4	0.0	0.0	0.0
21-10-19 12:30	4	0.004	0.0	0.0
21-10-19 12:40	4	0.0	0.0	0.0
21-10-19 12:50	4	0.0	0.0	0.0
21-10-19 13:00	4	0.0	not_recorded	0.0
21-10-19 13:10	4	0.0	not_recorded	0.0
21-10-19 13:20	4	0.0	0.0	0.0
21-10-19 13:30	4	0.0	0.0	0.0
21-10-19 13:40	4	0.0	0.0	0.0
21-10-19 13:50	4	0.0	0.0	0.0
21-10-19 14:00	4	0.0	0.0	0.0
21-10-19 14:10	4	0.0	0.0	0.0
21-10-19 14:20	4	0.43600000000000005	0.0	0.9279999999999999
21-10-19 14:30	4	3.808	0.836	6.388
21-10-19 14:40	4	1.272	0.384	3.78
21-10-19 14:50	4	2.66	0.0	0.0
21-10-19 15:00	4	not_recorded	not_recorded	not_recorded
21-10-19 15:10	4	not_recorded	not_recorded	not_recorded
21-10-19 15:20	4	0.17333333333333334	0.008888888888888889	0.0
21-10-19 15:30	4	1.3920000000000001	1.056	0.0
21-10-19 15:40	4	0.592	0.9800000000000001	0.008
21-10-19 15:50	4	0.0	0.0	0.0
21-10-19 16:00	4	not_recorded	not_recorded	not_recorded
21-10-19 16:10	4	not_recorded	not_recorded	not_recorded
21-10-19 16:20	4	0.0	0.0	0.0
21-10-19 16:30	4	0.0	0.0	0.0
21-10-19 16:40	4	0.0	0.0	0.0
21-10-19 16:50	4	0.0	0.0	0.0
21-10-19 17:00	4	not_recorded	not_recorded	not_recorded
21-10-19 17:10	4	not_recorded	not_recorded	not_recorded
21-10-19 17:20	4	not_recorded	not_recorded	not_recorded
21-10-19 17:30	4	0.13	0.0	0.6
21-10-19 17:40	4	3.432	0.02	0.268
21-10-19 17:50	4	6.144	1.0959999999999999	0.036000000000000004
21-10-19 18:00	4	7.782857142857142	1.862857142857143	0.84
21-10-19 18:10	4	not_recorded	not_recorded	not_recorded
21-10-19 18:20	4	not_recorded	not_recorded	not_recorded
21-10-19 18:30	4	0.0	0.0	0.29
21-10-19 18:40	4	0.008	0.0	0.0
21-10-19 18:50	4	0.0	0.0	0.0
21-10-19 19:00	4	0.0	0.0	0.0
21-10-19 19:10	4	not_recorded	not_recorded	not_recorded
21-10-19 19:20	4	not_recorded	not_recorded	not_recorded
21-10-19 19:30	4	not_recorded	2.24	2.58
21-10-19 19:40	4	not_recorded	0.4680000000000001	0.0
21-10-19 19:50	4	0.0044444444444444444	2.836	1.376
21-10-19 20:00	4	0.7485714285714286	1.9885714285714287	0.011428571428571429
21-10-19 20:10	4	not_recorded	not_recorded	not_recorded
21-10-19 20:20	4	not_recorded	not_recorded	not_recorded
21-10-19 20:30	4	not_recorded	not_recorded	not_recorded
21-10-19 20:40	4	not_recorded	not_recorded	not_recorded
21-10-19 20:50	4	2.1155555555555554	3.155555555555556	0.48444444444444446
21-10-19 21:00	4	3.6079999999999997	1.7720000000000002	2.3360000000000003
21-10-19 21:10	4	0.868	0.044	0.0
21-10-19 21:20	4	0.0	0.08	0.06
21-10-19 21:30	4	not_recorded	not_recorded	not_recorded
21-10-19 21:40	4	not_recorded	not_recorded	not_recorded
21-10-19 21:50	4	not_recorded	not_recorded	not_recorded
21-10-19 22:00	4	0.37	8.93	2.36
21-10-19 22:10	4	1.7880000000000003	2.8280000000000003	5.548
21-10-19 22:20	4	0.0	0.0	0.0
21-10-19 22:30	4	8.040000000000001	2.2742857142857145	1.3542857142857143
21-10-19 22:40	4	not_recorded	not_recorded	not_recorded
21-10-19 22:50	4	not_recorded	not_recorded	not_recorded
21-10-19 23:00	4	not_recorded	not_recorded	not_recorded
21-10-19 23:10	4	not_recorded	not_recorded	not_recorded
21-10-19 23:20	4	0.0	2.5644444444444447	0.017777777777777778
21-10-19 23:30	4	0.648	2.676	3.8560000000000003
21-10-19 23:40	4	2.2840000000000003	1.076	1.4080000000000001
21-10-19 23:50	4	0.74	2.86	3.3200000000000003
21-10-20 00:00	4	not_recorded	not_recorded	not_recorded
21-10-20 00:10	4	not_recorded	not_recorded	not_recorded
21-10-20 00:20	4	not_recorded	not_recorded	not_recorded
21-10-20 00:30	4	not_recorded	not_recorded	not_recorded
21-10-20 00:40	4	not_recorded	not_recorded	not_recorded
21-10-20 00:50	4	3.4222222222222225	7.737777777777778	11.546666666666667
21-10-20 01:00	4	6.183999999999999	6.5760000000000005	8.148
21-10-20 01:10	4	0.316	8.516	5.072000000000001
21-10-20 01:20	4	0.64	6.36	2.8800000000000003
21-10-20 01:30	4	not_recorded	not_recorded	not_recorded
21-10-20 01:40	4	not_recorded	not_recorded	not_recorded
21-10-20 01:50	4	not_recorded	not_recorded	not_recorded
21-10-20 02:00	4	not_recorded	not_recorded	not_recorded
21-10-20 02:10	4	not_recorded	not_recorded	not_recorded
21-10-20 02:20	4	2.008888888888889	3.395555555555555	2.528888888888889
21-10-20 02:30	4	0.08399999999999999	3.472	12.516
21-10-20 02:40	4	1.988	0.6880000000000001	5.596
21-10-20 02:50	4	0.26	0.0	0.0
21-10-20 03:00	4	not_recorded	not_recorded	not_recorded
21-10-20 03:10	4	not_recorded	not_recorded	not_recorded
21-10-20 03:20	4	not_recorded	not_recorded	not_recorded
21-10-20 03:30	4	not_recorded	not_recorded	not_recorded
21-10-20 03:40	4	not_recorded	not_recorded	not_recorded
21-10-20 03:50	4	3.6400000000000006	3.4711111111111115	3.533333333333333
21-10-20 04:00	4	5.0600000000000005	5.16	1.284
21-10-20 04:10	4	1.108	8.58	0.64
21-10-20 04:20	4	17.52	8.66	0.08
21-10-20 04:30	4	not_recorded	not_recorded	not_recorded
21-10-20 04:40	4	not_recorded	not_recorded	not_recorded
21-10-20 04:50	4	not_recorded	not_recorded	not_recorded
21-10-20 05:00	4	not_recorded	not_recorded	not_recorded
21-10-20 05:10	4	not_recorded	not_recorded	not_recorded
21-10-20 05:20	4	2.2355555555555555	1.413333333333333	1.4266666666666667
21-10-20 05:30	4	0.0	1.4200000000000002	2.7640000000000002
21-10-20 05:40	4	2.8840000000000003	1.3960000000000001	5.256
21-10-20 05:50	4	0.0	0.0	3.8000000000000003
21-10-20 06:00	4	not_recorded	not_recorded	not_recorded
21-10-20 06:10	4	not_recorded	not_recorded	not_recorded
21-10-20 06:20	4	not_recorded	not_recorded	not_recorded
21-10-20 06:30	4	not_recorded	not_recorded	not_recorded
21-10-20 06:40	4	not_recorded	not_recorded	not_recorded
21-10-20 06:50	4	not_recorded	not_recorded	not_recorded
21-10-20 07:00	5	0.84	1.94	3.2199999999999998
21-10-20 07:10	5	0.0	0.0	0.048
21-10-20 07:20	5	0.0	0.0	0.0
21-10-20 07:30	5	0.0	0.0	0.0
21-10-20 07:40	5	not_recorded	not_recorded	not_recorded
21-10-20 07:50	5	not_recorded	not_recorded	not_recorded
21-10-20 08:00	5	not_recorded	not_recorded	not_recorded
21-10-20 08:10	5	not_recorded	not_recorded	not_recorded
21-10-20 08:20	5	not_recorded	not_recorded	not_recorded
21-10-20 08:30	5	not_recorded	not_recorded	not_recorded
21-10-20 08:40	5	not_recorded	not_recorded	not_recorded
21-10-20 08:50	5	not_recorded	not_recorded	not_recorded
21-10-20 09:00	5	0.0	0.0	0.0
21-10-20 09:10	5	0.0	0.0	0.0
21-10-20 09:20	5	0.0	0.0	0.0
21-10-20 09:30	5	not_recorded	0.0	0.0
21-10-20 09:40	5	not_recorded	not_recorded	not_recorded
21-10-20 09:50	5	not_recorded	not_recorded	not_recorded
21-10-20 10:00	5	not_recorded	not_recorded	not_recorded
21-10-20 10:10	5	not_recorded	not_recorded	not_recorded
21-10-20 10:20	5	not_recorded	not_recorded	not_recorded
21-10-20 10:30	5	not_recorded	not_recorded	not_recorded
21-10-20 10:40	5	not_recorded	not_recorded	not_recorded
21-10-20 10:50	5	not_recorded	not_recorded	not_recorded
21-10-20 11:00	5	not_recorded	not_recorded	not_recorded
21-10-20 11:10	5	not_recorded	not_recorded	not_recorded
21-10-20 11:20	5	1.7022222222222223	0.568888888888889	0.7600000000000001
21-10-20 11:30	5	0.628	0.768	2.112
21-10-20 11:40	5	0.008	0.0	0.02
21-10-20 11:50	5	0.0	0.0	0.0
21-10-20 12:00	5	not_recorded	not_recorded	not_recorded
21-10-20 12:10	5	not_recorded	not_recorded	not_recorded
21-10-20 12:20	5	not_recorded	not_recorded	not_recorded
21-10-20 12:30	5	not_recorded	not_recorded	not_recorded
21-10-20 12:40	5	not_recorded	not_recorded	not_recorded
21-10-20 12:50	5	not_recorded	not_recorded	not_recorded
21-10-20 13:00	5	not_recorded	not_recorded	not_recorded
21-10-20 13:10	5	not_recorded	not_recorded	not_recorded
21-10-20 13:20	5	not_recorded	not_recorded	not_recorded
21-10-20 13:30	5	not_recorded	not_recorded	not_recorded
21-10-20 13:40	5	not_recorded	not_recorded	not_recorded
21-10-20 13:50	5	0.0	0.0	0.0
21-10-20 14:00	5	0.0	0.0	0.0
21-10-20 14:10	5	0.0	0.0	0.0
21-10-20 14:20	5	0.0	0.0	0.0
21-10-20 14:30	5	not_recorded	not_recorded	not_recorded
21-10-20 14:40	5	not_recorded	not_recorded	not_recorded
21-10-20 14:50	5	not_recorded	not_recorded	not_recorded
21-10-20 15:00	5	not_recorded	not_recorded	not_recorded
21-10-20 15:10	5	not_recorded	not_recorded	not_recorded
21-10-20 15:20	5	not_recorded	not_recorded	not_recorded
21-10-20 15:30	5	not_recorded	not_recorded	not_recorded
21-10-20 15:40	5	not_recorded	not_recorded	not_recorded
21-10-20 15:50	5	not_recorded	not_recorded	not_recorded
21-10-20 16:00	5	not_recorded	not_recorded	not_recorded
21-10-20 16:10	5	not_recorded	not_recorded	not_recorded
21-10-20 16:20	5	not_recorded	not_recorded	not_recorded
21-10-20 16:30	5	0.0	0.0	0.0
21-10-20 16:40	5	0.0	0.0	0.0
21-10-20 16:50	5	0.0	0.0	0.0
21-10-20 17:00	5	0.0	0.0	0.0
21-10-20 17:10	5	not_recorded	not_recorded	not_recorded
21-10-20 17:20	5	not_recorded	not_recorded	not_recorded
21-10-20 17:30	5	not_recorded	not_recorded	not_recorded
21-10-20 17:40	5	not_recorded	not_recorded	not_recorded
21-10-20 17:50	5	not_recorded	not_recorded	not_recorded
21-10-20 18:00	5	not_recorded	not_recorded	not_recorded
21-10-20 18:10	5	not_recorded	not_recorded	not_recorded
21-10-20 18:20	5	not_recorded	not_recorded	not_recorded
21-10-20 18:30	5	not_recorded	not_recorded	not_recorded
21-10-20 18:40	5	not_recorded	not_recorded	not_recorded
21-10-20 18:50	5	not_recorded	not_recorded	not_recorded
21-10-20 19:00	5	not_recorded	not_recorded	not_recorded
21-10-20 19:10	5	not_recorded	not_recorded	not_recorded
21-10-20 19:20	5	not_recorded	not_recorded	not_recorded
21-10-20 19:30	5	not_recorded	not_recorded	not_recorded
21-10-20 19:40	5	not_recorded	not_recorded	not_recorded
21-10-20 19:50	5	4.497777777777778	0.026666666666666665	0.1511111111111111
21-10-20 20:00	5	4.544	0.05600000000000001	0.8400000000000001
21-10-20 20:10	5	0.14	0.0	0.024
21-10-20 20:20	5	0.0	0.0	0.0
21-10-20 20:30	5	not_recorded	not_recorded	not_recorded
21-10-20 20:40	5	not_recorded	not_recorded	not_recorded
21-10-20 20:50	5	not_recorded	not_recorded	not_recorded
21-10-20 21:00	5	not_recorded	not_recorded	not_recorded
21-10-20 21:10	5	not_recorded	not_recorded	not_recorded
21-10-20 21:20	5	not_recorded	not_recorded	not_recorded
21-10-20 21:30	5	not_recorded	not_recorded	not_recorded
21-10-20 21:40	5	not_recorded	not_recorded	not_recorded
21-10-20 21:50	5	not_recorded	not_recorded	not_recorded
21-10-20 22:00	5	not_recorded	not_recorded	not_recorded
21-10-20 22:10	5	not_recorded	not_recorded	not_recorded
21-10-20 22:20	5	not_recorded	not_recorded	not_recorded
21-10-20 22:30	5	not_recorded	not_recorded	not_recorded
21-10-20 22:40	5	not_recorded	not_recorded	not_recorded
21-10-20 22:50	5	not_recorded	not_recorded	not_recorded
21-10-20 23:00	5	not_recorded	not_recorded	not_recorded
21-10-20 23:10	5	not_recorded	not_recorded	not_recorded
21-10-20 23:20	5	0.031111111111111114	0.3466666666666667	0.0
21-10-20 23:30	5	0.9480000000000001	3.972	1.06
21-10-20 23:40	5	10.28	3.3600000000000003	5.728
21-10-20 23:50	5	6.112	4.632	2.1079999999999997
21-10-21 00:00	5	12.611428571428572	1.342857142857143	2.628571428571429
21-10-21 00:10	5	not_recorded	not_recorded	not_recorded
21-10-21 00:20	5	not_recorded	not_recorded	not_recorded
21-10-21 00:30	5	not_recorded	not_recorded	not_recorded
21-10-21 00:40	5	not_recorded	not_recorded	not_recorded
21-10-21 00:50	5	not_recorded	not_recorded	not_recorded
21-10-21 01:00	5	not_recorded	not_recorded	not_recorded
21-10-21 01:10	5	not_recorded	not_recorded	not_recorded
21-10-21 01:20	5	not_recorded	not_recorded	not_recorded
21-10-21 01:30	5	not_recorded	not_recorded	not_recorded
21-10-21 01:40	5	not_recorded	not_recorded	not_recorded
21-10-21 01:50	5	not_recorded	not_recorded	not_recorded
21-10-21 02:00	5	not_recorded	not_recorded	not_recorded
21-10-21 02:10	5	not_recorded	not_recorded	not_recorded
21-10-21 02:20	5	not_recorded	not_recorded	not_recorded
21-10-21 02:30	5	not_recorded	not_recorded	not_recorded
21-10-21 02:40	5	not_recorded	not_recorded	not_recorded
21-10-21 02:50	5	not_recorded	not_recorded	not_recorded
21-10-21 03:00	5	not_recorded	not_recorded	not_recorded
21-10-21 03:10	5	not_recorded	not_recorded	not_recorded
21-10-21 03:20	5	not_recorded	not_recorded	not_recorded
21-10-21 03:30	5	not_recorded	not_recorded	not_recorded
21-10-21 03:40	5	not_recorded	not_recorded	not_recorded
21-10-21 03:50	5	not_recorded	not_recorded	not_recorded
21-10-21 04:00	5	not_recorded	not_recorded	not_recorded
21-10-21 04:10	5	not_recorded	not_recorded	not_recorded
21-10-21 04:20	5	not_recorded	not_recorded	not_recorded
21-10-21 04:30	5	not_recorded	not_recorded	not_recorded
21-10-21 04:40	5	not_recorded	not_recorded	not_recorded
21-10-21 04:50	5	not_recorded	not_recorded	not_recorded
21-10-21 05:00	5	not_recorded	not_recorded	not_recorded
21-10-21 05:10	5	not_recorded	not_recorded	not_recorded
21-10-21 05:20	5	not_recorded	not_recorded	not_recorded
21-10-21 05:30	5	not_recorded	not_recorded	not_recorded
21-10-21 05:40	5	not_recorded	not_recorded	not_recorded
21-10-21 05:50	5	not_recorded	not_recorded	not_recorded
21-10-21 06:00	5	not_recorded	not_recorded	not_recorded
21-10-21 06:10	5	not_recorded	not_recorded	not_recorded
21-10-21 06:20	5	not_recorded	not_recorded	not_recorded
21-10-21 06:30	5	not_recorded	not_recorded	not_recorded
21-10-21 06:40	5	not_recorded	not_recorded	not_recorded
21-10-21 06:50	5	not_recorded	not_recorded	not_recorded
