# Supplementary material for: Rodent home cage monitoring for preclinical safety pharmacology assessment: results of a multi-company validation evaluating nonclinical and clinical data from three compounds
Source: Front Toxicol. 2025 Nov 5;7:1655330. doi: 10.3389/ftox.2025.1655330 (PMC12626872; doi:10.3389/ftox.2025.1655330)
Supplement: Supplementary file 1 [file DataSheet1.zip › AZ/AZ_Rearing_VEH_Cage-1.csv]

timestamp	day_index	985141003627873	985141003627874	985141003627922
21-10-01 07:00	-4	not_recorded	not_recorded	not_recorded
21-10-01 07:10	-4	not_recorded	not_recorded	not_recorded
21-10-01 07:20	-4	not_recorded	not_recorded	not_recorded
21-10-01 07:30	-4	not_recorded	not_recorded	not_recorded
21-10-01 07:40	-4	not_recorded	not_recorded	not_recorded
21-10-01 07:50	-4	not_recorded	not_recorded	not_recorded
21-10-01 08:00	-4	not_recorded	not_recorded	not_recorded
21-10-01 08:10	-4	not_recorded	not_recorded	not_recorded
21-10-01 08:20	-4	not_recorded	not_recorded	not_recorded
21-10-01 08:30	-4	not_recorded	not_recorded	not_recorded
21-10-01 08:40	-4	not_recorded	not_recorded	not_recorded
21-10-01 08:50	-4	not_recorded	not_recorded	not_recorded
21-10-01 09:00	-4	not_recorded	not_recorded	not_recorded
21-10-01 09:10	-4	not_recorded	not_recorded	not_recorded
21-10-01 09:20	-4	not_recorded	not_recorded	not_recorded
21-10-01 09:30	-4	not_recorded	not_recorded	not_recorded
21-10-01 09:40	-4	not_recorded	not_recorded	not_recorded
21-10-01 09:50	-4	0.0	0.0	0.0
21-10-01 10:00	-4	19.003999999999998	13.288	11.172
21-10-01 10:10	-4	12.812000000000001	6.14	6.1240000000000006
21-10-01 10:20	-4	2.9840000000000004	1.308	1.012
21-10-01 10:30	-4	0.124	0.9359999999999999	0.048
21-10-01 10:40	-4	0.0	0.196	0.028000000000000004
21-10-01 10:50	-4	0.0	0.0	0.0
21-10-01 11:00	-4	0.0	0.396	0.0
21-10-01 11:10	-4	0.004	0.46799999999999997	0.0
21-10-01 11:20	-4	0.0	0.4600000000000001	0.0
21-10-01 11:30	-4	0.0	0.0	0.0
21-10-01 11:40	-4	0.0	0.0	0.976
21-10-01 11:50	-4	0.0	0.0	0.256
21-10-01 12:00	-4	0.0	0.508	0.036
21-10-01 12:10	-4	0.0	0.0	0.0
21-10-01 12:20	-4	0.0	0.0	0.0
21-10-01 12:30	-4	0.0	0.0	0.296
21-10-01 12:40	-4	0.0	0.0	0.0
21-10-01 12:50	-4	0.0	0.0	0.0
21-10-01 13:00	-4	0.0	0.0	0.0
21-10-01 13:10	-4	0.0	0.0	0.0
21-10-01 13:20	-4	0.0	0.0	0.0
21-10-01 13:30	-4	0.0	0.0	0.0
21-10-01 13:40	-4	0.0	0.0	0.0
21-10-01 13:50	-4	0.0	0.044	0.0
21-10-01 14:00	-4	0.0	0.0	0.0
21-10-01 14:10	-4	0.184	2.896	1.6440000000000001
21-10-01 14:20	-4	0.0	0.0	0.0
21-10-01 14:30	-4	0.0	0.0	0.0
21-10-01 14:40	-4	0.0	0.188	1.584
21-10-01 14:50	-4	0.0	0.0	0.0
21-10-01 15:00	-4	0.0	0.0	0.724
21-10-01 15:10	-4	1.1560000000000001	0.624	2.54
21-10-01 15:20	-4	1.964	0.04	0.944
21-10-01 15:30	-4	0.8960000000000001	0.1	0.0
21-10-01 15:40	-4	0.0	0.0	0.0
21-10-01 15:50	-4	0.0	0.0	0.0
21-10-01 16:00	-4	0.128	0.144	0.5960000000000001
21-10-01 16:10	-4	0.0	0.0	0.08
21-10-01 16:20	-4	0.0	0.0	0.0
21-10-01 16:30	-4	0.0	0.0	0.0
21-10-01 16:40	-4	0.0	0.0	0.0
21-10-01 16:50	-4	0.0	0.0	0.0
21-10-01 17:00	-4	0.0	0.0	0.0
21-10-01 17:10	-4	0.0	0.0	0.0
21-10-01 17:20	-4	0.028000000000000004	0.544	0.068
21-10-01 17:30	-4	0.336	2.7960000000000003	0.8119999999999999
21-10-01 17:40	-4	0.0	0.0	0.552
21-10-01 17:50	-4	0.0	0.0	0.0
21-10-01 18:00	-4	0.0	0.0	0.0
21-10-01 18:10	-4	0.0	0.0	0.0
21-10-01 18:20	-4	0.0	0.0	0.0
21-10-01 18:30	-4	0.0	0.18	0.028000000000000004
21-10-01 18:40	-4	0.027999999999999997	0.096	0.44000000000000006
21-10-01 18:50	-4	2.2880000000000003	3.184	3.132
21-10-01 19:00	-4	2.9240000000000004	5.256	5.336
21-10-01 19:10	-4	0.052000000000000005	0.136	0.0
21-10-01 19:20	-4	1.8240000000000003	2.956	0.032
21-10-01 19:30	-4	2.292	0.472	0.36
21-10-01 19:40	-4	0.492	0.156	0.172
21-10-01 19:50	-4	0.0	0.0	0.0
21-10-01 20:00	-4	0.008	0.0	0.036
21-10-01 20:10	-4	0.0	0.0	0.0
21-10-01 20:20	-4	0.0	0.62	1.348
21-10-01 20:30	-4	0.736	1.2799999999999998	0.8160000000000001
21-10-01 20:40	-4	0.02	0.0	1.048
21-10-01 20:50	-4	0.0	0.05600000000000001	0.004
21-10-01 21:00	-4	0.592	5.236	0.26
21-10-01 21:10	-4	0.324	5.744	4.644
21-10-01 21:20	-4	0.72	0.44400000000000006	0.34400000000000003
21-10-01 21:30	-4	2.06	4.255999999999999	1.8399999999999999
21-10-01 21:40	-4	1.9120000000000001	0.44400000000000006	1.3679999999999999
21-10-01 21:50	-4	0.28400000000000003	0.1	2.5360000000000005
21-10-01 22:00	-4	2.832	0.22800000000000004	1.4120000000000001
21-10-01 22:10	-4	1.968	0.22799999999999998	0.6120000000000001
21-10-01 22:20	-4	7.524000000000001	2.1	3.624
21-10-01 22:30	-4	0.0	0.032	0.004
21-10-01 22:40	-4	1.6199999999999999	0.42400000000000004	2.3600000000000003
21-10-01 22:50	-4	0.5680000000000001	3.2560000000000002	1.1560000000000001
21-10-01 23:00	-4	2.148	0.16	2.12
21-10-01 23:10	-4	0.32	0.236	8.008
21-10-01 23:20	-4	0.592	3.768	3.116
21-10-01 23:30	-4	5.336	7.812	3.7
21-10-01 23:40	-4	2.98	5.136	8.712
21-10-01 23:50	-4	0.004	1.456	5.252000000000001
21-10-02 00:00	-4	4.788	7.8	7.124
21-10-02 00:10	-4	16.151999999999997	5.6	4.468
21-10-02 00:20	-4	7.664	1.932	6.136
21-10-02 00:30	-4	5.66	5.424	4.676
21-10-02 00:40	-4	7.052	3.232	7.279999999999999
21-10-02 00:50	-4	5.992	2.672	6.828
21-10-02 01:00	-4	2.4880000000000004	0.984	2.384
21-10-02 01:10	-4	0.0	0.0	0.024
21-10-02 01:20	-4	4.184	4.0120000000000005	1.32
21-10-02 01:30	-4	7.596000000000001	7.675999999999999	4.104
21-10-02 01:40	-4	4.26	4.428	3.628
21-10-02 01:50	-4	7.92	1.436	0.528
21-10-02 02:00	-4	4.308	0.308	1.568
21-10-02 02:10	-4	0.0	0.28400000000000003	0.0
21-10-02 02:20	-4	4.016	2.604	0.004
21-10-02 02:30	-4	0.0	0.0	0.0
21-10-02 02:40	-4	0.0	0.0	0.0
21-10-02 02:50	-4	0.41200000000000003	1.1440000000000001	2.912
21-10-02 03:00	-4	0.04	4.336	4.0120000000000005
21-10-02 03:10	-4	1.9600000000000002	4.876	5.424
21-10-02 03:20	-4	8.504000000000001	4.264	2.516
21-10-02 03:30	-4	3.076	0.372	5.904
21-10-02 03:40	-4	0.028000000000000004	0.0	3.7560000000000002
21-10-02 03:50	-4	0.44800000000000006	0.016	1.684
21-10-02 04:00	-4	3.2560000000000002	4.0	1.492
21-10-02 04:10	-4	0.488	2.2	2.7
21-10-02 04:20	-4	1.816	0.8800000000000001	1.9759999999999998
21-10-02 04:30	-4	6.94	2.8280000000000003	2.432
21-10-02 04:40	-4	3.896	0.032	1.8920000000000001
21-10-02 04:50	-4	9.088	5.0920000000000005	6.672
21-10-02 05:00	-4	7.94	4.204	3.624
21-10-02 05:10	-4	9.82	4.932	1.9160000000000004
21-10-02 05:20	-4	3.536	8.024	9.812000000000001
21-10-02 05:30	-4	3.564	4.652	9.876000000000001
21-10-02 05:40	-4	3.5040000000000004	5.308	4.324
21-10-02 05:50	-4	13.344	9.156	16.604
21-10-02 06:00	-4	1.3359999999999999	9.596	6.300000000000001
21-10-02 06:10	-4	0.008	1.8039999999999998	3.2400000000000007
21-10-02 06:20	-4	0.6599999999999999	5.404000000000001	0.44400000000000006
21-10-02 06:30	-4	0.20800000000000002	2.58	3.5520000000000005
21-10-02 06:40	-4	1.256	17.907999999999998	19.9
21-10-02 06:50	-4	1.6720000000000002	2.5	4.172
21-10-02 07:00	-3	1.36	1.416	1.8560000000000003
21-10-02 07:10	-3	0.44000000000000006	0.008	0.0
21-10-02 07:20	-3	7.94	4.056	6.26
21-10-02 07:30	-3	2.652	0.0	0.4880000000000001
21-10-02 07:40	-3	0.0	0.376	0.0
21-10-02 07:50	-3	0.0	0.0	0.0
21-10-02 08:00	-3	0.0	0.0	0.0
21-10-02 08:10	-3	0.016	0.0	0.0
21-10-02 08:20	-3	0.0	0.0	0.0
21-10-02 08:30	-3	0.0	0.0	0.0
21-10-02 08:40	-3	0.024	0.008	0.0
21-10-02 08:50	-3	0.0	0.0	0.0
21-10-02 09:00	-3	0.0	0.0	0.0
21-10-02 09:10	-3	0.22400000000000003	0.0	0.0
21-10-02 09:20	-3	0.0	0.0	0.0
21-10-02 09:30	-3	0.0	0.0	0.0
21-10-02 09:40	-3	0.0	0.0	0.0
21-10-02 09:50	-3	0.0	0.0	0.0
21-10-02 10:00	-3	0.0	0.0	0.0
21-10-02 10:10	-3	3.9200000000000004	0.916	1.6280000000000001
21-10-02 10:20	-3	0.0	0.0	0.0
21-10-02 10:30	-3	0.0	0.0	0.26
21-10-02 10:40	-3	1.112	0.196	1.64
21-10-02 10:50	-3	not_recorded	0.0	0.0
21-10-02 11:00	-3	not_recorded	0.0	0.0
21-10-02 11:10	-3	1.62	0.016	0.43600000000000005
21-10-02 11:20	-3	0.4720000000000001	1.368	3.4400000000000004
21-10-02 11:30	-3	0.268	2.8560000000000003	0.052000000000000005
21-10-02 11:40	-3	0.024	0.388	0.944
21-10-02 11:50	-3	0.0	0.124	2.0840000000000005
21-10-02 12:00	-3	0.0	0.0	0.0
21-10-02 12:10	-3	0.0	0.0	0.0
21-10-02 12:20	-3	0.0	0.0	0.0
21-10-02 12:30	-3	0.088	0.0	1.44
21-10-02 12:40	-3	0.0	0.0	0.0
21-10-02 12:50	-3	0.664	0.032	0.316
21-10-02 13:00	-3	0.0	0.0	0.0
21-10-02 13:10	-3	0.0	0.008	0.0
21-10-02 13:20	-3	0.092	0.0	0.048
21-10-02 13:30	-3	1.6920000000000002	0.096	0.288
21-10-02 13:40	-3	0.0	0.0	0.0
21-10-02 13:50	-3	0.0	0.0	0.0
21-10-02 14:00	-3	0.012	0.0	0.044
21-10-02 14:10	-3	0.0	0.0	0.0
21-10-02 14:20	-3	0.0	0.0	0.0
21-10-02 14:30	-3	0.0	0.0	0.0
21-10-02 14:40	-3	0.0	0.0	0.0
21-10-02 14:50	-3	0.0	0.136	0.21600000000000003
21-10-02 15:00	-3	0.0	0.0	0.0
21-10-02 15:10	-3	0.244	0.328	1.092
21-10-02 15:20	-3	0.0	0.044	0.0
21-10-02 15:30	-3	0.172	2.9400000000000004	0.144
21-10-02 15:40	-3	0.0	0.0	0.0
21-10-02 15:50	-3	0.0	0.0	0.0
21-10-02 16:00	-3	0.0	0.0	0.0
21-10-02 16:10	-3	5.184	4.16	3.8600000000000003
21-10-02 16:20	-3	0.0	0.0	0.0
21-10-02 16:30	-3	0.0	0.0	0.0
21-10-02 16:40	-3	0.0	0.0	0.0
21-10-02 16:50	-3	0.0	0.0	0.0
21-10-02 17:00	-3	0.0	0.0	0.0
21-10-02 17:10	-3	0.0	0.0	0.0
21-10-02 17:20	-3	0.0	0.0	0.0
21-10-02 17:30	-3	0.064	0.0	0.0
21-10-02 17:40	-3	0.13999999999999999	0.08	0.0
21-10-02 17:50	-3	1.6960000000000002	2.1239999999999997	2.648
21-10-02 18:00	-3	2.9400000000000004	8.38	3.652
21-10-02 18:10	-3	0.0	0.0	1.12
21-10-02 18:20	-3	0.0	0.0	0.0
21-10-02 18:30	-3	0.0	0.0	0.0
21-10-02 18:40	-3	0.0	0.0	0.0
21-10-02 18:50	-3	0.768	0.0	0.404
21-10-02 19:00	-3	0.0	0.0	0.0
21-10-02 19:10	-3	0.0	0.0	0.004
21-10-02 19:20	-3	0.9200000000000002	0.048	0.008
21-10-02 19:30	-3	0.6679999999999999	2.352	1.0
21-10-02 19:40	-3	1.848	0.716	0.0
21-10-02 19:50	-3	0.156	0.064	0.11599999999999999
21-10-02 20:00	-3	0.0	0.08	0.0
21-10-02 20:10	-3	0.0	0.36	0.0
21-10-02 20:20	-3	0.0	0.0	0.0
21-10-02 20:30	-3	1.52	0.0	0.0
21-10-02 20:40	-3	1.4120000000000001	0.9279999999999999	1.7280000000000002
21-10-02 20:50	-3	0.704	2.944	3.1479999999999997
21-10-02 21:00	-3	1.4920000000000002	0.324	0.264
21-10-02 21:10	-3	0.0	0.008	0.0
21-10-02 21:20	-3	0.0	0.45200000000000007	0.0
21-10-02 21:30	-3	1.2120000000000002	3.872	2.8120000000000003
21-10-02 21:40	-3	0.008	0.032	1.0719999999999998
21-10-02 21:50	-3	0.064	1.24	0.5359999999999999
21-10-02 22:00	-3	0.0	4.728	0.5880000000000001
21-10-02 22:10	-3	0.788	0.776	0.004
21-10-02 22:20	-3	0.4800000000000001	2.436	1.2
21-10-02 22:30	-3	0.708	9.123999999999999	6.048
21-10-02 22:40	-3	0.732	0.05600000000000001	0.1
21-10-02 22:50	-3	6.0360000000000005	2.704	4.612
21-10-02 23:00	-3	9.804	12.148	8.08
21-10-02 23:10	-3	0.012	1.324	3.8879999999999995
21-10-02 23:20	-3	0.13999999999999999	5.796	6.343999999999999
21-10-02 23:30	-3	0.604	4.804	2.9200000000000004
21-10-02 23:40	-3	3.088	4.32	11.196000000000002
21-10-02 23:50	-3	9.3	12.508000000000001	4.548
21-10-03 00:00	-3	3.56	2.196	11.344
21-10-03 00:10	-3	1.004	9.364	9.864
21-10-03 00:20	-3	1.9560000000000002	7.232000000000001	7.1
21-10-03 00:30	-3	4.1240000000000006	5.712	4.532
21-10-03 00:40	-3	5.432	4.916	7.744
21-10-03 00:50	-3	3.812	9.368	10.216
21-10-03 01:00	-3	0.07200000000000001	2.084	0.028000000000000004
21-10-03 01:10	-3	0.0	0.0	0.0
21-10-03 01:20	-3	0.612	0.908	0.032
21-10-03 01:30	-3	3.3600000000000003	0.039999999999999994	1.3519999999999999
21-10-03 01:40	-3	7.596000000000001	3.468	8.0
21-10-03 01:50	-3	14.448000000000002	6.42	8.6
21-10-03 02:00	-3	0.016	0.752	0.296
21-10-03 02:10	-3	0.0	0.22400000000000003	6.608000000000001
21-10-03 02:20	-3	0.0	0.0	5.148
21-10-03 02:30	-3	0.02	0.812	0.0
21-10-03 02:40	-3	1.216	2.832	0.72
21-10-03 02:50	-3	0.184	0.0	0.0
21-10-03 03:00	-3	1.4280000000000002	0.028000000000000004	1.332
21-10-03 03:10	-3	4.7	0.756	7.460000000000001
21-10-03 03:20	-3	2.308	0.932	4.0040000000000004
21-10-03 03:30	-3	9.644	4.032	10.796000000000001
21-10-03 03:40	-3	0.156	1.2440000000000002	2.016
21-10-03 03:50	-3	0.9800000000000001	0.02	1.544
21-10-03 04:00	-3	2.9	1.272	6.860000000000001
21-10-03 04:10	-3	4.156000000000001	5.16	11.296000000000001
21-10-03 04:20	-3	9.484	6.104	1.86
21-10-03 04:30	-3	4.744	1.44	1.376
21-10-03 04:40	-3	2.38	0.8520000000000001	0.016
21-10-03 04:50	-3	10.632	5.304	0.152
21-10-03 05:00	-3	4.048	3.9799999999999995	1.2280000000000002
21-10-03 05:10	-3	7.611999999999999	1.2280000000000002	1.116
21-10-03 05:20	-3	0.304	1.796	1.348
21-10-03 05:30	-3	0.4880000000000001	3.9200000000000004	1.864
21-10-03 05:40	-3	0.376	8.120000000000001	9.068000000000001
21-10-03 05:50	-3	0.076	0.0	1.332
21-10-03 06:00	-3	0.21600000000000003	5.716	4.232
21-10-03 06:10	-3	2.224	2.5840000000000005	5.996
21-10-03 06:20	-3	12.632000000000001	9.616000000000001	5.24
21-10-03 06:30	-3	7.32	14.34	12.692
21-10-03 06:40	-3	6.343999999999999	4.804	5.34
21-10-03 06:50	-3	0.744	2.468	22.928
21-10-03 07:00	-2	0.4640000000000001	0.656	2.7479999999999998
21-10-03 07:10	-2	0.0	0.0	0.0
21-10-03 07:20	-2	2.9560000000000004	2.616	4.3
21-10-03 07:30	-2	0.0	0.0	0.0
21-10-03 07:40	-2	0.0	0.0	0.0
21-10-03 07:50	-2	0.0	0.0	0.0
21-10-03 08:00	-2	1.58	0.9120000000000001	0.168
21-10-03 08:10	-2	0.22800000000000004	0.0	0.028000000000000004
21-10-03 08:20	-2	0.0	0.0	0.0
21-10-03 08:30	-2	0.0	0.0	0.0
21-10-03 08:40	-2	0.0	0.0	0.0
21-10-03 08:50	-2	0.044	0.0	0.0
21-10-03 09:00	-2	0.152	0.124	0.0
21-10-03 09:10	-2	0.156	0.40800000000000003	0.96
21-10-03 09:20	-2	3.184	2.564	0.404
21-10-03 09:30	-2	1.256	1.088	0.04
21-10-03 09:40	-2	0.0	0.0	0.0
21-10-03 09:50	-2	0.0	0.0	0.0
21-10-03 10:00	-2	0.0	0.072	0.492
21-10-03 10:10	-2	0.0	0.0	0.0
21-10-03 10:20	-2	0.0	0.0	0.0
21-10-03 10:30	-2	0.0	0.12	0.0
21-10-03 10:40	-2	0.6880000000000001	0.18	0.488
21-10-03 10:50	-2	0.0	0.0	0.0
21-10-03 11:00	-2	0.0	0.0	0.0
21-10-03 11:10	-2	3.104	3.604	3.3760000000000003
21-10-03 11:20	-2	0.048	1.16	0.164
21-10-03 11:30	-2	2.232	1.256	0.34400000000000003
21-10-03 11:40	-2	0.0	0.0	0.0
21-10-03 11:50	-2	0.0	0.0	0.0
21-10-03 12:00	-2	0.0	0.0	0.388
21-10-03 12:10	-2	0.0	0.0	0.0
21-10-03 12:20	-2	0.0	0.0	0.0
21-10-03 12:30	-2	0.0	0.0	0.0
21-10-03 12:40	-2	0.0	0.20800000000000002	0.5359999999999999
21-10-03 12:50	-2	0.0	0.0	0.0
21-10-03 13:00	-2	0.0	0.0	0.0
21-10-03 13:10	-2	0.0	0.0	0.0
21-10-03 13:20	-2	0.0	0.0	0.0
21-10-03 13:30	-2	0.0	0.008	0.0
21-10-03 13:40	-2	0.0	0.0	0.0
21-10-03 13:50	-2	0.004	0.8320000000000001	0.0
21-10-03 14:00	-2	0.04	0.496	0.148
21-10-03 14:10	-2	0.0	0.0	0.0
21-10-03 14:20	-2	0.0	0.0	0.0
21-10-03 14:30	-2	0.0	0.0	0.0
21-10-03 14:40	-2	0.28	0.952	0.0
21-10-03 14:50	-2	0.0	0.0	0.0
21-10-03 15:00	-2	0.0	0.0	0.0
21-10-03 15:10	-2	0.0	0.0	0.0
21-10-03 15:20	-2	0.3	0.244	1.1720000000000002
21-10-03 15:30	-2	0.004	0.0	0.20400000000000001
21-10-03 15:40	-2	0.0	0.0	0.0
21-10-03 15:50	-2	0.0	0.0	0.0
21-10-03 16:00	-2	0.0	1.236	0.308
21-10-03 16:10	-2	0.016	0.0	0.2
21-10-03 16:20	-2	1.28	3.8	1.484
21-10-03 16:30	-2	0.044	0.8800000000000001	0.744
21-10-03 16:40	-2	0.0	0.0	0.0
21-10-03 16:50	-2	0.0	0.0	0.0
21-10-03 17:00	-2	0.0	0.0	0.0
21-10-03 17:10	-2	0.0	0.0	0.0
21-10-03 17:20	-2	0.0	0.0	0.0
21-10-03 17:30	-2	0.0	0.0	0.0
21-10-03 17:40	-2	0.004	0.252	0.0
21-10-03 17:50	-2	0.0	0.0	0.0
21-10-03 18:00	-2	0.20400000000000001	0.0	0.296
21-10-03 18:10	-2	0.0	0.0	0.0
21-10-03 18:20	-2	0.0	0.0	0.11200000000000002
21-10-03 18:30	-2	0.0	0.0	0.0
21-10-03 18:40	-2	0.8119999999999999	4.916	0.064
21-10-03 18:50	-2	1.2280000000000002	1.1440000000000001	0.20800000000000002
21-10-03 19:00	-2	0.0	0.0	0.0
21-10-03 19:10	-2	0.0	0.0	0.0
21-10-03 19:20	-2	0.628	0.748	6.884
21-10-03 19:30	-2	0.17600000000000002	0.164	1.8920000000000001
21-10-03 19:40	-2	2.928	0.924	4.4399999999999995
21-10-03 19:50	-2	2.124	0.184	0.43599999999999994
21-10-03 20:00	-2	0.0	2.532	0.0
21-10-03 20:10	-2	1.128	0.16799999999999998	0.45199999999999996
21-10-03 20:20	-2	2.5120000000000005	0.33999999999999997	1.252
21-10-03 20:30	-2	0.18	0.16799999999999998	0.4600000000000001
21-10-03 20:40	-2	0.0	0.0	0.0
21-10-03 20:50	-2	0.0	0.0	0.0
21-10-03 21:00	-2	0.008	0.0	0.0
21-10-03 21:10	-2	0.288	7.231999999999999	0.604
21-10-03 21:20	-2	0.43599999999999994	0.9239999999999998	0.20400000000000001
21-10-03 21:30	-2	1.224	0.74	0.348
21-10-03 21:40	-2	0.0	0.0	0.0
21-10-03 21:50	-2	0.0	0.0	0.124
21-10-03 22:00	-2	0.11200000000000002	0.44400000000000006	0.052000000000000005
21-10-03 22:10	-2	0.14400000000000002	0.012	0.016
21-10-03 22:20	-2	6.0920000000000005	2.092	1.6880000000000002
21-10-03 22:30	-2	4.168	4.496	3.9440000000000004
21-10-03 22:40	-2	0.356	1.524	0.6439999999999999
21-10-03 22:50	-2	0.06	1.504	0.472
21-10-03 23:00	-2	0.716	4.316000000000001	3.7159999999999997
21-10-03 23:10	-2	1.352	1.1	0.628
21-10-03 23:20	-2	9.808	6.0920000000000005	9.208000000000002
21-10-03 23:30	-2	1.552	10.196000000000002	7.168000000000001
21-10-03 23:40	-2	0.72	5.788	8.184000000000001
21-10-03 23:50	-2	0.9	1.54	4.3
21-10-04 00:00	-2	6.336	1.1720000000000002	3.4240000000000004
21-10-04 00:10	-2	7.136	3.996	2.184
21-10-04 00:20	-2	3.8920000000000003	2.6	4.696
21-10-04 00:30	-2	1.796	4.572	1.8199999999999998
21-10-04 00:40	-2	3.136	3.124	2.432
21-10-04 00:50	-2	3.7399999999999998	1.8679999999999999	6.720000000000001
21-10-04 01:00	-2	12.144	12.336000000000002	6.148000000000001
21-10-04 01:10	-2	4.368	4.4159999999999995	8.96
21-10-04 01:20	-2	0.08	0.292	0.0
21-10-04 01:30	-2	0.11600000000000002	0.516	4.896
21-10-04 01:40	-2	0.22000000000000003	0.184	0.188
21-10-04 01:50	-2	0.86	1.8519999999999999	3.1879999999999997
21-10-04 02:00	-2	3.304	2.9400000000000004	1.6439999999999997
21-10-04 02:10	-2	9.556000000000001	5.720000000000001	12.328
21-10-04 02:20	-2	3.012	3.4519999999999995	7.328
21-10-04 02:30	-2	4.343999999999999	3.96	2.7840000000000003
21-10-04 02:40	-2	1.2840000000000003	3.076	4.1
21-10-04 02:50	-2	0.488	2.56	10.024000000000001
21-10-04 03:00	-2	0.0	0.0	0.33599999999999997
21-10-04 03:10	-2	0.0	0.052000000000000005	0.064
21-10-04 03:20	-2	0.068	0.004	0.0
21-10-04 03:30	-2	0.908	0.26	1.588
21-10-04 03:40	-2	0.048	0.124	6.008
21-10-04 03:50	-2	0.0	0.628	0.06000000000000001
21-10-04 04:00	-2	2.564	3.508	7.056
21-10-04 04:10	-2	4.184	1.4240000000000002	2.132
21-10-04 04:20	-2	6.860000000000001	13.808000000000002	9.888
21-10-04 04:30	-2	7.948	7.644	6.684
21-10-04 04:40	-2	0.64	3.376	3.44
21-10-04 04:50	-2	5.5520000000000005	3.9080000000000004	2.3600000000000003
21-10-04 05:00	-2	0.9760000000000002	0.636	1.876
21-10-04 05:10	-2	0.43200000000000005	0.10400000000000001	5.444
21-10-04 05:20	-2	0.16799999999999998	0.128	5.888000000000001
21-10-04 05:30	-2	1.6320000000000001	4.856	5.0120000000000005
21-10-04 05:40	-2	4.504	4.348000000000001	2.02
21-10-04 05:50	-2	9.964	8.016	9.012
21-10-04 06:00	-2	4.1240000000000006	3.628	6.372
21-10-04 06:10	-2	9.588000000000001	12.556000000000001	0.52
21-10-04 06:20	-2	0.08399999999999999	0.0	0.02
21-10-04 06:30	-2	1.828	4.959999999999999	0.152
21-10-04 06:40	-2	0.0	0.268	0.008
21-10-04 06:50	-2	0.376	0.164	0.0
21-10-04 07:00	-1	0.0	0.0	0.0
21-10-04 07:10	-1	0.248	1.512	0.06000000000000001
21-10-04 07:20	-1	0.0	0.0	0.0
21-10-04 07:30	-1	0.0	0.0	0.0
21-10-04 07:40	-1	5.656000000000001	5.016	3.336
21-10-04 07:50	-1	0.0	0.0	0.4600000000000001
21-10-04 08:00	-1	0.0	0.0	0.58
21-10-04 08:10	-1	0.0	0.0	0.0
21-10-04 08:20	-1	0.0	0.0	0.0
21-10-04 08:30	-1	0.0	0.0	0.0
21-10-04 08:40	-1	0.0	0.0	0.0
21-10-04 08:50	-1	0.384	0.724	0.0
21-10-04 09:00	-1	0.0	0.0	0.0
21-10-04 09:10	-1	0.136	0.016	2.212
21-10-04 09:20	-1	0.0	0.0	0.0
21-10-04 09:30	-1	0.0	0.0	0.0
21-10-04 09:40	-1	0.0	0.0	0.0
21-10-04 09:50	-1	0.0	0.264	0.33599999999999997
21-10-04 10:00	-1	0.22800000000000004	1.2719999999999998	2.96
21-10-04 10:10	-1	3.8560000000000003	3.1399999999999997	5.284000000000001
21-10-04 10:20	-1	10.32	7.62	12.687999999999999
21-10-04 10:30	-1	0.484	2.7960000000000003	3.8280000000000003
21-10-04 10:40	-1	0.8560000000000001	3.3839999999999995	2.044
21-10-04 10:50	-1	0.004	0.4600000000000001	1.6600000000000001
21-10-04 11:00	-1	0.05600000000000001	2.744	0.496
21-10-04 11:10	-1	0.0	0.0	0.0
21-10-04 11:20	-1	0.0	0.0	0.0
21-10-04 11:30	-1	0.0	0.3	0.688
21-10-04 11:40	-1	0.0	0.10400000000000001	0.0
21-10-04 11:50	-1	0.0	0.0	0.0
21-10-04 12:00	-1	0.0	0.0	0.05600000000000001
21-10-04 12:10	-1	0.0	0.0	0.0
21-10-04 12:20	-1	0.0	2.056	0.0
21-10-04 12:30	-1	0.0	0.404	0.0
21-10-04 12:40	-1	0.0	0.124	0.0
21-10-04 12:50	-1	0.0	0.0	0.0
21-10-04 13:00	-1	1.8039999999999998	0.02	0.316
21-10-04 13:10	-1	4.196	0.152	0.188
21-10-04 13:20	-1	0.44000000000000006	0.0	0.0
21-10-04 13:30	-1	0.0	0.0	0.0
21-10-04 13:40	-1	0.0	0.0	0.0
21-10-04 13:50	-1	0.0	0.20800000000000002	0.4
21-10-04 14:00	-1	0.0	0.0	0.0
21-10-04 14:10	-1	0.0	0.0	0.0
21-10-04 14:20	-1	0.0	0.0	0.0
21-10-04 14:30	-1	0.0	0.0	0.0
21-10-04 14:40	-1	0.0	0.0	0.0
21-10-04 14:50	-1	5.004	8.772	5.0280000000000005
21-10-04 15:00	-1	14.675999999999998	14.712	14.044
21-10-04 15:10	-1	1.1	0.044	0.032
21-10-04 15:20	-1	0.5	0.07200000000000001	0.184
21-10-04 15:30	-1	0.0	0.0	0.0
21-10-04 15:40	-1	0.0	0.0	0.0
21-10-04 15:50	-1	0.0	0.0	0.0
21-10-04 16:00	-1	0.172	3.908	0.396
21-10-04 16:10	-1	4.14	8.68	5.204
21-10-04 16:20	-1	0.064	0.3	0.676
21-10-04 16:30	-1	0.0	0.0	0.0
21-10-04 16:40	-1	0.0	0.0	0.0
21-10-04 16:50	-1	0.368	0.0	2.1799999999999997
21-10-04 17:00	-1	0.0	0.0	0.0
21-10-04 17:10	-1	0.05600000000000001	0.0	0.0
21-10-04 17:20	-1	0.0	0.0	0.0
21-10-04 17:30	-1	0.036	0.488	1.844
21-10-04 17:40	-1	0.0	0.248	0.008
21-10-04 17:50	-1	0.0	0.0	0.0
21-10-04 18:00	-1	0.0	0.08	0.0
21-10-04 18:10	-1	0.0	0.0	0.484
21-10-04 18:20	-1	2.1399999999999997	3.7680000000000007	2.912
21-10-04 18:30	-1	0.6679999999999999	4.4719999999999995	2.676
21-10-04 18:40	-1	0.0	0.0	0.0
21-10-04 18:50	-1	0.0	0.0	0.0
21-10-04 19:00	-1	0.0	0.0	0.0
21-10-04 19:10	-1	0.64	1.136	1.056
21-10-04 19:20	-1	0.024	0.0	2.44
21-10-04 19:30	-1	1.172	0.092	6.04
21-10-04 19:40	-1	0.476	0.828	0.024
21-10-04 19:50	-1	0.40800000000000003	0.40800000000000003	0.6519999999999999
21-10-04 20:00	-1	1.5000000000000002	7.276000000000001	1.3960000000000001
21-10-04 20:10	-1	0.0	0.4	0.008
21-10-04 20:20	-1	0.0	0.0	0.0
21-10-04 20:30	-1	0.17200000000000001	3.8840000000000003	2.3120000000000003
21-10-04 20:40	-1	0.0	0.0	0.0
21-10-04 20:50	-1	0.0	0.0	0.0
21-10-04 21:00	-1	0.328	1.028	1.464
21-10-04 21:10	-1	0.8039999999999999	7.62	0.8480000000000001
21-10-04 21:20	-1	0.02	4.948	1.636
21-10-04 21:30	-1	0.772	0.0	0.0
21-10-04 21:40	-1	2.408	0.852	0.048
21-10-04 21:50	-1	3.54	0.58	0.148
21-10-04 22:00	-1	0.012	0.044000000000000004	0.0
21-10-04 22:10	-1	0.024	1.9480000000000004	0.044
21-10-04 22:20	-1	0.028000000000000004	4.048	1.2879999999999998
21-10-04 22:30	-1	0.076	3.4480000000000004	0.596
21-10-04 22:40	-1	2.304	8.212	4.596
21-10-04 22:50	-1	1.344	3.2600000000000002	2.024
21-10-04 23:00	-1	0.0	0.004	0.196
21-10-04 23:10	-1	0.05600000000000001	0.784	2.124
21-10-04 23:20	-1	1.92	8.012	3.4480000000000004
21-10-04 23:30	-1	8.468	1.208	4.204
21-10-04 23:40	-1	9.008	5.76	6.768000000000001
21-10-04 23:50	-1	1.4040000000000001	4.088	10.436
21-10-05 00:00	-1	9.964	9.376000000000001	6.840000000000001
21-10-05 00:10	-1	3.3560000000000003	1.46	2.86
21-10-05 00:20	-1	0.31599999999999995	10.308	9.52
21-10-05 00:30	-1	7.072	16.86	19.908
21-10-05 00:40	-1	13.604	8.384	11.888
21-10-05 00:50	-1	5.608	4.1	7.516
21-10-05 01:00	-1	3.7840000000000003	2.516	0.072
21-10-05 01:10	-1	1.508	0.8640000000000001	0.096
21-10-05 01:20	-1	3.076	0.5640000000000001	4.372
21-10-05 01:30	-1	11.556000000000001	3.904	8.792
21-10-05 01:40	-1	17.496000000000002	13.384	12.940000000000001
21-10-05 01:50	-1	16.068	10.28	4.864
21-10-05 02:00	-1	0.128	0.34	3.064
21-10-05 02:10	-1	4.5600000000000005	4.436	3.2400000000000007
21-10-05 02:20	-1	10.644	6.176	12.224
21-10-05 02:30	-1	5.316	11.112	8.384
21-10-05 02:40	-1	21.064	15.384	12.632000000000001
21-10-05 02:50	-1	7.659999999999999	2.2039999999999997	9.208
21-10-05 03:00	-1	3.3	4.54	4.872
21-10-05 03:10	-1	0.072	2.644	2.8
21-10-05 03:20	-1	0.004	3.184	0.984
21-10-05 03:30	-1	0.288	0.364	2.016
21-10-05 03:40	-1	0.0	0.268	0.8320000000000001
21-10-05 03:50	-1	0.804	6.152	6.016
21-10-05 04:00	-1	0.012	1.8800000000000001	6.14
21-10-05 04:10	-1	0.52	12.532	6.356
21-10-05 04:20	-1	0.08399999999999999	11.879999999999999	8.796
21-10-05 04:30	-1	3.928	7.360000000000001	2.1159999999999997
21-10-05 04:40	-1	4.0280000000000005	6.396	6.672
21-10-05 04:50	-1	8.56	2.7199999999999998	8.804
21-10-05 05:00	-1	8.712	10.48	2.208
21-10-05 05:10	-1	11.048	13.175999999999998	6.776000000000001
21-10-05 05:20	-1	6.744	5.048	7.372
21-10-05 05:30	-1	4.496	1.272	4.888
21-10-05 05:40	-1	13.604	10.2	6.204000000000001
21-10-05 05:50	-1	8.06	12.032	13.592000000000002
21-10-05 06:00	-1	12.772	5.944000000000001	10.3
21-10-05 06:10	-1	6.531999999999999	11.268	10.556000000000001
21-10-05 06:20	-1	4.168	8.844000000000001	6.467999999999999
21-10-05 06:30	-1	9.072	0.128	7.531999999999999
21-10-05 06:40	-1	0.512	0.0	0.0
21-10-05 06:50	-1	0.0	0.812	0.0
21-10-05 07:00	0	0.076	0.672	0.012
21-10-05 07:10	0	0.04	0.692	0.0
21-10-05 07:20	0	2.52	2.252	3.976
21-10-05 07:30	0	0.02	0.332	2.128
21-10-05 07:40	0	0.0	0.0	0.0
21-10-05 07:50	0	0.0	0.0	0.0
21-10-05 08:00	0	0.0	0.0	0.008
21-10-05 08:10	0	0.0	0.0	0.0
21-10-05 08:20	0	0.0	0.0	0.0
21-10-05 08:30	0	0.0	0.0	0.0
21-10-05 08:40	0	0.0	0.0	0.0
21-10-05 08:50	0	0.0	0.0	0.0
21-10-05 09:00	0	0.0	0.0	0.0
21-10-05 09:10	0	0.0	0.0	0.0
21-10-05 09:20	0	0.02	0.032	0.0
21-10-05 09:30	0	0.0	0.0	0.0
21-10-05 09:40	0	11.34	8.664	8.936
21-10-05 09:50	0	0.0	0.0	0.0
21-10-05 10:00	0	0.0	0.0	0.0
21-10-05 10:10	0	13.972	17.747999999999998	17.968
21-10-05 10:20	0	11.144	11.912	9.2
21-10-05 10:30	0	16.52	14.703999999999999	15.072
21-10-05 10:40	0	7.128	10.048	9.656
21-10-05 10:50	0	6.312	5.976000000000001	4.284000000000001
21-10-05 11:00	0	3.1879999999999997	7.248	6.484
21-10-05 11:10	0	2.108	6.724000000000001	4.032
21-10-05 11:20	0	0.012	3.196	4.288
21-10-05 11:30	0	3.3160000000000003	0.5760000000000001	1.9240000000000002
21-10-05 11:40	0	0.0	0.0	0.0
21-10-05 11:50	0	0.0	0.0	0.0
21-10-05 12:00	0	0.0	0.0	0.0
21-10-05 12:10	0	0.0	0.0	0.0
21-10-05 12:20	0	0.0	0.0	0.0
21-10-05 12:30	0	0.0	0.044	0.372
21-10-05 12:40	0	0.9560000000000001	3.3600000000000003	2.66
21-10-05 12:50	0	0.028000000000000004	0.568	0.0
21-10-05 13:00	0	0.0	0.0	0.0
21-10-05 13:10	0	0.56	0.0	0.292
21-10-05 13:20	0	0.0	0.0	0.0
21-10-05 13:30	0	0.0	0.0	0.0
21-10-05 13:40	0	0.0	0.0	0.0
21-10-05 13:50	0	0.0	0.0	0.0
21-10-05 14:00	0	0.0	0.0	0.0
21-10-05 14:10	0	0.0	0.0	0.0
21-10-05 14:20	0	0.0	0.0	0.0
21-10-05 14:30	0	0.0	0.0	0.0
21-10-05 14:40	0	0.028000000000000004	0.0	0.0
21-10-05 14:50	0	2.3080000000000003	2.8440000000000003	1.8
21-10-05 15:00	0	0.0	0.0	0.0
21-10-05 15:10	0	0.0	0.0	0.0
21-10-05 15:20	0	0.0	0.0	0.0
21-10-05 15:30	0	0.012	0.836	0.0
21-10-05 15:40	0	0.252	0.8160000000000001	0.0
21-10-05 15:50	0	2.2039999999999997	1.344	1.6640000000000001
21-10-05 16:00	0	0.004	0.0	0.044
21-10-05 16:10	0	0.0	0.0	0.0
21-10-05 16:20	0	0.0	0.364	0.0
21-10-05 16:30	0	0.0	0.0	0.0
21-10-05 16:40	0	0.0	0.0	0.0
21-10-05 16:50	0	0.0	0.0	0.0
21-10-05 17:00	0	0.0	0.0	0.0
21-10-05 17:10	0	0.0	0.0	0.0
21-10-05 17:20	0	0.612	3.6079999999999997	0.784
21-10-05 17:30	0	0.148	0.40800000000000003	0.004
21-10-05 17:40	0	0.0	0.0	0.0
21-10-05 17:50	0	0.0	0.0	0.0
21-10-05 18:00	0	1.748	0.124	0.9960000000000001
21-10-05 18:10	0	0.0	0.128	1.076
21-10-05 18:20	0	0.184	0.004	1.196
21-10-05 18:30	0	0.0	0.0	0.44800000000000006
21-10-05 18:40	0	0.0	0.0	0.0
21-10-05 18:50	0	0.028000000000000004	1.064	0.0
21-10-05 19:00	0	0.0	0.308	0.0
21-10-05 19:10	0	0.0	0.0	0.0
21-10-05 19:20	0	0.004	0.0	0.576
21-10-05 19:30	0	1.7279999999999998	0.548	1.4040000000000001
21-10-05 19:40	0	2.34	0.276	0.6679999999999999
21-10-05 19:50	0	0.0	0.0	0.0
21-10-05 20:00	0	2.7920000000000003	6.12	0.748
21-10-05 20:10	0	2.66	2.024	2.628
21-10-05 20:20	0	0.0	1.488	0.16
21-10-05 20:30	0	0.0	0.0	0.0
21-10-05 20:40	0	0.11599999999999999	0.792	0.0
21-10-05 20:50	0	0.0	0.0	0.004
21-10-05 21:00	0	0.23200000000000004	0.21600000000000003	0.0
21-10-05 21:10	0	0.124	2.816	0.332
21-10-05 21:20	0	0.728	0.18	0.076
21-10-05 21:30	0	0.0	0.44800000000000006	0.26
21-10-05 21:40	0	0.716	0.376	0.48
21-10-05 21:50	0	0.0	0.0	0.24
21-10-05 22:00	0	0.396	0.764	0.0
21-10-05 22:10	0	0.008	0.72	1.516
21-10-05 22:20	0	1.6280000000000001	5.232	5.336
21-10-05 22:30	0	2.572	2.368	3.3519999999999994
21-10-05 22:40	0	1.0720000000000003	5.5840000000000005	2.352
21-10-05 22:50	0	0.28	0.06799999999999999	0.196
21-10-05 23:00	0	0.08	0.16799999999999998	1.0959999999999999
21-10-05 23:10	0	3.7960000000000003	5.6240000000000006	1.8559999999999999
21-10-05 23:20	0	4.444	6.328	6.784000000000001
21-10-05 23:30	0	2.504	0.756	4.484
21-10-05 23:40	0	0.9400000000000001	0.868	3.132
21-10-05 23:50	0	1.3679999999999999	8.736	3.604
21-10-06 00:00	0	6.128	6.152	1.2600000000000002
21-10-06 00:10	0	8.919999999999998	4.024	1.984
21-10-06 00:20	0	5.044	8.724	9.916
21-10-06 00:30	0	3.928	3.4799999999999995	1.6760000000000002
21-10-06 00:40	0	5.676	3.7879999999999994	6.984
21-10-06 00:50	0	3.248	3.656	4.12
21-10-06 01:00	0	4.312	3.408	1.764
21-10-06 01:10	0	0.0	6.4	2.072
21-10-06 01:20	0	0.048	8.22	2.188
21-10-06 01:30	0	0.41200000000000003	7.4079999999999995	2.96
21-10-06 01:40	0	0.048	3.46	0.20800000000000002
21-10-06 01:50	0	0.4	1.968	3.184
21-10-06 02:00	0	0.38	0.072	0.008
21-10-06 02:10	0	5.864	1.616	0.984
21-10-06 02:20	0	3.364	0.23600000000000004	0.6839999999999999
21-10-06 02:30	0	2.108	0.26799999999999996	0.268
21-10-06 02:40	0	2.04	0.15200000000000002	0.0
21-10-06 02:50	0	0.012	0.52	0.096
21-10-06 03:00	0	0.9200000000000002	0.64	0.9200000000000002
21-10-06 03:10	0	0.312	0.02	0.184
21-10-06 03:20	0	0.0	0.06	0.41200000000000003
21-10-06 03:30	0	1.1960000000000002	2.7640000000000002	4.996
21-10-06 03:40	0	9.72	1.7080000000000002	1.9200000000000004
21-10-06 03:50	0	5.416	8.315999999999999	4.304
21-10-06 04:00	0	14.943999999999999	10.284	7.644
21-10-06 04:10	0	5.728	8.644	11.936
21-10-06 04:20	0	7.516	4.48	5.504
21-10-06 04:30	0	4.864	3.7800000000000002	11.544
21-10-06 04:40	0	4.256	4.196	7.964
21-10-06 04:50	0	3.396	8.684000000000001	0.38
21-10-06 05:00	0	6.279999999999999	3.016	5.044
21-10-06 05:10	0	2.112	1.156	0.808
21-10-06 05:20	0	4.004	9.1	12.024
21-10-06 05:30	0	0.24400000000000005	15.472	7.812
21-10-06 05:40	0	0.724	8.408	4.668
21-10-06 05:50	0	0.276	4.412000000000001	4.376
21-10-06 06:00	0	3.9240000000000004	5.8759999999999994	10.476
21-10-06 06:10	0	4.772	3.628	5.952
21-10-06 06:20	0	5.856	3.496	4.96
21-10-06 06:30	0	4.504	1.94	5.644
21-10-06 06:40	0	0.8280000000000001	0.012	3.0639999999999996
21-10-06 06:50	0	0.0	0.0	0.0
21-10-06 07:00	1	0.0	0.892	0.012
21-10-06 07:10	1	0.0	0.0	0.0
21-10-06 07:20	1	0.0	0.008	0.02
21-10-06 07:30	1	3.928	5.340000000000001	7.640000000000001
21-10-06 07:40	1	0.0	0.0	0.276
21-10-06 07:50	1	0.0	0.0	0.0
21-10-06 08:00	1	0.0	0.0	0.0
21-10-06 08:10	1	0.0	0.0	0.0
21-10-06 08:20	1	0.072	0.20400000000000001	0.624
21-10-06 08:30	1	0.05600000000000001	0.0	0.0
21-10-06 08:40	1	0.0	0.0	0.384
21-10-06 08:50	1	0.008	0.072	0.16799999999999998
21-10-06 09:00	1	0.004	0.004	0.012
21-10-06 09:10	1	0.0	0.008	0.076
21-10-06 09:20	1	6.896000000000001	6.112	2.664
21-10-06 09:30	1	15.180000000000001	11.356	13.164000000000001
21-10-06 09:40	1	12.668000000000001	13.388	8.788
21-10-06 09:50	1	13.272	12.12	11.112
21-10-06 10:00	1	16.208	11.331999999999999	13.331999999999999
21-10-06 10:10	1	13.992	9.248000000000001	9.732
21-10-06 10:20	1	11.751999999999999	3.016	5.224
21-10-06 10:30	1	10.896	5.0200000000000005	6.148000000000001
21-10-06 10:40	1	5.88	4.128	14.196000000000002
21-10-06 10:50	1	10.116	8.748000000000001	7.312
21-10-06 11:00	1	5.264	1.8760000000000001	3.9480000000000004
21-10-06 11:10	1	0.528	1.564	0.536
21-10-06 11:20	1	0.0	0.0	0.0
21-10-06 11:30	1	0.0	0.0	0.0
21-10-06 11:40	1	0.016	0.0	0.0
21-10-06 11:50	1	0.048	0.692	0.0
21-10-06 12:00	1	0.0	0.0	0.0
21-10-06 12:10	1	0.0	0.0	0.0
21-10-06 12:20	1	0.0	0.088	0.244
21-10-06 12:30	1	0.0	0.0	0.0
21-10-06 12:40	1	0.036	0.0	0.004
21-10-06 12:50	1	0.248	0.0	0.0
21-10-06 13:00	1	0.0	0.0	0.0
21-10-06 13:10	1	0.0	0.0	0.0
21-10-06 13:20	1	0.0	0.0	0.0
21-10-06 13:30	1	0.524	0.0	0.05600000000000001
21-10-06 13:40	1	0.0	0.0	0.004
21-10-06 13:50	1	0.12	2.5520000000000005	1.044
21-10-06 14:00	1	0.308	0.08399999999999999	0.54
21-10-06 14:10	1	0.0	0.0	0.0
21-10-06 14:20	1	0.0	0.0	0.0
21-10-06 14:30	1	0.0	0.0	0.0
21-10-06 14:40	1	0.264	0.0	0.276
21-10-06 14:50	1	1.256	1.324	0.6679999999999999
21-10-06 15:00	1	0.0	0.14	0.024
21-10-06 15:10	1	0.0	0.0	0.0
21-10-06 15:20	1	0.0	0.0	0.0
21-10-06 15:30	1	2.34	2.7680000000000002	1.232
21-10-06 15:40	1	0.02	0.45200000000000007	0.9800000000000001
21-10-06 15:50	1	0.0	0.0	0.0
21-10-06 16:00	1	0.044	0.944	0.372
21-10-06 16:10	1	0.0	0.0	0.0
21-10-06 16:20	1	0.10400000000000001	1.72	2.464
21-10-06 16:30	1	0.0	0.0	0.0
21-10-06 16:40	1	0.0	0.0	0.0
21-10-06 16:50	1	0.8560000000000001	0.45200000000000007	0.024
21-10-06 17:00	1	0.0	0.008	0.0
21-10-06 17:10	1	0.0	0.0	0.0
21-10-06 17:20	1	0.0	0.0	0.0
21-10-06 17:30	1	0.0	0.0	0.0
21-10-06 17:40	1	0.0	0.0	0.0
21-10-06 17:50	1	0.008	0.036	0.012
21-10-06 18:00	1	0.0	0.0	0.028000000000000004
21-10-06 18:10	1	0.0	0.0	0.0
21-10-06 18:20	1	0.0	0.0	0.0
21-10-06 18:30	1	0.0	0.0	0.0
21-10-06 18:40	1	0.05600000000000001	0.0	0.0
21-10-06 18:50	1	0.196	0.4720000000000001	0.0
21-10-06 19:00	1	0.0	0.0	0.068
21-10-06 19:10	1	0.0	0.0	0.0
21-10-06 19:20	1	1.972	6.795999999999999	3.8920000000000003
21-10-06 19:30	1	3.5120000000000005	2.18	8.324
21-10-06 19:40	1	0.376	0.016	2.5160000000000005
21-10-06 19:50	1	0.0	0.0	0.0
21-10-06 20:00	1	0.0	0.044	0.0
21-10-06 20:10	1	0.0	0.0	0.004
21-10-06 20:20	1	0.0	0.0	0.12
21-10-06 20:30	1	0.0	0.152	1.816
21-10-06 20:40	1	0.24	2.38	0.132
21-10-06 20:50	1	0.02	0.0	0.0
21-10-06 21:00	1	0.168	2.012	0.6120000000000001
21-10-06 21:10	1	2.752	3.0919999999999996	0.072
21-10-06 21:20	1	0.16	1.9479999999999997	0.024
21-10-06 21:30	1	0.608	2.876	2.6
21-10-06 21:40	1	0.0	0.484	0.22400000000000003
21-10-06 21:50	1	0.0	0.0	0.0
21-10-06 22:00	1	0.036	1.6039999999999999	0.0
21-10-06 22:10	1	0.276	0.728	0.20800000000000002
21-10-06 22:20	1	0.076	0.516	0.016
21-10-06 22:30	1	0.692	0.372	0.016
21-10-06 22:40	1	1.168	0.1	1.384
21-10-06 22:50	1	5.036	2.956	4.744
21-10-06 23:00	1	1.684	2.248	2.896
21-10-06 23:10	1	1.948	9.044	0.976
21-10-06 23:20	1	0.844	4.836	5.08
21-10-06 23:30	1	0.9359999999999999	0.64	7.896000000000001
21-10-06 23:40	1	7.496	1.552	4.34
21-10-06 23:50	1	4.448	10.336	3.468
21-10-07 00:00	1	3.028	4.612	1.208
21-10-07 00:10	1	0.2	1.9560000000000002	5.392
21-10-07 00:20	1	1.9280000000000002	3.4840000000000004	2.1879999999999997
21-10-07 00:30	1	2.3600000000000003	5.596	6.715999999999999
21-10-07 00:40	1	3.3920000000000003	8.172	1.4040000000000001
21-10-07 00:50	1	4.892	3.2920000000000003	1.968
21-10-07 01:00	1	8.916	5.868	3.7960000000000003
21-10-07 01:10	1	0.43600000000000005	1.152	0.9280000000000002
21-10-07 01:20	1	0.664	0.6520000000000001	3.272
21-10-07 01:30	1	11.436	11.088000000000001	10.616
21-10-07 01:40	1	1.8880000000000003	1.02	0.20400000000000001
21-10-07 01:50	1	1.168	3.1800000000000006	0.43200000000000005
21-10-07 02:00	1	1.176	3.6800000000000006	1.472
21-10-07 02:10	1	0.656	0.41600000000000004	0.0
21-10-07 02:20	1	0.0	0.0	0.0
21-10-07 02:30	1	0.0	0.0	0.52
21-10-07 02:40	1	0.0	0.0	0.0
21-10-07 02:50	1	0.0	0.33999999999999997	0.024
21-10-07 03:00	1	0.0	1.1760000000000002	1.268
21-10-07 03:10	1	0.7200000000000001	0.32	3.568
21-10-07 03:20	1	0.08399999999999999	0.8200000000000001	1.6960000000000002
21-10-07 03:30	1	0.792	0.41600000000000004	3.532
21-10-07 03:40	1	0.164	0.024	0.8400000000000001
21-10-07 03:50	1	0.0	0.024	0.0
21-10-07 04:00	1	0.0	0.0	0.356
21-10-07 04:10	1	0.16	0.184	4.6
21-10-07 04:20	1	5.0920000000000005	3.228	4.18
21-10-07 04:30	1	5.215999999999999	5.8	1.884
21-10-07 04:40	1	0.156	2.696	8.812000000000001
21-10-07 04:50	1	0.924	0.22000000000000003	3.096
21-10-07 05:00	1	1.036	1.384	4.108
21-10-07 05:10	1	0.6960000000000001	1.456	1.7
21-10-07 05:20	1	6.848000000000001	5.448	3.1079999999999997
21-10-07 05:30	1	5.843999999999999	0.496	4.6240000000000006
21-10-07 05:40	1	6.0840000000000005	4.916	4.22
21-10-07 05:50	1	3.18	4.828	5.444
21-10-07 06:00	1	7.608	3.432	7.508
21-10-07 06:10	1	1.4280000000000002	5.632	4.524
21-10-07 06:20	1	10.284	2.448	8.132000000000001
21-10-07 06:30	1	3.732	2.9520000000000004	2.0799999999999996
21-10-07 06:40	1	0.72	2.1399999999999997	8.58
21-10-07 06:50	1	1.04	1.8559999999999999	1.1960000000000002
21-10-07 07:00	2	2.1119999999999997	0.696	2.164
21-10-07 07:10	2	0.0	0.992	2.084
21-10-07 07:20	2	1.6200000000000003	0.688	2.8760000000000003
21-10-07 07:30	2	0.0	0.0	0.0
21-10-07 07:40	2	0.4600000000000001	0.064	0.0
21-10-07 07:50	2	0.0	0.0	0.0
21-10-07 08:00	2	0.748	0.332	0.0
21-10-07 08:10	2	0.0	0.0	0.0
21-10-07 08:20	2	0.0	0.0	0.0
21-10-07 08:30	2	0.0	0.0	0.0
21-10-07 08:40	2	0.0	0.0	0.0
21-10-07 08:50	2	0.0	0.0	0.0
21-10-07 09:00	2	not_recorded	not_recorded	not_recorded
21-10-07 09:10	2	not_recorded	not_recorded	not_recorded
21-10-07 09:20	2	not_recorded	not_recorded	not_recorded
21-10-07 09:30	2	not_recorded	not_recorded	not_recorded
21-10-07 09:40	2	not_recorded	not_recorded	not_recorded
21-10-07 09:50	2	not_recorded	not_recorded	not_recorded
21-10-07 10:00	2	not_recorded	not_recorded	not_recorded
21-10-07 10:10	2	not_recorded	not_recorded	not_recorded
21-10-07 10:20	2	not_recorded	not_recorded	not_recorded
21-10-07 10:30	2	not_recorded	not_recorded	not_recorded
21-10-07 10:40	2	not_recorded	not_recorded	not_recorded
21-10-07 10:50	2	not_recorded	not_recorded	not_recorded
21-10-07 11:00	2	not_recorded	not_recorded	not_recorded
21-10-07 11:10	2	not_recorded	not_recorded	not_recorded
21-10-07 11:20	2	not_recorded	not_recorded	not_recorded
21-10-07 11:30	2	not_recorded	not_recorded	not_recorded
21-10-07 11:40	2	not_recorded	not_recorded	not_recorded
21-10-07 11:50	2	not_recorded	not_recorded	not_recorded
21-10-07 12:00	2	not_recorded	not_recorded	not_recorded
21-10-07 12:10	2	not_recorded	not_recorded	not_recorded
21-10-07 12:20	2	not_recorded	not_recorded	not_recorded
21-10-07 12:30	2	not_recorded	not_recorded	not_recorded
21-10-07 12:40	2	not_recorded	not_recorded	not_recorded
21-10-07 12:50	2	not_recorded	not_recorded	not_recorded
21-10-07 13:00	2	not_recorded	not_recorded	not_recorded
21-10-07 13:10	2	not_recorded	not_recorded	not_recorded
21-10-07 13:20	2	not_recorded	not_recorded	not_recorded
21-10-07 13:30	2	not_recorded	not_recorded	not_recorded
21-10-07 13:40	2	not_recorded	not_recorded	not_recorded
21-10-07 13:50	2	not_recorded	not_recorded	not_recorded
21-10-07 14:00	2	not_recorded	not_recorded	not_recorded
21-10-07 14:10	2	not_recorded	not_recorded	not_recorded
21-10-07 14:20	2	not_recorded	not_recorded	not_recorded
21-10-07 14:30	2	not_recorded	not_recorded	not_recorded
21-10-07 14:40	2	not_recorded	not_recorded	not_recorded
21-10-07 14:50	2	not_recorded	not_recorded	not_recorded
21-10-07 15:00	2	not_recorded	not_recorded	not_recorded
21-10-07 15:10	2	not_recorded	not_recorded	not_recorded
21-10-07 15:20	2	not_recorded	not_recorded	not_recorded
21-10-07 15:30	2	not_recorded	not_recorded	not_recorded
21-10-07 15:40	2	not_recorded	not_recorded	not_recorded
21-10-07 15:50	2	not_recorded	not_recorded	not_recorded
21-10-07 16:00	2	not_recorded	not_recorded	not_recorded
21-10-07 16:10	2	not_recorded	not_recorded	not_recorded
21-10-07 16:20	2	not_recorded	not_recorded	not_recorded
21-10-07 16:30	2	not_recorded	not_recorded	not_recorded
21-10-07 16:40	2	not_recorded	not_recorded	not_recorded
21-10-07 16:50	2	not_recorded	not_recorded	not_recorded
21-10-07 17:00	2	not_recorded	not_recorded	not_recorded
21-10-07 17:10	2	not_recorded	not_recorded	not_recorded
21-10-07 17:20	2	not_recorded	not_recorded	not_recorded
21-10-07 17:30	2	not_recorded	not_recorded	not_recorded
21-10-07 17:40	2	not_recorded	not_recorded	not_recorded
21-10-07 17:50	2	not_recorded	not_recorded	not_recorded
21-10-07 18:00	2	not_recorded	not_recorded	not_recorded
21-10-07 18:10	2	not_recorded	not_recorded	not_recorded
21-10-07 18:20	2	not_recorded	not_recorded	not_recorded
21-10-07 18:30	2	not_recorded	not_recorded	not_recorded
21-10-07 18:40	2	not_recorded	not_recorded	not_recorded
21-10-07 18:50	2	not_recorded	not_recorded	not_recorded
21-10-07 19:00	2	not_recorded	not_recorded	not_recorded
21-10-07 19:10	2	not_recorded	not_recorded	not_recorded
21-10-07 19:20	2	not_recorded	not_recorded	not_recorded
21-10-07 19:30	2	not_recorded	not_recorded	not_recorded
21-10-07 19:40	2	not_recorded	not_recorded	not_recorded
21-10-07 19:50	2	not_recorded	not_recorded	not_recorded
21-10-07 20:00	2	not_recorded	not_recorded	not_recorded
21-10-07 20:10	2	not_recorded	not_recorded	not_recorded
21-10-07 20:20	2	not_recorded	not_recorded	not_recorded
21-10-07 20:30	2	not_recorded	not_recorded	not_recorded
21-10-07 20:40	2	not_recorded	not_recorded	not_recorded
21-10-07 20:50	2	not_recorded	not_recorded	not_recorded
21-10-07 21:00	2	not_recorded	not_recorded	not_recorded
21-10-07 21:10	2	not_recorded	not_recorded	not_recorded
21-10-07 21:20	2	not_recorded	not_recorded	not_recorded
21-10-07 21:30	2	not_recorded	not_recorded	not_recorded
21-10-07 21:40	2	not_recorded	not_recorded	not_recorded
21-10-07 21:50	2	not_recorded	not_recorded	not_recorded
21-10-07 22:00	2	not_recorded	not_recorded	not_recorded
21-10-07 22:10	2	not_recorded	not_recorded	not_recorded
21-10-07 22:20	2	not_recorded	not_recorded	not_recorded
21-10-07 22:30	2	not_recorded	not_recorded	not_recorded
21-10-07 22:40	2	not_recorded	not_recorded	not_recorded
21-10-07 22:50	2	not_recorded	not_recorded	not_recorded
21-10-07 23:00	2	not_recorded	not_recorded	not_recorded
21-10-07 23:10	2	not_recorded	not_recorded	not_recorded
21-10-07 23:20	2	not_recorded	not_recorded	not_recorded
21-10-07 23:30	2	not_recorded	not_recorded	not_recorded
21-10-07 23:40	2	not_recorded	not_recorded	not_recorded
21-10-07 23:50	2	not_recorded	not_recorded	not_recorded
21-10-08 00:00	2	not_recorded	not_recorded	not_recorded
21-10-08 00:10	2	not_recorded	not_recorded	not_recorded
21-10-08 00:20	2	not_recorded	not_recorded	not_recorded
21-10-08 00:30	2	not_recorded	not_recorded	not_recorded
21-10-08 00:40	2	not_recorded	not_recorded	not_recorded
21-10-08 00:50	2	not_recorded	not_recorded	not_recorded
21-10-08 01:00	2	not_recorded	not_recorded	not_recorded
21-10-08 01:10	2	not_recorded	not_recorded	not_recorded
21-10-08 01:20	2	not_recorded	not_recorded	not_recorded
21-10-08 01:30	2	not_recorded	not_recorded	not_recorded
21-10-08 01:40	2	not_recorded	not_recorded	not_recorded
21-10-08 01:50	2	not_recorded	not_recorded	not_recorded
21-10-08 02:00	2	not_recorded	not_recorded	not_recorded
21-10-08 02:10	2	not_recorded	not_recorded	not_recorded
21-10-08 02:20	2	not_recorded	not_recorded	not_recorded
21-10-08 02:30	2	not_recorded	not_recorded	not_recorded
21-10-08 02:40	2	not_recorded	not_recorded	not_recorded
21-10-08 02:50	2	not_recorded	not_recorded	not_recorded
21-10-08 03:00	2	not_recorded	not_recorded	not_recorded
21-10-08 03:10	2	not_recorded	not_recorded	not_recorded
21-10-08 03:20	2	not_recorded	not_recorded	not_recorded
21-10-08 03:30	2	not_recorded	not_recorded	not_recorded
21-10-08 03:40	2	not_recorded	not_recorded	not_recorded
21-10-08 03:50	2	not_recorded	not_recorded	not_recorded
21-10-08 04:00	2	not_recorded	not_recorded	not_recorded
21-10-08 04:10	2	not_recorded	not_recorded	not_recorded
21-10-08 04:20	2	not_recorded	not_recorded	not_recorded
21-10-08 04:30	2	not_recorded	not_recorded	not_recorded
21-10-08 04:40	2	not_recorded	not_recorded	not_recorded
21-10-08 04:50	2	not_recorded	not_recorded	not_recorded
21-10-08 05:00	2	not_recorded	not_recorded	not_recorded
21-10-08 05:10	2	not_recorded	not_recorded	not_recorded
21-10-08 05:20	2	not_recorded	not_recorded	not_recorded
21-10-08 05:30	2	not_recorded	not_recorded	not_recorded
21-10-08 05:40	2	not_recorded	not_recorded	not_recorded
21-10-08 05:50	2	not_recorded	not_recorded	not_recorded
21-10-08 06:00	2	not_recorded	not_recorded	not_recorded
21-10-08 06:10	2	not_recorded	not_recorded	not_recorded
21-10-08 06:20	2	not_recorded	not_recorded	not_recorded
21-10-08 06:30	2	not_recorded	not_recorded	not_recorded
21-10-08 06:40	2	not_recorded	not_recorded	not_recorded
21-10-08 06:50	2	not_recorded	not_recorded	not_recorded
