# Supplementary material for: Rodent home cage monitoring for preclinical safety pharmacology assessment: results of a multi-company validation evaluating nonclinical and clinical data from three compounds
Source: Front Toxicol. 2025 Nov 5;7:1655330. doi: 10.3389/ftox.2025.1655330 (PMC12626872; doi:10.3389/ftox.2025.1655330)
Supplement: Supplementary file 1 [file DataSheet1.zip › AZ/AZ_Rearing_VEH_Cage-2.csv]

timestamp	day_index	985141003627875	985141003627876	985141003627877
21-10-11 07:00	-4	not_recorded	not_recorded	not_recorded
21-10-11 07:10	-4	not_recorded	not_recorded	not_recorded
21-10-11 07:20	-4	not_recorded	not_recorded	not_recorded
21-10-11 07:30	-4	not_recorded	not_recorded	not_recorded
21-10-11 07:40	-4	not_recorded	not_recorded	not_recorded
21-10-11 07:50	-4	not_recorded	not_recorded	not_recorded
21-10-11 08:00	-4	not_recorded	not_recorded	not_recorded
21-10-11 08:10	-4	not_recorded	not_recorded	not_recorded
21-10-11 08:20	-4	not_recorded	not_recorded	not_recorded
21-10-11 08:30	-4	not_recorded	not_recorded	not_recorded
21-10-11 08:40	-4	not_recorded	not_recorded	not_recorded
21-10-11 08:50	-4	not_recorded	not_recorded	not_recorded
21-10-11 09:00	-4	not_recorded	not_recorded	not_recorded
21-10-11 09:10	-4	not_recorded	not_recorded	not_recorded
21-10-11 09:20	-4	not_recorded	not_recorded	not_recorded
21-10-11 09:30	-4	not_recorded	not_recorded	not_recorded
21-10-11 09:40	-4	not_recorded	not_recorded	not_recorded
21-10-11 09:50	-4	not_recorded	not_recorded	not_recorded
21-10-11 10:00	-4	not_recorded	not_recorded	not_recorded
21-10-11 10:10	-4	not_recorded	not_recorded	not_recorded
21-10-11 10:20	-4	not_recorded	not_recorded	not_recorded
21-10-11 10:30	-4	16.2	15.38	16.82
21-10-11 10:40	-4	10.788	16.612000000000002	14.26
21-10-11 10:50	-4	9.516	17.247999999999998	11.836
21-10-11 11:00	-4	12.164	20.032	11.592
21-10-11 11:10	-4	3.78	10.092	9.844
21-10-11 11:20	-4	12.368	13.436000000000002	6.224
21-10-11 11:30	-4	3.7880000000000003	2.4520000000000004	2.7079999999999997
21-10-11 11:40	-4	0.43200000000000005	14.764000000000001	1.7
21-10-11 11:50	-4	0.0	2.776	0.692
21-10-11 12:00	-4	1.916	17.2	7.276000000000001
21-10-11 12:10	-4	4.228	15.180000000000001	15.5
21-10-11 12:20	-4	0.788	5.836	4.272
21-10-11 12:30	-4	0.0	0.0	0.0
21-10-11 12:40	-4	0.0	0.0	0.0
21-10-11 12:50	-4	0.0	0.0	0.016
21-10-11 13:00	-4	0.0	0.0	0.0
21-10-11 13:10	-4	0.24	0.048	0.0
21-10-11 13:20	-4	0.128	0.0	0.704
21-10-11 13:30	-4	1.4	1.576	1.0719999999999998
21-10-11 13:40	-4	0.268	0.7	0.652
21-10-11 13:50	-4	0.0	0.0	0.0
21-10-11 14:00	-4	0.0	0.0	0.0
21-10-11 14:10	-4	0.0	0.0	0.0
21-10-11 14:20	-4	0.0	0.0	0.0
21-10-11 14:30	-4	0.0	0.0	0.0
21-10-11 14:40	-4	0.508	0.352	0.45999999999999996
21-10-11 14:50	-4	0.0	0.0	0.0
21-10-11 15:00	-4	0.008	0.0	0.0
21-10-11 15:10	-4	0.56	0.0	0.22800000000000004
21-10-11 15:20	-4	0.144	0.0	0.0
21-10-11 15:30	-4	0.0	0.0	0.0
21-10-11 15:40	-4	0.248	1.456	0.368
21-10-11 15:50	-4	0.0	0.0	0.0
21-10-11 16:00	-4	0.0	0.0	0.0
21-10-11 16:10	-4	0.0	0.0	0.0
21-10-11 16:20	-4	0.252	0.008	0.0
21-10-11 16:30	-4	0.0	0.0	0.0
21-10-11 16:40	-4	0.0	0.556	0.0
21-10-11 16:50	-4	0.0	0.0	0.0
21-10-11 17:00	-4	0.0	0.0	0.0
21-10-11 17:10	-4	0.06	0.476	0.21200000000000002
21-10-11 17:20	-4	0.096	0.4680000000000001	0.836
21-10-11 17:30	-4	0.0	0.0	0.0
21-10-11 17:40	-4	0.176	0.0	0.0
21-10-11 17:50	-4	0.0	0.0	0.0
21-10-11 18:00	-4	0.0	0.0	0.0
21-10-11 18:10	-4	0.0	0.0	0.0
21-10-11 18:20	-4	0.0	0.0	0.0
21-10-11 18:30	-4	0.0	0.0	0.0
21-10-11 18:40	-4	0.0	0.0	0.0
21-10-11 18:50	-4	0.0	0.0	0.0
21-10-11 19:00	-4	0.0	0.152	0.0
21-10-11 19:10	-4	2.3	0.528	0.24
21-10-11 19:20	-4	3.4	1.316	0.11599999999999999
21-10-11 19:30	-4	9.656	8.36	1.348
21-10-11 19:40	-4	7.036	4.436	7.0920000000000005
21-10-11 19:50	-4	4.064	5.564	0.96
21-10-11 20:00	-4	0.9080000000000001	0.384	3.6439999999999997
21-10-11 20:10	-4	0.0	0.0	0.028000000000000004
21-10-11 20:20	-4	0.144	1.6039999999999999	0.332
21-10-11 20:30	-4	2.4560000000000004	0.1	1.8800000000000001
21-10-11 20:40	-4	0.0	0.0	0.0
21-10-11 20:50	-4	0.0	0.0	0.0
21-10-11 21:00	-4	0.0	0.0	0.0
21-10-11 21:10	-4	0.0	0.0	0.0
21-10-11 21:20	-4	0.0	0.0	0.0
21-10-11 21:30	-4	0.0	0.0	0.0
21-10-11 21:40	-4	0.636	2.3400000000000003	1.624
21-10-11 21:50	-4	0.0	0.768	1.088
21-10-11 22:00	-4	10.86	1.344	0.0
21-10-11 22:10	-4	0.028000000000000004	0.0	0.0
21-10-11 22:20	-4	0.0	0.0	0.0
21-10-11 22:30	-4	0.0	0.0	0.0
21-10-11 22:40	-4	0.0	0.008	0.0
21-10-11 22:50	-4	2.6719999999999997	3.2760000000000007	0.196
21-10-11 23:00	-4	7.848000000000001	11.788	3.6400000000000006
21-10-11 23:10	-4	3.4760000000000004	5.436	1.052
21-10-11 23:20	-4	10.488	7.352000000000001	2.7359999999999998
21-10-11 23:30	-4	3.564	12.688	7.492
21-10-11 23:40	-4	1.528	0.08399999999999999	0.0
21-10-11 23:50	-4	9.372	0.32	0.012
21-10-12 00:00	-4	0.0	0.0	0.0
21-10-12 00:10	-4	0.0	0.0	0.0
21-10-12 00:20	-4	0.0	0.0	0.0
21-10-12 00:30	-4	0.0	0.2	0.0
21-10-12 00:40	-4	0.544	0.592	0.028000000000000004
21-10-12 00:50	-4	0.008	6.0520000000000005	3.896
21-10-12 01:00	-4	0.44000000000000006	4.104000000000001	0.96
21-10-12 01:10	-4	2.8920000000000003	0.256	6.08
21-10-12 01:20	-4	0.0	0.0	0.21600000000000003
21-10-12 01:30	-4	0.788	0.184	0.8800000000000001
21-10-12 01:40	-4	0.0	0.008	0.528
21-10-12 01:50	-4	5.4079999999999995	6.851999999999999	1.7560000000000002
21-10-12 02:00	-4	1.3880000000000001	9.995999999999999	14.315999999999999
21-10-12 02:10	-4	4.884	5.276000000000001	4.82
21-10-12 02:20	-4	4.556	3.364	5.776
21-10-12 02:30	-4	0.4640000000000001	0.968	2.3040000000000003
21-10-12 02:40	-4	7.772	3.14	2.2039999999999997
21-10-12 02:50	-4	3.8920000000000003	5.220000000000001	1.532
21-10-12 03:00	-4	0.8	3.464	0.5199999999999999
21-10-12 03:10	-4	2.192	0.9799999999999999	1.2200000000000002
21-10-12 03:20	-4	4.220000000000001	0.692	0.05600000000000001
21-10-12 03:30	-4	5.64	5.247999999999999	0.25999999999999995
21-10-12 03:40	-4	2.224	11.184000000000001	0.492
21-10-12 03:50	-4	0.008	2.136	0.028000000000000004
21-10-12 04:00	-4	2.9680000000000004	13.872	0.02
21-10-12 04:10	-4	5.0600000000000005	3.4560000000000004	0.616
21-10-12 04:20	-4	0.0	0.052000000000000005	0.036
21-10-12 04:30	-4	1.488	0.54	3.532
21-10-12 04:40	-4	6.784000000000001	4.732	3.588
21-10-12 04:50	-4	5.908	12.559999999999999	16.428
21-10-12 05:00	-4	0.012	4.424	5.588
21-10-12 05:10	-4	0.0	5.328	1.44
21-10-12 05:20	-4	0.0	0.0	0.064
21-10-12 05:30	-4	0.156	0.012	5.392
21-10-12 05:40	-4	0.2	3.3200000000000003	1.124
21-10-12 05:50	-4	1.084	15.956	14.368
21-10-12 06:00	-4	0.52	4.676	3.9200000000000004
21-10-12 06:10	-4	2.804	5.14	0.616
21-10-12 06:20	-4	0.876	13.484	15.86
21-10-12 06:30	-4	0.06	8.912	3.684
21-10-12 06:40	-4	0.13999999999999999	4.664	6.5680000000000005
21-10-12 06:50	-4	0.756	13.452000000000002	12.408000000000001
21-10-12 07:00	-3	1.6480000000000001	4.324	10.572
21-10-12 07:10	-3	6.8	6.096	7.852000000000001
21-10-12 07:20	-3	0.576	1.8760000000000001	2.7039999999999997
21-10-12 07:30	-3	11.72	8.692	9.228
21-10-12 07:40	-3	3.052	0.11200000000000002	0.0
21-10-12 07:50	-3	1.044	0.0	0.0
21-10-12 08:00	-3	4.812	6.104000000000001	1.28
21-10-12 08:10	-3	0.0	0.0	0.0
21-10-12 08:20	-3	8.908000000000001	2.46	0.012
21-10-12 08:30	-3	2.936	0.516	0.0
21-10-12 08:40	-3	0.0	0.0	0.0
21-10-12 08:50	-3	0.0	0.092	0.0
21-10-12 09:00	-3	1.8679999999999999	0.624	0.04
21-10-12 09:10	-3	0.012	0.0	0.032
21-10-12 09:20	-3	0.8800000000000001	0.008	0.0
21-10-12 09:30	-3	0.08399999999999999	0.0	0.0
21-10-12 09:40	-3	0.376	0.02	0.0
21-10-12 09:50	-3	0.0	0.0	0.0
21-10-12 10:00	-3	0.0	0.0	0.0
21-10-12 10:10	-3	0.0	0.0	0.0
21-10-12 10:20	-3	1.284	4.096	9.464
21-10-12 10:30	-3	2.232	2.508	0.0
21-10-12 10:40	-3	1.168	3.372	3.5759999999999996
21-10-12 10:50	-3	2.396	0.8560000000000001	3.54
21-10-12 11:00	-3	6.684	10.964	3.004
21-10-12 11:10	-3	2.94	9.8	7.388
21-10-12 11:20	-3	5.892	6.684	2.8
21-10-12 11:30	-3	5.296	0.0	0.0
21-10-12 11:40	-3	3.088	3.336	0.008
21-10-12 11:50	-3	0.124	0.0	0.0
21-10-12 12:00	-3	0.512	0.56	0.16
21-10-12 12:10	-3	0.02	0.8560000000000001	0.0
21-10-12 12:20	-3	0.0	0.0	0.0
21-10-12 12:30	-3	0.0	0.0	0.0
21-10-12 12:40	-3	0.0	0.0	0.0
21-10-12 12:50	-3	0.0	0.0	0.0
21-10-12 13:00	-3	0.0	0.0	0.0
21-10-12 13:10	-3	0.0	0.0	0.0
21-10-12 13:20	-3	0.0	0.0	0.0
21-10-12 13:30	-3	0.0	0.0	0.0
21-10-12 13:40	-3	0.0	0.0	0.0
21-10-12 13:50	-3	1.512	4.424	2.7079999999999997
21-10-12 14:00	-3	0.22000000000000003	2.152	0.0
21-10-12 14:10	-3	3.7359999999999998	4.656000000000001	0.812
21-10-12 14:20	-3	0.42800000000000005	3.500000000000001	0.16799999999999998
21-10-12 14:30	-3	0.0	0.0	0.0
21-10-12 14:40	-3	0.16799999999999998	0.0	0.0
21-10-12 14:50	-3	0.0	0.244	0.4600000000000001
21-10-12 15:00	-3	0.0	1.3800000000000001	10.432
21-10-12 15:10	-3	0.05600000000000001	2.548	9.044
21-10-12 15:20	-3	0.156	2.38	1.148
21-10-12 15:30	-3	0.0	0.0	0.0
21-10-12 15:40	-3	0.0	0.0	0.0
21-10-12 15:50	-3	0.0	0.0	0.0
21-10-12 16:00	-3	0.0	0.0	0.0
21-10-12 16:10	-3	0.0	0.0	0.0
21-10-12 16:20	-3	1.4200000000000002	0.588	1.6800000000000002
21-10-12 16:30	-3	0.0	0.0	0.0
21-10-12 16:40	-3	0.0	0.0	0.05600000000000001
21-10-12 16:50	-3	0.0	0.0	0.0
21-10-12 17:00	-3	0.0	0.0	0.0
21-10-12 17:10	-3	0.0	0.0	0.0
21-10-12 17:20	-3	0.0	0.0	0.0
21-10-12 17:30	-3	0.0	0.0	0.0
21-10-12 17:40	-3	0.0	0.0	0.0
21-10-12 17:50	-3	0.0	0.0	0.0
21-10-12 18:00	-3	0.0	0.0	0.0
21-10-12 18:10	-3	0.0	0.0	0.0
21-10-12 18:20	-3	2.2920000000000003	0.252	0.42000000000000004
21-10-12 18:30	-3	0.0	0.0	0.0
21-10-12 18:40	-3	0.312	0.08399999999999999	0.41600000000000004
21-10-12 18:50	-3	0.0	0.0	0.0
21-10-12 19:00	-3	0.0	0.0	0.0
21-10-12 19:10	-3	0.0	0.0	0.0
21-10-12 19:20	-3	0.0	0.0	0.0
21-10-12 19:30	-3	0.4600000000000001	1.6400000000000001	0.076
21-10-12 19:40	-3	1.6	3.004	0.13999999999999999
21-10-12 19:50	-3	0.348	5.284	0.004
21-10-12 20:00	-3	1.784	1.488	0.0
21-10-12 20:10	-3	0.0	0.0	0.0
21-10-12 20:20	-3	0.0	0.0	0.0
21-10-12 20:30	-3	0.0	0.0	0.0
21-10-12 20:40	-3	0.0	0.0	0.22799999999999998
21-10-12 20:50	-3	0.064	0.0	1.7560000000000002
21-10-12 21:00	-3	1.6119999999999997	1.3880000000000001	7.331999999999999
21-10-12 21:10	-3	2.1079999999999997	5.712000000000001	0.24
21-10-12 21:20	-3	2.884	0.26	0.036
21-10-12 21:30	-3	0.0	0.0	0.0
21-10-12 21:40	-3	0.0	0.0	0.0
21-10-12 21:50	-3	0.0	0.0	0.0
21-10-12 22:00	-3	0.024	0.144	2.7960000000000003
21-10-12 22:10	-3	0.004	0.0	0.188
21-10-12 22:20	-3	0.54	0.0	0.764
21-10-12 22:30	-3	0.5	0.0	0.0
21-10-12 22:40	-3	1.44	0.46799999999999997	0.012
21-10-12 22:50	-3	2.8480000000000003	0.012	0.012
21-10-12 23:00	-3	4.851999999999999	0.768	0.136
21-10-12 23:10	-3	2.3	0.06799999999999999	0.168
21-10-12 23:20	-3	3.04	1.4	0.004
21-10-12 23:30	-3	0.11600000000000002	1.508	0.008
21-10-12 23:40	-3	2.6759999999999997	0.45600000000000007	0.3
21-10-12 23:50	-3	7.659999999999999	0.44000000000000006	5.779999999999999
21-10-13 00:00	-3	2.1559999999999997	0.0	1.612
21-10-13 00:10	-3	4.312	0.076	2.848
21-10-13 00:20	-3	0.048	0.0	0.704
21-10-13 00:30	-3	0.028000000000000004	2.7560000000000002	0.932
21-10-13 00:40	-3	0.9359999999999999	10.348	5.688
21-10-13 00:50	-3	2.036	8.675999999999998	0.5
21-10-13 01:00	-3	1.312	3.272	5.648000000000001
21-10-13 01:10	-3	0.612	0.0	0.72
21-10-13 01:20	-3	0.8480000000000001	0.392	6.476000000000001
21-10-13 01:30	-3	0.14800000000000002	0.04	0.16
21-10-13 01:40	-3	5.388	4.62	2.052
21-10-13 01:50	-3	2.048	4.0920000000000005	6.168
21-10-13 02:00	-3	5.26	6.396	4.343999999999999
21-10-13 02:10	-3	2.216	0.66	0.004
21-10-13 02:20	-3	1.8800000000000001	4.28	0.312
21-10-13 02:30	-3	1.024	8.496	0.23200000000000004
21-10-13 02:40	-3	1.056	0.0	0.26
21-10-13 02:50	-3	3.936	1.056	0.004
21-10-13 03:00	-3	0.0	1.5	0.0
21-10-13 03:10	-3	1.9560000000000002	1.324	1.068
21-10-13 03:20	-3	13.768	10.952	1.128
21-10-13 03:30	-3	2.632	2.48	0.632
21-10-13 03:40	-3	0.024	6.856	0.0
21-10-13 03:50	-3	0.0	1.6560000000000001	0.0
21-10-13 04:00	-3	0.048	0.276	1.548
21-10-13 04:10	-3	3.3600000000000003	5.588	6.5
21-10-13 04:20	-3	2.868	6.268	5.02
21-10-13 04:30	-3	0.0	0.0	10.272
21-10-13 04:40	-3	0.0	0.0	0.168
21-10-13 04:50	-3	2.16	0.016	7.276000000000001
21-10-13 05:00	-3	0.048	0.1	3.404000000000001
21-10-13 05:10	-3	1.312	2.104	1.252
21-10-13 05:20	-3	3.6	17.568	13.716
21-10-13 05:30	-3	2.9840000000000004	6.432	1.9919999999999998
21-10-13 05:40	-3	0.772	0.004	0.5599999999999999
21-10-13 05:50	-3	2.652	1.2719999999999998	1.348
21-10-13 06:00	-3	1.504	0.0	1.268
21-10-13 06:10	-3	1.984	2.16	1.612
21-10-13 06:20	-3	6.28	1.52	3.9240000000000004
21-10-13 06:30	-3	4.064	4.308	2.96
21-10-13 06:40	-3	1.904	9.192	3.136
21-10-13 06:50	-3	2.7960000000000003	9.120000000000001	1.028
21-10-13 07:00	-2	1.828	3.336	1.8399999999999999
21-10-13 07:10	-2	0.152	0.0	0.0
21-10-13 07:20	-2	0.0	0.0	0.0
21-10-13 07:30	-2	0.0	0.0	0.0
21-10-13 07:40	-2	1.7439999999999998	0.796	6.772
21-10-13 07:50	-2	0.0	0.0	0.316
21-10-13 08:00	-2	0.0	0.0	0.0
21-10-13 08:10	-2	0.0	0.0	0.0
21-10-13 08:20	-2	0.0	0.0	0.0
21-10-13 08:30	-2	0.0	0.0	0.0
21-10-13 08:40	-2	0.0	0.0	0.0
21-10-13 08:50	-2	0.0	0.0	0.0
21-10-13 09:00	-2	0.0	0.0	0.0
21-10-13 09:10	-2	0.0	0.0	0.0
21-10-13 09:20	-2	0.0	0.0	0.0
21-10-13 09:30	-2	0.33599999999999997	0.64	0.11599999999999999
21-10-13 09:40	-2	0.0	0.0	0.0
21-10-13 09:50	-2	0.0	0.0	0.0
21-10-13 10:00	-2	3.084	0.08399999999999999	0.32
21-10-13 10:10	-2	0.0	0.0	0.0
21-10-13 10:20	-2	0.0	0.0	0.0
21-10-13 10:30	-2	0.08	0.004	0.0
21-10-13 10:40	-2	0.0	0.0	0.0
21-10-13 10:50	-2	0.02	0.46799999999999997	0.0
21-10-13 11:00	-2	0.732	2.416	0.32
21-10-13 11:10	-2	0.22800000000000004	2.128	0.036
21-10-13 11:20	-2	0.008	5.884	1.548
21-10-13 11:30	-2	1.948	4.072	9.512
21-10-13 11:40	-2	3.1759999999999997	8.004000000000001	1.1640000000000001
21-10-13 11:50	-2	2.176	1.384	0.524
21-10-13 12:00	-2	3.464	4.596	0.9280000000000002
21-10-13 12:10	-2	1.0879999999999999	0.8719999999999999	0.528
21-10-13 12:20	-2	6.26	5.928	0.272
21-10-13 12:30	-2	0.064	1.784	1.032
21-10-13 12:40	-2	0.54	4.452	0.11599999999999999
21-10-13 12:50	-2	0.9359999999999999	0.0	0.0
21-10-13 13:00	-2	0.0	0.0	0.0
21-10-13 13:10	-2	0.0	0.0	0.0
21-10-13 13:20	-2	0.0	0.0	0.0
21-10-13 13:30	-2	0.0	0.0	0.0
21-10-13 13:40	-2	0.0	0.0	0.0
21-10-13 13:50	-2	0.0	0.0	0.0
21-10-13 14:00	-2	0.716	0.16	0.0
21-10-13 14:10	-2	0.0	1.452	0.012
21-10-13 14:20	-2	1.7080000000000002	1.44	0.792
21-10-13 14:30	-2	0.0	0.0	0.0
21-10-13 14:40	-2	0.0	0.0	0.0
21-10-13 14:50	-2	0.0	0.0	0.028000000000000004
21-10-13 15:00	-2	0.04	0.0	1.06
21-10-13 15:10	-2	0.0	0.0	0.0
21-10-13 15:20	-2	0.0	0.0	0.0
21-10-13 15:30	-2	1.768	0.0	0.016
21-10-13 15:40	-2	0.0	0.0	0.0
21-10-13 15:50	-2	0.0	0.0	0.0
21-10-13 16:00	-2	0.0	0.0	0.0
21-10-13 16:10	-2	0.0	0.0	0.0
21-10-13 16:20	-2	0.0	0.0	0.0
21-10-13 16:30	-2	0.0	0.0	0.0
21-10-13 16:40	-2	0.0	0.0	0.0
21-10-13 16:50	-2	0.0	0.0	0.0
21-10-13 17:00	-2	0.0	0.152	0.0
21-10-13 17:10	-2	0.236	0.032	0.0
21-10-13 17:20	-2	0.0	0.0	0.0
21-10-13 17:30	-2	0.0	0.0	0.0
21-10-13 17:40	-2	0.0	0.0	0.0
21-10-13 17:50	-2	0.0	0.032	0.0
21-10-13 18:00	-2	0.20400000000000001	0.0	1.084
21-10-13 18:10	-2	0.012	0.0	0.29600000000000004
21-10-13 18:20	-2	0.004	0.004	0.0
21-10-13 18:30	-2	0.0	0.0	0.0
21-10-13 18:40	-2	0.0	0.0	0.0
21-10-13 18:50	-2	0.0	0.0	0.0
21-10-13 19:00	-2	0.0	0.0	0.0
21-10-13 19:10	-2	0.0	0.0	0.0
21-10-13 19:20	-2	0.4800000000000001	0.20400000000000001	0.276
21-10-13 19:30	-2	0.632	2.3	0.22400000000000003
21-10-13 19:40	-2	0.328	0.892	0.532
21-10-13 19:50	-2	3.2800000000000002	2.504	1.508
21-10-13 20:00	-2	0.0	0.072	0.0
21-10-13 20:10	-2	0.004	2.428	0.332
21-10-13 20:20	-2	0.244	1.084	0.028000000000000004
21-10-13 20:30	-2	0.0	0.756	0.804
21-10-13 20:40	-2	0.0	0.0	0.0
21-10-13 20:50	-2	0.0	0.0	0.0
21-10-13 21:00	-2	1.1800000000000002	0.704	0.072
21-10-13 21:10	-2	0.0	0.11200000000000002	0.0
21-10-13 21:20	-2	1.8960000000000001	0.164	0.024
21-10-13 21:30	-2	0.632	0.0	0.0
21-10-13 21:40	-2	0.0	0.0	0.0
21-10-13 21:50	-2	0.008	0.0	0.0
21-10-13 22:00	-2	0.0	0.0	0.0
21-10-13 22:10	-2	0.016	0.0	0.004
21-10-13 22:20	-2	1.916	0.176	1.9120000000000001
21-10-13 22:30	-2	1.128	0.11599999999999999	1.988
21-10-13 22:40	-2	3.088	0.38	0.648
21-10-13 22:50	-2	0.276	0.0	4.66
21-10-13 23:00	-2	2.32	0.86	0.6759999999999999
21-10-13 23:10	-2	5.5280000000000005	1.1039999999999999	1.816
21-10-13 23:20	-2	4.844	3.8200000000000003	2.8840000000000003
21-10-13 23:30	-2	8.879999999999999	11.836	2.036
21-10-13 23:40	-2	3.5520000000000005	4.272	0.072
21-10-13 23:50	-2	2.2039999999999997	6.952	0.32799999999999996
21-10-14 00:00	-2	0.14	0.004	0.33999999999999997
21-10-14 00:10	-2	0.396	1.484	2.008
21-10-14 00:20	-2	0.0	0.032	1.2200000000000002
21-10-14 00:30	-2	1.064	4.404	3.8
21-10-14 00:40	-2	0.44400000000000006	0.016	4.0840000000000005
21-10-14 00:50	-2	0.0	0.02	0.02
21-10-14 01:00	-2	0.0	0.0	0.004
21-10-14 01:10	-2	0.02	0.048	2.428
21-10-14 01:20	-2	0.9199999999999999	4.604	4.568
21-10-14 01:30	-2	1.508	4.488	6.932
21-10-14 01:40	-2	7.840000000000001	9.040000000000001	6.895999999999999
21-10-14 01:50	-2	9.776	3.992	5.892
21-10-14 02:00	-2	4.644	1.192	6.42
21-10-14 02:10	-2	1.448	6.348000000000001	1.1
21-10-14 02:20	-2	3.024	4.204	9.0
21-10-14 02:30	-2	0.376	2.348	0.02
21-10-14 02:40	-2	0.9600000000000002	7.388	3.056
21-10-14 02:50	-2	2.384	5.5920000000000005	5.324
21-10-14 03:00	-2	2.4200000000000004	3.592	2.372
21-10-14 03:10	-2	4.5440000000000005	0.36800000000000005	0.272
21-10-14 03:20	-2	13.748	12.264	0.32799999999999996
21-10-14 03:30	-2	4.332	10.532	1.1
21-10-14 03:40	-2	14.575999999999999	9.664	3.1440000000000006
21-10-14 03:50	-2	8.232	13.004000000000001	0.612
21-10-14 04:00	-2	1.932	3.224	1.532
21-10-14 04:10	-2	0.0	0.0	0.0
21-10-14 04:20	-2	0.0	0.0	0.028000000000000004
21-10-14 04:30	-2	0.22799999999999998	0.876	2.0599999999999996
21-10-14 04:40	-2	1.7560000000000002	0.9119999999999999	1.6480000000000001
21-10-14 04:50	-2	0.0	0.016	0.0
21-10-14 05:00	-2	1.064	3.688	0.836
21-10-14 05:10	-2	0.0	0.0	0.0
21-10-14 05:20	-2	0.536	8.104000000000001	1.884
21-10-14 05:30	-2	2.364	8.384	2.9320000000000004
21-10-14 05:40	-2	5.208	14.612	5.183999999999999
21-10-14 05:50	-2	1.1960000000000002	11.608	2.912
21-10-14 06:00	-2	1.508	7.087999999999999	3.268
21-10-14 06:10	-2	6.148000000000001	9.468	6.040000000000001
21-10-14 06:20	-2	3.2640000000000002	8.652	0.628
21-10-14 06:30	-2	6.4	6.76	4.224
21-10-14 06:40	-2	6.279999999999999	4.104	1.8960000000000001
21-10-14 06:50	-2	4.872	4.032	1.6
21-10-14 07:00	-1	0.34800000000000003	0.184	2.8520000000000003
21-10-14 07:10	-1	2.84	0.5640000000000001	1.4200000000000002
21-10-14 07:20	-1	0.36	0.43600000000000005	0.252
21-10-14 07:30	-1	0.0	0.0	0.492
21-10-14 07:40	-1	0.0	0.0	0.0
21-10-14 07:50	-1	1.216	0.016	1.464
21-10-14 08:00	-1	3.508	0.016	0.0
21-10-14 08:10	-1	0.152	0.016	0.34400000000000003
21-10-14 08:20	-1	0.0	0.0	0.0
21-10-14 08:30	-1	0.0	0.0	0.0
21-10-14 08:40	-1	0.0	0.02	0.0
21-10-14 08:50	-1	0.9480000000000001	0.036	0.0
21-10-14 09:00	-1	0.0	0.0	0.0
21-10-14 09:10	-1	0.0	0.028000000000000004	0.0
21-10-14 09:20	-1	0.0	0.0	0.0
21-10-14 09:30	-1	0.0	0.0	0.0
21-10-14 09:40	-1	0.0	0.0	0.0
21-10-14 09:50	-1	0.0	0.0	0.0
21-10-14 10:00	-1	0.24	0.08	0.0
21-10-14 10:10	-1	0.024	1.7120000000000002	7.580000000000001
21-10-14 10:20	-1	0.0	0.096	2.4
21-10-14 10:30	-1	0.0	0.0	0.036
21-10-14 10:40	-1	0.0	0.0	0.696
21-10-14 10:50	-1	7.1	4.924	6.736
21-10-14 11:00	-1	0.35200000000000004	2.02	0.576
21-10-14 11:10	-1	0.344	5.996	5.8
21-10-14 11:20	-1	0.036	6.62	4.964
21-10-14 11:30	-1	0.0	0.0	0.0
21-10-14 11:40	-1	1.48	2.488	0.6719999999999999
21-10-14 11:50	-1	1.608	12.668000000000001	1.1720000000000002
21-10-14 12:00	-1	3.8480000000000003	11.872	13.808000000000002
21-10-14 12:10	-1	0.024	0.66	0.336
21-10-14 12:20	-1	0.0	0.0	0.0
21-10-14 12:30	-1	0.184	0.0	0.16799999999999998
21-10-14 12:40	-1	0.0	0.0	0.0
21-10-14 12:50	-1	0.0	0.0	0.0
21-10-14 13:00	-1	0.0	0.0	0.0
21-10-14 13:10	-1	0.0	0.132	0.0
21-10-14 13:20	-1	0.0	0.0	0.0
21-10-14 13:30	-1	0.0	0.0	0.0
21-10-14 13:40	-1	0.42000000000000004	0.0	0.092
21-10-14 13:50	-1	0.0	0.0	0.0
21-10-14 14:00	-1	0.0	0.0	0.0
21-10-14 14:10	-1	4.048	3.02	8.879999999999999
21-10-14 14:20	-1	5.332	1.6280000000000001	4.412000000000001
21-10-14 14:30	-1	4.832	1.084	3.944
21-10-14 14:40	-1	0.62	0.256	2.216
21-10-14 14:50	-1	0.092	0.292	0.8720000000000001
21-10-14 15:00	-1	0.0	0.0	0.312
21-10-14 15:10	-1	0.0	0.0	0.0
21-10-14 15:20	-1	0.0	0.0	0.0
21-10-14 15:30	-1	0.0	0.0	0.0
21-10-14 15:40	-1	0.0	0.0	0.0
21-10-14 15:50	-1	0.0	0.008	0.0
21-10-14 16:00	-1	0.092	1.5719999999999998	0.0
21-10-14 16:10	-1	0.0	0.0	0.0
21-10-14 16:20	-1	0.0	0.11200000000000002	0.0
21-10-14 16:30	-1	0.044	0.192	0.764
21-10-14 16:40	-1	0.0	0.0	0.0
21-10-14 16:50	-1	0.0	0.0	0.0
21-10-14 17:00	-1	0.0	0.0	0.0
21-10-14 17:10	-1	0.0	0.024	0.0
21-10-14 17:20	-1	0.068	0.0	0.0
21-10-14 17:30	-1	0.0	0.0	0.0
21-10-14 17:40	-1	0.41200000000000003	0.252	0.0
21-10-14 17:50	-1	0.0	0.0	0.0
21-10-14 18:00	-1	0.0	0.0	0.0
21-10-14 18:10	-1	0.0	0.0	0.0
21-10-14 18:20	-1	0.0	0.0	0.0
21-10-14 18:30	-1	0.0	0.0	0.0
21-10-14 18:40	-1	0.0	0.0	0.0
21-10-14 18:50	-1	0.0	0.0	0.0
21-10-14 19:00	-1	0.0	0.0	0.0
21-10-14 19:10	-1	0.0	0.0	0.0
21-10-14 19:20	-1	0.0	0.0	0.0
21-10-14 19:30	-1	0.8640000000000001	2.636	0.592
21-10-14 19:40	-1	10.012	6.132	1.704
21-10-14 19:50	-1	3.776	2.144	6.5280000000000005
21-10-14 20:00	-1	4.312	3.112	2.2760000000000002
21-10-14 20:10	-1	0.43600000000000005	0.0	0.556
21-10-14 20:20	-1	0.0	0.0	0.0
21-10-14 20:30	-1	0.0	0.0	0.0
21-10-14 20:40	-1	0.0	0.0	0.0
21-10-14 20:50	-1	0.512	0.0	2.052
21-10-14 21:00	-1	0.356	0.0	1.492
21-10-14 21:10	-1	1.6880000000000002	0.748	2.408
21-10-14 21:20	-1	1.6	0.156	0.05600000000000001
21-10-14 21:30	-1	0.56	0.22400000000000003	0.0
21-10-14 21:40	-1	0.20400000000000001	1.28	0.0
21-10-14 21:50	-1	0.0	0.0	0.0
21-10-14 22:00	-1	0.0	0.0	0.0
21-10-14 22:10	-1	0.9720000000000001	0.0	0.0
21-10-14 22:20	-1	0.544	0.304	0.024
21-10-14 22:30	-1	7.1	0.076	1.28
21-10-14 22:40	-1	8.088	0.0	1.716
21-10-14 22:50	-1	2.656	0.536	0.02
21-10-14 23:00	-1	2.008	0.9	2.836
21-10-14 23:10	-1	2.368	2.104	1.1119999999999999
21-10-14 23:20	-1	2.016	5.6240000000000006	0.23600000000000004
21-10-14 23:30	-1	0.008	4.848	3.036
21-10-14 23:40	-1	2.56	0.584	1.92
21-10-14 23:50	-1	0.0	0.0	0.0
21-10-15 00:00	-1	0.0	0.0	0.0
21-10-15 00:10	-1	1.088	0.10400000000000001	0.008
21-10-15 00:20	-1	1.372	0.492	0.027999999999999997
21-10-15 00:30	-1	1.8	2.716	1.36
21-10-15 00:40	-1	9.112	5.724	3.124
21-10-15 00:50	-1	9.628	1.0	1.116
21-10-15 01:00	-1	14.552000000000001	12.348	5.744000000000001
21-10-15 01:10	-1	1.284	1.3679999999999999	5.364
21-10-15 01:20	-1	9.712	3.12	11.66
21-10-15 01:30	-1	0.0	0.0	1.096
21-10-15 01:40	-1	4.836	1.3840000000000001	2.216
21-10-15 01:50	-1	5.996	8.592	4.828
21-10-15 02:00	-1	0.13199999999999998	3.4120000000000004	7.675999999999999
21-10-15 02:10	-1	7.384	13.384	3.84
21-10-15 02:20	-1	7.4799999999999995	4.204	10.276
21-10-15 02:30	-1	0.9400000000000001	0.13999999999999999	1.6840000000000004
21-10-15 02:40	-1	0.0	0.0	0.0
21-10-15 02:50	-1	0.352	1.296	3.232
21-10-15 03:00	-1	0.40800000000000003	0.42000000000000004	3.7920000000000003
21-10-15 03:10	-1	0.4600000000000001	6.32	9.704
21-10-15 03:20	-1	0.704	10.156	0.86
21-10-15 03:30	-1	0.0	3.8240000000000003	0.0
21-10-15 03:40	-1	1.128	8.092	0.28
21-10-15 03:50	-1	0.0	4.324	0.8
21-10-15 04:00	-1	0.0	0.0	0.0
21-10-15 04:10	-1	0.0	0.0	0.0
21-10-15 04:20	-1	0.0	0.54	0.0
21-10-15 04:30	-1	0.13599999999999998	5.536	0.892
21-10-15 04:40	-1	5.268000000000001	1.9400000000000002	0.376
21-10-15 04:50	-1	4.5920000000000005	16.44	4.484
21-10-15 05:00	-1	3.696	16.932	8.831999999999999
21-10-15 05:10	-1	6.396	5.024	1.832
21-10-15 05:20	-1	2.216	4.54	10.995999999999999
21-10-15 05:30	-1	0.392	0.008	0.43600000000000005
21-10-15 05:40	-1	7.976000000000001	5.728	5.188000000000001
21-10-15 05:50	-1	3.568	17.188	9.548
21-10-15 06:00	-1	1.016	2.18	7.388
21-10-15 06:10	-1	5.396	4.204	4.8
21-10-15 06:20	-1	8.116	6.9799999999999995	5.4
21-10-15 06:30	-1	4.252000000000001	9.288	9.148
21-10-15 06:40	-1	7.452	8.232	10.348
21-10-15 06:50	-1	3.3240000000000003	7.764	5.0920000000000005
21-10-15 07:00	0	0.976	11.204	3.6439999999999997
21-10-15 07:10	0	2.272	5.464	2.952
21-10-15 07:20	0	0.372	0.7	3.596
21-10-15 07:30	0	4.796	1.204	3.8600000000000003
21-10-15 07:40	0	0.0	0.0	0.484
21-10-15 07:50	0	0.0	0.0	0.008
21-10-15 08:00	0	0.10400000000000001	0.0	0.0
21-10-15 08:10	0	0.0	0.0	0.064
21-10-15 08:20	0	0.0	0.0	0.0
21-10-15 08:30	0	0.0	0.0	0.508
21-10-15 08:40	0	0.0	0.0	0.0
21-10-15 08:50	0	0.0	0.0	0.0
21-10-15 09:00	0	0.0	0.0	0.0
21-10-15 09:10	0	0.0	0.0	0.0
21-10-15 09:20	0	0.0	0.0	0.0
21-10-15 09:30	0	0.0	0.0	0.0
21-10-15 09:40	0	1.1	0.0	15.62
21-10-15 09:50	0	11.952	5.0200000000000005	15.088
21-10-15 10:00	0	20.456	23.776	16.36
21-10-15 10:10	0	16.908	17.344	16.520000000000003
21-10-15 10:20	0	14.008000000000001	16.912	9.108
21-10-15 10:30	0	13.187999999999999	12.796	14.284
21-10-15 10:40	0	8.696000000000002	9.464	5.564
21-10-15 10:50	0	4.392	6.688000000000001	2.932
21-10-15 11:00	0	1.28	4.5920000000000005	3.304
21-10-15 11:10	0	0.9879999999999999	0.9040000000000001	7.132
21-10-15 11:20	0	1.6440000000000001	4.968	5.068
21-10-15 11:30	0	3.308	4.612	7.628
21-10-15 11:40	0	10.468	8.656	14.248
21-10-15 11:50	0	5.180000000000001	7.464	0.54
21-10-15 12:00	0	0.164	2.4200000000000004	0.0
21-10-15 12:10	0	0.028000000000000004	0.0	2.732
21-10-15 12:20	0	0.0	0.0	0.0
21-10-15 12:30	0	0.0	0.0	0.0
21-10-15 12:40	0	0.0	0.0	0.0
21-10-15 12:50	0	0.0	0.0	0.0
21-10-15 13:00	0	0.0	0.0	0.0
21-10-15 13:10	0	0.0	0.132	0.0
21-10-15 13:20	0	0.248	0.0	0.0
21-10-15 13:30	0	0.0	0.0	0.0
21-10-15 13:40	0	0.0	0.0	0.296
21-10-15 13:50	0	0.0	0.0	0.0
21-10-15 14:00	0	2.4	0.024	0.11599999999999999
21-10-15 14:10	0	0.704	0.388	2.968
21-10-15 14:20	0	0.0	0.0	0.0
21-10-15 14:30	0	0.364	0.088	0.0
21-10-15 14:40	0	0.396	2.168	0.0
21-10-15 14:50	0	1.064	1.7920000000000003	6.76
21-10-15 15:00	0	0.08	0.0	1.7920000000000003
21-10-15 15:10	0	0.008	0.0	0.0
21-10-15 15:20	0	0.0	0.08	0.0
21-10-15 15:30	0	0.0	0.0	0.0
21-10-15 15:40	0	0.0	0.0	0.0
21-10-15 15:50	0	0.0	0.0	0.0
21-10-15 16:00	0	0.24	0.0	0.0
21-10-15 16:10	0	4.8	1.3439999999999999	0.21600000000000003
21-10-15 16:20	0	1.252	0.22000000000000003	0.0
21-10-15 16:30	0	0.0	0.0	0.0
21-10-15 16:40	0	0.472	0.0	0.0
21-10-15 16:50	0	0.11200000000000002	0.0	0.0
21-10-15 17:00	0	0.144	0.0	0.0
21-10-15 17:10	0	0.0	0.0	0.0
21-10-15 17:20	0	0.0	0.0	0.276
21-10-15 17:30	0	0.0	0.16	1.328
21-10-15 17:40	0	0.0	0.0	0.0
21-10-15 17:50	0	0.0	0.0	0.0
21-10-15 18:00	0	0.152	2.36	0.0
21-10-15 18:10	0	0.0	0.0	0.0
21-10-15 18:20	0	0.0	0.0	0.0
21-10-15 18:30	0	0.0	0.0	0.0
21-10-15 18:40	0	0.0	0.0	0.0
21-10-15 18:50	0	0.0	0.0	0.0
21-10-15 19:00	0	0.0	0.0	0.0
21-10-15 19:10	0	0.0	0.0	0.06
21-10-15 19:20	0	3.716	6.56	3.7879999999999994
21-10-15 19:30	0	6.392	9.24	3.164
21-10-15 19:40	0	0.248	11.808000000000002	0.032
21-10-15 19:50	0	2.772	7.508	0.23199999999999998
21-10-15 20:00	0	1.4280000000000002	3.22	1.8039999999999998
21-10-15 20:10	0	0.0	2.872	0.0
21-10-15 20:20	0	1.344	3.088	0.008
21-10-15 20:30	0	0.0	0.0	0.0
21-10-15 20:40	0	0.0	0.0	0.0
21-10-15 20:50	0	0.4	0.0	0.0
21-10-15 21:00	0	0.076	0.0	0.20800000000000002
21-10-15 21:10	0	0.004	1.3679999999999999	2.152
21-10-15 21:20	0	6.040000000000001	3.2920000000000003	2.9200000000000004
21-10-15 21:30	0	4.068	0.02	0.032
21-10-15 21:40	0	0.0	0.0	0.0
21-10-15 21:50	0	0.0	0.0	0.0
21-10-15 22:00	0	0.0	0.0	0.0
21-10-15 22:10	0	1.64	0.0	0.168
21-10-15 22:20	0	0.808	0.76	0.06
21-10-15 22:30	0	0.10800000000000001	0.0	1.244
21-10-15 22:40	0	14.34	0.8440000000000001	7.912000000000001
21-10-15 22:50	0	11.080000000000002	0.43200000000000005	16.2
21-10-15 23:00	0	2.912	0.10400000000000001	4.268
21-10-15 23:10	0	2.54	0.148	0.344
21-10-15 23:20	0	0.512	2.984	0.22800000000000004
21-10-15 23:30	0	2.06	2.06	0.524
21-10-15 23:40	0	4.048	2.2600000000000002	1.064
21-10-15 23:50	0	7.68	13.9	5.08
21-10-16 00:00	0	0.604	2.532	6.1240000000000006
21-10-16 00:10	0	4.072	0.0	0.9959999999999999
21-10-16 00:20	0	5.0200000000000005	0.012	0.392
21-10-16 00:30	0	1.544	0.624	0.76
21-10-16 00:40	0	0.372	2.6119999999999997	0.808
21-10-16 00:50	0	1.936	4.184	2.224
21-10-16 01:00	0	0.21600000000000003	2.284	8.187999999999999
21-10-16 01:10	0	0.0	1.8719999999999999	6.432
21-10-16 01:20	0	0.20400000000000001	4.6	3.476
21-10-16 01:30	0	1.308	9.636	5.74
21-10-16 01:40	0	0.8280000000000001	0.648	0.9
21-10-16 01:50	0	0.028000000000000004	2.332	1.24
21-10-16 02:00	0	1.156	1.6280000000000001	2.532
21-10-16 02:10	0	2.896	4.5280000000000005	7.94
21-10-16 02:20	0	0.048	0.712	0.608
21-10-16 02:30	0	0.272	1.276	4.484
21-10-16 02:40	0	6.016	2.096	5.444000000000001
21-10-16 02:50	0	6.8	0.588	2.112
21-10-16 03:00	0	5.132	3.7640000000000002	1.408
21-10-16 03:10	0	11.512	0.792	13.74
21-10-16 03:20	0	10.180000000000001	0.38	7.744
21-10-16 03:30	0	1.2	0.0	3.7359999999999998
21-10-16 03:40	0	0.35600000000000004	1.136	0.484
21-10-16 03:50	0	1.34	4.436	0.544
21-10-16 04:00	0	3.96	9.344	1.592
21-10-16 04:10	0	6.056	9.084	0.796
21-10-16 04:20	0	9.224	2.468	0.004
21-10-16 04:30	0	0.0	1.1600000000000001	0.0
21-10-16 04:40	0	0.0	0.0	0.0
21-10-16 04:50	0	0.124	1.768	0.084
21-10-16 05:00	0	2.528	4.924	0.752
21-10-16 05:10	0	8.348	5.252000000000001	0.016
21-10-16 05:20	0	6.0840000000000005	2.1559999999999997	0.7120000000000001
21-10-16 05:30	0	2.108	12.608	0.144
21-10-16 05:40	0	11.912	3.7880000000000003	3.5760000000000005
21-10-16 05:50	0	5.952	6.0440000000000005	1.432
21-10-16 06:00	0	7.948	1.52	11.052
21-10-16 06:10	0	4.348	7.5920000000000005	9.044
21-10-16 06:20	0	3.2640000000000002	0.48	0.768
21-10-16 06:30	0	4.036	4.324	1.36
21-10-16 06:40	0	0.916	3.016	2.852
21-10-16 06:50	0	4.784000000000001	5.516	0.152
21-10-16 07:00	1	5.5200000000000005	6.404000000000001	7.779999999999999
21-10-16 07:10	1	0.244	0.368	1.376
21-10-16 07:20	1	3.596	2.196	0.42000000000000004
21-10-16 07:30	1	2.068	0.064	0.272
21-10-16 07:40	1	4.216	2.528	1.936
21-10-16 07:50	1	0.0	0.0	0.0
21-10-16 08:00	1	0.0	0.0	0.0
21-10-16 08:10	1	0.0	0.0	0.0
21-10-16 08:20	1	0.0	0.0	0.0
21-10-16 08:30	1	0.0	0.0	0.0
21-10-16 08:40	1	0.0	0.0	0.0
21-10-16 08:50	1	0.0	0.0	0.0
21-10-16 09:00	1	0.0	0.0	0.0
21-10-16 09:10	1	0.0	0.0	0.0
21-10-16 09:20	1	0.0	0.0	0.0
21-10-16 09:30	1	1.56	2.7800000000000002	5.640000000000001
21-10-16 09:40	1	3.832	3.108	2.3920000000000003
21-10-16 09:50	1	11.080000000000002	12.564	7.648000000000001
21-10-16 10:00	1	10.92	15.112	11.928
21-10-16 10:10	1	10.428	8.331999999999999	7.484
21-10-16 10:20	1	2.512	2.728	2.9400000000000004
21-10-16 10:30	1	2.06	7.764	6.308
21-10-16 10:40	1	5.476000000000001	14.348000000000003	14.328
21-10-16 10:50	1	0.72	1.736	4.66
21-10-16 11:00	1	1.248	0.3	4.46
21-10-16 11:10	1	0.1	0.016	1.108
21-10-16 11:20	1	2.2039999999999997	4.148	3.432
21-10-16 11:30	1	0.0	0.6719999999999999	0.0
21-10-16 11:40	1	0.0	1.124	0.0
21-10-16 11:50	1	0.0	0.0	0.0
21-10-16 12:00	1	0.0	0.396	0.0
21-10-16 12:10	1	0.0	0.0	0.0
21-10-16 12:20	1	0.0	0.0	0.0
21-10-16 12:30	1	0.0	0.0	0.504
21-10-16 12:40	1	0.0	0.0	0.0
21-10-16 12:50	1	0.0	0.0	0.0
21-10-16 13:00	1	0.0	0.0	0.0
21-10-16 13:10	1	0.0	0.0	0.0
21-10-16 13:20	1	0.0	0.0	0.0
21-10-16 13:30	1	0.0	0.0	0.0
21-10-16 13:40	1	0.0	0.0	0.0
21-10-16 13:50	1	0.0	0.0	0.0
21-10-16 14:00	1	0.0	0.064	0.0
21-10-16 14:10	1	0.0	0.02	0.016
21-10-16 14:20	1	1.7600000000000002	4.9399999999999995	3.188
21-10-16 14:30	1	2.484	3.06	5.324
21-10-16 14:40	1	0.164	0.0	0.16799999999999998
21-10-16 14:50	1	0.0	0.0	0.0
21-10-16 15:00	1	0.0	0.0	0.0
21-10-16 15:10	1	0.0	0.0	0.0
21-10-16 15:20	1	0.0	2.028	0.0
21-10-16 15:30	1	0.0	0.0	0.0
21-10-16 15:40	1	0.0	0.0	0.0
21-10-16 15:50	1	0.0	0.0	0.0
21-10-16 16:00	1	0.0	0.0	0.0
21-10-16 16:10	1	0.0	0.0	0.0
21-10-16 16:20	1	0.0	0.0	0.0
21-10-16 16:30	1	0.0	0.0	0.0
21-10-16 16:40	1	0.0	0.0	0.0
21-10-16 16:50	1	0.0	0.0	0.26
21-10-16 17:00	1	0.0	0.0	0.0
21-10-16 17:10	1	0.0	0.0	0.0
21-10-16 17:20	1	0.0	0.0	0.0
21-10-16 17:30	1	0.0	0.0	0.0
21-10-16 17:40	1	0.0	0.0	0.0
21-10-16 17:50	1	0.0	0.004	0.0
21-10-16 18:00	1	0.0	0.0	0.0
21-10-16 18:10	1	0.0	0.0	0.0
21-10-16 18:20	1	0.0	0.0	0.0
21-10-16 18:30	1	0.132	0.0	0.0
21-10-16 18:40	1	0.576	0.21600000000000003	0.656
21-10-16 18:50	1	0.596	0.0	1.1880000000000002
21-10-16 19:00	1	0.0	0.0	0.0
21-10-16 19:10	1	0.0	0.0	0.0
21-10-16 19:20	1	0.0	0.0	0.0
21-10-16 19:30	1	0.1	1.048	0.024
21-10-16 19:40	1	0.04	0.9400000000000001	0.0
21-10-16 19:50	1	0.8240000000000001	1.52	0.26
21-10-16 20:00	1	2.428	0.152	0.0
21-10-16 20:10	1	0.0	0.0	0.0
21-10-16 20:20	1	0.244	0.004	0.02
21-10-16 20:30	1	0.012	0.0	1.828
21-10-16 20:40	1	0.0	0.0	0.0
21-10-16 20:50	1	0.572	0.0	0.0
21-10-16 21:00	1	0.0	0.0	0.13999999999999999
21-10-16 21:10	1	0.0	0.0	0.0
21-10-16 21:20	1	0.0	0.9719999999999999	3.628
21-10-16 21:30	1	0.0	0.0	0.328
21-10-16 21:40	1	0.0	0.0	0.004
21-10-16 21:50	1	1.564	0.12	0.008
21-10-16 22:00	1	1.252	0.868	0.076
21-10-16 22:10	1	0.0	0.0	0.0
21-10-16 22:20	1	0.756	0.62	0.876
21-10-16 22:30	1	2.008	0.13199999999999998	0.0
21-10-16 22:40	1	1.764	5.223999999999999	5.856
21-10-16 22:50	1	2.2279999999999998	8.384	2.084
21-10-16 23:00	1	9.312000000000001	0.3	0.272
21-10-16 23:10	1	0.17200000000000001	0.0	0.0
21-10-16 23:20	1	2.6399999999999997	0.192	0.088
21-10-16 23:30	1	7.5280000000000005	0.0	0.728
21-10-16 23:40	1	0.668	0.0	0.0
21-10-16 23:50	1	0.016	0.148	0.004
21-10-17 00:00	1	0.06	2.912	1.3359999999999999
21-10-17 00:10	1	0.488	1.076	1.324
21-10-17 00:20	1	0.032	0.9400000000000001	3.5480000000000005
21-10-17 00:30	1	0.0	0.0	0.0
21-10-17 00:40	1	0.092	4.66	0.9400000000000001
21-10-17 00:50	1	0.092	3.4440000000000004	0.0
21-10-17 01:00	1	0.0	0.0	0.0
21-10-17 01:10	1	0.0	0.0	0.0
21-10-17 01:20	1	0.5680000000000001	0.0	0.048
21-10-17 01:30	1	2.304	6.5040000000000004	3.536
21-10-17 01:40	1	1.416	2.944	1.58
21-10-17 01:50	1	0.0	0.0	0.036000000000000004
21-10-17 02:00	1	0.004	1.564	0.572
21-10-17 02:10	1	1.1400000000000001	5.088	8.292
21-10-17 02:20	1	8.288	7.452	5.348000000000001
21-10-17 02:30	1	0.41600000000000004	2.312	8.248000000000001
21-10-17 02:40	1	2.648	0.148	7.152000000000001
21-10-17 02:50	1	6.656000000000001	5.872	9.108
21-10-17 03:00	1	0.628	0.6599999999999999	1.904
21-10-17 03:10	1	2.704	5.1	7.9719999999999995
21-10-17 03:20	1	3.928	0.11200000000000002	3.1759999999999997
21-10-17 03:30	1	2.472	2.4880000000000004	0.9480000000000001
21-10-17 03:40	1	0.22400000000000003	3.024	3.4519999999999995
21-10-17 03:50	1	0.8480000000000001	0.032	0.032
21-10-17 04:00	1	2.1879999999999997	0.0	0.016
21-10-17 04:10	1	1.972	0.42800000000000005	0.0
21-10-17 04:20	1	2.3400000000000003	2.6400000000000006	0.024
21-10-17 04:30	1	0.132	0.572	0.0
21-10-17 04:40	1	0.0	0.0	0.0
21-10-17 04:50	1	0.0	0.0	0.0
21-10-17 05:00	1	1.1	1.78	0.396
21-10-17 05:10	1	0.032	0.0	1.124
21-10-17 05:20	1	0.22399999999999998	2.5	1.004
21-10-17 05:30	1	1.532	4.408	4.036
21-10-17 05:40	1	0.24800000000000005	0.0	0.712
21-10-17 05:50	1	1.6	2.132	3.928
21-10-17 06:00	1	6.176	4.0760000000000005	9.82
21-10-17 06:10	1	0.06000000000000001	6.644	2.508
21-10-17 06:20	1	2.304	6.076	10.324000000000002
21-10-17 06:30	1	3.072	5.932	8.088000000000001
21-10-17 06:40	1	0.132	2.044	8.392
21-10-17 06:50	1	1.124	4.236	4.124
21-10-17 07:00	2	2.588	3.592	1.888
21-10-17 07:10	2	16.616	6.767999999999999	5.032
21-10-17 07:20	2	6.612	1.952	0.828
21-10-17 07:30	2	2.028	1.252	4.9
21-10-17 07:40	2	3.3600000000000003	0.812	0.22800000000000004
21-10-17 07:50	2	3.156	1.6480000000000001	0.05600000000000001
21-10-17 08:00	2	2.18	3.1079999999999997	0.472
21-10-17 08:10	2	0.8400000000000001	0.072	0.0
21-10-17 08:20	2	1.312	0.06000000000000001	0.664
21-10-17 08:30	2	0.0	1.1560000000000001	0.22400000000000003
21-10-17 08:40	2	0.0	0.0	0.0
21-10-17 08:50	2	0.0	0.0	0.0
21-10-17 09:00	2	0.0	0.0	0.0
21-10-17 09:10	2	0.0	0.028000000000000004	0.0
21-10-17 09:20	2	0.0	0.0	0.0
21-10-17 09:30	2	0.0	0.0	0.0
21-10-17 09:40	2	0.756	0.0	0.0
21-10-17 09:50	2	0.0	0.0	0.0
21-10-17 10:00	2	0.0	0.0	0.0
21-10-17 10:10	2	0.0	0.0	0.0
21-10-17 10:20	2	0.0	0.064	0.096
21-10-17 10:30	2	0.0	0.0	0.0
21-10-17 10:40	2	0.0	0.0	0.0
21-10-17 10:50	2	0.344	0.11599999999999999	0.0
21-10-17 11:00	2	1.668	0.612	0.20800000000000002
21-10-17 11:10	2	4.388	5.088	2.2640000000000002
21-10-17 11:20	2	1.1320000000000001	1.0080000000000002	0.088
21-10-17 11:30	2	0.836	0.008	0.0
21-10-17 11:40	2	13.996	8.744	10.744
21-10-17 11:50	2	1.6480000000000001	6.644	2.252
21-10-17 12:00	2	6.967999999999999	1.9439999999999997	2.82
21-10-17 12:10	2	3.8880000000000003	6.324	2.232
21-10-17 12:20	2	2.104	3.408	2.476
21-10-17 12:30	2	2.1719999999999997	10.884	1.104
21-10-17 12:40	2	1.036	0.796	0.8480000000000001
21-10-17 12:50	2	0.82	2.72	1.4200000000000002
21-10-17 13:00	2	0.0	0.0	0.0
21-10-17 13:10	2	0.0	0.0	0.0
21-10-17 13:20	2	0.0	0.0	0.0
21-10-17 13:30	2	0.0	0.0	0.0
21-10-17 13:40	2	0.0	0.0	0.0
21-10-17 13:50	2	0.0	0.0	0.0
21-10-17 14:00	2	0.0	0.0	0.0
21-10-17 14:10	2	0.0	0.0	0.0
21-10-17 14:20	2	0.0	0.0	0.0
21-10-17 14:30	2	0.0	0.0	0.0
21-10-17 14:40	2	0.0	0.0	0.0
21-10-17 14:50	2	0.0	0.0	0.38
21-10-17 15:00	2	0.0	0.0	0.0
21-10-17 15:10	2	0.0	0.0	0.0
21-10-17 15:20	2	0.0	0.0	0.0
21-10-17 15:30	2	0.0	0.0	0.0
21-10-17 15:40	2	0.0	0.0	0.0
21-10-17 15:50	2	0.0	0.0	0.0
21-10-17 16:00	2	0.0	0.0	0.0
21-10-17 16:10	2	0.0	0.0	0.0
21-10-17 16:20	2	0.364	0.008	0.8399999999999999
21-10-17 16:30	2	0.236	0.352	0.076
21-10-17 16:40	2	0.0	0.0	0.0
21-10-17 16:50	2	0.0	0.0	0.0
21-10-17 17:00	2	0.14	0.024	0.0
21-10-17 17:10	2	0.0	0.0	0.0
21-10-17 17:20	2	0.24	0.14	0.0
21-10-17 17:30	2	0.0	0.0	0.0
21-10-17 17:40	2	0.0	0.0	0.0
21-10-17 17:50	2	0.0	0.0	0.0
21-10-17 18:00	2	0.0	0.008	0.0
21-10-17 18:10	2	0.0	0.0	0.0
21-10-17 18:20	2	0.072	0.0	0.0
21-10-17 18:30	2	0.0	0.0	0.0
21-10-17 18:40	2	0.064	0.0	0.004
21-10-17 18:50	2	0.176	0.68	0.0
21-10-17 19:00	2	3.78	0.9280000000000002	0.62
21-10-17 19:10	2	0.0	0.0	0.0
21-10-17 19:20	2	0.0	0.0	0.0
21-10-17 19:30	2	0.0	0.0	0.0
21-10-17 19:40	2	0.0	0.0	0.0
21-10-17 19:50	2	0.0	0.0	0.0
21-10-17 20:00	2	0.0	0.0	0.0
21-10-17 20:10	2	0.048	0.0	0.0
21-10-17 20:20	2	0.11599999999999999	0.23600000000000004	1.568
21-10-17 20:30	2	4.5200000000000005	1.1400000000000001	0.9760000000000002
21-10-17 20:40	2	0.328	3.104	2.06
21-10-17 20:50	2	0.20400000000000001	0.484	0.45999999999999996
21-10-17 21:00	2	9.06	0.476	0.22800000000000004
21-10-17 21:10	2	4.632	0.02	0.5359999999999999
21-10-17 21:20	2	0.0	0.0	0.0
21-10-17 21:30	2	0.0	0.0	0.528
21-10-17 21:40	2	0.0	0.0	0.0
21-10-17 21:50	2	0.0	0.0	0.0
21-10-17 22:00	2	0.0	0.0	0.0
21-10-17 22:10	2	0.28	0.0	0.0
21-10-17 22:20	2	0.184	0.012	0.004
21-10-17 22:30	2	0.296	0.0	0.0
21-10-17 22:40	2	2.516	0.004	0.0
21-10-17 22:50	2	0.6839999999999999	1.144	0.744
21-10-17 23:00	2	0.8720000000000001	1.72	1.416
21-10-17 23:10	2	2.684	0.96	2.94
21-10-17 23:20	2	8.303999999999998	0.544	1.048
21-10-17 23:30	2	0.324	0.012	0.496
21-10-17 23:40	2	0.028000000000000004	0.9359999999999999	0.05600000000000001
21-10-17 23:50	2	4.392	7.760000000000001	3.9480000000000004
21-10-18 00:00	2	7.224000000000001	0.0	2.476
21-10-18 00:10	2	3.3239999999999994	0.04	0.23199999999999998
21-10-18 00:20	2	0.6759999999999999	1.948	1.2559999999999998
21-10-18 00:30	2	0.4680000000000001	0.0	0.4
21-10-18 00:40	2	0.10400000000000001	0.0	0.044
21-10-18 00:50	2	0.316	0.376	0.5840000000000001
21-10-18 01:00	2	0.58	7.844000000000001	4.26
21-10-18 01:10	2	0.44400000000000006	0.536	1.22
21-10-18 01:20	2	0.032	0.0	0.24
21-10-18 01:30	2	0.0	1.056	0.024
21-10-18 01:40	2	1.052	6.328	7.0600000000000005
21-10-18 01:50	2	1.424	14.684000000000001	3.6
21-10-18 02:00	2	0.268	0.796	3.9200000000000004
21-10-18 02:10	2	0.0	0.0	2.448
21-10-18 02:20	2	0.012	0.0	0.0
21-10-18 02:30	2	5.244	0.052000000000000005	0.508
21-10-18 02:40	2	3.6760000000000006	2.18	2.668
21-10-18 02:50	2	12.352	10.692	9.604000000000001
21-10-18 03:00	2	4.7	0.472	2.896
21-10-18 03:10	2	4.4	10.204	4.108
21-10-18 03:20	2	1.4120000000000001	5.816000000000001	2.112
21-10-18 03:30	2	0.268	5.704	4.668
21-10-18 03:40	2	2.108	4.564	1.968
21-10-18 03:50	2	6.096	2.832	3.66
21-10-18 04:00	2	5.736	6.004	0.532
21-10-18 04:10	2	0.584	2.504	0.40800000000000003
21-10-18 04:20	2	0.0	0.0	0.024
21-10-18 04:30	2	0.532	1.98	0.008
21-10-18 04:40	2	0.45600000000000007	2.9080000000000004	1.02
21-10-18 04:50	2	0.192	0.4	0.032
21-10-18 05:00	2	0.0	0.0	0.02
21-10-18 05:10	2	0.096	0.712	2.3
21-10-18 05:20	2	0.0	6.1240000000000006	1.264
21-10-18 05:30	2	0.9559999999999998	6.112	7.752000000000001
21-10-18 05:40	2	0.564	5.672	4.252
21-10-18 05:50	2	0.508	5.312	3.964
21-10-18 06:00	2	0.45600000000000007	12.428	6.392
21-10-18 06:10	2	0.54	4.552	4.4079999999999995
21-10-18 06:20	2	1.3	3.636	1.6239999999999999
21-10-18 06:30	2	8.076	4.068	7.816000000000001
21-10-18 06:40	2	8.572000000000001	10.348	6.5040000000000004
21-10-18 06:50	2	2.872	7.252	1.068
21-10-18 07:00	3	3.068	5.732	10.856
21-10-18 07:10	3	9.324	5.811999999999999	4.58
21-10-18 07:20	3	0.46799999999999997	0.148	0.0
21-10-18 07:30	3	0.0	0.032	0.0
21-10-18 07:40	3	0.0	0.0	0.0
21-10-18 07:50	3	0.0	0.0	0.0
21-10-18 08:00	3	0.0	0.0	0.0
21-10-18 08:10	3	1.224	0.20800000000000002	0.18
21-10-18 08:20	3	0.0	0.0	0.0
21-10-18 08:30	3	0.0	0.0	0.0
21-10-18 08:40	3	0.324	1.112	4.968
21-10-18 08:50	3	0.604	0.64	2.66
21-10-18 09:00	3	0.0	0.0	0.0
21-10-18 09:10	3	0.028000000000000004	0.0	1.036
21-10-18 09:20	3	0.0	0.024	0.372
21-10-18 09:30	3	0.628	0.18	0.004
21-10-18 09:40	3	0.0	0.0	0.0
21-10-18 09:50	3	0.0	0.0	0.092
21-10-18 10:00	3	0.088	0.312	0.188
21-10-18 10:10	3	0.0	0.028000000000000004	0.284
21-10-18 10:20	3	0.0	0.0	0.0
21-10-18 10:30	3	0.21600000000000003	0.0	0.0
21-10-18 10:40	3	0.0	0.0	0.0
21-10-18 10:50	3	0.0	0.0	0.0
21-10-18 11:00	3	0.0	0.0	0.0
21-10-18 11:10	3	0.0	0.0	0.0
21-10-18 11:20	3	0.24400000000000005	0.4640000000000001	0.236
21-10-18 11:30	3	0.144	1.068	2.68
21-10-18 11:40	3	2.9	3.8200000000000003	4.424
21-10-18 11:50	3	2.448	3.2039999999999997	2.94
21-10-18 12:00	3	1.252	2.1719999999999997	3.4240000000000004
21-10-18 12:10	3	2.68	9.092	6.248
21-10-18 12:20	3	3.04	5.1160000000000005	2.964
21-10-18 12:30	3	0.9640000000000001	0.544	2.512
21-10-18 12:40	3	2.504	4.048	0.9880000000000001
21-10-18 12:50	3	0.0	0.0	0.0
21-10-18 13:00	3	0.8400000000000001	1.952	0.7
21-10-18 13:10	3	0.0	0.0	0.616
21-10-18 13:20	3	0.024	0.11600000000000002	0.0
21-10-18 13:30	3	0.124	0.708	0.0
21-10-18 13:40	3	0.004	0.0	0.476
21-10-18 13:50	3	0.0	0.0	0.0
21-10-18 14:00	3	0.0	0.0	0.0
21-10-18 14:10	3	0.0	0.0	0.636
21-10-18 14:20	3	0.0	0.0	0.0
21-10-18 14:30	3	0.0	0.0	0.0
21-10-18 14:40	3	1.44	4.82	9.224
21-10-18 14:50	3	2.516	9.356	11.052000000000001
21-10-18 15:00	3	4.496	8.156	14.272
21-10-18 15:10	3	0.0	0.0	0.0
21-10-18 15:20	3	0.0	0.0	0.0
21-10-18 15:30	3	3.22	1.136	0.196
21-10-18 15:40	3	0.0	0.16	0.376
21-10-18 15:50	3	0.0	0.0	0.0
21-10-18 16:00	3	0.0	0.0	0.0
21-10-18 16:10	3	0.0	0.0	0.0
21-10-18 16:20	3	0.0	0.0	0.0
21-10-18 16:30	3	0.0	0.0	0.0
21-10-18 16:40	3	0.0	0.0	0.20800000000000002
21-10-18 16:50	3	0.004	0.0	0.016
21-10-18 17:00	3	0.028000000000000004	0.0	0.0
21-10-18 17:10	3	0.304	0.368	0.144
21-10-18 17:20	3	0.0	0.0	0.0
21-10-18 17:30	3	0.0	0.0	0.0
21-10-18 17:40	3	0.0	0.0	0.0
21-10-18 17:50	3	0.0	0.0	0.0
21-10-18 18:00	3	0.0	0.0	0.0
21-10-18 18:10	3	0.76	0.0	0.0
21-10-18 18:20	3	0.36	0.0	0.0
21-10-18 18:30	3	0.0	0.0	0.0
21-10-18 18:40	3	0.0	0.0	0.0
21-10-18 18:50	3	0.0	0.0	0.012
21-10-18 19:00	3	0.0	0.0	0.0
21-10-18 19:10	3	0.0	0.504	0.0
21-10-18 19:20	3	0.656	0.536	0.292
21-10-18 19:30	3	0.52	0.0	0.0
21-10-18 19:40	3	0.11200000000000002	0.0	0.588
21-10-18 19:50	3	3.528	3.268	4.484
21-10-18 20:00	3	0.0	0.0	0.036
21-10-18 20:10	3	0.0	0.0	0.0
21-10-18 20:20	3	0.0	0.0	0.0
21-10-18 20:30	3	0.02	0.036	0.0
21-10-18 20:40	3	0.21200000000000002	0.5680000000000001	0.4
21-10-18 20:50	3	0.288	1.32	0.0
21-10-18 21:00	3	0.12400000000000003	0.20800000000000002	0.10400000000000001
21-10-18 21:10	3	0.0	0.0	0.0
21-10-18 21:20	3	0.612	0.0	0.0
21-10-18 21:30	3	1.3800000000000001	0.332	1.344
21-10-18 21:40	3	2.348	2.7560000000000002	0.696
21-10-18 21:50	3	0.072	2.044	0.4720000000000001
21-10-18 22:00	3	1.536	0.148	0.036
21-10-18 22:10	3	0.0	0.052000000000000005	0.004
21-10-18 22:20	3	1.616	0.184	0.0
21-10-18 22:30	3	2.3280000000000003	0.10400000000000001	0.008
21-10-18 22:40	3	1.444	0.0	0.0
21-10-18 22:50	3	0.0	0.0	0.0
21-10-18 23:00	3	0.592	1.3800000000000001	3.632
21-10-18 23:10	3	4.311999999999999	2.504	3.2760000000000007
21-10-18 23:20	3	2.948	1.136	0.348
21-10-18 23:30	3	0.524	0.04	0.10400000000000001
21-10-18 23:40	3	0.0	0.0	0.0
21-10-18 23:50	3	0.0	0.0	0.0
21-10-19 00:00	3	0.0	0.092	0.0
21-10-19 00:10	3	0.288	3.248	0.38
21-10-19 00:20	3	0.376	3.6800000000000006	0.296
21-10-19 00:30	3	0.0	0.244	0.036000000000000004
21-10-19 00:40	3	0.0	0.068	0.0
21-10-19 00:50	3	0.136	2.056	3.692
21-10-19 01:00	3	0.43599999999999994	1.716	6.595999999999999
21-10-19 01:10	3	4.564	2.8280000000000003	7.4079999999999995
21-10-19 01:20	3	3.7	3.724	0.836
21-10-19 01:30	3	0.032	3.168	0.184
21-10-19 01:40	3	3.868	4.728	9.344
21-10-19 01:50	3	4.148000000000001	2.588	1.176
21-10-19 02:00	3	5.596	5.0840000000000005	3.3840000000000003
21-10-19 02:10	3	5.732	3.2760000000000007	1.116
21-10-19 02:20	3	0.916	11.156	1.3400000000000003
21-10-19 02:30	3	8.4	7.888	9.8
21-10-19 02:40	3	11.632000000000001	13.680000000000001	5.944
21-10-19 02:50	3	1.4520000000000002	1.7759999999999998	1.476
21-10-19 03:00	3	2.332	6.0840000000000005	6.0920000000000005
21-10-19 03:10	3	1.8720000000000003	0.508	2.748
21-10-19 03:20	3	4.5680000000000005	7.816	4.0280000000000005
21-10-19 03:30	3	8.988	4.74	3.4799999999999995
21-10-19 03:40	3	0.0	11.684000000000001	4.612
21-10-19 03:50	3	0.612	0.844	0.788
21-10-19 04:00	3	0.008	0.024	0.024
21-10-19 04:10	3	0.336	0.004	0.004
21-10-19 04:20	3	0.004	0.0	0.012
21-10-19 04:30	3	0.004	0.06	0.0
21-10-19 04:40	3	0.0	1.564	0.04
21-10-19 04:50	3	1.06	5.956	0.10400000000000001
21-10-19 05:00	3	1.54	1.4760000000000002	2.612
21-10-19 05:10	3	0.272	0.0	0.0
21-10-19 05:20	3	0.11600000000000002	14.788	0.26
21-10-19 05:30	3	0.644	7.4	5.164
21-10-19 05:40	3	0.148	1.152	0.20800000000000002
21-10-19 05:50	3	0.512	7.552000000000001	9.016
21-10-19 06:00	3	1.044	19.06	9.92
21-10-19 06:10	3	0.172	6.224	0.492
21-10-19 06:20	3	0.396	0.012	0.708
21-10-19 06:30	3	3.732	0.284	6.836
21-10-19 06:40	3	0.556	1.968	2.46
21-10-19 06:50	3	0.064	6.82	0.9400000000000001
21-10-19 07:00	4	16.875999999999998	23.864	20.712
21-10-19 07:10	4	13.184000000000001	14.552000000000001	8.924000000000001
21-10-19 07:20	4	9.404	8.204	2.684
21-10-19 07:30	4	2.32	0.42000000000000004	0.304
21-10-19 07:40	4	3.108	0.52	2.316
21-10-19 07:50	4	0.0	0.004	0.032
21-10-19 08:00	4	0.0	0.0	0.0
21-10-19 08:10	4	0.392	0.02	0.0
21-10-19 08:20	4	0.0	0.0	0.0
21-10-19 08:30	4	0.0	0.0	0.0
21-10-19 08:40	4	0.0	0.0	0.0
21-10-19 08:50	4	0.0	0.0	0.0
21-10-19 09:00	4	0.0	0.0	0.0
21-10-19 09:10	4	7.916000000000001	8.388000000000002	11.244
21-10-19 09:20	4	18.996000000000002	22.564	23.588
21-10-19 09:30	4	14.3	20.064	33.052
21-10-19 09:40	4	20.875999999999998	17.956	21.912
21-10-19 09:50	4	7.351999999999999	8.412	6.151999999999999
21-10-19 10:00	4	13.344	9.376000000000001	4.4079999999999995
21-10-19 10:10	4	1.276	5.844	0.14
21-10-19 10:20	4	0.0	1.08	0.024
21-10-19 10:30	4	7.276000000000001	5.0280000000000005	1.6600000000000001
21-10-19 10:40	4	4.352	9.623999999999999	0.616
21-10-19 10:50	4	2.3560000000000003	9.524000000000001	0.612
21-10-19 11:00	4	0.0	0.0	0.0
21-10-19 11:10	4	0.22400000000000003	0.696	0.096
21-10-19 11:20	4	0.648	5.096	1.256
21-10-19 11:30	4	0.272	0.0	0.22400000000000003
21-10-19 11:40	4	0.048	0.0	0.2
21-10-19 11:50	4	0.0	0.0	0.0
21-10-19 12:00	4	0.0	0.0	0.0
21-10-19 12:10	4	0.0	0.9960000000000001	0.0
21-10-19 12:20	4	0.0	0.0	0.0
21-10-19 12:30	4	0.0	0.0	0.0
21-10-19 12:40	4	0.152	0.0	0.0
21-10-19 12:50	4	2.84	3.436	7.652000000000001
21-10-19 13:00	4	1.3760000000000001	1.244	10.412
21-10-19 13:10	4	0.0	0.20800000000000002	0.0
21-10-19 13:20	4	0.0	0.148	0.796
21-10-19 13:30	4	0.644	0.344	0.43600000000000005
21-10-19 13:40	4	0.004	0.0	1.2040000000000002
21-10-19 13:50	4	0.0	0.0	0.0
21-10-19 14:00	4	0.0	0.0	0.0
21-10-19 14:10	4	0.008	0.044	0.0
21-10-19 14:20	4	0.0	0.0	0.0
21-10-19 14:30	4	0.22800000000000004	0.252	0.608
21-10-19 14:40	4	0.144	0.0	0.0
21-10-19 14:50	4	0.0	0.0	0.0
21-10-19 15:00	4	0.0	0.0	0.0
21-10-19 15:10	4	1.476	0.42400000000000004	0.9040000000000001
21-10-19 15:20	4	0.696	0.836	0.0
21-10-19 15:30	4	0.0	0.0	0.0
21-10-19 15:40	4	0.0	0.0	0.0
21-10-19 15:50	4	0.0	0.0	0.0
21-10-19 16:00	4	0.0	0.0	0.0
21-10-19 16:10	4	0.0	0.0	0.0
21-10-19 16:20	4	0.0	0.0	0.0
21-10-19 16:30	4	0.0	0.012	0.0
21-10-19 16:40	4	0.0	0.0	0.0
21-10-19 16:50	4	0.0	0.0	0.0
21-10-19 17:00	4	0.072	0.396	0.76
21-10-19 17:10	4	0.0	0.316	0.0
21-10-19 17:20	4	0.0	0.0	0.0
21-10-19 17:30	4	0.0	0.0	0.0
21-10-19 17:40	4	0.0	0.0	0.0
21-10-19 17:50	4	0.096	0.0	0.1
21-10-19 18:00	4	0.0	0.0	0.0
21-10-19 18:10	4	0.0	0.0	0.0
21-10-19 18:20	4	0.0	0.0	0.0
21-10-19 18:30	4	0.0	0.0	0.0
21-10-19 18:40	4	0.0	0.0	0.0
21-10-19 18:50	4	0.0	0.0	0.0
21-10-19 19:00	4	0.0	0.22800000000000004	0.8960000000000001
21-10-19 19:10	4	0.0	0.0	0.0
21-10-19 19:20	4	0.0	0.0	0.0
21-10-19 19:30	4	0.0	0.0	0.0
21-10-19 19:40	4	1.0559999999999998	2.272	0.52
21-10-19 19:50	4	0.532	3.376	0.0
21-10-19 20:00	4	2.9360000000000004	19.344	0.744
21-10-19 20:10	4	0.44000000000000006	4.26	0.316
21-10-19 20:20	4	1.412	0.512	0.12
21-10-19 20:30	4	0.0	0.22400000000000003	0.0
21-10-19 20:40	4	0.0	0.0	0.0
21-10-19 20:50	4	0.0	0.0	0.0
21-10-19 21:00	4	0.076	0.0	0.292
21-10-19 21:10	4	0.42800000000000005	0.396	0.048
21-10-19 21:20	4	1.768	0.368	0.008
21-10-19 21:30	4	0.0	0.10800000000000001	0.0
21-10-19 21:40	4	1.4360000000000002	0.45200000000000007	0.42000000000000004
21-10-19 21:50	4	0.2	0.008	0.028000000000000004
21-10-19 22:00	4	0.0	0.0	0.0
21-10-19 22:10	4	0.032	0.476	3.032
21-10-19 22:20	4	0.028000000000000004	0.312	2.7600000000000002
21-10-19 22:30	4	0.0	0.0	0.016
21-10-19 22:40	4	1.6600000000000001	0.13199999999999998	0.732
21-10-19 22:50	4	0.06	0.528	0.42400000000000004
21-10-19 23:00	4	5.676	9.0	8.052
21-10-19 23:10	4	1.252	4.688000000000001	0.316
21-10-19 23:20	4	4.764	3.46	0.124
21-10-19 23:30	4	8.98	0.68	0.092
21-10-19 23:40	4	0.0	0.0	0.0
21-10-19 23:50	4	0.0	0.0	0.0
21-10-20 00:00	4	0.0	0.0	0.0
21-10-20 00:10	4	0.0	0.44800000000000006	0.26
21-10-20 00:20	4	0.08399999999999999	0.6839999999999999	2.496
21-10-20 00:30	4	0.076	0.748	1.016
21-10-20 00:40	4	1.6079999999999999	0.9720000000000001	0.1
21-10-20 00:50	4	0.852	1.8679999999999999	1.8079999999999998
21-10-20 01:00	4	0.524	4.964	2.648
21-10-20 01:10	4	3.54	3.064	0.752
21-10-20 01:20	4	2.808	3.2520000000000002	1.1320000000000001
21-10-20 01:30	4	13.112	3.632	0.304
21-10-20 01:40	4	6.548	1.6199999999999999	10.216
21-10-20 01:50	4	4.196	11.440000000000001	4.92
21-10-20 02:00	4	4.436	8.556000000000001	7.652000000000001
21-10-20 02:10	4	7.6	4.824	8.52
21-10-20 02:20	4	11.024000000000001	8.992	6.948
21-10-20 02:30	4	2.244	0.364	2.912
21-10-20 02:40	4	2.508	10.544	5.976
21-10-20 02:50	4	10.824	12.608	9.84
21-10-20 03:00	4	3.4240000000000004	7.848000000000001	5.640000000000001
21-10-20 03:10	4	2.588	9.128	13.392000000000001
21-10-20 03:20	4	2.732	0.13599999999999998	5.4479999999999995
21-10-20 03:30	4	2.98	0.8320000000000001	8.328
21-10-20 03:40	4	11.412	4.484	11.116
21-10-20 03:50	4	5.732	2.612	9.788
21-10-20 04:00	4	7.832000000000001	0.504	7.452000000000001
21-10-20 04:10	4	1.596	0.10400000000000001	6.380000000000001
21-10-20 04:20	4	0.592	0.384	0.0
21-10-20 04:30	4	2.592	4.880000000000001	0.8800000000000001
21-10-20 04:40	4	0.0	0.0	0.0
21-10-20 04:50	4	0.076	1.064	0.11200000000000002
21-10-20 05:00	4	0.0	1.64	0.004
21-10-20 05:10	4	0.58	4.032	0.8320000000000001
21-10-20 05:20	4	1.6079999999999999	12.404	1.02
21-10-20 05:30	4	1.3559999999999999	3.936	0.74
21-10-20 05:40	4	0.02	1.056	2.536
21-10-20 05:50	4	0.9120000000000001	3.3920000000000003	5.176
21-10-20 06:00	4	3.72	12.22	7.116
21-10-20 06:10	4	3.084	6.884	13.236
21-10-20 06:20	4	0.6839999999999999	14.580000000000002	5.684
21-10-20 06:30	4	1.616	15.0	2.192
21-10-20 06:40	4	1.036	2.624	3.2960000000000003
21-10-20 06:50	4	0.6759999999999999	3.124	4.856
21-10-20 07:00	5	6.5920000000000005	5.023999999999999	4.924
21-10-20 07:10	5	4.372	3.72	5.896
21-10-20 07:20	5	1.532	1.3039999999999998	2.368
21-10-20 07:30	5	2.54	0.3	0.08
21-10-20 07:40	5	1.232	0.0	0.0
21-10-20 07:50	5	0.0	0.0	0.0
21-10-20 08:00	5	0.0	0.0	0.0
21-10-20 08:10	5	0.0	0.0	0.0
21-10-20 08:20	5	0.0	0.28	0.06799999999999999
21-10-20 08:30	5	0.0	0.0	0.0
21-10-20 08:40	5	0.0	0.0	0.0
21-10-20 08:50	5	0.008	0.0	0.096
21-10-20 09:00	5	0.0	0.0	0.044
21-10-20 09:10	5	0.016	0.0	0.0
21-10-20 09:20	5	0.0	0.0	0.604
21-10-20 09:30	5	0.0	0.0	0.0
21-10-20 09:40	5	0.0	0.0	0.0
21-10-20 09:50	5	0.0	0.0	0.0
21-10-20 10:00	5	0.0	0.0	0.0
21-10-20 10:10	5	0.628	1.48	0.164
21-10-20 10:20	5	2.44	10.448	11.964
21-10-20 10:30	5	0.20400000000000001	2.008	5.343999999999999
21-10-20 10:40	5	0.796	6.38	3.8280000000000003
21-10-20 10:50	5	6.5280000000000005	7.5	5.904
21-10-20 11:00	5	3.38	6.180000000000001	2.4840000000000004
21-10-20 11:10	5	13.584	14.904	11.620000000000001
21-10-20 11:20	5	0.6839999999999999	14.144	8.5
21-10-20 11:30	5	2.504	6.964	7.628
21-10-20 11:40	5	1.504	2.436	6.168
21-10-20 11:50	5	0.0	0.0	2.768
21-10-20 12:00	5	0.0	0.0	0.164
21-10-20 12:10	5	0.16	0.0	0.192
21-10-20 12:20	5	0.0	0.0	0.0
21-10-20 12:30	5	0.0	0.0	0.0
21-10-20 12:40	5	0.14	0.0	0.076
21-10-20 12:50	5	0.0	0.0	0.0
21-10-20 13:00	5	0.0	0.0	0.0
21-10-20 13:10	5	0.604	0.0	0.22800000000000004
21-10-20 13:20	5	0.0	0.0	0.0
21-10-20 13:30	5	0.0	0.0	0.0
21-10-20 13:40	5	0.0	0.0	0.0
21-10-20 13:50	5	0.0	0.0	0.0
21-10-20 14:00	5	0.032	0.0	0.152
21-10-20 14:10	5	1.02	0.316	1.8199999999999998
21-10-20 14:20	5	0.516	0.0	3.016
21-10-20 14:30	5	0.0	0.276	0.388
21-10-20 14:40	5	1.456	2.8200000000000003	18.788
21-10-20 14:50	5	3.012	13.452000000000002	13.680000000000001
21-10-20 15:00	5	0.13199999999999998	10.576	7.888
21-10-20 15:10	5	1.332	1.3880000000000001	5.632
21-10-20 15:20	5	0.0	0.0	0.0
21-10-20 15:30	5	0.0	0.0	3.3920000000000003
21-10-20 15:40	5	0.0	0.0	0.0
21-10-20 15:50	5	0.0	0.0	0.0
21-10-20 16:00	5	0.08399999999999999	0.012	0.02
21-10-20 16:10	5	0.0	0.0	0.0
21-10-20 16:20	5	0.0	0.0	0.0
21-10-20 16:30	5	0.0	0.0	0.0
21-10-20 16:40	5	0.0	0.0	0.0
21-10-20 16:50	5	0.0	0.0	0.0
21-10-20 17:00	5	0.304	0.0	0.0
21-10-20 17:10	5	0.0	0.0	0.0
21-10-20 17:20	5	0.0	0.264	0.0
21-10-20 17:30	5	0.0	0.0	0.0
21-10-20 17:40	5	0.0	0.5	0.156
21-10-20 17:50	5	0.0	0.0	0.0
21-10-20 18:00	5	0.0	0.0	0.21600000000000003
21-10-20 18:10	5	1.58	0.068	0.28400000000000003
21-10-20 18:20	5	0.0	0.0	0.0
21-10-20 18:30	5	1.716	0.032	0.0
21-10-20 18:40	5	0.0	0.0	0.0
21-10-20 18:50	5	0.0	0.0	0.0
21-10-20 19:00	5	0.0	0.004	0.296
21-10-20 19:10	5	0.028000000000000004	0.0	0.0
21-10-20 19:20	5	0.492	0.652	0.10400000000000001
21-10-20 19:30	5	3.228	2.2560000000000002	0.992
21-10-20 19:40	5	0.4640000000000001	1.816	0.344
21-10-20 19:50	5	0.332	4.556	0.0
21-10-20 20:00	5	0.028000000000000004	0.0	0.0
21-10-20 20:10	5	1.9120000000000001	0.0	0.496
21-10-20 20:20	5	0.0	0.0	0.0
21-10-20 20:30	5	0.0	0.0	0.0
21-10-20 20:40	5	0.0	0.0	0.0
21-10-20 20:50	5	0.0	0.0	0.0
21-10-20 21:00	5	0.0	0.0	0.0
21-10-20 21:10	5	0.004	0.11200000000000002	0.0
21-10-20 21:20	5	0.008	0.008	0.0
21-10-20 21:30	5	0.0	0.0	0.0
21-10-20 21:40	5	1.384	1.396	0.368
21-10-20 21:50	5	3.6159999999999997	0.892	5.964
21-10-20 22:00	5	1.296	0.256	0.656
21-10-20 22:10	5	0.0	0.088	0.0
21-10-20 22:20	5	4.952	2.368	3.368
21-10-20 22:30	5	8.052	4.784000000000001	3.968
21-10-20 22:40	5	3.572	2.6	0.43600000000000005
21-10-20 22:50	5	8.288	0.132	0.032
21-10-20 23:00	5	4.9159999999999995	0.728	0.8320000000000001
21-10-20 23:10	5	3.064	0.0	0.08
21-10-20 23:20	5	0.8480000000000001	0.0	0.0
21-10-20 23:30	5	1.2	1.044	0.016
21-10-20 23:40	5	1.8519999999999999	2.368	2.4080000000000004
21-10-20 23:50	5	0.6599999999999999	7.428	1.7399999999999998
21-10-21 00:00	5	3.132	5.62	1.932
21-10-21 00:10	5	0.096	0.039999999999999994	0.012
21-10-21 00:20	5	0.0	0.0	0.0
21-10-21 00:30	5	0.0	3.14	0.492
21-10-21 00:40	5	3.16	1.416	0.9600000000000002
21-10-21 00:50	5	0.288	1.592	4.128
21-10-21 01:00	5	1.6880000000000002	0.744	8.164
21-10-21 01:10	5	0.264	0.04	0.46799999999999997
21-10-21 01:20	5	0.304	0.188	0.136
21-10-21 01:30	5	0.0	0.0	0.0
21-10-21 01:40	5	0.168	0.192	4.484
21-10-21 01:50	5	0.9	0.356	1.02
21-10-21 02:00	5	0.248	1.26	2.08
21-10-21 02:10	5	1.356	4.26	4.16
21-10-21 02:20	5	0.492	11.264	11.928
21-10-21 02:30	5	7.9079999999999995	9.748000000000001	11.472
21-10-21 02:40	5	8.576	5.848000000000001	1.552
21-10-21 02:50	5	4.0520000000000005	2.128	0.052000000000000005
21-10-21 03:00	5	7.212000000000001	8.996	1.012
21-10-21 03:10	5	3.4120000000000004	5.076	7.651999999999999
21-10-21 03:20	5	3.136	4.508	5.5600000000000005
21-10-21 03:30	5	0.732	2.8560000000000003	2.364
21-10-21 03:40	5	6.74	4.808	4.112
21-10-21 03:50	5	12.772	10.208000000000002	8.532
21-10-21 04:00	5	5.212000000000001	0.21200000000000002	3.2119999999999997
21-10-21 04:10	5	1.8079999999999998	1.58	2.612
21-10-21 04:20	5	0.8400000000000001	1.44	10.528
21-10-21 04:30	5	1.9280000000000002	1.4280000000000002	7.752
21-10-21 04:40	5	0.5960000000000001	7.2	2.08
21-10-21 04:50	5	1.596	0.6799999999999999	0.20800000000000002
21-10-21 05:00	5	4.236	7.5840000000000005	0.384
21-10-21 05:10	5	2.7600000000000002	12.68	0.8560000000000001
21-10-21 05:20	5	9.572	3.3520000000000003	1.54
21-10-21 05:30	5	1.9760000000000002	0.048	0.516
21-10-21 05:40	5	0.032	3.56	0.728
21-10-21 05:50	5	1.7560000000000002	11.208	1.06
21-10-21 06:00	5	0.268	9.040000000000001	0.044
21-10-21 06:10	5	1.3800000000000001	5.272	0.6960000000000001
21-10-21 06:20	5	0.0	7.436	1.26
21-10-21 06:30	5	0.092	4.94	1.86
21-10-21 06:40	5	0.8600000000000001	13.84	6.924000000000001
21-10-21 06:50	5	1.8519999999999999	7.9079999999999995	4.676
21-10-21 07:00	6	12.304	10.556000000000001	10.992
21-10-21 07:10	6	1.4120000000000001	0.668	0.27999999999999997
21-10-21 07:20	6	0.0	0.0	0.0
21-10-21 07:30	6	0.0	0.0	0.0
21-10-21 07:40	6	0.04	0.068	0.0
21-10-21 07:50	6	0.0	0.052000000000000005	0.344
21-10-21 08:00	6	0.0	0.0	0.0
21-10-21 08:10	6	0.0	0.0	0.0
21-10-21 08:20	6	0.0	0.0	0.5880000000000001
21-10-21 08:30	6	0.004	0.028000000000000004	0.0
21-10-21 08:40	6	0.0	0.0	0.248
21-10-21 08:50	6	0.0	0.0	0.0
21-10-21 09:00	6	0.08399999999999999	0.14400000000000002	0.992
21-10-21 09:10	6	1.6759999999999997	1.616	12.332
21-10-21 09:20	6	0.004	1.08	3.3480000000000003
21-10-21 09:30	6	0.004	0.0	4.996
21-10-21 09:40	6	0.0	0.0	0.0
21-10-21 09:50	6	0.052000000000000005	0.176	2.2800000000000002
21-10-21 10:00	6	0.0	0.132	1.072
21-10-21 10:10	6	13.192000000000002	3.056	5.912000000000001
21-10-21 10:20	6	1.9	2.8280000000000003	6.212000000000001
21-10-21 10:30	6	9.692	5.104000000000001	7.731999999999999
21-10-21 10:40	6	2.628	3.372	1.98
21-10-21 10:50	6	4.4399999999999995	2.484	1.452
21-10-21 11:00	6	2.8	17.444	2.576
21-10-21 11:10	6	0.0	0.276	2.056
21-10-21 11:20	6	3.6666666666666665	24.626666666666665	14.88
21-10-21 11:30	6	not_recorded	not_recorded	not_recorded
21-10-21 11:40	6	not_recorded	not_recorded	not_recorded
21-10-21 11:50	6	not_recorded	not_recorded	not_recorded
21-10-21 12:00	6	not_recorded	not_recorded	not_recorded
21-10-21 12:10	6	not_recorded	not_recorded	not_recorded
21-10-21 12:20	6	not_recorded	not_recorded	not_recorded
21-10-21 12:30	6	not_recorded	not_recorded	not_recorded
21-10-21 12:40	6	not_recorded	not_recorded	not_recorded
21-10-21 12:50	6	not_recorded	not_recorded	not_recorded
21-10-21 13:00	6	not_recorded	not_recorded	not_recorded
21-10-21 13:10	6	not_recorded	not_recorded	not_recorded
21-10-21 13:20	6	not_recorded	not_recorded	not_recorded
21-10-21 13:30	6	not_recorded	not_recorded	not_recorded
21-10-21 13:40	6	not_recorded	not_recorded	not_recorded
21-10-21 13:50	6	not_recorded	not_recorded	not_recorded
21-10-21 14:00	6	not_recorded	not_recorded	not_recorded
21-10-21 14:10	6	not_recorded	not_recorded	not_recorded
21-10-21 14:20	6	not_recorded	not_recorded	not_recorded
21-10-21 14:30	6	not_recorded	not_recorded	not_recorded
21-10-21 14:40	6	not_recorded	not_recorded	not_recorded
21-10-21 14:50	6	not_recorded	not_recorded	not_recorded
21-10-21 15:00	6	not_recorded	not_recorded	not_recorded
21-10-21 15:10	6	not_recorded	not_recorded	not_recorded
21-10-21 15:20	6	not_recorded	not_recorded	not_recorded
21-10-21 15:30	6	not_recorded	not_recorded	not_recorded
21-10-21 15:40	6	not_recorded	not_recorded	not_recorded
21-10-21 15:50	6	not_recorded	not_recorded	not_recorded
21-10-21 16:00	6	not_recorded	not_recorded	not_recorded
21-10-21 16:10	6	not_recorded	not_recorded	not_recorded
21-10-21 16:20	6	not_recorded	not_recorded	not_recorded
21-10-21 16:30	6	not_recorded	not_recorded	not_recorded
21-10-21 16:40	6	not_recorded	not_recorded	not_recorded
21-10-21 16:50	6	not_recorded	not_recorded	not_recorded
21-10-21 17:00	6	not_recorded	not_recorded	not_recorded
21-10-21 17:10	6	not_recorded	not_recorded	not_recorded
21-10-21 17:20	6	not_recorded	not_recorded	not_recorded
21-10-21 17:30	6	not_recorded	not_recorded	not_recorded
21-10-21 17:40	6	not_recorded	not_recorded	not_recorded
21-10-21 17:50	6	not_recorded	not_recorded	not_recorded
21-10-21 18:00	6	not_recorded	not_recorded	not_recorded
21-10-21 18:10	6	not_recorded	not_recorded	not_recorded
21-10-21 18:20	6	not_recorded	not_recorded	not_recorded
21-10-21 18:30	6	not_recorded	not_recorded	not_recorded
21-10-21 18:40	6	not_recorded	not_recorded	not_recorded
21-10-21 18:50	6	not_recorded	not_recorded	not_recorded
21-10-21 19:00	6	not_recorded	not_recorded	not_recorded
21-10-21 19:10	6	not_recorded	not_recorded	not_recorded
21-10-21 19:20	6	not_recorded	not_recorded	not_recorded
21-10-21 19:30	6	not_recorded	not_recorded	not_recorded
21-10-21 19:40	6	not_recorded	not_recorded	not_recorded
21-10-21 19:50	6	not_recorded	not_recorded	not_recorded
21-10-21 20:00	6	not_recorded	not_recorded	not_recorded
21-10-21 20:10	6	not_recorded	not_recorded	not_recorded
21-10-21 20:20	6	not_recorded	not_recorded	not_recorded
21-10-21 20:30	6	not_recorded	not_recorded	not_recorded
21-10-21 20:40	6	not_recorded	not_recorded	not_recorded
21-10-21 20:50	6	not_recorded	not_recorded	not_recorded
21-10-21 21:00	6	not_recorded	not_recorded	not_recorded
21-10-21 21:10	6	not_recorded	not_recorded	not_recorded
21-10-21 21:20	6	not_recorded	not_recorded	not_recorded
21-10-21 21:30	6	not_recorded	not_recorded	not_recorded
21-10-21 21:40	6	not_recorded	not_recorded	not_recorded
21-10-21 21:50	6	not_recorded	not_recorded	not_recorded
21-10-21 22:00	6	not_recorded	not_recorded	not_recorded
21-10-21 22:10	6	not_recorded	not_recorded	not_recorded
21-10-21 22:20	6	not_recorded	not_recorded	not_recorded
21-10-21 22:30	6	not_recorded	not_recorded	not_recorded
21-10-21 22:40	6	not_recorded	not_recorded	not_recorded
21-10-21 22:50	6	not_recorded	not_recorded	not_recorded
21-10-21 23:00	6	not_recorded	not_recorded	not_recorded
21-10-21 23:10	6	not_recorded	not_recorded	not_recorded
21-10-21 23:20	6	not_recorded	not_recorded	not_recorded
21-10-21 23:30	6	not_recorded	not_recorded	not_recorded
21-10-21 23:40	6	not_recorded	not_recorded	not_recorded
21-10-21 23:50	6	not_recorded	not_recorded	not_recorded
21-10-22 00:00	6	not_recorded	not_recorded	not_recorded
21-10-22 00:10	6	not_recorded	not_recorded	not_recorded
21-10-22 00:20	6	not_recorded	not_recorded	not_recorded
21-10-22 00:30	6	not_recorded	not_recorded	not_recorded
21-10-22 00:40	6	not_recorded	not_recorded	not_recorded
21-10-22 00:50	6	not_recorded	not_recorded	not_recorded
21-10-22 01:00	6	not_recorded	not_recorded	not_recorded
21-10-22 01:10	6	not_recorded	not_recorded	not_recorded
21-10-22 01:20	6	not_recorded	not_recorded	not_recorded
21-10-22 01:30	6	not_recorded	not_recorded	not_recorded
21-10-22 01:40	6	not_recorded	not_recorded	not_recorded
21-10-22 01:50	6	not_recorded	not_recorded	not_recorded
21-10-22 02:00	6	not_recorded	not_recorded	not_recorded
21-10-22 02:10	6	not_recorded	not_recorded	not_recorded
21-10-22 02:20	6	not_recorded	not_recorded	not_recorded
21-10-22 02:30	6	not_recorded	not_recorded	not_recorded
21-10-22 02:40	6	not_recorded	not_recorded	not_recorded
21-10-22 02:50	6	not_recorded	not_recorded	not_recorded
21-10-22 03:00	6	not_recorded	not_recorded	not_recorded
21-10-22 03:10	6	not_recorded	not_recorded	not_recorded
21-10-22 03:20	6	not_recorded	not_recorded	not_recorded
21-10-22 03:30	6	not_recorded	not_recorded	not_recorded
21-10-22 03:40	6	not_recorded	not_recorded	not_recorded
21-10-22 03:50	6	not_recorded	not_recorded	not_recorded
21-10-22 04:00	6	not_recorded	not_recorded	not_recorded
21-10-22 04:10	6	not_recorded	not_recorded	not_recorded
21-10-22 04:20	6	not_recorded	not_recorded	not_recorded
21-10-22 04:30	6	not_recorded	not_recorded	not_recorded
21-10-22 04:40	6	not_recorded	not_recorded	not_recorded
21-10-22 04:50	6	not_recorded	not_recorded	not_recorded
21-10-22 05:00	6	not_recorded	not_recorded	not_recorded
21-10-22 05:10	6	not_recorded	not_recorded	not_recorded
21-10-22 05:20	6	not_recorded	not_recorded	not_recorded
21-10-22 05:30	6	not_recorded	not_recorded	not_recorded
21-10-22 05:40	6	not_recorded	not_recorded	not_recorded
21-10-22 05:50	6	not_recorded	not_recorded	not_recorded
21-10-22 06:00	6	not_recorded	not_recorded	not_recorded
21-10-22 06:10	6	not_recorded	not_recorded	not_recorded
21-10-22 06:20	6	not_recorded	not_recorded	not_recorded
21-10-22 06:30	6	not_recorded	not_recorded	not_recorded
21-10-22 06:40	6	not_recorded	not_recorded	not_recorded
21-10-22 06:50	6	not_recorded	not_recorded	not_recorded
