# Supplementary material for: Rodent home cage monitoring for preclinical safety pharmacology assessment: results of a multi-company validation evaluating nonclinical and clinical data from three compounds
Source: Front Toxicol. 2025 Nov 5;7:1655330. doi: 10.3389/ftox.2025.1655330 (PMC12626872; doi:10.3389/ftox.2025.1655330)
Supplement: Supplementary file 1 [file DataSheet1.zip › AZ/AZ_Separation_028_Cage-1.csv]

timestamp	day_index	985141003627884	985141003627885	985141003627886
21-10-01 07:00	-4	not_recorded	not_recorded	not_recorded
21-10-01 07:10	-4	not_recorded	not_recorded	not_recorded
21-10-01 07:20	-4	not_recorded	not_recorded	not_recorded
21-10-01 07:30	-4	not_recorded	not_recorded	not_recorded
21-10-01 07:40	-4	not_recorded	not_recorded	not_recorded
21-10-01 07:50	-4	not_recorded	not_recorded	not_recorded
21-10-01 08:00	-4	not_recorded	not_recorded	not_recorded
21-10-01 08:10	-4	not_recorded	not_recorded	not_recorded
21-10-01 08:20	-4	not_recorded	not_recorded	not_recorded
21-10-01 08:30	-4	not_recorded	not_recorded	not_recorded
21-10-01 08:40	-4	not_recorded	not_recorded	not_recorded
21-10-01 08:50	-4	not_recorded	not_recorded	not_recorded
21-10-01 09:00	-4	not_recorded	not_recorded	not_recorded
21-10-01 09:10	-4	not_recorded	not_recorded	not_recorded
21-10-01 09:20	-4	not_recorded	not_recorded	not_recorded
21-10-01 09:30	-4	not_recorded	not_recorded	not_recorded
21-10-01 09:40	-4	not_recorded	not_recorded	not_recorded
21-10-01 09:50	-4	6.747767	37.87795	6.747767
21-10-01 10:00	-4	17.911037	19.546972	17.570183
21-10-01 10:10	-4	14.519165	17.064823	17.73072
21-10-01 10:20	-4	15.923204	13.537091	19.642765
21-10-01 10:30	-4	19.877024	14.892273	14.6225
21-10-01 10:40	-4	16.665976	16.658503	16.888159
21-10-01 10:50	-4	13.947586	13.947586	16.639343
21-10-01 11:00	-4	12.420664	24.882618	12.869128
21-10-01 11:10	-4	12.007755	24.688244	12.007755
21-10-01 11:20	-4	6.45156	9.222132	13.136375
21-10-01 11:30	-4	11.95	10.734795	19.1935
21-10-01 11:40	-4	18.241144	18.241144	29.519398
21-10-01 11:50	-4	23.916142	23.916142	37.7709
21-10-01 12:00	-4	24.089275	24.089275	36.554375
21-10-01 12:10	-4	20.761768	17.180584	23.35852
21-10-01 12:20	-4	17.43121	16.622013	16.572086
21-10-01 12:30	-4	23.9	23.95	23.9
21-10-01 12:40	-4	20.631006	20.668514	23.899666
21-10-01 12:50	-4	21.112936	21.429201	25.768932
21-10-01 13:00	-4	12.62445	12.738096	14.913803
21-10-01 13:10	-4	11.95	11.95	11.95
21-10-01 13:20	-4	12.72616	11.344307	11.889789
21-10-01 13:30	-4	12.287505	11.9944105	12.099184
21-10-01 13:40	-4	15.70252	12.314859	12.142054
21-10-01 13:50	-4	12.0	11.964266	16.15008
21-10-01 14:00	-4	12.0	12.0	26.391077
21-10-01 14:10	-4	12.306101	10.275782	15.0573
21-10-01 14:20	-4	11.860484	5.5013437	6.210551
21-10-01 14:30	-4	14.533386	14.538823	22.926304
21-10-01 14:40	-4	26.77007	11.137263	10.836626
21-10-01 14:50	-4	32.391747	12.960594	12.960594
21-10-01 15:00	-4	22.260704	14.851176	14.111081
21-10-01 15:10	-4	15.552709	14.774991	17.464392
21-10-01 15:20	-4	22.636894	11.447062	11.488291
21-10-01 15:30	-4	11.347459	12.0654545	13.661116
21-10-01 15:40	-4	15.618401	23.73591	13.471552
21-10-01 15:50	-4	19.07247	24.714966	16.910019
21-10-01 16:00	-4	21.536757	17.515064	23.760454
21-10-01 16:10	-4	15.922742	15.912302	19.44141
21-10-01 16:20	-4	23.80846	17.36335	14.923558
21-10-01 16:30	-4	24.113827	19.612822	17.48268
21-10-01 16:40	-4	31.759155	14.654432	14.734964
21-10-01 16:50	-4	22.788734	18.063984	19.747238
21-10-01 17:00	-4	11.923024	23.95646	11.87922
21-10-01 17:10	-4	18.574734	9.692476	9.692476
21-10-01 17:20	-4	15.124507	14.673302	14.712687
21-10-01 17:30	-4	15.659555	13.235214	13.319021
21-10-01 17:40	-4	11.943131	24.34498	11.915629
21-10-01 17:50	-4	13.194736	13.898985	13.100436
21-10-01 18:00	-4	14.026088	21.903843	13.899782
21-10-01 18:10	-4	12.578285	26.114826	11.9431095
21-10-01 18:20	-4	29.842289	0.8217117	0.8217117
21-10-01 18:30	-4	4.120482	2.3943582	14.664508
21-10-01 18:40	-4	13.8678255	13.884941	23.874521
21-10-01 18:50	-4	16.812983	15.473696	20.322048
21-10-01 19:00	-4	8.237422	8.216827	24.574783
21-10-01 19:10	-4	10.098894	10.081679	18.961939
21-10-01 19:20	-4	17.466013	12.732733	16.03566
21-10-01 19:30	-4	14.944049	13.044851	22.976849
21-10-01 19:40	-4	20.1199	14.890142	18.204075
21-10-01 19:50	-4	18.336544	17.333431	18.075562
21-10-01 20:00	-4	18.809237	17.671766	22.362598
21-10-01 20:10	-4	8.936336	8.597982	22.903065
21-10-01 20:20	-4	18.222424	13.428708	16.438757
21-10-01 20:30	-4	18.135416	17.428087	17.95731
21-10-01 20:40	-4	21.829123	21.829123	25.599644
21-10-01 20:50	-4	23.392788	23.39239	23.401545
21-10-01 21:00	-4	14.510584	12.922846	13.726807
21-10-01 21:10	-4	25.477297	16.056372	15.48202
21-10-01 21:20	-4	14.252464	14.065294	19.081556
21-10-01 21:30	-4	20.186152	19.608755	16.105654
21-10-01 21:40	-4	21.279438	20.348515	29.554184
21-10-01 21:50	-4	17.955254	15.547995	20.623465
21-10-01 22:00	-4	12.508392	23.796038	15.717354
21-10-01 22:10	-4	18.472137	21.192999	17.334362
21-10-01 22:20	-4	20.606867	19.877499	20.851847
21-10-01 22:30	-4	21.405338	16.323887	15.922885
21-10-01 22:40	-4	19.700752	17.628551	18.751162
21-10-01 22:50	-4	17.423706	14.382454	16.820652
21-10-01 23:00	-4	19.164017	17.787745	22.60651
21-10-01 23:10	-4	13.705188	15.424971	15.304713
21-10-01 23:20	-4	21.407711	22.910578	22.574783
21-10-01 23:30	-4	19.572912	14.397532	16.4054
21-10-01 23:40	-4	15.45309	15.976324	14.70278
21-10-01 23:50	-4	16.304749	18.768833	17.410149
21-10-02 00:00	-4	21.371216	23.145767	21.687357
21-10-02 00:10	-4	15.784859	16.524767	15.556941
21-10-02 00:20	-4	22.449492	20.14814	20.1464
21-10-02 00:30	-4	15.278646	19.303799	17.186548
21-10-02 00:40	-4	14.755339	13.664205	15.438548
21-10-02 00:50	-4	12.981489	16.64922	22.358665
21-10-02 01:00	-4	20.093784	16.35886	18.81462
21-10-02 01:10	-4	18.877222	17.68024	13.457006
21-10-02 01:20	-4	24.074387	22.014454	21.655453
21-10-02 01:30	-4	18.894901	15.055081	19.301342
21-10-02 01:40	-4	18.555569	19.135336	22.289553
21-10-02 01:50	-4	16.753393	20.10861	16.285713
21-10-02 02:00	-4	11.8881	21.804234	7.4059563
21-10-02 02:10	-4	23.335714	15.01693	14.789244
21-10-02 02:20	-4	20.895475	19.334698	20.89446
21-10-02 02:30	-4	13.660861	14.288243	17.45763
21-10-02 02:40	-4	14.70757	15.342438	18.336544
21-10-02 02:50	-4	22.588655	25.356228	18.93192
21-10-02 03:00	-4	16.632366	17.678959	19.91705
21-10-02 03:10	-4	17.251858	16.98612	18.714596
21-10-02 03:20	-4	19.099155	27.498379	19.099155
21-10-02 03:30	-4	23.10301	22.991812	22.244204
21-10-02 03:40	-4	29.866455	10.249066	12.990651
21-10-02 03:50	-4	31.043365	14.187853	17.13607
21-10-02 04:00	-4	37.83666	11.95	11.95
21-10-02 04:10	-4	36.08336	11.95	11.95
21-10-02 04:20	-4	21.444447	17.089275	10.785444
21-10-02 04:30	-4	23.9	23.9	35.9
21-10-02 04:40	-4	18.735603	18.912235	28.508596
21-10-02 04:50	-4	13.681883	15.061335	18.618547
21-10-02 05:00	-4	20.658451	20.049648	20.901773
21-10-02 05:10	-4	18.945206	12.102087	13.970724
21-10-02 05:20	-4	18.424595	15.013827	16.613516
21-10-02 05:30	-4	20.073929	16.71694	23.710768
21-10-02 05:40	-4	30.658741	23.574896	23.549229
21-10-02 05:50	-4	16.816586	18.013584	20.652634
21-10-02 06:00	-4	14.941052	14.1401005	12.653639
21-10-02 06:10	-4	18.492708	15.833713	18.406881
21-10-02 06:20	-4	17.791569	16.044607	15.648374
21-10-02 06:30	-4	15.142914	19.0313	18.68882
21-10-02 06:40	-4	15.13219	18.021023	22.546856
21-10-02 06:50	-4	12.39292	12.054499	33.181034
21-10-02 07:00	-3	20.943695	19.51958	20.46395
21-10-02 07:10	-3	20.460564	19.079142	20.021244
21-10-02 07:20	-3	20.05196	20.620615	18.330576
21-10-02 07:30	-3	23.989801	23.673748	23.673748
21-10-02 07:40	-3	29.321354	20.125473	20.127659
21-10-02 07:50	-3	34.25666	26.145054	26.145054
21-10-02 08:00	-3	35.67574	23.902208	23.952137
21-10-02 08:10	-3	33.563675	16.618948	16.889639
21-10-02 08:20	-3	33.83507	16.865904	16.865904
21-10-02 08:30	-3	33.13673	16.405949	16.405949
21-10-02 08:40	-3	26.765736	15.435521	15.435521
21-10-02 08:50	-3	18.698862	13.908882	13.574893
21-10-02 09:00	-3	12.000959	12.000959	23.9
21-10-02 09:10	-3	8.485418	8.485405	15.527008
21-10-02 09:20	-3	23.95	23.9	23.9
21-10-02 09:30	-3	22.301123	22.259678	22.892752
21-10-02 09:40	-3	13.349406	13.345543	21.837221
21-10-02 09:50	-3	20.78687	13.030134	14.759954
21-10-02 10:00	-3	16.81136	15.173912	16.163664
21-10-02 10:10	-3	22.367027	15.435521	16.899853
21-10-02 10:20	-3	26.322805	16.073725	16.03046
21-10-02 10:30	-3	10.2013235	4.645738	5.5251207
21-10-02 10:40	-3	8.438375	12.115326	16.362803
21-10-02 10:50	-3	11.789759	13.498797	21.351124
21-10-02 11:00	-3	13.057167	15.54364	12.293859
21-10-02 11:10	-3	14.489548	15.406029	13.980505
21-10-02 11:20	-3	13.317001	14.856524	17.594158
21-10-02 11:30	-3	13.963839	13.987473	17.845984
21-10-02 11:40	-3	15.411379	16.058426	15.427882
21-10-02 11:50	-3	16.075172	18.201046	15.230861
21-10-02 12:00	-3	5.372054	18.81899	5.372054
21-10-02 12:10	-3	8.062019	15.096586	16.948643
21-10-02 12:20	-3	11.96275	11.964757	23.851501
21-10-02 12:30	-3	24.63572	24.27025	26.445286
21-10-02 12:40	-3	28.37032	17.014418	19.040493
21-10-02 12:50	-3	25.274063	22.817959	15.962583
21-10-02 13:00	-3	16.899853	26.765736	16.899853
21-10-02 13:10	-3	16.942474	21.362904	14.98214
21-10-02 13:20	-3	14.195425	12.437695	14.084991
21-10-02 13:30	-3	16.935247	11.95	11.95
21-10-02 13:40	-3	16.961102	10.96763	12.54408
21-10-02 13:50	-3	22.100216	13.268961	20.044672
21-10-02 14:00	-3	26.114258	14.501721	13.984761
21-10-02 14:10	-3	19.401648	15.088832	17.380325
21-10-02 14:20	-3	11.9519205	11.962185	23.867735
21-10-02 14:30	-3	11.963653	13.070078	16.373348
21-10-02 14:40	-3	23.089596	15.916781	15.895551
21-10-02 14:50	-3	35.9	18.747957	18.747957
21-10-02 15:00	-3	32.0521	20.619724	20.619724
21-10-02 15:10	-3	24.802013	20.66534	20.756193
21-10-02 15:20	-3	29.368622	7.2221804	7.2221804
21-10-02 15:30	-3	24.217518	22.680363	20.905027
21-10-02 15:40	-3	16.604837	24.165646	16.609888
21-10-02 15:50	-3	11.081006	17.343468	12.27609
21-10-02 16:00	-3	12.807314	12.9695635	12.024622
21-10-02 16:10	-3	13.327893	11.944748	19.827234
21-10-02 16:20	-3	12.536988	12.336182	14.307802
21-10-02 16:30	-3	19.698849	23.170746	19.5738
21-10-02 16:40	-3	23.95	26.721008	23.95
21-10-02 16:50	-3	18.35305	19.36485	24.064129
21-10-02 17:00	-3	20.507793	20.507793	24.074509
21-10-02 17:10	-3	13.59057	18.498547	14.557757
21-10-02 17:20	-3	23.230133	21.75195	20.935068
21-10-02 17:30	-3	24.919682	16.633518	17.912725
21-10-02 17:40	-3	22.758587	22.713625	24.180237
21-10-02 17:50	-3	21.498722	15.515692	15.544258
21-10-02 18:00	-3	11.452114	8.868189	17.714008
21-10-02 18:10	-3	18.72475	11.971105	11.748912
21-10-02 18:20	-3	13.974767	17.68906	11.889305
21-10-02 18:30	-3	3.2878098	20.512693	3.3959107
21-10-02 18:40	-3	13.711981	12.831746	12.828153
21-10-02 18:50	-3	16.894203	24.667828	16.899853
21-10-02 19:00	-3	22.576925	24.348455	22.576311
21-10-02 19:10	-3	23.94646	23.892439	23.90431
21-10-02 19:20	-3	24.726099	23.14595	23.331387
21-10-02 19:30	-3	16.536266	14.288336	18.072973
21-10-02 19:40	-3	14.803006	17.361584	13.516222
21-10-02 19:50	-3	21.140629	19.876549	21.749607
21-10-02 20:00	-3	26.633554	23.662083	23.06917
21-10-02 20:10	-3	14.398488	26.636398	14.415102
21-10-02 20:20	-3	15.249941	26.474995	14.953461
21-10-02 20:30	-3	25.468466	25.054684	24.422703
21-10-02 20:40	-3	19.803707	17.685589	17.895533
21-10-02 20:50	-3	15.034238	19.077295	20.134377
21-10-02 21:00	-3	18.911871	20.099302	18.328356
21-10-02 21:10	-3	22.975424	14.986003	18.250206
21-10-02 21:20	-3	27.217045	13.956531	15.771395
21-10-02 21:30	-3	21.929686	16.91863	17.973944
21-10-02 21:40	-3	15.178335	16.994377	14.176788
21-10-02 21:50	-3	17.018192	21.565372	16.483152
21-10-02 22:00	-3	14.59431	13.671564	18.625805
21-10-02 22:10	-3	24.834785	17.234653	17.05289
21-10-02 22:20	-3	22.057062	15.948384	18.603294
21-10-02 22:30	-3	12.554387	17.249554	11.631313
21-10-02 22:40	-3	14.584074	18.318066	15.54888
21-10-02 22:50	-3	14.983342	15.551892	25.555653
21-10-02 23:00	-3	26.204645	24.442825	19.843616
21-10-02 23:10	-3	28.300446	19.781498	20.35563
21-10-02 23:20	-3	21.662146	15.470743	15.823537
21-10-02 23:30	-3	15.942264	18.578245	14.192612
21-10-02 23:40	-3	19.951221	20.426828	19.749887
21-10-02 23:50	-3	20.41901	22.50491	20.828917
21-10-03 00:00	-3	14.309545	20.064968	14.43318
21-10-03 00:10	-3	17.136238	16.453104	14.434621
21-10-03 00:20	-3	22.499195	19.430305	22.300251
21-10-03 00:30	-3	20.65453	19.500498	21.750238
21-10-03 00:40	-3	12.414696	13.985562	19.888023
21-10-03 00:50	-3	15.449986	16.212112	18.26418
21-10-03 01:00	-3	16.632807	17.201786	16.756485
21-10-03 01:10	-3	22.460594	14.958858	14.321287
21-10-03 01:20	-3	23.564785	27.551401	22.271973
21-10-03 01:30	-3	21.914284	24.4357	27.709717
21-10-03 01:40	-3	17.439793	24.884054	22.302935
21-10-03 01:50	-3	22.005291	26.251171	23.461735
21-10-03 02:00	-3	23.170782	23.394733	22.696903
21-10-03 02:10	-3	27.018604	24.648296	22.192577
21-10-03 02:20	-3	25.029722	17.652706	15.517444
21-10-03 02:30	-3	22.880081	13.171143	13.321712
21-10-03 02:40	-3	28.495747	19.75508	21.095095
21-10-03 02:50	-3	20.826727	16.291428	23.837921
21-10-03 03:00	-3	14.825897	17.535404	18.755333
21-10-03 03:10	-3	19.737549	21.656628	16.508999
21-10-03 03:20	-3	18.945225	19.231009	19.439651
21-10-03 03:30	-3	27.948221	25.8214	18.57079
21-10-03 03:40	-3	28.663914	19.720427	22.27512
21-10-03 03:50	-3	35.693962	23.517946	23.517946
21-10-03 04:00	-3	22.188702	14.529973	19.809282
21-10-03 04:10	-3	28.514862	12.311579	12.93867
21-10-03 04:20	-3	20.467093	18.432222	23.601013
21-10-03 04:30	-3	19.819927	19.000992	24.146648
21-10-03 04:40	-3	22.373009	22.848722	21.090103
21-10-03 04:50	-3	15.102247	16.564636	11.945327
21-10-03 05:00	-3	19.420187	27.335892	22.774323
21-10-03 05:10	-3	22.299099	33.811066	22.299099
21-10-03 05:20	-3	14.312109	17.787912	16.62495
21-10-03 05:30	-3	13.953093	14.041735	17.15566
21-10-03 05:40	-3	19.724028	27.296864	18.830278
21-10-03 05:50	-3	14.630814	19.472713	15.980642
21-10-03 06:00	-3	19.607586	22.530235	18.08743
21-10-03 06:10	-3	24.576962	22.970287	25.773254
21-10-03 06:20	-3	20.061459	19.01248	18.5219
21-10-03 06:30	-3	22.528143	23.8637	22.904354
21-10-03 06:40	-3	22.099297	34.07948	22.099297
21-10-03 06:50	-3	13.420822	19.784122	14.693469
21-10-03 07:00	-2	31.61254	23.9	21.116861
21-10-03 07:10	-2	35.930855	16.025349	16.025349
21-10-03 07:20	-2	20.966703	16.05624	18.561115
21-10-03 07:30	-2	12.443621	12.443621	23.95
21-10-03 07:40	-2	11.938438	11.938438	22.153036
21-10-03 07:50	-2	12.960594	11.960208	12.0
21-10-03 08:00	-2	16.899853	12.0	12.0
21-10-03 08:10	-2	16.997519	12.0	12.0
21-10-03 08:20	-2	23.610611	20.62269	18.17269
21-10-03 08:30	-2	22.937626	27.129559	22.937626
21-10-03 08:40	-2	23.9	24.821365	23.87081
21-10-03 08:50	-2	23.9	23.95	23.9
21-10-03 09:00	-2	18.078007	18.125021	18.078007
21-10-03 09:10	-2	13.435842	23.84018	13.435842
21-10-03 09:20	-2	11.98723	25.812647	11.98723
21-10-03 09:30	-2	12.505542	18.163229	13.082064
21-10-03 09:40	-2	21.699337	13.939359	13.1264515
21-10-03 09:50	-2	19.860577	24.46352	23.637402
21-10-03 10:00	-2	9.057838	9.800223	30.47084
21-10-03 10:10	-2	14.645147	15.932028	22.177967
21-10-03 10:20	-2	10.46843	14.871437	13.848973
21-10-03 10:30	-2	13.956113	27.314281	18.280073
21-10-03 10:40	-2	9.623574	36.190544	10.327197
21-10-03 10:50	-2	22.631706	36.28141	22.631706
21-10-03 11:00	-2	23.9	34.522545	23.9
21-10-03 11:10	-2	23.418612	23.485744	22.701601
21-10-03 11:20	-2	23.655535	22.231594	24.995438
21-10-03 11:30	-2	12.939173	12.939173	26.765736
21-10-03 11:40	-2	16.036192	16.029654	26.72373
21-10-03 11:50	-2	19.121593	18.832607	25.496708
21-10-03 12:00	-2	22.500484	24.984167	24.83956
21-10-03 12:10	-2	23.9404	23.953457	26.702682
21-10-03 12:20	-2	21.31962	21.810656	24.679
21-10-03 12:30	-2	8.371565	19.532532	11.2081785
21-10-03 12:40	-2	17.763943	20.665043	17.873814
21-10-03 12:50	-2	23.95	23.95	26.721008
21-10-03 13:00	-2	21.585598	16.34347	22.344425
21-10-03 13:10	-2	15.056879	14.499509	31.691391
21-10-03 13:20	-2	11.95	11.95	33.83507
21-10-03 13:30	-2	15.370066	13.171839	26.12472
21-10-03 13:40	-2	24.754742	23.783289	23.783289
21-10-03 13:50	-2	23.95	23.9	23.9
21-10-03 14:00	-2	17.210209	15.908331	15.908331
21-10-03 14:10	-2	14.512891	14.48999	18.351809
21-10-03 14:20	-2	13.637291	13.1160755	19.036264
21-10-03 14:30	-2	16.742718	16.706776	16.706776
21-10-03 14:40	-2	14.522449	14.504381	16.899853
21-10-03 14:50	-2	17.19086	17.170088	19.641315
21-10-03 15:00	-2	11.954	22.9408	12.9592
21-10-03 15:10	-2	11.95	23.95	11.95
21-10-03 15:20	-2	20.825264	22.148468	29.700592
21-10-03 15:30	-2	25.850616	24.554987	25.168867
21-10-03 15:40	-2	34.87994	11.932332	11.960848
21-10-03 15:50	-2	31.690561	13.668955	16.629847
21-10-03 16:00	-2	32.254753	10.117544	9.69919
21-10-03 16:10	-2	14.479622	15.954425	21.13313
21-10-03 16:20	-2	15.633769	21.510208	16.482536
21-10-03 16:30	-2	12.06283	32.176403	12.06283
21-10-03 16:40	-2	11.95	33.83507	11.95
21-10-03 16:50	-2	15.170481	30.687912	14.985207
21-10-03 17:00	-2	23.729816	23.46686	23.751095
21-10-03 17:10	-2	19.834827	15.46873	15.46873
21-10-03 17:20	-2	17.688444	13.86046	15.797308
21-10-03 17:30	-2	19.04182	15.307922	16.939667
21-10-03 17:40	-2	6.576861	11.640459	6.999737
21-10-03 17:50	-2	2.4397914	11.95	2.4397914
21-10-03 18:00	-2	10.476979	13.201868	13.3899
21-10-03 18:10	-2	13.390765	12.362315	17.757002
21-10-03 18:20	-2	11.038932	11.965765	11.169129
21-10-03 18:30	-2	13.217987	12.16039	22.544353
21-10-03 18:40	-2	23.049425	9.079523	9.079523
21-10-03 18:50	-2	20.775171	10.80525	9.6352825
21-10-03 19:00	-2	25.695969	15.846132	16.77767
21-10-03 19:10	-2	20.737337	14.366399	14.243326
21-10-03 19:20	-2	17.548883	16.536015	12.645788
21-10-03 19:30	-2	14.034169	18.395336	12.320539
21-10-03 19:40	-2	12.972461	16.90111	13.180203
21-10-03 19:50	-2	22.876873	19.18164	26.22108
21-10-03 20:00	-2	24.447819	19.9514	29.734676
21-10-03 20:10	-2	23.815784	23.691807	35.014816
21-10-03 20:20	-2	18.222006	17.40849	26.035297
21-10-03 20:30	-2	13.515894	17.828598	19.230305
21-10-03 20:40	-2	16.835667	8.163621	9.701299
21-10-03 20:50	-2	11.837713	10.583159	13.865057
21-10-03 21:00	-2	11.95	11.95	23.004086
21-10-03 21:10	-2	21.018335	22.691793	13.938917
21-10-03 21:20	-2	33.76735	22.768595	22.255655
21-10-03 21:30	-2	23.963663	20.80665	23.348373
21-10-03 21:40	-2	22.377264	21.415886	25.11911
21-10-03 21:50	-2	26.059628	16.68711	19.194113
21-10-03 22:00	-2	25.897747	16.559095	16.56224
21-10-03 22:10	-2	19.09138	16.425655	18.064262
21-10-03 22:20	-2	14.178505	17.531069	12.562174
21-10-03 22:30	-2	19.510332	19.914242	16.55332
21-10-03 22:40	-2	19.00447	21.194881	14.765053
21-10-03 22:50	-2	8.006731	20.313457	11.157411
21-10-03 23:00	-2	21.178427	28.078976	23.61005
21-10-03 23:10	-2	25.282393	20.51036	21.422039
21-10-03 23:20	-2	25.569183	21.840107	20.74036
21-10-03 23:30	-2	22.344547	21.796637	21.300322
21-10-03 23:40	-2	19.617517	22.587214	20.076933
21-10-03 23:50	-2	13.891124	15.865405	18.26688
21-10-04 00:00	-2	13.809792	14.063077	16.317543
21-10-04 00:10	-2	17.105633	17.292425	20.253345
21-10-04 00:20	-2	16.643015	16.563757	11.782064
21-10-04 00:30	-2	20.685871	16.15305	17.528215
21-10-04 00:40	-2	15.626112	13.545103	14.976321
21-10-04 00:50	-2	17.17664	18.032175	22.772245
21-10-04 01:00	-2	19.535755	18.768402	17.69949
21-10-04 01:10	-2	27.814188	21.142069	18.46419
21-10-04 01:20	-2	14.557429	13.204832	11.909511
21-10-04 01:30	-2	21.763107	16.167528	14.714007
21-10-04 01:40	-2	23.099771	18.347103	18.288553
21-10-04 01:50	-2	23.587866	25.53478	18.30228
21-10-04 02:00	-2	23.87526	25.732605	23.506302
21-10-04 02:10	-2	21.151646	24.110182	18.609285
21-10-04 02:20	-2	27.940842	24.804726	18.47562
21-10-04 02:30	-2	18.235184	17.993534	13.87377
21-10-04 02:40	-2	26.25322	20.419022	18.899279
21-10-04 02:50	-2	26.721844	26.188221	22.417927
21-10-04 03:00	-2	16.62646	16.718279	22.656834
21-10-04 03:10	-2	17.905115	15.133792	23.779207
21-10-04 03:20	-2	20.180614	18.884848	17.830463
21-10-04 03:30	-2	19.597038	19.66713	18.07864
21-10-04 03:40	-2	20.322302	17.487085	15.601641
21-10-04 03:50	-2	14.696573	20.607418	16.424915
21-10-04 04:00	-2	25.569643	15.227594	10.276438
21-10-04 04:10	-2	18.024954	18.239988	27.972067
21-10-04 04:20	-2	22.339546	15.857898	19.469885
21-10-04 04:30	-2	16.324947	25.4629	20.190235
21-10-04 04:40	-2	14.862772	24.374432	14.586095
21-10-04 04:50	-2	14.399219	23.958042	14.399219
21-10-04 05:00	-2	23.9	23.95	23.9
21-10-04 05:10	-2	13.362633	24.234316	13.361841
21-10-04 05:20	-2	16.118181	22.261793	16.876581
21-10-04 05:30	-2	18.026485	20.566803	18.42001
21-10-04 05:40	-2	19.21969	19.535437	19.590164
21-10-04 05:50	-2	19.369402	21.680277	19.177692
21-10-04 06:00	-2	13.146227	20.183376	16.558691
21-10-04 06:10	-2	19.278847	19.443607	16.559109
21-10-04 06:20	-2	14.1580105	18.213099	19.093843
21-10-04 06:30	-2	14.805351	15.107915	15.117271
21-10-04 06:40	-2	27.63506	18.70172	16.588463
21-10-04 06:50	-2	31.665567	17.291431	15.025429
21-10-04 07:00	-1	15.262922	17.893723	17.7699
21-10-04 07:10	-1	11.949312	11.95	15.58359
21-10-04 07:20	-1	29.102291	18.02398	18.074757
21-10-04 07:30	-1	36.028435	12.16476	12.853889
21-10-04 07:40	-1	29.202244	19.801403	15.634474
21-10-04 07:50	-1	33.83507	15.856894	15.856894
21-10-04 08:00	-1	14.824315	11.95	11.95
21-10-04 08:10	-1	15.551188	16.374357	15.551188
21-10-04 08:20	-1	34.376244	23.369877	23.331224
21-10-04 08:30	-1	35.9	23.9	23.9
21-10-04 08:40	-1	35.9	16.65591	16.65591
21-10-04 08:50	-1	35.871605	23.74342	23.74342
21-10-04 09:00	-1	34.858356	23.9	23.9
21-10-04 09:10	-1	35.9	23.9	23.9
21-10-04 09:20	-1	27.516928	15.540472	15.540472
21-10-04 09:30	-1	24.761423	13.590204	13.635366
21-10-04 09:40	-1	18.25771	18.602444	24.089783
21-10-04 09:50	-1	21.254963	23.03119	24.4044
21-10-04 10:00	-1	23.156822	17.545584	20.666056
21-10-04 10:10	-1	23.895601	16.022793	18.336185
21-10-04 10:20	-1	12.082219	12.082219	14.6927185
21-10-04 10:30	-1	10.696199	13.962961	21.04456
21-10-04 10:40	-1	12.376177	13.374766	12.224936
21-10-04 10:50	-1	12.696799	16.033476	12.446264
21-10-04 11:00	-1	15.130867	19.50731	14.261198
21-10-04 11:10	-1	13.698929	16.844093	16.59778
21-10-04 11:20	-1	13.303841	13.631088	16.395573
21-10-04 11:30	-1	12.814893	13.353319	26.037598
21-10-04 11:40	-1	13.529315	15.167372	22.362381
21-10-04 11:50	-1	18.346474	20.820822	31.70455
21-10-04 12:00	-1	23.59149	35.672894	23.65166
21-10-04 12:10	-1	17.983156	36.845955	17.983156
21-10-04 12:20	-1	23.86828	32.998127	24.434689
21-10-04 12:30	-1	13.187857	13.187857	24.209927
21-10-04 12:40	-1	12.441775	12.441775	15.976984
21-10-04 12:50	-1	16.885387	16.885387	16.898209
21-10-04 13:00	-1	11.95	13.674841	11.95
21-10-04 13:10	-1	15.459414	15.464607	15.459414
21-10-04 13:20	-1	19.951887	19.92168	22.436615
21-10-04 13:30	-1	11.9494505	11.951447	23.425247
21-10-04 13:40	-1	19.171099	18.904732	23.742289
21-10-04 13:50	-1	17.408514	17.364178	17.364178
21-10-04 14:00	-1	18.78483	18.598785	18.5638
21-10-04 14:10	-1	23.888882	15.445375	15.445375
21-10-04 14:20	-1	19.585068	12.960594	11.506649
21-10-04 14:30	-1	16.652157	15.6958065	15.6958065
21-10-04 14:40	-1	13.349844	11.897688	11.951573
21-10-04 14:50	-1	13.537659	13.019046	14.008371
21-10-04 15:00	-1	14.933264	14.814627	16.943413
21-10-04 15:10	-1	11.938561	11.938561	14.742091
21-10-04 15:20	-1	15.476916	14.4145565	14.802945
21-10-04 15:30	-1	17.802862	12.916423	13.138666
21-10-04 15:40	-1	15.534189	16.894314	15.504413
21-10-04 15:50	-1	22.068882	19.215038	19.223623
21-10-04 16:00	-1	17.623758	17.592045	17.760471
21-10-04 16:10	-1	13.270487	10.730254	11.05997
21-10-04 16:20	-1	11.048644	11.391564	12.2185
21-10-04 16:30	-1	11.95	11.95	11.95
21-10-04 16:40	-1	11.95	11.95	11.952564
21-10-04 16:50	-1	10.988437	11.500707	12.386929
21-10-04 17:00	-1	13.968396	16.39121	14.740854
21-10-04 17:10	-1	15.255926	21.970524	18.516476
21-10-04 17:20	-1	16.267813	16.14112	13.244838
21-10-04 17:30	-1	20.330933	11.955216	11.940327
21-10-04 17:40	-1	13.793501	12.438279	11.750606
21-10-04 17:50	-1	5.2545676	23.64837	4.9207253
21-10-04 18:00	-1	15.000687	11.95	11.95
21-10-04 18:10	-1	18.640362	15.247896	14.1880245
21-10-04 18:20	-1	19.436453	19.330023	15.148985
21-10-04 18:30	-1	24.136988	22.936283	22.528767
21-10-04 18:40	-1	26.98533	23.9	23.9
21-10-04 18:50	-1	29.6444	24.001814	25.866379
21-10-04 19:00	-1	15.368329	16.243416	22.620686
21-10-04 19:10	-1	18.642683	14.271832	13.673592
21-10-04 19:20	-1	22.058857	23.234318	23.409832
21-10-04 19:30	-1	11.909697	19.42139	11.710006
21-10-04 19:40	-1	12.042232	23.259878	11.973895
21-10-04 19:50	-1	15.519997	18.333057	13.179721
21-10-04 20:00	-1	14.925901	15.156792	11.940298
21-10-04 20:10	-1	12.928882	13.744937	15.298447
21-10-04 20:20	-1	13.954027	12.688082	15.877919
21-10-04 20:30	-1	16.894016	16.850376	20.971762
21-10-04 20:40	-1	18.974722	18.214441	23.693918
21-10-04 20:50	-1	16.095322	18.777353	16.975155
21-10-04 21:00	-1	6.601063	20.549679	7.1460977
21-10-04 21:10	-1	13.936429	13.255336	10.543693
21-10-04 21:20	-1	17.135826	11.453756	14.059436
21-10-04 21:30	-1	15.964503	19.995335	30.317036
21-10-04 21:40	-1	15.542201	35.88723	15.542201
21-10-04 21:50	-1	9.510208	20.958694	9.510208
21-10-04 22:00	-1	8.728053	12.124626	10.889288
21-10-04 22:10	-1	14.193789	14.193789	29.78419
21-10-04 22:20	-1	17.186924	14.235478	27.102886
21-10-04 22:30	-1	14.437225	17.121826	16.008572
21-10-04 22:40	-1	14.0104065	15.448428	19.335863
21-10-04 22:50	-1	10.936891	25.898808	8.48689
21-10-04 23:00	-1	21.582489	20.109928	18.635815
21-10-04 23:10	-1	18.883648	20.863409	18.418352
21-10-04 23:20	-1	19.650446	19.193806	16.165873
21-10-04 23:30	-1	9.4472885	10.461732	13.074534
21-10-04 23:40	-1	13.980266	14.470258	13.643085
21-10-04 23:50	-1	23.437729	19.42951	21.406773
21-10-05 00:00	-1	18.936388	18.89916	21.640516
21-10-05 00:10	-1	20.046072	22.899502	19.109514
21-10-05 00:20	-1	19.419449	13.9874115	18.63927
21-10-05 00:30	-1	23.26247	16.129423	21.396393
21-10-05 00:40	-1	14.57857	16.966455	13.789995
21-10-05 00:50	-1	16.157377	16.692327	19.717836
21-10-05 01:00	-1	20.96529	22.9593	19.98949
21-10-05 01:10	-1	16.83631	19.115396	19.803204
21-10-05 01:20	-1	21.376266	24.534399	20.28203
21-10-05 01:30	-1	21.383625	17.983423	16.8403
21-10-05 01:40	-1	15.28723	18.375118	17.384207
21-10-05 01:50	-1	16.029278	16.4183	17.82449
21-10-05 02:00	-1	18.277374	22.056374	17.780352
21-10-05 02:10	-1	23.766815	17.99107	17.465511
21-10-05 02:20	-1	23.86504	21.682089	21.773434
21-10-05 02:30	-1	27.364084	15.221258	15.627704
21-10-05 02:40	-1	20.312635	14.980688	14.775282
21-10-05 02:50	-1	23.704346	27.689692	21.31463
21-10-05 03:00	-1	21.580027	21.878775	23.890675
21-10-05 03:10	-1	16.885015	18.182459	19.428991
21-10-05 03:20	-1	20.804392	26.33262	16.684734
21-10-05 03:30	-1	15.164366	24.796726	13.948674
21-10-05 03:40	-1	24.94575	25.044067	21.226967
21-10-05 03:50	-1	25.647076	22.857944	23.161308
21-10-05 04:00	-1	21.713892	12.501507	15.961889
21-10-05 04:10	-1	28.458838	13.384935	14.697542
21-10-05 04:20	-1	22.567556	18.704786	22.198364
21-10-05 04:30	-1	18.029615	24.69008	17.432257
21-10-05 04:40	-1	17.219618	17.321386	14.922679
21-10-05 04:50	-1	19.127674	18.23257	24.416069
21-10-05 05:00	-1	20.777052	16.396023	19.639889
21-10-05 05:10	-1	15.329496	14.239077	20.72121
21-10-05 05:20	-1	22.550219	21.611982	23.513872
21-10-05 05:30	-1	31.487375	21.889523	24.221188
21-10-05 05:40	-1	21.575733	23.498806	17.759674
21-10-05 05:50	-1	19.150116	19.820333	22.870466
21-10-05 06:00	-1	25.07904	19.077297	21.326553
21-10-05 06:10	-1	18.454641	17.05068	17.235144
21-10-05 06:20	-1	8.686009	10.9205675	13.04865
21-10-05 06:30	-1	22.475431	16.35875	16.59166
21-10-05 06:40	-1	19.659098	20.095774	15.531097
21-10-05 06:50	-1	19.238092	28.534903	21.491146
21-10-05 07:00	0	20.095966	17.271921	22.499462
21-10-05 07:10	0	35.621387	20.785114	20.490173
21-10-05 07:20	0	29.744984	20.944319	21.490034
21-10-05 07:30	0	13.437757	11.60378	11.570314
21-10-05 07:40	0	15.768852	15.725702	15.776398
21-10-05 07:50	0	21.992422	21.431234	21.437757
21-10-05 08:00	0	14.971036	18.242435	15.036906
21-10-05 08:10	0	14.852592	14.856616	14.852592
21-10-05 08:20	0	14.31724	19.121527	14.4684725
21-10-05 08:30	0	17.67696	18.122868	18.892345
21-10-05 08:40	0	23.565483	23.518429	23.556221
21-10-05 08:50	0	23.708021	23.838352	23.699741
21-10-05 09:00	0	22.031633	19.782312	23.746552
21-10-05 09:10	0	25.662037	23.943163	26.316647
21-10-05 09:20	0	31.917706	22.353434	24.736977
21-10-05 09:30	0	16.740423	17.633944	18.383743
21-10-05 09:40	0	18.335318	18.582155	19.462002
21-10-05 09:50	0	18.339258	18.905005	26.17309
21-10-05 10:00	0	23.80143	26.559315	23.79414
21-10-05 10:10	0	22.956923	19.293783	20.511997
21-10-05 10:20	0	27.175879	18.546558	16.030613
21-10-05 10:30	0	14.222382	15.500311	15.056928
21-10-05 10:40	0	18.471546	19.183908	16.643917
21-10-05 10:50	0	15.212651	19.30015	16.363848
21-10-05 11:00	0	15.251294	17.32608	18.79298
21-10-05 11:10	0	18.67754	15.78961	19.247757
21-10-05 11:20	0	20.262566	20.18864	14.0180645
21-10-05 11:30	0	21.294552	17.905273	16.916788
21-10-05 11:40	0	16.315458	17.56826	16.585161
21-10-05 11:50	0	12.394136	17.449217	11.920097
21-10-05 12:00	0	12.102657	11.358103	15.341695
21-10-05 12:10	0	14.6772785	15.649622	13.922136
21-10-05 12:20	0	18.118828	16.516233	15.961568
21-10-05 12:30	0	21.224981	13.770533	13.8033085
21-10-05 12:40	0	10.909845	10.559891	19.17769
21-10-05 12:50	0	12.0159235	12.201609	18.849676
21-10-05 13:00	0	26.845997	20.350498	21.880184
21-10-05 13:10	0	24.756145	16.675625	23.615139
21-10-05 13:20	0	20.455269	16.974482	29.598425
21-10-05 13:30	0	33.59979	21.729572	21.60076
21-10-05 13:40	0	31.816189	13.067204	12.359591
21-10-05 13:50	0	14.529355	15.127737	32.87872
21-10-05 14:00	0	25.459202	23.679575	33.621162
21-10-05 14:10	0	33.976616	24.888973	24.888973
21-10-05 14:20	0	30.243769	25.072737	26.145054
21-10-05 14:30	0	22.27277	29.284138	25.704468
21-10-05 14:40	0	23.946787	29.85346	26.365429
21-10-05 14:50	0	12.815236	17.464857	14.069301
21-10-05 15:00	0	22.42115	17.149624	17.298796
21-10-05 15:10	0	37.26373	23.9	23.9
21-10-05 15:20	0	12.454015	12.185639	12.185639
21-10-05 15:30	0	11.95	12.139593	11.95
21-10-05 15:40	0	11.630661	19.388422	11.712136
21-10-05 15:50	0	12.009059	12.059242	12.058323
21-10-05 16:00	0	11.95	11.95	11.95
21-10-05 16:10	0	13.819231	13.805369	14.940245
21-10-05 16:20	0	21.46471	22.779924	20.770094
21-10-05 16:30	0	11.929919	15.416681	12.420438
21-10-05 16:40	0	20.844612	29.73354	22.10639
21-10-05 16:50	0	23.9	35.9	23.9
21-10-05 17:00	0	21.870491	27.132328	21.857525
21-10-05 17:10	0	15.717476	16.714457	13.147415
21-10-05 17:20	0	14.000158	16.610945	16.641132
21-10-05 17:30	0	23.292614	30.108013	24.560015
21-10-05 17:40	0	20.19122	16.552612	15.503473
21-10-05 17:50	0	23.489264	11.465491	11.465491
21-10-05 18:00	0	11.547735	8.105069	15.340304
21-10-05 18:10	0	17.043262	17.769836	15.117612
21-10-05 18:20	0	26.765736	15.811557	15.811557
21-10-05 18:30	0	13.513533	12.673563	17.000385
21-10-05 18:40	0	14.4848995	12.544947	15.869577
21-10-05 18:50	0	15.711533	13.528102	15.618611
21-10-05 19:00	0	14.186331	7.3821754	16.35988
21-10-05 19:10	0	22.52786	14.121968	14.455356
21-10-05 19:20	0	15.846298	14.960096	16.471554
21-10-05 19:30	0	15.655268	17.505838	19.216045
21-10-05 19:40	0	16.806347	16.847744	19.832989
21-10-05 19:50	0	22.893518	16.554996	18.080067
21-10-05 20:00	0	17.274694	20.795685	17.692387
21-10-05 20:10	0	25.578808	28.631908	30.920383
21-10-05 20:20	0	25.270046	25.270046	33.912502
21-10-05 20:30	0	15.455496	13.3697	28.17725
21-10-05 20:40	0	19.246445	18.314823	32.03765
21-10-05 20:50	0	16.262304	19.486683	20.931694
21-10-05 21:00	0	16.868801	16.857107	27.816763
21-10-05 21:10	0	17.94503	19.14802	25.770832
21-10-05 21:20	0	26.31929	26.340115	31.91737
21-10-05 21:30	0	26.327026	26.325329	32.890858
21-10-05 21:40	0	20.334373	20.41083	21.372593
21-10-05 21:50	0	18.775278	19.394913	18.681301
21-10-05 22:00	0	18.043066	18.432613	26.44636
21-10-05 22:10	0	12.196401	11.78673	25.307745
21-10-05 22:20	0	15.29256	16.953415	18.159222
21-10-05 22:30	0	19.230356	17.41132	13.907377
21-10-05 22:40	0	17.296751	16.572922	15.929721
21-10-05 22:50	0	18.840075	17.49561	18.46072
21-10-05 23:00	0	18.048878	16.88346	18.119146
21-10-05 23:10	0	18.462444	20.747982	16.463861
21-10-05 23:20	0	15.762827	13.8940325	14.850069
21-10-05 23:30	0	15.722738	16.228827	17.739124
21-10-05 23:40	0	16.903797	16.82871	15.159175
21-10-05 23:50	0	14.6101885	16.932755	15.344831
21-10-06 00:00	0	16.75726	17.384586	17.822695
21-10-06 00:10	0	19.150501	15.350515	17.63714
21-10-06 00:20	0	20.420073	17.747536	20.094612
21-10-06 00:30	0	20.100151	20.947165	21.32227
21-10-06 00:40	0	18.329708	13.803854	13.602152
21-10-06 00:50	0	17.527645	18.4887	18.441422
21-10-06 01:00	0	20.672909	17.911295	17.775515
21-10-06 01:10	0	19.709988	17.665968	17.29457
21-10-06 01:20	0	14.153978	16.794605	13.041557
21-10-06 01:30	0	16.763195	18.001942	17.02045
21-10-06 01:40	0	19.356457	16.444761	15.302193
21-10-06 01:50	0	14.247907	20.986969	14.65459
21-10-06 02:00	0	14.214767	14.586037	13.300334
21-10-06 02:10	0	16.088642	10.550708	11.57221
21-10-06 02:20	0	17.653234	19.463818	18.244652
21-10-06 02:30	0	17.6135	21.560486	19.740675
21-10-06 02:40	0	14.153827	18.431534	12.858478
21-10-06 02:50	0	16.390408	18.489174	17.13554
21-10-06 03:00	0	14.162672	14.2074375	17.324299
21-10-06 03:10	0	20.049997	19.200983	22.31834
21-10-06 03:20	0	23.273413	20.593094	20.723469
21-10-06 03:30	0	18.719875	17.92431	22.263031
21-10-06 03:40	0	15.38936	24.445015	15.55834
21-10-06 03:50	0	18.124691	16.064327	16.099897
21-10-06 04:00	0	24.034603	10.632758	10.915918
21-10-06 04:10	0	21.661554	18.948742	20.107706
21-10-06 04:20	0	21.716389	20.569098	18.761166
21-10-06 04:30	0	21.197681	17.166468	16.912786
21-10-06 04:40	0	16.855255	14.610418	22.247831
21-10-06 04:50	0	18.67279	15.911375	25.82577
21-10-06 05:00	0	14.232694	13.856331	27.47781
21-10-06 05:10	0	17.789553	17.759418	17.789455
21-10-06 05:20	0	17.661375	17.724234	23.259068
21-10-06 05:30	0	22.465717	19.2998	27.274118
21-10-06 05:40	0	14.070973	13.200491	19.55739
21-10-06 05:50	0	12.214174	12.737816	25.354198
21-10-06 06:00	0	16.46185	18.242338	22.632954
21-10-06 06:10	0	17.746517	20.956905	24.202934
21-10-06 06:20	0	16.173891	14.40597	22.328945
21-10-06 06:30	0	11.652003	10.681903	15.4776
21-10-06 06:40	0	11.195449	16.586224	13.841513
21-10-06 06:50	0	18.303886	15.126015	17.883743
21-10-06 07:00	1	23.114815	25.553064	28.404194
21-10-06 07:10	1	25.60209	16.235899	9.858208
21-10-06 07:20	1	36.105354	13.229845	13.229845
21-10-06 07:30	1	24.286322	9.0948105	10.003706
21-10-06 07:40	1	24.0629	17.785276	17.294384
21-10-06 07:50	1	25.889069	26.051641	28.49353
21-10-06 08:00	1	26.721008	23.95	23.95
21-10-06 08:10	1	26.717937	25.716877	30.633762
21-10-06 08:20	1	25.312271	17.948633	17.948633
21-10-06 08:30	1	23.95	22.190353	22.190353
21-10-06 08:40	1	18.919518	18.904726	19.061426
21-10-06 08:50	1	15.889257	16.899853	15.889257
21-10-06 09:00	1	11.941298	18.389591	11.941298
21-10-06 09:10	1	19.29507	9.653692	6.381562
21-10-06 09:20	1	17.071804	14.645526	20.106647
21-10-06 09:30	1	18.889837	12.194602	12.098463
21-10-06 09:40	1	13.777494	10.078909	11.303108
21-10-06 09:50	1	11.884619	11.935757	11.73207
21-10-06 10:00	1	15.991826	15.0299	17.09131
21-10-06 10:10	1	16.861326	15.145839	14.1183605
21-10-06 10:20	1	13.527631	16.746191	15.286168
21-10-06 10:30	1	17.320724	13.820961	16.469559
21-10-06 10:40	1	17.058802	19.920935	17.480095
21-10-06 10:50	1	14.481542	14.049894	16.565174
21-10-06 11:00	1	18.791964	17.23344	16.199284
21-10-06 11:10	1	22.11292	19.474995	20.697695
21-10-06 11:20	1	23.9	35.9	23.9
21-10-06 11:30	1	13.22851	15.88785	23.809072
21-10-06 11:40	1	13.667358	13.667358	17.196085
21-10-06 11:50	1	17.125471	17.123928	17.133831
21-10-06 12:00	1	23.95	23.9	23.9
21-10-06 12:10	1	23.95	23.9	23.9
21-10-06 12:20	1	24.576244	23.9	23.9
21-10-06 12:30	1	23.95	23.9	23.9
21-10-06 12:40	1	25.17703	17.626162	18.17312
21-10-06 12:50	1	22.491985	12.960594	12.960594
21-10-06 13:00	1	16.876936	16.892464	16.876936
21-10-06 13:10	1	13.691386	13.691386	16.550167
21-10-06 13:20	1	12.960594	12.960594	12.960594
21-10-06 13:30	1	17.098389	16.736658	16.163494
21-10-06 13:40	1	16.889654	15.395103	19.277065
21-10-06 13:50	1	14.070154	13.6230955	25.69667
21-10-06 14:00	1	3.2771435	24.128698	6.93125
21-10-06 14:10	1	15.343016	15.625211	14.586739
21-10-06 14:20	1	21.245506	13.094917	11.99114
21-10-06 14:30	1	11.95	16.935247	11.95
21-10-06 14:40	1	11.57737	18.499107	11.57737
21-10-06 14:50	1	2.5086663	22.678373	2.5086663
21-10-06 15:00	1	22.325466	25.172337	22.33663
21-10-06 15:10	1	11.560469	12.37851	15.5
21-10-06 15:20	1	12.508579	12.381224	12.529157
21-10-06 15:30	1	11.944983	11.963048	24.170174
21-10-06 15:40	1	16.015705	15.983137	21.383732
21-10-06 15:50	1	21.130909	12.795752	12.716482
21-10-06 16:00	1	9.799187	9.89633	12.208773
21-10-06 16:10	1	17.875118	21.371313	14.339613
21-10-06 16:20	1	14.887253	17.747765	12.972821
21-10-06 16:30	1	13.853592	13.864517	15.248929
21-10-06 16:40	1	12.644523	12.439522	13.087644
21-10-06 16:50	1	15.948923	15.617373	22.31335
21-10-06 17:00	1	11.950494	14.688393	11.982482
21-10-06 17:10	1	11.990896	16.918013	11.984113
21-10-06 17:20	1	12.488266	16.279972	13.554352
21-10-06 17:30	1	14.388702	12.586145	12.193249
21-10-06 17:40	1	12.704599	14.9614105	12.96199
21-10-06 17:50	1	22.764921	25.277828	23.043564
21-10-06 18:00	1	16.155537	16.71589	26.304333
21-10-06 18:10	1	12.007206	15.035608	16.418482
21-10-06 18:20	1	14.610232	12.070194	22.054644
21-10-06 18:30	1	22.00065	11.973452	11.951848
21-10-06 18:40	1	18.121485	13.660591	13.093695
21-10-06 18:50	1	13.004721	11.470736	13.866602
21-10-06 19:00	1	14.152148	14.049902	18.786165
21-10-06 19:10	1	14.97462	14.890361	15.139404
21-10-06 19:20	1	16.31807	19.24982	16.651823
21-10-06 19:30	1	17.861395	13.867914	16.268118
21-10-06 19:40	1	17.672125	16.680042	17.865849
21-10-06 19:50	1	19.571383	16.460709	12.114895
21-10-06 20:00	1	36.154385	9.951562	9.951562
21-10-06 20:10	1	34.445946	22.351252	22.351252
21-10-06 20:20	1	27.606888	13.562082	13.562082
21-10-06 20:30	1	12.489377	19.534595	15.392679
21-10-06 20:40	1	19.808853	20.518913	22.285446
21-10-06 20:50	1	22.896702	20.251781	20.901018
21-10-06 21:00	1	not_recorded	not_recorded	not_recorded
21-10-06 21:10	1	not_recorded	not_recorded	not_recorded
21-10-06 21:20	1	not_recorded	not_recorded	not_recorded
21-10-06 21:30	1	not_recorded	not_recorded	not_recorded
21-10-06 21:40	1	not_recorded	not_recorded	not_recorded
21-10-06 21:50	1	not_recorded	not_recorded	not_recorded
21-10-06 22:00	1	not_recorded	not_recorded	not_recorded
21-10-06 22:10	1	not_recorded	not_recorded	not_recorded
21-10-06 22:20	1	not_recorded	not_recorded	not_recorded
21-10-06 22:30	1	not_recorded	not_recorded	not_recorded
21-10-06 22:40	1	not_recorded	not_recorded	not_recorded
21-10-06 22:50	1	not_recorded	not_recorded	not_recorded
21-10-06 23:00	1	not_recorded	not_recorded	not_recorded
21-10-06 23:10	1	not_recorded	not_recorded	not_recorded
21-10-06 23:20	1	not_recorded	not_recorded	not_recorded
21-10-06 23:30	1	not_recorded	not_recorded	not_recorded
21-10-06 23:40	1	not_recorded	not_recorded	not_recorded
21-10-06 23:50	1	not_recorded	not_recorded	not_recorded
21-10-07 00:00	1	not_recorded	not_recorded	not_recorded
21-10-07 00:10	1	not_recorded	not_recorded	not_recorded
21-10-07 00:20	1	not_recorded	not_recorded	not_recorded
21-10-07 00:30	1	not_recorded	not_recorded	not_recorded
21-10-07 00:40	1	not_recorded	not_recorded	not_recorded
21-10-07 00:50	1	not_recorded	not_recorded	not_recorded
21-10-07 01:00	1	not_recorded	not_recorded	not_recorded
21-10-07 01:10	1	not_recorded	not_recorded	not_recorded
21-10-07 01:20	1	not_recorded	not_recorded	not_recorded
21-10-07 01:30	1	not_recorded	not_recorded	not_recorded
21-10-07 01:40	1	not_recorded	not_recorded	not_recorded
21-10-07 01:50	1	not_recorded	not_recorded	not_recorded
21-10-07 02:00	1	not_recorded	not_recorded	not_recorded
21-10-07 02:10	1	not_recorded	not_recorded	not_recorded
21-10-07 02:20	1	not_recorded	not_recorded	not_recorded
21-10-07 02:30	1	not_recorded	not_recorded	not_recorded
21-10-07 02:40	1	not_recorded	not_recorded	not_recorded
21-10-07 02:50	1	not_recorded	not_recorded	not_recorded
21-10-07 03:00	1	not_recorded	not_recorded	not_recorded
21-10-07 03:10	1	not_recorded	not_recorded	not_recorded
21-10-07 03:20	1	not_recorded	not_recorded	not_recorded
21-10-07 03:30	1	not_recorded	not_recorded	not_recorded
21-10-07 03:40	1	not_recorded	not_recorded	not_recorded
21-10-07 03:50	1	not_recorded	not_recorded	not_recorded
21-10-07 04:00	1	not_recorded	not_recorded	not_recorded
21-10-07 04:10	1	not_recorded	not_recorded	not_recorded
21-10-07 04:20	1	not_recorded	not_recorded	not_recorded
21-10-07 04:30	1	not_recorded	not_recorded	not_recorded
21-10-07 04:40	1	not_recorded	not_recorded	not_recorded
21-10-07 04:50	1	not_recorded	not_recorded	not_recorded
21-10-07 05:00	1	not_recorded	not_recorded	not_recorded
21-10-07 05:10	1	not_recorded	not_recorded	not_recorded
21-10-07 05:20	1	not_recorded	not_recorded	not_recorded
21-10-07 05:30	1	not_recorded	not_recorded	not_recorded
21-10-07 05:40	1	not_recorded	not_recorded	not_recorded
21-10-07 05:50	1	not_recorded	not_recorded	not_recorded
21-10-07 06:00	1	not_recorded	not_recorded	not_recorded
21-10-07 06:10	1	not_recorded	not_recorded	not_recorded
21-10-07 06:20	1	not_recorded	not_recorded	not_recorded
21-10-07 06:30	1	not_recorded	not_recorded	not_recorded
21-10-07 06:40	1	not_recorded	not_recorded	not_recorded
21-10-07 06:50	1	not_recorded	not_recorded	not_recorded
