# Supplementary material for: Rodent home cage monitoring for preclinical safety pharmacology assessment: results of a multi-company validation evaluating nonclinical and clinical data from three compounds
Source: Front Toxicol. 2025 Nov 5;7:1655330. doi: 10.3389/ftox.2025.1655330 (PMC12626872; doi:10.3389/ftox.2025.1655330)
Supplement: Supplementary file 1 [file DataSheet1.zip › AZ/AZ_Separation_028_Cage-2.csv]

timestamp	day_index	985141003627887	985141003627888	985141003627889
21-10-11 07:00	-4	not_recorded	not_recorded	not_recorded
21-10-11 07:10	-4	not_recorded	not_recorded	not_recorded
21-10-11 07:20	-4	not_recorded	not_recorded	not_recorded
21-10-11 07:30	-4	not_recorded	not_recorded	not_recorded
21-10-11 07:40	-4	not_recorded	not_recorded	not_recorded
21-10-11 07:50	-4	not_recorded	not_recorded	not_recorded
21-10-11 08:00	-4	not_recorded	not_recorded	not_recorded
21-10-11 08:10	-4	not_recorded	not_recorded	not_recorded
21-10-11 08:20	-4	not_recorded	not_recorded	not_recorded
21-10-11 08:30	-4	not_recorded	not_recorded	not_recorded
21-10-11 08:40	-4	not_recorded	not_recorded	not_recorded
21-10-11 08:50	-4	not_recorded	not_recorded	not_recorded
21-10-11 09:00	-4	not_recorded	not_recorded	not_recorded
21-10-11 09:10	-4	not_recorded	not_recorded	not_recorded
21-10-11 09:20	-4	not_recorded	not_recorded	not_recorded
21-10-11 09:30	-4	not_recorded	not_recorded	not_recorded
21-10-11 09:40	-4	not_recorded	not_recorded	not_recorded
21-10-11 09:50	-4	not_recorded	not_recorded	not_recorded
21-10-11 10:00	-4	not_recorded	not_recorded	not_recorded
21-10-11 10:10	-4	not_recorded	not_recorded	not_recorded
21-10-11 10:20	-4	not_recorded	not_recorded	not_recorded
21-10-11 10:30	-4	15.9418335	18.074905	15.678046
21-10-11 10:40	-4	17.83311	17.66409	21.830275
21-10-11 10:50	-4	21.501347	19.995722	20.317682
21-10-11 11:00	-4	17.579866	19.23106	20.907911
21-10-11 11:10	-4	20.488564	22.347065	21.283482
21-10-11 11:20	-4	22.507942	23.77509	23.018227
21-10-11 11:30	-4	15.962855	11.791723	14.731371
21-10-11 11:40	-4	22.033224	23.306808	30.208546
21-10-11 11:50	-4	18.814478	18.814478	36.712307
21-10-11 12:00	-4	23.93956	22.903582	32.343666
21-10-11 12:10	-4	19.521687	19.494703	18.350042
21-10-11 12:20	-4	25.188843	24.44224	23.499298
21-10-11 12:30	-4	16.725666	13.978803	14.381226
21-10-11 12:40	-4	16.899853	16.899853	16.899853
21-10-11 12:50	-4	13.227536	14.886889	13.81518
21-10-11 13:00	-4	11.962449	11.969084	20.827257
21-10-11 13:10	-4	13.418434	11.95	11.95
21-10-11 13:20	-4	11.95	11.95	11.95
21-10-11 13:30	-4	11.95	11.95	13.195053
21-10-11 13:40	-4	11.95	11.95	16.899853
21-10-11 13:50	-4	12.787418	12.082418	13.416939
21-10-11 14:00	-4	13.183337	4.266587	4.286366
21-10-11 14:10	-4	16.899853	12.646059	12.646059
21-10-11 14:20	-4	16.899853	11.95	11.95
21-10-11 14:30	-4	17.015095	13.713809	13.723848
21-10-11 14:40	-4	16.8769	14.125944	14.050418
21-10-11 14:50	-4	11.946704	10.408937	13.685844
21-10-11 15:00	-4	20.058811	13.107674	13.383481
21-10-11 15:10	-4	21.70202	18.851732	15.342647
21-10-11 15:20	-4	23.95	23.920956	25.996902
21-10-11 15:30	-4	23.973188	23.972843	26.721008
21-10-11 15:40	-4	23.95	23.95	26.721008
21-10-11 15:50	-4	32.542202	26.021307	26.440678
21-10-11 16:00	-4	25.740803	22.751896	23.454153
21-10-11 16:10	-4	16.830101	8.8270645	9.607493
21-10-11 16:20	-4	10.830396	20.148481	9.074493
21-10-11 16:30	-4	11.939245	20.424242	11.95
21-10-11 16:40	-4	9.229214	9.229214	14.572443
21-10-11 16:50	-4	11.000945	25.290775	12.229992
21-10-11 17:00	-4	14.667867	24.651588	14.667867
21-10-11 17:10	-4	15.844424	19.91859	23.948696
21-10-11 17:20	-4	11.941054	16.120968	14.959157
21-10-11 17:30	-4	8.965416	7.791381	4.812989
21-10-11 17:40	-4	10.021668	11.945352	9.981003
21-10-11 17:50	-4	12.0	11.95	11.95
21-10-11 18:00	-4	11.987542	11.951732	11.95
21-10-11 18:10	-4	11.936539	12.159246	11.925841
21-10-11 18:20	-4	13.424532	11.637881	15.553297
21-10-11 18:30	-4	11.942807	12.494944	10.046582
21-10-11 18:40	-4	12.971771	13.378293	13.509481
21-10-11 18:50	-4	23.845005	23.170147	22.429344
21-10-11 19:00	-4	18.487705	21.856148	18.521204
21-10-11 19:10	-4	16.152332	8.450435	8.67413
21-10-11 19:20	-4	18.93832	19.133694	17.3298
21-10-11 19:30	-4	25.09708	13.253958	13.431496
21-10-11 19:40	-4	19.769909	19.447071	25.773296
21-10-11 19:50	-4	14.902829	14.902829	36.55463
21-10-11 20:00	-4	12.579073	12.579073	34.661705
21-10-11 20:10	-4	31.538706	18.517776	22.429104
21-10-11 20:20	-4	18.612791	15.394414	15.533834
21-10-11 20:30	-4	15.114359	14.909571	12.839043
21-10-11 20:40	-4	14.639967	28.524273	14.812976
21-10-11 20:50	-4	20.04854	16.8125	13.946543
21-10-11 21:00	-4	22.735308	26.863882	22.682278
21-10-11 21:10	-4	27.298609	21.065367	25.233805
21-10-11 21:20	-4	24.345615	23.297556	24.426922
21-10-11 21:30	-4	16.908867	16.929518	22.466122
21-10-11 21:40	-4	20.147545	12.839534	12.137313
21-10-11 21:50	-4	15.523111	25.51442	12.533402
21-10-11 22:00	-4	25.363544	19.214811	20.205242
21-10-11 22:10	-4	19.158245	15.835976	16.871159
21-10-11 22:20	-4	31.415613	13.721159	13.911474
21-10-11 22:30	-4	19.970142	22.9637	13.309192
21-10-11 22:40	-4	17.275288	20.257792	17.55888
21-10-11 22:50	-4	16.037518	17.675879	15.252409
21-10-11 23:00	-4	23.209576	18.132391	18.34856
21-10-11 23:10	-4	26.640701	23.78099	23.78099
21-10-11 23:20	-4	20.427044	19.508556	30.40954
21-10-11 23:30	-4	19.345982	20.338755	27.978626
21-10-11 23:40	-4	23.630497	23.79191	34.83958
21-10-11 23:50	-4	24.071764	21.960285	21.926353
21-10-12 00:00	-4	26.70322	14.9431	14.115918
21-10-12 00:10	-4	19.401367	14.005823	21.628792
21-10-12 00:20	-4	17.001713	17.339539	17.595787
21-10-12 00:30	-4	19.0978	14.915815	16.04095
21-10-12 00:40	-4	15.169395	23.23006	16.977272
21-10-12 00:50	-4	25.083439	19.420383	20.641033
21-10-12 01:00	-4	21.451124	27.574413	22.975975
21-10-12 01:10	-4	20.584124	31.001938	20.584545
21-10-12 01:20	-4	14.812457	25.464375	17.47221
21-10-12 01:30	-4	19.844881	23.886724	15.826154
21-10-12 01:40	-4	22.521046	22.897562	18.8269
21-10-12 01:50	-4	20.214108	17.912579	13.690056
21-10-12 02:00	-4	18.238224	17.658604	19.596563
21-10-12 02:10	-4	15.245532	18.722843	17.772305
21-10-12 02:20	-4	21.424473	23.807987	27.929255
21-10-12 02:30	-4	19.46685	25.866343	17.328014
21-10-12 02:40	-4	15.947054	19.4742	19.481527
21-10-12 02:50	-4	22.529179	24.134945	20.99108
21-10-12 03:00	-4	15.155629	17.745426	17.761013
21-10-12 03:10	-4	22.73434	22.154667	20.918886
21-10-12 03:20	-4	24.543118	25.67868	25.536306
21-10-12 03:30	-4	26.765736	13.460317	13.460317
21-10-12 03:40	-4	27.11254	20.28674	20.02713
21-10-12 03:50	-4	26.429508	25.348907	24.574574
21-10-12 04:00	-4	21.159092	19.74606	23.015032
21-10-12 04:10	-4	12.54896	14.585978	13.0606
21-10-12 04:20	-4	13.081714	23.106728	13.443344
21-10-12 04:30	-4	23.519009	21.54136	23.482723
21-10-12 04:40	-4	15.712526	12.925865	13.830882
21-10-12 04:50	-4	14.628054	19.746998	14.305514
21-10-12 05:00	-4	19.407589	20.409262	18.43068
21-10-12 05:10	-4	22.716927	25.554325	23.85614
21-10-12 05:20	-4	17.859003	23.990002	17.76932
21-10-12 05:30	-4	17.893793	14.118388	11.847885
21-10-12 05:40	-4	16.19118	14.693438	24.867283
21-10-12 05:50	-4	18.778656	18.460836	21.200933
21-10-12 06:00	-4	22.633497	19.465786	24.582355
21-10-12 06:10	-4	16.388798	16.54956	22.771944
21-10-12 06:20	-4	17.11218	19.083126	23.563152
21-10-12 06:30	-4	11.956827	27.269852	11.956827
21-10-12 06:40	-4	15.340193	19.276802	22.430859
21-10-12 06:50	-4	17.839478	19.158464	24.369333
21-10-12 07:00	-3	17.863243	21.64874	19.36063
21-10-12 07:10	-3	16.86249	17.113247	30.347845
21-10-12 07:20	-3	18.510744	20.070591	33.133728
21-10-12 07:30	-3	20.949245	21.953741	31.971119
21-10-12 07:40	-3	22.798756	23.9	33.234802
21-10-12 07:50	-3	23.901072	23.90655	35.869728
21-10-12 08:00	-3	23.883137	24.609262	33.301025
21-10-12 08:10	-3	24.619232	26.07265	23.971172
21-10-12 08:20	-3	26.721008	23.927816	23.927816
21-10-12 08:30	-3	15.993036	14.551634	24.248106
21-10-12 08:40	-3	11.95	11.95	21.44047
21-10-12 08:50	-3	11.95	11.95	14.726553
21-10-12 09:00	-3	11.936032	11.948569	18.207077
21-10-12 09:10	-3	13.30681	15.294966	15.20067
21-10-12 09:20	-3	18.566395	12.817499	18.152866
21-10-12 09:30	-3	20.674292	22.145634	25.720621
21-10-12 09:40	-3	22.852041	13.837186	14.050833
21-10-12 09:50	-3	25.611008	23.400629	26.729221
21-10-12 10:00	-3	25.98154	25.98154	29.567287
21-10-12 10:10	-3	23.783392	23.783392	37.55468
21-10-12 10:20	-3	16.258305	18.591763	22.412952
21-10-12 10:30	-3	12.420864	23.51859	12.759752
21-10-12 10:40	-3	21.430065	21.356882	28.989536
21-10-12 10:50	-3	20.748852	22.339207	28.209003
21-10-12 11:00	-3	14.024312	23.92413	16.89635
21-10-12 11:10	-3	24.367207	24.461798	35.25334
21-10-12 11:20	-3	24.136686	24.063189	35.421127
21-10-12 11:30	-3	23.9	23.9	35.86732
21-10-12 11:40	-3	23.9	23.9	35.9
21-10-12 11:50	-3	25.22601	23.928034	30.460117
21-10-12 12:00	-3	22.3428	22.176264	25.893085
21-10-12 12:10	-3	19.502728	14.845433	17.132648
21-10-12 12:20	-3	14.141482	14.607546	22.20021
21-10-12 12:30	-3	19.433756	21.286142	24.875904
21-10-12 12:40	-3	21.010977	20.79378	24.292286
21-10-12 12:50	-3	28.15271	23.9	23.9
21-10-12 13:00	-3	23.95	23.9	23.9
21-10-12 13:10	-3	26.972576	23.483995	23.436214
21-10-12 13:20	-3	34.528896	23.07843	22.86475
21-10-12 13:30	-3	35.120625	19.40993	19.40993
21-10-12 13:40	-3	33.83507	11.95	11.95
21-10-12 13:50	-3	24.37178	18.376223	20.835451
21-10-12 14:00	-3	26.927542	23.906815	23.900173
21-10-12 14:10	-3	25.258518	32.88745	23.220179
21-10-12 14:20	-3	24.219967	17.292597	13.5805025
21-10-12 14:30	-3	11.66546	19.314175	15.160138
21-10-12 14:40	-3	13.015576	13.007975	14.337313
21-10-12 14:50	-3	12.967489	14.802541	13.873136
21-10-12 15:00	-3	16.89866	16.155613	18.813305
21-10-12 15:10	-3	17.280468	25.628036	17.192406
21-10-12 15:20	-3	12.898211	21.3976	12.548405
21-10-12 15:30	-3	11.95	20.287533	14.94
21-10-12 15:40	-3	9.89428	9.018494	16.160217
21-10-12 15:50	-3	12.181022	9.712072	23.260845
21-10-12 16:00	-3	10.400343	10.011043	14.309588
21-10-12 16:10	-3	11.95	11.95	11.953396
21-10-12 16:20	-3	12.072172	19.62807	12.514446
21-10-12 16:30	-3	13.044882	20.11571	13.064199
21-10-12 16:40	-3	12.307759	14.545581	17.719309
21-10-12 16:50	-3	12.414246	12.118686	12.211619
21-10-12 17:00	-3	16.524912	15.5767975	19.71928
21-10-12 17:10	-3	14.813921	14.404909	14.405901
21-10-12 17:20	-3	11.95	11.95	22.751125
21-10-12 17:30	-3	13.183337	13.192157	24.307486
21-10-12 17:40	-3	17.130041	17.027813	17.024454
21-10-12 17:50	-3	14.947458	8.952541	8.952541
21-10-12 18:00	-3	11.965556	11.95	11.95
21-10-12 18:10	-3	12.862276	12.862276	12.862276
21-10-12 18:20	-3	11.95	11.95	11.95
21-10-12 18:30	-3	22.28931	21.555735	21.583313
21-10-12 18:40	-3	23.646881	24.427202	21.716316
21-10-12 18:50	-3	23.497503	20.945917	22.37886
21-10-12 19:00	-3	23.9	20.922459	20.960001
21-10-12 19:10	-3	17.025265	15.446729	17.228891
21-10-12 19:20	-3	16.393658	18.775272	19.076483
21-10-12 19:30	-3	15.277397	30.854095	15.513937
21-10-12 19:40	-3	17.793608	21.818705	22.489706
21-10-12 19:50	-3	16.777271	25.620031	19.185934
21-10-12 20:00	-3	11.717836	20.21378	11.833474
21-10-12 20:10	-3	14.046712	17.021204	20.357012
21-10-12 20:20	-3	20.444857	19.476486	16.398678
21-10-12 20:30	-3	34.324425	23.68417	23.695072
21-10-12 20:40	-3	25.995382	24.609507	25.32344
21-10-12 20:50	-3	25.025171	21.571629	29.555883
21-10-12 21:00	-3	19.055294	20.835655	14.496997
21-10-12 21:10	-3	21.713081	24.609388	18.74505
21-10-12 21:20	-3	24.29574	20.195635	21.444693
21-10-12 21:30	-3	32.805954	22.947592	22.26741
21-10-12 21:40	-3	18.571783	18.197168	14.808023
21-10-12 21:50	-3	14.922381	19.944992	16.605553
21-10-12 22:00	-3	14.399002	22.89354	14.650165
21-10-12 22:10	-3	20.721375	28.500528	20.82375
21-10-12 22:20	-3	13.657333	16.151775	16.80634
21-10-12 22:30	-3	15.154674	17.302662	15.31698
21-10-12 22:40	-3	15.124692	15.774992	16.778465
21-10-12 22:50	-3	20.620556	19.941402	22.482931
21-10-12 23:00	-3	25.106531	25.10787	31.01582
21-10-12 23:10	-3	16.008413	17.761654	16.229902
21-10-12 23:20	-3	14.021953	22.770874	15.403279
21-10-12 23:30	-3	25.862377	20.957705	24.092022
21-10-12 23:40	-3	26.393225	24.453335	31.311752
21-10-12 23:50	-3	13.349375	12.517731	24.191816
21-10-13 00:00	-3	14.636168	18.532522	19.450315
21-10-13 00:10	-3	20.496964	19.308582	19.79179
21-10-13 00:20	-3	16.885574	21.056654	13.263933
21-10-13 00:30	-3	21.771984	20.285946	18.762098
21-10-13 00:40	-3	23.291027	29.889801	21.328377
21-10-13 00:50	-3	15.023428	19.261555	19.231794
21-10-13 01:00	-3	14.35708	21.554028	14.199049
21-10-13 01:10	-3	19.21477	21.396198	24.55756
21-10-13 01:20	-3	22.320133	27.534046	23.114578
21-10-13 01:30	-3	16.382818	23.474874	14.804423
21-10-13 01:40	-3	21.428473	25.209997	23.273443
21-10-13 01:50	-3	19.511795	25.134165	17.681744
21-10-13 02:00	-3	20.199476	26.290882	19.35121
21-10-13 02:10	-3	19.844185	21.152735	20.73108
21-10-13 02:20	-3	18.935833	20.036211	18.661556
21-10-13 02:30	-3	12.311565	15.981326	20.42918
21-10-13 02:40	-3	17.498638	20.401947	21.724476
21-10-13 02:50	-3	19.731274	23.9789	24.50318
21-10-13 03:00	-3	15.122803	16.92089	23.12189
21-10-13 03:10	-3	13.307096	29.734812	16.67157
21-10-13 03:20	-3	27.458017	22.61169	24.32295
21-10-13 03:30	-3	25.772827	18.866861	23.9
21-10-13 03:40	-3	34.960094	23.562971	23.9
21-10-13 03:50	-3	23.394218	27.128931	18.186522
21-10-13 04:00	-3	22.921911	24.214077	17.31031
21-10-13 04:10	-3	17.305267	17.202503	15.387866
21-10-13 04:20	-3	22.066275	18.613565	16.430302
21-10-13 04:30	-3	12.467532	12.459866	18.50549
21-10-13 04:40	-3	21.402847	17.409948	18.223246
21-10-13 04:50	-3	18.830013	17.940449	16.409258
21-10-13 05:00	-3	19.022562	20.340658	18.681866
21-10-13 05:10	-3	13.225591	15.482672	17.109726
21-10-13 05:20	-3	14.782153	21.967352	17.106344
21-10-13 05:30	-3	13.043994	27.123821	13.47169
21-10-13 05:40	-3	19.487524	27.125528	20.977543
21-10-13 05:50	-3	13.83647	15.547356	29.565378
21-10-13 06:00	-3	21.710247	22.286383	23.203867
21-10-13 06:10	-3	16.457218	22.487335	18.187056
21-10-13 06:20	-3	22.891018	29.89035	22.891018
21-10-13 06:30	-3	21.958033	25.38524	24.100243
21-10-13 06:40	-3	28.158382	20.163609	19.008505
21-10-13 06:50	-3	17.835348	14.435191	16.110857
21-10-13 07:00	-2	26.411251	16.471905	18.93761
21-10-13 07:10	-2	35.432304	12.476669	12.914558
21-10-13 07:20	-2	27.000889	11.959262	11.959262
21-10-13 07:30	-2	19.423672	11.974871	16.498323
21-10-13 07:40	-2	15.519084	17.85578	22.61612
21-10-13 07:50	-2	26.754517	19.363325	19.374546
21-10-13 08:00	-2	26.74538	16.93089	16.939503
21-10-13 08:10	-2	21.953495	16.908024	21.710793
21-10-13 08:20	-2	22.486633	18.508564	20.574842
21-10-13 08:30	-2	23.937542	26.018106	26.927542
21-10-13 08:40	-2	23.9	23.9	35.9
21-10-13 08:50	-2	23.9	23.9	35.9
21-10-13 09:00	-2	19.673336	18.380917	26.091618
21-10-13 09:10	-2	18.812136	16.113243	14.506
21-10-13 09:20	-2	16.931149	26.752514	16.933971
21-10-13 09:30	-2	16.60117	23.978405	17.48623
21-10-13 09:40	-2	16.908703	16.943993	16.908768
21-10-13 09:50	-2	16.87746	16.912607	16.9336
21-10-13 10:00	-2	18.630713	17.736078	17.955437
21-10-13 10:10	-2	14.498212	14.56999	15.62919
21-10-13 10:20	-2	10.317092	18.462103	13.825221
21-10-13 10:30	-2	20.654549	20.140213	19.565424
21-10-13 10:40	-2	21.197618	20.652594	24.751102
21-10-13 10:50	-2	18.764904	21.106562	18.683167
21-10-13 11:00	-2	22.076925	23.305637	24.371944
21-10-13 11:10	-2	18.009146	19.766933	23.766735
21-10-13 11:20	-2	32.288593	22.458906	22.458067
21-10-13 11:30	-2	23.368298	22.316412	31.685278
21-10-13 11:40	-2	23.9	23.9	35.9
21-10-13 11:50	-2	24.186445	24.186445	35.76238
21-10-13 12:00	-2	24.602901	24.602901	35.38549
21-10-13 12:10	-2	26.721008	26.721008	33.83507
21-10-13 12:20	-2	24.127213	24.127213	35.459335
21-10-13 12:30	-2	11.95	11.95	37.83666
21-10-13 12:40	-2	14.082939	14.082939	36.11302
21-10-13 12:50	-2	20.329214	19.094751	29.83674
21-10-13 13:00	-2	32.062485	26.355677	28.089924
21-10-13 13:10	-2	24.770313	21.469131	26.868923
21-10-13 13:20	-2	32.061344	24.276957	24.289713
21-10-13 13:30	-2	31.933132	25.524761	25.52151
21-10-13 13:40	-2	9.493758	28.863491	8.476064
21-10-13 13:50	-2	12.7976055	20.35276	12.080191
21-10-13 14:00	-2	19.346958	13.2297	13.2297
21-10-13 14:10	-2	28.74703	16.383581	16.383581
21-10-13 14:20	-2	33.83507	13.191587	13.191587
21-10-13 14:30	-2	33.83217	15.782527	15.782527
21-10-13 14:40	-2	31.673672	14.559256	15.154861
21-10-13 14:50	-2	14.794661	14.577919	30.959614
21-10-13 15:00	-2	17.809275	17.727425	28.432415
21-10-13 15:10	-2	14.88253	14.88253	16.405859
21-10-13 15:20	-2	11.858442	11.826092	19.2888
21-10-13 15:30	-2	9.173716	11.95	9.170829
21-10-13 15:40	-2	11.95	11.95	33.821587
21-10-13 15:50	-2	11.349659	11.349659	31.4557
21-10-13 16:00	-2	12.328509	12.328509	17.745846
21-10-13 16:10	-2	20.464779	20.597795	24.545887
21-10-13 16:20	-2	24.607601	24.299923	22.153008
21-10-13 16:30	-2	22.905117	13.540209	12.374657
21-10-13 16:40	-2	13.057001	15.76207	13.755298
21-10-13 16:50	-2	20.781397	22.755753	23.015158
21-10-13 17:00	-2	22.576134	21.99225	22.441015
21-10-13 17:10	-2	17.046238	12.050065	13.742434
21-10-13 17:20	-2	11.95	11.95	15.121153
21-10-13 17:30	-2	13.438344	21.981438	14.794416
21-10-13 17:40	-2	20.315796	25.889078	20.315796
21-10-13 17:50	-2	23.864388	25.539324	23.86015
21-10-13 18:00	-2	23.9	25.47116	23.9
21-10-13 18:10	-2	13.677724	12.694204	14.722461
21-10-13 18:20	-2	20.990782	12.814079	12.814079
21-10-13 18:30	-2	18.54403	18.127577	15.051252
21-10-13 18:40	-2	13.457843	12.588092	12.525374
21-10-13 18:50	-2	20.412386	20.919193	28.348423
21-10-13 19:00	-2	18.090357	16.947796	23.904423
21-10-13 19:10	-2	12.06283	12.112495	12.06283
21-10-13 19:20	-2	15.113055	24.926449	15.113055
21-10-13 19:30	-2	8.968475	38.993336	8.968475
21-10-13 19:40	-2	16.950535	33.273964	16.950535
21-10-13 19:50	-2	12.498693	19.93389	23.625412
21-10-13 20:00	-2	17.541962	13.234838	23.065567
21-10-13 20:10	-2	17.457932	15.380781	17.335537
21-10-13 20:20	-2	18.78556	20.236902	15.622259
21-10-13 20:30	-2	19.70963	20.162342	15.477591
21-10-13 20:40	-2	18.946453	25.884253	18.63829
21-10-13 20:50	-2	25.85205	23.702343	24.780766
21-10-13 21:00	-2	23.086035	17.450277	14.376074
21-10-13 21:10	-2	18.644436	23.854172	22.442907
21-10-13 21:20	-2	19.356983	17.573092	32.777824
21-10-13 21:30	-2	30.513165	20.580746	20.580746
21-10-13 21:40	-2	18.848736	23.060333	21.583273
21-10-13 21:50	-2	14.229004	17.986807	13.90596
21-10-13 22:00	-2	14.271509	16.220966	24.001726
21-10-13 22:10	-2	32.111473	22.635214	22.266035
21-10-13 22:20	-2	20.166668	19.748444	20.094406
21-10-13 22:30	-2	17.242748	20.145962	18.923237
21-10-13 22:40	-2	15.712347	28.300161	15.01237
21-10-13 22:50	-2	16.989681	14.58371	18.774609
21-10-13 23:00	-2	21.975147	17.726273	14.03318
21-10-13 23:10	-2	20.769602	19.675417	19.1623
21-10-13 23:20	-2	24.398571	24.460766	17.203989
21-10-13 23:30	-2	20.575876	20.293678	18.105007
21-10-13 23:40	-2	14.668104	14.006216	22.699526
21-10-13 23:50	-2	17.528107	24.884588	17.730148
21-10-14 00:00	-2	26.901642	26.652145	19.590673
21-10-14 00:10	-2	33.059723	24.1143	23.202597
21-10-14 00:20	-2	22.383057	21.55304	18.35696
21-10-14 00:30	-2	24.021343	21.353758	25.317719
21-10-14 00:40	-2	19.16432	15.698053	16.793537
21-10-14 00:50	-2	25.561451	21.36619	21.187494
21-10-14 01:00	-2	25.49675	25.12337	23.592876
21-10-14 01:10	-2	20.236784	26.565893	23.621655
21-10-14 01:20	-2	12.419284	15.392031	13.358656
21-10-14 01:30	-2	18.521269	19.475744	21.05701
21-10-14 01:40	-2	12.763869	16.165833	15.547667
21-10-14 01:50	-2	18.503452	17.585276	20.612299
21-10-14 02:00	-2	13.085215	14.195276	14.46123
21-10-14 02:10	-2	14.201546	16.280037	15.886894
21-10-14 02:20	-2	21.176603	18.597305	21.737167
21-10-14 02:30	-2	14.57028	21.726671	13.911906
21-10-14 02:40	-2	16.075314	17.28375	19.523254
21-10-14 02:50	-2	19.38579	20.247242	23.284512
21-10-14 03:00	-2	21.287317	22.621908	24.849981
21-10-14 03:10	-2	23.340652	21.553074	26.131784
21-10-14 03:20	-2	23.9	23.9	23.95
21-10-14 03:30	-2	20.122906	21.629194	20.154388
21-10-14 03:40	-2	15.428774	20.811802	20.062057
21-10-14 03:50	-2	20.568901	19.532204	20.982782
21-10-14 04:00	-2	18.20215	17.766068	26.165161
21-10-14 04:10	-2	16.568558	16.568558	35.06851
21-10-14 04:20	-2	25.071827	21.533497	26.047022
21-10-14 04:30	-2	15.345886	18.665283	21.181547
21-10-14 04:40	-2	11.95	27.719294	11.95
21-10-14 04:50	-2	18.97189	31.705637	15.433264
21-10-14 05:00	-2	24.986574	19.172283	18.942913
21-10-14 05:10	-2	26.744913	14.592433	13.910387
21-10-14 05:20	-2	15.331087	16.852562	14.9847
21-10-14 05:30	-2	17.08035	22.071453	17.749365
21-10-14 05:40	-2	25.53313	15.464689	13.607051
21-10-14 05:50	-2	22.328373	20.304321	23.16488
21-10-14 06:00	-2	17.06627	16.510517	22.531202
21-10-14 06:10	-2	15.898066	10.987046	16.893745
21-10-14 06:20	-2	20.812117	21.887375	20.676136
21-10-14 06:30	-2	16.937374	22.926563	15.250536
21-10-14 06:40	-2	16.863903	29.267466	15.226601
21-10-14 06:50	-2	15.5401	29.495121	15.101621
21-10-14 07:00	-1	21.96278	21.783504	20.6255
21-10-14 07:10	-1	25.294048	18.633266	18.073795
21-10-14 07:20	-1	33.45392	24.78952	25.205954
21-10-14 07:30	-1	35.711975	23.44888	23.44888
21-10-14 07:40	-1	27.480679	32.324303	23.890244
21-10-14 07:50	-1	13.724434	19.892086	13.617815
21-10-14 08:00	-1	25.678736	14.875776	14.913832
21-10-14 08:10	-1	24.729267	20.511618	20.477169
21-10-14 08:20	-1	24.607601	23.91254	23.95
21-10-14 08:30	-1	23.61623	23.61623	23.95
21-10-14 08:40	-1	23.9	23.9	23.95
21-10-14 08:50	-1	24.287344	18.426096	18.79328
21-10-14 09:00	-1	22.848011	14.276578	14.2802105
21-10-14 09:10	-1	23.713787	23.713444	23.762136
21-10-14 09:20	-1	14.947458	14.984917	14.960001
21-10-14 09:30	-1	11.243726	12.0	11.249665
21-10-14 09:40	-1	25.42426	12.0	11.712459
21-10-14 09:50	-1	19.083181	16.415949	16.445711
21-10-14 10:00	-1	16.899853	15.398851	15.423335
21-10-14 10:10	-1	16.533504	16.72858	13.540459
21-10-14 10:20	-1	13.636142	16.708914	18.181213
21-10-14 10:30	-1	18.298672	19.257105	30.456873
21-10-14 10:40	-1	21.884575	16.273668	15.098419
21-10-14 10:50	-1	15.036443	12.036028	21.883343
21-10-14 11:00	-1	12.014635	12.014635	25.752426
21-10-14 11:10	-1	12.0	12.0	26.721008
21-10-14 11:20	-1	13.891785	13.878377	22.925476
21-10-14 11:30	-1	17.236647	16.639132	17.057032
21-10-14 11:40	-1	24.95576	21.430847	23.207043
21-10-14 11:50	-1	26.059454	18.668264	19.363325
21-10-14 12:00	-1	24.894299	13.0183735	12.595925
21-10-14 12:10	-1	22.621733	12.0	11.992093
21-10-14 12:20	-1	26.013407	12.0	12.0
21-10-14 12:30	-1	21.628578	15.055257	13.9932575
21-10-14 12:40	-1	11.634167	15.373926	11.883627
21-10-14 12:50	-1	23.782284	15.935776	15.923285
21-10-14 13:00	-1	22.452202	21.29803	21.299911
21-10-14 13:10	-1	23.9	23.95	23.9
21-10-14 13:20	-1	16.450413	20.095045	15.476419
21-10-14 13:30	-1	14.217235	22.18832	14.306127
21-10-14 13:40	-1	17.641739	17.943775	17.641739
21-10-14 13:50	-1	22.710537	25.28604	23.9
21-10-14 14:00	-1	22.402258	22.752401	20.237278
21-10-14 14:10	-1	17.070255	17.632496	18.833303
21-10-14 14:20	-1	22.079905	13.999127	14.18353
21-10-14 14:30	-1	13.212204	13.754016	9.800195
21-10-14 14:40	-1	15.820109	18.931713	15.797084
21-10-14 14:50	-1	22.332859	16.619019	13.342252
21-10-14 15:00	-1	10.392042	9.477796	10.51863
21-10-14 15:10	-1	12.1971855	23.095366	11.953452
21-10-14 15:20	-1	14.0575075	20.963882	14.057417
21-10-14 15:30	-1	12.716799	21.427124	12.716799
21-10-14 15:40	-1	11.95	19.91054	11.95
21-10-14 15:50	-1	11.95	12.409108	11.95
21-10-14 16:00	-1	17.098515	8.737082	8.737082
21-10-14 16:10	-1	22.931017	13.517914	12.3025255
21-10-14 16:20	-1	23.801973	25.518557	25.4193
21-10-14 16:30	-1	22.193338	23.95	24.273905
21-10-14 16:40	-1	21.289814	31.874445	21.289814
21-10-14 16:50	-1	20.616537	35.9	20.616537
21-10-14 17:00	-1	19.713915	28.106903	19.383862
21-10-14 17:10	-1	15.936071	15.719403	19.381506
21-10-14 17:20	-1	11.9025755	6.557363	10.227148
21-10-14 17:30	-1	11.931053	13.0216465	10.981331
21-10-14 17:40	-1	12.600382	22.341686	11.958382
21-10-14 17:50	-1	11.95	23.9	11.95
21-10-14 18:00	-1	12.804855	21.777313	12.813138
21-10-14 18:10	-1	22.839191	18.412245	17.603016
21-10-14 18:20	-1	20.405508	19.041834	15.298735
21-10-14 18:30	-1	11.95	23.9	11.95
21-10-14 18:40	-1	12.89576	21.433949	12.031554
21-10-14 18:50	-1	14.88323	12.646288	12.61202
21-10-14 19:00	-1	12.821208	12.335352	13.544359
21-10-14 19:10	-1	13.9282	13.978978	16.393747
21-10-14 19:20	-1	14.078082	13.886624	14.363643
21-10-14 19:30	-1	18.335953	19.241312	19.332117
21-10-14 19:40	-1	21.202522	16.556728	17.363134
21-10-14 19:50	-1	16.665203	18.67762	13.345175
21-10-14 20:00	-1	20.750988	20.14476	15.269791
21-10-14 20:10	-1	25.72648	21.031801	20.174322
21-10-14 20:20	-1	16.194828	16.18191	24.469883
21-10-14 20:30	-1	18.003876	17.527885	23.181633
21-10-14 20:40	-1	15.896289	13.531795	18.605541
21-10-14 20:50	-1	16.136395	19.21361	14.188525
21-10-14 21:00	-1	26.388678	26.716354	26.341314
21-10-14 21:10	-1	13.963606	13.147577	23.161692
21-10-14 21:20	-1	16.903301	19.19769	19.861294
21-10-14 21:30	-1	21.415825	14.856142	15.671016
21-10-14 21:40	-1	18.507181	18.507181	26.73143
21-10-14 21:50	-1	15.207074	21.477123	14.832568
21-10-14 22:00	-1	20.935774	20.399563	19.358065
21-10-14 22:10	-1	24.448456	22.35863	22.287117
21-10-14 22:20	-1	25.93871	15.194578	15.211023
21-10-14 22:30	-1	13.898921	18.955208	17.606764
21-10-14 22:40	-1	21.240456	21.321632	20.960047
21-10-14 22:50	-1	19.975399	21.123875	21.412567
21-10-14 23:00	-1	17.876495	26.663305	17.845205
21-10-14 23:10	-1	16.533407	15.304006	21.916561
21-10-14 23:20	-1	17.457561	22.63702	13.487781
21-10-14 23:30	-1	21.214247	16.527054	17.667088
21-10-14 23:40	-1	19.635946	16.324673	20.437233
21-10-14 23:50	-1	16.049444	18.626415	18.84061
21-10-15 00:00	-1	22.632252	25.706156	19.621552
21-10-15 00:10	-1	15.5361805	14.738382	16.118284
21-10-15 00:20	-1	17.091341	15.180983	19.578861
21-10-15 00:30	-1	19.218876	17.865538	20.539532
21-10-15 00:40	-1	26.562649	23.864746	23.864073
21-10-15 00:50	-1	17.674938	18.895597	22.84066
21-10-15 01:00	-1	18.312225	20.627247	28.09328
21-10-15 01:10	-1	15.782608	26.188358	18.245068
21-10-15 01:20	-1	17.291286	19.90828	13.897769
21-10-15 01:30	-1	16.877522	19.88866	19.333889
21-10-15 01:40	-1	18.10239	18.574524	20.040527
21-10-15 01:50	-1	15.052884	20.327648	13.161928
21-10-15 02:00	-1	22.347216	24.067297	14.579119
21-10-15 02:10	-1	16.747185	21.935574	18.864182
21-10-15 02:20	-1	16.495285	15.647571	14.98472
21-10-15 02:30	-1	21.873968	20.948545	21.33821
21-10-15 02:40	-1	22.25971	18.885311	21.578756
21-10-15 02:50	-1	21.481552	26.244854	23.327555
21-10-15 03:00	-1	22.154547	28.568584	22.439657
21-10-15 03:10	-1	17.84091	21.217522	17.432306
21-10-15 03:20	-1	14.309099	19.934738	13.460919
21-10-15 03:30	-1	17.973549	18.524433	19.35597
21-10-15 03:40	-1	19.414421	23.943974	18.632315
21-10-15 03:50	-1	21.452845	20.97358	21.066921
21-10-15 04:00	-1	19.326487	17.804472	16.459587
21-10-15 04:10	-1	19.566988	20.407974	17.418121
21-10-15 04:20	-1	14.398129	15.947067	14.377065
21-10-15 04:30	-1	16.899853	26.765736	16.899853
21-10-15 04:40	-1	14.552481	27.692348	14.552481
21-10-15 04:50	-1	16.500637	26.60139	16.500637
21-10-15 05:00	-1	10.968143	28.63704	10.968143
21-10-15 05:10	-1	23.501707	27.372152	25.1563
21-10-15 05:20	-1	19.838352	21.63968	23.255548
21-10-15 05:30	-1	20.141623	19.923594	23.990887
21-10-15 05:40	-1	17.136847	17.123278	22.288975
21-10-15 05:50	-1	17.233824	19.844791	18.950226
21-10-15 06:00	-1	22.951235	26.335684	21.376099
21-10-15 06:10	-1	21.509413	19.330578	26.854849
21-10-15 06:20	-1	25.633749	21.185108	20.914345
21-10-15 06:30	-1	12.809239	20.010822	17.5016
21-10-15 06:40	-1	20.776928	20.193197	19.505457
21-10-15 06:50	-1	22.215462	20.736141	25.286394
21-10-15 07:00	0	24.086494	22.410376	18.255346
21-10-15 07:10	0	24.729418	24.025343	24.101656
21-10-15 07:20	0	15.14371	19.348225	19.778927
21-10-15 07:30	0	15.414327	17.649755	16.688126
21-10-15 07:40	0	20.110817	33.946213	20.110817
21-10-15 07:50	0	21.574286	32.764107	20.848186
21-10-15 08:00	0	28.493595	20.960001	20.960001
21-10-15 08:10	0	29.128956	11.95	11.95
21-10-15 08:20	0	25.950405	14.954885	15.729566
21-10-15 08:30	0	23.43605	24.257998	25.883305
21-10-15 08:40	0	33.68925	26.719797	26.721008
21-10-15 08:50	0	33.83507	26.721008	26.721008
21-10-15 09:00	0	30.590542	25.571125	25.686268
21-10-15 09:10	0	24.851255	14.607468	14.607748
21-10-15 09:20	0	24.651518	14.705645	14.919019
21-10-15 09:30	0	26.064148	15.666514	15.666514
21-10-15 09:40	0	19.755579	13.798778	16.604874
21-10-15 09:50	0	15.812297	16.679646	16.513151
21-10-15 10:00	0	11.315493	11.41312	18.182335
21-10-15 10:10	0	15.236471	15.947046	14.988269
21-10-15 10:20	0	15.600105	15.800524	15.27695
21-10-15 10:30	0	16.102146	16.748043	17.413176
21-10-15 10:40	0	15.9377165	18.61896	19.385529
21-10-15 10:50	0	14.156092	15.116745	16.156528
21-10-15 11:00	0	22.042631	18.327702	18.90377
21-10-15 11:10	0	20.78108	20.674248	19.811232
21-10-15 11:20	0	15.209879	19.466223	16.311258
21-10-15 11:30	0	21.582455	20.981041	19.756798
21-10-15 11:40	0	20.64098	19.129475	18.90218
21-10-15 11:50	0	16.865881	19.423306	18.973965
21-10-15 12:00	0	14.42594	20.25653	15.114922
21-10-15 12:10	0	19.780338	25.53064	18.404469
21-10-15 12:20	0	21.568567	21.730919	20.399837
21-10-15 12:30	0	27.640865	15.618204	18.774895
21-10-15 12:40	0	20.920586	21.732658	19.959362
21-10-15 12:50	0	24.324068	23.482962	32.839966
21-10-15 13:00	0	23.797775	23.808687	35.524525
21-10-15 13:10	0	14.999034	15.495646	25.651163
21-10-15 13:20	0	22.324177	32.46425	23.126492
21-10-15 13:30	0	22.708557	33.112553	25.87584
21-10-15 13:40	0	19.689272	15.240291	26.622639
21-10-15 13:50	0	19.159046	15.386554	20.952541
21-10-15 14:00	0	15.825769	15.8133135	23.874716
21-10-15 14:10	0	15.99468	15.754872	23.939245
21-10-15 14:20	0	13.640062	13.640129	24.882452
21-10-15 14:30	0	24.39646	24.39646	31.273184
21-10-15 14:40	0	23.826551	23.95	26.544622
21-10-15 14:50	0	17.1789	19.754492	17.477274
21-10-15 15:00	0	20.865784	22.521854	21.384558
21-10-15 15:10	0	15.004392	15.760485	19.086622
21-10-15 15:20	0	13.461065	13.288786	15.708432
21-10-15 15:30	0	17.116337	21.789238	17.094355
21-10-15 15:40	0	21.92659	25.147541	19.997452
21-10-15 15:50	0	31.242496	13.628818	13.366457
21-10-15 16:00	0	22.739048	12.365938	12.447848
21-10-15 16:10	0	21.351671	18.689787	21.903435
21-10-15 16:20	0	23.840721	19.433956	27.500317
21-10-15 16:30	0	16.000418	11.845028	15.864632
21-10-15 16:40	0	14.189221	14.897551	17.604261
21-10-15 16:50	0	21.244549	18.874317	22.71929
21-10-15 17:00	0	19.435982	20.832634	18.532076
21-10-15 17:10	0	12.455392	21.759382	13.720964
21-10-15 17:20	0	21.984074	14.233373	12.365652
21-10-15 17:30	0	12.929489	23.9168	13.350741
21-10-15 17:40	0	15.181206	20.310898	19.74755
21-10-15 17:50	0	10.979162	22.957409	12.274023
21-10-15 18:00	0	11.95	23.9	11.95
21-10-15 18:10	0	11.95	23.9	11.95
21-10-15 18:20	0	11.95	23.9	11.95
21-10-15 18:30	0	17.425837	19.63095	15.649081
21-10-15 18:40	0	23.9	23.95	23.9
21-10-15 18:50	0	13.446936	23.91254	13.446936
21-10-15 19:00	0	11.696273	13.387889	11.656832
21-10-15 19:10	0	11.95	11.94681	31.559494
21-10-15 19:20	0	19.235401	18.436237	17.933687
21-10-15 19:30	0	18.182535	20.387127	15.675148
21-10-15 19:40	0	18.093418	19.574774	13.960528
21-10-15 19:50	0	15.349192	14.408775	16.11101
21-10-15 20:00	0	14.737613	18.285913	19.134008
21-10-15 20:10	0	17.313934	19.267164	21.022303
21-10-15 20:20	0	20.774532	16.612423	20.722189
21-10-15 20:30	0	19.1971	25.896027	19.45616
21-10-15 20:40	0	21.229755	21.393618	20.079649
21-10-15 20:50	0	22.651348	17.998365	17.690998
21-10-15 21:00	0	22.911299	16.52333	15.162021
21-10-15 21:10	0	17.958311	22.976498	15.54409
21-10-15 21:20	0	17.809025	18.992346	21.086258
21-10-15 21:30	0	22.349665	21.18477	20.214508
21-10-15 21:40	0	24.515612	19.903452	26.236307
21-10-15 21:50	0	16.827484	20.066645	20.26449
21-10-15 22:00	0	20.237751	18.840885	24.340605
21-10-15 22:10	0	22.406832	16.622248	21.691418
21-10-15 22:20	0	22.580725	20.605747	23.277508
21-10-15 22:30	0	25.625286	18.947851	23.451199
21-10-15 22:40	0	22.371342	20.490257	19.595383
21-10-15 22:50	0	13.701757	18.59539	12.327216
21-10-15 23:00	0	17.814543	18.002798	22.36546
21-10-15 23:10	0	18.780602	17.209656	15.587141
21-10-15 23:20	0	20.761005	20.56134	17.8221
21-10-15 23:30	0	16.59583	17.377544	15.10233
21-10-15 23:40	0	16.108847	18.477724	16.846163
21-10-15 23:50	0	18.09496	17.289515	18.141659
21-10-16 00:00	0	18.101267	17.404434	18.077543
21-10-16 00:10	0	21.098827	20.498892	18.767107
21-10-16 00:20	0	15.605098	15.100037	15.212927
21-10-16 00:30	0	19.810482	18.20934	15.900508
21-10-16 00:40	0	15.279752	19.08759	17.991085
21-10-16 00:50	0	14.879611	18.4128	17.278141
21-10-16 01:00	0	22.585901	20.749527	23.443361
21-10-16 01:10	0	15.018408	20.629213	15.4963
21-10-16 01:20	0	16.397587	18.303877	18.395407
21-10-16 01:30	0	16.276953	19.16991	18.3977
21-10-16 01:40	0	17.06666	25.836834	17.06333
21-10-16 01:50	0	19.833498	23.316467	19.363766
21-10-16 02:00	0	19.166489	22.036877	20.771626
21-10-16 02:10	0	21.586294	28.57571	23.204182
21-10-16 02:20	0	19.583975	23.8745	18.325333
21-10-16 02:30	0	13.756357	15.567808	12.913114
21-10-16 02:40	0	15.048676	16.526117	16.746254
21-10-16 02:50	0	20.613274	20.27046	20.34285
21-10-16 03:00	0	15.994977	14.303884	19.419966
21-10-16 03:10	0	17.819178	17.972515	17.501024
21-10-16 03:20	0	21.549894	23.27924	18.636755
21-10-16 03:30	0	18.607195	20.98129	21.639423
21-10-16 03:40	0	13.048465	23.504091	12.475011
21-10-16 03:50	0	24.367687	22.623648	24.25922
21-10-16 04:00	0	24.515966	24.009708	24.502129
21-10-16 04:10	0	22.013672	20.143278	23.462212
21-10-16 04:20	0	17.948706	12.5855665	14.103439
21-10-16 04:30	0	16.590763	20.663433	19.189232
21-10-16 04:40	0	19.908846	14.891258	15.578624
21-10-16 04:50	0	19.819517	20.420164	17.761675
21-10-16 05:00	0	18.095694	22.603012	21.462101
21-10-16 05:10	0	16.575964	23.782738	17.590185
21-10-16 05:20	0	17.375086	15.683133	22.509012
21-10-16 05:30	0	17.616276	15.891119	17.520773
21-10-16 05:40	0	22.062223	15.713507	16.554909
21-10-16 05:50	0	16.016407	15.857849	25.584839
21-10-16 06:00	0	17.721268	17.643562	27.006535
21-10-16 06:10	0	22.384586	20.711134	24.51581
21-10-16 06:20	0	25.50021	18.852762	23.554314
21-10-16 06:30	0	25.407402	18.069048	22.155796
21-10-16 06:40	0	16.786594	18.733328	18.34942
21-10-16 06:50	0	22.681515	22.240215	21.508518
21-10-16 07:00	1	22.379759	20.500292	24.77127
21-10-16 07:10	1	23.647413	11.964211	12.317652
21-10-16 07:20	1	19.60572	16.54493	16.755999
21-10-16 07:30	1	22.763294	24.023428	23.309006
21-10-16 07:40	1	25.569302	25.474567	26.667267
21-10-16 07:50	1	25.901815	24.696115	25.327248
21-10-16 08:00	1	20.922459	20.960001	20.922459
21-10-16 08:10	1	11.95	11.95	11.95
21-10-16 08:20	1	11.95	11.95	11.95
21-10-16 08:30	1	12.442739	16.1303	12.438714
21-10-16 08:40	1	20.11185	24.84023	20.11185
21-10-16 08:50	1	18.90113	18.905403	18.891233
21-10-16 09:00	1	16.899853	16.788996	16.804554
21-10-16 09:10	1	16.777246	16.777246	16.836128
21-10-16 09:20	1	10.441629	10.441629	14.359518
21-10-16 09:30	1	17.131687	12.703633	13.825293
21-10-16 09:40	1	16.899853	16.899853	26.765736
21-10-16 09:50	1	18.788937	9.643293	13.1988125
21-10-16 10:00	1	15.49177	14.395246	15.822487
21-10-16 10:10	1	12.311926	15.106804	11.015443
21-10-16 10:20	1	12.655413	12.250785	12.904164
21-10-16 10:30	1	16.29258	16.74127	18.336561
21-10-16 10:40	1	21.887867	20.161306	23.923618
21-10-16 10:50	1	15.747907	15.26324	14.584806
21-10-16 11:00	1	15.0814	16.137005	20.438496
21-10-16 11:10	1	17.616644	20.00942	20.66842
21-10-16 11:20	1	20.39814	19.865763	22.32285
21-10-16 11:30	1	20.862492	22.444542	26.208551
21-10-16 11:40	1	13.402323	13.402323	32.593834
21-10-16 11:50	1	13.158605	13.158605	23.95
21-10-16 12:00	1	11.948252	12.622154	23.211267
21-10-16 12:10	1	11.95	23.95	11.95
21-10-16 12:20	1	22.98104	19.078304	15.828801
21-10-16 12:30	1	23.216759	17.19448	17.787943
21-10-16 12:40	1	18.972675	15.886145	16.788742
21-10-16 12:50	1	17.249453	24.1333	17.631624
21-10-16 13:00	1	14.233795	24.912098	14.269438
21-10-16 13:10	1	12.913963	26.50355	12.91776
21-10-16 13:20	1	11.98885	19.21516	15.26474
21-10-16 13:30	1	11.969053	13.684641	19.759932
21-10-16 13:40	1	6.41658	7.427459	23.685314
21-10-16 13:50	1	15.642573	16.202564	25.384415
21-10-16 14:00	1	24.602901	23.95	23.912458
21-10-16 14:10	1	15.46181	21.219435	15.702894
21-10-16 14:20	1	12.350079	14.791191	14.9101305
21-10-16 14:30	1	23.95	25.23978	23.923862
21-10-16 14:40	1	12.037294	12.033826	23.942587
21-10-16 14:50	1	11.95	11.95	23.423801
21-10-16 15:00	1	12.106807	12.104586	12.311116
21-10-16 15:10	1	12.074753	12.074753	12.132252
21-10-16 15:20	1	12.016115	15.1108	19.946714
21-10-16 15:30	1	14.423655	23.246037	15.64451
21-10-16 15:40	1	16.155205	23.95	16.155205
21-10-16 15:50	1	19.281033	14.764389	11.891798
21-10-16 16:00	1	21.822262	12.748134	12.748134
21-10-16 16:10	1	13.698156	13.68598	16.899853
21-10-16 16:20	1	13.473991	13.66853	16.877995
21-10-16 16:30	1	13.567052	13.790636	21.44767
21-10-16 16:40	1	11.909156	12.465917	12.0
21-10-16 16:50	1	15.53924	13.635687	18.673431
21-10-16 17:00	1	11.915143	14.085477	15.331812
21-10-16 17:10	1	17.51784	21.853474	17.89906
21-10-16 17:20	1	29.296589	17.36082	16.078411
21-10-16 17:30	1	21.299208	25.483875	20.0986
21-10-16 17:40	1	26.721008	23.95	23.95
21-10-16 17:50	1	26.721008	23.95	23.95
21-10-16 18:00	1	26.721008	20.97246	20.97246
21-10-16 18:10	1	26.721008	12.493155	12.493155
21-10-16 18:20	1	26.541403	13.253774	13.248654
21-10-16 18:30	1	25.587362	23.5881	25.47982
21-10-16 18:40	1	23.693764	20.122046	19.036343
21-10-16 18:50	1	17.830965	16.991333	17.357355
21-10-16 19:00	1	24.738121	12.690877	12.688791
21-10-16 19:10	1	26.721008	12.0	12.0
21-10-16 19:20	1	26.439362	12.0	12.0
21-10-16 19:30	1	24.163244	20.694086	19.568935
21-10-16 19:40	1	22.111423	18.232761	19.360592
21-10-16 19:50	1	24.098112	15.9421215	17.037495
21-10-16 20:00	1	22.409412	16.733532	23.474968
21-10-16 20:10	1	12.794807	15.057802	17.162426
21-10-16 20:20	1	12.898048	12.868108	18.810116
21-10-16 20:30	1	15.63307	8.972458	18.340214
21-10-16 20:40	1	22.319464	14.360956	19.467037
21-10-16 20:50	1	17.7784	18.11968	24.973827
21-10-16 21:00	1	16.866753	16.866753	26.765736
21-10-16 21:10	1	14.181651	14.582712	24.285849
21-10-16 21:20	1	24.419924	18.50269	19.722813
21-10-16 21:30	1	21.99758	15.797928	16.304739
21-10-16 21:40	1	17.2116	16.85083	17.737305
21-10-16 21:50	1	18.310923	15.786583	15.510404
21-10-16 22:00	1	19.576015	17.358084	20.896307
21-10-16 22:10	1	23.031113	20.767689	22.814804
21-10-16 22:20	1	23.557798	15.874707	18.003666
21-10-16 22:30	1	27.033014	13.834303	12.92642
21-10-16 22:40	1	19.6611	22.803862	21.05729
21-10-16 22:50	1	20.54282	12.930824	15.184982
21-10-16 23:00	1	22.8755	25.196798	21.282333
21-10-16 23:10	1	18.333927	18.330832	17.94395
21-10-16 23:20	1	27.410284	24.24062	21.659643
21-10-16 23:30	1	22.444576	24.877035	21.864828
21-10-16 23:40	1	23.062817	28.788382	19.700993
21-10-16 23:50	1	22.70173	18.537693	27.241756
21-10-17 00:00	1	18.596603	18.890978	24.850407
21-10-17 00:10	1	16.068604	19.239384	19.097767
21-10-17 00:20	1	21.118416	18.63275	15.929308
21-10-17 00:30	1	18.920544	18.99556	17.488901
21-10-17 00:40	1	19.8511	18.21793	19.179634
21-10-17 00:50	1	18.829231	25.033314	25.337786
21-10-17 01:00	1	14.115041	14.131628	18.160007
21-10-17 01:10	1	26.748144	20.311855	21.006521
21-10-17 01:20	1	14.975604	20.804306	15.776382
21-10-17 01:30	1	11.837091	16.923357	13.120944
21-10-17 01:40	1	15.939914	16.79813	19.354755
21-10-17 01:50	1	15.7328205	21.827631	16.937084
21-10-17 02:00	1	17.50236	17.844576	23.411484
21-10-17 02:10	1	17.528433	18.125647	15.841487
21-10-17 02:20	1	14.973337	16.429249	19.481747
21-10-17 02:30	1	17.382399	21.622053	16.782091
21-10-17 02:40	1	19.092075	18.036526	18.836819
21-10-17 02:50	1	20.273045	28.033707	20.269846
21-10-17 03:00	1	20.53675	25.137697	19.945843
21-10-17 03:10	1	22.699404	17.432257	15.843981
21-10-17 03:20	1	19.67655	18.08785	18.873652
21-10-17 03:30	1	20.988903	20.390718	22.738323
21-10-17 03:40	1	19.599743	25.857813	19.861164
21-10-17 03:50	1	25.528736	22.68447	26.234858
21-10-17 04:00	1	26.171219	25.303425	25.262245
21-10-17 04:10	1	25.440285	22.8649	22.419563
21-10-17 04:20	1	22.507843	14.9974575	14.984917
21-10-17 04:30	1	14.335989	14.941345	15.645895
21-10-17 04:40	1	26.822388	22.408304	27.053394
21-10-17 04:50	1	25.74498	25.326992	32.402256
21-10-17 05:00	1	29.737411	23.471416	24.056683
21-10-17 05:10	1	32.630688	24.56348	25.853643
21-10-17 05:20	1	24.01736	22.577332	26.24209
21-10-17 05:30	1	12.944392	14.485562	18.060272
21-10-17 05:40	1	14.957315	15.8995495	14.392288
21-10-17 05:50	1	16.310108	17.873577	24.898735
21-10-17 06:00	1	13.833633	18.775654	18.406479
21-10-17 06:10	1	17.912004	19.969555	21.571857
21-10-17 06:20	1	20.651367	20.94438	22.43926
21-10-17 06:30	1	28.242554	20.874008	19.930393
21-10-17 06:40	1	21.965124	25.507034	22.356312
21-10-17 06:50	1	20.479342	27.807856	22.485477
21-10-17 07:00	2	24.784903	21.936932	21.799994
21-10-17 07:10	2	26.721008	12.0	12.0
21-10-17 07:20	2	28.14993	20.893293	20.417345
21-10-17 07:30	2	16.09991	12.117991	11.985231
21-10-17 07:40	2	12.232541	12.068235	12.180611
21-10-17 07:50	2	25.729696	22.664879	22.40689
21-10-17 08:00	2	26.429096	23.944864	23.95
21-10-17 08:10	2	24.577078	22.216814	23.95
21-10-17 08:20	2	11.95	11.95	22.213032
21-10-17 08:30	2	12.331842	12.245405	18.433823
21-10-17 08:40	2	24.917112	16.588037	16.899853
21-10-17 08:50	2	23.675617	22.14413	22.14413
21-10-17 09:00	2	24.258293	25.368763	26.293158
21-10-17 09:10	2	23.95	26.721008	23.95
21-10-17 09:20	2	23.95	26.721008	23.95
21-10-17 09:30	2	21.22594	19.776537	21.54889
21-10-17 09:40	2	14.405759	23.128504	14.097181
21-10-17 09:50	2	16.923983	16.196472	15.19031
21-10-17 10:00	2	24.487972	18.29182	15.457057
21-10-17 10:10	2	15.5783615	17.566399	19.33762
21-10-17 10:20	2	19.014221	22.498108	17.589787
21-10-17 10:30	2	16.12916	15.276453	22.582056
21-10-17 10:40	2	21.502014	16.092644	13.143069
21-10-17 10:50	2	27.1134	22.627388	24.05399
21-10-17 11:00	2	20.179523	23.46464	17.647358
21-10-17 11:10	2	33.83507	26.721008	26.721008
21-10-17 11:20	2	30.201569	27.859951	25.383314
21-10-17 11:30	2	23.45068	35.9	23.45068
21-10-17 11:40	2	17.761665	25.949512	18.993809
21-10-17 11:50	2	20.902542	23.95	20.902542
21-10-17 12:00	2	26.618494	33.31416	26.618494
21-10-17 12:10	2	29.411774	28.317913	25.03381
21-10-17 12:20	2	28.065258	30.585087	25.619308
21-10-17 12:30	2	26.437557	32.845062	26.437557
21-10-17 12:40	2	26.721008	33.83507	26.721008
21-10-17 12:50	2	26.721008	31.010326	26.721008
21-10-17 13:00	2	23.062368	27.716099	25.660442
21-10-17 13:10	2	19.087816	19.216345	19.373402
21-10-17 13:20	2	14.813227	15.822917	14.813227
21-10-17 13:30	2	10.914185	13.311918	10.914185
21-10-17 13:40	2	15.164938	14.718592	13.761334
21-10-17 13:50	2	30.043655	25.86493	25.425503
21-10-17 14:00	2	30.206385	22.261156	23.46489
21-10-17 14:10	2	15.132764	14.872632	20.845875
21-10-17 14:20	2	24.408758	22.75687	22.120592
21-10-17 14:30	2	22.20043	23.419981	21.970926
21-10-17 14:40	2	13.196783	13.196783	23.95
21-10-17 14:50	2	18.039896	18.166327	24.469467
21-10-17 15:00	2	20.163256	20.953505	22.69069
21-10-17 15:10	2	18.889996	25.115614	18.8617
21-10-17 15:20	2	23.04685	15.651614	11.959096
21-10-17 15:30	2	25.750248	11.95	11.95
21-10-17 15:40	2	21.341282	14.1149645	12.895719
21-10-17 15:50	2	15.658264	17.50176	15.658264
21-10-17 16:00	2	15.170973	15.193949	20.056171
21-10-17 16:10	2	14.287035	12.574022	22.907003
21-10-17 16:20	2	13.484241	12.590585	13.355807
21-10-17 16:30	2	12.692702	13.248042	12.692702
21-10-17 16:40	2	14.593747	15.921168	15.01545
21-10-17 16:50	2	11.953212	13.202548	20.929201
21-10-17 17:00	2	13.189763	13.19632	22.17174
21-10-17 17:10	2	16.830912	16.836065	16.879221
21-10-17 17:20	2	21.346722	19.911335	20.412212
21-10-17 17:30	2	26.077225	18.676163	18.231272
21-10-17 17:40	2	22.996296	13.280741	17.655872
21-10-17 17:50	2	12.314449	12.043788	27.390512
21-10-17 18:00	2	12.055978	12.043519	15.780116
21-10-17 18:10	2	11.548601	11.795082	16.835938
21-10-17 18:20	2	12.308525	15.181763	14.255766
21-10-17 18:30	2	14.555162	13.786951	13.706863
21-10-17 18:40	2	12.90773	14.810381	12.91495
21-10-17 18:50	2	14.999858	16.169964	16.899853
21-10-17 19:00	2	13.795894	14.279539	13.8240385
21-10-17 19:10	2	15.99962	20.189035	14.223676
21-10-17 19:20	2	16.852222	13.290265	16.557142
21-10-17 19:30	2	13.125073	14.533247	23.409737
21-10-17 19:40	2	12.5405855	22.663273	17.186056
21-10-17 19:50	2	25.967426	29.24329	19.674015
21-10-17 20:00	2	26.48858	23.9	23.9
21-10-17 20:10	2	35.581314	24.338491	24.338491
21-10-17 20:20	2	26.731165	26.013407	23.937458
21-10-17 20:30	2	20.178547	22.116203	21.936893
21-10-17 20:40	2	23.093456	19.116465	17.701666
21-10-17 20:50	2	20.579226	16.97993	15.914686
21-10-17 21:00	2	24.496588	18.944067	19.949186
21-10-17 21:10	2	20.716892	13.462929	19.635395
21-10-17 21:20	2	14.280891	15.286189	19.090982
21-10-17 21:30	2	18.039474	22.312511	18.674822
21-10-17 21:40	2	23.24226	24.50978	23.438913
21-10-17 21:50	2	25.06696	27.79686	23.445988
21-10-17 22:00	2	15.7389555	16.27399	15.824107
21-10-17 22:10	2	17.07994	15.47212	17.166737
21-10-17 22:20	2	25.112946	20.500107	19.449505
21-10-17 22:30	2	22.96171	17.817022	18.523321
21-10-17 22:40	2	26.670273	26.068878	31.48432
21-10-17 22:50	2	23.745436	20.37046	24.559948
21-10-17 23:00	2	23.088167	21.554258	26.894037
21-10-17 23:10	2	23.530647	27.504498	18.850176
21-10-17 23:20	2	22.027294	26.94541	27.450577
21-10-17 23:30	2	25.169682	22.17316	16.397964
21-10-17 23:40	2	19.081654	15.991366	23.975878
21-10-17 23:50	2	25.81582	17.846073	19.244133
21-10-18 00:00	2	28.370768	21.010466	21.576069
21-10-18 00:10	2	22.828085	27.059711	20.841148
21-10-18 00:20	2	20.863194	22.196974	23.794092
21-10-18 00:30	2	14.922458	13.287394	19.620598
21-10-18 00:40	2	23.762447	26.50477	24.83388
21-10-18 00:50	2	19.125706	19.2916	25.8022
21-10-18 01:00	2	14.440512	15.507848	23.846743
21-10-18 01:10	2	16.868973	16.989216	20.222538
21-10-18 01:20	2	16.300356	19.15742	16.111395
21-10-18 01:30	2	22.726334	21.243185	17.954075
21-10-18 01:40	2	15.481085	18.967077	15.757019
21-10-18 01:50	2	18.97541	17.717651	21.255955
21-10-18 02:00	2	21.647058	23.50837	23.63653
21-10-18 02:10	2	16.958979	21.21777	20.99749
21-10-18 02:20	2	18.165907	27.376093	20.247063
21-10-18 02:30	2	17.00836	17.75896	20.436728
21-10-18 02:40	2	14.497347	20.579178	17.20171
21-10-18 02:50	2	18.538614	22.969704	18.344261
21-10-18 03:00	2	16.73075	23.845705	19.208885
21-10-18 03:10	2	16.78523	25.18173	19.317276
21-10-18 03:20	2	18.701424	16.441269	19.114035
21-10-18 03:30	2	17.207298	18.325989	23.224443
21-10-18 03:40	2	15.874205	23.982746	15.638349
21-10-18 03:50	2	18.288431	23.352283	19.445936
21-10-18 04:00	2	21.64979	20.909813	20.937992
21-10-18 04:10	2	25.208107	24.139694	21.739346
21-10-18 04:20	2	20.931347	15.677977	24.482079
21-10-18 04:30	2	23.212688	24.780865	23.623367
21-10-18 04:40	2	23.205576	21.001034	20.042652
21-10-18 04:50	2	26.419048	22.66155	29.473194
21-10-18 05:00	2	23.496078	21.707928	20.963833
21-10-18 05:10	2	11.901904	25.644821	11.856241
21-10-18 05:20	2	14.978452	19.065907	15.432309
21-10-18 05:30	2	13.146715	23.47121	12.657719
21-10-18 05:40	2	26.057735	22.100616	21.893353
21-10-18 05:50	2	18.40472	16.340397	10.843277
21-10-18 06:00	2	16.679646	17.011433	17.714367
21-10-18 06:10	2	25.026817	22.946012	22.463318
21-10-18 06:20	2	24.578733	20.624653	20.624353
21-10-18 06:30	2	21.699024	20.3918	17.492695
21-10-18 06:40	2	30.7349	21.01638	21.0733
21-10-18 06:50	2	26.338211	20.44247	20.32046
21-10-18 07:00	3	15.17496	16.952724	22.152702
21-10-18 07:10	3	13.907572	13.390444	25.46645
21-10-18 07:20	3	14.657351	14.657351	26.688412
21-10-18 07:30	3	16.890568	16.872433	26.731369
21-10-18 07:40	3	15.59967	15.59967	26.765736
21-10-18 07:50	3	11.955999	12.550288	25.8962
21-10-18 08:00	3	15.921811	17.094149	15.921811
21-10-18 08:10	3	13.786	16.378218	23.499693
21-10-18 08:20	3	13.510191	13.518152	26.349487
21-10-18 08:30	3	22.906382	27.110775	24.134956
21-10-18 08:40	3	23.901316	35.889244	23.901737
21-10-18 08:50	3	19.326199	20.340723	28.003012
21-10-18 09:00	3	18.644056	18.644056	29.04169
21-10-18 09:10	3	21.540451	21.540451	27.204502
21-10-18 09:20	3	21.124039	21.089874	32.04931
21-10-18 09:30	3	23.963226	24.959444	31.453568
21-10-18 09:40	3	23.626528	25.777645	27.638205
21-10-18 09:50	3	21.525124	22.567787	32.366306
21-10-18 10:00	3	18.025913	18.83009	25.73668
21-10-18 10:10	3	22.766428	17.431738	28.152243
21-10-18 10:20	3	14.766194	22.255325	13.266882
21-10-18 10:30	3	17.738749	19.19121	17.585583
21-10-18 10:40	3	19.289434	22.434658	16.777044
21-10-18 10:50	3	25.472324	21.186712	26.49609
21-10-18 11:00	3	20.074862	14.734126	16.551699
21-10-18 11:10	3	13.506841	13.590132	14.94795
21-10-18 11:20	3	11.792437	12.342789	23.045267
21-10-18 11:30	3	11.980745	15.5772505	13.331987
21-10-18 11:40	3	12.037942	11.98807	11.98807
21-10-18 11:50	3	21.626987	13.135908	13.135908
21-10-18 12:00	3	13.013075	12.419216	19.928074
21-10-18 12:10	3	11.95	11.95	12.0
21-10-18 12:20	3	15.369189	14.249567	16.824024
21-10-18 12:30	3	15.598589	12.6434	15.150948
21-10-18 12:40	3	16.51884	11.965185	12.0
21-10-18 12:50	3	11.855343	11.670666	12.244582
21-10-18 13:00	3	12.433016	11.924741	12.113359
21-10-18 13:10	3	11.540226	12.954031	8.884156
21-10-18 13:20	3	8.974917	5.6535006	2.649545
21-10-18 13:30	3	11.962458	11.95	13.046194
21-10-18 13:40	3	14.21138	11.4743595	11.896261
21-10-18 13:50	3	16.899853	12.0	12.0
21-10-18 14:00	3	17.20437	11.986155	12.0002775
21-10-18 14:10	3	25.25977	12.275492	12.347698
21-10-18 14:20	3	21.45869	15.186455	15.18675
21-10-18 14:30	3	13.982475	12.860257	12.8496685
21-10-18 14:40	3	12.178856	11.992471	11.848478
21-10-18 14:50	3	14.529257	13.354434	12.216054
21-10-18 15:00	3	15.787987	15.690546	15.665237
21-10-18 15:10	3	13.727376	11.934993	11.95
21-10-18 15:20	3	13.779997	13.779997	20.474981
21-10-18 15:30	3	7.1565323	6.643875	21.642387
21-10-18 15:40	3	13.208662	7.8024764	7.7651877
21-10-18 15:50	3	20.94	20.946558	23.014923
21-10-18 16:00	3	22.193338	22.202158	24.273905
21-10-18 16:10	3	20.027164	18.864979	18.967175
21-10-18 16:20	3	16.873217	12.226244	12.180824
21-10-18 16:30	3	14.46756	18.836628	14.657049
21-10-18 16:40	3	12.431355	12.431355	15.869791
21-10-18 16:50	3	14.554457	14.56324	16.215755
21-10-18 17:00	3	16.899853	16.935247	16.899853
21-10-18 17:10	3	16.899853	16.935247	16.899853
21-10-18 17:20	3	13.477392	16.935247	13.477392
21-10-18 17:30	3	20.952581	20.91424	34.318623
21-10-18 17:40	3	12.209831	12.209831	27.07128
21-10-18 17:50	3	14.582187	14.582187	23.95
21-10-18 18:00	3	22.161829	22.439621	22.212914
21-10-18 18:10	3	22.62579	23.312664	26.806372
21-10-18 18:20	3	18.303297	19.978916	23.466557
21-10-18 18:30	3	12.983342	21.611797	13.816203
21-10-18 18:40	3	15.004318	15.017192	12.025882
21-10-18 18:50	3	12.448365	14.820351	11.939931
21-10-18 19:00	3	17.81541	14.60055	12.773321
21-10-18 19:10	3	21.745834	11.691977	11.933798
21-10-18 19:20	3	21.330994	19.074623	15.3006
21-10-18 19:30	3	18.43028	22.07169	14.299559
21-10-18 19:40	3	33.249676	17.608912	17.60068
21-10-18 19:50	3	23.78368	22.792002	22.08025
21-10-18 20:00	3	24.125643	24.125643	26.740011
21-10-18 20:10	3	33.131233	24.286282	25.679165
21-10-18 20:20	3	29.831844	20.50644	20.335743
21-10-18 20:30	3	36.474194	12.375563	12.375563
21-10-18 20:40	3	26.291452	15.411545	12.127508
21-10-18 20:50	3	22.749615	16.024189	17.226131
21-10-18 21:00	3	12.491576	20.943014	13.008835
21-10-18 21:10	3	14.485498	18.728104	16.523323
21-10-18 21:20	3	14.533582	19.815134	16.055576
21-10-18 21:30	3	8.547926	30.123138	7.8646193
21-10-18 21:40	3	29.681564	23.740063	23.734804
21-10-18 21:50	3	15.626299	16.112226	13.843628
21-10-18 22:00	3	17.863365	17.406332	21.059914
21-10-18 22:10	3	16.977642	18.083254	17.009296
21-10-18 22:20	3	11.867863	17.907375	14.109835
21-10-18 22:30	3	19.117075	22.741892	14.230777
21-10-18 22:40	3	12.207804	16.663559	14.451266
21-10-18 22:50	3	15.011435	22.491528	12.444456
21-10-18 23:00	3	19.653889	19.898266	19.673569
21-10-18 23:10	3	18.393307	24.902233	17.700605
21-10-18 23:20	3	16.20692	12.677553	15.662437
21-10-18 23:30	3	13.425281	15.151509	14.960576
21-10-18 23:40	3	22.101812	19.469566	19.318888
21-10-18 23:50	3	20.654856	19.603802	20.216267
21-10-19 00:00	3	26.7137	24.588787	23.876602
21-10-19 00:10	3	28.854511	23.762455	26.109594
21-10-19 00:20	3	23.658968	20.482359	22.304428
21-10-19 00:30	3	23.987633	23.662815	18.188017
21-10-19 00:40	3	18.98528	20.30978	19.018024
21-10-19 00:50	3	21.004879	18.873964	19.212324
21-10-19 01:00	3	20.89095	19.065317	26.643122
21-10-19 01:10	3	20.641615	20.63232	24.938332
21-10-19 01:20	3	27.518005	19.178478	21.191666
21-10-19 01:30	3	24.983368	20.986603	20.106327
21-10-19 01:40	3	12.858424	17.204996	13.598806
21-10-19 01:50	3	24.499071	21.236443	21.986313
21-10-19 02:00	3	15.687143	12.612431	13.677571
21-10-19 02:10	3	15.544154	16.625158	25.229868
21-10-19 02:20	3	24.47045	20.710873	23.663717
21-10-19 02:30	3	18.219553	24.867317	22.4091
21-10-19 02:40	3	25.913431	21.994263	25.480976
21-10-19 02:50	3	15.984678	16.191393	17.466282
21-10-19 03:00	3	11.768654	15.094874	15.0118885
21-10-19 03:10	3	17.027441	18.403036	15.008324
21-10-19 03:20	3	20.945576	30.645035	21.716284
21-10-19 03:30	3	17.84619	19.199512	20.363987
21-10-19 03:40	3	21.151188	12.911738	13.140147
21-10-19 03:50	3	15.098131	23.104633	14.818234
21-10-19 04:00	3	20.863728	27.162668	20.563915
21-10-19 04:10	3	18.363253	22.505377	19.027836
21-10-19 04:20	3	14.749774	17.162546	27.210224
21-10-19 04:30	3	22.150995	32.64068	22.10233
21-10-19 04:40	3	20.434534	19.05947	18.41312
21-10-19 04:50	3	18.196316	17.301458	16.088871
21-10-19 05:00	3	25.288908	19.438553	20.761747
21-10-19 05:10	3	21.205477	17.239307	14.593557
21-10-19 05:20	3	18.099781	19.71645	19.429813
21-10-19 05:30	3	19.968733	17.78798	19.38461
21-10-19 05:40	3	18.07033	13.523336	17.958303
21-10-19 05:50	3	20.601221	17.891626	21.769821
21-10-19 06:00	3	17.642147	13.767441	16.531307
21-10-19 06:10	3	15.877371	19.98234	16.198017
21-10-19 06:20	3	30.668133	21.58573	20.320194
21-10-19 06:30	3	23.698109	16.100405	12.48451
21-10-19 06:40	3	29.458624	25.538551	23.588602
21-10-19 06:50	3	34.411743	24.66719	23.80223
21-10-19 07:00	4	18.518234	20.892029	29.25031
21-10-19 07:10	4	15.242636	15.242636	29.127228
21-10-19 07:20	4	13.230888	13.172008	33.44306
21-10-19 07:30	4	16.774307	16.774307	34.004803
21-10-19 07:40	4	26.721008	26.721008	33.83507
21-10-19 07:50	4	15.727631	15.727631	35.603825
21-10-19 08:00	4	12.489679	17.263819	32.103962
21-10-19 08:10	4	22.854773	22.854773	35.9
21-10-19 08:20	4	11.970315	11.970315	17.992683
21-10-19 08:30	4	14.927542	20.763523	14.94
21-10-19 08:40	4	16.901157	17.994068	17.593948
21-10-19 08:50	4	15.699869	16.523724	15.691518
21-10-19 09:00	4	17.198608	14.19182	13.941693
21-10-19 09:10	4	16.631334	20.085056	16.310171
21-10-19 09:20	4	15.812155	16.76334	16.18815
21-10-19 09:30	4	17.641823	19.298782	17.49162
21-10-19 09:40	4	14.074	14.568929	14.224688
21-10-19 09:50	4	15.214758	14.07238	17.426197
21-10-19 10:00	4	17.410982	20.022438	16.205235
21-10-19 10:10	4	20.560358	20.87161	27.520859
21-10-19 10:20	4	23.564365	20.580675	22.576084
21-10-19 10:30	4	19.04184	21.334114	19.499855
21-10-19 10:40	4	27.04534	22.823032	22.740238
21-10-19 10:50	4	18.555023	18.084812	16.372225
21-10-19 11:00	4	14.448024	21.470259	17.04067
21-10-19 11:10	4	23.373404	23.373404	33.935425
21-10-19 11:20	4	26.274822	18.950415	20.797012
21-10-19 11:30	4	25.031492	18.670631	19.384678
21-10-19 11:40	4	23.9	21.959381	24.30282
21-10-19 11:50	4	23.883797	12.79659	12.999248
21-10-19 12:00	4	20.906254	11.941907	13.175244
21-10-19 12:10	4	11.95	11.95	15.20844
21-10-19 12:20	4	11.95	12.094988	11.978154
21-10-19 12:30	4	11.95	11.95	11.95
21-10-19 12:40	4	11.95	11.95	11.95
21-10-19 12:50	4	11.95	11.95	11.95
21-10-19 13:00	4	11.832491	11.832491	14.980768
21-10-19 13:10	4	12.956589	12.956589	24.190672
21-10-19 13:20	4	21.307089	21.224625	22.98764
21-10-19 13:30	4	16.014866	20.34468	16.014866
21-10-19 13:40	4	19.16193	25.796032	20.080301
21-10-19 13:50	4	26.013407	18.68224	19.401062
21-10-19 14:00	4	23.138853	16.926357	16.926428
21-10-19 14:10	4	16.899853	16.838444	16.838444
21-10-19 14:20	4	22.14413	22.14413	24.291042
21-10-19 14:30	4	14.738188	25.69946	16.721142
21-10-19 14:40	4	15.933667	14.106997	16.722103
21-10-19 14:50	4	13.119341	17.486944	12.026765
21-10-19 15:00	4	32.99039	14.232402	14.227514
21-10-19 15:10	4	35.9	11.95	11.95
21-10-19 15:20	4	29.072968	14.185944	14.185944
21-10-19 15:30	4	31.165798	13.183337	14.94
21-10-19 15:40	4	22.688112	13.995471	17.027699
21-10-19 15:50	4	24.159477	20.981792	31.797144
21-10-19 16:00	4	18.553373	18.553373	32.704876
21-10-19 16:10	4	22.120646	11.9643	12.678251
21-10-19 16:20	4	19.24371	9.139466	11.259656
21-10-19 16:30	4	26.721008	0.0	0.0
21-10-19 16:40	4	20.333057	7.632304	7.3023767
21-10-19 16:50	4	24.257534	2.9974582	2.9974582
21-10-19 17:00	4	12.954837	11.258159	13.555303
21-10-19 17:10	4	11.95	11.95	21.821003
21-10-19 17:20	4	11.857893	11.857893	20.602724
21-10-19 17:30	4	25.915243	24.543812	23.994297
21-10-19 17:40	4	22.786394	15.831996	17.000332
21-10-19 17:50	4	16.256025	16.233452	16.233452
21-10-19 18:00	4	14.758326	13.524432	13.500842
21-10-19 18:10	4	15.133222	11.978071	11.978071
21-10-19 18:20	4	20.586304	11.955534	11.707418
21-10-19 18:30	4	15.321775	16.309124	14.747844
21-10-19 18:40	4	12.02409	18.238888	14.249405
21-10-19 18:50	4	11.95	11.95	14.216375
21-10-19 19:00	4	11.607195	11.614987	16.838274
21-10-19 19:10	4	16.70845	11.965848	11.965848
21-10-19 19:20	4	14.901144	10.423546	12.565458
21-10-19 19:30	4	13.073652	13.086517	21.732666
21-10-19 19:40	4	16.33404	16.685066	25.05244
21-10-19 19:50	4	17.416447	17.696033	19.048449
21-10-19 20:00	4	18.227428	18.140219	13.319397
21-10-19 20:10	4	14.0455	19.825695	16.899853
21-10-19 20:20	4	18.643782	23.786032	18.674065
21-10-19 20:30	4	21.212122	26.744656	21.357313
21-10-19 20:40	4	19.692448	20.581553	6.8838224
21-10-19 20:50	4	30.383127	12.439512	12.439512
21-10-19 21:00	4	17.021877	14.938894	17.962412
21-10-19 21:10	4	18.52516	17.56537	16.321575
21-10-19 21:20	4	19.51847	19.406006	19.48835
21-10-19 21:30	4	22.834827	18.045404	18.96851
21-10-19 21:40	4	15.81752	12.221337	19.139061
21-10-19 21:50	4	15.474579	29.30799	16.24503
21-10-19 22:00	4	15.91705	20.670118	14.246561
21-10-19 22:10	4	19.450775	26.317554	19.886492
21-10-19 22:20	4	23.558563	23.75341	19.833294
21-10-19 22:30	4	20.99388	13.95186	17.93484
21-10-19 22:40	4	23.795385	28.893839	22.66417
21-10-19 22:50	4	25.185902	26.148844	19.491573
21-10-19 23:00	4	21.951906	28.168472	22.693663
21-10-19 23:10	4	28.769901	17.31274	12.516451
21-10-19 23:20	4	22.859228	22.501806	21.219707
21-10-19 23:30	4	23.984695	16.42759	16.666874
21-10-19 23:40	4	15.347957	9.803014	11.255678
21-10-19 23:50	4	14.38779	15.270538	16.416445
21-10-20 00:00	4	20.250137	16.45348	16.377052
21-10-20 00:10	4	14.974625	13.522	15.811472
21-10-20 00:20	4	17.57787	22.271421	22.881802
21-10-20 00:30	4	15.821014	17.880934	24.688698
21-10-20 00:40	4	23.536936	32.84725	24.712242
21-10-20 00:50	4	25.687506	18.32523	17.901505
21-10-20 01:00	4	20.021276	21.575356	25.201595
21-10-20 01:10	4	23.238905	19.456226	18.147974
21-10-20 01:20	4	25.7488	23.280283	22.803211
21-10-20 01:30	4	21.653255	20.672565	19.977657
21-10-20 01:40	4	27.568867	18.694714	22.480556
21-10-20 01:50	4	26.635487	26.04775	23.578455
21-10-20 02:00	4	17.31401	24.480843	17.31607
21-10-20 02:10	4	15.076441	14.749491	16.688066
21-10-20 02:20	4	21.991405	13.178662	12.001703
21-10-20 02:30	4	22.032026	14.012601	13.7413845
21-10-20 02:40	4	16.297235	18.836473	16.393202
21-10-20 02:50	4	21.371359	21.156155	23.628466
21-10-20 03:00	4	15.760897	18.425455	19.97294
21-10-20 03:10	4	16.0443	16.337559	17.423862
21-10-20 03:20	4	21.423536	19.184986	20.137768
21-10-20 03:30	4	26.867987	19.905426	18.555988
21-10-20 03:40	4	15.253232	17.925613	15.922424
21-10-20 03:50	4	21.285757	23.805676	16.35731
21-10-20 04:00	4	16.098167	17.91354	22.096928
21-10-20 04:10	4	17.10319	14.540584	24.107967
21-10-20 04:20	4	18.022266	20.103384	16.698969
21-10-20 04:30	4	20.653936	19.913433	17.856092
21-10-20 04:40	4	20.732058	26.412466	17.286499
21-10-20 04:50	4	25.32209	18.238018	17.996384
21-10-20 05:00	4	25.033627	15.465414	15.232641
21-10-20 05:10	4	17.63559	16.35477	21.28139
21-10-20 05:20	4	22.748552	17.247927	17.540686
21-10-20 05:30	4	17.034122	19.608225	16.020355
21-10-20 05:40	4	16.624601	17.871796	21.882626
21-10-20 05:50	4	18.885298	19.341928	16.023342
21-10-20 06:00	4	17.165447	13.83385	15.48557
21-10-20 06:10	4	20.246675	18.206852	17.931812
21-10-20 06:20	4	15.6017885	18.878775	15.881117
21-10-20 06:30	4	17.478947	18.234571	22.307625
21-10-20 06:40	4	34.874714	13.102351	13.330099
21-10-20 06:50	4	18.788137	17.41495	18.726942
21-10-20 07:00	5	25.599972	18.93518	19.972672
21-10-20 07:10	5	23.9	23.95	23.9
21-10-20 07:20	5	23.9	23.95	23.9
21-10-20 07:30	5	20.922459	24.651588	20.922459
21-10-20 07:40	5	11.925226	23.145885	11.4802265
21-10-20 07:50	5	12.282956	12.325938	22.13303
21-10-20 08:00	5	12.441354	12.441354	23.95
21-10-20 08:10	5	13.42715	13.42715	24.143904
21-10-20 08:20	5	13.931386	14.211464	23.95
21-10-20 08:30	5	14.458447	14.458447	26.569016
21-10-20 08:40	5	17.57423	18.635986	23.95
21-10-20 08:50	5	16.891512	16.894062	24.322266
21-10-20 09:00	5	17.993166	14.714455	17.736286
21-10-20 09:10	5	23.298054	14.125773	15.252237
21-10-20 09:20	5	12.451348	11.955909	12.738794
21-10-20 09:30	5	24.056154	16.433931	17.065414
21-10-20 09:40	5	26.721008	12.0	12.0
21-10-20 09:50	5	24.32735	11.962542	11.962542
21-10-20 10:00	5	15.09337	18.129446	14.583593
21-10-20 10:10	5	22.666754	14.197798	23.437237
21-10-20 10:20	5	26.94429	15.658264	15.657346
21-10-20 10:30	5	21.655216	20.99798	17.20835
21-10-20 10:40	5	18.790415	28.076504	19.902878
21-10-20 10:50	5	19.398327	22.837269	18.833065
21-10-20 11:00	5	19.709507	21.251442	17.70383
21-10-20 11:10	5	17.522528	19.142391	22.285381
21-10-20 11:20	5	12.836288	16.590315	20.191599
21-10-20 11:30	5	15.778676	17.67054	18.294796
21-10-20 11:40	5	21.039661	29.763931	21.55973
21-10-20 11:50	5	24.190264	26.245422	22.513317
21-10-20 12:00	5	17.79844	17.79844	25.752293
21-10-20 12:10	5	12.086268	12.086268	26.721008
21-10-20 12:20	5	12.0	12.0	26.721008
21-10-20 12:30	5	14.802992	14.896413	25.26772
21-10-20 12:40	5	25.479713	25.53503	26.233974
21-10-20 12:50	5	26.43781	32.061848	26.43781
21-10-20 13:00	5	23.050558	34.348194	23.050558
21-10-20 13:10	5	11.95	35.9	11.95
21-10-20 13:20	5	12.498161	32.7211	12.498161
21-10-20 13:30	5	18.971395	25.5723	18.969381
21-10-20 13:40	5	18.257229	20.952871	14.082094
21-10-20 13:50	5	18.298397	15.873457	15.8438015
21-10-20 14:00	5	18.992039	18.970905	22.529078
21-10-20 14:10	5	17.01638	14.849231	22.32062
21-10-20 14:20	5	23.34838	23.224934	24.915379
21-10-20 14:30	5	16.480495	13.48258	13.876623
21-10-20 14:40	5	16.115253	12.670876	13.733629
21-10-20 14:50	5	13.405027	13.657148	13.179644
21-10-20 15:00	5	16.580345	13.926074	14.804972
21-10-20 15:10	5	16.28661	14.746042	18.156668
21-10-20 15:20	5	24.257534	22.18159	23.95
21-10-20 15:30	5	26.721008	20.26862	20.26862
21-10-20 15:40	5	26.721008	12.0	12.0
21-10-20 15:50	5	26.721008	12.008434	12.008434
21-10-20 16:00	5	17.552238	14.056572	12.121293
21-10-20 16:10	5	18.052036	18.760012	16.406855
21-10-20 16:20	5	26.32398	25.237375	24.80458
21-10-20 16:30	5	28.52718	26.721008	26.721008
21-10-20 16:40	5	30.21514	26.726841	24.62865
21-10-20 16:50	5	16.31293	18.78762	23.549955
21-10-20 17:00	5	17.117085	14.941073	24.57507
21-10-20 17:10	5	26.346258	23.683008	24.055328
21-10-20 17:20	5	16.59355	16.605145	23.004787
21-10-20 17:30	5	16.01076	16.088451	16.899853
21-10-20 17:40	5	13.26922	13.278368	16.899853
21-10-20 17:50	5	20.425922	23.943617	24.257534
21-10-20 18:00	5	26.721008	33.83507	26.721008
21-10-20 18:10	5	22.79325	26.760279	26.526205
21-10-20 18:20	5	24.59394	22.541786	24.502283
21-10-20 18:30	5	26.721008	23.95	23.95
21-10-20 18:40	5	26.721008	23.95	23.95
21-10-20 18:50	5	15.973091	22.522219	16.120865
21-10-20 19:00	5	13.697812	12.514473	15.551405
21-10-20 19:10	5	21.16174	14.058645	14.410489
21-10-20 19:20	5	8.712171	23.09354	6.7643633
21-10-20 19:30	5	22.69177	21.590954	22.188686
21-10-20 19:40	5	23.827168	22.976854	27.16034
21-10-20 19:50	5	14.348697	14.604039	26.323421
21-10-20 20:00	5	15.233849	21.633617	17.073032
21-10-20 20:10	5	18.457914	23.461584	19.804214
21-10-20 20:20	5	12.327916	15.20208	17.673435
21-10-20 20:30	5	25.837376	19.419872	23.750437
21-10-20 20:40	5	27.65572	25.979773	18.814602
21-10-20 20:50	5	23.42203	26.61472	20.725346
21-10-20 21:00	5	24.264036	23.74717	19.412062
21-10-20 21:10	5	15.396431	31.403324	12.998819
21-10-20 21:20	5	11.074881	36.992577	11.074881
21-10-20 21:30	5	22.46497	22.026316	16.470592
21-10-20 21:40	5	21.277523	18.027668	17.128357
21-10-20 21:50	5	16.989588	16.051542	17.466328
21-10-20 22:00	5	17.123575	22.188896	14.424077
21-10-20 22:10	5	19.484425	11.170351	16.52966
21-10-20 22:20	5	19.26898	14.0176525	14.374463
21-10-20 22:30	5	18.050592	22.579142	15.34862
21-10-20 22:40	5	16.458572	22.247732	16.087124
21-10-20 22:50	5	24.790882	19.39208	18.121592
21-10-20 23:00	5	22.816334	19.857101	25.560358
21-10-20 23:10	5	34.959103	23.77071	24.542065
21-10-20 23:20	5	20.457197	20.457197	25.986431
21-10-20 23:30	5	22.667751	23.55096	19.634558
21-10-20 23:40	5	15.534113	17.46189	16.270761
21-10-20 23:50	5	20.038198	19.54595	17.645256
21-10-21 00:00	5	29.395412	17.432924	17.753895
21-10-21 00:10	5	22.405296	20.993073	33.35565
21-10-21 00:20	5	22.624401	17.587723	18.61322
21-10-21 00:30	5	13.165509	18.405247	17.659443
21-10-21 00:40	5	16.173374	21.252493	14.465405
21-10-21 00:50	5	16.626253	23.34467	16.769857
21-10-21 01:00	5	22.627914	16.929907	18.315857
21-10-21 01:10	5	21.090782	19.373959	15.292105
21-10-21 01:20	5	20.39217	26.648233	20.203615
21-10-21 01:30	5	24.09654	18.444534	19.378351
21-10-21 01:40	5	23.318134	23.216537	23.35819
21-10-21 01:50	5	20.691732	19.262503	21.134733
21-10-21 02:00	5	18.686161	17.17657	15.309339
21-10-21 02:10	5	15.70683	17.278719	17.319263
21-10-21 02:20	5	21.535091	15.194514	19.067835
21-10-21 02:30	5	17.153059	19.617388	17.83907
21-10-21 02:40	5	21.6375	18.925365	17.901228
21-10-21 02:50	5	14.478693	14.875174	12.9154
21-10-21 03:00	5	15.351175	19.936922	15.591314
21-10-21 03:10	5	14.092926	17.618946	14.243292
21-10-21 03:20	5	16.23647	24.74155	16.682768
21-10-21 03:30	5	15.908473	17.146198	16.551258
21-10-21 03:40	5	18.932415	20.739445	18.317263
21-10-21 03:50	5	18.82847	18.41492	20.160381
21-10-21 04:00	5	14.287567	16.35429	21.720966
21-10-21 04:10	5	14.721159	20.942919	17.273968
21-10-21 04:20	5	13.488736	15.2766905	17.213053
21-10-21 04:30	5	18.123968	20.491995	17.658066
21-10-21 04:40	5	15.544469	15.620433	21.23378
21-10-21 04:50	5	17.325338	21.96756	19.604567
21-10-21 05:00	5	17.590437	16.809418	14.688596
21-10-21 05:10	5	15.780812	16.021648	18.945194
21-10-21 05:20	5	14.403114	17.270275	21.092577
21-10-21 05:30	5	22.424936	15.820745	13.838246
21-10-21 05:40	5	15.555689	19.140024	16.583927
21-10-21 05:50	5	24.2174	18.431358	17.922022
21-10-21 06:00	5	24.145107	21.198368	23.623585
21-10-21 06:10	5	24.81378	18.632767	18.665197
21-10-21 06:20	5	30.627844	18.113443	21.41987
21-10-21 06:30	5	31.828009	23.126184	27.197956
21-10-21 06:40	5	28.453472	24.192589	29.925354
21-10-21 06:50	5	30.246403	25.647434	30.02012
21-10-21 07:00	6	30.196371	15.093063	16.011389
21-10-21 07:10	6	13.063705	11.951306	33.63591
21-10-21 07:20	6	16.010742	20.603083	13.258932
21-10-21 07:30	6	12.012088	16.064783	15.157321
21-10-21 07:40	6	11.947306	13.524376	15.431274
21-10-21 07:50	6	12.02495	18.734894	13.18047
21-10-21 08:00	6	11.084421	23.678005	11.084421
21-10-21 08:10	6	11.950197	14.203565	23.283092
21-10-21 08:20	6	13.16863	11.975347	14.031183
21-10-21 08:30	6	24.810469	14.995302	15.015269
21-10-21 08:40	6	35.9	23.9	23.9
21-10-21 08:50	6	35.9	23.9	23.9
21-10-21 09:00	6	35.9	23.9	23.9
21-10-21 09:10	6	11.042367	23.9	7.438575
21-10-21 09:20	6	8.952541	14.947458	8.952541
21-10-21 09:30	6	21.108341	21.108341	27.0182
21-10-21 09:40	6	16.52667	16.119074	19.273333
21-10-21 09:50	6	13.721013	14.979729	16.305077
21-10-21 10:00	6	25.812677	21.371895	21.077953
21-10-21 10:10	6	16.738575	20.236637	17.85168
21-10-21 10:20	6	18.63307	15.843526	12.824501
21-10-21 10:30	6	18.580761	20.095411	17.618902
21-10-21 10:40	6	11.771281	10.334434	14.876185
21-10-21 10:50	6	11.774074	13.584398	19.50279
21-10-21 11:00	6	15.969278	14.220484	22.492634
21-10-21 11:10	6	23.072758	18.639275	17.392809
21-10-21 11:20	6	not_recorded	not_recorded	not_recorded
21-10-21 11:30	6	not_recorded	not_recorded	not_recorded
21-10-21 11:40	6	not_recorded	not_recorded	not_recorded
21-10-21 11:50	6	not_recorded	not_recorded	not_recorded
21-10-21 12:00	6	not_recorded	not_recorded	not_recorded
21-10-21 12:10	6	not_recorded	not_recorded	not_recorded
21-10-21 12:20	6	not_recorded	not_recorded	not_recorded
21-10-21 12:30	6	not_recorded	not_recorded	not_recorded
21-10-21 12:40	6	not_recorded	not_recorded	not_recorded
21-10-21 12:50	6	not_recorded	not_recorded	not_recorded
21-10-21 13:00	6	not_recorded	not_recorded	not_recorded
21-10-21 13:10	6	not_recorded	not_recorded	not_recorded
21-10-21 13:20	6	not_recorded	not_recorded	not_recorded
21-10-21 13:30	6	not_recorded	not_recorded	not_recorded
21-10-21 13:40	6	not_recorded	not_recorded	not_recorded
21-10-21 13:50	6	not_recorded	not_recorded	not_recorded
21-10-21 14:00	6	not_recorded	not_recorded	not_recorded
21-10-21 14:10	6	not_recorded	not_recorded	not_recorded
21-10-21 14:20	6	not_recorded	not_recorded	not_recorded
21-10-21 14:30	6	not_recorded	not_recorded	not_recorded
21-10-21 14:40	6	not_recorded	not_recorded	not_recorded
21-10-21 14:50	6	not_recorded	not_recorded	not_recorded
21-10-21 15:00	6	not_recorded	not_recorded	not_recorded
21-10-21 15:10	6	not_recorded	not_recorded	not_recorded
21-10-21 15:20	6	not_recorded	not_recorded	not_recorded
21-10-21 15:30	6	not_recorded	not_recorded	not_recorded
21-10-21 15:40	6	not_recorded	not_recorded	not_recorded
21-10-21 15:50	6	not_recorded	not_recorded	not_recorded
21-10-21 16:00	6	not_recorded	not_recorded	not_recorded
21-10-21 16:10	6	not_recorded	not_recorded	not_recorded
21-10-21 16:20	6	not_recorded	not_recorded	not_recorded
21-10-21 16:30	6	not_recorded	not_recorded	not_recorded
21-10-21 16:40	6	not_recorded	not_recorded	not_recorded
21-10-21 16:50	6	not_recorded	not_recorded	not_recorded
21-10-21 17:00	6	not_recorded	not_recorded	not_recorded
21-10-21 17:10	6	not_recorded	not_recorded	not_recorded
21-10-21 17:20	6	not_recorded	not_recorded	not_recorded
21-10-21 17:30	6	not_recorded	not_recorded	not_recorded
21-10-21 17:40	6	not_recorded	not_recorded	not_recorded
21-10-21 17:50	6	not_recorded	not_recorded	not_recorded
21-10-21 18:00	6	not_recorded	not_recorded	not_recorded
21-10-21 18:10	6	not_recorded	not_recorded	not_recorded
21-10-21 18:20	6	not_recorded	not_recorded	not_recorded
21-10-21 18:30	6	not_recorded	not_recorded	not_recorded
21-10-21 18:40	6	not_recorded	not_recorded	not_recorded
21-10-21 18:50	6	not_recorded	not_recorded	not_recorded
21-10-21 19:00	6	not_recorded	not_recorded	not_recorded
21-10-21 19:10	6	not_recorded	not_recorded	not_recorded
21-10-21 19:20	6	not_recorded	not_recorded	not_recorded
21-10-21 19:30	6	not_recorded	not_recorded	not_recorded
21-10-21 19:40	6	not_recorded	not_recorded	not_recorded
21-10-21 19:50	6	not_recorded	not_recorded	not_recorded
21-10-21 20:00	6	not_recorded	not_recorded	not_recorded
21-10-21 20:10	6	not_recorded	not_recorded	not_recorded
21-10-21 20:20	6	not_recorded	not_recorded	not_recorded
21-10-21 20:30	6	not_recorded	not_recorded	not_recorded
21-10-21 20:40	6	not_recorded	not_recorded	not_recorded
21-10-21 20:50	6	not_recorded	not_recorded	not_recorded
21-10-21 21:00	6	not_recorded	not_recorded	not_recorded
21-10-21 21:10	6	not_recorded	not_recorded	not_recorded
21-10-21 21:20	6	not_recorded	not_recorded	not_recorded
21-10-21 21:30	6	not_recorded	not_recorded	not_recorded
21-10-21 21:40	6	not_recorded	not_recorded	not_recorded
21-10-21 21:50	6	not_recorded	not_recorded	not_recorded
21-10-21 22:00	6	not_recorded	not_recorded	not_recorded
21-10-21 22:10	6	not_recorded	not_recorded	not_recorded
21-10-21 22:20	6	not_recorded	not_recorded	not_recorded
21-10-21 22:30	6	not_recorded	not_recorded	not_recorded
21-10-21 22:40	6	not_recorded	not_recorded	not_recorded
21-10-21 22:50	6	not_recorded	not_recorded	not_recorded
21-10-21 23:00	6	not_recorded	not_recorded	not_recorded
21-10-21 23:10	6	not_recorded	not_recorded	not_recorded
21-10-21 23:20	6	not_recorded	not_recorded	not_recorded
21-10-21 23:30	6	not_recorded	not_recorded	not_recorded
21-10-21 23:40	6	not_recorded	not_recorded	not_recorded
21-10-21 23:50	6	not_recorded	not_recorded	not_recorded
21-10-22 00:00	6	not_recorded	not_recorded	not_recorded
21-10-22 00:10	6	not_recorded	not_recorded	not_recorded
21-10-22 00:20	6	not_recorded	not_recorded	not_recorded
21-10-22 00:30	6	not_recorded	not_recorded	not_recorded
21-10-22 00:40	6	not_recorded	not_recorded	not_recorded
21-10-22 00:50	6	not_recorded	not_recorded	not_recorded
21-10-22 01:00	6	not_recorded	not_recorded	not_recorded
21-10-22 01:10	6	not_recorded	not_recorded	not_recorded
21-10-22 01:20	6	not_recorded	not_recorded	not_recorded
21-10-22 01:30	6	not_recorded	not_recorded	not_recorded
21-10-22 01:40	6	not_recorded	not_recorded	not_recorded
21-10-22 01:50	6	not_recorded	not_recorded	not_recorded
21-10-22 02:00	6	not_recorded	not_recorded	not_recorded
21-10-22 02:10	6	not_recorded	not_recorded	not_recorded
21-10-22 02:20	6	not_recorded	not_recorded	not_recorded
21-10-22 02:30	6	not_recorded	not_recorded	not_recorded
21-10-22 02:40	6	not_recorded	not_recorded	not_recorded
21-10-22 02:50	6	not_recorded	not_recorded	not_recorded
21-10-22 03:00	6	not_recorded	not_recorded	not_recorded
21-10-22 03:10	6	not_recorded	not_recorded	not_recorded
21-10-22 03:20	6	not_recorded	not_recorded	not_recorded
21-10-22 03:30	6	not_recorded	not_recorded	not_recorded
21-10-22 03:40	6	not_recorded	not_recorded	not_recorded
21-10-22 03:50	6	not_recorded	not_recorded	not_recorded
21-10-22 04:00	6	not_recorded	not_recorded	not_recorded
21-10-22 04:10	6	not_recorded	not_recorded	not_recorded
21-10-22 04:20	6	not_recorded	not_recorded	not_recorded
21-10-22 04:30	6	not_recorded	not_recorded	not_recorded
21-10-22 04:40	6	not_recorded	not_recorded	not_recorded
21-10-22 04:50	6	not_recorded	not_recorded	not_recorded
21-10-22 05:00	6	not_recorded	not_recorded	not_recorded
21-10-22 05:10	6	not_recorded	not_recorded	not_recorded
21-10-22 05:20	6	not_recorded	not_recorded	not_recorded
21-10-22 05:30	6	not_recorded	not_recorded	not_recorded
21-10-22 05:40	6	not_recorded	not_recorded	not_recorded
21-10-22 05:50	6	not_recorded	not_recorded	not_recorded
21-10-22 06:00	6	not_recorded	not_recorded	not_recorded
21-10-22 06:10	6	not_recorded	not_recorded	not_recorded
21-10-22 06:20	6	not_recorded	not_recorded	not_recorded
21-10-22 06:30	6	not_recorded	not_recorded	not_recorded
21-10-22 06:40	6	not_recorded	not_recorded	not_recorded
21-10-22 06:50	6	not_recorded	not_recorded	not_recorded
