# Supplementary material for: Rodent home cage monitoring for preclinical safety pharmacology assessment: results of a multi-company validation evaluating nonclinical and clinical data from three compounds
Source: Front Toxicol. 2025 Nov 5;7:1655330. doi: 10.3389/ftox.2025.1655330 (PMC12626872; doi:10.3389/ftox.2025.1655330)
Supplement: Supplementary file 1 [file DataSheet1.zip › AZ/AZ_Separation_085_Cage-1.csv]

timestamp	day_index	985141003627890	985141003627891	985141003627892
21-10-01 07:00	-4	not_recorded	not_recorded	not_recorded
21-10-01 07:10	-4	not_recorded	not_recorded	not_recorded
21-10-01 07:20	-4	not_recorded	not_recorded	not_recorded
21-10-01 07:30	-4	not_recorded	not_recorded	not_recorded
21-10-01 07:40	-4	not_recorded	not_recorded	not_recorded
21-10-01 07:50	-4	not_recorded	not_recorded	not_recorded
21-10-01 08:00	-4	not_recorded	not_recorded	not_recorded
21-10-01 08:10	-4	not_recorded	not_recorded	not_recorded
21-10-01 08:20	-4	not_recorded	not_recorded	not_recorded
21-10-01 08:30	-4	not_recorded	not_recorded	not_recorded
21-10-01 08:40	-4	not_recorded	not_recorded	not_recorded
21-10-01 08:50	-4	not_recorded	not_recorded	not_recorded
21-10-01 09:00	-4	not_recorded	not_recorded	not_recorded
21-10-01 09:10	-4	not_recorded	not_recorded	not_recorded
21-10-01 09:20	-4	not_recorded	not_recorded	not_recorded
21-10-01 09:30	-4	not_recorded	not_recorded	not_recorded
21-10-01 09:40	-4	not_recorded	not_recorded	not_recorded
21-10-01 09:50	-4	not_recorded	not_recorded	not_recorded
21-10-01 10:00	-4	16.703976	12.065127	11.962967
21-10-01 10:10	-4	15.14496	14.013937	15.113388
21-10-01 10:20	-4	21.292822	9.553247	11.916207
21-10-01 10:30	-4	23.297932	22.916311	25.566061
21-10-01 10:40	-4	23.9	23.9	25.577457
21-10-01 10:50	-4	21.826105	19.363958	19.224195
21-10-01 11:00	-4	21.77174	21.597979	23.337038
21-10-01 11:10	-4	25.272535	28.643076	26.70341
21-10-01 11:20	-4	16.41842	16.173199	20.891499
21-10-01 11:30	-4	17.853817	16.484707	16.461988
21-10-01 11:40	-4	16.899853	4.6154222	4.6154222
21-10-01 11:50	-4	16.899853	11.95	11.95
21-10-01 12:00	-4	12.320568	10.928135	13.747154
21-10-01 12:10	-4	11.388341	13.743647	14.544548
21-10-01 12:20	-4	23.792706	24.70473	29.792908
21-10-01 12:30	-4	23.96355	23.96355	35.85369
21-10-01 12:40	-4	23.9	23.9	30.199055
21-10-01 12:50	-4	23.9	23.9	23.95
21-10-01 13:00	-4	23.9	23.9	25.29861
21-10-01 13:10	-4	23.44308	23.347864	29.7347
21-10-01 13:20	-4	21.980389	21.99393	22.0166
21-10-01 13:30	-4	23.152487	23.152487	26.452799
21-10-01 13:40	-4	17.498867	16.81554	16.795527
21-10-01 13:50	-4	22.53427	21.4199	25.548641
21-10-01 14:00	-4	23.9	23.9	35.9
21-10-01 14:10	-4	19.669872	20.033123	32.267162
21-10-01 14:20	-4	15.271701	15.271701	29.98236
21-10-01 14:30	-4	19.62983	19.53594	19.62687
21-10-01 14:40	-4	21.213337	14.953398	15.254974
21-10-01 14:50	-4	23.9	13.091017	13.359018
21-10-01 15:00	-4	23.2385	18.457323	18.482553
21-10-01 15:10	-4	23.9	23.814402	23.864002
21-10-01 15:20	-4	23.9	23.9	23.95
21-10-01 15:30	-4	17.036303	17.039333	17.036394
21-10-01 15:40	-4	16.594097	16.590553	20.431696
21-10-01 15:50	-4	26.608398	16.995281	17.04982
21-10-01 16:00	-4	18.458818	26.114101	17.817013
21-10-01 16:10	-4	20.726212	25.445408	20.72538
21-10-01 16:20	-4	23.9	16.2816	16.263657
21-10-01 16:30	-4	19.296692	12.988897	12.980452
21-10-01 16:40	-4	16.899853	8.041513	8.041513
21-10-01 16:50	-4	16.899853	16.899853	16.899853
21-10-01 17:00	-4	12.024706	10.740469	11.653574
21-10-01 17:10	-4	14.193514	12.289389	11.838209
21-10-01 17:20	-4	16.759062	12.283404	11.954378
21-10-01 17:30	-4	12.303398	23.487171	12.185447
21-10-01 17:40	-4	23.409096	19.246029	19.091894
21-10-01 17:50	-4	12.433714	19.919231	13.390607
21-10-01 18:00	-4	18.477943	15.575607	16.586895
21-10-01 18:10	-4	15.859896	13.781858	19.49058
21-10-01 18:20	-4	18.753925	13.963823	14.712802
21-10-01 18:30	-4	19.162004	16.549988	15.722356
21-10-01 18:40	-4	32.62867	21.898266	22.414165
21-10-01 18:50	-4	13.038584	11.967441	12.030532
21-10-01 19:00	-4	16.22577	24.201805	16.220724
21-10-01 19:10	-4	24.582235	18.848055	18.805174
21-10-01 19:20	-4	23.308178	18.834913	19.189905
21-10-01 19:30	-4	15.934534	21.052254	12.742941
21-10-01 19:40	-4	17.793415	11.785753	11.788274
21-10-01 19:50	-4	18.90586	15.585675	11.954944
21-10-01 20:00	-4	12.170113	15.290251	13.437502
21-10-01 20:10	-4	13.564481	14.498064	15.488637
21-10-01 20:20	-4	13.770017	14.590033	15.318524
21-10-01 20:30	-4	21.806955	14.527906	14.527906
21-10-01 20:40	-4	30.399572	23.257645	25.627832
21-10-01 20:50	-4	30.58789	17.169409	17.169409
21-10-01 21:00	-4	25.797266	7.440951	7.645896
21-10-01 21:10	-4	14.000183	21.33317	12.710661
21-10-01 21:20	-4	14.559427	24.37154	14.473236
21-10-01 21:30	-4	23.901432	14.204054	13.646948
21-10-01 21:40	-4	14.840526	22.406815	13.057701
21-10-01 21:50	-4	19.114822	12.61072	16.26767
21-10-01 22:00	-4	21.501282	20.61356	20.3297
21-10-01 22:10	-4	19.938358	19.653904	20.855473
21-10-01 22:20	-4	17.045305	15.044935	16.58974
21-10-01 22:30	-4	15.572291	16.687977	17.463348
21-10-01 22:40	-4	14.837351	14.22965	16.861164
21-10-01 22:50	-4	15.9236355	16.47889	21.623215
21-10-01 23:00	-4	17.766773	15.84359	17.22626
21-10-01 23:10	-4	16.79414	16.670227	16.524998
21-10-01 23:20	-4	17.78628	17.217646	16.003191
21-10-01 23:30	-4	18.63338	19.302916	19.236431
21-10-01 23:40	-4	22.206629	18.483578	17.900295
21-10-01 23:50	-4	21.008368	16.931215	18.727684
21-10-02 00:00	-4	21.079834	17.440542	18.876091
21-10-02 00:10	-4	21.372208	20.436968	20.678013
21-10-02 00:20	-4	14.887286	19.082935	17.491848
21-10-02 00:30	-4	13.736201	15.383738	17.811388
21-10-02 00:40	-4	16.332577	17.337528	16.129915
21-10-02 00:50	-4	15.443949	18.390987	17.791113
21-10-02 01:00	-4	20.10588	22.226635	20.087948
21-10-02 01:10	-4	19.834309	18.029428	17.61214
21-10-02 01:20	-4	21.839167	15.054186	17.972275
21-10-02 01:30	-4	18.487778	19.131588	21.712988
21-10-02 01:40	-4	19.20145	17.064919	14.737246
21-10-02 01:50	-4	18.488297	19.62805	18.475132
21-10-02 02:00	-4	14.740959	14.2666645	20.005566
21-10-02 02:10	-4	16.113886	19.219982	17.93554
21-10-02 02:20	-4	21.90582	25.140934	23.886635
21-10-02 02:30	-4	26.35883	23.730349	24.346382
21-10-02 02:40	-4	20.907423	31.369904	16.639112
21-10-02 02:50	-4	30.909475	13.861254	11.482327
21-10-02 03:00	-4	21.730434	12.135963	12.139699
21-10-02 03:10	-4	24.946339	33.29762	24.002258
21-10-02 03:20	-4	23.9	35.82914	23.891773
21-10-02 03:30	-4	13.631811	17.768238	28.43221
21-10-02 03:40	-4	16.145138	16.552242	30.030848
21-10-02 03:50	-4	22.45057	21.725285	26.32049
21-10-02 04:00	-4	26.253002	19.12727	20.225935
21-10-02 04:10	-4	13.827762	14.153188	16.518166
21-10-02 04:20	-4	14.775554	13.527713	14.313742
21-10-02 04:30	-4	17.174442	16.0364	16.472
21-10-02 04:40	-4	14.543027	17.292526	16.488628
21-10-02 04:50	-4	21.494152	23.707207	19.669102
21-10-02 05:00	-4	18.06263	21.818253	19.212421
21-10-02 05:10	-4	18.341602	16.760815	19.12057
21-10-02 05:20	-4	17.73444	25.752102	18.413866
21-10-02 05:30	-4	19.313465	25.144587	19.943441
21-10-02 05:40	-4	17.797918	22.08707	15.425425
21-10-02 05:50	-4	20.817991	20.350637	22.150364
21-10-02 06:00	-4	21.083092	16.401226	19.915249
21-10-02 06:10	-4	23.717405	22.679375	20.394272
21-10-02 06:20	-4	18.63676	21.281788	16.685698
21-10-02 06:30	-4	22.334461	24.903078	23.565582
21-10-02 06:40	-4	19.383308	24.694908	20.686546
21-10-02 06:50	-4	15.413732	26.925116	14.61351
21-10-02 07:00	-3	23.777508	29.6114	23.61509
21-10-02 07:10	-3	22.982801	21.681522	20.493183
21-10-02 07:20	-3	21.505936	23.796589	21.765474
21-10-02 07:30	-3	23.9	35.9	23.9
21-10-02 07:40	-3	23.9	30.213795	23.9
21-10-02 07:50	-3	22.154705	22.199036	23.274773
21-10-02 08:00	-3	16.873665	16.995008	16.873665
21-10-02 08:10	-3	14.545622	21.553385	14.593344
21-10-02 08:20	-3	11.95	32.22251	11.95
21-10-02 08:30	-3	11.220101	21.90309	11.9510565
21-10-02 08:40	-3	5.7012463	11.352689	11.991211
21-10-02 08:50	-3	11.95	33.830605	11.95
21-10-02 09:00	-3	16.07574	30.658615	15.244807
21-10-02 09:10	-3	19.33955	8.643652	9.643082
21-10-02 09:20	-3	17.402828	17.38553	17.401894
21-10-02 09:30	-3	24.52593	21.339014	18.611794
21-10-02 09:40	-3	25.370888	29.628513	23.936789
21-10-02 09:50	-3	25.410746	29.49759	23.927828
21-10-02 10:00	-3	22.714455	12.258455	12.483786
21-10-02 10:10	-3	17.267569	12.188046	12.827548
21-10-02 10:20	-3	17.918627	17.918627	23.566319
21-10-02 10:30	-3	26.0322	23.385529	23.391537
21-10-02 10:40	-3	22.139065	14.053984	13.994919
21-10-02 10:50	-3	19.027496	22.19521	19.00631
21-10-02 11:00	-3	23.9	28.352345	23.9
21-10-02 11:10	-3	18.238993	24.528994	20.568127
21-10-02 11:20	-3	21.969074	22.13649	21.698713
21-10-02 11:30	-3	23.886051	12.238791	12.24
21-10-02 11:40	-3	21.630474	14.971893	12.115156
21-10-02 11:50	-3	11.95	26.743412	11.95
21-10-02 12:00	-3	11.95	23.968716	11.95
21-10-02 12:10	-3	13.126131	22.236435	13.126131
21-10-02 12:20	-3	16.899853	16.899853	16.899853
21-10-02 12:30	-3	14.983377	18.600292	15.399074
21-10-02 12:40	-3	16.899853	23.06382	16.883982
21-10-02 12:50	-3	16.902107	19.695553	16.873037
21-10-02 13:00	-3	23.512207	12.044241	12.044241
21-10-02 13:10	-3	21.252628	14.828522	18.575335
21-10-02 13:20	-3	16.813778	19.151293	24.828814
21-10-02 13:30	-3	12.634181	12.666233	14.653412
21-10-02 13:40	-3	15.209714	17.012829	14.156103
21-10-02 13:50	-3	16.899853	16.899853	16.899853
21-10-02 14:00	-3	23.73083	12.069621	12.069621
21-10-02 14:10	-3	23.194803	12.956034	12.885445
21-10-02 14:20	-3	13.938258	18.656887	12.711711
21-10-02 14:30	-3	22.816525	22.50061	20.662472
21-10-02 14:40	-3	15.23685	16.611088	9.550642
21-10-02 14:50	-3	25.437607	17.262775	17.29764
21-10-02 15:00	-3	24.001133	18.846357	19.72101
21-10-02 15:10	-3	20.410057	14.138933	14.12157
21-10-02 15:20	-3	12.623655	13.420522	13.710579
21-10-02 15:30	-3	9.629708	14.476041	9.628221
21-10-02 15:40	-3	15.044889	25.21417	15.064395
21-10-02 15:50	-3	11.95	26.743412	11.95
21-10-02 16:00	-3	19.027493	19.383541	19.030277
21-10-02 16:10	-3	20.230755	14.544548	14.544548
21-10-02 16:20	-3	19.896254	23.047733	26.013102
21-10-02 16:30	-3	11.952304	17.196447	14.7252865
21-10-02 16:40	-3	11.956453	15.058194	15.608432
21-10-02 16:50	-3	18.643452	23.51374	25.357332
21-10-02 17:00	-3	18.395752	15.82691	21.832336
21-10-02 17:10	-3	24.676762	21.93801	22.618187
21-10-02 17:20	-3	6.577876	11.694174	9.277872
21-10-02 17:30	-3	13.820093	11.90967	12.088502
21-10-02 17:40	-3	9.080838	18.44454	8.785863
21-10-02 17:50	-3	24.69992	12.981836	12.9885
21-10-02 18:00	-3	17.131779	16.774841	16.840887
21-10-02 18:10	-3	14.31534	25.294418	12.423938
21-10-02 18:20	-3	13.177815	24.200073	13.176915
21-10-02 18:30	-3	10.778484	14.383219	10.810876
21-10-02 18:40	-3	8.4729595	20.671322	7.542529
21-10-02 18:50	-3	13.800936	13.58309	14.731069
21-10-02 19:00	-3	12.194531	23.29486	13.490939
21-10-02 19:10	-3	12.462194	15.165087	17.2925
21-10-02 19:20	-3	13.754359	17.173428	21.184015
21-10-02 19:30	-3	16.04302	20.71415	18.667887
21-10-02 19:40	-3	20.20933	14.426147	16.866772
21-10-02 19:50	-3	22.692204	13.256726	28.065222
21-10-02 20:00	-3	33.571026	13.054957	13.330317
21-10-02 20:10	-3	23.25365	35.341698	23.123585
21-10-02 20:20	-3	11.956964	36.757393	11.956964
21-10-02 20:30	-3	19.612654	33.082382	19.612654
21-10-02 20:40	-3	14.005946	30.071722	14.532898
21-10-02 20:50	-3	18.94202	22.766718	18.561613
21-10-02 21:00	-3	17.13033	21.56448	21.983656
21-10-02 21:10	-3	15.941795	14.263102	22.660551
21-10-02 21:20	-3	14.352765	15.359167	21.502728
21-10-02 21:30	-3	13.891897	13.708288	17.861263
21-10-02 21:40	-3	20.941326	15.7288685	19.95456
21-10-02 21:50	-3	15.141678	14.999655	19.07143
21-10-02 22:00	-3	18.952541	23.595726	19.582771
21-10-02 22:10	-3	19.927965	21.6085	26.712505
21-10-02 22:20	-3	21.128016	20.395689	17.988674
21-10-02 22:30	-3	15.726796	17.84716	14.449783
21-10-02 22:40	-3	14.967642	15.361371	13.242175
21-10-02 22:50	-3	18.727581	16.103092	17.696264
21-10-02 23:00	-3	17.675797	16.892315	19.883007
21-10-02 23:10	-3	15.840849	16.09202	19.584898
21-10-02 23:20	-3	17.092808	16.798063	20.393211
21-10-02 23:30	-3	12.754116	13.334688	18.696096
21-10-02 23:40	-3	17.104572	18.87745	17.87534
21-10-02 23:50	-3	15.841014	19.543652	15.676607
21-10-03 00:00	-3	14.760588	16.349377	23.038975
21-10-03 00:10	-3	14.414604	15.692126	20.966572
21-10-03 00:20	-3	17.027233	18.522835	24.59683
21-10-03 00:30	-3	11.888061	11.898425	19.621426
21-10-03 00:40	-3	14.548548	18.33703	15.73094
21-10-03 00:50	-3	16.95621	18.233204	16.5224
21-10-03 01:00	-3	13.302739	17.059635	18.080025
21-10-03 01:10	-3	14.090625	17.218948	20.516586
21-10-03 01:20	-3	17.56821	18.039846	16.704006
21-10-03 01:30	-3	16.35991	23.83371	14.068932
21-10-03 01:40	-3	23.831627	21.373743	15.182013
21-10-03 01:50	-3	21.68187	19.653275	20.710478
21-10-03 02:00	-3	16.343382	16.05192	23.178764
21-10-03 02:10	-3	18.277996	15.0250225	21.107815
21-10-03 02:20	-3	22.688576	19.882519	17.393484
21-10-03 02:30	-3	13.781634	18.634182	17.125526
21-10-03 02:40	-3	18.00417	21.922668	18.932772
21-10-03 02:50	-3	22.18666	18.441952	21.745304
21-10-03 03:00	-3	16.991014	18.644594	22.779999
21-10-03 03:10	-3	17.263462	17.25807	25.878592
21-10-03 03:20	-3	23.338787	23.838308	24.557125
21-10-03 03:30	-3	20.167103	17.663546	23.763515
21-10-03 03:40	-3	21.193388	23.52518	20.268852
21-10-03 03:50	-3	20.62963	22.791466	21.577757
21-10-03 04:00	-3	19.124016	23.701315	18.249775
21-10-03 04:10	-3	21.114742	21.194809	17.024738
21-10-03 04:20	-3	17.365133	17.457811	17.478107
21-10-03 04:30	-3	21.675123	21.56832	20.474716
21-10-03 04:40	-3	20.18067	20.903675	21.28345
21-10-03 04:50	-3	16.102749	26.488749	14.393738
21-10-03 05:00	-3	21.899906	22.402744	21.46577
21-10-03 05:10	-3	24.779888	20.892956	18.54193
21-10-03 05:20	-3	21.53345	25.145163	18.155176
21-10-03 05:30	-3	18.487892	20.399912	18.74635
21-10-03 05:40	-3	18.701303	25.594578	17.800602
21-10-03 05:50	-3	24.679787	25.979177	22.35283
21-10-03 06:00	-3	21.088846	24.018684	20.334526
21-10-03 06:10	-3	18.403614	19.03	21.784954
21-10-03 06:20	-3	18.880741	20.220226	20.54227
21-10-03 06:30	-3	15.519394	15.683621	21.066307
21-10-03 06:40	-3	16.929071	21.593914	21.141994
21-10-03 06:50	-3	19.551062	19.678314	28.407345
21-10-03 07:00	-2	16.509981	24.469414	16.935694
21-10-03 07:10	-2	22.269535	31.521454	21.818943
21-10-03 07:20	-2	20.4464	20.87388	26.92844
21-10-03 07:30	-2	31.306377	26.16445	26.392654
21-10-03 07:40	-2	33.83925	26.716213	26.716213
21-10-03 07:50	-2	27.27002	24.861053	32.78697
21-10-03 08:00	-2	16.128128	23.872515	20.317364
21-10-03 08:10	-2	13.32398	21.956327	13.32398
21-10-03 08:20	-2	18.561758	24.716297	16.43787
21-10-03 08:30	-2	35.850098	23.968174	23.968174
21-10-03 08:40	-2	27.429773	23.459843	23.459843
21-10-03 08:50	-2	20.878256	17.433102	20.388157
21-10-03 09:00	-2	24.46241	12.736289	12.59388
21-10-03 09:10	-2	23.95	26.721008	23.95
21-10-03 09:20	-2	21.891201	24.548878	21.86134
21-10-03 09:30	-2	11.983865	23.855383	11.983865
21-10-03 09:40	-2	12.850904	21.575726	12.050692
21-10-03 09:50	-2	13.091565	21.674608	12.7773
21-10-03 10:00	-2	21.047781	12.108232	12.117747
21-10-03 10:10	-2	22.24164	21.699488	29.606867
21-10-03 10:20	-2	16.744244	17.269773	29.308147
21-10-03 10:30	-2	13.74115	13.167261	25.79787
21-10-03 10:40	-2	25.21412	21.83646	26.201813
21-10-03 10:50	-2	21.113337	20.709387	30.522854
21-10-03 11:00	-2	18.866888	16.448677	25.166166
21-10-03 11:10	-2	18.338396	19.862566	19.046303
21-10-03 11:20	-2	10.576391	9.073676	13.648953
21-10-03 11:30	-2	13.983948	19.470064	11.945757
21-10-03 11:40	-2	21.474873	23.448822	19.676079
21-10-03 11:50	-2	19.385578	23.579607	22.264883
21-10-03 12:00	-2	15.314438	20.791843	15.693425
21-10-03 12:10	-2	22.802574	22.84311	32.5108
21-10-03 12:20	-2	23.9	23.9	35.984695
21-10-03 12:30	-2	19.63659	23.9	27.342434
21-10-03 12:40	-2	13.27973	23.9	13.2852
21-10-03 12:50	-2	15.21044	23.9	15.224001
21-10-03 13:00	-2	17.06107	17.057322	17.057135
21-10-03 13:10	-2	20.224525	20.239546	21.588139
21-10-03 13:20	-2	23.454947	23.454947	26.135967
21-10-03 13:30	-2	16.899853	15.730802	15.730802
21-10-03 13:40	-2	16.863552	12.034447	11.952155
21-10-03 13:50	-2	16.899853	11.95	11.95
21-10-03 14:00	-2	12.042139	22.725124	12.060411
21-10-03 14:10	-2	15.257779	15.855501	15.292737
21-10-03 14:20	-2	19.822346	19.806583	24.771214
21-10-03 14:30	-2	22.146189	22.146189	33.614555
21-10-03 14:40	-2	17.410727	17.410727	27.434235
21-10-03 14:50	-2	28.65083	23.876202	31.067453
21-10-03 15:00	-2	24.238792	23.948793	26.652836
21-10-03 15:10	-2	23.95	23.95	26.721008
21-10-03 15:20	-2	23.82904	23.81405	30.697712
21-10-03 15:30	-2	21.439983	20.056406	31.716986
21-10-03 15:40	-2	17.7108	17.705545	36.829887
21-10-03 15:50	-2	23.9	23.9	35.9
21-10-03 16:00	-2	23.9	23.9	35.9
21-10-03 16:10	-2	17.102018	17.343868	25.287996
21-10-03 16:20	-2	16.899853	16.899853	16.899853
21-10-03 16:30	-2	12.069621	12.069621	16.899853
21-10-03 16:40	-2	23.625736	21.382565	22.448505
21-10-03 16:50	-2	26.721008	23.95	23.95
21-10-03 17:00	-2	19.963612	18.52626	18.543293
21-10-03 17:10	-2	13.021322	12.669009	15.983101
21-10-03 17:20	-2	15.769165	14.816457	16.953285
21-10-03 17:30	-2	22.174623	20.855206	18.59248
21-10-03 17:40	-2	23.405659	23.079632	24.306515
21-10-03 17:50	-2	16.252645	15.674646	15.302551
21-10-03 18:00	-2	11.934324	22.954874	11.141308
21-10-03 18:10	-2	12.242486	25.949337	12.242486
21-10-03 18:20	-2	16.608723	15.059491	16.91577
21-10-03 18:30	-2	13.028653	10.991513	10.989619
21-10-03 18:40	-2	24.6069	15.105446	15.094609
21-10-03 18:50	-2	22.66995	13.178464	11.953176
21-10-03 19:00	-2	12.057234	21.61162	12.924089
21-10-03 19:10	-2	24.124233	23.243551	18.400768
21-10-03 19:20	-2	13.837771	13.837771	28.10316
21-10-03 19:30	-2	14.983806	16.8313	20.231838
21-10-03 19:40	-2	14.510264	13.975311	15.909228
21-10-03 19:50	-2	18.887112	12.212396	14.233922
21-10-03 20:00	-2	23.95	11.95	11.95
21-10-03 20:10	-2	16.01186	19.35337	14.071182
21-10-03 20:20	-2	23.195347	25.740946	23.178852
21-10-03 20:30	-2	23.95715	19.67465	18.23496
21-10-03 20:40	-2	16.40081	15.4713545	17.695211
21-10-03 20:50	-2	12.960508	12.836502	19.348083
21-10-03 21:00	-2	17.01285	15.509516	16.17498
21-10-03 21:10	-2	14.023397	15.345438	16.946241
21-10-03 21:20	-2	13.503337	17.704796	15.58185
21-10-03 21:30	-2	16.063417	16.263884	18.099281
21-10-03 21:40	-2	16.21473	22.83054	15.619664
21-10-03 21:50	-2	19.749102	17.699081	15.995389
21-10-03 22:00	-2	15.397977	15.219279	17.08212
21-10-03 22:10	-2	18.054583	19.711554	21.025677
21-10-03 22:20	-2	24.996246	14.236043	13.099141
21-10-03 22:30	-2	13.872127	20.706667	15.807211
21-10-03 22:40	-2	19.127853	20.60033	15.01949
21-10-03 22:50	-2	15.652934	17.732998	18.180943
21-10-03 23:00	-2	15.297404	21.057472	15.329628
21-10-03 23:10	-2	21.40094	21.990765	20.03731
21-10-03 23:20	-2	21.49271	20.609215	23.537394
21-10-03 23:30	-2	16.845814	16.858738	19.003319
21-10-03 23:40	-2	13.853884	16.367905	17.356617
21-10-03 23:50	-2	20.512035	14.976517	13.225308
21-10-04 00:00	-2	17.125526	18.9406	16.531466
21-10-04 00:10	-2	20.493694	16.010513	14.714383
21-10-04 00:20	-2	22.677753	20.642817	19.284212
21-10-04 00:30	-2	16.858715	14.284714	13.970026
21-10-04 00:40	-2	16.352764	17.110899	17.879568
21-10-04 00:50	-2	18.595463	20.99292	22.794113
21-10-04 01:00	-2	18.537287	18.862143	19.73251
21-10-04 01:10	-2	20.11285	23.462063	18.833502
21-10-04 01:20	-2	17.984276	19.57457	20.405323
21-10-04 01:30	-2	15.509134	18.177664	15.516081
21-10-04 01:40	-2	18.829153	19.867413	19.15685
21-10-04 01:50	-2	22.574936	24.315136	19.378286
21-10-04 02:00	-2	21.148731	18.808794	11.714571
21-10-04 02:10	-2	19.6553	19.570772	20.644325
21-10-04 02:20	-2	24.998564	20.206106	25.50214
21-10-04 02:30	-2	24.420162	22.349335	24.893463
21-10-04 02:40	-2	25.075972	21.638256	24.785934
21-10-04 02:50	-2	15.132986	24.804445	18.546814
21-10-04 03:00	-2	10.019396	16.900906	18.929691
21-10-04 03:10	-2	28.55856	22.671703	26.51156
21-10-04 03:20	-2	22.118881	20.99709	23.785488
21-10-04 03:30	-2	20.290043	22.498278	23.12771
21-10-04 03:40	-2	19.01695	23.735798	22.970085
21-10-04 03:50	-2	19.892685	20.52137	26.590094
21-10-04 04:00	-2	23.164059	24.425257	22.743275
21-10-04 04:10	-2	16.73473	19.853083	16.512138
21-10-04 04:20	-2	15.682859	18.08455	19.96883
21-10-04 04:30	-2	15.080246	19.32901	17.162134
21-10-04 04:40	-2	19.029768	19.047821	21.11846
21-10-04 04:50	-2	19.044317	17.928772	19.66289
21-10-04 05:00	-2	17.22934	16.705814	18.744495
21-10-04 05:10	-2	16.691263	14.752215	16.322104
21-10-04 05:20	-2	14.968379	20.604578	13.1569
21-10-04 05:30	-2	12.02624	12.684347	11.82715
21-10-04 05:40	-2	19.347837	18.825642	13.500748
21-10-04 05:50	-2	19.087067	26.013113	17.986736
21-10-04 06:00	-2	22.940222	28.664938	20.131351
21-10-04 06:10	-2	25.148312	20.95453	19.08362
21-10-04 06:20	-2	28.097387	23.569677	20.752678
21-10-04 06:30	-2	21.970352	21.644825	18.999138
21-10-04 06:40	-2	27.47698	23.634441	22.64922
21-10-04 06:50	-2	28.237452	26.526295	19.528376
21-10-04 07:00	-1	27.168285	25.224936	24.28889
21-10-04 07:10	-1	27.16831	31.515446	24.979673
21-10-04 07:20	-1	23.784294	26.665903	23.946688
21-10-04 07:30	-1	26.19688	15.7947235	15.724703
21-10-04 07:40	-1	25.312069	21.304577	21.73251
21-10-04 07:50	-1	30.78497	23.562675	22.946283
21-10-04 08:00	-1	22.325993	19.561693	17.510714
21-10-04 08:10	-1	26.721008	17.686209	17.686209
21-10-04 08:20	-1	26.721008	23.95	23.95
21-10-04 08:30	-1	26.721008	23.95	23.95
21-10-04 08:40	-1	20.731329	24.478157	18.006468
21-10-04 08:50	-1	15.326181	24.608555	13.738233
21-10-04 09:00	-1	17.037428	20.998724	15.815943
21-10-04 09:10	-1	16.957813	25.295101	16.90285
21-10-04 09:20	-1	28.258442	19.77324	19.008535
21-10-04 09:30	-1	24.621035	23.42684	24.185085
21-10-04 09:40	-1	23.96907	26.619883	23.89703
21-10-04 09:50	-1	17.08811	26.696316	17.076366
21-10-04 10:00	-1	17.043722	16.789778	15.895655
21-10-04 10:10	-1	15.355036	18.124119	15.524979
21-10-04 10:20	-1	20.850468	19.259995	17.916517
21-10-04 10:30	-1	26.158197	20.370956	26.42897
21-10-04 10:40	-1	16.334518	11.780409	7.1130815
21-10-04 10:50	-1	21.635643	15.485126	18.057926
21-10-04 11:00	-1	26.05606	23.469189	24.423382
21-10-04 11:10	-1	26.843761	19.44807	16.546059
21-10-04 11:20	-1	26.721008	23.95	23.95
21-10-04 11:30	-1	29.834667	24.239346	21.808651
21-10-04 11:40	-1	25.024057	9.309751	9.309751
21-10-04 11:50	-1	18.81038	20.306158	15.074979
21-10-04 12:00	-1	23.617758	23.912582	23.64877
21-10-04 12:10	-1	23.9	23.872524	23.922401
21-10-04 12:20	-1	17.89154	17.89154	23.95
21-10-04 12:30	-1	13.255165	13.016434	23.949987
21-10-04 12:40	-1	24.429777	17.875412	17.838732
21-10-04 12:50	-1	26.745564	16.907358	16.907358
21-10-04 13:00	-1	20.531738	17.692778	13.250506
21-10-04 13:10	-1	25.782993	13.019943	12.658196
21-10-04 13:20	-1	25.39029	14.9676075	14.809053
21-10-04 13:30	-1	27.68195	17.447546	17.447546
21-10-04 13:40	-1	27.121414	18.839863	19.048588
21-10-04 13:50	-1	25.552967	24.934294	19.86008
21-10-04 14:00	-1	23.852995	35.79804	23.9
21-10-04 14:10	-1	13.284767	19.758276	12.623341
21-10-04 14:20	-1	23.894188	11.944263	11.944263
21-10-04 14:30	-1	18.916328	11.894347	11.854236
21-10-04 14:40	-1	16.899853	11.95	11.95
21-10-04 14:50	-1	14.17455	14.316119	17.060429
21-10-04 15:00	-1	16.885107	14.953427	15.558497
21-10-04 15:10	-1	24.422686	17.813892	17.003271
21-10-04 15:20	-1	23.9	26.765736	23.9
21-10-04 15:30	-1	23.911642	18.938654	17.58711
21-10-04 15:40	-1	23.95	11.95	11.95
21-10-04 15:50	-1	23.95	11.95	11.95
21-10-04 16:00	-1	16.392872	16.927586	13.52509
21-10-04 16:10	-1	13.71108	12.676363	20.688354
21-10-04 16:20	-1	6.9607797	7.981584	9.569617
21-10-04 16:30	-1	16.899853	11.95	11.95
21-10-04 16:40	-1	22.862537	21.992382	21.173319
21-10-04 16:50	-1	21.616621	22.308407	21.579351
21-10-04 17:00	-1	12.1615	13.065355	12.353785
21-10-04 17:10	-1	14.679338	16.048645	15.329483
21-10-04 17:20	-1	23.95	23.95	26.721008
21-10-04 17:30	-1	16.168034	12.287222	14.178095
21-10-04 17:40	-1	11.95	12.0128	11.95
21-10-04 17:50	-1	12.724793	12.728	19.334303
21-10-04 18:00	-1	19.56995	14.758512	11.119072
21-10-04 18:10	-1	18.489216	16.65227	18.91095
21-10-04 18:20	-1	18.666801	15.647478	15.792671
21-10-04 18:30	-1	13.569334	17.440466	19.309212
21-10-04 18:40	-1	11.859061	11.859061	23.93486
21-10-04 18:50	-1	15.496823	15.496823	25.98556
21-10-04 19:00	-1	15.580362	15.447145	24.859106
21-10-04 19:10	-1	14.197472	13.797453	15.731387
21-10-04 19:20	-1	14.221735	25.177132	15.093285
21-10-04 19:30	-1	15.413858	15.653531	16.42215
21-10-04 19:40	-1	16.474493	16.483929	18.233734
21-10-04 19:50	-1	11.90866	11.95	18.21346
21-10-04 20:00	-1	16.349277	16.136175	18.395662
21-10-04 20:10	-1	12.881655	13.527918	15.546553
21-10-04 20:20	-1	20.851429	13.877873	12.712343
21-10-04 20:30	-1	24.783936	21.005672	18.61404
21-10-04 20:40	-1	27.723469	30.139353	23.564915
21-10-04 20:50	-1	28.294178	22.785252	20.739513
21-10-04 21:00	-1	10.75333	26.037434	12.211302
21-10-04 21:10	-1	17.305738	19.20821	16.315739
21-10-04 21:20	-1	23.474533	17.54418	16.237003
21-10-04 21:30	-1	23.835909	30.328741	22.8714
21-10-04 21:40	-1	18.035883	29.10741	19.030813
21-10-04 21:50	-1	12.94706	14.390775	18.711323
21-10-04 22:00	-1	13.004181	14.576327	13.168286
21-10-04 22:10	-1	17.993351	16.355398	16.831009
21-10-04 22:20	-1	18.345585	17.924932	21.171028
21-10-04 22:30	-1	21.1435	18.565937	19.553541
21-10-04 22:40	-1	15.786558	14.495603	14.225794
21-10-04 22:50	-1	16.723913	15.478853	19.092731
21-10-04 23:00	-1	15.709372	18.584597	16.87212
21-10-04 23:10	-1	19.40921	19.138306	19.259754
21-10-04 23:20	-1	14.539264	18.692894	15.319046
21-10-04 23:30	-1	19.730078	19.455507	23.000835
21-10-04 23:40	-1	20.812162	19.774723	18.192135
21-10-04 23:50	-1	19.953564	17.751362	20.076754
21-10-05 00:00	-1	16.084723	16.923084	17.267895
21-10-05 00:10	-1	20.314266	21.826689	24.241652
21-10-05 00:20	-1	22.082706	19.543907	20.521427
21-10-05 00:30	-1	16.869755	20.434246	16.977541
21-10-05 00:40	-1	16.393444	19.986982	16.578915
21-10-05 00:50	-1	18.043993	18.465372	15.295771
21-10-05 01:00	-1	20.240662	19.363901	19.136677
21-10-05 01:10	-1	13.404933	15.900823	22.697147
21-10-05 01:20	-1	23.659483	14.5068865	16.952389
21-10-05 01:30	-1	17.883821	16.35018	13.092268
21-10-05 01:40	-1	19.285198	21.722424	22.483175
21-10-05 01:50	-1	17.453278	18.440855	15.836859
21-10-05 02:00	-1	16.56422	19.143984	17.713535
21-10-05 02:10	-1	15.254344	17.964134	17.388575
21-10-05 02:20	-1	16.194794	17.89546	17.8272
21-10-05 02:30	-1	19.26138	23.889418	19.048656
21-10-05 02:40	-1	16.94597	24.895472	19.836132
21-10-05 02:50	-1	17.401546	15.480924	18.985064
21-10-05 03:00	-1	16.532568	18.664558	16.546066
21-10-05 03:10	-1	17.411396	12.476706	10.682274
21-10-05 03:20	-1	18.128384	20.081554	24.398388
21-10-05 03:30	-1	16.596294	15.874651	24.439264
21-10-05 03:40	-1	18.545015	17.996029	26.573689
21-10-05 03:50	-1	14.291257	13.100954	13.610674
21-10-05 04:00	-1	23.076084	22.690298	23.99412
21-10-05 04:10	-1	20.933636	19.650585	23.331867
21-10-05 04:20	-1	21.562954	23.91436	19.341057
21-10-05 04:30	-1	20.654411	22.313923	24.009424
21-10-05 04:40	-1	34.5161	23.9	23.460848
21-10-05 04:50	-1	32.732002	24.162794	23.151367
21-10-05 05:00	-1	23.078278	25.25836	25.368608
21-10-05 05:10	-1	19.127737	26.005957	16.546818
21-10-05 05:20	-1	15.483485	17.596151	13.626755
21-10-05 05:30	-1	12.980204	17.191584	14.908709
21-10-05 05:40	-1	24.462048	18.255718	17.338562
21-10-05 05:50	-1	27.924206	20.88004	20.332943
21-10-05 06:00	-1	19.370197	21.727364	19.09413
21-10-05 06:10	-1	22.358583	17.850828	19.143534
21-10-05 06:20	-1	17.948572	21.515217	19.123295
21-10-05 06:30	-1	17.230831	13.780411	13.954694
21-10-05 06:40	-1	19.672192	21.997744	23.513103
21-10-05 06:50	-1	19.928617	21.994045	18.073513
21-10-05 07:00	0	22.68504	30.22053	22.390903
21-10-05 07:10	0	22.679255	22.34856	22.44735
21-10-05 07:20	0	8.2795925	7.86344	34.56775
21-10-05 07:30	0	19.61012	19.170372	19.308062
21-10-05 07:40	0	17.098707	17.098707	33.83361
21-10-05 07:50	0	24.530636	24.530636	35.43863
21-10-05 08:00	0	23.9	23.9	35.882874
21-10-05 08:10	0	23.9	23.633284	35.227154
21-10-05 08:20	0	23.9	23.9	35.9
21-10-05 08:30	0	23.882206	23.904232	32.517067
21-10-05 08:40	0	23.90691	23.869865	23.919727
21-10-05 08:50	0	15.037186	14.995687	26.003674
21-10-05 09:00	0	9.995776	9.995776	27.887054
21-10-05 09:10	0	18.938583	19.632868	24.15303
21-10-05 09:20	0	16.43785	16.910744	25.253979
21-10-05 09:30	0	11.95	15.002882	11.9489765
21-10-05 09:40	0	20.255116	13.661319	16.722546
21-10-05 09:50	0	12.198848	12.237891	33.35064
21-10-05 10:00	0	26.36404	33.306183	26.892933
21-10-05 10:10	0	18.784885	20.631718	18.19224
21-10-05 10:20	0	16.586943	15.514467	17.545483
21-10-05 10:30	0	17.610483	20.307598	16.420933
21-10-05 10:40	0	15.574562	14.511815	18.734783
21-10-05 10:50	0	17.609827	19.164639	18.605844
21-10-05 11:00	0	18.424465	18.549393	19.26287
21-10-05 11:10	0	13.099699	17.056965	14.891321
21-10-05 11:20	0	15.940659	20.741707	17.708813
21-10-05 11:30	0	14.294062	17.450119	14.061289
21-10-05 11:40	0	18.948948	13.495076	13.298434
21-10-05 11:50	0	23.264044	14.545908	13.451879
21-10-05 12:00	0	16.085392	21.738419	17.692772
21-10-05 12:10	0	19.740435	18.515106	21.751581
21-10-05 12:20	0	23.416838	11.836372	11.838465
21-10-05 12:30	0	23.853333	16.049517	16.005613
21-10-05 12:40	0	22.083857	22.38516	23.738287
21-10-05 12:50	0	21.211079	21.5276	19.824484
21-10-05 13:00	0	18.247923	14.215134	15.70079
21-10-05 13:10	0	19.258652	14.732648	14.748583
21-10-05 13:20	0	21.02643	19.62463	23.308207
21-10-05 13:30	0	21.898542	20.962658	22.894114
21-10-05 13:40	0	14.59682	13.737425	17.997475
21-10-05 13:50	0	11.823109	22.557774	11.825524
21-10-05 14:00	0	16.750114	19.193573	12.199987
21-10-05 14:10	0	23.9	12.0	12.0
21-10-05 14:20	0	24.12604	12.958389	12.958389
21-10-05 14:30	0	26.677134	23.92035	23.961569
21-10-05 14:40	0	18.861258	15.380899	15.454152
21-10-05 14:50	0	20.849623	16.664112	21.031065
21-10-05 15:00	0	11.95	11.95	20.249952
21-10-05 15:10	0	11.918127	11.9175625	16.86033
21-10-05 15:20	0	19.24139	15.17042	15.171137
21-10-05 15:30	0	12.255434	11.964232	15.181355
21-10-05 15:40	0	14.305304	14.305304	14.348355
21-10-05 15:50	0	16.899853	16.837433	16.872328
21-10-05 16:00	0	12.189672	12.076752	16.8676
21-10-05 16:10	0	12.754606	12.829257	16.177479
21-10-05 16:20	0	15.758024	15.758024	16.782372
21-10-05 16:30	0	17.154428	15.341761	17.155306
21-10-05 16:40	0	23.9	23.832314	35.64907
21-10-05 16:50	0	23.9	23.9	28.353973
21-10-05 17:00	0	23.9	23.9	23.95
21-10-05 17:10	0	23.689365	23.9	23.7384
21-10-05 17:20	0	23.21647	23.224035	23.264835
21-10-05 17:30	0	13.472125	13.472125	13.538599
21-10-05 17:40	0	18.351038	18.351038	18.507656
21-10-05 17:50	0	23.9	23.9	23.95
21-10-05 18:00	0	12.02352	12.057152	27.480621
21-10-05 18:10	0	11.957542	11.957542	36.55637
21-10-05 18:20	0	11.95	11.95	29.107502
21-10-05 18:30	0	16.427464	20.364756	17.023134
21-10-05 18:40	0	23.237486	19.027403	19.706154
21-10-05 18:50	0	16.734737	16.76119	15.819644
21-10-05 19:00	0	17.43674	13.747945	14.494105
21-10-05 19:10	0	12.680909	15.726031	14.396423
21-10-05 19:20	0	13.14198	16.384645	13.402748
21-10-05 19:30	0	15.289151	18.19038	14.4886
21-10-05 19:40	0	19.919035	18.074768	17.493147
21-10-05 19:50	0	14.550028	14.377627	22.85565
21-10-05 20:00	0	18.44408	17.911865	16.02621
21-10-05 20:10	0	24.175398	17.34476	17.340433
21-10-05 20:20	0	11.898419	14.4649105	12.406198
21-10-05 20:30	0	15.992598	18.222813	17.283718
21-10-05 20:40	0	16.447054	15.1193495	14.8456135
21-10-05 20:50	0	15.063683	11.969357	13.342499
21-10-05 21:00	0	14.345347	17.888735	17.155844
21-10-05 21:10	0	20.954815	12.752945	18.01842
21-10-05 21:20	0	20.655497	15.863452	15.811258
21-10-05 21:30	0	15.41362	16.899853	14.911577
21-10-05 21:40	0	16.311699	17.696356	16.737427
21-10-05 21:50	0	16.868256	14.105266	13.08109
21-10-05 22:00	0	16.84541	12.393415	12.133806
21-10-05 22:10	0	17.90801	20.245783	19.047886
21-10-05 22:20	0	13.941477	15.677234	22.03218
21-10-05 22:30	0	17.651478	17.69046	22.544104
21-10-05 22:40	0	14.212949	17.289057	20.494822
21-10-05 22:50	0	15.694903	10.33846	9.131979
21-10-05 23:00	0	15.393518	16.062607	16.328531
21-10-05 23:10	0	14.872134	17.998539	17.777748
21-10-05 23:20	0	13.72493	15.329706	15.163814
21-10-05 23:30	0	14.343252	17.097221	14.169505
21-10-05 23:40	0	16.259882	16.91969	17.209745
21-10-05 23:50	0	13.537237	19.465927	13.426474
21-10-06 00:00	0	17.601385	15.143216	15.786748
21-10-06 00:10	0	15.905185	16.915956	16.696844
21-10-06 00:20	0	17.068111	17.522535	19.37348
21-10-06 00:30	0	14.864972	17.232494	13.970072
21-10-06 00:40	0	14.60934	18.724249	15.146698
21-10-06 00:50	0	17.111343	15.046316	14.474022
21-10-06 01:00	0	16.779705	19.731884	15.128919
21-10-06 01:10	0	16.636662	17.158857	16.710918
21-10-06 01:20	0	14.256932	15.9222975	17.059679
21-10-06 01:30	0	13.3236065	15.6855955	13.902788
21-10-06 01:40	0	16.145601	21.321377	17.881517
21-10-06 01:50	0	18.910154	22.120993	18.896152
21-10-06 02:00	0	17.189157	17.028156	16.53837
21-10-06 02:10	0	15.735721	16.969786	18.361666
21-10-06 02:20	0	13.359312	16.225048	17.326666
21-10-06 02:30	0	17.839834	18.267159	19.324873
21-10-06 02:40	0	18.077557	25.605335	15.450678
21-10-06 02:50	0	23.039019	28.447226	24.834665
21-10-06 03:00	0	15.457174	23.852072	14.7660675
21-10-06 03:10	0	25.87535	25.446909	25.591496
21-10-06 03:20	0	23.408752	21.752392	20.420849
21-10-06 03:30	0	20.046635	20.715952	16.463457
21-10-06 03:40	0	20.611135	21.54399	20.434189
21-10-06 03:50	0	15.242284	15.234741	16.567806
21-10-06 04:00	0	16.649242	21.51897	13.017809
21-10-06 04:10	0	15.709366	15.013845	15.296305
21-10-06 04:20	0	12.696944	16.400581	13.74745
21-10-06 04:30	0	13.761034	17.818321	14.992162
21-10-06 04:40	0	16.692486	17.894375	18.739355
21-10-06 04:50	0	18.49517	19.654835	21.796387
21-10-06 05:00	0	15.558031	19.217093	18.28747
21-10-06 05:10	0	15.857509	17.357857	19.04651
21-10-06 05:20	0	19.916048	15.721834	23.55165
21-10-06 05:30	0	16.559727	18.838436	18.27845
21-10-06 05:40	0	18.173138	22.23726	17.960217
21-10-06 05:50	0	18.626272	19.608212	18.019613
21-10-06 06:00	0	16.601055	21.282465	16.482105
21-10-06 06:10	0	16.018923	20.925255	15.518329
21-10-06 06:20	0	21.09862	18.094969	14.539511
21-10-06 06:30	0	18.337393	20.40677	17.605427
21-10-06 06:40	0	24.041456	19.69108	18.11697
21-10-06 06:50	0	23.462717	23.375582	23.302225
21-10-06 07:00	1	16.887554	16.935247	16.887554
21-10-06 07:10	1	17.662766	18.594858	17.681198
21-10-06 07:20	1	12.346785	18.992445	12.4034395
21-10-06 07:30	1	18.09399	14.83235	13.907265
21-10-06 07:40	1	14.302322	11.973791	13.412869
21-10-06 07:50	1	14.893553	12.000309	12.178453
21-10-06 08:00	1	12.339444	12.339444	12.38816
21-10-06 08:10	1	11.95	11.95	19.026028
21-10-06 08:20	1	11.95	11.95	25.334698
21-10-06 08:30	1	11.981791	11.956121	13.735431
21-10-06 08:40	1	11.96776	11.96776	13.979517
21-10-06 08:50	1	20.057425	15.1330385	15.199201
21-10-06 09:00	1	14.24001	16.829151	14.24001
21-10-06 09:10	1	15.371046	15.381907	15.4487915
21-10-06 09:20	1	22.498362	22.058016	22.04243
21-10-06 09:30	1	16.132008	12.478581	12.293257
21-10-06 09:40	1	14.927923	12.759682	12.585551
21-10-06 09:50	1	12.144246	12.076868	23.265503
21-10-06 10:00	1	18.683962	7.7075295	8.293661
21-10-06 10:10	1	14.557074	16.239569	14.778334
21-10-06 10:20	1	17.85808	17.635378	17.61154
21-10-06 10:30	1	15.316297	17.989231	17.532825
21-10-06 10:40	1	14.548994	15.67259	14.855293
21-10-06 10:50	1	19.256573	19.778994	18.91302
21-10-06 11:00	1	19.722515	21.23936	21.242884
21-10-06 11:10	1	20.966246	20.656576	26.668186
21-10-06 11:20	1	21.489914	21.202095	23.120867
21-10-06 11:30	1	17.7012	17.7012	28.222137
21-10-06 11:40	1	22.738958	20.2427	26.641958
21-10-06 11:50	1	23.139582	23.139582	36.021996
21-10-06 12:00	1	23.845655	12.183821	12.528791
21-10-06 12:10	1	23.883648	17.666292	17.647432
21-10-06 12:20	1	24.512016	24.111433	23.971485
21-10-06 12:30	1	33.83507	26.721008	26.721008
21-10-06 12:40	1	27.7494	26.72553	32.805126
21-10-06 12:50	1	17.960619	18.253807	18.212364
21-10-06 13:00	1	16.856205	15.79304	15.834386
21-10-06 13:10	1	16.893494	14.322635	14.322635
21-10-06 13:20	1	16.899853	16.899853	16.899853
21-10-06 13:30	1	23.73083	23.73083	26.52731
21-10-06 13:40	1	23.9	23.9	26.765736
21-10-06 13:50	1	23.9	23.9	26.765736
21-10-06 14:00	1	22.740866	15.787501	19.028328
21-10-06 14:10	1	21.736506	16.697298	16.38017
21-10-06 14:20	1	14.633977	16.130568	14.6026745
21-10-06 14:30	1	16.780231	16.899853	16.780231
21-10-06 14:40	1	17.022682	16.41201	16.877462
21-10-06 14:50	1	14.77177	13.96625	27.277487
21-10-06 15:00	1	14.44678	11.893687	11.046987
21-10-06 15:10	1	12.075925	11.95	11.95
21-10-06 15:20	1	11.95	11.95	11.95
21-10-06 15:30	1	12.034185	12.034185	12.093901
21-10-06 15:40	1	19.660099	19.554739	19.678299
21-10-06 15:50	1	15.7588625	15.7588625	23.950363
21-10-06 16:00	1	16.669323	16.664577	16.966763
21-10-06 16:10	1	16.012884	18.15395	16.012884
21-10-06 16:20	1	11.95	13.617422	19.375782
21-10-06 16:30	1	17.99855	11.893686	13.134245
21-10-06 16:40	1	19.968548	15.650629	14.093198
21-10-06 16:50	1	20.959356	23.203276	20.088032
21-10-06 17:00	1	12.118413	16.899853	12.119268
21-10-06 17:10	1	12.905533	15.589737	17.686209
21-10-06 17:20	1	11.95	11.95	23.95
21-10-06 17:30	1	11.95	11.95	23.94162
21-10-06 17:40	1	11.987099	12.966974	21.438343
21-10-06 17:50	1	8.300672	8.305483	23.064512
21-10-06 18:00	1	11.914549	11.914549	23.955696
21-10-06 18:10	1	14.305304	14.282054	20.589233
21-10-06 18:20	1	16.899853	16.899853	16.935247
21-10-06 18:30	1	25.275904	14.492642	16.095203
21-10-06 18:40	1	22.213623	22.213623	22.351837
21-10-06 18:50	1	15.4002075	14.48702	14.585228
21-10-06 19:00	1	9.600864	11.291705	14.4223385
21-10-06 19:10	1	11.920506	22.372416	11.96048
21-10-06 19:20	1	11.95	26.439045	11.95
21-10-06 19:30	1	11.950157	24.268822	11.950157
21-10-06 19:40	1	22.04557	15.113444	17.778828
21-10-06 19:50	1	15.762858	16.387142	14.697542
21-10-06 20:00	1	13.488095	12.272011	12.310491
21-10-06 20:10	1	17.783997	11.927667	11.878576
21-10-06 20:20	1	16.935247	14.89561	14.89561
21-10-06 20:30	1	15.862384	23.777958	15.850161
21-10-06 20:40	1	14.379999	23.54479	10.892724
21-10-06 20:50	1	13.756907	21.699667	15.37915
21-10-06 21:00	1	11.95	11.95	11.95
21-10-06 21:10	1	not_recorded	not_recorded	not_recorded
21-10-06 21:20	1	not_recorded	not_recorded	not_recorded
21-10-06 21:30	1	not_recorded	not_recorded	not_recorded
21-10-06 21:40	1	not_recorded	not_recorded	not_recorded
21-10-06 21:50	1	not_recorded	not_recorded	not_recorded
21-10-06 22:00	1	not_recorded	not_recorded	not_recorded
21-10-06 22:10	1	not_recorded	not_recorded	not_recorded
21-10-06 22:20	1	not_recorded	not_recorded	not_recorded
21-10-06 22:30	1	not_recorded	not_recorded	not_recorded
21-10-06 22:40	1	not_recorded	not_recorded	not_recorded
21-10-06 22:50	1	not_recorded	not_recorded	not_recorded
21-10-06 23:00	1	not_recorded	not_recorded	not_recorded
21-10-06 23:10	1	not_recorded	not_recorded	not_recorded
21-10-06 23:20	1	not_recorded	not_recorded	not_recorded
21-10-06 23:30	1	not_recorded	not_recorded	not_recorded
21-10-06 23:40	1	not_recorded	not_recorded	not_recorded
21-10-06 23:50	1	not_recorded	not_recorded	not_recorded
21-10-07 00:00	1	not_recorded	not_recorded	not_recorded
21-10-07 00:10	1	not_recorded	not_recorded	not_recorded
21-10-07 00:20	1	not_recorded	not_recorded	not_recorded
21-10-07 00:30	1	not_recorded	not_recorded	not_recorded
21-10-07 00:40	1	not_recorded	not_recorded	not_recorded
21-10-07 00:50	1	not_recorded	not_recorded	not_recorded
21-10-07 01:00	1	not_recorded	not_recorded	not_recorded
21-10-07 01:10	1	not_recorded	not_recorded	not_recorded
21-10-07 01:20	1	not_recorded	not_recorded	not_recorded
21-10-07 01:30	1	not_recorded	not_recorded	not_recorded
21-10-07 01:40	1	not_recorded	not_recorded	not_recorded
21-10-07 01:50	1	not_recorded	not_recorded	not_recorded
21-10-07 02:00	1	not_recorded	not_recorded	not_recorded
21-10-07 02:10	1	not_recorded	not_recorded	not_recorded
21-10-07 02:20	1	not_recorded	not_recorded	not_recorded
21-10-07 02:30	1	not_recorded	not_recorded	not_recorded
21-10-07 02:40	1	not_recorded	not_recorded	not_recorded
21-10-07 02:50	1	not_recorded	not_recorded	not_recorded
21-10-07 03:00	1	not_recorded	not_recorded	not_recorded
21-10-07 03:10	1	not_recorded	not_recorded	not_recorded
21-10-07 03:20	1	not_recorded	not_recorded	not_recorded
21-10-07 03:30	1	not_recorded	not_recorded	not_recorded
21-10-07 03:40	1	not_recorded	not_recorded	not_recorded
21-10-07 03:50	1	not_recorded	not_recorded	not_recorded
21-10-07 04:00	1	not_recorded	not_recorded	not_recorded
21-10-07 04:10	1	not_recorded	not_recorded	not_recorded
21-10-07 04:20	1	not_recorded	not_recorded	not_recorded
21-10-07 04:30	1	not_recorded	not_recorded	not_recorded
21-10-07 04:40	1	not_recorded	not_recorded	not_recorded
21-10-07 04:50	1	not_recorded	not_recorded	not_recorded
21-10-07 05:00	1	not_recorded	not_recorded	not_recorded
21-10-07 05:10	1	not_recorded	not_recorded	not_recorded
21-10-07 05:20	1	not_recorded	not_recorded	not_recorded
21-10-07 05:30	1	not_recorded	not_recorded	not_recorded
21-10-07 05:40	1	not_recorded	not_recorded	not_recorded
21-10-07 05:50	1	not_recorded	not_recorded	not_recorded
21-10-07 06:00	1	not_recorded	not_recorded	not_recorded
21-10-07 06:10	1	not_recorded	not_recorded	not_recorded
21-10-07 06:20	1	not_recorded	not_recorded	not_recorded
21-10-07 06:30	1	not_recorded	not_recorded	not_recorded
21-10-07 06:40	1	not_recorded	not_recorded	not_recorded
21-10-07 06:50	1	not_recorded	not_recorded	not_recorded
