# Supplementary material for: Rodent home cage monitoring for preclinical safety pharmacology assessment: results of a multi-company validation evaluating nonclinical and clinical data from three compounds
Source: Front Toxicol. 2025 Nov 5;7:1655330. doi: 10.3389/ftox.2025.1655330 (PMC12626872; doi:10.3389/ftox.2025.1655330)
Supplement: Supplementary file 1 [file DataSheet1.zip › AZ/AZ_Separation_085_Cage-2.csv]

timestamp	day_index	985141003627893	985141003627894	985141003627895
21-10-11 07:00	-4	not_recorded	not_recorded	not_recorded
21-10-11 07:10	-4	not_recorded	not_recorded	not_recorded
21-10-11 07:20	-4	not_recorded	not_recorded	not_recorded
21-10-11 07:30	-4	not_recorded	not_recorded	not_recorded
21-10-11 07:40	-4	not_recorded	not_recorded	not_recorded
21-10-11 07:50	-4	not_recorded	not_recorded	not_recorded
21-10-11 08:00	-4	not_recorded	not_recorded	not_recorded
21-10-11 08:10	-4	not_recorded	not_recorded	not_recorded
21-10-11 08:20	-4	not_recorded	not_recorded	not_recorded
21-10-11 08:30	-4	not_recorded	not_recorded	not_recorded
21-10-11 08:40	-4	not_recorded	not_recorded	not_recorded
21-10-11 08:50	-4	not_recorded	not_recorded	not_recorded
21-10-11 09:00	-4	not_recorded	not_recorded	not_recorded
21-10-11 09:10	-4	not_recorded	not_recorded	not_recorded
21-10-11 09:20	-4	not_recorded	not_recorded	not_recorded
21-10-11 09:30	-4	not_recorded	not_recorded	not_recorded
21-10-11 09:40	-4	not_recorded	not_recorded	not_recorded
21-10-11 09:50	-4	not_recorded	not_recorded	not_recorded
21-10-11 10:00	-4	not_recorded	not_recorded	not_recorded
21-10-11 10:10	-4	not_recorded	not_recorded	not_recorded
21-10-11 10:20	-4	not_recorded	not_recorded	not_recorded
21-10-11 10:30	-4	not_recorded	not_recorded	not_recorded
21-10-11 10:40	-4	17.135798	15.85641	16.4157
21-10-11 10:50	-4	17.405254	17.709696	15.8911
21-10-11 11:00	-4	18.17979	22.50216	17.831776
21-10-11 11:10	-4	15.631964	16.041931	17.897858
21-10-11 11:20	-4	16.457424	16.251232	16.604134
21-10-11 11:30	-4	14.398526	19.991798	14.870287
21-10-11 11:40	-4	17.505327	17.585772	16.08141
21-10-11 11:50	-4	18.780851	20.556139	17.303776
21-10-11 12:00	-4	13.249306	27.10707	12.787403
21-10-11 12:10	-4	9.348839	22.747578	8.201532
21-10-11 12:20	-4	21.884302	23.760395	14.728429
21-10-11 12:30	-4	29.832333	19.249235	19.249235
21-10-11 12:40	-4	27.348537	12.690689	12.690689
21-10-11 12:50	-4	23.650875	12.084218	11.71991
21-10-11 13:00	-4	23.9	26.765736	23.9
21-10-11 13:10	-4	23.795635	26.73852	23.795635
21-10-11 13:20	-4	23.9	15.440045	14.766993
21-10-11 13:30	-4	16.184563	11.935985	21.476212
21-10-11 13:40	-4	13.619992	11.984375	12.785407
21-10-11 13:50	-4	13.775393	13.758547	16.420933
21-10-11 14:00	-4	16.899853	16.899853	16.899853
21-10-11 14:10	-4	17.074528	16.875492	16.899853
21-10-11 14:20	-4	19.724699	16.296885	16.299679
21-10-11 14:30	-4	17.276686	18.486942	11.942721
21-10-11 14:40	-4	13.812999	16.869436	16.144806
21-10-11 14:50	-4	4.4306946	23.890131	4.4306946
21-10-11 15:00	-4	11.95	23.900364	11.95
21-10-11 15:10	-4	11.95	23.901579	11.95
21-10-11 15:20	-4	11.957079	18.038525	14.373556
21-10-11 15:30	-4	11.929286	11.929286	14.442276
21-10-11 15:40	-4	12.9748335	12.094912	21.467169
21-10-11 15:50	-4	19.371775	20.786066	18.733555
21-10-11 16:00	-4	11.930091	23.901741	11.930091
21-10-11 16:10	-4	13.965823	22.103064	13.927086
21-10-11 16:20	-4	13.255269	20.782902	20.548834
21-10-11 16:30	-4	23.180868	25.304998	29.850155
21-10-11 16:40	-4	23.9	23.9	35.9
21-10-11 16:50	-4	23.9	23.9	35.9
21-10-11 17:00	-4	23.9	23.9	35.9
21-10-11 17:10	-4	13.401924	13.62499	13.987246
21-10-11 17:20	-4	11.95	11.95	11.95
21-10-11 17:30	-4	11.95	11.95	11.95
21-10-11 17:40	-4	12.710617	16.433832	14.23028
21-10-11 17:50	-4	15.094861	15.094861	25.679586
21-10-11 18:00	-4	20.997786	16.831032	20.797937
21-10-11 18:10	-4	24.735033	22.240324	22.123676
21-10-11 18:20	-4	21.869312	14.804636	14.751109
21-10-11 18:30	-4	15.878252	15.11149	17.448559
21-10-11 18:40	-4	15.945501	11.998952	15.202675
21-10-11 18:50	-4	12.047922	13.844347	19.506945
21-10-11 19:00	-4	12.529083	9.776456	15.619888
21-10-11 19:10	-4	14.684741	15.712092	17.689672
21-10-11 19:20	-4	16.375984	19.003223	18.132198
21-10-11 19:30	-4	18.67727	18.980259	18.926928
21-10-11 19:40	-4	18.399092	22.380737	19.29073
21-10-11 19:50	-4	18.190739	24.075699	16.196743
21-10-11 20:00	-4	20.035318	19.928959	14.800774
21-10-11 20:10	-4	24.01126	14.112193	14.112193
21-10-11 20:20	-4	30.385742	18.23105	18.23105
21-10-11 20:30	-4	26.477139	21.099417	21.155218
21-10-11 20:40	-4	22.71825	22.438183	27.478642
21-10-11 20:50	-4	24.130976	17.421953	19.263357
21-10-11 21:00	-4	23.557714	19.660652	18.958447
21-10-11 21:10	-4	24.826017	15.6277895	18.575323
21-10-11 21:20	-4	16.081135	16.447922	22.090239
21-10-11 21:30	-4	22.994675	28.44804	26.884037
21-10-11 21:40	-4	22.717588	24.394354	32.588062
21-10-11 21:50	-4	22.363865	19.905457	20.948666
21-10-11 22:00	-4	18.30503	14.887639	18.024141
21-10-11 22:10	-4	14.483231	19.335125	17.008574
21-10-11 22:20	-4	15.03291	14.859812	21.975735
21-10-11 22:30	-4	16.427517	16.717432	15.793106
21-10-11 22:40	-4	20.006575	19.458439	21.491232
21-10-11 22:50	-4	21.842585	23.58298	22.618742
21-10-11 23:00	-4	20.15632	23.523983	19.96701
21-10-11 23:10	-4	17.615856	16.269436	17.895084
21-10-11 23:20	-4	17.322226	22.645893	15.907717
21-10-11 23:30	-4	7.5097694	20.326784	7.474263
21-10-11 23:40	-4	14.947624	18.688204	17.23413
21-10-11 23:50	-4	20.828403	21.300365	18.887518
21-10-12 00:00	-4	16.412806	14.558027	18.21439
21-10-12 00:10	-4	20.255457	18.418367	20.260397
21-10-12 00:20	-4	21.6647	26.494694	23.49519
21-10-12 00:30	-4	21.976528	19.239967	17.320974
21-10-12 00:40	-4	15.65596	17.169376	16.021084
21-10-12 00:50	-4	18.643246	19.271954	18.078485
21-10-12 01:00	-4	25.794226	16.191925	15.932007
21-10-12 01:10	-4	16.732002	20.17307	18.55346
21-10-12 01:20	-4	16.476168	18.900478	18.030775
21-10-12 01:30	-4	14.966455	14.699966	18.752666
21-10-12 01:40	-4	16.863974	17.99036	13.149518
21-10-12 01:50	-4	18.834328	22.669323	17.67284
21-10-12 02:00	-4	24.877344	16.362015	19.231255
21-10-12 02:10	-4	20.778889	21.96459	25.093725
21-10-12 02:20	-4	16.958166	17.628315	16.24438
21-10-12 02:30	-4	19.025766	16.4046	16.755997
21-10-12 02:40	-4	18.02026	18.166061	14.954077
21-10-12 02:50	-4	13.260857	18.366428	13.499248
21-10-12 03:00	-4	16.81081	19.241827	17.638283
21-10-12 03:10	-4	20.290226	23.103401	22.185198
21-10-12 03:20	-4	20.487417	17.64368	18.360239
21-10-12 03:30	-4	31.034159	22.111084	19.20819
21-10-12 03:40	-4	23.871012	19.024984	21.278082
21-10-12 03:50	-4	21.924347	15.170542	16.635244
21-10-12 04:00	-4	23.527805	17.260399	16.953598
21-10-12 04:10	-4	17.063046	17.636007	16.844933
21-10-12 04:20	-4	23.106974	21.776423	19.518133
21-10-12 04:30	-4	24.600178	22.966541	21.74548
21-10-12 04:40	-4	24.287857	17.346556	16.767666
21-10-12 04:50	-4	16.022137	12.180662	14.343744
21-10-12 05:00	-4	17.731796	17.611887	16.31408
21-10-12 05:10	-4	17.477304	18.2711	17.82722
21-10-12 05:20	-4	18.519415	16.423326	20.314798
21-10-12 05:30	-4	17.605345	16.462135	19.809883
21-10-12 05:40	-4	21.114172	20.200466	20.271276
21-10-12 05:50	-4	24.97298	26.172451	22.088324
21-10-12 06:00	-4	21.795893	24.055222	23.960918
21-10-12 06:10	-4	26.254192	19.915257	27.096338
21-10-12 06:20	-4	29.858845	22.18365	23.086575
21-10-12 06:30	-4	17.797626	18.087921	15.805667
21-10-12 06:40	-4	20.569693	13.673543	14.014198
21-10-12 06:50	-4	23.963942	18.895823	18.805553
21-10-12 07:00	-3	19.775925	21.035542	17.926367
21-10-12 07:10	-3	31.000462	24.867176	26.235012
21-10-12 07:20	-3	33.50678	24.267529	24.20422
21-10-12 07:30	-3	24.721853	29.537928	21.30867
21-10-12 07:40	-3	23.084658	17.934805	17.666128
21-10-12 07:50	-3	22.55254	21.864817	23.263271
21-10-12 08:00	-3	14.67627	24.47147	14.024244
21-10-12 08:10	-3	11.953176	24.257141	12.014932
21-10-12 08:20	-3	18.150532	18.892649	12.922905
21-10-12 08:30	-3	15.9980345	15.385243	15.741643
21-10-12 08:40	-3	23.940687	23.95	26.192673
21-10-12 08:50	-3	23.84592	23.249163	23.730682
21-10-12 09:00	-3	24.382336	22.238602	19.044163
21-10-12 09:10	-3	22.937992	28.638052	22.251312
21-10-12 09:20	-3	16.921925	16.517607	16.180937
21-10-12 09:30	-3	12.018737	13.205577	11.975286
21-10-12 09:40	-3	26.02124	19.599926	18.982403
21-10-12 09:50	-3	35.9	23.9	23.9
21-10-12 10:00	-3	35.9	23.9	23.9
21-10-12 10:10	-3	30.695063	23.9	23.8311
21-10-12 10:20	-3	13.129885	16.622995	13.705195
21-10-12 10:30	-3	17.177067	22.416801	18.312366
21-10-12 10:40	-3	19.841002	19.784971	29.61019
21-10-12 10:50	-3	23.440323	19.707445	25.346155
21-10-12 11:00	-3	33.83507	26.721008	26.721008
21-10-12 11:10	-3	33.83507	20.799343	20.799343
21-10-12 11:20	-3	35.300606	21.868084	21.861835
21-10-12 11:30	-3	35.9	23.9	23.9
21-10-12 11:40	-3	18.830355	13.632556	13.632556
21-10-12 11:50	-3	16.347143	13.304884	14.212576
21-10-12 12:00	-3	21.850363	11.223041	13.296023
21-10-12 12:10	-3	11.913734	7.6771355	14.790942
21-10-12 12:20	-3	4.411542	4.411542	15.056486
21-10-12 12:30	-3	11.95	11.95	11.95
21-10-12 12:40	-3	16.752094	22.401672	17.094452
21-10-12 12:50	-3	23.891499	28.088596	23.963524
21-10-12 13:00	-3	22.920336	34.872536	22.920336
21-10-12 13:10	-3	16.252247	26.397345	16.252247
21-10-12 13:20	-3	15.459844	21.314718	15.058863
21-10-12 13:30	-3	12.072561	12.0	11.951463
21-10-12 13:40	-3	18.284786	18.348763	18.277771
21-10-12 13:50	-3	25.208376	25.255192	28.867788
21-10-12 14:00	-3	26.727795	24.741241	30.414158
21-10-12 14:10	-3	24.715506	16.830765	16.899853
21-10-12 14:20	-3	16.608116	16.553514	16.553514
21-10-12 14:30	-3	11.95	11.95	11.95
21-10-12 14:40	-3	11.95	12.721173	11.95
21-10-12 14:50	-3	14.002255	18.418934	11.474871
21-10-12 15:00	-3	16.899853	12.577749	12.577749
21-10-12 15:10	-3	16.163158	14.101639	12.525556
21-10-12 15:20	-3	21.674805	21.306591	30.07719
21-10-12 15:30	-3	22.650791	13.1060505	14.187483
21-10-12 15:40	-3	11.948305	9.755827	13.267589
21-10-12 15:50	-3	11.95	11.95	16.899853
21-10-12 16:00	-3	11.986437	11.986437	16.899853
21-10-12 16:10	-3	11.952299	11.952299	16.899853
21-10-12 16:20	-3	13.001184	17.699696	19.036297
21-10-12 16:30	-3	11.95	33.83507	11.95
21-10-12 16:40	-3	11.9852	27.64999	11.9852
21-10-12 16:50	-3	11.965585	25.689331	11.965612
21-10-12 17:00	-3	15.512851	18.315983	22.845316
21-10-12 17:10	-3	17.761282	18.585659	25.919785
21-10-12 17:20	-3	23.895535	26.734995	23.885204
21-10-12 17:30	-3	23.9	26.765736	23.9
21-10-12 17:40	-3	17.747202	18.064598	26.27658
21-10-12 17:50	-3	16.037786	17.987526	21.364437
21-10-12 18:00	-3	23.857147	11.985533	11.985533
21-10-12 18:10	-3	22.164455	19.712	21.869146
21-10-12 18:20	-3	14.672897	13.137998	16.69791
21-10-12 18:30	-3	14.591461	11.389607	16.90527
21-10-12 18:40	-3	11.916148	11.874881	23.457722
21-10-12 18:50	-3	22.076591	22.06008	26.053116
21-10-12 19:00	-3	26.765736	26.721008	26.721008
21-10-12 19:10	-3	19.102854	17.067562	28.7951
21-10-12 19:20	-3	23.015867	15.025311	14.057813
21-10-12 19:30	-3	23.723871	16.591602	16.619457
21-10-12 19:40	-3	21.260563	17.679873	22.34106
21-10-12 19:50	-3	16.379837	17.626608	23.370676
21-10-12 20:00	-3	16.391748	17.863064	16.363026
21-10-12 20:10	-3	18.87723	14.379483	15.574489
21-10-12 20:20	-3	18.594496	12.685934	15.111521
21-10-12 20:30	-3	20.711027	12.897413	17.97507
21-10-12 20:40	-3	20.486448	26.02016	25.477154
21-10-12 20:50	-3	19.790646	17.848251	20.325672
21-10-12 21:00	-3	23.366123	25.508762	29.644009
21-10-12 21:10	-3	21.592117	20.032946	25.602032
21-10-12 21:20	-3	16.544064	20.443783	17.203354
21-10-12 21:30	-3	12.280401	12.424973	15.8723955
21-10-12 21:40	-3	13.034678	19.07146	13.588
21-10-12 21:50	-3	20.09862	15.367958	16.002377
21-10-12 22:00	-3	21.477753	24.809868	21.371494
21-10-12 22:10	-3	26.490341	28.858196	26.19888
21-10-12 22:20	-3	18.882013	22.66796	22.280851
21-10-12 22:30	-3	15.534335	18.488356	18.7467
21-10-12 22:40	-3	27.017466	22.486517	22.379059
21-10-12 22:50	-3	17.366877	15.125661	19.952883
21-10-12 23:00	-3	19.484478	17.257603	22.85319
21-10-12 23:10	-3	28.235226	23.184223	23.202295
21-10-12 23:20	-3	24.577148	18.999912	21.53125
21-10-12 23:30	-3	18.649733	15.926413	17.097862
21-10-12 23:40	-3	18.584324	16.478128	17.998007
21-10-12 23:50	-3	18.163374	18.276348	17.67834
21-10-13 00:00	-3	18.357677	20.845541	21.334856
21-10-13 00:10	-3	17.151882	21.064102	17.433468
21-10-13 00:20	-3	19.44799	19.271143	21.227184
21-10-13 00:30	-3	21.230398	18.864498	21.007439
21-10-13 00:40	-3	17.934803	18.507977	14.872174
21-10-13 00:50	-3	22.853437	22.29808	23.70239
21-10-13 01:00	-3	22.769335	22.596508	19.331944
21-10-13 01:10	-3	17.127224	19.054203	20.522419
21-10-13 01:20	-3	16.893261	20.207848	18.658878
21-10-13 01:30	-3	22.392502	21.272308	18.051197
21-10-13 01:40	-3	22.964542	13.180548	13.235845
21-10-13 01:50	-3	18.688633	17.64733	17.568106
21-10-13 02:00	-3	13.931383	26.151571	17.312834
21-10-13 02:10	-3	19.81613	18.80563	18.28461
21-10-13 02:20	-3	19.06772	23.965977	18.934303
21-10-13 02:30	-3	19.98295	18.544651	20.515484
21-10-13 02:40	-3	22.037655	20.002064	16.874817
21-10-13 02:50	-3	23.266611	21.054533	21.11304
21-10-13 03:00	-3	14.904266	28.079834	20.007616
21-10-13 03:10	-3	23.9	29.26092	21.173943
21-10-13 03:20	-3	21.568897	25.265263	21.568897
21-10-13 03:30	-3	23.35743	22.838177	25.398571
21-10-13 03:40	-3	20.768867	17.822643	19.57991
21-10-13 03:50	-3	19.643795	10.846753	22.606522
21-10-13 04:00	-3	18.282368	19.162424	15.403888
21-10-13 04:10	-3	18.432795	20.351704	17.648384
21-10-13 04:20	-3	15.0254135	15.062297	15.1052885
21-10-13 04:30	-3	17.106297	14.66316	13.523793
21-10-13 04:40	-3	15.017397	16.54814	14.017492
21-10-13 04:50	-3	14.409317	18.00365	16.887707
21-10-13 05:00	-3	20.554737	18.960918	20.98175
21-10-13 05:10	-3	17.855577	19.89545	15.820989
21-10-13 05:20	-3	18.726658	19.184849	19.736507
21-10-13 05:30	-3	27.187962	22.881693	20.858892
21-10-13 05:40	-3	19.99239	18.143194	16.760363
21-10-13 05:50	-3	17.365377	14.230484	19.663261
21-10-13 06:00	-3	22.134815	18.39027	18.348465
21-10-13 06:10	-3	21.531582	14.0874815	18.69315
21-10-13 06:20	-3	18.851665	16.862753	16.089544
21-10-13 06:30	-3	12.759678	18.677204	13.016329
21-10-13 06:40	-3	16.749256	15.991114	17.54726
21-10-13 06:50	-3	18.714603	17.528072	22.28053
21-10-13 07:00	-2	28.175121	18.090229	22.86504
21-10-13 07:10	-2	35.602844	22.403997	22.34205
21-10-13 07:20	-2	25.970358	24.961939	34.114258
21-10-13 07:30	-2	26.721008	26.721008	33.83507
21-10-13 07:40	-2	25.644745	25.644745	33.83507
21-10-13 07:50	-2	22.672009	22.71774	24.560839
21-10-13 08:00	-2	23.9	23.95	23.9
21-10-13 08:10	-2	23.9	23.95	23.9
21-10-13 08:20	-2	23.9	23.95	23.9
21-10-13 08:30	-2	23.9	23.95	23.9
21-10-13 08:40	-2	23.888454	23.938396	23.9
21-10-13 08:50	-2	19.488459	19.52	23.9
21-10-13 09:00	-2	15.805881	16.930075	21.810093
21-10-13 09:10	-2	33.83507	26.721008	26.721008
21-10-13 09:20	-2	25.843866	21.93904	22.412298
21-10-13 09:30	-2	18.119478	18.128164	18.12392
21-10-13 09:40	-2	23.851858	24.07111	23.875975
21-10-13 09:50	-2	20.6368	19.767874	19.964384
21-10-13 10:00	-2	17.952227	20.591255	14.57101
21-10-13 10:10	-2	20.991016	22.569403	20.968266
21-10-13 10:20	-2	19.166538	19.472706	23.09255
21-10-13 10:30	-2	12.50242	14.028562	21.653442
21-10-13 10:40	-2	16.083286	17.480564	20.20805
21-10-13 10:50	-2	21.790499	8.764704	7.9220834
21-10-13 11:00	-2	23.855934	11.95	11.95
21-10-13 11:10	-2	23.9	12.1764	12.175503
21-10-13 11:20	-2	21.273232	22.63785	17.622004
21-10-13 11:30	-2	14.923123	21.539331	12.916864
21-10-13 11:40	-2	22.849224	14.989767	16.650623
21-10-13 11:50	-2	20.707012	17.820585	23.48754
21-10-13 12:00	-2	12.255331	12.255331	26.721008
21-10-13 12:10	-2	17.06469	17.086142	24.269081
21-10-13 12:20	-2	11.95	11.95	23.9
21-10-13 12:30	-2	19.330624	19.3883	23.9
21-10-13 12:40	-2	17.485855	17.507586	23.328976
21-10-13 12:50	-2	16.59681	16.748638	22.266903
21-10-13 13:00	-2	11.95	11.95	23.9
21-10-13 13:10	-2	12.650378	12.6532	23.9015
21-10-13 13:20	-2	13.845624	13.84566	23.9
21-10-13 13:30	-2	12.05634	12.05634	23.9
21-10-13 13:40	-2	11.95	11.95	23.9
21-10-13 13:50	-2	11.95	11.95	23.900372
21-10-13 14:00	-2	11.95	11.95	23.9
21-10-13 14:10	-2	14.107168	14.805422	22.46036
21-10-13 14:20	-2	13.630751	14.778684	16.411999
21-10-13 14:30	-2	11.95	11.95	23.9
21-10-13 14:40	-2	33.371025	22.928755	24.032589
21-10-13 14:50	-2	35.9	23.9	23.9
21-10-13 15:00	-2	35.9	23.9	23.9
21-10-13 15:10	-2	14.0634	13.068896	24.17396
21-10-13 15:20	-2	16.13937	16.400242	25.406698
21-10-13 15:30	-2	23.518242	35.2086	23.574686
21-10-13 15:40	-2	23.902369	25.500673	23.901066
21-10-13 15:50	-2	17.635014	19.52	20.13575
21-10-13 16:00	-2	13.769031	14.591594	13.78965
21-10-13 16:10	-2	16.897871	8.903047	9.565094
21-10-13 16:20	-2	12.908426	7.4838476	9.034666
21-10-13 16:30	-2	23.9	23.95	23.9
21-10-13 16:40	-2	23.9	23.95	23.9
21-10-13 16:50	-2	23.9	23.95	23.9
21-10-13 17:00	-2	23.9	23.95	23.9
21-10-13 17:10	-2	23.886805	23.955837	23.886805
21-10-13 17:20	-2	19.488459	19.52	23.9
21-10-13 17:30	-2	14.817723	14.829546	24.199621
21-10-13 17:40	-2	21.059893	13.538408	16.28572
21-10-13 17:50	-2	24.075275	19.52	19.453802
21-10-13 18:00	-2	33.83507	11.95	11.95
21-10-13 18:10	-2	24.566814	20.17496	23.238934
21-10-13 18:20	-2	21.589785	21.845613	23.809635
21-10-13 18:30	-2	21.45502	21.203918	18.263742
21-10-13 18:40	-2	14.253133	22.173761	14.253133
21-10-13 18:50	-2	11.95	20.559784	11.95
21-10-13 19:00	-2	20.543064	15.072612	13.684324
21-10-13 19:10	-2	23.65324	21.912466	22.148483
21-10-13 19:20	-2	18.205912	15.973045	15.183699
21-10-13 19:30	-2	16.623062	19.31055	16.692717
21-10-13 19:40	-2	15.07122	16.55566	19.20765
21-10-13 19:50	-2	19.344727	22.714634	18.269354
21-10-13 20:00	-2	19.15566	19.15566	26.721008
21-10-13 20:10	-2	23.90192	34.130207	24.305264
21-10-13 20:20	-2	23.446823	31.70689	27.063953
21-10-13 20:30	-2	14.604095	14.604095	35.56916
21-10-13 20:40	-2	25.30525	22.501333	24.6941
21-10-13 20:50	-2	14.72478	14.158258	14.951109
21-10-13 21:00	-2	19.64468	20.003407	18.920008
21-10-13 21:10	-2	18.703318	18.095404	17.888735
21-10-13 21:20	-2	21.434187	24.644392	20.890694
21-10-13 21:30	-2	24.29831	31.18613	25.398457
21-10-13 21:40	-2	20.880417	19.260454	16.885077
21-10-13 21:50	-2	23.033922	17.838898	16.50084
21-10-13 22:00	-2	22.293573	20.780916	20.28348
21-10-13 22:10	-2	26.641745	27.647974	26.641745
21-10-13 22:20	-2	26.619883	22.073822	21.619556
21-10-13 22:30	-2	21.191898	17.88916	17.804358
21-10-13 22:40	-2	17.361256	18.30783	21.13361
21-10-13 22:50	-2	23.42561	18.089853	25.982143
21-10-13 23:00	-2	19.352915	11.155095	18.71426
21-10-13 23:10	-2	22.536602	18.0349	16.9511
21-10-13 23:20	-2	16.292513	15.136444	14.2382765
21-10-13 23:30	-2	13.5415745	19.436783	15.361773
21-10-13 23:40	-2	18.456274	15.437439	16.552717
21-10-13 23:50	-2	18.460436	17.155443	18.491827
21-10-14 00:00	-2	20.9588	16.429535	19.541813
21-10-14 00:10	-2	22.613064	22.82386	20.669397
21-10-14 00:20	-2	16.220585	18.647108	18.002245
21-10-14 00:30	-2	15.071582	12.237402	13.492491
21-10-14 00:40	-2	17.827576	18.677645	14.009664
21-10-14 00:50	-2	22.687962	17.616621	17.827288
21-10-14 01:00	-2	21.773113	19.45607	19.335054
21-10-14 01:10	-2	28.154123	16.631046	16.827396
21-10-14 01:20	-2	25.008602	17.133778	16.344475
21-10-14 01:30	-2	17.68172	14.597173	14.604254
21-10-14 01:40	-2	19.177113	18.750225	19.183468
21-10-14 01:50	-2	18.352459	15.59285	22.057493
21-10-14 02:00	-2	18.530703	13.674143	17.397848
21-10-14 02:10	-2	24.515642	17.321783	17.730682
21-10-14 02:20	-2	18.775328	16.793911	12.871633
21-10-14 02:30	-2	18.167995	24.612858	16.393198
21-10-14 02:40	-2	18.080864	18.73414	16.157717
21-10-14 02:50	-2	15.947256	17.521854	20.149153
21-10-14 03:00	-2	23.80003	16.467577	16.829517
21-10-14 03:10	-2	18.027891	18.507647	16.850496
21-10-14 03:20	-2	21.071283	18.098812	18.157635
21-10-14 03:30	-2	25.158371	22.412449	24.526978
21-10-14 03:40	-2	23.39213	23.96204	20.360308
21-10-14 03:50	-2	16.434515	18.414568	21.511847
21-10-14 04:00	-2	27.88389	23.753094	23.89806
21-10-14 04:10	-2	22.272556	17.176132	20.404919
21-10-14 04:20	-2	12.898402	12.603243	21.454453
21-10-14 04:30	-2	18.1681	21.879541	20.181965
21-10-14 04:40	-2	23.867285	26.32493	30.311932
21-10-14 04:50	-2	11.679129	11.40783	16.415434
21-10-14 05:00	-2	19.875887	13.400746	11.323481
21-10-14 05:10	-2	24.812305	13.874768	15.024424
21-10-14 05:20	-2	19.119017	18.999792	18.530964
21-10-14 05:30	-2	24.602457	15.9959135	16.444881
21-10-14 05:40	-2	14.947546	14.892075	18.903564
21-10-14 05:50	-2	17.85489	17.95715	17.70168
21-10-14 06:00	-2	18.488188	20.93579	19.623144
21-10-14 06:10	-2	21.779585	13.865109	18.227978
21-10-14 06:20	-2	17.475416	17.963537	19.246395
21-10-14 06:30	-2	16.94189	16.756466	20.562483
21-10-14 06:40	-2	20.514126	15.74605	16.588816
21-10-14 06:50	-2	14.988582	16.504734	14.356549
21-10-14 07:00	-1	23.85941	23.33148	22.748
21-10-14 07:10	-1	19.647152	19.593801	29.584934
21-10-14 07:20	-1	26.522083	22.046856	26.54892
21-10-14 07:30	-1	15.631914	13.788481	23.9
21-10-14 07:40	-1	19.511438	19.534336	25.347174
21-10-14 07:50	-1	19.856256	19.7156	24.187702
21-10-14 08:00	-1	11.95	11.95	23.9
21-10-14 08:10	-1	11.95	11.95	23.9
21-10-14 08:20	-1	13.237604	11.796851	20.900188
21-10-14 08:30	-1	17.32245	13.213064	17.831383
21-10-14 08:40	-1	22.847492	20.923681	25.22225
21-10-14 08:50	-1	13.0722275	12.880442	23.895197
21-10-14 09:00	-1	12.0	12.0	17.573639
21-10-14 09:10	-1	11.986924	11.986924	25.426624
21-10-14 09:20	-1	23.331604	23.375788	23.98027
21-10-14 09:30	-1	13.885813	14.368364	23.812965
21-10-14 09:40	-1	20.83588	17.162323	17.2517
21-10-14 09:50	-1	16.918861	16.908922	26.745281
21-10-14 10:00	-1	16.899853	16.899853	26.765736
21-10-14 10:10	-1	31.61938	25.436073	26.726862
21-10-14 10:20	-1	22.052355	16.071209	18.097025
21-10-14 10:30	-1	15.6812	14.925728	14.762797
21-10-14 10:40	-1	17.238796	14.916545	12.661514
21-10-14 10:50	-1	11.822383	18.554188	13.384578
21-10-14 11:00	-1	7.6851416	18.8565	11.202829
21-10-14 11:10	-1	27.451588	20.297575	19.561813
21-10-14 11:20	-1	32.550674	21.347452	21.347452
21-10-14 11:30	-1	26.765736	16.899853	16.899853
21-10-14 11:40	-1	24.318394	12.593251	12.593251
21-10-14 11:50	-1	24.471746	13.749159	13.769186
21-10-14 12:00	-1	19.877682	15.1707945	15.132483
21-10-14 12:10	-1	23.9	22.392052	22.348576
21-10-14 12:20	-1	23.9	19.516155	19.484638
21-10-14 12:30	-1	12.933281	16.681438	12.03245
21-10-14 12:40	-1	22.380001	26.351925	22.380001
21-10-14 12:50	-1	23.92867	26.685755	23.958088
21-10-14 13:00	-1	19.166796	20.003128	19.068672
21-10-14 13:10	-1	22.067163	17.965801	19.46877
21-10-14 13:20	-1	25.675928	19.519978	19.52
21-10-14 13:30	-1	23.59372	12.060263	11.952074
21-10-14 13:40	-1	19.25655	14.7873745	14.356436
21-10-14 13:50	-1	19.484074	15.072533	15.072533
21-10-14 14:00	-1	23.9	11.95	11.95
21-10-14 14:10	-1	15.490155	17.481787	14.159479
21-10-14 14:20	-1	12.291164	16.321287	12.084325
21-10-14 14:30	-1	11.973104	30.560919	11.973104
21-10-14 14:40	-1	11.95	29.971704	11.95
21-10-14 14:50	-1	13.096403	25.614496	12.223267
21-10-14 15:00	-1	10.99811	17.06831	10.510386
21-10-14 15:10	-1	11.94413	16.93376	11.942454
21-10-14 15:20	-1	11.95	16.899853	11.95
21-10-14 15:30	-1	11.95	16.899853	11.95
21-10-14 15:40	-1	11.941884	13.327245	20.646725
21-10-14 15:50	-1	11.95	13.777321	19.464956
21-10-14 16:00	-1	11.95	22.573116	11.95
21-10-14 16:10	-1	14.127951	26.586359	14.125559
21-10-14 16:20	-1	15.066251	25.09206	15.070213
21-10-14 16:30	-1	19.24651	8.955897	8.932547
21-10-14 16:40	-1	15.790515	12.059636	14.113925
21-10-14 16:50	-1	12.801816	12.749764	17.200855
21-10-14 17:00	-1	15.633146	12.479548	16.665329
21-10-14 17:10	-1	13.629339	13.612894	14.639026
21-10-14 17:20	-1	16.935247	16.899853	16.899853
21-10-14 17:30	-1	15.312406	15.290385	15.607376
21-10-14 17:40	-1	10.640897	10.640897	21.440176
21-10-14 17:50	-1	11.95	11.95	23.95
21-10-14 18:00	-1	15.925265	16.775223	18.986862
21-10-14 18:10	-1	13.493848	15.432325	13.120718
21-10-14 18:20	-1	33.83715	26.71845	26.71845
21-10-14 18:30	-1	35.486927	22.432362	22.432362
21-10-14 18:40	-1	26.681625	14.581245	14.5395
21-10-14 18:50	-1	14.888995	11.953549	11.950092
21-10-14 19:00	-1	11.7712965	12.247034	18.672344
21-10-14 19:10	-1	12.208528	12.206551	13.773842
21-10-14 19:20	-1	16.136866	15.089839	14.889491
21-10-14 19:30	-1	16.562975	14.094254	17.360601
21-10-14 19:40	-1	19.768549	18.887192	23.720367
21-10-14 19:50	-1	24.588192	15.279108	16.487606
21-10-14 20:00	-1	16.87081	12.978925	25.517536
21-10-14 20:10	-1	15.161367	14.200307	15.530947
21-10-14 20:20	-1	25.144796	17.570446	14.304423
21-10-14 20:30	-1	14.578961	15.663401	29.651646
21-10-14 20:40	-1	16.252247	16.252247	27.960804
21-10-14 20:50	-1	22.460608	14.988208	21.29626
21-10-14 21:00	-1	29.437857	17.297644	17.72179
21-10-14 21:10	-1	19.606754	15.366809	16.908224
21-10-14 21:20	-1	16.120531	15.599988	16.470257
21-10-14 21:30	-1	16.307596	11.750212	12.843509
21-10-14 21:40	-1	20.360847	17.590021	17.184341
21-10-14 21:50	-1	16.747503	16.158985	17.260822
21-10-14 22:00	-1	26.569605	23.814362	22.392292
21-10-14 22:10	-1	19.130394	23.11463	25.120972
21-10-14 22:20	-1	18.31241	14.69328	17.58797
21-10-14 22:30	-1	24.354488	23.824183	23.307217
21-10-14 22:40	-1	21.078196	19.379492	22.83659
21-10-14 22:50	-1	22.515331	13.952805	16.555866
21-10-14 23:00	-1	19.96833	19.611721	17.543388
21-10-14 23:10	-1	18.36321	17.963097	18.428349
21-10-14 23:20	-1	15.942004	18.0014	20.035387
21-10-14 23:30	-1	16.882307	16.665478	18.009098
21-10-14 23:40	-1	17.95371	16.980534	18.880524
21-10-14 23:50	-1	25.366169	17.7737	19.088547
21-10-15 00:00	-1	17.903778	19.357	18.483906
21-10-15 00:10	-1	20.802654	20.920406	18.658684
21-10-15 00:20	-1	18.295113	13.235522	15.540814
21-10-15 00:30	-1	17.914503	20.996792	19.343777
21-10-15 00:40	-1	19.603666	20.04665	19.845228
21-10-15 00:50	-1	16.39548	18.632727	16.614971
21-10-15 01:00	-1	12.650121	17.226355	14.547127
21-10-15 01:10	-1	17.008448	19.705572	16.5345
21-10-15 01:20	-1	15.8255415	17.153198	19.794285
21-10-15 01:30	-1	19.603512	19.432524	16.258318
21-10-15 01:40	-1	20.77813	26.518423	18.23862
21-10-15 01:50	-1	24.125837	29.16842	24.481457
21-10-15 02:00	-1	16.402409	20.41121	15.49761
21-10-15 02:10	-1	19.963099	21.192886	21.218708
21-10-15 02:20	-1	17.960897	18.854395	21.48824
21-10-15 02:30	-1	20.150066	21.40345	21.633892
21-10-15 02:40	-1	17.72664	16.313019	16.83008
21-10-15 02:50	-1	18.600609	19.760485	16.765625
21-10-15 03:00	-1	14.191724	18.67052	14.858319
21-10-15 03:10	-1	20.27027	14.886381	16.523489
21-10-15 03:20	-1	18.409782	18.42179	22.169529
21-10-15 03:30	-1	21.725431	15.338882	21.56358
21-10-15 03:40	-1	16.821129	15.433322	23.496181
21-10-15 03:50	-1	15.138525	15.164511	22.542347
21-10-15 04:00	-1	12.214422	12.630697	14.470415
21-10-15 04:10	-1	14.904025	17.228289	16.23305
21-10-15 04:20	-1	18.873362	20.313578	18.246788
21-10-15 04:30	-1	18.316492	17.974987	19.914484
21-10-15 04:40	-1	19.412481	18.611431	18.275578
21-10-15 04:50	-1	16.754068	16.168024	20.978891
21-10-15 05:00	-1	18.498783	16.583902	16.76682
21-10-15 05:10	-1	24.247288	18.480663	22.831781
21-10-15 05:20	-1	16.054508	25.840847	15.43853
21-10-15 05:30	-1	24.381382	15.430484	17.513494
21-10-15 05:40	-1	19.519077	19.2766	20.330118
21-10-15 05:50	-1	19.495726	17.965515	22.263138
21-10-15 06:00	-1	15.40849	14.095224	16.968622
21-10-15 06:10	-1	17.00375	15.338297	16.1176
21-10-15 06:20	-1	24.050549	20.754852	20.885006
21-10-15 06:30	-1	21.915295	20.243193	23.98395
21-10-15 06:40	-1	21.974365	21.279285	24.343464
21-10-15 06:50	-1	16.97489	18.52986	20.071917
21-10-15 07:00	0	17.170158	36.988243	17.170158
21-10-15 07:10	0	11.9754925	22.081089	11.9754925
21-10-15 07:20	0	19.449585	17.733776	12.63039
21-10-15 07:30	0	20.920685	11.395025	11.914302
21-10-15 07:40	0	23.9	12.365999	12.364403
21-10-15 07:50	0	23.9	11.95	11.95
21-10-15 08:00	0	23.9	11.95	11.95
21-10-15 08:10	0	23.9	22.406801	22.363266
21-10-15 08:20	0	23.9	23.95	23.9
21-10-15 08:30	0	15.488078	15.504578	23.230825
21-10-15 08:40	0	16.252247	16.252247	26.397345
21-10-15 08:50	0	32.60167	15.737915	16.105232
21-10-15 09:00	0	25.444685	17.408642	17.408642
21-10-15 09:10	0	22.17434	22.087711	24.00982
21-10-15 09:20	0	15.556111	23.95	15.556111
21-10-15 09:30	0	11.95	23.95	11.95
21-10-15 09:40	0	15.5082	18.317059	19.131973
21-10-15 09:50	0	17.027363	12.447714	15.489586
21-10-15 10:00	0	20.426163	15.1534195	16.372398
21-10-15 10:10	0	18.459827	13.199545	13.843511
21-10-15 10:20	0	16.078114	18.613747	17.645992
21-10-15 10:30	0	15.797743	11.608404	15.309013
21-10-15 10:40	0	17.548101	15.100659	15.747165
21-10-15 10:50	0	21.058384	15.208542	17.361118
21-10-15 11:00	0	21.323444	12.893107	17.116241
21-10-15 11:10	0	19.678541	15.583188	20.264923
21-10-15 11:20	0	17.3481	16.931955	18.823185
21-10-15 11:30	0	13.987074	13.21821	20.49418
21-10-15 11:40	0	14.905774	16.10049	15.105051
21-10-15 11:50	0	12.576343	12.026131	11.95
21-10-15 12:00	0	12.5431185	16.694963	12.5431185
21-10-15 12:10	0	16.453268	15.300151	15.319757
21-10-15 12:20	0	19.484074	20.534388	19.477911
21-10-15 12:30	0	24.073994	25.97588	23.446812
21-10-15 12:40	0	21.894882	17.183554	17.572935
21-10-15 12:50	0	19.327852	14.028566	14.072723
21-10-15 13:00	0	7.180815	7.517134	21.456587
21-10-15 13:10	0	23.593481	24.085041	23.198141
21-10-15 13:20	0	23.9	23.95	23.9
21-10-15 13:30	0	23.9	23.95	23.9
21-10-15 13:40	0	20.67126	24.685032	20.684792
21-10-15 13:50	0	12.204491	26.457401	12.000322
21-10-15 14:00	0	11.974381	24.288244	11.974381
21-10-15 14:10	0	11.95	23.9	11.95
21-10-15 14:20	0	11.95	23.9	11.95
21-10-15 14:30	0	11.95	23.9	11.95
21-10-15 14:40	0	12.65766	19.805855	15.8799925
21-10-15 14:50	0	23.139194	21.729252	23.495544
21-10-15 15:00	0	26.721008	23.95	23.95
21-10-15 15:10	0	13.462553	13.181203	24.94312
21-10-15 15:20	0	13.305333	16.827248	20.033915
21-10-15 15:30	0	12.690521	23.165668	14.781433
21-10-15 15:40	0	22.366388	22.551003	22.897232
21-10-15 15:50	0	20.234325	17.179867	17.149487
21-10-15 16:00	0	11.950784	11.92844	18.539093
21-10-15 16:10	0	22.380001	24.78847	23.95
21-10-15 16:20	0	23.95	25.677582	23.93152
21-10-15 16:30	0	23.339949	23.299566	23.406399
21-10-15 16:40	0	17.905066	17.800562	16.400875
21-10-15 16:50	0	22.61097	20.341345	20.926025
21-10-15 17:00	0	18.157864	19.256119	17.916328
21-10-15 17:10	0	22.118895	22.585339	22.311245
21-10-15 17:20	0	23.893116	23.943077	23.9
21-10-15 17:30	0	16.449646	24.013193	16.521215
21-10-15 17:40	0	11.95	26.455347	11.95
21-10-15 17:50	0	12.974861	24.768358	11.95701
21-10-15 18:00	0	21.817888	14.064308	13.29688
21-10-15 18:10	0	12.037989	17.251234	10.489102
21-10-15 18:20	0	12.797514	21.860434	14.562559
21-10-15 18:30	0	16.84589	16.84589	28.083904
21-10-15 18:40	0	19.895622	25.296547	20.898348
21-10-15 18:50	0	11.95	26.743412	11.95
21-10-15 19:00	0	28.869919	26.47681	23.56039
21-10-15 19:10	0	33.70793	26.549673	26.549673
21-10-15 19:20	0	28.669699	20.068125	19.905373
21-10-15 19:30	0	16.313795	13.251055	17.372171
21-10-15 19:40	0	16.72567	14.569873	16.421549
21-10-15 19:50	0	19.538013	15.559842	16.620104
21-10-15 20:00	0	15.5661955	14.396342	14.3319645
21-10-15 20:10	0	16.985147	20.98386	17.180782
21-10-15 20:20	0	21.629124	23.040253	22.863115
21-10-15 20:30	0	13.715901	20.142033	18.402906
21-10-15 20:40	0	15.97407	22.419716	24.936337
21-10-15 20:50	0	22.10212	28.93916	23.571024
21-10-15 21:00	0	17.73379	21.684826	24.897198
21-10-15 21:10	0	15.176692	16.371334	20.512667
21-10-15 21:20	0	18.696943	15.794115	16.843506
21-10-15 21:30	0	20.536587	20.068527	27.652134
21-10-15 21:40	0	16.682087	12.670519	23.470472
21-10-15 21:50	0	14.506093	22.967701	14.920711
21-10-15 22:00	0	23.713614	23.962523	33.75629
21-10-15 22:10	0	20.519552	19.368351	27.800135
21-10-15 22:20	0	29.213892	19.747753	20.575243
21-10-15 22:30	0	21.910793	23.484837	21.52625
21-10-15 22:40	0	17.523754	18.790487	18.824444
21-10-15 22:50	0	17.311617	17.570572	18.434605
21-10-15 23:00	0	18.638105	17.247154	16.10941
21-10-15 23:10	0	17.583412	17.572544	15.548063
21-10-15 23:20	0	18.055351	14.833502	17.273235
21-10-15 23:30	0	14.889636	14.622134	18.467112
21-10-15 23:40	0	18.045189	18.35144	19.049242
21-10-15 23:50	0	16.802708	17.55235	17.520817
21-10-16 00:00	0	14.134401	15.206068	12.339928
21-10-16 00:10	0	17.28834	16.563452	17.921356
21-10-16 00:20	0	19.094845	17.191435	17.635113
21-10-16 00:30	0	19.303188	18.118204	19.397057
21-10-16 00:40	0	16.105959	16.681122	17.25468
21-10-16 00:50	0	18.192513	19.68201	17.342693
21-10-16 01:00	0	21.326256	17.86411	20.359955
21-10-16 01:10	0	18.306072	18.882496	18.74375
21-10-16 01:20	0	18.387974	17.678625	17.329967
21-10-16 01:30	0	15.334951	16.010086	17.29705
21-10-16 01:40	0	16.427235	15.866275	16.646862
21-10-16 01:50	0	20.531595	16.715656	18.58098
21-10-16 02:00	0	18.166912	19.280075	19.602543
21-10-16 02:10	0	24.957012	20.57022	20.990807
21-10-16 02:20	0	18.64196	17.16304	19.295006
21-10-16 02:30	0	14.516629	14.008036	18.735188
21-10-16 02:40	0	19.863405	16.808323	18.609087
21-10-16 02:50	0	15.824213	14.874039	21.722378
21-10-16 03:00	0	21.728977	21.515629	20.79699
21-10-16 03:10	0	20.62316	20.856161	25.419523
21-10-16 03:20	0	18.051779	16.128044	23.135645
21-10-16 03:30	0	19.789267	18.88079	21.234241
21-10-16 03:40	0	24.138779	24.866707	24.390926
21-10-16 03:50	0	19.642675	34.118603	16.877354
21-10-16 04:00	0	32.067482	24.408152	27.869663
21-10-16 04:10	0	18.184788	18.184788	27.69064
21-10-16 04:20	0	21.36227	25.295704	22.866909
21-10-16 04:30	0	21.330345	15.0627575	14.460688
21-10-16 04:40	0	18.230785	18.780598	18.90244
21-10-16 04:50	0	17.174078	18.075296	17.330173
21-10-16 05:00	0	14.040392	16.830832	18.88869
21-10-16 05:10	0	14.741918	20.3429	14.808269
21-10-16 05:20	0	19.820293	17.572847	16.476688
21-10-16 05:30	0	14.301501	16.771088	14.723493
21-10-16 05:40	0	19.966894	15.863058	14.648581
21-10-16 05:50	0	16.280552	14.671778	15.410822
21-10-16 06:00	0	19.396969	17.54389	15.658964
21-10-16 06:10	0	17.702875	19.587917	18.926489
21-10-16 06:20	0	21.426094	16.136915	20.827078
21-10-16 06:30	0	28.342602	15.995244	14.555072
21-10-16 06:40	0	26.397205	26.267338	23.01638
21-10-16 06:50	0	21.936964	23.652271	27.317265
21-10-16 07:00	1	22.025967	20.827612	22.7426
21-10-16 07:10	1	18.032423	14.224917	16.353975
21-10-16 07:20	1	18.049076	14.511101	19.48019
21-10-16 07:30	1	11.95	11.95	23.95
21-10-16 07:40	1	21.212696	22.821835	22.94259
21-10-16 07:50	1	22.970692	20.990877	24.594604
21-10-16 08:00	1	33.83507	26.721008	26.721008
21-10-16 08:10	1	33.837975	26.717325	26.717325
21-10-16 08:20	1	33.827232	26.716259	26.716259
21-10-16 08:30	1	32.261673	26.709661	26.284702
21-10-16 08:40	1	23.95	13.873932	13.519905
21-10-16 08:50	1	24.058624	18.41608	18.41608
21-10-16 09:00	1	23.9616	24.771545	23.78445
21-10-16 09:10	1	19.849216	20.581282	23.908062
21-10-16 09:20	1	23.9	26.765736	23.9
21-10-16 09:30	1	14.629611	14.268946	19.545078
21-10-16 09:40	1	13.8697	12.687032	11.895369
21-10-16 09:50	1	11.95	7.5384583	7.5699997
21-10-16 10:00	1	15.744031	10.575785	9.233789
21-10-16 10:10	1	15.163884	15.211248	15.292639
21-10-16 10:20	1	17.547606	12.409108	14.09344
21-10-16 10:30	1	11.769615	12.198766	20.899837
21-10-16 10:40	1	11.6716	13.761694	14.176572
21-10-16 10:50	1	14.607661	15.3329315	15.312269
21-10-16 11:00	1	19.63972	20.201365	20.118423
21-10-16 11:10	1	13.015368	17.051533	17.013851
21-10-16 11:20	1	22.58071	21.654135	24.021616
21-10-16 11:30	1	23.927082	26.657562	23.915524
21-10-16 11:40	1	15.4073925	15.808573	21.817577
21-10-16 11:50	1	16.92218	16.814997	20.45715
21-10-16 12:00	1	16.899853	16.899853	25.736618
21-10-16 12:10	1	21.804876	17.159168	16.827337
21-10-16 12:20	1	23.94998	26.717539	23.95
21-10-16 12:30	1	23.47911	25.223057	23.93875
21-10-16 12:40	1	33.823555	26.72157	26.725424
21-10-16 12:50	1	33.828564	24.556026	24.556026
21-10-16 13:00	1	25.606815	24.321148	24.321148
21-10-16 13:10	1	32.541775	26.332006	26.332006
21-10-16 13:20	1	33.819145	26.721008	26.716965
21-10-16 13:30	1	33.842255	25.419567	25.419567
21-10-16 13:40	1	32.511295	24.978817	25.04522
21-10-16 13:50	1	23.901085	19.736897	24.041332
21-10-16 14:00	1	11.95	11.95	23.9
21-10-16 14:10	1	11.95	11.95	23.9
21-10-16 14:20	1	16.383991	17.445189	23.9
21-10-16 14:30	1	12.220846	12.283305	23.9
21-10-16 14:40	1	16.420593	16.995335	25.000475
21-10-16 14:50	1	14.752912	14.752912	26.780376
21-10-16 15:00	1	12.829038	12.829038	17.287899
21-10-16 15:10	1	17.062492	13.748289	15.450777
21-10-16 15:20	1	20.296307	14.904642	14.848053
21-10-16 15:30	1	21.150597	13.415235	13.8216915
21-10-16 15:40	1	17.641499	15.657453	13.454935
21-10-16 15:50	1	12.96433	20.175861	12.967909
21-10-16 16:00	1	11.95	23.95	11.95
21-10-16 16:10	1	9.736025	14.446482	9.736025
21-10-16 16:20	1	11.795668	16.380001	11.795668
21-10-16 16:30	1	17.21553	23.287325	19.478607
21-10-16 16:40	1	19.7181	14.896547	16.170374
21-10-16 16:50	1	23.9	11.95	11.95
21-10-16 17:00	1	22.464008	24.3495	20.792122
21-10-16 17:10	1	21.875488	22.280792	23.9
21-10-16 17:20	1	23.778208	23.938051	23.791988
21-10-16 17:30	1	23.9	23.95	23.9
21-10-16 17:40	1	15.063635	15.06925	21.209751
21-10-16 17:50	1	11.980136	12.807566	21.31194
21-10-16 18:00	1	12.62581	13.892248	14.808542
21-10-16 18:10	1	14.948262	14.909587	17.84245
21-10-16 18:20	1	15.671503	16.403841	22.890327
21-10-16 18:30	1	23.143822	23.15004	23.95
21-10-16 18:40	1	21.483023	23.920553	21.527744
21-10-16 18:50	1	10.1615505	16.607298	17.50253
21-10-16 19:00	1	12.567314	12.567314	26.412476
21-10-16 19:10	1	13.994365	13.977679	24.339336
21-10-16 19:20	1	19.538458	24.941422	19.506916
21-10-16 19:30	1	11.65837	20.352407	13.149965
21-10-16 19:40	1	22.875727	15.789858	17.64172
21-10-16 19:50	1	17.022665	17.014032	17.368662
21-10-16 20:00	1	18.579697	12.055825	14.154012
21-10-16 20:10	1	16.659853	18.78028	20.839844
21-10-16 20:20	1	17.05524	14.790512	14.224737
21-10-16 20:30	1	15.89593	32.716286	15.898206
21-10-16 20:40	1	13.006895	17.017626	11.295454
21-10-16 20:50	1	21.140041	23.452805	22.059158
21-10-16 21:00	1	20.171886	15.562259	27.762646
21-10-16 21:10	1	24.454325	23.167301	22.800701
21-10-16 21:20	1	19.476322	17.328884	17.079834
21-10-16 21:30	1	23.373302	19.84749	19.847267
21-10-16 21:40	1	17.707209	13.907776	15.237889
21-10-16 21:50	1	18.898867	19.092436	22.421808
21-10-16 22:00	1	15.520189	13.143316	16.217884
21-10-16 22:10	1	13.960724	15.62991	12.156972
21-10-16 22:20	1	17.561964	18.60795	16.148092
21-10-16 22:30	1	20.589336	21.857098	21.299252
21-10-16 22:40	1	16.771646	17.68329	21.487972
21-10-16 22:50	1	14.938927	13.39192	15.071655
21-10-16 23:00	1	12.974683	27.727758	12.982122
21-10-16 23:10	1	19.340366	17.821136	15.4808655
21-10-16 23:20	1	15.42262	16.787483	16.304308
21-10-16 23:30	1	15.548887	15.71183	18.07429
21-10-16 23:40	1	14.272298	16.551311	18.654709
21-10-16 23:50	1	16.125818	17.554174	15.557704
21-10-17 00:00	1	17.389917	20.979038	16.945318
21-10-17 00:10	1	15.211233	10.803627	9.453143
21-10-17 00:20	1	17.15849	16.094673	15.050685
21-10-17 00:30	1	18.753838	18.851976	19.171432
21-10-17 00:40	1	18.11943	17.35043	18.321936
21-10-17 00:50	1	19.157593	17.138075	18.043095
21-10-17 01:00	1	15.95356	12.58273	14.16272
21-10-17 01:10	1	16.692785	13.384264	18.090153
21-10-17 01:20	1	23.137526	19.297422	18.98872
21-10-17 01:30	1	22.568377	15.579132	17.197891
21-10-17 01:40	1	13.616	25.91679	13.445409
21-10-17 01:50	1	21.195404	20.35558	21.840668
21-10-17 02:00	1	11.556112	17.841946	13.171278
21-10-17 02:10	1	13.286598	12.84126	20.301527
21-10-17 02:20	1	17.700294	23.297909	18.938427
21-10-17 02:30	1	11.95	27.412918	11.929071
21-10-17 02:40	1	13.82562	14.650362	14.458052
21-10-17 02:50	1	17.399206	15.3923855	18.724277
21-10-17 03:00	1	21.934536	18.403753	19.46369
21-10-17 03:10	1	15.70856	19.593832	16.115723
21-10-17 03:20	1	18.257559	16.742016	17.274069
21-10-17 03:30	1	20.570034	14.318262	17.00021
21-10-17 03:40	1	19.435448	10.812108	11.519171
21-10-17 03:50	1	7.9177866	15.93821	9.846321
21-10-17 04:00	1	12.692225	12.20099	14.532682
21-10-17 04:10	1	18.996044	15.589618	14.976979
21-10-17 04:20	1	15.761675	14.834895	13.381699
21-10-17 04:30	1	19.49979	23.1007	19.14758
21-10-17 04:40	1	21.39341	18.650599	19.992353
21-10-17 04:50	1	16.413212	22.634724	16.630615
21-10-17 05:00	1	17.665665	19.066216	18.17587
21-10-17 05:10	1	19.90751	21.718456	17.328892
21-10-17 05:20	1	20.560902	15.045736	14.273175
21-10-17 05:30	1	20.042097	20.937862	20.444853
21-10-17 05:40	1	14.024445	18.931005	15.02297
21-10-17 05:50	1	18.249699	22.592333	16.426855
21-10-17 06:00	1	29.790064	14.28744	13.962842
21-10-17 06:10	1	21.609673	18.511068	18.158064
21-10-17 06:20	1	13.704161	14.981981	14.391502
21-10-17 06:30	1	14.99023	22.522823	14.700238
21-10-17 06:40	1	19.78085	21.27882	23.201748
21-10-17 06:50	1	24.615955	25.28386	19.912384
21-10-17 07:00	2	16.032337	19.15544	23.464493
21-10-17 07:10	2	21.356129	17.668905	19.457209
21-10-17 07:20	2	32.04081	24.731995	24.899755
21-10-17 07:30	2	26.718243	24.621843	24.539001
21-10-17 07:40	2	15.265854	26.74497	15.2841625
21-10-17 07:50	2	18.46813	30.539097	18.46813
21-10-17 08:00	2	23.9	23.95	23.9
21-10-17 08:10	2	21.925518	24.401527	21.9194
21-10-17 08:20	2	16.03324	25.30784	15.266134
21-10-17 08:30	2	31.186792	14.706108	13.745607
21-10-17 08:40	2	33.83507	19.822752	19.822752
21-10-17 08:50	2	27.583155	23.095364	26.737522
21-10-17 09:00	2	22.118937	22.642878	22.685421
21-10-17 09:10	2	18.894424	17.819904	19.394836
21-10-17 09:20	2	13.777321	13.790387	23.12358
21-10-17 09:30	2	17.18067	17.368225	14.320311
21-10-17 09:40	2	14.23587	26.589573	15.031164
21-10-17 09:50	2	23.115192	20.944286	20.944286
21-10-17 10:00	2	15.624102	14.21503	14.841604
21-10-17 10:10	2	13.832796	12.164287	16.721504
21-10-17 10:20	2	9.082708	15.267634	6.5818353
21-10-17 10:30	2	13.152048	18.971024	13.183252
21-10-17 10:40	2	14.583145	19.338821	11.840006
21-10-17 10:50	2	21.14303	23.365696	22.721035
21-10-17 11:00	2	23.9	23.95	23.9
21-10-17 11:10	2	19.89627	16.067118	15.959867
21-10-17 11:20	2	26.199545	18.27772	18.813955
21-10-17 11:30	2	22.232187	15.426127	16.899853
21-10-17 11:40	2	11.0188875	12.243157	12.733959
21-10-17 11:50	2	11.95767	11.954404	11.954417
21-10-17 12:00	2	11.95	22.499317	11.95
21-10-17 12:10	2	12.019719	26.590607	11.962534
21-10-17 12:20	2	11.95	25.588291	11.95
21-10-17 12:30	2	12.007112	22.69403	11.985235
21-10-17 12:40	2	11.95	11.950951	11.963599
21-10-17 12:50	2	13.7780285	17.412262	13.777321
21-10-17 13:00	2	15.086088	19.089512	15.0598545
21-10-17 13:10	2	16.560427	18.708372	14.915021
21-10-17 13:20	2	13.705843	12.821231	23.143055
21-10-17 13:30	2	14.725825	14.725825	19.973557
21-10-17 13:40	2	12.597297	12.573397	12.577279
21-10-17 13:50	2	11.807397	12.000063	11.7838955
21-10-17 14:00	2	11.95	11.961287	11.95
21-10-17 14:10	2	12.097297	12.15337	12.27732
21-10-17 14:20	2	11.95	21.752064	11.95
21-10-17 14:30	2	9.350875	28.284397	9.350875
21-10-17 14:40	2	12.400117	16.651678	12.400117
21-10-17 14:50	2	11.95	16.380001	11.95
21-10-17 15:00	2	11.95	14.326401	11.95
21-10-17 15:10	2	11.95	11.951782	11.95
21-10-17 15:20	2	11.95	11.95	11.95
21-10-17 15:30	2	11.95	11.950865	11.95
21-10-17 15:40	2	11.95	11.95	11.95
21-10-17 15:50	2	13.615581	7.609851	7.3604326
21-10-17 16:00	2	16.720716	11.77057	11.078438
21-10-17 16:10	2	14.930124	23.33263	13.2068815
21-10-17 16:20	2	22.568172	23.353325	23.86523
21-10-17 16:30	2	17.120365	22.323273	17.132317
21-10-17 16:40	2	11.95	12.1764	11.95
21-10-17 16:50	2	11.95	11.95	11.95
21-10-17 17:00	2	11.95	11.951826	11.95
21-10-17 17:10	2	21.00687	12.976886	13.006276
21-10-17 17:20	2	23.931255	11.95	11.95
21-10-17 17:30	2	18.749485	11.934821	11.949099
21-10-17 17:40	2	15.2627125	24.685486	15.2627125
21-10-17 17:50	2	21.39246	25.043724	20.1092
21-10-17 18:00	2	14.362555	26.754873	14.362555
21-10-17 18:10	2	11.95	26.765736	11.95
21-10-17 18:20	2	18.60027	20.393032	12.079259
21-10-17 18:30	2	14.960344	20.066679	13.759573
21-10-17 18:40	2	12.578198	12.763537	12.57705
21-10-17 18:50	2	11.95	15.612871	11.95
21-10-17 19:00	2	11.95	17.070887	11.95
21-10-17 19:10	2	12.50481	13.231562	12.333263
21-10-17 19:20	2	14.014181	13.423419	15.034866
21-10-17 19:30	2	12.110086	11.725642	13.970686
21-10-17 19:40	2	18.884384	17.8987	19.884884
21-10-17 19:50	2	22.29541	22.31121	25.115362
21-10-17 20:00	2	15.518122	15.334422	21.828478
21-10-17 20:10	2	14.034024	24.480206	23.435562
21-10-17 20:20	2	12.827329	17.419353	18.28387
21-10-17 20:30	2	17.792845	18.819036	15.914965
21-10-17 20:40	2	21.629993	20.805622	16.466486
21-10-17 20:50	2	19.488459	24.614954	19.488459
21-10-17 21:00	2	23.752918	19.964043	18.795414
21-10-17 21:10	2	21.705812	16.695034	22.075464
21-10-17 21:20	2	18.70405	13.936442	16.065727
21-10-17 21:30	2	18.13503	17.318302	18.74094
21-10-17 21:40	2	18.843668	16.723137	19.693989
21-10-17 21:50	2	14.582636	16.745829	16.36882
21-10-17 22:00	2	17.664219	17.097872	14.907457
21-10-17 22:10	2	20.79094	23.842451	20.253971
21-10-17 22:20	2	14.176982	17.237831	19.373844
21-10-17 22:30	2	11.95	11.95	23.980358
21-10-17 22:40	2	14.681064	19.472382	15.738649
21-10-17 22:50	2	19.96661	16.245922	17.148022
21-10-17 23:00	2	18.82238	18.980963	22.992313
21-10-17 23:10	2	18.488077	17.891788	20.872688
21-10-17 23:20	2	17.676691	18.96529	16.323803
21-10-17 23:30	2	18.184345	17.509754	17.753975
21-10-17 23:40	2	12.833075	13.559194	16.851995
21-10-17 23:50	2	17.628885	13.544451	14.725098
21-10-18 00:00	2	14.551892	19.015045	14.700223
21-10-18 00:10	2	12.930815	19.375465	14.135771
21-10-18 00:20	2	17.475363	18.769382	16.453743
21-10-18 00:30	2	16.555243	14.922462	18.369795
21-10-18 00:40	2	21.9745	14.946322	14.39532
21-10-18 00:50	2	18.24736	15.522614	15.173517
21-10-18 01:00	2	18.748234	17.715641	17.805355
21-10-18 01:10	2	16.710491	15.872846	16.983515
21-10-18 01:20	2	18.421139	19.997822	19.798695
21-10-18 01:30	2	22.40671	23.786638	20.34357
21-10-18 01:40	2	16.969639	18.368374	16.159883
21-10-18 01:50	2	13.653723	13.972814	12.698424
21-10-18 02:00	2	20.215229	17.990498	18.479996
21-10-18 02:10	2	20.904575	19.755579	23.566872
21-10-18 02:20	2	18.124287	18.607288	18.570635
21-10-18 02:30	2	21.238506	21.11763	19.464659
21-10-18 02:40	2	16.249332	17.083271	22.767963
21-10-18 02:50	2	17.070156	23.806065	17.961727
21-10-18 03:00	2	18.523857	15.550308	17.751217
21-10-18 03:10	2	16.414854	16.049107	21.314602
21-10-18 03:20	2	15.80348	15.699834	14.603319
21-10-18 03:30	2	18.835068	21.906954	19.577557
21-10-18 03:40	2	19.243553	19.93359	16.530802
21-10-18 03:50	2	22.52853	13.52107	14.475591
21-10-18 04:00	2	14.275835	14.057866	15.780111
21-10-18 04:10	2	18.658379	16.32431	16.523525
21-10-18 04:20	2	16.289213	15.015688	16.265804
21-10-18 04:30	2	18.179745	23.390274	17.986683
21-10-18 04:40	2	16.86652	14.045306	15.308624
21-10-18 04:50	2	19.447855	13.971252	14.30966
21-10-18 05:00	2	16.213375	27.192211	16.491661
21-10-18 05:10	2	23.262358	28.255402	25.973202
21-10-18 05:20	2	15.632059	16.143417	21.10228
21-10-18 05:30	2	13.032885	23.730427	12.992781
21-10-18 05:40	2	14.188475	25.047855	14.198324
21-10-18 05:50	2	14.90239	15.282494	15.711981
21-10-18 06:00	2	18.015316	16.68043	14.855382
21-10-18 06:10	2	21.153204	18.868557	18.287449
21-10-18 06:20	2	14.863713	17.8342	13.505427
21-10-18 06:30	2	21.81887	24.281776	20.174137
21-10-18 06:40	2	21.697643	21.232302	21.302723
21-10-18 06:50	2	23.976408	24.410625	23.976408
21-10-18 07:00	3	22.467592	19.985857	19.94462
21-10-18 07:10	3	23.650717	22.137402	31.213873
21-10-18 07:20	3	19.259026	19.259026	34.105907
21-10-18 07:30	3	14.568896	12.062948	12.139932
21-10-18 07:40	3	14.682208	15.757614	14.686666
21-10-18 07:50	3	16.39975	16.899853	16.39975
21-10-18 08:00	3	16.390726	12.035601	12.039482
21-10-18 08:10	3	18.94157	23.876328	18.282871
21-10-18 08:20	3	22.015985	20.383211	19.326439
21-10-18 08:30	3	16.899853	14.178255	14.178255
21-10-18 08:40	3	16.705591	13.664317	14.209551
21-10-18 08:50	3	22.746586	17.459751	16.520084
21-10-18 09:00	3	12.219719	23.501001	12.219719
21-10-18 09:10	3	12.531491	23.12923	12.531491
21-10-18 09:20	3	16.361542	23.918459	16.361542
21-10-18 09:30	3	22.209427	22.587503	24.013035
21-10-18 09:40	3	13.997955	20.877733	16.802433
21-10-18 09:50	3	15.545181	15.546	24.660679
21-10-18 10:00	3	23.274263	23.126745	25.59864
21-10-18 10:10	3	7.732919	9.895367	20.986177
21-10-18 10:20	3	16.136494	4.9561653	11.6409645
21-10-18 10:30	3	21.79356	17.421932	16.10429
21-10-18 10:40	3	15.106123	22.37228	14.61839
21-10-18 10:50	3	23.87437	11.948896	11.948896
21-10-18 11:00	3	10.448207	19.687565	8.784682
21-10-18 11:10	3	15.6553955	15.433217	17.004553
21-10-18 11:20	3	13.65493	10.983683	11.349411
21-10-18 11:30	3	13.14884	13.402188	12.145563
21-10-18 11:40	3	23.375875	9.495304	9.721514
21-10-18 11:50	3	23.002436	9.932029	9.932029
21-10-18 12:00	3	18.917526	6.1586313	6.1586313
21-10-18 12:10	3	16.991734	15.126471	15.068962
21-10-18 12:20	3	24.988867	13.850142	13.8203125
21-10-18 12:30	3	26.765736	16.462355	16.462355
21-10-18 12:40	3	21.471508	17.375324	18.217518
21-10-18 12:50	3	21.315779	24.949694	23.12358
21-10-18 13:00	3	12.997495	25.070747	13.320292
21-10-18 13:10	3	15.211276	15.165196	22.37014
21-10-18 13:20	3	12.049461	12.049461	23.758474
21-10-18 13:30	3	13.601369	12.562517	19.456388
21-10-18 13:40	3	17.740364	14.402303	15.511589
21-10-18 13:50	3	23.9	11.95	11.95
21-10-18 14:00	3	23.9	11.95	11.95
21-10-18 14:10	3	14.479525	12.861229	22.33451
21-10-18 14:20	3	19.226696	18.464823	21.388931
21-10-18 14:30	3	11.95	11.95	23.9
21-10-18 14:40	3	16.980625	12.089206	13.624677
21-10-18 14:50	3	22.113522	18.951237	19.38698
21-10-18 15:00	3	17.416721	13.214012	13.541222
21-10-18 15:10	3	17.17207	12.826599	12.822169
21-10-18 15:20	3	23.900158	23.90649	23.95
21-10-18 15:30	3	13.119516	23.9	13.1244
21-10-18 15:40	3	12.01028	23.788855	12.0186825
21-10-18 15:50	3	18.12413	18.090195	21.289703
21-10-18 16:00	3	12.241568	12.241568	13.990007
21-10-18 16:10	3	12.019549	12.019549	23.800768
21-10-18 16:20	3	11.95	11.95	23.9
21-10-18 16:30	3	11.95	11.95	23.137836
21-10-18 16:40	3	12.163347	12.954117	12.140175
21-10-18 16:50	3	19.679726	13.704666	11.972473
21-10-18 17:00	3	18.461733	15.135872	15.135872
21-10-18 17:10	3	11.95	12.577827	11.95
21-10-18 17:20	3	12.834607	19.07426	15.155905
21-10-18 17:30	3	11.95	11.95	23.9
21-10-18 17:40	3	12.183111	11.954618	21.945377
21-10-18 17:50	3	11.95	11.95	23.873312
21-10-18 18:00	3	12.173405	12.172508	20.558895
21-10-18 18:10	3	21.994223	12.082849	12.791892
21-10-18 18:20	3	13.957977	12.36993	12.351068
21-10-18 18:30	3	12.543509	13.411502	12.552825
21-10-18 18:40	3	11.933006	18.96003	11.9318495
21-10-18 18:50	3	11.95	19.453802	11.95
21-10-18 19:00	3	13.950964	18.094843	13.991946
21-10-18 19:10	3	15.594976	13.536237	14.394127
21-10-18 19:20	3	13.498036	11.459127	16.040005
21-10-18 19:30	3	12.926364	13.32787	13.77904
21-10-18 19:40	3	14.554311	15.614675	14.774241
21-10-18 19:50	3	16.006693	17.729404	15.512555
21-10-18 20:00	3	22.034306	22.119663	23.669022
21-10-18 20:10	3	25.19986	20.351013	16.221266
21-10-18 20:20	3	23.955425	11.95	11.95
21-10-18 20:30	3	25.02555	9.676762	9.814108
21-10-18 20:40	3	24.451273	22.265572	21.776487
21-10-18 20:50	3	23.111471	21.33013	19.942583
21-10-18 21:00	3	21.987438	14.48876	16.984827
21-10-18 21:10	3	11.437207	11.328688	20.823975
21-10-18 21:20	3	13.275795	14.959203	16.295624
21-10-18 21:30	3	17.618702	13.787977	15.688833
21-10-18 21:40	3	13.8355255	16.111273	17.476637
21-10-18 21:50	3	18.514032	25.626669	14.794441
21-10-18 22:00	3	26.636053	12.327639	12.327639
21-10-18 22:10	3	20.294037	19.135159	21.87542
21-10-18 22:20	3	12.894757	19.906336	16.599463
21-10-18 22:30	3	16.886166	18.020748	18.734896
21-10-18 22:40	3	11.401327	13.742256	13.237846
21-10-18 22:50	3	14.055109	15.722524	12.522634
21-10-18 23:00	3	19.687086	18.80142	19.572186
21-10-18 23:10	3	16.049692	20.325232	16.828953
21-10-18 23:20	3	13.644948	13.002332	12.585375
21-10-18 23:30	3	19.798883	15.433802	16.517551
21-10-18 23:40	3	16.493608	19.534977	19.517902
21-10-18 23:50	3	20.07198	19.699406	18.989294
21-10-19 00:00	3	18.377995	15.709683	17.41846
21-10-19 00:10	3	14.927066	17.349316	15.741005
21-10-19 00:20	3	14.591143	14.738379	15.162607
21-10-19 00:30	3	15.662111	19.206676	14.138985
21-10-19 00:40	3	13.500546	13.047165	14.541548
21-10-19 00:50	3	22.24904	18.80733	19.2807
21-10-19 01:00	3	23.623175	21.221706	23.20837
21-10-19 01:10	3	19.983562	24.44049	15.979826
21-10-19 01:20	3	16.7038	24.317673	15.690638
21-10-19 01:30	3	22.10851	18.531826	20.287918
21-10-19 01:40	3	18.303339	22.282444	19.939281
21-10-19 01:50	3	16.184818	18.779621	19.83459
21-10-19 02:00	3	12.999388	17.467812	14.488726
21-10-19 02:10	3	16.886246	16.27982	14.62695
21-10-19 02:20	3	17.488811	14.502254	17.06638
21-10-19 02:30	3	21.77879	9.609407	7.999462
21-10-19 02:40	3	15.823453	14.558347	15.909884
21-10-19 02:50	3	15.079946	17.409248	17.000233
21-10-19 03:00	3	17.368885	19.786777	17.466372
21-10-19 03:10	3	20.25284	15.113996	13.841807
21-10-19 03:20	3	23.430904	18.977932	20.335548
21-10-19 03:30	3	15.723706	18.120617	15.7286625
21-10-19 03:40	3	19.146906	16.009487	20.413813
21-10-19 03:50	3	15.147699	12.332815	18.9817
21-10-19 04:00	3	19.793861	16.999424	19.890356
21-10-19 04:10	3	16.434595	19.657578	14.499347
21-10-19 04:20	3	20.333445	14.201962	18.149244
21-10-19 04:30	3	18.886896	17.747387	15.67466
21-10-19 04:40	3	21.803593	16.135834	13.904585
21-10-19 04:50	3	16.53703	20.201857	16.432467
21-10-19 05:00	3	17.547298	18.650417	17.643343
21-10-19 05:10	3	17.32626	16.69019	16.560314
21-10-19 05:20	3	18.798473	15.509682	16.245707
21-10-19 05:30	3	14.959432	14.220686	17.37004
21-10-19 05:40	3	17.36919	16.459003	19.378242
21-10-19 05:50	3	18.93808	18.090618	15.847745
21-10-19 06:00	3	18.50854	19.882975	18.324854
21-10-19 06:10	3	13.352112	15.513812	22.936193
21-10-19 06:20	3	23.801723	21.452297	24.629276
21-10-19 06:30	3	22.024393	21.57285	20.880173
21-10-19 06:40	3	24.713436	24.030045	32.46119
21-10-19 06:50	3	19.488459	19.488459	37.12171
21-10-19 07:00	4	11.992698	14.576538	24.948803
21-10-19 07:10	4	18.606098	13.739374	18.390902
21-10-19 07:20	4	19.505575	11.95	11.95
21-10-19 07:30	4	11.95	11.95	11.95
21-10-19 07:40	4	20.53772	14.537457	16.158028
21-10-19 07:50	4	27.12197	13.907008	13.885655
21-10-19 08:00	4	23.95	26.650532	23.948767
21-10-19 08:10	4	29.615076	20.476152	20.113611
21-10-19 08:20	4	11.9688	11.95	11.95
21-10-19 08:30	4	11.95	11.95	11.95
21-10-19 08:40	4	11.95	11.95	11.95
21-10-19 08:50	4	13.773874	13.773874	13.787761
21-10-19 09:00	4	28.972164	22.084368	21.787458
21-10-19 09:10	4	27.704493	23.243408	20.277042
21-10-19 09:20	4	12.105269	14.35479	11.971579
21-10-19 09:30	4	16.502201	14.385801	14.619502
21-10-19 09:40	4	23.731785	12.685842	12.166985
21-10-19 09:50	4	14.233736	15.10412	14.451016
21-10-19 10:00	4	13.181702	13.948858	14.532946
21-10-19 10:10	4	18.630539	21.776503	16.536697
21-10-19 10:20	4	12.364873	16.212605	13.7433605
21-10-19 10:30	4	10.541405	10.959743	15.96552
21-10-19 10:40	4	31.702658	20.016203	18.436817
21-10-19 10:50	4	11.499749	22.271341	10.824905
21-10-19 11:00	4	16.756182	16.612206	14.296495
21-10-19 11:10	4	20.3255	11.984064	11.984064
21-10-19 11:20	4	11.95	13.777321	11.95
21-10-19 11:30	4	11.95	16.899853	11.95
21-10-19 11:40	4	11.95006	17.867352	11.947858
21-10-19 11:50	4	19.95325	20.07716	16.852459
21-10-19 12:00	4	7.8828645	26.118511	7.8828645
21-10-19 12:10	4	13.196828	25.607143	13.962149
21-10-19 12:20	4	13.185486	14.5642605	21.477734
21-10-19 12:30	4	11.95	11.95	23.900377
21-10-19 12:40	4	13.388041	11.562891	16.763552
21-10-19 12:50	4	11.695648	15.698715	11.698107
21-10-19 13:00	4	14.457529	21.565422	14.464747
21-10-19 13:10	4	15.777725	15.781759	20.345852
21-10-19 13:20	4	13.983957	13.978056	14.675215
21-10-19 13:30	4	12.8529	12.854826	14.44267
21-10-19 13:40	4	11.840982	12.135355	11.864252
21-10-19 13:50	4	7.5384583	13.777321	7.5384583
21-10-19 14:00	4	8.253865	13.260318	8.253865
21-10-19 14:10	4	11.95	11.9566	11.95
21-10-19 14:20	4	11.95	16.405704	11.951185
21-10-19 14:30	4	11.95	16.9448	11.95
21-10-19 14:40	4	11.9588375	15.038231	14.867792
21-10-19 14:50	4	11.95	15.072533	16.361542
21-10-19 15:00	4	13.305341	11.031931	16.40922
21-10-19 15:10	4	12.610462	12.418395	11.951949
21-10-19 15:20	4	11.929415	11.943778	11.951718
21-10-19 15:30	4	11.95	11.956601	11.95
21-10-19 15:40	4	11.95	11.95	12.104553
21-10-19 15:50	4	11.95	11.95	11.95
21-10-19 16:00	4	13.663075	24.250874	13.700244
21-10-19 16:10	4	29.4349	26.724726	29.464066
21-10-19 16:20	4	21.848154	13.521355	13.627533
21-10-19 16:30	4	18.703482	13.332263	13.843836
21-10-19 16:40	4	10.651834	12.482336	10.651672
21-10-19 16:50	4	16.30508	18.507166	16.207327
21-10-19 17:00	4	23.95	23.9	23.9
21-10-19 17:10	4	18.82948	22.460995	18.778683
21-10-19 17:20	4	12.291327	12.312971	22.706097
21-10-19 17:30	4	11.95	11.95	11.95
21-10-19 17:40	4	11.95	19.09784	11.95
21-10-19 17:50	4	11.95	23.633015	11.95
21-10-19 18:00	4	11.95	12.052473	18.63439
21-10-19 18:10	4	12.354288	10.832517	9.852705
21-10-19 18:20	4	12.241732	12.250214	12.241732
21-10-19 18:30	4	11.508232	12.030016	11.499397
21-10-19 18:40	4	11.95	13.004453	11.95
21-10-19 18:50	4	11.942648	21.05472	11.942648
21-10-19 19:00	4	11.95	23.9005	11.95
21-10-19 19:10	4	15.09281	20.717808	14.649137
21-10-19 19:20	4	20.134773	21.942272	19.923468
21-10-19 19:30	4	14.083951	15.736208	14.694316
21-10-19 19:40	4	17.5909	18.77425	14.299437
21-10-19 19:50	4	19.05961	15.551043	16.59779
21-10-19 20:00	4	26.56506	16.982786	16.843807
21-10-19 20:10	4	11.986448	15.337196	11.950814
21-10-19 20:20	4	19.618963	18.940853	16.069714
21-10-19 20:30	4	16.856604	20.885073	16.79126
21-10-19 20:40	4	16.730968	19.798218	15.763651
21-10-19 20:50	4	17.661032	18.69706	22.634134
21-10-19 21:00	4	17.22523	22.651817	18.577467
21-10-19 21:10	4	16.867249	15.445872	16.2442
21-10-19 21:20	4	14.25466	16.129904	15.823992
21-10-19 21:30	4	19.459448	12.630801	15.462637
21-10-19 21:40	4	24.385754	20.880413	21.911343
21-10-19 21:50	4	26.157528	19.743317	25.008444
21-10-19 22:00	4	21.297153	21.038933	15.329968
21-10-19 22:10	4	17.837185	20.81978	20.191366
21-10-19 22:20	4	18.524578	19.282776	18.46769
21-10-19 22:30	4	15.187706	18.467937	17.639326
21-10-19 22:40	4	18.089727	22.58706	20.237747
21-10-19 22:50	4	22.659214	22.458965	22.567516
21-10-19 23:00	4	19.279346	19.7009	18.355679
21-10-19 23:10	4	19.296938	14.125269	13.713443
21-10-19 23:20	4	17.618677	18.575499	17.578121
21-10-19 23:30	4	14.632688	16.563808	14.604218
21-10-19 23:40	4	10.78839	13.007917	19.41051
21-10-19 23:50	4	10.529868	11.040791	16.440716
21-10-20 00:00	4	16.301252	17.607172	14.632632
21-10-20 00:10	4	14.927637	13.583731	16.22694
21-10-20 00:20	4	14.581082	22.87901	15.470808
21-10-20 00:30	4	21.064074	18.86354	19.108932
21-10-20 00:40	4	17.761303	22.210878	21.083294
21-10-20 00:50	4	22.567286	21.473364	21.381987
21-10-20 01:00	4	25.790436	20.84177	24.510624
21-10-20 01:10	4	23.634516	27.90747	23.79449
21-10-20 01:20	4	18.993382	19.452045	17.414974
21-10-20 01:30	4	22.049482	19.024975	21.714094
21-10-20 01:40	4	14.382578	14.320229	15.709048
21-10-20 01:50	4	9.40676	8.439511	16.834543
21-10-20 02:00	4	20.281788	20.966124	21.571505
21-10-20 02:10	4	17.9168	21.301123	19.27837
21-10-20 02:20	4	22.518337	18.169537	18.637684
21-10-20 02:30	4	14.832713	19.23724	11.952728
21-10-20 02:40	4	14.497503	14.846016	13.691034
21-10-20 02:50	4	18.045088	17.565706	18.01656
21-10-20 03:00	4	12.661165	13.445867	16.956427
21-10-20 03:10	4	15.443275	16.215342	22.437891
21-10-20 03:20	4	20.621765	21.26292	22.968256
21-10-20 03:30	4	20.389626	18.722	21.315872
21-10-20 03:40	4	18.83038	17.805346	15.3396435
21-10-20 03:50	4	18.8541	18.081486	18.203402
21-10-20 04:00	4	11.484073	14.751033	15.425322
21-10-20 04:10	4	17.070272	17.484941	17.87686
21-10-20 04:20	4	17.11333	17.3113	22.274158
21-10-20 04:30	4	16.225792	19.427456	19.158724
21-10-20 04:40	4	18.194996	19.487303	19.615797
21-10-20 04:50	4	19.44984	19.363956	18.176973
21-10-20 05:00	4	17.815794	18.852451	15.878038
21-10-20 05:10	4	14.08695	14.090097	17.14021
21-10-20 05:20	4	19.319643	17.015688	16.354708
21-10-20 05:30	4	18.628439	17.59898	16.585287
21-10-20 05:40	4	13.541471	16.33263	17.736109
21-10-20 05:50	4	18.171717	18.175817	17.70742
21-10-20 06:00	4	19.393036	20.658695	18.983715
21-10-20 06:10	4	19.669914	20.869421	18.62783
21-10-20 06:20	4	16.913586	17.211506	15.598566
21-10-20 06:30	4	17.291914	18.499947	16.08582
21-10-20 06:40	4	25.660324	11.630362	12.088514
21-10-20 06:50	4	25.699505	23.09735	24.020357
21-10-20 07:00	5	16.951609	20.944996	17.0807
21-10-20 07:10	5	17.120918	22.340662	18.28564
21-10-20 07:20	5	13.735533	19.822618	14.139441
21-10-20 07:30	5	11.95	23.683748	11.95
21-10-20 07:40	5	11.589739	18.33694	11.881518
21-10-20 07:50	5	9.716994	14.127016	11.690787
21-10-20 08:00	5	11.976164	23.9	11.976164
21-10-20 08:10	5	12.009773	23.88593	12.009773
21-10-20 08:20	5	11.695098	18.332306	10.056824
21-10-20 08:30	5	16.414919	20.962559	16.414919
21-10-20 08:40	5	16.43512	18.205938	16.408995
21-10-20 08:50	5	13.309111	20.648685	11.953096
21-10-20 09:00	5	23.9	11.95	11.95
21-10-20 09:10	5	21.76817	17.474255	18.419264
21-10-20 09:20	5	19.384638	15.354597	15.384764
21-10-20 09:30	5	19.568325	13.790906	14.984767
21-10-20 09:40	5	21.117289	23.055212	23.239517
21-10-20 09:50	5	23.034819	25.477333	23.034819
21-10-20 10:00	5	20.282455	20.476269	25.980839
21-10-20 10:10	5	17.822247	15.243215	15.605756
21-10-20 10:20	5	16.759838	16.168602	16.573315
21-10-20 10:30	5	12.467163	12.467163	25.585987
21-10-20 10:40	5	16.4122	16.111881	17.684124
21-10-20 10:50	5	19.498404	19.357555	19.389517
21-10-20 11:00	5	23.838123	23.828127	23.918558
21-10-20 11:10	5	15.362808	16.537525	15.062711
21-10-20 11:20	5	16.948492	16.950987	16.939112
21-10-20 11:30	5	19.076485	12.8053665	12.8806
21-10-20 11:40	5	20.815145	22.439442	20.946056
21-10-20 11:50	5	15.696497	14.747749	19.231327
21-10-20 12:00	5	26.588266	20.402416	25.290524
21-10-20 12:10	5	27.866959	13.439517	13.439517
21-10-20 12:20	5	26.765736	13.777321	13.777321
21-10-20 12:30	5	33.059338	12.49156	12.49156
21-10-20 12:40	5	27.651764	22.380001	22.380001
21-10-20 12:50	5	13.623148	13.29906	30.261349
21-10-20 13:00	5	11.95	11.95	29.08974
21-10-20 13:10	5	11.508776	11.508776	26.385468
21-10-20 13:20	5	11.780034	15.386421	15.195581
21-10-20 13:30	5	11.959141	23.852598	11.964018
21-10-20 13:40	5	11.95	23.887589	11.95
21-10-20 13:50	5	13.409281	18.61519	13.258223
21-10-20 14:00	5	14.25802	21.916292	14.266131
21-10-20 14:10	5	12.05522	25.506874	12.496602
21-10-20 14:20	5	11.95	26.743412	11.95
21-10-20 14:30	5	11.95	25.25299	11.95
21-10-20 14:40	5	11.95	22.808048	11.95
21-10-20 14:50	5	19.190647	16.827793	16.466816
21-10-20 15:00	5	23.9	23.95	23.9
21-10-20 15:10	5	25.337643	17.713108	18.673168
21-10-20 15:20	5	22.394346	13.11545	17.048979
21-10-20 15:30	5	17.702082	17.717909	26.287348
21-10-20 15:40	5	23.880491	23.9304	23.9
21-10-20 15:50	5	21.315779	19.52261	19.488459
21-10-20 16:00	5	18.705437	21.537645	18.625101
21-10-20 16:10	5	11.944	19.02468	11.944
21-10-20 16:20	5	11.95	23.660847	11.95
21-10-20 16:30	5	13.596303	20.122868	13.596303
21-10-20 16:40	5	13.041567	22.408375	13.037209
21-10-20 16:50	5	12.732725	24.13273	12.732725
21-10-20 17:00	5	12.734413	22.30125	13.043439
21-10-20 17:10	5	20.660652	20.644325	20.691208
21-10-20 17:20	5	19.488459	24.949694	19.52
21-10-20 17:30	5	11.95	26.743412	11.95
21-10-20 17:40	5	14.850626	20.979252	14.853279
21-10-20 17:50	5	19.510172	19.506332	19.511705
21-10-20 18:00	5	25.941824	17.4413	17.4413
21-10-20 18:10	5	11.650118	13.495621	11.294178
21-10-20 18:20	5	13.035878	16.483315	13.040622
21-10-20 18:30	5	11.95	16.899853	11.95
21-10-20 18:40	5	11.964174	16.899853	11.964174
21-10-20 18:50	5	13.533167	12.727141	13.105324
21-10-20 19:00	5	17.300762	11.887544	12.437941
21-10-20 19:10	5	13.936136	11.983915	14.549512
21-10-20 19:20	5	23.745691	18.419985	17.036236
21-10-20 19:30	5	12.593431	24.08039	12.593431
21-10-20 19:40	5	24.51856	25.700638	22.17345
21-10-20 19:50	5	24.384048	15.847132	15.399038
21-10-20 20:00	5	23.952478	11.95	11.95
21-10-20 20:10	5	23.4995	18.413631	18.384457
21-10-20 20:20	5	13.663374	24.953213	13.66344
21-10-20 20:30	5	16.996222	20.988512	16.281157
21-10-20 20:40	5	20.907589	16.002773	15.677193
21-10-20 20:50	5	17.374956	22.523533	17.436666
21-10-20 21:00	5	23.9	35.600018	23.795315
21-10-20 21:10	5	17.43832	16.083132	12.764835
21-10-20 21:20	5	13.841168	16.944906	12.625395
21-10-20 21:30	5	21.923494	22.425701	31.099136
21-10-20 21:40	5	24.668674	20.822208	24.843273
21-10-20 21:50	5	14.656572	19.822117	17.703785
21-10-20 22:00	5	14.738525	15.09774	16.615858
21-10-20 22:10	5	16.938213	15.457646	16.20208
21-10-20 22:20	5	20.197712	16.096258	13.978357
21-10-20 22:30	5	22.622585	20.340687	17.472555
21-10-20 22:40	5	14.664009	15.984706	13.213852
21-10-20 22:50	5	22.17509	15.941391	16.277626
21-10-20 23:00	5	18.169146	13.623182	13.991313
21-10-20 23:10	5	14.542891	27.688343	12.4086075
21-10-20 23:20	5	22.120474	22.361685	26.539936
21-10-20 23:30	5	14.202932	12.83414	22.379461
21-10-20 23:40	5	16.425215	15.901236	18.983433
21-10-20 23:50	5	14.20943	16.212032	16.607147
21-10-21 00:00	5	13.506643	13.467972	15.83383
21-10-21 00:10	5	16.531155	14.253225	18.338558
21-10-21 00:20	5	17.830454	19.315033	19.474865
21-10-21 00:30	5	17.680393	16.920322	15.878888
21-10-21 00:40	5	18.683903	19.013905	17.963371
21-10-21 00:50	5	21.201313	22.467236	18.91392
21-10-21 01:00	5	18.264048	18.13392	15.769176
21-10-21 01:10	5	23.124105	18.483692	17.053963
21-10-21 01:20	5	22.038927	22.099636	21.251322
21-10-21 01:30	5	17.310682	19.387274	13.84095
21-10-21 01:40	5	24.314243	18.543488	16.63078
21-10-21 01:50	5	14.80746	14.16344	17.181753
21-10-21 02:00	5	14.608139	13.766579	13.592581
21-10-21 02:10	5	14.07881	15.681471	19.635294
21-10-21 02:20	5	17.499537	17.791943	18.535658
21-10-21 02:30	5	17.715555	15.647627	18.887203
21-10-21 02:40	5	22.287067	22.350208	19.67879
21-10-21 02:50	5	22.495932	24.526005	25.878979
21-10-21 03:00	5	16.553822	20.192514	19.718136
21-10-21 03:10	5	15.491684	15.919024	19.056639
21-10-21 03:20	5	17.42212	17.241901	17.634039
21-10-21 03:30	5	19.662489	23.341043	17.80556
21-10-21 03:40	5	21.624548	19.331547	17.243576
21-10-21 03:50	5	15.077207	16.212536	11.622349
21-10-21 04:00	5	15.060422	13.747554	16.278488
21-10-21 04:10	5	19.39996	17.239477	17.186571
21-10-21 04:20	5	19.167034	16.152935	14.503291
21-10-21 04:30	5	15.7118025	17.152424	13.760086
21-10-21 04:40	5	15.28002	19.093693	14.844702
21-10-21 04:50	5	19.616602	18.508429	18.06328
21-10-21 05:00	5	20.929556	17.694576	19.110218
21-10-21 05:10	5	16.119255	18.91764	14.617134
21-10-21 05:20	5	21.809216	20.914486	16.14597
21-10-21 05:30	5	16.717623	17.132969	15.991514
21-10-21 05:40	5	12.06872	17.944294	14.336397
21-10-21 05:50	5	13.811638	13.28512	10.778271
21-10-21 06:00	5	14.695386	19.346558	16.678032
21-10-21 06:10	5	22.805765	19.790304	19.610468
21-10-21 06:20	5	not_recorded	not_recorded	not_recorded
21-10-21 06:30	5	not_recorded	not_recorded	not_recorded
21-10-21 06:40	5	not_recorded	not_recorded	not_recorded
21-10-21 06:50	5	not_recorded	not_recorded	not_recorded
