# Supplementary material for: Rodent home cage monitoring for preclinical safety pharmacology assessment: results of a multi-company validation evaluating nonclinical and clinical data from three compounds
Source: Front Toxicol. 2025 Nov 5;7:1655330. doi: 10.3389/ftox.2025.1655330 (PMC12626872; doi:10.3389/ftox.2025.1655330)
Supplement: Supplementary file 1 [file DataSheet1.zip › AZ/AZ_Separation_8.5_Cage-1.csv]

timestamp	day_index	985141003627878	985141003627879	985141003627880
21-10-01 07:00	-4	not_recorded	not_recorded	not_recorded
21-10-01 07:10	-4	not_recorded	not_recorded	not_recorded
21-10-01 07:20	-4	not_recorded	not_recorded	not_recorded
21-10-01 07:30	-4	not_recorded	not_recorded	not_recorded
21-10-01 07:40	-4	not_recorded	not_recorded	not_recorded
21-10-01 07:50	-4	not_recorded	not_recorded	not_recorded
21-10-01 08:00	-4	not_recorded	not_recorded	not_recorded
21-10-01 08:10	-4	not_recorded	not_recorded	not_recorded
21-10-01 08:20	-4	not_recorded	not_recorded	not_recorded
21-10-01 08:30	-4	not_recorded	not_recorded	not_recorded
21-10-01 08:40	-4	not_recorded	not_recorded	not_recorded
21-10-01 08:50	-4	not_recorded	not_recorded	not_recorded
21-10-01 09:00	-4	not_recorded	not_recorded	not_recorded
21-10-01 09:10	-4	not_recorded	not_recorded	not_recorded
21-10-01 09:20	-4	not_recorded	not_recorded	not_recorded
21-10-01 09:30	-4	not_recorded	not_recorded	not_recorded
21-10-01 09:40	-4	not_recorded	not_recorded	not_recorded
21-10-01 09:50	-4	11.95	11.95	11.95
21-10-01 10:00	-4	16.269405	16.45045	17.664967
21-10-01 10:10	-4	17.470633	18.673702	15.088826
21-10-01 10:20	-4	16.790531	19.140202	10.227053
21-10-01 10:30	-4	29.447504	12.696416	12.716433
21-10-01 10:40	-4	20.18263	23.994045	19.741732
21-10-01 10:50	-4	19.22167	14.791417	17.160625
21-10-01 11:00	-4	23.661613	23.134285	23.354084
21-10-01 11:10	-4	23.9	23.1972	23.46384
21-10-01 11:20	-4	21.618893	21.616964	22.458551
21-10-01 11:30	-4	23.9	23.9	23.95
21-10-01 11:40	-4	21.249598	22.869009	21.21712
21-10-01 11:50	-4	23.9	23.9	23.95
21-10-01 12:00	-4	24.329414	24.265217	22.434505
21-10-01 12:10	-4	25.294048	23.92471	23.95
21-10-01 12:20	-4	23.9	23.9	23.95
21-10-01 12:30	-4	24.13947	23.904282	23.95
21-10-01 12:40	-4	25.294048	23.92471	23.95
21-10-01 12:50	-4	17.417767	21.635231	22.543972
21-10-01 13:00	-4	20.234375	16.3782	17.547413
21-10-01 13:10	-4	26.721008	16.935247	16.935247
21-10-01 13:20	-4	14.145517	21.306513	15.359575
21-10-01 13:30	-4	12.907916	21.309603	12.90407
21-10-01 13:40	-4	16.08157	18.523455	18.833183
21-10-01 13:50	-4	11.736259	22.87611	12.453618
21-10-01 14:00	-4	14.407611	23.89808	16.820322
21-10-01 14:10	-4	15.688477	17.241922	13.0414915
21-10-01 14:20	-4	12.523032	11.891256	18.700335
21-10-01 14:30	-4	18.39852	15.305811	14.432805
21-10-01 14:40	-4	27.881977	13.975203	13.900202
21-10-01 14:50	-4	33.83507	11.948559	11.948559
21-10-01 15:00	-4	23.306372	13.695887	13.70824
21-10-01 15:10	-4	23.791367	13.095924	13.098523
21-10-01 15:20	-4	17.06124	16.816936	16.851719
21-10-01 15:30	-4	25.120169	13.923535	13.917694
21-10-01 15:40	-4	13.508354	13.553755	13.508354
21-10-01 15:50	-4	13.320276	13.542979	13.74951
21-10-01 16:00	-4	20.009989	34.944813	20.094316
21-10-01 16:10	-4	20.450981	25.68995	20.47195
21-10-01 16:20	-4	16.28786	15.293622	14.392659
21-10-01 16:30	-4	12.295341	13.258868	19.811512
21-10-01 16:40	-4	11.95	11.95	16.922453
21-10-01 16:50	-4	13.794889	14.32372	16.802385
21-10-01 17:00	-4	23.95	23.9	23.9
21-10-01 17:10	-4	24.844282	19.642216	19.642216
21-10-01 17:20	-4	26.765736	11.95	11.95
21-10-01 17:30	-4	14.402881	11.95	6.9769545
21-10-01 17:40	-4	13.561023	14.128454	17.712168
21-10-01 17:50	-4	12.433535	32.200825	13.379156
21-10-01 18:00	-4	15.085406	22.995335	19.324938
21-10-01 18:10	-4	12.191984	24.1547	12.191984
21-10-01 18:20	-4	13.129774	13.478172	18.587805
21-10-01 18:30	-4	13.815725	11.402144	13.511637
21-10-01 18:40	-4	14.294394	16.856976	13.112534
21-10-01 18:50	-4	16.35209	12.663988	11.964128
21-10-01 19:00	-4	21.612568	15.748256	17.963385
21-10-01 19:10	-4	27.978512	26.609173	23.95
21-10-01 19:20	-4	31.7765	31.7765	26.721008
21-10-01 19:30	-4	22.6095	17.021025	16.579655
21-10-01 19:40	-4	25.126802	19.421667	18.02
21-10-01 19:50	-4	25.890034	20.914007	19.182869
21-10-01 20:00	-4	32.56817	16.980219	16.980219
21-10-01 20:10	-4	16.214424	16.457874	18.087229
21-10-01 20:20	-4	17.51642	15.342372	20.490881
21-10-01 20:30	-4	23.399937	26.72318	23.821873
21-10-01 20:40	-4	22.522713	21.048855	22.661495
21-10-01 20:50	-4	41.06738	4.823703	5.0529733
21-10-01 21:00	-4	23.38395	21.385181	17.078604
21-10-01 21:10	-4	24.468676	35.421764	24.09795
21-10-01 21:20	-4	28.219738	21.400793	21.917013
21-10-01 21:30	-4	14.105238	14.710162	18.052671
21-10-01 21:40	-4	12.151901	12.160125	24.644909
21-10-01 21:50	-4	18.95702	18.704363	23.842264
21-10-01 22:00	-4	13.03011	20.723024	7.9604826
21-10-01 22:10	-4	27.73931	13.357239	13.6725235
21-10-01 22:20	-4	18.2973	16.342487	16.590902
21-10-01 22:30	-4	22.59427	14.10616	26.86463
21-10-01 22:40	-4	14.993762	15.94325	14.8044405
21-10-01 22:50	-4	21.236412	16.187092	20.466015
21-10-01 23:00	-4	27.290375	23.290905	23.470823
21-10-01 23:10	-4	26.889984	20.38423	24.395346
21-10-01 23:20	-4	18.956018	21.78174	21.939667
21-10-01 23:30	-4	13.149263	13.686275	14.507385
21-10-01 23:40	-4	26.634012	16.58247	14.822466
21-10-01 23:50	-4	14.838834	16.048111	15.973427
21-10-02 00:00	-4	20.398378	19.579945	22.347528
21-10-02 00:10	-4	14.830568	14.645918	22.28885
21-10-02 00:20	-4	15.322977	19.47401	15.491877
21-10-02 00:30	-4	17.097473	18.783703	18.615635
21-10-02 00:40	-4	22.315237	22.29173	21.367458
21-10-02 00:50	-4	18.049397	18.594776	19.216122
21-10-02 01:00	-4	21.1833	23.09063	20.281422
21-10-02 01:10	-4	14.429454	17.92783	13.702321
21-10-02 01:20	-4	17.745625	17.270296	14.378199
21-10-02 01:30	-4	16.498661	16.85617	16.92738
21-10-02 01:40	-4	20.080471	21.781855	13.913388
21-10-02 01:50	-4	22.764809	29.684875	22.448078
21-10-02 02:00	-4	18.256237	23.153809	18.46212
21-10-02 02:10	-4	19.104397	25.760937	17.73351
21-10-02 02:20	-4	23.360683	24.764412	26.920385
21-10-02 02:30	-4	15.169859	17.14547	21.200375
21-10-02 02:40	-4	12.995453	15.491827	17.943813
21-10-02 02:50	-4	16.91971	20.081043	16.291142
21-10-02 03:00	-4	29.897038	24.475658	23.044342
21-10-02 03:10	-4	30.453491	25.245327	22.413366
21-10-02 03:20	-4	24.20972	29.089437	25.35394
21-10-02 03:30	-4	16.933823	19.816235	20.183779
21-10-02 03:40	-4	16.155582	20.19063	16.585155
21-10-02 03:50	-4	17.223166	16.992094	25.308462
21-10-02 04:00	-4	15.917807	15.140617	22.749884
21-10-02 04:10	-4	19.279129	20.071684	19.613585
21-10-02 04:20	-4	19.258854	21.676737	16.56602
21-10-02 04:30	-4	21.24357	24.469976	19.676294
21-10-02 04:40	-4	16.010727	19.413916	15.158917
21-10-02 04:50	-4	17.459038	16.104828	15.53832
21-10-02 05:00	-4	19.347021	19.89205	18.68093
21-10-02 05:10	-4	22.029684	25.173687	21.498856
21-10-02 05:20	-4	18.16581	19.14971	13.532613
21-10-02 05:30	-4	18.685886	22.761547	18.956459
21-10-02 05:40	-4	23.02293	23.103815	20.32696
21-10-02 05:50	-4	15.523918	21.908405	15.336206
21-10-02 06:00	-4	15.983465	16.865437	18.599697
21-10-02 06:10	-4	23.995619	23.121443	22.32656
21-10-02 06:20	-4	32.76729	21.006496	20.659803
21-10-02 06:30	-4	19.586164	22.17344	19.19446
21-10-02 06:40	-4	16.393934	19.226652	21.780758
21-10-02 06:50	-4	24.832813	21.237057	29.155903
21-10-02 07:00	-3	20.62838	20.586298	33.35862
21-10-02 07:10	-3	19.177555	23.401161	26.668787
21-10-02 07:20	-3	24.610252	23.832249	26.241566
21-10-02 07:30	-3	17.25348	18.355776	31.469141
21-10-02 07:40	-3	22.585611	23.978083	24.548016
21-10-02 07:50	-3	13.391742	23.9	13.5453205
21-10-02 08:00	-3	12.114141	19.04013	12.154581
21-10-02 08:10	-3	11.95	23.9	11.95
21-10-02 08:20	-3	11.95	23.90324	11.95
21-10-02 08:30	-3	17.412012	23.907084	14.667453
21-10-02 08:40	-3	35.9	23.9	23.9
21-10-02 08:50	-3	15.4722595	24.911123	13.736671
21-10-02 09:00	-3	11.95	24.136349	11.95
21-10-02 09:10	-3	23.79807	20.119709	20.536274
21-10-02 09:20	-3	17.736643	18.772326	17.98711
21-10-02 09:30	-3	17.125732	16.74997	16.712992
21-10-02 09:40	-3	23.328915	22.728088	23.221806
21-10-02 09:50	-3	23.9	23.9	23.95
21-10-02 10:00	-3	23.9	23.9	23.95
21-10-02 10:10	-3	12.073416	26.703014	12.073691
21-10-02 10:20	-3	12.0	26.721008	12.0
21-10-02 10:30	-3	11.202892	23.30744	15.042326
21-10-02 10:40	-3	7.4304914	11.545336	20.264332
21-10-02 10:50	-3	19.0321	10.867111	16.936926
21-10-02 11:00	-3	15.233706	19.518026	16.26673
21-10-02 11:10	-3	10.694531	15.784849	10.994011
21-10-02 11:20	-3	14.128873	16.919933	15.337542
21-10-02 11:30	-3	24.703573	23.291912	23.222635
21-10-02 11:40	-3	24.652187	21.32938	20.983448
21-10-02 11:50	-3	26.297464	18.326319	18.071238
21-10-02 12:00	-3	23.95	25.320961	23.92539
21-10-02 12:10	-3	23.95	25.32696	23.925291
21-10-02 12:20	-3	23.95	26.687328	23.949545
21-10-02 12:30	-3	23.449852	24.078669	23.487055
21-10-02 12:40	-3	23.891315	23.934793	23.897799
21-10-02 12:50	-3	23.81717	24.020416	23.833202
21-10-02 13:00	-3	11.969582	13.985458	11.973554
21-10-02 13:10	-3	16.366348	22.678473	16.361074
21-10-02 13:20	-3	21.639538	23.95	23.5
21-10-02 13:30	-3	15.872856	15.872856	26.73797
21-10-02 13:40	-3	11.95	11.95	26.765736
21-10-02 13:50	-3	18.989605	18.515041	24.251589
21-10-02 14:00	-3	24.178827	25.52909	22.98743
21-10-02 14:10	-3	21.536	26.152725	21.536
21-10-02 14:20	-3	23.089602	26.506678	23.089602
21-10-02 14:30	-3	12.0	23.9	12.0
21-10-02 14:40	-3	12.452756	23.721586	12.707995
21-10-02 14:50	-3	22.997513	24.196478	25.475416
21-10-02 15:00	-3	12.995999	26.483618	12.992299
21-10-02 15:10	-3	24.770515	18.71321	18.401222
21-10-02 15:20	-3	16.01109	17.901945	19.396536
21-10-02 15:30	-3	14.179324	14.168651	24.703266
21-10-02 15:40	-3	11.94785	11.94785	24.251709
21-10-02 15:50	-3	16.01758	12.136875	19.05489
21-10-02 16:00	-3	19.11848	12.312343	13.044256
21-10-02 16:10	-3	13.6195755	11.738485	12.456029
21-10-02 16:20	-3	23.992655	25.513407	23.458466
21-10-02 16:30	-3	24.091312	12.819771	12.819771
21-10-02 16:40	-3	24.872227	16.253183	16.269297
21-10-02 16:50	-3	23.743275	20.721254	22.966589
21-10-02 17:00	-3	24.880566	31.134619	25.818624
21-10-02 17:10	-3	18.121807	22.922535	18.121807
21-10-02 17:20	-3	10.970777	11.589589	12.5287
21-10-02 17:30	-3	11.670613	13.271243	11.53397
21-10-02 17:40	-3	21.238384	16.980694	16.391317
21-10-02 17:50	-3	21.525818	22.60709	22.29459
21-10-02 18:00	-3	23.707615	25.306587	24.006277
21-10-02 18:10	-3	22.266403	24.241827	24.675365
21-10-02 18:20	-3	18.147432	21.064812	21.069914
21-10-02 18:30	-3	22.305586	23.31996	21.266401
21-10-02 18:40	-3	16.282276	13.384216	13.0249815
21-10-02 18:50	-3	14.790749	14.387088	16.946774
21-10-02 19:00	-3	13.009053	12.692189	18.037235
21-10-02 19:10	-3	11.455356	13.8383465	15.460416
21-10-02 19:20	-3	11.967991	11.122124	12.892115
21-10-02 19:30	-3	13.15049	17.255014	15.301447
21-10-02 19:40	-3	18.344843	24.259783	18.24799
21-10-02 19:50	-3	11.993418	26.753925	11.993418
21-10-02 20:00	-3	20.37165	24.787945	21.45696
21-10-02 20:10	-3	26.518948	21.09803	19.533327
21-10-02 20:20	-3	15.973659	15.408755	30.746622
21-10-02 20:30	-3	34.04574	23.674587	23.937956
21-10-02 20:40	-3	27.138012	27.946823	25.80102
21-10-02 20:50	-3	17.747858	18.697813	18.752457
21-10-02 21:00	-3	21.79392	20.987864	25.086231
21-10-02 21:10	-3	23.9	24.105387	17.18265
21-10-02 21:20	-3	23.9	29.290854	23.9
21-10-02 21:30	-3	22.652958	28.464178	21.948452
21-10-02 21:40	-3	20.203476	28.070694	20.113749
21-10-02 21:50	-3	12.557113	11.941862	12.024591
21-10-02 22:00	-3	24.450762	20.91252	16.98235
21-10-02 22:10	-3	15.610553	30.267054	15.877983
21-10-02 22:20	-3	13.236255	5.7040515	3.1563578
21-10-02 22:30	-3	30.459387	19.912413	21.388285
21-10-02 22:40	-3	13.688383	33.014214	14.558146
21-10-02 22:50	-3	16.729717	15.706411	13.262741
21-10-02 23:00	-3	12.6920185	11.874426	10.656861
21-10-02 23:10	-3	17.619833	13.535326	13.595508
21-10-02 23:20	-3	15.18895	18.463154	15.111249
21-10-02 23:30	-3	18.664148	19.39224	21.601448
21-10-02 23:40	-3	19.345486	16.601332	15.395704
21-10-02 23:50	-3	15.487703	14.12705	16.92524
21-10-03 00:00	-3	19.680454	20.686855	19.340624
21-10-03 00:10	-3	17.186447	19.61926	18.603725
21-10-03 00:20	-3	15.187947	19.894047	17.082039
21-10-03 00:30	-3	18.048344	17.333996	23.062057
21-10-03 00:40	-3	14.18116	20.88749	21.140924
21-10-03 00:50	-3	15.193065	19.021103	16.20213
21-10-03 01:00	-3	16.754444	21.903528	17.26239
21-10-03 01:10	-3	16.465433	15.969478	17.439724
21-10-03 01:20	-3	24.554295	24.37079	21.929852
21-10-03 01:30	-3	17.137772	16.653801	16.510021
21-10-03 01:40	-3	15.298899	16.45052	17.42463
21-10-03 01:50	-3	18.268812	20.33585	20.975388
21-10-03 02:00	-3	16.781078	19.9098	18.173336
21-10-03 02:10	-3	22.48376	17.189957	18.760326
21-10-03 02:20	-3	19.283281	17.812572	16.794273
21-10-03 02:30	-3	12.48737	13.180483	18.945848
21-10-03 02:40	-3	19.125471	22.400293	19.415516
21-10-03 02:50	-3	20.509304	17.655891	17.720104
21-10-03 03:00	-3	20.525	29.534649	20.542093
21-10-03 03:10	-3	20.811184	22.252035	19.084726
21-10-03 03:20	-3	20.200525	20.874866	18.805489
21-10-03 03:30	-3	15.934692	22.21619	14.712858
21-10-03 03:40	-3	12.982821	22.735567	13.401642
21-10-03 03:50	-3	12.142508	16.519535	12.181002
21-10-03 04:00	-3	13.342814	21.507969	13.648832
21-10-03 04:10	-3	17.2213	14.106871	13.213476
21-10-03 04:20	-3	19.287241	18.002949	17.904736
21-10-03 04:30	-3	20.173038	17.41351	15.93764
21-10-03 04:40	-3	21.608059	16.898054	15.649054
21-10-03 04:50	-3	18.149445	20.57272	18.11119
21-10-03 05:00	-3	17.830544	15.451413	17.630167
21-10-03 05:10	-3	18.170872	16.7001	23.72115
21-10-03 05:20	-3	21.423018	20.738245	20.082539
21-10-03 05:30	-3	23.221027	21.321657	20.326618
21-10-03 05:40	-3	17.77448	18.66072	18.000868
21-10-03 05:50	-3	20.025158	19.939962	19.423592
21-10-03 06:00	-3	22.877089	16.695871	15.854546
21-10-03 06:10	-3	22.297867	15.848366	14.877493
21-10-03 06:20	-3	18.619055	19.57323	19.184668
21-10-03 06:30	-3	15.478407	16.595724	20.68997
21-10-03 06:40	-3	17.053076	17.405334	17.390802
21-10-03 06:50	-3	15.443663	26.815186	19.26782
21-10-03 07:00	-2	25.078201	31.181015	26.552048
21-10-03 07:10	-2	26.721008	33.83507	26.721008
21-10-03 07:20	-2	23.368052	26.646109	30.638157
21-10-03 07:30	-2	23.9	23.9	35.9
21-10-03 07:40	-2	26.68436	20.250708	30.61413
21-10-03 07:50	-2	22.38235	not_recorded	22.38235
21-10-03 08:00	-2	23.9	not_recorded	23.9
21-10-03 08:10	-2	23.94437	12.215495	18.014587
21-10-03 08:20	-2	4.0850863	19.871635	3.6554837
21-10-03 08:30	-2	16.179977	29.490086	16.18
21-10-03 08:40	-2	25.345545	25.491184	24.11879
21-10-03 08:50	-2	23.479303	15.965103	15.252017
21-10-03 09:00	-2	12.0	26.721008	12.0
21-10-03 09:10	-2	12.122843	26.707642	12.1228285
21-10-03 09:20	-2	12.491715	15.59039	12.385411
21-10-03 09:30	-2	15.057315	15.655749	17.086618
21-10-03 09:40	-2	12.17395	15.065274	17.793728
21-10-03 09:50	-2	23.928492	26.721008	23.928492
21-10-03 10:00	-2	23.41422	25.762974	24.147831
21-10-03 10:10	-2	23.867395	26.596481	23.901823
21-10-03 10:20	-2	15.014361	14.972592	14.407286
21-10-03 10:30	-2	12.037671	11.987798	11.987798
21-10-03 10:40	-2	21.559849	24.343185	22.300991
21-10-03 10:50	-2	17.357185	18.645311	21.090921
21-10-03 11:00	-2	13.594294	13.843411	16.449112
21-10-03 11:10	-2	15.499425	20.177502	19.10089
21-10-03 11:20	-2	15.502975	16.699566	18.587532
21-10-03 11:30	-2	23.52552	15.357208	14.471405
21-10-03 11:40	-2	20.097132	34.26341	20.097132
21-10-03 11:50	-2	21.935486	24.25924	18.902042
21-10-03 12:00	-2	33.395973	22.887785	23.867702
21-10-03 12:10	-2	35.188995	24.875563	24.875563
21-10-03 12:20	-2	19.582758	17.110788	32.694313
21-10-03 12:30	-2	22.541285	22.541285	31.058258
21-10-03 12:40	-2	23.9	23.9	29.254208
21-10-03 12:50	-2	23.9	23.9	23.95
21-10-03 13:00	-2	23.9	23.9	35.73549
21-10-03 13:10	-2	26.8125	23.977474	31.822485
21-10-03 13:20	-2	23.9	23.9	35.83029
21-10-03 13:30	-2	23.9	23.9	23.95
21-10-03 13:40	-2	22.688122	22.688122	22.741405
21-10-03 13:50	-2	23.193682	15.656267	15.66823
21-10-03 14:00	-2	22.75505	21.840044	33.36077
21-10-03 14:10	-2	23.9	16.652733	21.049288
21-10-03 14:20	-2	23.9	11.95	11.95
21-10-03 14:30	-2	21.824324	14.646616	14.649086
21-10-03 14:40	-2	14.373395	14.45766	16.686876
21-10-03 14:50	-2	8.578858	8.512011	16.81976
21-10-03 15:00	-2	14.842565	14.802397	14.416224
21-10-03 15:10	-2	13.206762	13.253049	13.206762
21-10-03 15:20	-2	12.95442	18.614962	13.760422
21-10-03 15:30	-2	17.677654	21.222174	13.867828
21-10-03 15:40	-2	25.343449	14.396052	14.396052
21-10-03 15:50	-2	23.966427	11.978874	11.978874
21-10-03 16:00	-2	24.007652	12.047889	12.047889
21-10-03 16:10	-2	17.905293	14.756656	22.826633
21-10-03 16:20	-2	12.507498	19.204695	18.44029
21-10-03 16:30	-2	20.21235	23.880362	20.188347
21-10-03 16:40	-2	21.77731	21.731815	21.731815
21-10-03 16:50	-2	16.28661	16.061024	22.352148
21-10-03 17:00	-2	23.340418	12.102606	9.701955
21-10-03 17:10	-2	19.695972	19.638683	19.638683
21-10-03 17:20	-2	14.181189	16.946272	14.149141
21-10-03 17:30	-2	20.774487	24.64781	20.737873
21-10-03 17:40	-2	17.880001	23.9	17.855291
21-10-03 17:50	-2	11.95	23.9	11.95
21-10-03 18:00	-2	11.971186	25.872501	11.971186
21-10-03 18:10	-2	11.9577465	15.335428	12.784706
21-10-03 18:20	-2	4.8000064	18.514755	4.8000064
21-10-03 18:30	-2	11.91211	17.115053	11.878958
21-10-03 18:40	-2	13.307707	13.261749	13.261749
21-10-03 18:50	-2	17.763605	17.058186	17.084515
21-10-03 19:00	-2	13.3610735	13.357904	16.66155
21-10-03 19:10	-2	12.744068	10.512075	16.572174
21-10-03 19:20	-2	16.400898	14.43582	14.654439
21-10-03 19:30	-2	12.915016	13.233464	15.714383
21-10-03 19:40	-2	18.32258	11.796358	12.118193
21-10-03 19:50	-2	21.808414	17.890614	18.197384
21-10-03 20:00	-2	24.212894	18.41935	19.624628
21-10-03 20:10	-2	25.588629	14.992375	17.989042
21-10-03 20:20	-2	23.26077	16.655447	18.095951
21-10-03 20:30	-2	24.087978	30.906301	23.08956
21-10-03 20:40	-2	23.911917	34.774254	23.903725
21-10-03 20:50	-2	18.82106	26.721008	18.82106
21-10-03 21:00	-2	22.470905	26.941723	27.43198
21-10-03 21:10	-2	22.113111	25.247204	19.204071
21-10-03 21:20	-2	19.315876	19.80534	22.233303
21-10-03 21:30	-2	17.992142	18.866684	16.031279
21-10-03 21:40	-2	24.912674	18.047598	19.16313
21-10-03 21:50	-2	14.534981	21.2289	14.502527
21-10-03 22:00	-2	20.512424	16.179615	16.178364
21-10-03 22:10	-2	15.7097225	14.757635	23.538763
21-10-03 22:20	-2	19.976974	16.781355	25.776749
21-10-03 22:30	-2	20.404135	19.92231	18.999247
21-10-03 22:40	-2	27.468515	16.29844	16.208324
21-10-03 22:50	-2	25.594519	19.97777	23.408314
21-10-03 23:00	-2	24.517004	17.573858	17.338837
21-10-03 23:10	-2	27.36764	25.348057	24.107128
21-10-03 23:20	-2	14.934525	14.059398	18.680424
21-10-03 23:30	-2	21.83237	20.07783	15.297468
21-10-03 23:40	-2	23.231592	22.076227	24.662598
21-10-03 23:50	-2	21.727375	21.304197	22.61868
21-10-04 00:00	-2	17.766405	16.262363	17.280766
21-10-04 00:10	-2	18.447418	16.3647	18.12186
21-10-04 00:20	-2	17.947836	18.593931	18.271553
21-10-04 00:30	-2	17.392265	19.034336	19.45996
21-10-04 00:40	-2	13.108055	18.754477	12.23034
21-10-04 00:50	-2	8.958464	12.213614	13.3405075
21-10-04 01:00	-2	17.430916	15.687506	12.819056
21-10-04 01:10	-2	18.65098	20.570047	18.454496
21-10-04 01:20	-2	16.675274	17.450089	13.676656
21-10-04 01:30	-2	23.081694	17.63472	14.541426
21-10-04 01:40	-2	19.54561	25.541279	18.80466
21-10-04 01:50	-2	21.13818	14.790235	17.851154
21-10-04 02:00	-2	13.910085	14.233711	16.348783
21-10-04 02:10	-2	16.364294	18.172415	16.720537
21-10-04 02:20	-2	16.605675	19.452274	12.783032
21-10-04 02:30	-2	18.05637	17.8075	14.588025
21-10-04 02:40	-2	16.022934	14.522522	12.653465
21-10-04 02:50	-2	18.732286	22.287485	17.684702
21-10-04 03:00	-2	21.920324	19.80576	18.896658
21-10-04 03:10	-2	22.687057	16.484772	15.9796295
21-10-04 03:20	-2	15.74192	14.382448	13.010231
21-10-04 03:30	-2	19.270098	19.734371	24.425222
21-10-04 03:40	-2	19.296278	18.710491	27.724142
21-10-04 03:50	-2	22.764765	17.61928	19.741402
21-10-04 04:00	-2	15.867617	24.28302	19.92734
21-10-04 04:10	-2	11.736483	14.7626095	15.111565
21-10-04 04:20	-2	17.82603	25.629171	20.21916
21-10-04 04:30	-2	16.164001	15.190005	12.7189665
21-10-04 04:40	-2	20.546526	19.71038	17.479803
21-10-04 04:50	-2	18.740469	20.021088	18.19743
21-10-04 05:00	-2	16.297497	21.189875	20.259224
21-10-04 05:10	-2	17.260296	26.609211	15.431322
21-10-04 05:20	-2	18.860514	17.368786	17.24018
21-10-04 05:30	-2	20.877209	15.145452	15.693128
21-10-04 05:40	-2	19.065329	22.171963	21.700146
21-10-04 05:50	-2	15.440737	12.228826	15.970479
21-10-04 06:00	-2	17.495922	20.835651	18.641396
21-10-04 06:10	-2	16.431858	18.585676	15.799548
21-10-04 06:20	-2	19.867552	24.362606	22.34356
21-10-04 06:30	-2	22.242718	18.4091	16.967102
21-10-04 06:40	-2	20.650114	25.620895	21.596254
21-10-04 06:50	-2	35.904785	23.9	23.9
21-10-04 07:00	-1	33.107292	24.441849	23.17432
21-10-04 07:10	-1	17.664522	34.923103	17.994709
21-10-04 07:20	-1	23.825321	35.73714	23.9
21-10-04 07:30	-1	27.230183	28.303385	23.243887
21-10-04 07:40	-1	21.837706	21.850536	32.854195
21-10-04 07:50	-1	23.652966	21.798534	30.978354
21-10-04 08:00	-1	23.9	23.9	35.9
21-10-04 08:10	-1	19.622173	19.622173	29.836369
21-10-04 08:20	-1	23.9	23.9	23.95
21-10-04 08:30	-1	23.9	23.9	23.95
21-10-04 08:40	-1	23.9	23.9	24.817968
21-10-04 08:50	-1	21.948093	21.52786	24.065557
21-10-04 09:00	-1	16.914246	15.36521	21.137905
21-10-04 09:10	-1	19.81311	17.370436	18.91521
21-10-04 09:20	-1	19.217537	18.80484	19.521067
21-10-04 09:30	-1	23.95	23.9	23.9
21-10-04 09:40	-1	21.60876	22.936214	21.793676
21-10-04 09:50	-1	8.414397	22.843512	9.090612
21-10-04 10:00	-1	16.184963	18.707706	16.209606
21-10-04 10:10	-1	14.451082	16.124146	15.956961
21-10-04 10:20	-1	17.227604	12.906832	12.049225
21-10-04 10:30	-1	14.615654	18.729355	14.641164
21-10-04 10:40	-1	18.348347	22.164377	14.474978
21-10-04 10:50	-1	23.498348	19.030834	19.134691
21-10-04 11:00	-1	21.41445	21.284071	23.636301
21-10-04 11:10	-1	25.65907	23.816956	25.653421
21-10-04 11:20	-1	19.434408	19.348537	23.101988
21-10-04 11:30	-1	12.465982	8.762156	9.695828
21-10-04 11:40	-1	26.721008	12.0	12.0
21-10-04 11:50	-1	26.721008	12.0	12.0
21-10-04 12:00	-1	26.31705	13.700556	13.707655
21-10-04 12:10	-1	24.649546	17.701464	17.726171
21-10-04 12:20	-1	21.460499	16.975977	15.21633
21-10-04 12:30	-1	19.364386	21.242853	19.375729
21-10-04 12:40	-1	12.033252	23.2048	12.033252
21-10-04 12:50	-1	17.7654	20.889309	17.777409
21-10-04 13:00	-1	19.615797	24.509962	19.646421
21-10-04 13:10	-1	13.865822	21.14697	13.890933
21-10-04 13:20	-1	20.645779	15.2017765	23.69909
21-10-04 13:30	-1	26.09657	24.557817	26.167889
21-10-04 13:40	-1	20.256458	12.175608	12.16994
21-10-04 13:50	-1	15.7965975	13.036346	13.071088
21-10-04 14:00	-1	16.980589	17.266634	17.128216
21-10-04 14:10	-1	18.71834	13.99457	12.6159725
21-10-04 14:20	-1	12.019709	16.976168	12.019709
21-10-04 14:30	-1	17.748833	7.8006988	13.107076
21-10-04 14:40	-1	11.95	11.95	26.463211
21-10-04 14:50	-1	19.372997	15.9215145	18.31317
21-10-04 15:00	-1	17.900158	18.733265	17.598211
21-10-04 15:10	-1	18.992613	20.803564	23.098309
21-10-04 15:20	-1	29.243464	23.709766	22.157415
21-10-04 15:30	-1	23.95	23.9	23.9
21-10-04 15:40	-1	12.7216	12.71843	23.900772
21-10-04 15:50	-1	11.95	11.95	23.9
21-10-04 16:00	-1	14.025233	14.576945	22.770185
21-10-04 16:10	-1	20.400753	24.705835	20.435534
21-10-04 16:20	-1	12.0	26.421198	12.0
21-10-04 16:30	-1	12.010752	26.717667	12.010756
21-10-04 16:40	-1	12.006663	16.721165	12.024497
21-10-04 16:50	-1	20.937342	13.821315	13.782107
21-10-04 17:00	-1	24.006474	23.425121	23.391731
21-10-04 17:10	-1	24.970837	19.252335	19.226334
21-10-04 17:20	-1	18.941956	13.813075	13.18114
21-10-04 17:30	-1	16.377552	17.937382	15.632962
21-10-04 17:40	-1	12.219973	12.170729	12.174712
21-10-04 17:50	-1	14.59123	14.572365	18.11512
21-10-04 18:00	-1	13.736809	11.6891365	14.440964
21-10-04 18:10	-1	12.048178	20.287941	13.192284
21-10-04 18:20	-1	11.950091	11.954076	22.791407
21-10-04 18:30	-1	14.163458	18.77404	14.1894455
21-10-04 18:40	-1	15.819491	16.784704	18.9916
21-10-04 18:50	-1	12.487559	12.341576	16.147379
21-10-04 19:00	-1	21.11229	8.787135	13.351814
21-10-04 19:10	-1	15.967443	17.81365	17.169151
21-10-04 19:20	-1	18.833385	13.293022	14.385363
21-10-04 19:30	-1	12.964445	18.060465	14.813675
21-10-04 19:40	-1	12.0	12.0	20.679104
21-10-04 19:50	-1	30.89539	23.308725	23.057476
21-10-04 20:00	-1	23.651493	26.79975	23.597195
21-10-04 20:10	-1	20.172194	26.218084	22.26411
21-10-04 20:20	-1	23.916454	35.887955	23.916454
21-10-04 20:30	-1	21.364405	33.64071	21.364405
21-10-04 20:40	-1	13.717191	26.271036	18.920424
21-10-04 20:50	-1	24.303656	12.83017	18.659443
21-10-04 21:00	-1	31.85765	12.761125	13.191249
21-10-04 21:10	-1	14.985693	16.321901	16.033092
21-10-04 21:20	-1	11.283809	14.85067	14.731514
21-10-04 21:30	-1	20.388348	14.638346	18.37727
21-10-04 21:40	-1	26.169308	14.221199	14.221199
21-10-04 21:50	-1	37.531605	23.843594	23.843594
21-10-04 22:00	-1	35.412926	23.183092	23.183092
21-10-04 22:10	-1	19.407337	23.931461	15.386469
21-10-04 22:20	-1	36.252216	15.973352	15.635038
21-10-04 22:30	-1	14.473436	18.006458	14.876782
21-10-04 22:40	-1	15.406866	12.807268	14.4513035
21-10-04 22:50	-1	13.860313	26.875113	12.001567
21-10-04 23:00	-1	19.32716	22.497314	19.502762
21-10-04 23:10	-1	19.20257	25.179861	19.630005
21-10-04 23:20	-1	21.109356	23.891253	17.281672
21-10-04 23:30	-1	12.274764	11.770032	10.709985
21-10-04 23:40	-1	14.590868	16.756193	15.152362
21-10-04 23:50	-1	22.66271	15.913541	19.957754
21-10-05 00:00	-1	21.381823	15.101677	18.124168
21-10-05 00:10	-1	16.104818	16.520052	21.031736
21-10-05 00:20	-1	15.135202	14.193239	13.934733
21-10-05 00:30	-1	15.776136	21.222279	17.096104
21-10-05 00:40	-1	16.984573	16.762123	15.334445
21-10-05 00:50	-1	18.323942	20.480625	23.850933
21-10-05 01:00	-1	15.339132	15.767179	15.549322
21-10-05 01:10	-1	17.03249	15.842741	16.185188
21-10-05 01:20	-1	19.543888	19.092073	19.202534
21-10-05 01:30	-1	16.927513	18.400671	17.25056
21-10-05 01:40	-1	16.08401	15.521365	17.933193
21-10-05 01:50	-1	19.201994	17.146248	21.620594
21-10-05 02:00	-1	17.59932	24.377127	17.565935
21-10-05 02:10	-1	20.27352	23.442072	19.38339
21-10-05 02:20	-1	20.734337	25.576029	20.519224
21-10-05 02:30	-1	18.868916	22.251358	22.083342
21-10-05 02:40	-1	21.130192	30.265453	21.296173
21-10-05 02:50	-1	26.803625	26.603418	24.439812
21-10-05 03:00	-1	13.650476	23.83575	13.081499
21-10-05 03:10	-1	13.9874525	25.03788	13.515497
21-10-05 03:20	-1	19.289774	18.66931	14.589333
21-10-05 03:30	-1	15.099947	22.005215	15.079671
21-10-05 03:40	-1	15.869741	12.993411	18.892801
21-10-05 03:50	-1	19.53487	24.871393	20.689823
21-10-05 04:00	-1	21.57835	26.857183	25.092865
21-10-05 04:10	-1	16.15947	17.572895	17.988384
21-10-05 04:20	-1	16.045795	20.896236	14.285688
21-10-05 04:30	-1	22.675304	25.89779	22.240824
21-10-05 04:40	-1	12.402312	14.474335	12.69776
21-10-05 04:50	-1	15.544107	16.689182	15.863597
21-10-05 05:00	-1	20.329014	19.028608	22.381458
21-10-05 05:10	-1	20.943203	19.51969	18.77532
21-10-05 05:20	-1	14.40302	15.104906	23.788324
21-10-05 05:30	-1	12.6438265	13.2353115	13.150225
21-10-05 05:40	-1	17.430452	21.794224	16.564867
21-10-05 05:50	-1	17.445875	16.908495	21.938541
21-10-05 06:00	-1	19.72711	18.084906	19.583132
21-10-05 06:10	-1	17.102016	17.795809	16.16042
21-10-05 06:20	-1	9.683224	7.4122214	15.867106
21-10-05 06:30	-1	9.973599	10.848468	22.315401
21-10-05 06:40	-1	19.922188	21.781305	23.20013
21-10-05 06:50	-1	18.814669	18.913786	27.492218
21-10-05 07:00	0	14.688608	14.119926	25.874416
21-10-05 07:10	0	17.336262	14.561969	22.985586
21-10-05 07:20	0	26.648602	8.603482	9.375066
21-10-05 07:30	0	16.58791	13.44136	13.44136
21-10-05 07:40	0	15.465243	12.732059	18.731888
21-10-05 07:50	0	14.154495	12.659433	18.060513
21-10-05 08:00	0	22.880665	22.880665	34.200233
21-10-05 08:10	0	16.349827	16.349827	24.698553
21-10-05 08:20	0	13.065313	18.76515	17.1347
21-10-05 08:30	0	11.95	23.95	11.95
21-10-05 08:40	0	11.917735	23.95	11.917735
21-10-05 08:50	0	32.236454	15.777675	15.335192
21-10-05 09:00	0	16.454447	17.131548	17.897758
21-10-05 09:10	0	11.95	11.95	21.939419
21-10-05 09:20	0	13.825172	13.825172	18.725887
21-10-05 09:30	0	21.57132	24.721294	30.797302
21-10-05 09:40	0	17.470406	17.325207	20.691013
21-10-05 09:50	0	16.870977	16.957403	16.906168
21-10-05 10:00	0	11.951203	26.769527	11.951203
21-10-05 10:10	0	20.116434	20.124056	16.783674
21-10-05 10:20	0	20.130768	20.04372	22.264149
21-10-05 10:30	0	20.44838	22.676044	19.819782
21-10-05 10:40	0	16.695057	14.411337	18.700891
21-10-05 10:50	0	18.449612	15.867647	18.325481
21-10-05 11:00	0	17.585073	19.813877	16.477718
21-10-05 11:10	0	18.196346	16.371042	18.446163
21-10-05 11:20	0	18.412235	19.081833	19.8077
21-10-05 11:30	0	15.7380295	16.369616	21.389057
21-10-05 11:40	0	22.73795	18.999222	18.583813
21-10-05 11:50	0	25.990671	22.2261	22.813457
21-10-05 12:00	0	30.03605	18.159042	18.1604
21-10-05 12:10	0	23.459494	21.86402	23.925518
21-10-05 12:20	0	12.183037	11.928215	26.078274
21-10-05 12:30	0	18.47463	21.008015	17.853489
21-10-05 12:40	0	16.078487	14.639212	22.998997
21-10-05 12:50	0	20.334955	12.073017	23.899141
21-10-05 13:00	0	33.83507	11.95	11.95
21-10-05 13:10	0	23.592278	10.264669	7.187464
21-10-05 13:20	0	8.342543	11.95	9.575771
21-10-05 13:30	0	21.973356	27.95109	22.419804
21-10-05 13:40	0	17.905293	17.879948	19.242792
21-10-05 13:50	0	12.552277	12.538528	22.21743
21-10-05 14:00	0	23.9	29.58316	23.9
21-10-05 14:10	0	23.9	29.975271	23.9
21-10-05 14:20	0	23.830584	23.878248	23.87006
21-10-05 14:30	0	15.99618	19.59429	21.858433
21-10-05 14:40	0	11.95	11.95	25.825474
21-10-05 14:50	0	11.908934	11.909036	23.930721
21-10-05 15:00	0	22.496264	12.338984	15.2886915
21-10-05 15:10	0	12.237442	26.451721	12.020029
21-10-05 15:20	0	12.0	26.721008	12.0
21-10-05 15:30	0	12.801623	30.245773	12.807634
21-10-05 15:40	0	17.855291	17.855291	25.374294
21-10-05 15:50	0	22.322102	12.265686	19.91549
21-10-05 16:00	0	26.721008	12.0	12.0
21-10-05 16:10	0	19.24934	12.0	11.974709
21-10-05 16:20	0	14.016187	14.129825	14.0248
21-10-05 16:30	0	23.756716	23.607298	23.674988
21-10-05 16:40	0	23.9	23.9	23.95
21-10-05 16:50	0	15.170273	25.788502	15.337483
21-10-05 17:00	0	19.410593	15.988678	11.9982395
21-10-05 17:10	0	25.72427	12.0	12.0
21-10-05 17:20	0	12.899498	13.927687	12.041027
21-10-05 17:30	0	12.505848	23.988628	12.505848
21-10-05 17:40	0	13.660307	15.32625	13.668737
21-10-05 17:50	0	11.946996	12.0	12.016413
21-10-05 18:00	0	11.97793	11.97793	23.559711
21-10-05 18:10	0	17.06864	17.712189	20.77024
21-10-05 18:20	0	23.879818	27.445099	19.664217
21-10-05 18:30	0	19.959202	15.940801	12.418
21-10-05 18:40	0	17.322	16.293228	11.953235
21-10-05 18:50	0	11.89456	14.995766	21.846146
21-10-05 19:00	0	11.95	11.95	24.86147
21-10-05 19:10	0	16.92093	20.02331	20.895473
21-10-05 19:20	0	19.048079	18.879541	17.585007
21-10-05 19:30	0	15.767509	15.663561	15.843718
21-10-05 19:40	0	13.521265	11.753398	13.946524
21-10-05 19:50	0	19.809097	17.927101	16.238361
21-10-05 20:00	0	28.887665	23.812597	23.20963
21-10-05 20:10	0	19.783024	19.203978	19.444317
21-10-05 20:20	0	16.145382	13.885907	18.010319
21-10-05 20:30	0	16.82877	15.88109	23.797466
21-10-05 20:40	0	17.075806	18.006836	17.219257
21-10-05 20:50	0	14.457285	17.151546	12.903122
21-10-05 21:00	0	20.683243	23.840929	20.000803
21-10-05 21:10	0	18.575085	21.338778	18.493776
21-10-05 21:20	0	17.18002	26.184427	18.240597
21-10-05 21:30	0	19.518589	25.096142	19.052387
21-10-05 21:40	0	21.914808	21.72762	16.615238
21-10-05 21:50	0	21.235653	20.378555	18.668516
21-10-05 22:00	0	15.764499	20.154196	19.82562
21-10-05 22:10	0	12.089896	12.55966	26.638418
21-10-05 22:20	0	19.17487	23.766666	19.567768
21-10-05 22:30	0	22.729034	22.438986	30.870947
21-10-05 22:40	0	18.728918	17.505608	23.427677
21-10-05 22:50	0	15.564166	15.506697	21.693466
21-10-05 23:00	0	19.590948	18.117855	16.993122
21-10-05 23:10	0	26.730328	12.437773	12.437773
21-10-05 23:20	0	20.325193	23.106775	19.373951
21-10-05 23:30	0	20.69844	6.410308	6.0361366
21-10-05 23:40	0	11.483021	12.924271	16.133953
21-10-05 23:50	0	15.92236	16.646532	23.495981
21-10-06 00:00	0	17.091064	15.959849	15.335698
21-10-06 00:10	0	17.960627	15.24245	20.900343
21-10-06 00:20	0	13.699181	14.456444	15.710114
21-10-06 00:30	0	13.446355	15.327486	16.08581
21-10-06 00:40	0	13.6662445	17.247746	15.666186
21-10-06 00:50	0	18.152256	12.988072	13.672941
21-10-06 01:00	0	15.448626	16.979145	17.631712
21-10-06 01:10	0	17.032677	14.76177	16.553661
21-10-06 01:20	0	17.600058	15.785223	19.231594
21-10-06 01:30	0	17.574202	14.626498	15.050725
21-10-06 01:40	0	19.627153	15.738739	18.026165
21-10-06 01:50	0	11.270413	16.45354	14.146998
21-10-06 02:00	0	17.266163	17.18161	18.259108
21-10-06 02:10	0	17.407389	16.574133	18.280249
21-10-06 02:20	0	17.02457	17.279234	19.889439
21-10-06 02:30	0	17.212315	17.707851	16.584154
21-10-06 02:40	0	21.432487	18.554848	19.614017
21-10-06 02:50	0	17.897198	16.31088	21.399578
21-10-06 03:00	0	21.761738	19.66134	20.444567
21-10-06 03:10	0	16.807192	19.158688	16.572933
21-10-06 03:20	0	16.75425	16.106121	21.492952
21-10-06 03:30	0	15.977605	17.740675	15.302663
21-10-06 03:40	0	20.406452	22.635637	20.285892
21-10-06 03:50	0	24.38808	32.72649	26.867432
21-10-06 04:00	0	15.36575	22.282269	15.375407
21-10-06 04:10	0	16.751074	22.568224	18.357563
21-10-06 04:20	0	16.325418	26.790249	17.15778
21-10-06 04:30	0	19.78886	25.416271	27.688374
21-10-06 04:40	0	15.335764	33.572533	15.335764
21-10-06 04:50	0	31.260227	16.027912	15.296196
21-10-06 05:00	0	28.572134	20.438679	18.851748
21-10-06 05:10	0	15.932757	31.261139	13.696421
21-10-06 05:20	0	18.82388	19.874222	19.508312
21-10-06 05:30	0	20.928732	17.90268	17.313913
21-10-06 05:40	0	26.853062	21.616966	21.037441
21-10-06 05:50	0	28.281225	17.576344	17.753841
21-10-06 06:00	0	28.226303	16.0471	15.406937
21-10-06 06:10	0	22.675001	16.417131	17.612553
21-10-06 06:20	0	14.629704	16.959293	17.603947
21-10-06 06:30	0	17.165115	17.591679	14.544634
21-10-06 06:40	0	20.608774	22.970667	21.932207
21-10-06 06:50	0	21.632656	21.70525	22.088604
21-10-06 07:00	1	20.349201	15.474533	21.158125
21-10-06 07:10	1	27.660007	28.538204	20.057392
21-10-06 07:20	1	24.661545	32.67151	23.914454
21-10-06 07:30	1	23.595524	23.89347	23.050434
21-10-06 07:40	1	19.146198	13.420184	17.267344
21-10-06 07:50	1	12.711876	12.719405	23.85738
21-10-06 08:00	1	11.95	11.95	23.9
21-10-06 08:10	1	18.124842	22.622683	21.58705
21-10-06 08:20	1	20.791378	12.797939	12.797939
21-10-06 08:30	1	26.718527	25.534443	21.829693
21-10-06 08:40	1	26.721008	33.83507	26.721008
21-10-06 08:50	1	30.551636	25.316402	24.316792
21-10-06 09:00	1	26.721008	17.001316	17.0014
21-10-06 09:10	1	25.20941	20.635166	22.665493
21-10-06 09:20	1	11.44779	23.347378	10.988077
21-10-06 09:30	1	13.541002	13.877467	21.604406
21-10-06 09:40	1	22.474447	11.748757	13.745821
21-10-06 09:50	1	17.97518	8.395044	7.80383
21-10-06 10:00	1	16.2811	14.504987	14.200984
21-10-06 10:10	1	16.732487	14.455557	14.554547
21-10-06 10:20	1	11.294599	17.17209	14.252951
21-10-06 10:30	1	18.676882	18.13744	18.419535
21-10-06 10:40	1	14.805545	15.65994	16.463017
21-10-06 10:50	1	21.84099	15.939435	17.980297
21-10-06 11:00	1	16.619455	22.23624	14.493222
21-10-06 11:10	1	17.283367	21.396786	24.450352
21-10-06 11:20	1	12.345575	12.778231	22.168507
21-10-06 11:30	1	11.95	11.95	23.95
21-10-06 11:40	1	22.029451	24.58621	23.522057
21-10-06 11:50	1	19.39009	23.398632	19.460093
21-10-06 12:00	1	11.95	11.95	22.4268
21-10-06 12:10	1	16.684958	17.2068	20.401705
21-10-06 12:20	1	9.200371	20.668919	9.210949
21-10-06 12:30	1	11.995202	25.526571	11.995202
21-10-06 12:40	1	12.032171	24.832554	12.032265
21-10-06 12:50	1	12.0	26.721008	12.0
21-10-06 13:00	1	12.0	26.721008	12.0
21-10-06 13:10	1	12.0	19.482307	12.0
21-10-06 13:20	1	12.0	16.899853	12.0
21-10-06 13:30	1	12.0	25.422983	12.0
21-10-06 13:40	1	11.392262	25.29544	11.392262
21-10-06 13:50	1	8.149764	10.691138	21.312023
21-10-06 14:00	1	15.467685	14.67881	23.533154
21-10-06 14:10	1	17.880001	17.880001	25.294048
21-10-06 14:20	1	12.937647	15.038435	15.6734495
21-10-06 14:30	1	14.381864	20.135048	14.835106
21-10-06 14:40	1	11.409746	23.029514	11.409746
21-10-06 14:50	1	14.757297	21.3555	16.903263
21-10-06 15:00	1	16.117287	15.609782	19.57406
21-10-06 15:10	1	12.462465	13.099173	19.364326
21-10-06 15:20	1	9.065037	11.645239	11.917761
21-10-06 15:30	1	11.660138	18.54578	12.0
21-10-06 15:40	1	12.484581	14.425176	12.582308
21-10-06 15:50	1	23.9	20.992374	20.954782
21-10-06 16:00	1	22.571566	17.670155	19.586391
21-10-06 16:10	1	19.73566	19.75415	24.649212
21-10-06 16:20	1	21.995937	23.916454	22.037891
21-10-06 16:30	1	12.0	26.557766	12.0
21-10-06 16:40	1	8.071409	9.591258	12.0
21-10-06 16:50	1	1.3830135	1.3830135	12.0
21-10-06 17:00	1	9.121492	6.9271507	12.0
21-10-06 17:10	1	12.9386215	12.987193	13.5230055
21-10-06 17:20	1	14.871576	14.871867	25.544529
21-10-06 17:30	1	9.6907215	11.653689	12.195921
21-10-06 17:40	1	12.0	12.0	16.899853
21-10-06 17:50	1	11.95263	12.841377	11.9246855
21-10-06 18:00	1	16.016361	14.226535	14.022562
21-10-06 18:10	1	23.95	23.61081	23.61081
21-10-06 18:20	1	23.95	23.9	23.9
21-10-06 18:30	1	18.267689	18.84862	18.245266
21-10-06 18:40	1	11.95	17.994709	11.950671
21-10-06 18:50	1	13.677576	14.3930235	11.903395
21-10-06 19:00	1	13.59888	17.087831	13.412407
21-10-06 19:10	1	12.875577	15.3755665	12.8918
21-10-06 19:20	1	30.839863	25.322514	24.725422
21-10-06 19:30	1	19.152912	18.322323	19.363451
21-10-06 19:40	1	17.680279	15.388517	13.297391
21-10-06 19:50	1	12.708301	10.30941	7.0105653
21-10-06 20:00	1	17.471205	12.8650255	14.819959
21-10-06 20:10	1	16.714365	17.190025	24.480255
21-10-06 20:20	1	21.430492	23.187153	24.971
21-10-06 20:30	1	24.781815	26.435593	24.386333
21-10-06 20:40	1	21.4988	19.166521	17.283092
21-10-06 20:50	1	13.532277	13.532277	24.211985
21-10-06 21:00	1	not_recorded	not_recorded	not_recorded
21-10-06 21:10	1	not_recorded	not_recorded	not_recorded
21-10-06 21:20	1	not_recorded	not_recorded	not_recorded
21-10-06 21:30	1	not_recorded	not_recorded	not_recorded
21-10-06 21:40	1	not_recorded	not_recorded	not_recorded
21-10-06 21:50	1	not_recorded	not_recorded	not_recorded
21-10-06 22:00	1	not_recorded	not_recorded	not_recorded
21-10-06 22:10	1	not_recorded	not_recorded	not_recorded
21-10-06 22:20	1	not_recorded	not_recorded	not_recorded
21-10-06 22:30	1	not_recorded	not_recorded	not_recorded
21-10-06 22:40	1	not_recorded	not_recorded	not_recorded
21-10-06 22:50	1	not_recorded	not_recorded	not_recorded
21-10-06 23:00	1	not_recorded	not_recorded	not_recorded
21-10-06 23:10	1	not_recorded	not_recorded	not_recorded
21-10-06 23:20	1	not_recorded	not_recorded	not_recorded
21-10-06 23:30	1	not_recorded	not_recorded	not_recorded
21-10-06 23:40	1	not_recorded	not_recorded	not_recorded
21-10-06 23:50	1	not_recorded	not_recorded	not_recorded
21-10-07 00:00	1	not_recorded	not_recorded	not_recorded
21-10-07 00:10	1	not_recorded	not_recorded	not_recorded
21-10-07 00:20	1	not_recorded	not_recorded	not_recorded
21-10-07 00:30	1	not_recorded	not_recorded	not_recorded
21-10-07 00:40	1	not_recorded	not_recorded	not_recorded
21-10-07 00:50	1	not_recorded	not_recorded	not_recorded
21-10-07 01:00	1	not_recorded	not_recorded	not_recorded
21-10-07 01:10	1	not_recorded	not_recorded	not_recorded
21-10-07 01:20	1	not_recorded	not_recorded	not_recorded
21-10-07 01:30	1	not_recorded	not_recorded	not_recorded
21-10-07 01:40	1	not_recorded	not_recorded	not_recorded
21-10-07 01:50	1	not_recorded	not_recorded	not_recorded
21-10-07 02:00	1	not_recorded	not_recorded	not_recorded
21-10-07 02:10	1	not_recorded	not_recorded	not_recorded
21-10-07 02:20	1	not_recorded	not_recorded	not_recorded
21-10-07 02:30	1	not_recorded	not_recorded	not_recorded
21-10-07 02:40	1	not_recorded	not_recorded	not_recorded
21-10-07 02:50	1	not_recorded	not_recorded	not_recorded
21-10-07 03:00	1	not_recorded	not_recorded	not_recorded
21-10-07 03:10	1	not_recorded	not_recorded	not_recorded
21-10-07 03:20	1	not_recorded	not_recorded	not_recorded
21-10-07 03:30	1	not_recorded	not_recorded	not_recorded
21-10-07 03:40	1	not_recorded	not_recorded	not_recorded
21-10-07 03:50	1	not_recorded	not_recorded	not_recorded
21-10-07 04:00	1	not_recorded	not_recorded	not_recorded
21-10-07 04:10	1	not_recorded	not_recorded	not_recorded
21-10-07 04:20	1	not_recorded	not_recorded	not_recorded
21-10-07 04:30	1	not_recorded	not_recorded	not_recorded
21-10-07 04:40	1	not_recorded	not_recorded	not_recorded
21-10-07 04:50	1	not_recorded	not_recorded	not_recorded
21-10-07 05:00	1	not_recorded	not_recorded	not_recorded
21-10-07 05:10	1	not_recorded	not_recorded	not_recorded
21-10-07 05:20	1	not_recorded	not_recorded	not_recorded
21-10-07 05:30	1	not_recorded	not_recorded	not_recorded
21-10-07 05:40	1	not_recorded	not_recorded	not_recorded
21-10-07 05:50	1	not_recorded	not_recorded	not_recorded
21-10-07 06:00	1	not_recorded	not_recorded	not_recorded
21-10-07 06:10	1	not_recorded	not_recorded	not_recorded
21-10-07 06:20	1	not_recorded	not_recorded	not_recorded
21-10-07 06:30	1	not_recorded	not_recorded	not_recorded
21-10-07 06:40	1	not_recorded	not_recorded	not_recorded
21-10-07 06:50	1	not_recorded	not_recorded	not_recorded
