# Supplementary material for: Rodent home cage monitoring for preclinical safety pharmacology assessment: results of a multi-company validation evaluating nonclinical and clinical data from three compounds
Source: Front Toxicol. 2025 Nov 5;7:1655330. doi: 10.3389/ftox.2025.1655330 (PMC12626872; doi:10.3389/ftox.2025.1655330)
Supplement: Supplementary file 1 [file DataSheet1.zip › AZ/AZ_Separation_8.5_Cage-2.csv]

timestamp	day_index	985141003627881	985141003627882	985141003627883
21-10-11 07:00	-4	not_recorded	not_recorded	not_recorded
21-10-11 07:10	-4	not_recorded	not_recorded	not_recorded
21-10-11 07:20	-4	not_recorded	not_recorded	not_recorded
21-10-11 07:30	-4	not_recorded	not_recorded	not_recorded
21-10-11 07:40	-4	not_recorded	not_recorded	not_recorded
21-10-11 07:50	-4	not_recorded	not_recorded	not_recorded
21-10-11 08:00	-4	not_recorded	not_recorded	not_recorded
21-10-11 08:10	-4	not_recorded	not_recorded	not_recorded
21-10-11 08:20	-4	not_recorded	not_recorded	not_recorded
21-10-11 08:30	-4	not_recorded	not_recorded	not_recorded
21-10-11 08:40	-4	not_recorded	not_recorded	not_recorded
21-10-11 08:50	-4	not_recorded	not_recorded	not_recorded
21-10-11 09:00	-4	not_recorded	not_recorded	not_recorded
21-10-11 09:10	-4	not_recorded	not_recorded	not_recorded
21-10-11 09:20	-4	not_recorded	not_recorded	not_recorded
21-10-11 09:30	-4	not_recorded	not_recorded	not_recorded
21-10-11 09:40	-4	not_recorded	not_recorded	not_recorded
21-10-11 09:50	-4	not_recorded	not_recorded	not_recorded
21-10-11 10:00	-4	not_recorded	not_recorded	not_recorded
21-10-11 10:10	-4	not_recorded	not_recorded	not_recorded
21-10-11 10:20	-4	not_recorded	not_recorded	not_recorded
21-10-11 10:30	-4	15.910206	18.539906	13.784199
21-10-11 10:40	-4	15.195772	16.705719	16.252735
21-10-11 10:50	-4	17.235477	19.165012	16.950687
21-10-11 11:00	-4	15.7517395	17.284199	18.456427
21-10-11 11:10	-4	15.243085	19.109673	16.129866
21-10-11 11:20	-4	16.482325	15.965891	19.482702
21-10-11 11:30	-4	11.9258175	15.125944	18.684692
21-10-11 11:40	-4	16.693766	20.244137	17.575893
21-10-11 11:50	-4	22.475962	16.098818	16.05814
21-10-11 12:00	-4	13.065491	17.066542	14.083018
21-10-11 12:10	-4	14.73348	15.662999	17.206242
21-10-11 12:20	-4	14.761534	14.746387	18.886534
21-10-11 12:30	-4	14.55574	11.403186	14.336345
21-10-11 12:40	-4	20.760664	16.832611	17.139248
21-10-11 12:50	-4	23.900112	11.95	11.95
21-10-11 13:00	-4	23.088993	12.283476	11.953995
21-10-11 13:10	-4	14.757452	18.315166	12.857262
21-10-11 13:20	-4	23.9	35.9	23.9
21-10-11 13:30	-4	23.631903	13.060881	12.539699
21-10-11 13:40	-4	23.9	11.95	11.95
21-10-11 13:50	-4	22.696878	20.054508	20.02721
21-10-11 14:00	-4	18.335703	23.269293	18.798174
21-10-11 14:10	-4	14.625165	16.14888	12.144445
21-10-11 14:20	-4	22.738714	16.293833	16.329245
21-10-11 14:30	-4	16.694317	13.790344	16.555525
21-10-11 14:40	-4	15.179365	12.965559	18.052717
21-10-11 14:50	-4	13.467947	13.419729	13.391337
21-10-11 15:00	-4	17.949396	15.844098	15.532208
21-10-11 15:10	-4	17.4922	21.593422	18.689308
21-10-11 15:20	-4	23.069077	11.95	11.95
21-10-11 15:30	-4	21.230625	32.32208	20.950277
21-10-11 15:40	-4	23.9	35.9	23.9
21-10-11 15:50	-4	19.519268	26.788218	23.7431
21-10-11 16:00	-4	11.99338	17.497143	16.12616
21-10-11 16:10	-4	11.95	19.4853	11.95
21-10-11 16:20	-4	23.628479	23.900293	23.677347
21-10-11 16:30	-4	13.978378	19.837427	13.373573
21-10-11 16:40	-4	15.551889	15.551889	15.589554
21-10-11 16:50	-4	18.429853	18.424541	18.575489
21-10-11 17:00	-4	23.9	23.9	23.95
21-10-11 17:10	-4	23.9	23.9	23.95
21-10-11 17:20	-4	23.253214	14.616229	15.351717
21-10-11 17:30	-4	11.947004	11.947004	21.068974
21-10-11 17:40	-4	13.596268	13.622708	14.07565
21-10-11 17:50	-4	12.053965	11.963758	16.300867
21-10-11 18:00	-4	12.357934	13.6028	15.546326
21-10-11 18:10	-4	13.533243	21.71029	13.681925
21-10-11 18:20	-4	20.69539	27.648106	20.779575
21-10-11 18:30	-4	20.440725	21.782017	19.258406
21-10-11 18:40	-4	16.149403	16.863789	9.830137
21-10-11 18:50	-4	24.57954	11.958073	11.997136
21-10-11 19:00	-4	24.722881	22.227152	20.240953
21-10-11 19:10	-4	13.189827	12.795877	15.314308
21-10-11 19:20	-4	10.977032	12.570944	14.139519
21-10-11 19:30	-4	13.438675	12.82	22.183306
21-10-11 19:40	-4	15.429051	13.707753	26.429901
21-10-11 19:50	-4	20.076431	21.65572	24.386879
21-10-11 20:00	-4	18.531696	18.25337	21.235575
21-10-11 20:10	-4	16.902676	16.13087	13.595743
21-10-11 20:20	-4	21.663479	21.388565	25.501366
21-10-11 20:30	-4	25.985193	32.587715	25.143353
21-10-11 20:40	-4	33.83507	26.721008	26.721008
21-10-11 20:50	-4	24.649147	35.208385	24.11687
21-10-11 21:00	-4	23.9	35.9	23.9
21-10-11 21:10	-4	23.9	35.9	23.9
21-10-11 21:20	-4	27.393284	24.700686	25.099833
21-10-11 21:30	-4	21.774424	30.038925	22.514603
21-10-11 21:40	-4	23.67783	27.189754	24.333683
21-10-11 21:50	-4	21.709986	23.95	21.76284
21-10-11 22:00	-4	23.030178	24.77733	23.473997
21-10-11 22:10	-4	15.696821	26.663815	16.522333
21-10-11 22:20	-4	15.04763	22.046837	17.52866
21-10-11 22:30	-4	17.77005	26.647135	17.619574
21-10-11 22:40	-4	23.260479	33.589386	23.142859
21-10-11 22:50	-4	22.718176	27.08215	19.882175
21-10-11 23:00	-4	21.619638	16.68623	14.509407
21-10-11 23:10	-4	22.346195	28.005688	19.479797
21-10-11 23:20	-4	28.041157	22.36111	18.930393
21-10-11 23:30	-4	18.19761	20.945004	15.278318
21-10-11 23:40	-4	13.650507	19.983265	15.9848175
21-10-11 23:50	-4	14.144694	15.581301	15.953975
21-10-12 00:00	-4	16.041088	17.899824	18.189306
21-10-12 00:10	-4	18.862906	21.75407	17.054068
21-10-12 00:20	-4	16.69424	24.160648	15.864421
21-10-12 00:30	-4	16.692053	21.733309	15.793304
21-10-12 00:40	-4	21.363132	24.644114	18.765255
21-10-12 00:50	-4	18.99972	25.220652	18.203892
21-10-12 01:00	-4	21.439577	26.497742	24.092941
21-10-12 01:10	-4	25.697702	30.461405	26.387238
21-10-12 01:20	-4	17.183931	20.644552	21.41385
21-10-12 01:30	-4	15.889737	13.388654	16.534351
21-10-12 01:40	-4	18.46136	13.031107	13.928511
21-10-12 01:50	-4	17.141705	26.416489	16.76156
21-10-12 02:00	-4	21.136503	13.209529	13.726004
21-10-12 02:10	-4	15.858976	23.116772	16.01021
21-10-12 02:20	-4	19.916042	19.701735	18.023342
21-10-12 02:30	-4	20.407156	21.819294	22.034985
21-10-12 02:40	-4	16.442598	22.534817	15.915469
21-10-12 02:50	-4	20.62178	14.937655	22.60243
21-10-12 03:00	-4	20.641241	25.49223	20.790417
21-10-12 03:10	-4	13.720198	21.087107	17.112705
21-10-12 03:20	-4	22.235687	16.691006	19.330486
21-10-12 03:30	-4	20.668285	19.8374	21.526001
21-10-12 03:40	-4	16.544552	15.726239	14.857371
21-10-12 03:50	-4	17.073488	17.506216	17.422054
21-10-12 04:00	-4	16.717108	18.15895	19.580952
21-10-12 04:10	-4	18.117619	22.704466	23.480572
21-10-12 04:20	-4	18.326654	22.444687	18.633047
21-10-12 04:30	-4	19.978718	17.451012	14.4661455
21-10-12 04:40	-4	19.513834	13.252599	12.935198
21-10-12 04:50	-4	20.625635	19.903873	20.439457
21-10-12 05:00	-4	15.087387	18.68438	16.569056
21-10-12 05:10	-4	15.374144	18.704327	15.938208
21-10-12 05:20	-4	24.53563	14.585108	14.91653
21-10-12 05:30	-4	29.064495	21.325653	24.438864
21-10-12 05:40	-4	17.020052	16.609064	29.363567
21-10-12 05:50	-4	19.050367	24.266825	24.269136
21-10-12 06:00	-4	29.283606	22.770859	21.741238
21-10-12 06:10	-4	20.094316	21.664808	28.078934
21-10-12 06:20	-4	18.016739	21.100216	25.69479
21-10-12 06:30	-4	16.682962	16.848415	23.799034
21-10-12 06:40	-4	15.895198	20.089285	23.70137
21-10-12 06:50	-4	18.757793	24.732111	22.681908
21-10-12 07:00	-3	17.211355	27.346584	20.618397
21-10-12 07:10	-3	17.612558	27.116617	18.967436
21-10-12 07:20	-3	16.400757	22.52195	18.915699
21-10-12 07:30	-3	15.844014	20.538235	17.60462
21-10-12 07:40	-3	19.300627	21.46988	15.3686695
21-10-12 07:50	-3	23.09889	13.520375	13.520375
21-10-12 08:00	-3	32.078648	20.398876	20.363882
21-10-12 08:10	-3	25.105572	19.203234	21.76046
21-10-12 08:20	-3	9.689459	9.689459	23.241978
21-10-12 08:30	-3	11.946704	11.946704	23.560425
21-10-12 08:40	-3	14.314768	12.237709	18.255564
21-10-12 08:50	-3	17.32439	12.201268	11.586538
21-10-12 09:00	-3	14.041155	13.386324	15.158991
21-10-12 09:10	-3	13.904503	16.567778	14.661751
21-10-12 09:20	-3	22.411003	16.93284	17.380873
21-10-12 09:30	-3	18.391815	17.926142	18.59615
21-10-12 09:40	-3	16.497341	12.2670965	19.495558
21-10-12 09:50	-3	13.122988	12.770059	33.284805
21-10-12 10:00	-3	20.8136	20.8136	28.5798
21-10-12 10:10	-3	15.444382	15.44887	24.672499
21-10-12 10:20	-3	12.659594	14.228732	21.018908
21-10-12 10:30	-3	12.49618	23.353521	12.020677
21-10-12 10:40	-3	30.573914	14.401715	15.260878
21-10-12 10:50	-3	22.445831	18.843779	15.715014
21-10-12 11:00	-3	20.999523	29.008951	20.996986
21-10-12 11:10	-3	19.2942	25.738857	17.919903
21-10-12 11:20	-3	17.75114	23.997055	18.062454
21-10-12 11:30	-3	18.326853	24.71938	21.409475
21-10-12 11:40	-3	18.244482	16.456873	14.796675
21-10-12 11:50	-3	17.563496	13.110304	13.238569
21-10-12 12:00	-3	22.369219	22.227943	27.874964
21-10-12 12:10	-3	20.543352	12.338998	12.399996
21-10-12 12:20	-3	13.223946	18.805424	17.113335
21-10-12 12:30	-3	23.988657	13.704401	12.172266
21-10-12 12:40	-3	23.998913	10.990742	9.937861
21-10-12 12:50	-3	12.905741	18.753815	12.902502
21-10-12 13:00	-3	11.744061	16.899853	11.744061
21-10-12 13:10	-3	13.561033	16.899853	13.574396
21-10-12 13:20	-3	20.40377	19.426905	19.473576
21-10-12 13:30	-3	16.698177	21.690538	16.638208
21-10-12 13:40	-3	12.524457	14.1056385	17.197079
21-10-12 13:50	-3	15.223399	16.684807	14.551064
21-10-12 14:00	-3	15.271734	12.704467	16.063272
21-10-12 14:10	-3	15.644165	34.176254	15.644165
21-10-12 14:20	-3	16.899853	21.085663	14.758969
21-10-12 14:30	-3	16.899853	11.95	11.95
21-10-12 14:40	-3	16.899853	24.076408	15.138577
21-10-12 14:50	-3	16.90234	33.982136	16.90017
21-10-12 15:00	-3	18.405817	32.442932	16.469816
21-10-12 15:10	-3	19.205029	27.144354	19.700468
21-10-12 15:20	-3	24.433641	33.907387	23.998417
21-10-12 15:30	-3	25.95082	27.177298	23.914005
21-10-12 15:40	-3	26.898663	18.300413	18.300413
21-10-12 15:50	-3	20.994457	15.058283	15.078868
21-10-12 16:00	-3	23.785229	12.070465	12.070465
21-10-12 16:10	-3	19.531105	16.310978	11.965902
21-10-12 16:20	-3	19.535213	23.129852	26.100803
21-10-12 16:30	-3	14.585446	14.585446	32.05047
21-10-12 16:40	-3	19.795977	12.672896	18.213753
21-10-12 16:50	-3	20.0896	11.649189	11.64839
21-10-12 17:00	-3	13.199549	21.43541	12.59856
21-10-12 17:10	-3	22.376234	23.9	17.168198
21-10-12 17:20	-3	11.95	23.9	11.95
21-10-12 17:30	-3	14.040436	16.411165	15.590517
21-10-12 17:40	-3	12.512642	15.086653	15.176666
21-10-12 17:50	-3	24.88452	26.295013	23.933376
21-10-12 18:00	-3	14.248105	22.516373	16.409382
21-10-12 18:10	-3	7.287694	19.059584	4.4828644
21-10-12 18:20	-3	23.972754	24.429478	19.458357
21-10-12 18:30	-3	24.792439	32.117027	23.916773
21-10-12 18:40	-3	18.080326	35.80258	17.834074
21-10-12 18:50	-3	21.639458	24.654186	21.639458
21-10-12 19:00	-3	14.386165	14.133436	16.440384
21-10-12 19:10	-3	16.48639	16.899853	18.194757
21-10-12 19:20	-3	17.415592	17.415592	29.014011
21-10-12 19:30	-3	21.54119	21.478867	33.029427
21-10-12 19:40	-3	26.817768	12.208164	11.1783085
21-10-12 19:50	-3	34.159595	15.614698	15.3730755
21-10-12 20:00	-3	16.407188	31.28455	15.898044
21-10-12 20:10	-3	33.060524	13.781957	13.932645
21-10-12 20:20	-3	30.72554	24.659168	24.814121
21-10-12 20:30	-3	23.68409	23.680822	21.39803
21-10-12 20:40	-3	19.004337	20.922047	16.894583
21-10-12 20:50	-3	10.807737	22.372356	9.27457
21-10-12 21:00	-3	17.19391	27.560928	17.19391
21-10-12 21:10	-3	13.718694	13.737314	22.775484
21-10-12 21:20	-3	21.482386	18.711987	20.693396
21-10-12 21:30	-3	31.630747	5.2530375	5.2530375
21-10-12 21:40	-3	15.465036	22.585209	14.17156
21-10-12 21:50	-3	12.129023	26.62971	12.129023
21-10-12 22:00	-3	17.167696	24.912045	17.003963
21-10-12 22:10	-3	20.89109	22.30305	19.15197
21-10-12 22:20	-3	16.520552	18.013844	15.601102
21-10-12 22:30	-3	14.521246	20.672222	18.06516
21-10-12 22:40	-3	19.316914	26.70694	20.216251
21-10-12 22:50	-3	25.627634	19.208471	22.59681
21-10-12 23:00	-3	16.00721	15.881378	19.62153
21-10-12 23:10	-3	19.7108	30.106272	20.13947
21-10-12 23:20	-3	25.198528	20.532093	17.94801
21-10-12 23:30	-3	19.034641	24.529501	22.184942
21-10-12 23:40	-3	18.84072	18.716171	17.15348
21-10-12 23:50	-3	19.112446	9.766198	11.5215845
21-10-13 00:00	-3	17.888208	18.234539	27.695103
21-10-13 00:10	-3	21.032907	25.855885	20.467947
21-10-13 00:20	-3	21.660383	15.791341	17.106037
21-10-13 00:30	-3	19.729753	20.862768	19.024622
21-10-13 00:40	-3	18.286516	19.935045	23.437244
21-10-13 00:50	-3	24.779362	24.796753	23.982004
21-10-13 01:00	-3	18.025509	18.106379	17.339636
21-10-13 01:10	-3	15.785022	22.493832	20.917562
21-10-13 01:20	-3	15.375812	16.241962	19.253359
21-10-13 01:30	-3	17.522598	14.545728	17.30994
21-10-13 01:40	-3	26.17686	22.062012	24.23032
21-10-13 01:50	-3	18.385046	19.101044	19.562077
21-10-13 02:00	-3	23.888699	23.811483	26.606464
21-10-13 02:10	-3	24.793676	23.152973	23.969719
21-10-13 02:20	-3	23.952738	21.210173	22.491611
21-10-13 02:30	-3	12.8064785	15.293772	14.646031
21-10-13 02:40	-3	15.89617	17.013554	16.575562
21-10-13 02:50	-3	14.471689	16.152477	13.396029
21-10-13 03:00	-3	13.605229	15.009341	17.402365
21-10-13 03:10	-3	18.77738	15.600774	17.014505
21-10-13 03:20	-3	19.705921	26.799168	19.711107
21-10-13 03:30	-3	17.395575	20.90097	21.179804
21-10-13 03:40	-3	22.801792	19.831379	18.771069
21-10-13 03:50	-3	19.160189	21.144924	15.843822
21-10-13 04:00	-3	19.820276	13.300372	17.083988
21-10-13 04:10	-3	11.905663	15.172719	14.066713
21-10-13 04:20	-3	10.173861	17.987114	15.058817
21-10-13 04:30	-3	16.217052	12.626799	15.6145
21-10-13 04:40	-3	20.343721	17.501976	20.45199
21-10-13 04:50	-3	23.383535	18.904516	20.661112
21-10-13 05:00	-3	18.518888	18.416483	17.614885
21-10-13 05:10	-3	16.933832	16.399601	14.167219
21-10-13 05:20	-3	18.608051	19.628143	19.469086
21-10-13 05:30	-3	21.215384	24.637877	24.404362
21-10-13 05:40	-3	16.662285	16.227161	23.481173
21-10-13 05:50	-3	31.369457	21.639458	23.9
21-10-13 06:00	-3	35.371773	23.9	23.734936
21-10-13 06:10	-3	34.576195	24.117886	25.16431
21-10-13 06:20	-3	18.075924	18.747936	15.3879795
21-10-13 06:30	-3	16.848055	15.227362	16.383549
21-10-13 06:40	-3	17.394173	13.631117	16.66667
21-10-13 06:50	-3	23.418383	29.800114	21.077549
21-10-13 07:00	-2	21.79397	27.764767	20.241796
21-10-13 07:10	-2	11.95	27.635052	11.95
21-10-13 07:20	-2	11.95	11.95	11.95
21-10-13 07:30	-2	13.480791	12.333085	12.617496
21-10-13 07:40	-2	28.690699	14.024733	14.124843
21-10-13 07:50	-2	33.721355	17.855238	17.855238
21-10-13 08:00	-2	35.692295	23.87849	23.87849
21-10-13 08:10	-2	33.225777	26.26553	26.286158
21-10-13 08:20	-2	35.509388	24.433641	24.433641
21-10-13 08:30	-2	35.9	23.9	23.9
21-10-13 08:40	-2	35.9	23.9	23.9
21-10-13 08:50	-2	35.9	23.9	23.9
21-10-13 09:00	-2	32.214104	24.503971	24.204983
21-10-13 09:10	-2	21.490463	21.60114	25.705456
21-10-13 09:20	-2	14.219999	14.219782	24.420551
21-10-13 09:30	-2	11.857828	11.924072	19.765703
21-10-13 09:40	-2	13.023313	11.14734	14.181608
21-10-13 09:50	-2	12.895111	18.481394	15.7582035
21-10-13 10:00	-2	19.04063	17.549839	17.200647
21-10-13 10:10	-2	19.445171	18.566246	15.912912
21-10-13 10:20	-2	21.175817	20.179111	20.307573
21-10-13 10:30	-2	19.325039	22.393873	16.720903
21-10-13 10:40	-2	23.679836	21.78195	21.9679
21-10-13 10:50	-2	14.687869	18.922873	20.544352
21-10-13 11:00	-2	19.950907	16.583267	19.249508
21-10-13 11:10	-2	23.714056	18.848743	18.936705
21-10-13 11:20	-2	18.55673	15.498571	12.93807
21-10-13 11:30	-2	24.205692	11.519565	11.461176
21-10-13 11:40	-2	19.783207	27.181103	19.267397
21-10-13 11:50	-2	24.785616	13.504112	13.687307
21-10-13 12:00	-2	18.831276	11.298117	14.2611065
21-10-13 12:10	-2	22.762272	24.96371	24.51172
21-10-13 12:20	-2	23.95	23.667048	26.324589
21-10-13 12:30	-2	33.50564	23.394033	23.394033
21-10-13 12:40	-2	35.892128	23.911827	23.911827
21-10-13 12:50	-2	26.195354	23.92186	23.92186
21-10-13 13:00	-2	15.98036	16.25203	15.951141
21-10-13 13:10	-2	11.95	11.95	11.95
21-10-13 13:20	-2	6.059845	8.019524	11.95
21-10-13 13:30	-2	8.270719	8.272912	11.946253
21-10-13 13:40	-2	17.148428	21.452929	16.047512
21-10-13 13:50	-2	12.921239	12.814047	12.814047
21-10-13 14:00	-2	18.089077	18.921644	19.266186
21-10-13 14:10	-2	19.509758	26.191296	20.973988
21-10-13 14:20	-2	18.866669	28.740305	18.978954
21-10-13 14:30	-2	22.64293	32.375957	23.587914
21-10-13 14:40	-2	11.939543	23.861513	11.9605255
21-10-13 14:50	-2	17.256832	20.801418	15.826197
21-10-13 15:00	-2	23.95	23.95	26.721008
21-10-13 15:10	-2	30.129742	22.063847	23.614214
21-10-13 15:20	-2	12.539748	14.983599	20.56035
21-10-13 15:30	-2	12.393572	22.820118	11.956072
21-10-13 15:40	-2	11.95	23.9	11.95
21-10-13 15:50	-2	11.95	23.9	11.95
21-10-13 16:00	-2	11.95	23.9	11.95
21-10-13 16:10	-2	11.95	23.9	11.95
21-10-13 16:20	-2	12.98338	22.9211	13.439548
21-10-13 16:30	-2	16.746962	17.243393	24.503912
21-10-13 16:40	-2	25.687729	34.223022	25.582296
21-10-13 16:50	-2	23.9	35.9	23.9
21-10-13 17:00	-2	23.63754	35.696407	23.729115
21-10-13 17:10	-2	31.648865	25.41013	26.25181
21-10-13 17:20	-2	35.337097	24.426056	24.472393
21-10-13 17:30	-2	23.675526	18.039816	23.656097
21-10-13 17:40	-2	11.334196	15.042442	16.013416
21-10-13 17:50	-2	13.91284	5.6458254	3.9577873
21-10-13 18:00	-2	35.9	23.9	23.9
21-10-13 18:10	-2	34.26888	26.129482	26.129482
21-10-13 18:20	-2	26.41511	24.387363	19.966665
21-10-13 18:30	-2	21.711237	16.406061	18.364902
21-10-13 18:40	-2	14.200182	14.164386	20.305923
21-10-13 18:50	-2	16.294922	22.25132	18.175682
21-10-13 19:00	-2	13.344945	20.602093	12.084926
21-10-13 19:10	-2	15.648224	16.85405	17.60297
21-10-13 19:20	-2	16.662476	23.590143	13.073164
21-10-13 19:30	-2	23.722866	24.085499	17.832447
21-10-13 19:40	-2	17.380733	16.731272	16.618689
21-10-13 19:50	-2	24.783306	18.06098	17.788406
21-10-13 20:00	-2	16.249931	24.754704	18.10021
21-10-13 20:10	-2	14.786613	27.728794	16.602509
21-10-13 20:20	-2	14.912756	24.16928	9.600321
21-10-13 20:30	-2	6.5357666	13.206202	3.5709045
21-10-13 20:40	-2	19.436054	14.728363	23.218624
21-10-13 20:50	-2	22.276703	20.436623	26.250925
21-10-13 21:00	-2	18.10038	16.823288	21.588764
21-10-13 21:10	-2	14.646329	16.107481	13.346436
21-10-13 21:20	-2	31.882595	26.935385	23.891497
21-10-13 21:30	-2	35.187054	15.869843	17.563507
21-10-13 21:40	-2	15.387293	16.105122	24.294865
21-10-13 21:50	-2	15.3994875	19.391197	14.195412
21-10-13 22:00	-2	11.942034	13.519791	11.942034
21-10-13 22:10	-2	11.952155	12.274214	23.114088
21-10-13 22:20	-2	19.431252	16.501034	16.070202
21-10-13 22:30	-2	22.017275	13.542486	13.365631
21-10-13 22:40	-2	25.955868	23.793247	23.793247
21-10-13 22:50	-2	21.075253	16.537083	16.512838
21-10-13 23:00	-2	19.569998	16.000023	14.513913
21-10-13 23:10	-2	18.08375	15.976625	14.701645
21-10-13 23:20	-2	17.463223	13.873205	14.322309
21-10-13 23:30	-2	19.90184	21.171047	19.533493
21-10-13 23:40	-2	18.515335	17.22965	14.675235
21-10-13 23:50	-2	19.597904	21.730001	15.768039
21-10-14 00:00	-2	18.983467	20.243874	23.23537
21-10-14 00:10	-2	15.874643	10.132777	22.818333
21-10-14 00:20	-2	14.939313	14.473871	12.72664
21-10-14 00:30	-2	18.349438	15.889692	18.454863
21-10-14 00:40	-2	26.58663	22.819262	22.36192
21-10-14 00:50	-2	15.588379	15.827841	17.874414
21-10-14 01:00	-2	15.312027	16.251211	18.796642
21-10-14 01:10	-2	11.868483	20.712446	14.443527
21-10-14 01:20	-2	17.436878	14.434187	21.26022
21-10-14 01:30	-2	22.412935	24.640396	26.051935
21-10-14 01:40	-2	27.750408	25.757532	24.135502
21-10-14 01:50	-2	16.130568	22.500977	16.607157
21-10-14 02:00	-2	28.352463	25.179548	23.262276
21-10-14 02:10	-2	21.175549	24.063816	22.954659
21-10-14 02:20	-2	21.164665	23.956722	18.213276
21-10-14 02:30	-2	18.014496	17.615948	12.174345
21-10-14 02:40	-2	15.538358	15.760368	13.74899
21-10-14 02:50	-2	16.306168	16.536573	18.492718
21-10-14 03:00	-2	16.951479	17.70679	21.561855
21-10-14 03:10	-2	23.520725	18.374474	19.789068
21-10-14 03:20	-2	23.529652	24.130857	19.687504
21-10-14 03:30	-2	17.059162	22.602915	17.471352
21-10-14 03:40	-2	17.385721	18.534712	15.997927
21-10-14 03:50	-2	19.046965	20.76695	17.280968
21-10-14 04:00	-2	19.13863	17.179386	19.209002
21-10-14 04:10	-2	18.975819	27.405783	20.495352
21-10-14 04:20	-2	18.656355	22.499165	27.037567
21-10-14 04:30	-2	18.786053	21.189693	19.506306
21-10-14 04:40	-2	16.358633	20.941706	19.017044
21-10-14 04:50	-2	12.000235	15.004358	16.615377
21-10-14 05:00	-2	17.623318	14.468122	15.173044
21-10-14 05:10	-2	10.115749	23.580894	11.380544
21-10-14 05:20	-2	16.842426	18.749357	16.59834
21-10-14 05:30	-2	16.423489	16.995026	18.50529
21-10-14 05:40	-2	20.633669	15.823942	17.251444
21-10-14 05:50	-2	15.895624	16.20744	18.664896
21-10-14 06:00	-2	12.810315	14.48464	15.284686
21-10-14 06:10	-2	14.985667	12.635111	12.365206
21-10-14 06:20	-2	16.59044	18.018211	20.216091
21-10-14 06:30	-2	14.182292	18.148746	12.696059
21-10-14 06:40	-2	14.155925	17.258877	14.838333
21-10-14 06:50	-2	19.007418	17.588964	18.751627
21-10-14 07:00	-1	16.06643	18.044544	19.66605
21-10-14 07:10	-1	18.329485	21.760044	19.725525
21-10-14 07:20	-1	18.568316	20.87476	21.93995
21-10-14 07:30	-1	14.502879	13.208491	22.09957
21-10-14 07:40	-1	23.259235	12.636301	11.959694
21-10-14 07:50	-1	19.632833	22.726738	18.34668
21-10-14 08:00	-1	23.81812	24.72036	23.90205
21-10-14 08:10	-1	22.212671	26.145182	21.853113
21-10-14 08:20	-1	23.95	24.567242	23.911997
21-10-14 08:30	-1	23.879414	23.942736	27.581135
21-10-14 08:40	-1	23.58099	23.9	23.6296
21-10-14 08:50	-1	10.12291	24.083364	10.12291
21-10-14 09:00	-1	10.704333	15.651413	14.131656
21-10-14 09:10	-1	12.0	24.491938	12.0
21-10-14 09:20	-1	12.0	26.721008	12.0
21-10-14 09:30	-1	14.06512	21.51706	14.099892
21-10-14 09:40	-1	10.936771	10.936771	23.95
21-10-14 09:50	-1	23.9	18.436138	18.4632
21-10-14 10:00	-1	23.786474	11.952229	11.995654
21-10-14 10:10	-1	18.299646	17.906008	34.11382
21-10-14 10:20	-1	15.721211	13.242613	16.804548
21-10-14 10:30	-1	18.31864	13.892881	13.58652
21-10-14 10:40	-1	19.308155	15.287702	16.306911
21-10-14 10:50	-1	15.184591	14.983363	20.155872
21-10-14 11:00	-1	16.341763	16.326523	15.486925
21-10-14 11:10	-1	19.759916	18.249462	20.579466
21-10-14 11:20	-1	19.925983	15.644391	17.225153
21-10-14 11:30	-1	18.720871	14.388603	17.891123
21-10-14 11:40	-1	18.07227	18.001337	31.184052
21-10-14 11:50	-1	20.522968	12.779861	17.247303
21-10-14 12:00	-1	23.976322	10.240072	10.242552
21-10-14 12:10	-1	13.31772	14.862239	13.326971
21-10-14 12:20	-1	24.012474	2.6430416	2.640295
21-10-14 12:30	-1	11.894434	17.212643	11.748053
21-10-14 12:40	-1	14.895884	15.266596	11.985878
21-10-14 12:50	-1	16.199121	13.862738	13.769251
21-10-14 13:00	-1	17.5576	23.463322	17.5576
21-10-14 13:10	-1	17.249065	15.047725	15.390375
21-10-14 13:20	-1	14.445956	14.445956	17.728563
21-10-14 13:30	-1	17.11832	15.290941	16.568104
21-10-14 13:40	-1	32.65028	25.969019	25.969019
21-10-14 13:50	-1	28.680307	22.080324	22.080324
21-10-14 14:00	-1	16.44176	11.9492035	12.479725
21-10-14 14:10	-1	14.386968	15.221196	14.449901
21-10-14 14:20	-1	17.438854	13.416391	12.748242
21-10-14 14:30	-1	17.617367	16.432434	13.879778
21-10-14 14:40	-1	17.398323	16.463825	19.013422
21-10-14 14:50	-1	18.77744	18.794333	18.336956
21-10-14 15:00	-1	15.413689	15.286011	15.28934
21-10-14 15:10	-1	16.398981	21.196302	15.670169
21-10-14 15:20	-1	22.575806	14.591223	14.614789
21-10-14 15:30	-1	23.9	3.7144585	3.7144585
21-10-14 15:40	-1	23.9	11.95	11.95
21-10-14 15:50	-1	23.9	11.95	11.95
21-10-14 16:00	-1	20.210562	12.034549	12.186676
21-10-14 16:10	-1	21.334274	21.334274	24.114674
21-10-14 16:20	-1	14.857161	14.7410555	23.795616
21-10-14 16:30	-1	11.094108	4.969258	4.4393797
21-10-14 16:40	-1	17.802414	16.716343	16.832405
21-10-14 16:50	-1	25.376272	23.95	23.926218
21-10-14 17:00	-1	13.514743	25.051767	13.534198
21-10-14 17:10	-1	12.836049	15.823285	11.94627
21-10-14 17:20	-1	14.043256	12.244381	12.90316
21-10-14 17:30	-1	23.587185	12.789061	12.394518
21-10-14 17:40	-1	18.089306	17.719599	14.460016
21-10-14 17:50	-1	23.384287	20.776506	21.80331
21-10-14 18:00	-1	17.962574	17.287518	24.1808
21-10-14 18:10	-1	13.337337	13.50591	23.827753
21-10-14 18:20	-1	16.16976	22.067566	17.357601
21-10-14 18:30	-1	20.932995	11.953154	11.231717
21-10-14 18:40	-1	16.06099	11.958968	11.939051
21-10-14 18:50	-1	22.560188	23.380547	24.433
21-10-14 19:00	-1	15.759819	20.730146	16.69797
21-10-14 19:10	-1	12.603595	24.002254	12.455957
21-10-14 19:20	-1	22.289145	22.053745	23.831253
21-10-14 19:30	-1	16.508236	20.040882	15.994913
21-10-14 19:40	-1	19.65829	22.03749	19.963327
21-10-14 19:50	-1	19.75557	21.569857	21.076248
21-10-14 20:00	-1	23.294575	24.425152	26.037628
21-10-14 20:10	-1	21.258362	24.9396	18.069988
21-10-14 20:20	-1	20.205765	23.915556	20.238321
21-10-14 20:30	-1	20.185541	20.185541	24.826511
21-10-14 20:40	-1	11.95	11.95	26.765736
21-10-14 20:50	-1	11.95	11.95	23.86059
21-10-14 21:00	-1	11.2983265	11.314874	12.601673
21-10-14 21:10	-1	14.350916	16.386778	17.267496
21-10-14 21:20	-1	17.100338	17.289877	24.771347
21-10-14 21:30	-1	17.639122	17.544682	31.761292
21-10-14 21:40	-1	23.95	23.906012	24.237078
21-10-14 21:50	-1	13.453214	13.314212	24.759918
21-10-14 22:00	-1	18.779821	18.814411	25.850382
21-10-14 22:10	-1	18.58869	17.278536	31.82648
21-10-14 22:20	-1	23.430943	24.843405	18.647167
21-10-14 22:30	-1	27.021069	23.935198	24.285881
21-10-14 22:40	-1	23.933092	23.95	25.76119
21-10-14 22:50	-1	18.921494	16.878323	21.40073
21-10-14 23:00	-1	24.7931	16.444988	14.330058
21-10-14 23:10	-1	23.920511	26.058691	23.456236
21-10-14 23:20	-1	18.375109	23.414896	15.404065
21-10-14 23:30	-1	22.485363	19.140347	17.559538
21-10-14 23:40	-1	22.450579	19.902542	22.825323
21-10-14 23:50	-1	19.186321	15.560577	17.616314
21-10-15 00:00	-1	19.838718	21.023382	18.123594
21-10-15 00:10	-1	16.859243	17.093504	18.168158
21-10-15 00:20	-1	22.534046	22.8075	21.732481
21-10-15 00:30	-1	18.257967	26.050323	15.565908
21-10-15 00:40	-1	16.754414	28.172113	17.255817
21-10-15 00:50	-1	21.29412	21.943167	20.290318
21-10-15 01:00	-1	15.791484	21.232754	15.805425
21-10-15 01:10	-1	19.823215	19.85395	18.673267
21-10-15 01:20	-1	21.948158	17.686525	21.689974
21-10-15 01:30	-1	17.436117	17.531878	21.442722
21-10-15 01:40	-1	14.124908	19.41709	17.652342
21-10-15 01:50	-1	15.680307	23.228298	16.640392
21-10-15 02:00	-1	25.368935	15.791206	15.565767
21-10-15 02:10	-1	29.091349	24.21186	23.762066
21-10-15 02:20	-1	15.930621	16.664652	18.843369
21-10-15 02:30	-1	18.119843	20.176401	18.918652
21-10-15 02:40	-1	16.919344	18.838638	20.335003
21-10-15 02:50	-1	23.201963	23.716618	29.303055
21-10-15 03:00	-1	18.802362	25.442123	23.729017
21-10-15 03:10	-1	15.150671	23.942598	15.742917
21-10-15 03:20	-1	15.350184	17.049038	12.352296
21-10-15 03:30	-1	20.211126	18.246613	17.55104
21-10-15 03:40	-1	23.479124	18.986708	26.200626
21-10-15 03:50	-1	22.922398	13.541315	15.394114
21-10-15 04:00	-1	20.053907	19.971975	20.713001
21-10-15 04:10	-1	21.269175	19.409986	18.081118
21-10-15 04:20	-1	15.15343	16.16265	16.579708
21-10-15 04:30	-1	18.495367	20.6822	20.385548
21-10-15 04:40	-1	25.478807	30.988852	25.38952
21-10-15 04:50	-1	25.665686	24.09169	17.831411
21-10-15 05:00	-1	22.576237	12.820828	13.781752
21-10-15 05:10	-1	22.202082	20.763676	17.554966
21-10-15 05:20	-1	14.829895	14.209871	16.644201
21-10-15 05:30	-1	15.906961	10.254666	14.594411
21-10-15 05:40	-1	14.0670805	17.7178	16.75533
21-10-15 05:50	-1	17.592821	18.730988	16.163956
21-10-15 06:00	-1	12.58054	21.938892	15.485089
21-10-15 06:10	-1	20.49327	18.12943	18.440836
21-10-15 06:20	-1	17.314922	22.56658	17.058867
21-10-15 06:30	-1	19.52707	21.296978	22.6013
21-10-15 06:40	-1	15.966635	17.788551	17.998842
21-10-15 06:50	-1	20.164509	22.272326	18.697763
21-10-15 07:00	0	10.611303	18.346132	11.463236
21-10-15 07:10	0	16.834475	23.9	16.012684
21-10-15 07:20	0	23.65169	14.945702	14.461786
21-10-15 07:30	0	23.854876	23.325954	24.86144
21-10-15 07:40	0	23.260763	23.260763	35.506157
21-10-15 07:50	0	13.843631	21.393047	17.628048
21-10-15 08:00	0	16.431362	21.376614	16.491947
21-10-15 08:10	0	23.95	23.9	23.9
21-10-15 08:20	0	24.79822	21.777744	21.979773
21-10-15 08:30	0	24.270403	23.137918	25.570387
21-10-15 08:40	0	20.560314	20.012764	24.844257
21-10-15 08:50	0	11.95	11.95	23.9
21-10-15 09:00	0	13.685763	13.917412	25.354507
21-10-15 09:10	0	12.036314	23.14626	12.61121
21-10-15 09:20	0	24.707548	23.9	18.318596
21-10-15 09:30	0	30.835794	21.493313	23.9
21-10-15 09:40	0	17.62332	20.231962	20.60812
21-10-15 09:50	0	17.471573	18.865505	14.200856
21-10-15 10:00	0	15.285818	16.731525	13.465573
21-10-15 10:10	0	16.091251	17.454998	16.373484
21-10-15 10:20	0	14.158302	19.703777	11.776077
21-10-15 10:30	0	12.837842	14.486017	14.280172
21-10-15 10:40	0	13.012186	11.596964	12.1541
21-10-15 10:50	0	20.015047	19.913902	16.787556
21-10-15 11:00	0	25.85996	12.840213	12.242895
21-10-15 11:10	0	26.089437	19.684526	17.48202
21-10-15 11:20	0	22.793222	14.411942	14.168333
21-10-15 11:30	0	17.294895	16.3206	16.604631
21-10-15 11:40	0	12.398535	14.751638	12.382255
21-10-15 11:50	0	11.95	12.125384	11.95
21-10-15 12:00	0	15.700137	22.780062	15.700137
21-10-15 12:10	0	16.447567	24.298603	16.8765
21-10-15 12:20	0	16.21823	15.233347	16.41967
21-10-15 12:30	0	16.493626	19.676743	16.057076
21-10-15 12:40	0	15.021009	18.700985	14.517415
21-10-15 12:50	0	12.693221	23.686682	11.943113
21-10-15 13:00	0	17.685116	13.311307	12.642588
21-10-15 13:10	0	25.511784	17.6487	17.6487
21-10-15 13:20	0	17.170568	14.087572	13.252714
21-10-15 13:30	0	17.183672	17.028494	13.925959
21-10-15 13:40	0	9.677576	26.959936	9.601353
21-10-15 13:50	0	13.5295315	14.069712	21.364786
21-10-15 14:00	0	20.03385	23.832874	21.198063
21-10-15 14:10	0	15.813464	19.05219	15.719675
21-10-15 14:20	0	16.892033	14.321022	14.078245
21-10-15 14:30	0	20.50332	19.018625	21.021671
21-10-15 14:40	0	12.151832	12.647139	20.224594
21-10-15 14:50	0	15.591939	14.5677595	13.371036
21-10-15 15:00	0	22.73937	15.264607	14.899788
21-10-15 15:10	0	13.689653	12.319887	24.394964
21-10-15 15:20	0	22.912382	21.558247	20.256992
21-10-15 15:30	0	24.28734	22.47894	23.609615
21-10-15 15:40	0	15.954509	12.27529	20.048647
21-10-15 15:50	0	19.46846	17.500402	18.638271
21-10-15 16:00	0	21.397568	24.50433	19.711658
21-10-15 16:10	0	16.894554	26.765736	16.894554
21-10-15 16:20	0	13.766096	25.012676	13.795812
21-10-15 16:30	0	16.365982	24.393337	19.190693
21-10-15 16:40	0	15.657555	15.560671	17.746273
21-10-15 16:50	0	18.291668	16.276926	17.724287
21-10-15 17:00	0	9.465862	6.695657	12.599508
21-10-15 17:10	0	16.49022	14.842772	18.409143
21-10-15 17:20	0	21.079294	23.48573	21.079294
21-10-15 17:30	0	23.95	26.721008	23.95
21-10-15 17:40	0	13.290174	13.947792	12.14058
21-10-15 17:50	0	14.780624	19.082598	14.021177
21-10-15 18:00	0	13.889502	20.341673	13.595062
21-10-15 18:10	0	11.941126	11.896151	13.981695
21-10-15 18:20	0	14.650316	16.051968	18.152054
21-10-15 18:30	0	13.712845	21.142527	14.234436
21-10-15 18:40	0	17.59765	22.439114	17.576077
21-10-15 18:50	0	15.750043	12.525744	13.483137
21-10-15 19:00	0	15.840579	13.478366	13.467425
21-10-15 19:10	0	17.411802	17.08781	16.917145
21-10-15 19:20	0	17.546253	19.371172	16.351831
21-10-15 19:30	0	19.980167	16.723272	12.916959
21-10-15 19:40	0	16.78389	14.279584	17.574108
21-10-15 19:50	0	22.091276	14.875737	14.496669
21-10-15 20:00	0	18.004595	19.342724	18.5257
21-10-15 20:10	0	18.44269	17.946842	21.838648
21-10-15 20:20	0	20.050215	22.464718	22.53284
21-10-15 20:30	0	20.1534	21.722036	18.375422
21-10-15 20:40	0	17.219822	21.5806	15.733339
21-10-15 20:50	0	24.255512	22.390785	21.305744
21-10-15 21:00	0	16.273056	19.814188	13.59334
21-10-15 21:10	0	19.53886	20.428766	20.918966
21-10-15 21:20	0	18.195768	20.47751	28.104465
21-10-15 21:30	0	16.925636	24.449696	18.852192
21-10-15 21:40	0	20.415531	24.549625	20.210667
21-10-15 21:50	0	15.074842	21.067146	13.125087
21-10-15 22:00	0	19.877697	23.349916	22.392006
21-10-15 22:10	0	25.334785	31.633005	25.334785
21-10-15 22:20	0	19.636875	23.060385	17.030762
21-10-15 22:30	0	17.559813	17.706495	17.81652
21-10-15 22:40	0	13.63707	14.084964	14.810071
21-10-15 22:50	0	12.130452	12.075069	21.500349
21-10-15 23:00	0	12.836667	12.792783	27.56539
21-10-15 23:10	0	14.889226	15.14575	19.710712
21-10-15 23:20	0	18.479313	14.414488	15.781413
21-10-15 23:30	0	15.510831	16.197186	14.788902
21-10-15 23:40	0	17.330673	21.704575	18.016989
21-10-15 23:50	0	19.538832	16.964413	23.199554
21-10-16 00:00	0	20.602638	21.335218	21.140768
21-10-16 00:10	0	25.336927	24.829641	21.340513
21-10-16 00:20	0	15.942133	21.576626	14.744609
21-10-16 00:30	0	19.071678	19.4311	19.298222
21-10-16 00:40	0	17.135477	13.550148	13.60477
21-10-16 00:50	0	15.612732	18.567383	13.039966
21-10-16 01:00	0	15.836161	16.553532	12.786629
21-10-16 01:10	0	25.936543	24.053137	24.899818
21-10-16 01:20	0	19.876343	15.939333	18.265194
21-10-16 01:30	0	15.990736	18.293047	15.328783
21-10-16 01:40	0	15.631445	18.728466	16.776276
21-10-16 01:50	0	19.52196	22.236557	19.938822
21-10-16 02:00	0	20.727444	24.316551	20.152088
21-10-16 02:10	0	21.268648	20.339642	19.032253
21-10-16 02:20	0	15.584371	17.175983	17.27309
21-10-16 02:30	0	16.080446	18.325062	22.172342
21-10-16 02:40	0	19.369486	19.716515	19.804543
21-10-16 02:50	0	15.783361	17.095993	16.906818
21-10-16 03:00	0	18.794018	19.413864	16.457256
21-10-16 03:10	0	16.803177	22.301054	17.345053
21-10-16 03:20	0	24.010681	23.173977	21.223135
21-10-16 03:30	0	19.011084	17.306572	13.160515
21-10-16 03:40	0	16.03739	18.416912	15.883371
21-10-16 03:50	0	12.049792	16.2231	12.041543
21-10-16 04:00	0	12.360468	16.899853	12.139238
21-10-16 04:10	0	20.35762	16.206692	16.906282
21-10-16 04:20	0	17.429655	16.905474	19.785282
21-10-16 04:30	0	16.341997	24.129631	18.646711
21-10-16 04:40	0	18.424765	22.905252	14.719706
21-10-16 04:50	0	26.546223	23.44375	17.93032
21-10-16 05:00	0	11.847481	25.888042	11.847481
21-10-16 05:10	0	13.067988	24.713299	13.056314
21-10-16 05:20	0	6.970023	31.014225	7.170933
21-10-16 05:30	0	13.734045	22.910397	14.214905
21-10-16 05:40	0	16.910427	22.717472	15.335409
21-10-16 05:50	0	16.031229	15.696877	23.111355
21-10-16 06:00	0	16.529835	15.633456	19.51781
21-10-16 06:10	0	15.606232	16.880924	17.288614
21-10-16 06:20	0	18.07853	14.941043	15.747032
21-10-16 06:30	0	15.6577635	14.303874	16.974987
21-10-16 06:40	0	19.076895	18.957813	17.949444
21-10-16 06:50	0	18.600733	16.813133	16.710583
21-10-16 07:00	1	17.160423	16.38336	16.316545
21-10-16 07:10	1	17.89629	16.899134	18.398815
21-10-16 07:20	1	15.147104	17.899603	23.324774
21-10-16 07:30	1	15.350772	16.378948	17.087791
21-10-16 07:40	1	12.736849	23.07517	12.084354
21-10-16 07:50	1	20.164505	23.9	19.01054
21-10-16 08:00	1	11.849069	18.450626	11.971943
21-10-16 08:10	1	24.023418	12.277959	11.94997
21-10-16 08:20	1	12.496116	19.450409	12.74689
21-10-16 08:30	1	12.886337	12.691118	26.309559
21-10-16 08:40	1	20.356668	22.33635	21.829601
21-10-16 08:50	1	10.634485	14.402918	14.352112
21-10-16 09:00	1	16.686277	16.686277	26.7444
21-10-16 09:10	1	19.237387	18.6079	26.06371
21-10-16 09:20	1	21.227793	17.155254	22.446413
21-10-16 09:30	1	14.741369	17.886414	12.926471
21-10-16 09:40	1	16.899853	33.83507	16.899853
21-10-16 09:50	1	15.806475	15.204069	11.769676
21-10-16 10:00	1	16.167837	15.860054	12.881414
21-10-16 10:10	1	13.202474	15.276377	14.094721
21-10-16 10:20	1	15.872704	15.321033	16.275654
21-10-16 10:30	1	15.112231	9.287897	11.324797
21-10-16 10:40	1	14.054715	12.455344	17.96993
21-10-16 10:50	1	17.352215	13.347067	14.502513
21-10-16 11:00	1	16.21654	17.304745	16.304602
21-10-16 11:10	1	20.100027	15.927629	17.311777
21-10-16 11:20	1	14.846408	16.364353	24.287357
21-10-16 11:30	1	13.3576	15.351212	20.968552
21-10-16 11:40	1	17.841524	16.929363	24.939714
21-10-16 11:50	1	23.736273	22.907843	28.497528
21-10-16 12:00	1	19.33283	19.333597	29.230824
21-10-16 12:10	1	14.6049595	14.873434	26.031666
21-10-16 12:20	1	8.354124	14.851041	11.432596
21-10-16 12:30	1	16.936813	15.129744	15.147202
21-10-16 12:40	1	14.606575	11.277979	11.286776
21-10-16 12:50	1	16.118906	16.112732	24.652636
21-10-16 13:00	1	23.627392	20.39355	22.135128
21-10-16 13:10	1	16.217733	12.5405035	12.5405035
21-10-16 13:20	1	10.642111	9.934881	16.357342
21-10-16 13:30	1	6.794057	6.580911	15.42415
21-10-16 13:40	1	17.637075	18.591145	17.688763
21-10-16 13:50	1	20.703402	18.257885	19.184874
21-10-16 14:00	1	17.957851	20.384403	15.784843
21-10-16 14:10	1	11.752008	15.786222	14.602269
21-10-16 14:20	1	26.915997	21.124063	21.071821
21-10-16 14:30	1	21.220825	17.752705	17.514088
21-10-16 14:40	1	15.371185	15.317871	25.107294
21-10-16 14:50	1	17.560938	18.288431	21.827566
21-10-16 15:00	1	18.187933	21.259848	18.927525
21-10-16 15:10	1	10.29515	23.820944	10.620531
21-10-16 15:20	1	19.203016	16.549805	20.27041
21-10-16 15:30	1	18.823406	18.479008	22.338793
21-10-16 15:40	1	13.956263	13.956263	26.765736
21-10-16 15:50	1	20.538929	20.0506	28.663523
21-10-16 16:00	1	13.814298	13.005148	24.576952
21-10-16 16:10	1	23.37972	23.37972	35.79232
21-10-16 16:20	1	24.024042	26.232243	24.558895
21-10-16 16:30	1	13.393438	13.737068	17.849205
21-10-16 16:40	1	12.765724	12.078142	12.196953
21-10-16 16:50	1	21.950848	19.369497	23.237377
21-10-16 17:00	1	14.534828	14.534828	25.828512
21-10-16 17:10	1	15.270853	15.270853	25.424923
21-10-16 17:20	1	15.097008	18.007645	18.784199
21-10-16 17:30	1	16.88886	21.747278	17.84469
21-10-16 17:40	1	13.873817	13.873817	23.72874
21-10-16 17:50	1	11.95	11.95	26.765736
21-10-16 18:00	1	10.120243	10.372912	26.199717
21-10-16 18:10	1	17.321987	15.993253	17.43991
21-10-16 18:20	1	14.818657	15.7864895	14.45672
21-10-16 18:30	1	15.241682	16.406261	13.7374935
21-10-16 18:40	1	21.42398	19.965542	26.978937
21-10-16 18:50	1	15.783597	21.379467	18.837566
21-10-16 19:00	1	13.49585	17.371758	13.296473
21-10-16 19:10	1	14.565695	12.830991	12.785466
21-10-16 19:20	1	13.343951	12.555578	12.758701
21-10-16 19:30	1	19.18067	13.195399	15.138025
21-10-16 19:40	1	26.59165	16.929173	16.865973
21-10-16 19:50	1	15.451894	15.249487	22.870796
21-10-16 20:00	1	15.224543	15.428398	20.880863
21-10-16 20:10	1	23.311226	14.140691	14.064764
21-10-16 20:20	1	15.136685	21.511295	15.087194
21-10-16 20:30	1	17.81651	22.336508	18.089226
21-10-16 20:40	1	19.226046	25.562044	19.184965
21-10-16 20:50	1	14.266022	20.272345	15.747307
21-10-16 21:00	1	24.07429	22.464443	21.837921
21-10-16 21:10	1	24.051586	21.03194	22.724213
21-10-16 21:20	1	23.9	12.025892	12.025793
21-10-16 21:30	1	21.152134	17.006517	15.98423
21-10-16 21:40	1	17.468075	16.270134	15.280934
21-10-16 21:50	1	25.478643	22.575539	20.829624
21-10-16 22:00	1	22.614328	14.0576	13.18614
21-10-16 22:10	1	16.77821	23.41347	14.240338
21-10-16 22:20	1	23.9	17.987524	19.425274
21-10-16 22:30	1	16.37122	16.37122	26.743713
21-10-16 22:40	1	11.995089	11.995089	15.842684
21-10-16 22:50	1	18.328259	12.813031	13.284515
21-10-16 23:00	1	22.998981	21.967768	19.302288
21-10-16 23:10	1	25.887873	20.451626	20.451626
21-10-16 23:20	1	19.527967	21.37949	16.957237
21-10-16 23:30	1	18.263628	19.285023	17.263615
21-10-16 23:40	1	18.224188	15.921572	14.205088
21-10-16 23:50	1	18.716589	16.000355	19.742966
21-10-17 00:00	1	12.710829	12.475546	14.9116335
21-10-17 00:10	1	15.151097	15.3786745	24.946241
21-10-17 00:20	1	16.59619	14.588522	12.175293
21-10-17 00:30	1	22.907106	12.402855	13.11745
21-10-17 00:40	1	23.670322	17.601368	15.557531
21-10-17 00:50	1	19.700897	17.712315	19.515078
21-10-17 01:00	1	24.76337	22.049667	25.13191
21-10-17 01:10	1	22.31677	26.83739	18.832607
21-10-17 01:20	1	23.119549	34.538445	21.52111
21-10-17 01:30	1	18.726852	21.60519	15.747625
21-10-17 01:40	1	12.963903	15.540274	13.076465
21-10-17 01:50	1	17.61251	21.469187	16.412058
21-10-17 02:00	1	14.7565365	21.598972	15.342148
21-10-17 02:10	1	19.183132	26.495626	18.938223
21-10-17 02:20	1	15.9518	17.38645	13.207138
21-10-17 02:30	1	17.470938	12.576719	13.528879
21-10-17 02:40	1	15.884311	20.573532	20.955038
21-10-17 02:50	1	15.476094	18.003105	17.255804
21-10-17 03:00	1	19.561764	16.762308	22.933563
21-10-17 03:10	1	16.89019	16.671137	20.448101
21-10-17 03:20	1	16.974117	16.763813	21.121449
21-10-17 03:30	1	18.529263	17.819218	18.263422
21-10-17 03:40	1	22.102077	22.060612	24.06305
21-10-17 03:50	1	20.149075	21.528772	21.863438
21-10-17 04:00	1	19.365377	19.393932	19.4855
21-10-17 04:10	1	17.43388	15.053415	21.541729
21-10-17 04:20	1	21.72612	22.466284	23.869328
21-10-17 04:30	1	17.145859	18.169264	17.779259
21-10-17 04:40	1	14.314178	14.772426	14.69709
21-10-17 04:50	1	16.69714	19.66346	16.856365
21-10-17 05:00	1	17.276558	14.783539	13.8528805
21-10-17 05:10	1	20.061764	16.81579	19.053417
21-10-17 05:20	1	19.581223	19.25067	20.318474
21-10-17 05:30	1	17.82607	24.747856	18.35757
21-10-17 05:40	1	14.089154	25.906881	14.101534
21-10-17 05:50	1	22.682781	21.203468	19.846554
21-10-17 06:00	1	20.645123	26.4668	22.110577
21-10-17 06:10	1	20.183544	19.97566	24.396229
21-10-17 06:20	1	18.571808	16.33981	19.78944
21-10-17 06:30	1	23.055399	16.392479	19.639708
21-10-17 06:40	1	21.76908	19.333637	18.951391
21-10-17 06:50	1	24.395657	14.276265	14.276044
21-10-17 07:00	2	15.897774	15.798346	16.767513
21-10-17 07:10	2	21.305855	21.991026	25.290182
21-10-17 07:20	2	22.916101	21.271679	20.383245
21-10-17 07:30	2	19.81211	22.369883	25.766949
21-10-17 07:40	2	23.17441	22.344082	25.164364
21-10-17 07:50	2	18.157133	15.304364	17.5827
21-10-17 08:00	2	16.888138	16.876057	17.040562
21-10-17 08:10	2	12.528878	12.53629	26.223074
21-10-17 08:20	2	16.447353	19.401129	20.98022
21-10-17 08:30	2	8.759706	10.935053	13.778801
21-10-17 08:40	2	18.733095	18.565182	14.723422
21-10-17 08:50	2	17.167614	16.36042	13.419573
21-10-17 09:00	2	19.770918	15.049578	13.338661
21-10-17 09:10	2	15.235199	15.293805	21.072943
21-10-17 09:20	2	15.201635	15.230185	17.52704
21-10-17 09:30	2	17.918076	15.957387	15.163139
21-10-17 09:40	2	16.642056	13.292127	16.130959
21-10-17 09:50	2	16.248272	21.412441	14.697452
21-10-17 10:00	2	14.90578	15.5693035	16.795162
21-10-17 10:10	2	18.144815	30.163916	17.390179
21-10-17 10:20	2	14.101848	15.464903	18.847342
21-10-17 10:30	2	9.754775	13.960886	13.132075
21-10-17 10:40	2	14.898503	16.515347	15.624237
21-10-17 10:50	2	13.318962	15.492798	18.026901
21-10-17 11:00	2	14.287956	13.712857	14.4798765
21-10-17 11:10	2	17.725386	11.778692	12.014714
21-10-17 11:20	2	12.740335	11.5880165	11.853202
21-10-17 11:30	2	13.57276	18.890951	17.449638
21-10-17 11:40	2	17.556866	18.182436	18.489864
21-10-17 11:50	2	12.850909	24.46115	12.9862795
21-10-17 12:00	2	17.79488	23.222136	18.68915
21-10-17 12:10	2	26.157684	26.151844	23.827705
21-10-17 12:20	2	21.353664	26.183914	20.986471
21-10-17 12:30	2	16.663235	19.060217	14.989369
21-10-17 12:40	2	18.330069	16.641636	16.611858
21-10-17 12:50	2	16.007229	14.171507	16.70135
21-10-17 13:00	2	18.490372	15.344342	14.961861
21-10-17 13:10	2	12.444966	11.95	11.95
21-10-17 13:20	2	12.933584	11.95	11.95
21-10-17 13:30	2	18.456564	20.517767	18.524628
21-10-17 13:40	2	20.174442	20.174442	22.55909
21-10-17 13:50	2	16.384686	12.4561615	13.495677
21-10-17 14:00	2	19.61192	11.31764	11.274782
21-10-17 14:10	2	13.565753	13.1094265	15.383392
21-10-17 14:20	2	12.547776	11.259194	21.80195
21-10-17 14:30	2	9.555433	10.422559	15.329514
21-10-17 14:40	2	14.940717	19.979895	16.65971
21-10-17 14:50	2	14.758105	22.687304	17.533817
21-10-17 15:00	2	12.451843	12.451843	12.547392
21-10-17 15:10	2	16.517042	14.283353	14.392207
21-10-17 15:20	2	4.9445853	29.704601	2.27
21-10-17 15:30	2	9.7765465	26.84029	10.56439
21-10-17 15:40	2	10.919516	10.247018	22.907291
21-10-17 15:50	2	13.451965	23.273794	14.617289
21-10-17 16:00	2	14.964099	20.848927	17.204502
21-10-17 16:10	2	18.861004	14.003154	16.62808
21-10-17 16:20	2	14.014773	14.235491	22.097546
21-10-17 16:30	2	19.235992	19.36741	19.16438
21-10-17 16:40	2	26.966858	19.805605	19.722319
21-10-17 16:50	2	18.751307	14.052666	14.062009
21-10-17 17:00	2	21.101795	21.101795	24.160767
21-10-17 17:10	2	23.85343	24.241798	23.897503
21-10-17 17:20	2	23.906958	24.12463	24.256208
21-10-17 17:30	2	17.281918	15.67542	15.703142
21-10-17 17:40	2	10.210814	10.465674	12.610716
21-10-17 17:50	2	10.036258	10.036258	17.36694
21-10-17 18:00	2	14.642507	17.921684	14.661581
21-10-17 18:10	2	12.0269165	15.688934	14.946487
21-10-17 18:20	2	11.981157	12.034417	17.607044
21-10-17 18:30	2	12.533705	8.766138	10.7277
21-10-17 18:40	2	12.0	11.95	11.95
21-10-17 18:50	2	14.083447	11.257298	11.257298
21-10-17 19:00	2	16.699142	12.959595	12.989204
21-10-17 19:10	2	23.951283	11.95	11.95
21-10-17 19:20	2	18.96682	15.43855	22.382412
21-10-17 19:30	2	19.091274	19.091274	26.736446
21-10-17 19:40	2	23.95	23.95	26.721008
21-10-17 19:50	2	15.587366	13.2072935	14.126971
21-10-17 20:00	2	17.009792	15.596594	15.556326
21-10-17 20:10	2	16.899853	16.899853	16.935247
21-10-17 20:20	2	13.056768	13.015506	14.082441
21-10-17 20:30	2	16.270126	12.540127	16.322351
21-10-17 20:40	2	21.43776	13.581924	11.777381
21-10-17 20:50	2	17.14361	17.510542	15.668299
21-10-17 21:00	2	25.03921	22.106314	19.8698
21-10-17 21:10	2	35.207493	24.659283	24.659283
21-10-17 21:20	2	30.299799	20.656275	18.08562
21-10-17 21:30	2	23.997776	19.149132	17.713932
21-10-17 21:40	2	13.166466	13.095012	14.091327
21-10-17 21:50	2	18.716442	20.634953	21.39606
21-10-17 22:00	2	21.934288	16.699772	19.280294
21-10-17 22:10	2	35.280903	24.4394	24.480663
21-10-17 22:20	2	12.97571	19.69096	16.873352
21-10-17 22:30	2	15.606726	14.042669	12.749949
21-10-17 22:40	2	16.809889	14.310577	13.420285
21-10-17 22:50	2	25.237463	26.335583	23.902107
21-10-17 23:00	2	19.295462	11.43131	13.077754
21-10-17 23:10	2	33.016987	21.97693	21.143366
21-10-17 23:20	2	22.476095	28.583195	19.471561
21-10-17 23:30	2	21.917519	23.864752	19.919298
21-10-17 23:40	2	15.363629	22.759922	14.786967
21-10-17 23:50	2	25.417336	23.927961	23.95
21-10-18 00:00	2	19.84709	22.169247	18.48335
21-10-18 00:10	2	15.056615	15.183664	11.953756
21-10-18 00:20	2	16.1795	15.837442	15.084158
21-10-18 00:30	2	21.653439	18.61321	16.33126
21-10-18 00:40	2	25.096752	13.35042	13.35042
21-10-18 00:50	2	22.650812	16.674786	16.27571
21-10-18 01:00	2	20.70168	14.061621	16.556637
21-10-18 01:10	2	23.857674	13.643705	13.209473
21-10-18 01:20	2	16.643154	11.188791	11.074715
21-10-18 01:30	2	28.154556	12.103968	9.653867
21-10-18 01:40	2	35.88958	14.265551	13.898354
21-10-18 01:50	2	18.475061	22.077753	18.039204
21-10-18 02:00	2	24.219759	23.147768	23.379253
21-10-18 02:10	2	23.178692	21.580864	22.333193
21-10-18 02:20	2	19.095945	15.888631	19.13763
21-10-18 02:30	2	18.819988	21.117788	20.422989
21-10-18 02:40	2	16.32458	16.32458	16.935247
21-10-18 02:50	2	17.181416	12.0261965	11.435299
21-10-18 03:00	2	21.599174	18.318914	23.482536
21-10-18 03:10	2	12.401614	12.401614	23.329487
21-10-18 03:20	2	16.770336	16.821207	19.401043
21-10-18 03:30	2	14.620178	19.229656	16.327255
21-10-18 03:40	2	15.445572	14.161589	16.991812
21-10-18 03:50	2	19.891361	16.11475	16.512573
21-10-18 04:00	2	23.332596	18.464401	14.850592
21-10-18 04:10	2	37.83172	11.9373	11.9373
21-10-18 04:20	2	19.030146	20.326132	22.975668
21-10-18 04:30	2	15.71757	20.160059	16.450266
21-10-18 04:40	2	11.95	16.935247	11.95
21-10-18 04:50	2	16.486362	19.466984	18.535694
21-10-18 05:00	2	22.330694	20.168352	15.643825
21-10-18 05:10	2	not_recorded	not_recorded	not_recorded
21-10-18 05:20	2	31.511204	22.206043	21.473986
21-10-18 05:30	2	15.453819	17.485052	21.252838
21-10-18 05:40	2	not_recorded	not_recorded	not_recorded
21-10-18 05:50	2	25.79435	17.348349	16.593391
21-10-18 06:00	2	19.711445	25.676905	17.58965
21-10-18 06:10	2	26.285328	20.826094	19.409958
21-10-18 06:20	2	24.339682	24.030449	25.886648
21-10-18 06:30	2	17.042858	17.62958	20.915293
21-10-18 06:40	2	16.99111	20.568583	20.000727
21-10-18 06:50	2	16.714308	24.04163	17.268398
21-10-18 07:00	3	16.38767	20.947039	17.593908
21-10-18 07:10	3	15.572847	17.176907	20.632162
21-10-18 07:20	3	12.536978	15.804965	21.051693
21-10-18 07:30	3	15.182709	27.40781	19.62726
21-10-18 07:40	3	23.820377	27.037205	22.379911
21-10-18 07:50	3	25.03869	24.031994	22.8681
21-10-18 08:00	3	16.537006	20.694435	16.522217
21-10-18 08:10	3	26.721008	33.72058	26.721008
21-10-18 08:20	3	25.911098	22.775934	19.28228
21-10-18 08:30	3	26.38717	13.488579	13.488579
21-10-18 08:40	3	24.942501	16.899853	16.899853
21-10-18 08:50	3	12.827597	12.806613	12.994949
21-10-18 09:00	3	16.549648	11.944423	13.709183
21-10-18 09:10	3	26.765736	11.95	11.95
21-10-18 09:20	3	16.308386	23.887516	15.364385
21-10-18 09:30	3	17.43124	24.215021	16.208132
21-10-18 09:40	3	23.95	23.9	23.9
21-10-18 09:50	3	11.662818	12.095921	18.476437
21-10-18 10:00	3	26.208904	18.67335	16.645458
21-10-18 10:10	3	not_recorded	not_recorded	not_recorded
21-10-18 10:20	3	26.152336	24.039864	21.992712
21-10-18 10:30	3	26.853441	25.972506	24.489391
21-10-18 10:40	3	not_recorded	not_recorded	not_recorded
21-10-18 10:50	3	11.277723	9.763918	18.886013
21-10-18 11:00	3	11.632688	9.330592	23.76251
21-10-18 11:10	3	16.050186	16.075266	18.020853
21-10-18 11:20	3	16.899853	11.95	11.95
21-10-18 11:30	3	12.689075	15.677432	12.573013
21-10-18 11:40	3	14.669479	15.35448	20.799643
21-10-18 11:50	3	20.732224	20.376305	23.143389
21-10-18 12:00	3	23.95	23.9	23.9
21-10-18 12:10	3	19.837002	22.734945	18.377722
21-10-18 12:20	3	23.95	23.9	23.9
21-10-18 12:30	3	23.9	23.9	37.83666
21-10-18 12:40	3	23.9	23.9	27.715862
21-10-18 12:50	3	20.024824	21.323252	26.645544
21-10-18 13:00	3	17.80504	16.195454	15.231047
21-10-18 13:10	3	23.95	26.721008	23.95
21-10-18 13:20	3	23.95	26.721008	23.95
21-10-18 13:30	3	23.95	26.721008	23.95
21-10-18 13:40	3	not_recorded	not_recorded	not_recorded
21-10-18 13:50	3	23.9	23.9	23.95
21-10-18 14:00	3	16.840176	16.544806	23.910639
21-10-18 14:10	3	23.527424	23.615696	23.689663
21-10-18 14:20	3	15.629303	14.210541	23.9
21-10-18 14:30	3	11.95	11.95	21.943916
21-10-18 14:40	3	18.785603	10.735517	10.695915
21-10-18 14:50	3	24.22031	15.724052	14.685052
21-10-18 15:00	3	23.9	23.9	26.765736
21-10-18 15:10	3	21.33426	16.662884	19.536098
21-10-18 15:20	3	15.371114	18.027172	11.793192
21-10-18 15:30	3	15.792701	27.66446	22.030725
21-10-18 15:40	3	not_recorded	35.9	35.9
21-10-18 15:50	3	12.380982	17.00347	26.060099
21-10-18 16:00	3	12.033083	14.023802	13.079435
21-10-18 16:10	3	not_recorded	not_recorded	not_recorded
21-10-18 16:20	3	16.899853	16.899853	16.935247
21-10-18 16:30	3	17.757578	18.267757	19.186285
21-10-18 16:40	3	26.639263	26.076254	24.28593
21-10-18 16:50	3	25.461239	18.25695	17.882278
21-10-18 17:00	3	23.9	23.95	23.9
21-10-18 17:10	3	17.423906	23.95	17.423906
21-10-18 17:20	3	22.503601	13.3964	11.951371
21-10-18 17:30	3	24.325867	18.669867	16.460472
21-10-18 17:40	3	26.721008	33.83507	26.721008
21-10-18 17:50	3	17.594574	18.379543	25.150536
21-10-18 18:00	3	15.18132	15.18132	23.493498
21-10-18 18:10	3	not_recorded	not_recorded	not_recorded
21-10-18 18:20	3	17.09745	16.797163	16.83177
21-10-18 18:30	3	18.063288	15.39772	15.436426
21-10-18 18:40	3	16.969116	12.063738	12.019004
21-10-18 18:50	3	11.95	11.987508	21.68
21-10-18 19:00	3	11.95	11.95	23.933668
21-10-18 19:10	3	11.945652	11.945652	28.989374
21-10-18 19:20	3	11.95	11.95	32.92246
21-10-18 19:30	3	11.95	11.95	26.765736
21-10-18 19:40	3	12.227409	12.227409	32.210274
21-10-18 19:50	3	11.95	11.95	29.572489
21-10-18 20:00	3	15.426577	11.989493	15.753578
21-10-18 20:10	3	not_recorded	not_recorded	not_recorded
21-10-18 20:20	3	21.089556	11.950589	13.137974
21-10-18 20:30	3	13.803576	13.425906	16.582417
21-10-18 20:40	3	16.199514	12.704264	12.47596
21-10-18 20:50	3	15.273575	15.235981	25.06174
21-10-18 21:00	3	12.689843	12.691746	25.41163
21-10-18 21:10	3	12.981094	12.981094	26.647625
21-10-18 21:20	3	27.518255	18.881054	18.162561
21-10-18 21:30	3	17.899424	23.9	17.923716
21-10-18 21:40	3	not_recorded	not_recorded	not_recorded
21-10-18 21:50	3	12.307905	31.657433	12.092137
21-10-18 22:00	3	22.012491	12.593011	13.040186
21-10-18 22:10	3	15.938177	15.547885	16.40829
21-10-18 22:20	3	16.933208	17.546528	16.935247
21-10-18 22:30	3	16.197178	23.949568	16.197178
21-10-18 22:40	3	24.67119	17.365623	17.252834
21-10-18 22:50	3	13.588411	24.912254	12.693277
21-10-18 23:00	3	16.899853	11.95	11.95
21-10-18 23:10	3	16.899853	12.029739	12.029739
21-10-18 23:20	3	20.640888	15.012629	15.682007
21-10-18 23:30	3	17.984653	12.165939	14.8682575
21-10-18 23:40	3	not_recorded	not_recorded	not_recorded
21-10-18 23:50	3	12.0	12.0	16.899853
21-10-19 00:00	3	12.569136	12.56366	19.154667
21-10-19 00:10	3	17.519215	13.582209	17.970934
21-10-19 00:20	3	23.024637	32.05145	22.831268
21-10-19 00:30	3	11.95	11.95	11.95
21-10-19 00:40	3	12.558828	11.955924	12.6000805
21-10-19 00:50	3	19.215914	16.909477	16.111721
21-10-19 01:00	3	29.948599	16.186049	13.841531
21-10-19 01:10	3	not_recorded	not_recorded	not_recorded
21-10-19 01:20	3	11.95	11.95	23.95
21-10-19 01:30	3	14.989401	13.173479	22.22111
21-10-19 01:40	3	13.514177	15.619112	18.027185
21-10-19 01:50	3	12.0	12.0	16.899853
21-10-19 02:00	3	26.743412	16.899853	16.899853
21-10-19 02:10	3	26.743412	16.899853	16.899853
21-10-19 02:20	3	21.696936	18.600063	20.029411
21-10-19 02:30	3	21.018167	21.849514	17.943302
21-10-19 02:40	3	not_recorded	not_recorded	not_recorded
21-10-19 02:50	3	31.549757	16.177387	16.44952
21-10-19 03:00	3	14.094862	14.326695	16.223064
21-10-19 03:10	3	14.64092	12.407463	13.273974
21-10-19 03:20	3	12.827486	13.209682	12.7130165
21-10-19 03:30	3	11.95	11.95	26.765736
21-10-19 03:40	3	14.03937	15.908684	18.653223
21-10-19 03:50	3	13.701311	16.261705	15.237631
21-10-19 04:00	3	13.402359	12.462558	14.158426
21-10-19 04:10	3	not_recorded	not_recorded	not_recorded
21-10-19 04:20	3	23.939884	23.902931	24.449202
21-10-19 04:30	3	16.244669	23.155842	17.30756
21-10-19 04:40	3	19.568317	19.456625	17.663126
21-10-19 04:50	3	33.1248	15.611498	15.611498
21-10-19 05:00	3	33.83507	16.899853	16.899853
21-10-19 05:10	3	33.9949	15.654904	15.654904
21-10-19 05:20	3	21.304783	16.354034	18.861568
21-10-19 05:30	3	16.099943	25.565842	16.001173
21-10-19 05:40	3	not_recorded	not_recorded	not_recorded
21-10-19 05:50	3	26.721008	12.0	12.0
21-10-19 06:00	3	22.911331	12.5466175	12.549994
21-10-19 06:10	3	18.843164	15.572286	18.66069
21-10-19 06:20	3	23.9	23.9	28.781485
21-10-19 06:30	3	not_recorded	not_recorded	not_recorded
21-10-19 06:40	3	not_recorded	not_recorded	not_recorded
21-10-19 06:50	3	14.608876	23.978222	15.220276
21-10-19 07:00	4	19.454514	20.721367	21.520815
21-10-19 07:10	4	22.263264	9.556174	12.406408
21-10-19 07:20	4	0.0	0.0	26.765736
21-10-19 07:30	4	11.95	11.95	16.899853
21-10-19 07:40	4	11.953653	12.165212	16.673868
21-10-19 07:50	4	19.348225	19.140339	18.523985
21-10-19 08:00	4	23.891663	23.817625	23.768267
21-10-19 08:10	4	not_recorded	not_recorded	not_recorded
21-10-19 08:20	4	not_recorded	not_recorded	not_recorded
21-10-19 08:30	4	11.95	11.95	37.83666
21-10-19 08:40	4	14.598269	14.629605	29.742151
21-10-19 08:50	4	13.431778	13.438383	21.830465
21-10-19 09:00	4	13.5402975	13.504096	20.397848
21-10-19 09:10	4	not_recorded	not_recorded	not_recorded
21-10-19 09:20	4	not_recorded	not_recorded	not_recorded
21-10-19 09:30	4	11.95	11.95	23.95
21-10-19 09:40	4	18.122478	19.502567	18.781178
21-10-19 09:50	4	29.477266	13.74544	14.765864
21-10-19 10:00	4	not_recorded	not_recorded	not_recorded
21-10-19 10:10	4	not_recorded	not_recorded	not_recorded
21-10-19 10:20	4	23.9	23.9	23.982035
21-10-19 10:30	4	19.548923	14.486888	16.279171
21-10-19 10:40	4	16.0513	18.148	19.426533
21-10-19 10:50	4	16.246738	16.246738	33.611675
21-10-19 11:00	4	not_recorded	not_recorded	not_recorded
21-10-19 11:10	4	not_recorded	not_recorded	not_recorded
21-10-19 11:20	4	20.604145	21.802605	25.999275
21-10-19 11:30	4	12.159349	14.585123	25.112583
21-10-19 11:40	4	21.631138	19.416414	18.78429
21-10-19 11:50	4	16.899853	11.95	11.95
21-10-19 12:00	4	not_recorded	not_recorded	not_recorded
21-10-19 12:10	4	not_recorded	not_recorded	not_recorded
21-10-19 12:20	4	31.692604	11.95	11.95
21-10-19 12:30	4	26.747849	15.918015	15.918015
21-10-19 12:40	4	26.463186	12.567675	12.567675
21-10-19 12:50	4	26.743412	16.899853	16.899853
21-10-19 13:00	4	11.95	not_recorded	11.95
21-10-19 13:10	4	11.95	not_recorded	11.95
21-10-19 13:20	4	12.806501	14.748378	16.907635
21-10-19 13:30	4	11.95	11.95	16.899853
21-10-19 13:40	4	11.954282	11.921648	12.097728
21-10-19 13:50	4	11.983566	16.13685	12.0
21-10-19 14:00	4	11.95	11.95	11.95
21-10-19 14:10	4	11.95	11.95	11.95
21-10-19 14:20	4	13.739626	13.746358	14.298979
21-10-19 14:30	4	15.130176	18.781326	18.328445
21-10-19 14:40	4	19.957882	21.492178	18.629536
21-10-19 14:50	4	26.765736	16.497742	16.497742
21-10-19 15:00	4	not_recorded	not_recorded	not_recorded
21-10-19 15:10	4	not_recorded	not_recorded	not_recorded
21-10-19 15:20	4	16.935247	16.935247	16.935247
21-10-19 15:30	4	14.781885	17.25555	17.389423
21-10-19 15:40	4	12.348603	18.348663	17.050617
21-10-19 15:50	4	11.95	11.95	26.743412
21-10-19 16:00	4	not_recorded	not_recorded	not_recorded
21-10-19 16:10	4	not_recorded	not_recorded	not_recorded
21-10-19 16:20	4	16.935247	26.721008	16.935247
21-10-19 16:30	4	15.6588955	29.159393	15.6588955
21-10-19 16:40	4	24.384033	24.658123	33.127327
21-10-19 16:50	4	23.9	23.9	23.95
21-10-19 17:00	4	not_recorded	not_recorded	not_recorded
21-10-19 17:10	4	not_recorded	not_recorded	not_recorded
21-10-19 17:20	4	not_recorded	not_recorded	not_recorded
21-10-19 17:30	4	14.103141	16.682152	14.078594
21-10-19 17:40	4	19.590975	19.752333	16.362747
21-10-19 17:50	4	11.3699665	9.390687	13.73289
21-10-19 18:00	4	17.13244	16.235416	15.830701
21-10-19 18:10	4	not_recorded	not_recorded	not_recorded
21-10-19 18:20	4	not_recorded	not_recorded	not_recorded
21-10-19 18:30	4	11.95	11.95	23.95
21-10-19 18:40	4	14.075731	17.997944	21.019466
21-10-19 18:50	4	12.463114	12.122885	24.140148
21-10-19 19:00	4	11.95	11.95	25.152676
21-10-19 19:10	4	not_recorded	not_recorded	not_recorded
21-10-19 19:20	4	not_recorded	not_recorded	not_recorded
21-10-19 19:30	4	not_recorded	26.765736	26.765736
21-10-19 19:40	4	not_recorded	26.765736	26.765736
21-10-19 19:50	4	14.278678	23.37782	16.788954
21-10-19 20:00	4	29.150099	21.083004	21.100769
21-10-19 20:10	4	not_recorded	not_recorded	not_recorded
21-10-19 20:20	4	not_recorded	not_recorded	not_recorded
21-10-19 20:30	4	not_recorded	not_recorded	not_recorded
21-10-19 20:40	4	not_recorded	not_recorded	not_recorded
21-10-19 20:50	4	16.935247	16.935247	16.935247
21-10-19 21:00	4	12.37057	15.546301	18.326405
21-10-19 21:10	4	22.045336	19.222342	12.525751
21-10-19 21:20	4	11.95	14.8039875	11.95
21-10-19 21:30	4	not_recorded	not_recorded	not_recorded
21-10-19 21:40	4	not_recorded	not_recorded	not_recorded
21-10-19 21:50	4	not_recorded	not_recorded	not_recorded
21-10-19 22:00	4	16.899853	26.765736	16.899853
21-10-19 22:10	4	17.901035	26.765736	17.901035
21-10-19 22:20	4	18.901995	16.699442	21.464863
21-10-19 22:30	4	15.786822	14.476517	12.7850275
21-10-19 22:40	4	not_recorded	not_recorded	not_recorded
21-10-19 22:50	4	not_recorded	not_recorded	not_recorded
21-10-19 23:00	4	not_recorded	not_recorded	not_recorded
21-10-19 23:10	4	not_recorded	not_recorded	not_recorded
21-10-19 23:20	4	16.899853	12.0	12.0
21-10-19 23:30	4	17.317463	13.341064	13.7488
21-10-19 23:40	4	20.683792	15.461125	17.624563
21-10-19 23:50	4	17.06022	13.413667	16.016861
21-10-20 00:00	4	not_recorded	not_recorded	not_recorded
21-10-20 00:10	4	not_recorded	not_recorded	not_recorded
21-10-20 00:20	4	not_recorded	not_recorded	not_recorded
21-10-20 00:30	4	not_recorded	not_recorded	not_recorded
21-10-20 00:40	4	not_recorded	not_recorded	not_recorded
21-10-20 00:50	4	26.765736	15.988715	15.988715
21-10-20 01:00	4	20.13329	22.135397	18.320827
21-10-20 01:10	4	20.832718	18.325823	19.037327
21-10-20 01:20	4	27.497553	7.755985	9.899943
21-10-20 01:30	4	not_recorded	not_recorded	not_recorded
21-10-20 01:40	4	not_recorded	not_recorded	not_recorded
21-10-20 01:50	4	not_recorded	not_recorded	not_recorded
21-10-20 02:00	4	not_recorded	not_recorded	not_recorded
21-10-20 02:10	4	not_recorded	not_recorded	not_recorded
21-10-20 02:20	4	22.901035	19.092905	16.252712
21-10-20 02:30	4	22.153423	20.633968	21.053438
21-10-20 02:40	4	16.83371	17.756865	23.852253
21-10-20 02:50	4	18.70941	21.847366	21.53178
21-10-20 03:00	4	not_recorded	not_recorded	not_recorded
21-10-20 03:10	4	not_recorded	not_recorded	not_recorded
21-10-20 03:20	4	not_recorded	not_recorded	not_recorded
21-10-20 03:30	4	not_recorded	not_recorded	not_recorded
21-10-20 03:40	4	not_recorded	not_recorded	not_recorded
21-10-20 03:50	4	21.446495	24.320324	23.44291
21-10-20 04:00	4	17.822252	18.992609	20.781183
21-10-20 04:10	4	22.595606	22.020359	23.018305
21-10-20 04:20	4	18.73754	21.537449	18.808245
21-10-20 04:30	4	not_recorded	not_recorded	not_recorded
21-10-20 04:40	4	not_recorded	not_recorded	not_recorded
21-10-20 04:50	4	not_recorded	not_recorded	not_recorded
21-10-20 05:00	4	not_recorded	not_recorded	not_recorded
21-10-20 05:10	4	not_recorded	not_recorded	not_recorded
21-10-20 05:20	4	23.95	16.899853	16.899853
21-10-20 05:30	4	20.665918	16.825457	22.418251
21-10-20 05:40	4	17.727612	18.36687	23.280567
21-10-20 05:50	4	5.57888	5.57888	20.727661
21-10-20 06:00	4	not_recorded	not_recorded	not_recorded
21-10-20 06:10	4	not_recorded	not_recorded	not_recorded
21-10-20 06:20	4	not_recorded	not_recorded	not_recorded
21-10-20 06:30	4	not_recorded	not_recorded	not_recorded
21-10-20 06:40	4	not_recorded	not_recorded	not_recorded
21-10-20 06:50	4	not_recorded	not_recorded	not_recorded
21-10-20 07:00	5	26.765736	23.9	23.9
21-10-20 07:10	5	26.246527	23.9	23.9
21-10-20 07:20	5	23.585344	21.678406	20.19283
21-10-20 07:30	5	11.615557	14.041057	11.95
21-10-20 07:40	5	not_recorded	not_recorded	not_recorded
21-10-20 07:50	5	not_recorded	not_recorded	not_recorded
21-10-20 08:00	5	not_recorded	not_recorded	not_recorded
21-10-20 08:10	5	not_recorded	not_recorded	not_recorded
21-10-20 08:20	5	not_recorded	not_recorded	not_recorded
21-10-20 08:30	5	not_recorded	not_recorded	not_recorded
21-10-20 08:40	5	not_recorded	not_recorded	not_recorded
21-10-20 08:50	5	not_recorded	not_recorded	not_recorded
21-10-20 09:00	5	11.95	11.95	33.83507
21-10-20 09:10	5	11.95	11.95	31.797222
21-10-20 09:20	5	11.95	23.926826	26.187368
21-10-20 09:30	5	not_recorded	26.64767	26.64767
21-10-20 09:40	5	not_recorded	not_recorded	not_recorded
21-10-20 09:50	5	not_recorded	not_recorded	not_recorded
21-10-20 10:00	5	not_recorded	not_recorded	not_recorded
21-10-20 10:10	5	not_recorded	not_recorded	not_recorded
21-10-20 10:20	5	not_recorded	not_recorded	not_recorded
21-10-20 10:30	5	not_recorded	not_recorded	not_recorded
21-10-20 10:40	5	not_recorded	not_recorded	not_recorded
21-10-20 10:50	5	not_recorded	not_recorded	not_recorded
21-10-20 11:00	5	not_recorded	not_recorded	not_recorded
21-10-20 11:10	5	not_recorded	not_recorded	not_recorded
21-10-20 11:20	5	26.765736	23.9	23.9
21-10-20 11:30	5	18.875423	19.124098	16.254478
21-10-20 11:40	5	26.743412	16.500608	16.500608
21-10-20 11:50	5	25.287819	14.155177	14.552356
21-10-20 12:00	5	not_recorded	not_recorded	not_recorded
21-10-20 12:10	5	not_recorded	not_recorded	not_recorded
21-10-20 12:20	5	not_recorded	not_recorded	not_recorded
21-10-20 12:30	5	not_recorded	not_recorded	not_recorded
21-10-20 12:40	5	not_recorded	not_recorded	not_recorded
21-10-20 12:50	5	not_recorded	not_recorded	not_recorded
21-10-20 13:00	5	not_recorded	not_recorded	not_recorded
21-10-20 13:10	5	not_recorded	not_recorded	not_recorded
21-10-20 13:20	5	not_recorded	not_recorded	not_recorded
21-10-20 13:30	5	not_recorded	not_recorded	not_recorded
21-10-20 13:40	5	not_recorded	not_recorded	not_recorded
21-10-20 13:50	5	12.482688	12.482688	12.531104
21-10-20 14:00	5	21.660069	21.63921	22.468987
21-10-20 14:10	5	13.647298	13.647298	24.67335
21-10-20 14:20	5	11.95	12.587333	11.95
21-10-20 14:30	5	not_recorded	not_recorded	not_recorded
21-10-20 14:40	5	not_recorded	not_recorded	not_recorded
21-10-20 14:50	5	not_recorded	not_recorded	not_recorded
21-10-20 15:00	5	not_recorded	not_recorded	not_recorded
21-10-20 15:10	5	not_recorded	not_recorded	not_recorded
21-10-20 15:20	5	not_recorded	not_recorded	not_recorded
21-10-20 15:30	5	not_recorded	not_recorded	not_recorded
21-10-20 15:40	5	not_recorded	not_recorded	not_recorded
21-10-20 15:50	5	not_recorded	not_recorded	not_recorded
21-10-20 16:00	5	not_recorded	not_recorded	not_recorded
21-10-20 16:10	5	not_recorded	not_recorded	not_recorded
21-10-20 16:20	5	not_recorded	not_recorded	not_recorded
21-10-20 16:30	5	35.9	23.9	23.9
21-10-20 16:40	5	35.902637	20.267597	20.267597
21-10-20 16:50	5	18.030254	12.930513	11.997073
21-10-20 17:00	5	16.712963	19.207003	17.144802
21-10-20 17:10	5	not_recorded	not_recorded	not_recorded
21-10-20 17:20	5	not_recorded	not_recorded	not_recorded
21-10-20 17:30	5	not_recorded	not_recorded	not_recorded
21-10-20 17:40	5	not_recorded	not_recorded	not_recorded
21-10-20 17:50	5	not_recorded	not_recorded	not_recorded
21-10-20 18:00	5	not_recorded	not_recorded	not_recorded
21-10-20 18:10	5	not_recorded	not_recorded	not_recorded
21-10-20 18:20	5	not_recorded	not_recorded	not_recorded
21-10-20 18:30	5	not_recorded	not_recorded	not_recorded
21-10-20 18:40	5	not_recorded	not_recorded	not_recorded
21-10-20 18:50	5	not_recorded	not_recorded	not_recorded
21-10-20 19:00	5	not_recorded	not_recorded	not_recorded
21-10-20 19:10	5	not_recorded	not_recorded	not_recorded
21-10-20 19:20	5	not_recorded	not_recorded	not_recorded
21-10-20 19:30	5	not_recorded	not_recorded	not_recorded
21-10-20 19:40	5	not_recorded	not_recorded	not_recorded
21-10-20 19:50	5	12.0	11.95	11.95
21-10-20 20:00	5	15.103175	21.091831	15.092395
21-10-20 20:10	5	17.513977	24.528856	17.77023
21-10-20 20:20	5	12.995469	13.000695	16.899853
21-10-20 20:30	5	not_recorded	not_recorded	not_recorded
21-10-20 20:40	5	not_recorded	not_recorded	not_recorded
21-10-20 20:50	5	not_recorded	not_recorded	not_recorded
21-10-20 21:00	5	not_recorded	not_recorded	not_recorded
21-10-20 21:10	5	not_recorded	not_recorded	not_recorded
21-10-20 21:20	5	not_recorded	not_recorded	not_recorded
21-10-20 21:30	5	not_recorded	not_recorded	not_recorded
21-10-20 21:40	5	not_recorded	not_recorded	not_recorded
21-10-20 21:50	5	not_recorded	not_recorded	not_recorded
21-10-20 22:00	5	not_recorded	not_recorded	not_recorded
21-10-20 22:10	5	not_recorded	not_recorded	not_recorded
21-10-20 22:20	5	not_recorded	not_recorded	not_recorded
21-10-20 22:30	5	not_recorded	not_recorded	not_recorded
21-10-20 22:40	5	not_recorded	not_recorded	not_recorded
21-10-20 22:50	5	not_recorded	not_recorded	not_recorded
21-10-20 23:00	5	not_recorded	not_recorded	not_recorded
21-10-20 23:10	5	not_recorded	not_recorded	not_recorded
21-10-20 23:20	5	16.899853	16.935247	16.899853
21-10-20 23:30	5	15.987371	17.715479	18.321598
21-10-20 23:40	5	15.186063	13.250606	14.442291
21-10-20 23:50	5	16.210442	15.195295	24.960094
21-10-21 00:00	5	20.924603	18.162523	21.709839
21-10-21 00:10	5	not_recorded	not_recorded	not_recorded
21-10-21 00:20	5	not_recorded	not_recorded	not_recorded
21-10-21 00:30	5	not_recorded	not_recorded	not_recorded
21-10-21 00:40	5	not_recorded	not_recorded	not_recorded
21-10-21 00:50	5	not_recorded	not_recorded	not_recorded
21-10-21 01:00	5	not_recorded	not_recorded	not_recorded
21-10-21 01:10	5	not_recorded	not_recorded	not_recorded
21-10-21 01:20	5	not_recorded	not_recorded	not_recorded
21-10-21 01:30	5	not_recorded	not_recorded	not_recorded
21-10-21 01:40	5	not_recorded	not_recorded	not_recorded
21-10-21 01:50	5	not_recorded	not_recorded	not_recorded
21-10-21 02:00	5	not_recorded	not_recorded	not_recorded
21-10-21 02:10	5	not_recorded	not_recorded	not_recorded
21-10-21 02:20	5	not_recorded	not_recorded	not_recorded
21-10-21 02:30	5	not_recorded	not_recorded	not_recorded
21-10-21 02:40	5	not_recorded	not_recorded	not_recorded
21-10-21 02:50	5	not_recorded	not_recorded	not_recorded
21-10-21 03:00	5	not_recorded	not_recorded	not_recorded
21-10-21 03:10	5	not_recorded	not_recorded	not_recorded
21-10-21 03:20	5	not_recorded	not_recorded	not_recorded
21-10-21 03:30	5	not_recorded	not_recorded	not_recorded
21-10-21 03:40	5	not_recorded	not_recorded	not_recorded
21-10-21 03:50	5	not_recorded	not_recorded	not_recorded
21-10-21 04:00	5	not_recorded	not_recorded	not_recorded
21-10-21 04:10	5	not_recorded	not_recorded	not_recorded
21-10-21 04:20	5	not_recorded	not_recorded	not_recorded
21-10-21 04:30	5	not_recorded	not_recorded	not_recorded
21-10-21 04:40	5	not_recorded	not_recorded	not_recorded
21-10-21 04:50	5	not_recorded	not_recorded	not_recorded
21-10-21 05:00	5	not_recorded	not_recorded	not_recorded
21-10-21 05:10	5	not_recorded	not_recorded	not_recorded
21-10-21 05:20	5	not_recorded	not_recorded	not_recorded
21-10-21 05:30	5	not_recorded	not_recorded	not_recorded
21-10-21 05:40	5	not_recorded	not_recorded	not_recorded
21-10-21 05:50	5	not_recorded	not_recorded	not_recorded
21-10-21 06:00	5	not_recorded	not_recorded	not_recorded
21-10-21 06:10	5	not_recorded	not_recorded	not_recorded
21-10-21 06:20	5	not_recorded	not_recorded	not_recorded
21-10-21 06:30	5	not_recorded	not_recorded	not_recorded
21-10-21 06:40	5	not_recorded	not_recorded	not_recorded
21-10-21 06:50	5	not_recorded	not_recorded	not_recorded
