# Supplementary material for: Rodent home cage monitoring for preclinical safety pharmacology assessment: results of a multi-company validation evaluating nonclinical and clinical data from three compounds
Source: Front Toxicol. 2025 Nov 5;7:1655330. doi: 10.3389/ftox.2025.1655330 (PMC12626872; doi:10.3389/ftox.2025.1655330)
Supplement: Supplementary file 1 [file DataSheet1.zip › AZ/AZ_Separation_VEH_Cage-1.csv]

timestamp	day_index	985141003627873	985141003627874	985141003627922
21-10-01 07:00	-4	not_recorded	not_recorded	not_recorded
21-10-01 07:10	-4	not_recorded	not_recorded	not_recorded
21-10-01 07:20	-4	not_recorded	not_recorded	not_recorded
21-10-01 07:30	-4	not_recorded	not_recorded	not_recorded
21-10-01 07:40	-4	not_recorded	not_recorded	not_recorded
21-10-01 07:50	-4	not_recorded	not_recorded	not_recorded
21-10-01 08:00	-4	not_recorded	not_recorded	not_recorded
21-10-01 08:10	-4	not_recorded	not_recorded	not_recorded
21-10-01 08:20	-4	not_recorded	not_recorded	not_recorded
21-10-01 08:30	-4	not_recorded	not_recorded	not_recorded
21-10-01 08:40	-4	not_recorded	not_recorded	not_recorded
21-10-01 08:50	-4	not_recorded	not_recorded	not_recorded
21-10-01 09:00	-4	not_recorded	not_recorded	not_recorded
21-10-01 09:10	-4	not_recorded	not_recorded	not_recorded
21-10-01 09:20	-4	not_recorded	not_recorded	not_recorded
21-10-01 09:30	-4	not_recorded	not_recorded	not_recorded
21-10-01 09:40	-4	not_recorded	not_recorded	not_recorded
21-10-01 09:50	-4	5.633284	11.95	11.95
21-10-01 10:00	-4	14.588079	17.153908	15.849173
21-10-01 10:10	-4	17.267056	17.021719	16.092281
21-10-01 10:20	-4	17.696495	25.326374	19.216602
21-10-01 10:30	-4	4.6157556	31.125519	4.6753073
21-10-01 10:40	-4	12.526701	25.470234	12.533296
21-10-01 10:50	-4	17.905313	17.899406	17.891287
21-10-01 11:00	-4	11.67719	11.469522	14.180882
21-10-01 11:10	-4	13.779573	14.189341	20.31077
21-10-01 11:20	-4	33.75565	26.21644	26.237469
21-10-01 11:30	-4	23.06487	22.042715	23.42358
21-10-01 11:40	-4	15.263666	25.445797	13.806172
21-10-01 11:50	-4	12.070561	21.894947	12.070561
21-10-01 12:00	-4	11.932731	20.067692	11.915824
21-10-01 12:10	-4	14.552643	14.541006	14.534203
21-10-01 12:20	-4	16.935247	16.899853	16.899853
21-10-01 12:30	-4	8.07961	11.439622	10.300038
21-10-01 12:40	-4	6.0048747	16.899853	6.0048747
21-10-01 12:50	-4	13.404266	15.978607	11.996126
21-10-01 13:00	-4	14.755758	13.240962	12.363077
21-10-01 13:10	-4	18.346685	15.870273	15.870273
21-10-01 13:20	-4	17.18964	12.465553	13.4867325
21-10-01 13:30	-4	20.57869	21.63439	20.996334
21-10-01 13:40	-4	22.137375	22.137375	23.95
21-10-01 13:50	-4	22.74946	24.346922	22.785357
21-10-01 14:00	-4	23.9	23.9	23.95
21-10-01 14:10	-4	22.092047	11.7533245	12.738634
21-10-01 14:20	-4	14.435855	16.716766	14.262073
21-10-01 14:30	-4	23.9	11.95	11.95
21-10-01 14:40	-4	18.494099	18.74168	12.221943
21-10-01 14:50	-4	12.000369	21.536032	11.950561
21-10-01 15:00	-4	12.973218	12.012036	10.21806
21-10-01 15:10	-4	11.775326	9.82279	9.902609
21-10-01 15:20	-4	8.15542	21.194324	11.321328
21-10-01 15:30	-4	16.600506	16.563332	15.819334
21-10-01 15:40	-4	16.935247	16.899853	16.899853
21-10-01 15:50	-4	16.810764	13.730555	13.730555
21-10-01 16:00	-4	15.181355	14.344081	16.510202
21-10-01 16:10	-4	19.704834	13.931913	13.973349
21-10-01 16:20	-4	0.54007995	0.56378096	23.87369
21-10-01 16:30	-4	11.95	11.95	23.9
21-10-01 16:40	-4	24.39635	30.386099	26.274708
21-10-01 16:50	-4	17.083214	16.214981	21.591082
21-10-01 17:00	-4	16.899853	16.899853	16.899853
21-10-01 17:10	-4	13.941092	13.87883	13.87883
21-10-01 17:20	-4	11.972291	14.931689	11.866743
21-10-01 17:30	-4	20.505783	14.046768	12.608803
21-10-01 17:40	-4	21.28275	13.761705	12.301084
21-10-01 17:50	-4	23.138937	12.0	12.0
21-10-01 18:00	-4	25.2951	13.076448	12.850588
21-10-01 18:10	-4	23.9	35.9	23.9
21-10-01 18:20	-4	23.9	35.88526	23.9
21-10-01 18:30	-4	19.651503	21.865826	19.651503
21-10-01 18:40	-4	19.781952	14.8459835	14.826246
21-10-01 18:50	-4	15.378003	15.3897915	10.419191
21-10-01 19:00	-4	13.328184	22.029196	13.924095
21-10-01 19:10	-4	16.289001	20.320093	14.48515
21-10-01 19:20	-4	20.304356	17.277357	22.22472
21-10-01 19:30	-4	25.767313	20.167599	23.501947
21-10-01 19:40	-4	28.736603	17.3498	15.119072
21-10-01 19:50	-4	11.666944	11.710663	12.907956
21-10-01 20:00	-4	11.105158	17.97211	18.1786
21-10-01 20:10	-4	17.886723	18.26239	25.034122
21-10-01 20:20	-4	12.956366	13.888651	28.764572
21-10-01 20:30	-4	18.178507	25.956411	16.691498
21-10-01 20:40	-4	20.095982	14.065204	13.176387
21-10-01 20:50	-4	19.980745	13.441556	14.1670885
21-10-01 21:00	-4	12.197621	17.893064	12.0620775
21-10-01 21:10	-4	25.073372	17.56821	20.331707
21-10-01 21:20	-4	20.636702	13.458051	14.313391
21-10-01 21:30	-4	13.383493	14.843512	13.282221
21-10-01 21:40	-4	16.178192	12.748338	17.854336
21-10-01 21:50	-4	20.753216	21.134308	18.822214
21-10-01 22:00	-4	16.794722	21.102268	19.849773
21-10-01 22:10	-4	24.753963	17.079731	15.290517
21-10-01 22:20	-4	17.001291	16.787474	12.881848
21-10-01 22:30	-4	15.095726	13.564117	13.553976
21-10-01 22:40	-4	16.537382	17.124811	15.515833
21-10-01 22:50	-4	21.144464	14.2768955	15.965246
21-10-01 23:00	-4	22.73325	13.384425	12.49719
21-10-01 23:10	-4	10.97713	17.143341	15.482933
21-10-01 23:20	-4	20.558489	19.426453	13.589609
21-10-01 23:30	-4	20.063549	16.154814	17.085663
21-10-01 23:40	-4	20.36244	17.410995	20.995502
21-10-01 23:50	-4	23.66094	17.394243	17.920944
21-10-02 00:00	-4	18.461988	17.501896	19.171057
21-10-02 00:10	-4	15.253771	17.267296	14.088301
21-10-02 00:20	-4	18.642694	20.716251	21.742058
21-10-02 00:30	-4	15.430214	15.810179	14.822957
21-10-02 00:40	-4	16.797153	18.60474	16.081549
21-10-02 00:50	-4	21.258793	20.313128	22.505196
21-10-02 01:00	-4	19.628101	16.252964	25.58493
21-10-02 01:10	-4	15.022432	15.7732115	24.386148
21-10-02 01:20	-4	16.831264	15.444255	15.598447
21-10-02 01:30	-4	15.511797	22.281343	17.998493
21-10-02 01:40	-4	18.93507	21.731785	24.560635
21-10-02 01:50	-4	14.668205	13.227542	25.163067
21-10-02 02:00	-4	18.515007	26.152363	19.617474
21-10-02 02:10	-4	17.672806	27.203075	21.87605
21-10-02 02:20	-4	20.161137	21.573606	23.65104
21-10-02 02:30	-4	14.71965	22.349297	12.780136
21-10-02 02:40	-4	24.829529	21.667503	19.491623
21-10-02 02:50	-4	24.955055	23.043436	19.587887
21-10-02 03:00	-4	20.244099	16.414639	16.69839
21-10-02 03:10	-4	29.084436	13.564923	13.554708
21-10-02 03:20	-4	18.943842	16.808445	18.30812
21-10-02 03:30	-4	24.949135	21.681288	23.030176
21-10-02 03:40	-4	24.6218	23.843792	23.568289
21-10-02 03:50	-4	14.156613	16.30048	17.76717
21-10-02 04:00	-4	14.362146	21.286316	15.484912
21-10-02 04:10	-4	13.371022	22.719038	14.982364
21-10-02 04:20	-4	15.271327	16.932487	21.933819
21-10-02 04:30	-4	21.967684	24.260235	25.045212
21-10-02 04:40	-4	16.665398	15.653582	16.986416
21-10-02 04:50	-4	17.63866	22.608545	18.046728
21-10-02 05:00	-4	19.729328	20.267038	20.295177
21-10-02 05:10	-4	18.82692	16.209478	17.960148
21-10-02 05:20	-4	15.963112	15.90198	15.030931
21-10-02 05:30	-4	22.91391	22.38511	21.223522
21-10-02 05:40	-4	25.869732	21.023586	22.44543
21-10-02 05:50	-4	18.856262	17.230837	16.2458
21-10-02 06:00	-4	26.179388	18.361965	21.727806
21-10-02 06:10	-4	23.451458	21.79806	17.629192
21-10-02 06:20	-4	28.76406	19.14332	21.86849
21-10-02 06:30	-4	21.155375	20.121782	27.746653
21-10-02 06:40	-4	20.578505	15.038182	14.271881
21-10-02 06:50	-4	19.3876	20.467758	20.978418
21-10-02 07:00	-3	22.018658	21.131268	19.7261
21-10-02 07:10	-3	13.8719845	13.365913	12.270654
21-10-02 07:20	-3	19.312454	15.883188	15.303943
21-10-02 07:30	-3	16.374441	26.117065	17.028479
21-10-02 07:40	-3	25.497498	25.123302	19.8559
21-10-02 07:50	-3	33.48829	23.915367	26.411484
21-10-02 08:00	-3	23.927898	25.420208	29.457754
21-10-02 08:10	-3	23.932276	25.648504	28.471882
21-10-02 08:20	-3	23.95	26.721008	23.95
21-10-02 08:30	-3	23.931646	25.915766	27.319208
21-10-02 08:40	-3	23.9	23.9	35.9
21-10-02 08:50	-3	21.837337	21.8241	33.983826
21-10-02 09:00	-3	11.6807995	11.6807995	17.738037
21-10-02 09:10	-3	24.14565	19.54132	17.711557
21-10-02 09:20	-3	35.9	23.9	23.9
21-10-02 09:30	-3	35.9	23.9	23.9
21-10-02 09:40	-3	35.9	23.9	23.9
21-10-02 09:50	-3	7.7938585	25.003927	8.98654
21-10-02 10:00	-3	12.128256	23.49111	12.2606945
21-10-02 10:10	-3	13.249329	12.73839	11.330254
21-10-02 10:20	-3	18.6737	9.903839	9.620467
21-10-02 10:30	-3	16.730679	17.039665	16.152987
21-10-02 10:40	-3	18.550194	15.841589	17.783287
21-10-02 10:50	-3	not_recorded	25.927637	25.927637
21-10-02 11:00	-3	not_recorded	21.423561	21.423561
21-10-02 11:10	-3	15.196017	19.264233	17.66016
21-10-02 11:20	-3	16.21752	21.76913	15.842842
21-10-02 11:30	-3	14.036177	12.587683	24.305006
21-10-02 11:40	-3	21.320583	13.82472	13.449903
21-10-02 11:50	-3	18.880016	21.301489	15.021271
21-10-02 12:00	-3	12.964218	24.451235	12.417139
21-10-02 12:10	-3	13.830421	17.713566	13.830421
21-10-02 12:20	-3	11.962463	16.899853	11.962374
21-10-02 12:30	-3	14.509897	21.609116	14.609491
21-10-02 12:40	-3	14.437302	11.95	11.95
21-10-02 12:50	-3	16.42873	14.727274	20.42023
21-10-02 13:00	-3	18.141941	11.794182	12.567473
21-10-02 13:10	-3	17.45678	19.081518	20.65358
21-10-02 13:20	-3	16.269524	17.495762	16.327848
21-10-02 13:30	-3	21.450426	20.699997	27.44963
21-10-02 13:40	-3	24.838358	23.925114	29.86115
21-10-02 13:50	-3	23.35895	23.59895	23.192657
21-10-02 14:00	-3	25.343079	12.643702	12.00619
21-10-02 14:10	-3	23.9	11.95	11.95
21-10-02 14:20	-3	23.9	11.974729	11.9748
21-10-02 14:30	-3	23.726631	26.807499	19.481575
21-10-02 14:40	-3	23.9	30.49289	21.208874
21-10-02 14:50	-3	25.333435	20.255291	24.061155
21-10-02 15:00	-3	11.95	22.670536	11.95
21-10-02 15:10	-3	16.353617	19.445446	12.643844
21-10-02 15:20	-3	17.994757	11.958693	17.798634
21-10-02 15:30	-3	22.63677	12.423524	16.385912
21-10-02 15:40	-3	26.105646	17.430216	17.619934
21-10-02 15:50	-3	20.83711	20.805227	23.875525
21-10-02 16:00	-3	11.95	11.95	17.039371
21-10-02 16:10	-3	20.356413	14.89189	13.453903
21-10-02 16:20	-3	21.98431	12.23805	14.062843
21-10-02 16:30	-3	10.310673	10.310673	23.9
21-10-02 16:40	-3	0.5506824	0.14079267	23.457052
21-10-02 16:50	-3	12.312202	11.588614	22.971193
21-10-02 17:00	-3	11.95	11.95	23.9
21-10-02 17:10	-3	18.436012	26.409512	21.59604
21-10-02 17:20	-3	23.198242	34.44314	23.977448
21-10-02 17:30	-3	12.591423	13.956903	23.027386
21-10-02 17:40	-3	10.245688	11.891204	16.255426
21-10-02 17:50	-3	15.36598	11.293135	17.23033
21-10-02 18:00	-3	13.318878	15.517627	11.709201
21-10-02 18:10	-3	13.638837	13.848755	14.307783
21-10-02 18:20	-3	16.801182	11.962374	11.962374
21-10-02 18:30	-3	12.196206	12.76375	22.2105
21-10-02 18:40	-3	14.785772	33.307636	15.138641
21-10-02 18:50	-3	24.596317	14.024759	12.981931
21-10-02 19:00	-3	15.632706	13.105762	12.0264435
21-10-02 19:10	-3	16.759045	15.845937	17.130064
21-10-02 19:20	-3	12.288811	12.051786	23.206877
21-10-02 19:30	-3	21.948689	20.017359	18.893944
21-10-02 19:40	-3	16.345684	19.523245	18.338129
21-10-02 19:50	-3	17.23802	33.72837	16.828495
21-10-02 20:00	-3	17.159496	16.692797	15.101908
21-10-02 20:10	-3	14.590139	23.222507	14.112532
21-10-02 20:20	-3	26.173832	26.107845	33.918785
21-10-02 20:30	-3	22.588547	28.888931	23.708584
21-10-02 20:40	-3	17.417524	17.764273	15.78371
21-10-02 20:50	-3	22.592968	22.958887	22.846622
21-10-02 21:00	-3	19.148888	23.330845	21.252972
21-10-02 21:10	-3	17.503607	17.348263	14.802472
21-10-02 21:20	-3	16.87727	26.752796	16.87727
21-10-02 21:30	-3	25.289427	15.612997	15.467695
21-10-02 21:40	-3	17.444445	15.279628	14.678026
21-10-02 21:50	-3	15.642398	16.931753	15.189776
21-10-02 22:00	-3	16.32203	14.214775	13.997683
21-10-02 22:10	-3	18.669699	17.256134	15.346457
21-10-02 22:20	-3	21.942364	13.200989	13.1033
21-10-02 22:30	-3	17.945557	17.20719	16.153812
21-10-02 22:40	-3	21.896885	23.190758	19.91632
21-10-02 22:50	-3	15.603729	18.971111	15.328527
21-10-02 23:00	-3	17.80312	15.930937	15.1820345
21-10-02 23:10	-3	20.212856	19.394735	25.56114
21-10-02 23:20	-3	23.57944	19.424631	20.631626
21-10-02 23:30	-3	13.1818495	10.058685	16.002462
21-10-02 23:40	-3	14.500692	12.763681	15.55559
21-10-02 23:50	-3	16.967915	16.219093	19.39201
21-10-03 00:00	-3	14.498157	18.114079	17.738115
21-10-03 00:10	-3	21.395018	25.752466	21.4596
21-10-03 00:20	-3	20.452631	18.74888	18.792074
21-10-03 00:30	-3	20.214256	20.414032	16.863474
21-10-03 00:40	-3	16.18193	17.74183	13.207362
21-10-03 00:50	-3	18.657095	17.706308	16.64716
21-10-03 01:00	-3	21.202805	17.237705	22.934742
21-10-03 01:10	-3	31.258814	24.591623	24.617132
21-10-03 01:20	-3	17.237988	32.293552	16.326237
21-10-03 01:30	-3	16.610973	23.642872	19.26266
21-10-03 01:40	-3	14.985069	12.924673	10.321705
21-10-03 01:50	-3	24.269451	16.09092	17.841211
21-10-03 02:00	-3	28.673096	18.698505	19.17148
21-10-03 02:10	-3	17.766129	16.595516	15.857676
21-10-03 02:20	-3	19.921646	16.45636	20.453533
21-10-03 02:30	-3	17.100069	21.020391	22.92201
21-10-03 02:40	-3	23.393805	23.073956	25.523132
21-10-03 02:50	-3	27.141348	20.25145	12.573694
21-10-03 03:00	-3	20.484966	29.754566	19.868408
21-10-03 03:10	-3	13.528791	15.3674345	16.110043
21-10-03 03:20	-3	17.30608	23.313717	15.217318
21-10-03 03:30	-3	21.970127	18.279972	19.935251
21-10-03 03:40	-3	21.465673	23.457987	14.524277
21-10-03 03:50	-3	13.672041	20.443546	13.529605
21-10-03 04:00	-3	14.782489	16.094616	18.144657
21-10-03 04:10	-3	19.44598	16.434671	15.640068
21-10-03 04:20	-3	15.686038	15.707072	18.87183
21-10-03 04:30	-3	17.92411	19.131632	22.575579
21-10-03 04:40	-3	20.481937	15.503375	23.970434
21-10-03 04:50	-3	15.378189	14.949097	24.806665
21-10-03 05:00	-3	15.961479	15.811247	24.0504
21-10-03 05:10	-3	21.736176	22.391434	21.793224
21-10-03 05:20	-3	21.481077	14.697287	15.046183
21-10-03 05:30	-3	25.229538	21.575315	19.555586
21-10-03 05:40	-3	16.614246	18.985834	14.256678
21-10-03 05:50	-3	21.727148	32.533318	19.891838
21-10-03 06:00	-3	17.92055	16.153492	21.42284
21-10-03 06:10	-3	19.565664	18.859467	21.11503
21-10-03 06:20	-3	16.713093	15.910977	17.162415
21-10-03 06:30	-3	23.544376	19.920614	19.957819
21-10-03 06:40	-3	18.345219	21.933651	17.139471
21-10-03 06:50	-3	28.225464	18.556002	16.46307
21-10-03 07:00	-2	25.899704	19.111055	18.426104
21-10-03 07:10	-2	13.15273	11.916146	11.812802
21-10-03 07:20	-2	16.078594	22.511156	15.999249
21-10-03 07:30	-2	23.763744	32.475353	23.862564
21-10-03 07:40	-2	20.912743	15.71082	14.90231
21-10-03 07:50	-2	20.701586	17.265018	18.559639
21-10-03 08:00	-2	13.277799	11.81957	15.114972
21-10-03 08:10	-2	6.0048747	7.74618	12.511784
21-10-03 08:20	-2	20.748846	29.32631	16.777277
21-10-03 08:30	-2	35.9	22.69783	22.69783
21-10-03 08:40	-2	22.37938	14.6276655	19.04079
21-10-03 08:50	-2	19.997547	15.975841	19.60433
21-10-03 09:00	-2	17.22089	16.702662	26.25155
21-10-03 09:10	-2	9.8724575	14.339307	20.131023
21-10-03 09:20	-2	18.323145	19.161642	29.988205
21-10-03 09:30	-2	19.091282	19.948044	32.294
21-10-03 09:40	-2	26.721008	26.721008	33.83507
21-10-03 09:50	-2	22.825558	20.535542	26.62678
21-10-03 10:00	-2	18.453045	11.619432	12.637304
21-10-03 10:10	-2	9.74403	6.0087976	18.831211
21-10-03 10:20	-2	12.2751045	12.24523	16.887478
21-10-03 10:30	-2	12.917292	16.399591	11.101151
21-10-03 10:40	-2	18.016932	28.164265	18.768978
21-10-03 10:50	-2	26.666555	23.958866	23.989985
21-10-03 11:00	-2	22.01131	17.688427	17.688427
21-10-03 11:10	-2	14.386835	14.4989195	21.139994
21-10-03 11:20	-2	9.514851	9.535168	29.838684
21-10-03 11:30	-2	14.0054455	15.3556385	33.751354
21-10-03 11:40	-2	14.401222	14.396764	26.40597
21-10-03 11:50	-2	14.01933	14.121803	14.023209
21-10-03 12:00	-2	6.299036	7.7881675	12.205253
21-10-03 12:10	-2	12.773894	14.3832445	10.999833
21-10-03 12:20	-2	12.1831045	23.205706	12.038707
21-10-03 12:30	-2	20.9175	19.412516	13.755159
21-10-03 12:40	-2	18.718216	17.866802	24.441975
21-10-03 12:50	-2	21.317657	21.43352	23.236874
21-10-03 13:00	-2	13.523842	23.878391	13.530283
21-10-03 13:10	-2	11.972036	23.838259	11.95576
21-10-03 13:20	-2	11.998198	23.772678	11.957756
21-10-03 13:30	-2	11.95	30.607258	11.95
21-10-03 13:40	-2	11.95	33.79242	11.95
21-10-03 13:50	-2	11.953314	21.090069	11.952131
21-10-03 14:00	-2	21.127506	13.859215	13.028079
21-10-03 14:10	-2	21.389774	13.354047	13.338684
21-10-03 14:20	-2	23.421011	19.499674	19.473825
21-10-03 14:30	-2	23.085972	21.908636	21.848614
21-10-03 14:40	-2	14.737471	15.501768	17.198803
21-10-03 14:50	-2	21.830875	23.201572	21.045496
21-10-03 15:00	-2	11.95	16.086937	11.95
21-10-03 15:10	-2	11.95	11.95	11.95
21-10-03 15:20	-2	17.065304	17.655323	16.813847
21-10-03 15:30	-2	20.258791	23.339314	19.762762
21-10-03 15:40	-2	19.769758	25.064404	19.731863
21-10-03 15:50	-2	16.369413	17.499578	16.46395
21-10-03 16:00	-2	2.6049562	16.26743	2.9978573
21-10-03 16:10	-2	13.353651	11.06888	12.144117
21-10-03 16:20	-2	5.9819837	7.8727713	11.619193
21-10-03 16:30	-2	12.107378	30.082376	12.107367
21-10-03 16:40	-2	16.809513	18.994038	11.995588
21-10-03 16:50	-2	23.9	11.95	11.95
21-10-03 17:00	-2	23.9	11.95	11.95
21-10-03 17:10	-2	22.26444	25.787104	20.186367
21-10-03 17:20	-2	21.846212	27.190405	21.79505
21-10-03 17:30	-2	15.980336	14.543956	9.90605
21-10-03 17:40	-2	16.908726	23.943287	14.114616
21-10-03 17:50	-2	19.172922	35.627663	19.172922
21-10-03 18:00	-2	13.96389	25.69751	12.991559
21-10-03 18:10	-2	13.405081	21.833937	12.109942
21-10-03 18:20	-2	12.15407	25.235172	11.988803
21-10-03 18:30	-2	12.489092	14.7493	21.530695
21-10-03 18:40	-2	16.911472	18.1386	20.29575
21-10-03 18:50	-2	14.000516	23.980808	16.147943
21-10-03 19:00	-2	26.03125	16.118317	16.202032
21-10-03 19:10	-2	25.965826	12.2145405	12.213021
21-10-03 19:20	-2	17.328306	21.213963	13.991432
21-10-03 19:30	-2	16.823807	5.766666	6.513231
21-10-03 19:40	-2	16.930563	11.69618	14.085402
21-10-03 19:50	-2	22.645674	21.982563	26.007343
21-10-03 20:00	-2	15.753378	21.730444	16.974606
21-10-03 20:10	-2	15.997226	23.48122	15.746309
21-10-03 20:20	-2	21.930086	22.422113	21.774408
21-10-03 20:30	-2	13.276627	22.550175	15.721643
21-10-03 20:40	-2	17.911388	17.29771	27.104385
21-10-03 20:50	-2	18.578806	20.653551	18.633045
21-10-03 21:00	-2	12.78681	12.854952	23.294659
21-10-03 21:10	-2	19.205093	21.358698	20.74818
21-10-03 21:20	-2	15.293607	15.46004	26.019375
21-10-03 21:30	-2	21.61568	21.02522	26.717525
21-10-03 21:40	-2	16.133724	25.658802	16.283861
21-10-03 21:50	-2	22.619747	23.858614	26.7851
21-10-03 22:00	-2	28.130362	17.95519	19.821812
21-10-03 22:10	-2	25.927708	16.002964	16.954464
21-10-03 22:20	-2	13.933988	16.682362	18.47936
21-10-03 22:30	-2	14.582144	12.3444805	12.976862
21-10-03 22:40	-2	14.053271	20.674267	11.626728
21-10-03 22:50	-2	17.81697	23.130571	18.461945
21-10-03 23:00	-2	17.955723	15.53697	15.965485
21-10-03 23:10	-2	14.577357	15.825975	13.987001
21-10-03 23:20	-2	17.636608	16.698612	14.7870655
21-10-03 23:30	-2	23.13731	17.801903	17.87048
21-10-03 23:40	-2	22.028574	21.784124	18.72286
21-10-03 23:50	-2	16.158024	16.870785	19.847183
21-10-04 00:00	-2	17.924303	17.762547	17.940464
21-10-04 00:10	-2	21.786993	19.678158	20.267298
21-10-04 00:20	-2	18.685556	18.54556	17.776617
21-10-04 00:30	-2	20.124447	21.512484	24.790718
21-10-04 00:40	-2	19.284645	17.601522	18.643946
21-10-04 00:50	-2	18.466824	14.917516	16.812918
21-10-04 01:00	-2	16.147942	17.96846	19.921103
21-10-04 01:10	-2	22.082542	18.545576	23.710464
21-10-04 01:20	-2	21.022318	26.188831	22.320961
21-10-04 01:30	-2	23.19823	22.596268	20.327303
21-10-04 01:40	-2	22.71657	21.806635	23.0546
21-10-04 01:50	-2	19.222725	18.751469	16.124863
21-10-04 02:00	-2	21.576717	18.644184	16.716595
21-10-04 02:10	-2	18.625925	16.83226	15.335901
21-10-04 02:20	-2	16.657959	15.472486	16.590538
21-10-04 02:30	-2	20.489866	18.1385	19.973059
21-10-04 02:40	-2	20.078941	16.254692	13.741445
21-10-04 02:50	-2	24.125933	26.121517	24.000599
21-10-04 03:00	-2	23.635132	24.73555	23.599749
21-10-04 03:10	-2	14.787801	14.104472	25.878485
21-10-04 03:20	-2	16.421055	30.272106	16.679768
21-10-04 03:30	-2	17.165863	15.427355	15.447164
21-10-04 03:40	-2	17.233873	16.226295	17.466831
21-10-04 03:50	-2	25.086151	16.233913	20.164204
21-10-04 04:00	-2	17.185293	18.229986	20.55995
21-10-04 04:10	-2	17.335024	15.248082	18.536411
21-10-04 04:20	-2	15.788838	16.565525	14.560292
21-10-04 04:30	-2	14.046369	14.786493	18.24915
21-10-04 04:40	-2	21.857288	20.97097	20.92607
21-10-04 04:50	-2	16.779446	17.584644	20.902119
21-10-04 05:00	-2	13.226399	28.550903	14.5496855
21-10-04 05:10	-2	20.098286	24.77669	18.806355
21-10-04 05:20	-2	18.261494	19.310577	21.256908
21-10-04 05:30	-2	16.791864	18.021278	22.571936
21-10-04 05:40	-2	16.472672	13.344879	16.442968
21-10-04 05:50	-2	15.234718	18.499233	15.47881
21-10-04 06:00	-2	15.317449	15.999036	15.8357315
21-10-04 06:10	-2	21.077137	22.239607	22.04078
21-10-04 06:20	-2	20.260092	29.085443	25.25324
21-10-04 06:30	-2	16.819834	25.5454	16.810444
21-10-04 06:40	-2	21.062708	23.973354	19.519
21-10-04 06:50	-2	20.149984	21.319738	26.66417
21-10-04 07:00	-1	15.1770525	22.14191	19.646442
21-10-04 07:10	-1	13.458715	19.122484	16.05072
21-10-04 07:20	-1	11.95	11.95	23.9
21-10-04 07:30	-1	17.753717	13.427058	21.763147
21-10-04 07:40	-1	18.136652	17.420963	14.553983
21-10-04 07:50	-1	18.13379	18.129755	20.233791
21-10-04 08:00	-1	28.753016	18.082668	24.15971
21-10-04 08:10	-1	20.198643	22.445967	13.113955
21-10-04 08:20	-1	15.57077	23.063213	15.55752
21-10-04 08:30	-1	14.386826	16.899853	14.386826
21-10-04 08:40	-1	16.899853	15.652483	15.652483
21-10-04 08:50	-1	20.010513	27.12176	18.486517
21-10-04 09:00	-1	23.9	35.9	23.9
21-10-04 09:10	-1	22.05964	31.28444	21.008888
21-10-04 09:20	-1	16.83913	26.557724	16.83669
21-10-04 09:30	-1	15.02276	10.044789	10.048032
21-10-04 09:40	-1	24.508556	24.508556	26.31123
21-10-04 09:50	-1	27.292377	14.498022	16.463104
21-10-04 10:00	-1	16.542873	16.324997	18.402287
21-10-04 10:10	-1	12.287351	13.02699	15.315946
21-10-04 10:20	-1	15.930555	16.972067	16.430449
21-10-04 10:30	-1	21.989653	17.850973	14.039355
21-10-04 10:40	-1	23.71131	21.245949	19.792711
21-10-04 10:50	-1	20.685778	15.97084	14.257919
21-10-04 11:00	-1	11.95	18.358997	11.95
21-10-04 11:10	-1	13.3123	16.329388	11.9600725
21-10-04 11:20	-1	15.525439	15.416308	11.954149
21-10-04 11:30	-1	23.99451	34.183815	23.183563
21-10-04 11:40	-1	23.9	25.42967	23.9
21-10-04 11:50	-1	23.9	23.95	23.9
21-10-04 12:00	-1	22.352734	22.063898	23.212772
21-10-04 12:10	-1	21.797354	14.35491	14.8878145
21-10-04 12:20	-1	15.995852	16.71717	15.992403
21-10-04 12:30	-1	16.979357	15.175673	11.959991
21-10-04 12:40	-1	18.871351	12.881772	10.890047
21-10-04 12:50	-1	11.95	11.95	23.900442
21-10-04 13:00	-1	13.943891	14.279462	22.990719
21-10-04 13:10	-1	14.252108	16.049526	18.598896
21-10-04 13:20	-1	17.147318	16.682495	16.855919
21-10-04 13:30	-1	16.899853	20.116833	16.899853
21-10-04 13:40	-1	14.412552	14.4301605	14.412552
21-10-04 13:50	-1	11.95	11.95	13.528323
21-10-04 14:00	-1	12.043612	11.387499	11.376064
21-10-04 14:10	-1	11.977207	16.909319	11.973707
21-10-04 14:20	-1	12.233083	11.767402	11.7838955
21-10-04 14:30	-1	16.898682	16.021486	15.941051
21-10-04 14:40	-1	15.654863	15.476709	15.451406
21-10-04 14:50	-1	13.078448	12.9850445	13.475647
21-10-04 15:00	-1	14.704178	15.923765	19.526794
21-10-04 15:10	-1	13.161337	14.768321	12.670203
21-10-04 15:20	-1	13.940142	14.978549	12.339232
21-10-04 15:30	-1	18.43883	21.921303	18.2155
21-10-04 15:40	-1	18.223751	35.9	18.223751
21-10-04 15:50	-1	23.97214	31.396557	24.073462
21-10-04 16:00	-1	19.632843	19.309149	18.935314
21-10-04 16:10	-1	19.194332	16.195705	14.873731
21-10-04 16:20	-1	11.95	11.95	18.624586
21-10-04 16:30	-1	11.95	11.95	23.900906
21-10-04 16:40	-1	11.95	11.95	23.9
21-10-04 16:50	-1	14.041452	20.125319	18.385893
21-10-04 17:00	-1	11.647072	18.784384	14.933571
21-10-04 17:10	-1	19.5951	21.869806	26.208492
21-10-04 17:20	-1	23.600056	35.9	23.600056
21-10-04 17:30	-1	24.300682	30.351269	23.605534
21-10-04 17:40	-1	21.263592	20.29906	18.111052
21-10-04 17:50	-1	20.72459	29.846289	20.004665
21-10-04 18:00	-1	11.95	29.125849	11.95
21-10-04 18:10	-1	20.693617	20.775198	15.5242405
21-10-04 18:20	-1	17.001497	16.64885	16.480139
21-10-04 18:30	-1	13.225087	11.90693	12.998418
21-10-04 18:40	-1	13.228653	14.52753	12.54775
21-10-04 18:50	-1	11.9416065	18.042622	17.252348
21-10-04 19:00	-1	11.951848	13.37393	20.459595
21-10-04 19:10	-1	19.758831	17.888174	17.842712
21-10-04 19:20	-1	25.73815	17.319387	16.495644
21-10-04 19:30	-1	34.681564	18.43102	17.75914
21-10-04 19:40	-1	16.64124	15.898302	28.814875
21-10-04 19:50	-1	22.485416	23.278631	26.53006
21-10-04 20:00	-1	20.704838	15.164617	19.316452
21-10-04 20:10	-1	26.511753	21.403397	20.395504
21-10-04 20:20	-1	26.953247	24.121029	21.16389
21-10-04 20:30	-1	18.952423	21.774164	16.449734
21-10-04 20:40	-1	23.595997	34.6612	23.444885
21-10-04 20:50	-1	23.96525	31.573147	23.904781
21-10-04 21:00	-1	16.778244	16.891262	15.4772625
21-10-04 21:10	-1	14.746271	22.150074	13.475061
21-10-04 21:20	-1	23.467974	34.365173	23.457716
21-10-04 21:30	-1	16.784374	16.907248	24.710613
21-10-04 21:40	-1	20.173847	29.025229	20.176163
21-10-04 21:50	-1	17.259285	15.729665	19.528978
21-10-04 22:00	-1	17.17301	14.853926	30.575058
21-10-04 22:10	-1	20.602516	22.711859	20.459202
21-10-04 22:20	-1	20.859379	16.248158	23.707607
21-10-04 22:30	-1	14.903974	17.05063	15.105092
21-10-04 22:40	-1	15.594385	11.57181	10.2863655
21-10-04 22:50	-1	17.224518	15.999013	15.912191
21-10-04 23:00	-1	11.375822	30.457016	6.2597094
21-10-04 23:10	-1	24.384472	17.734804	18.221523
21-10-04 23:20	-1	13.291885	19.791082	14.943909
21-10-04 23:30	-1	18.498959	18.668116	16.09306
21-10-04 23:40	-1	25.176687	19.793936	19.00362
21-10-04 23:50	-1	14.78743	18.754705	17.551315
21-10-05 00:00	-1	16.521847	16.011972	17.002222
21-10-05 00:10	-1	19.082655	20.526867	23.883848
21-10-05 00:20	-1	23.611485	18.047789	15.45181
21-10-05 00:30	-1	17.811897	13.484227	18.935654
21-10-05 00:40	-1	17.440775	15.402948	18.499866
21-10-05 00:50	-1	18.865757	15.699965	22.144392
21-10-05 01:00	-1	22.625088	19.407352	23.359175
21-10-05 01:10	-1	20.492146	24.516514	19.627275
21-10-05 01:20	-1	20.77895	14.96343	14.277832
21-10-05 01:30	-1	16.604347	16.23444	13.399066
21-10-05 01:40	-1	17.991526	15.508328	16.02488
21-10-05 01:50	-1	18.691391	17.653095	20.099615
21-10-05 02:00	-1	10.083207	28.560268	13.954701
21-10-05 02:10	-1	17.9274	18.320068	23.564209
21-10-05 02:20	-1	17.371395	19.689959	13.217715
21-10-05 02:30	-1	16.47741	17.869875	20.327133
21-10-05 02:40	-1	14.617485	18.790022	20.27601
21-10-05 02:50	-1	19.690165	19.018131	20.209606
21-10-05 03:00	-1	23.120914	17.156162	20.122639
21-10-05 03:10	-1	28.885113	24.598228	23.908535
21-10-05 03:20	-1	23.044086	28.561726	17.478216
21-10-05 03:30	-1	29.481379	24.582592	21.595264
21-10-05 03:40	-1	30.00375	21.048897	27.170654
21-10-05 03:50	-1	22.723392	15.635057	17.363548
21-10-05 04:00	-1	28.679089	8.577097	9.52416
21-10-05 04:10	-1	14.751936	19.236353	13.966578
21-10-05 04:20	-1	21.076754	17.179113	16.076761
21-10-05 04:30	-1	14.373265	22.531322	15.841937
21-10-05 04:40	-1	19.89823	18.472198	15.806635
21-10-05 04:50	-1	19.422789	15.695305	14.100328
21-10-05 05:00	-1	14.015117	16.494991	15.485987
21-10-05 05:10	-1	17.703228	17.664696	20.212263
21-10-05 05:20	-1	20.314362	21.707254	21.77981
21-10-05 05:30	-1	16.310186	9.691881	10.13265
21-10-05 05:40	-1	17.995441	17.62353	18.66695
21-10-05 05:50	-1	18.34296	20.773762	19.763119
21-10-05 06:00	-1	15.803528	20.203041	18.167637
21-10-05 06:10	-1	16.11948	15.908496	12.460373
21-10-05 06:20	-1	21.20974	22.119308	21.013035
21-10-05 06:30	-1	18.163824	21.936075	25.074877
21-10-05 06:40	-1	23.895151	24.593369	35.17476
21-10-05 06:50	-1	18.841152	21.985891	18.838524
21-10-05 07:00	0	23.798336	23.466843	19.542595
21-10-05 07:10	0	23.693619	21.373707	31.957104
21-10-05 07:20	0	23.145878	22.792553	33.834984
21-10-05 07:30	0	21.106318	11.956234	12.898062
21-10-05 07:40	0	11.975093	11.975093	23.477667
21-10-05 07:50	0	15.321254	15.320613	24.40505
21-10-05 08:00	0	24.343136	23.979284	24.018267
21-10-05 08:10	0	14.881314	24.159689	15.166537
21-10-05 08:20	0	11.95	23.9	11.95
21-10-05 08:30	0	11.95	23.9	11.95
21-10-05 08:40	0	12.301621	23.46754	12.301741
21-10-05 08:50	0	16.87259	18.286167	16.857464
21-10-05 09:00	0	16.899853	26.765736	16.899853
21-10-05 09:10	0	19.610704	26.926373	21.269104
21-10-05 09:20	0	9.091215	9.091215	22.776953
21-10-05 09:30	0	23.492903	23.492903	24.593922
21-10-05 09:40	0	19.025507	11.791347	12.00635
21-10-05 09:50	0	11.95	0.029875001	0.029875001
21-10-05 10:00	0	11.95	11.95	11.95
21-10-05 10:10	0	16.860264	15.532166	15.152585
21-10-05 10:20	0	14.842802	15.780025	16.363222
21-10-05 10:30	0	17.650951	15.413597	14.101854
21-10-05 10:40	0	17.536661	15.871851	17.060741
21-10-05 10:50	0	14.755353	16.884203	16.351349
21-10-05 11:00	0	15.931788	16.183636	14.96628
21-10-05 11:10	0	14.897188	15.87525	18.446352
21-10-05 11:20	0	18.818409	15.667134	16.784815
21-10-05 11:30	0	18.99853	13.794989	12.589647
21-10-05 11:40	0	16.808636	29.854807	15.016708
21-10-05 11:50	0	16.887478	33.845074	16.887478
21-10-05 12:00	0	11.95	37.83666	11.95
21-10-05 12:10	0	11.95	37.83666	11.95
21-10-05 12:20	0	11.95	37.83666	11.95
21-10-05 12:30	0	13.095851	25.59473	12.178015
21-10-05 12:40	0	15.998998	19.04462	15.438777
21-10-05 12:50	0	12.276667	13.862569	12.663734
21-10-05 13:00	0	18.035992	20.07688	18.22297
21-10-05 13:10	0	14.298872	17.36665	20.781967
21-10-05 13:20	0	11.760749	11.760749	23.418987
21-10-05 13:30	0	12.438196	12.438196	23.20934
21-10-05 13:40	0	16.700197	16.700197	17.131546
21-10-05 13:50	0	16.632206	16.632206	17.277843
21-10-05 14:00	0	13.993039	13.993039	14.005934
21-10-05 14:10	0	16.899937	16.679375	16.734364
21-10-05 14:20	0	16.899853	16.899853	16.899853
21-10-05 14:30	0	16.899853	13.7576065	13.7576065
21-10-05 14:40	0	22.895733	30.242245	20.605886
21-10-05 14:50	0	15.7125	17.848888	16.599976
21-10-05 15:00	0	11.779116	11.779116	12.120885
21-10-05 15:10	0	15.027969	15.027969	17.600592
21-10-05 15:20	0	16.887478	16.887478	16.917353
21-10-05 15:30	0	18.953926	20.619875	21.34718
21-10-05 15:40	0	16.421501	13.261624	13.253309
21-10-05 15:50	0	13.788511	9.015754	18.991316
21-10-05 16:00	0	24.000805	11.932945	11.935171
21-10-05 16:10	0	30.30697	11.95	11.95
21-10-05 16:20	0	33.817398	11.962374	11.962374
21-10-05 16:30	0	11.456735	16.500492	25.676815
21-10-05 16:40	0	11.95	23.95	11.95
21-10-05 16:50	0	12.201346	24.022375	12.201346
21-10-05 17:00	0	13.710795	24.950949	13.710795
21-10-05 17:10	0	14.606273	25.460556	14.606273
21-10-05 17:20	0	14.300357	20.057152	17.812115
21-10-05 17:30	0	20.908627	14.510153	14.348308
21-10-05 17:40	0	22.45809	9.690514	9.690514
21-10-05 17:50	0	14.501912	20.085499	12.810712
21-10-05 18:00	0	15.40181	13.567853	13.263334
21-10-05 18:10	0	16.965303	15.077802	23.838213
21-10-05 18:20	0	11.730468	15.312857	12.758126
21-10-05 18:30	0	15.2182865	15.218869	34.30694
21-10-05 18:40	0	12.889856	12.889856	33.849384
21-10-05 18:50	0	22.458384	22.458384	33.57747
21-10-05 19:00	0	17.98347	17.760616	27.65801
21-10-05 19:10	0	19.268215	16.141285	22.119604
21-10-05 19:20	0	19.140446	19.100834	16.643864
21-10-05 19:30	0	17.30854	16.996803	14.0573225
21-10-05 19:40	0	14.200552	17.859978	12.898962
21-10-05 19:50	0	18.20302	21.686802	26.690027
21-10-05 20:00	0	15.801956	16.145838	16.46252
21-10-05 20:10	0	15.619261	13.810638	12.720962
21-10-05 20:20	0	13.657591	21.82675	13.64648
21-10-05 20:30	0	15.491918	34.42114	15.523188
21-10-05 20:40	0	26.448746	17.9144	15.673381
21-10-05 20:50	0	24.76682	13.584076	13.890277
21-10-05 21:00	0	21.426136	16.127632	19.770924
21-10-05 21:10	0	16.999985	24.195513	15.971277
21-10-05 21:20	0	19.313013	21.307095	16.953182
21-10-05 21:30	0	29.869812	21.859365	21.422213
21-10-05 21:40	0	20.175869	17.59259	13.58271
21-10-05 21:50	0	25.836895	7.447792	8.311294
21-10-05 22:00	0	22.750368	21.988182	27.447369
21-10-05 22:10	0	18.108604	15.411664	16.543407
21-10-05 22:20	0	17.137043	12.75038	14.877614
21-10-05 22:30	0	15.569023	16.540352	19.685284
21-10-05 22:40	0	12.314911	16.510872	15.818812
21-10-05 22:50	0	20.420465	14.10632	15.351306
21-10-05 23:00	0	22.12786	24.989782	19.311024
21-10-05 23:10	0	16.117853	20.153843	14.910502
21-10-05 23:20	0	17.141165	15.514677	16.176102
21-10-05 23:30	0	25.467722	24.055922	21.15524
21-10-05 23:40	0	24.47468	22.754284	21.075722
21-10-05 23:50	0	17.103867	18.094776	17.05738
21-10-06 00:00	0	15.420824	16.972555	14.351581
21-10-06 00:10	0	16.841146	18.3129	17.483002
21-10-06 00:20	0	18.162323	18.5888	17.065104
21-10-06 00:30	0	18.105045	19.029846	20.194561
21-10-06 00:40	0	16.454378	17.58079	16.054205
21-10-06 00:50	0	17.595798	20.380644	16.653082
21-10-06 01:00	0	15.746798	18.747509	19.18394
21-10-06 01:10	0	15.310155	24.500547	14.916272
21-10-06 01:20	0	25.66091	21.277266	18.924488
21-10-06 01:30	0	28.348438	16.888197	20.331074
21-10-06 01:40	0	27.47756	21.449883	20.595367
21-10-06 01:50	0	9.558359	21.834787	8.326972
21-10-06 02:00	0	12.716041	14.637378	16.570751
21-10-06 02:10	0	16.26004	20.055506	15.212445
21-10-06 02:20	0	13.014186	24.934416	12.700893
21-10-06 02:30	0	17.858994	14.600642	13.841708
21-10-06 02:40	0	19.09455	16.149326	12.457448
21-10-06 02:50	0	34.945442	11.987863	12.901151
21-10-06 03:00	0	23.500082	14.424426	12.427431
21-10-06 03:10	0	30.01189	20.68822	20.686346
21-10-06 03:20	0	23.003626	15.6237	15.714254
21-10-06 03:30	0	25.892902	16.582897	15.193079
21-10-06 03:40	0	11.943786	19.862026	13.494438
21-10-06 03:50	0	16.696491	13.334585	13.581354
21-10-06 04:00	0	16.982662	20.331568	14.41572
21-10-06 04:10	0	19.781189	14.315001	16.284729
21-10-06 04:20	0	15.425318	17.237705	22.053497
21-10-06 04:30	0	15.324812	18.630611	19.131334
21-10-06 04:40	0	18.074032	21.1462	16.27712
21-10-06 04:50	0	12.477284	24.969759	14.500691
21-10-06 05:00	0	14.615237	20.396088	15.704561
21-10-06 05:10	0	20.871426	18.131248	22.041723
21-10-06 05:20	0	25.090368	18.362991	22.774014
21-10-06 05:30	0	27.4357	15.49312	15.106161
21-10-06 05:40	0	20.308853	18.15955	15.899374
21-10-06 05:50	0	24.213339	18.827393	20.179216
21-10-06 06:00	0	20.097311	19.456861	19.875706
21-10-06 06:10	0	18.502956	16.75412	20.12646
21-10-06 06:20	0	15.089081	16.230656	15.792482
21-10-06 06:30	0	20.606747	23.870466	24.471699
21-10-06 06:40	0	24.619534	24.753704	29.16016
21-10-06 06:50	0	35.9	23.9	23.9
21-10-06 07:00	1	32.083385	18.33493	18.214478
21-10-06 07:10	1	23.865126	17.59279	17.59279
21-10-06 07:20	1	11.995065	11.994914	21.799986
21-10-06 07:30	1	18.876598	19.811865	18.807585
21-10-06 07:40	1	12.333532	15.277469	12.329144
21-10-06 07:50	1	13.753981	34.139946	13.753981
21-10-06 08:00	1	17.93417	35.67574	17.93417
21-10-06 08:10	1	16.925163	34.32738	16.925163
21-10-06 08:20	1	21.113462	34.704884	21.107388
21-10-06 08:30	1	12.0	12.0	24.741772
21-10-06 08:40	1	12.046717	12.297893	26.050556
21-10-06 08:50	1	20.211365	20.87005	24.004501
21-10-06 09:00	1	11.95	11.95	23.9
21-10-06 09:10	1	21.084759	19.66675	24.843384
21-10-06 09:20	1	15.793828	14.291628	23.047222
21-10-06 09:30	1	15.7821865	18.058472	19.676228
21-10-06 09:40	1	20.347363	19.257755	20.551098
21-10-06 09:50	1	11.92294	11.651307	9.687048
21-10-06 10:00	1	16.142569	16.714977	13.645963
21-10-06 10:10	1	14.571535	17.166632	17.465916
21-10-06 10:20	1	13.706091	17.63234	15.036737
21-10-06 10:30	1	17.398336	14.510722	15.307867
21-10-06 10:40	1	12.973749	14.2850065	15.405835
21-10-06 10:50	1	16.797863	17.69987	22.850132
21-10-06 11:00	1	14.0809765	17.935057	19.534342
21-10-06 11:10	1	12.292192	15.748322	14.948458
21-10-06 11:20	1	22.823973	22.542889	22.513014
21-10-06 11:30	1	16.210106	16.270828	18.061478
21-10-06 11:40	1	12.2152	12.213698	15.491362
21-10-06 11:50	1	13.227048	16.553043	13.34599
21-10-06 12:00	1	19.394547	12.8842745	12.007155
21-10-06 12:10	1	13.885872	12.039347	12.008873
21-10-06 12:20	1	8.393209	15.90491	16.478107
21-10-06 12:30	1	11.355686	11.355686	16.239483
21-10-06 12:40	1	14.029445	17.185213	13.930567
21-10-06 12:50	1	16.887478	23.979876	16.887478
21-10-06 13:00	1	13.360196	33.09214	12.385216
21-10-06 13:10	1	23.414658	16.7796	16.070532
21-10-06 13:20	1	11.94958	10.4716625	18.35649
21-10-06 13:30	1	14.171555	24.448978	14.197401
21-10-06 13:40	1	17.804033	13.632658	11.968359
21-10-06 13:50	1	18.536985	23.76089	19.85146
21-10-06 14:00	1	23.768553	23.645248	26.455044
21-10-06 14:10	1	23.493845	23.493595	26.559723
21-10-06 14:20	1	19.517332	19.840878	21.463873
21-10-06 14:30	1	13.178358	14.247995	13.199537
21-10-06 14:40	1	11.929174	11.93247	13.660391
21-10-06 14:50	1	13.2754345	13.530459	21.79751
21-10-06 15:00	1	14.812576	14.804337	23.885632
21-10-06 15:10	1	17.948727	23.815952	17.905043
21-10-06 15:20	1	11.95944	23.868134	11.956121
21-10-06 15:30	1	13.206334	14.719602	15.683769
21-10-06 15:40	1	10.951481	14.537935	10.515084
21-10-06 15:50	1	16.555176	14.535509	18.465124
21-10-06 16:00	1	18.355108	12.193922	12.144976
21-10-06 16:10	1	15.452273	14.977916	14.890376
21-10-06 16:20	1	22.348814	19.14452	18.155834
21-10-06 16:30	1	25.977835	16.899853	16.899853
21-10-06 16:40	1	17.98641	16.899853	16.899853
21-10-06 16:50	1	14.276892	16.046207	15.594462
21-10-06 17:00	1	14.506627	16.09814	12.49209
21-10-06 17:10	1	8.962102	22.895733	8.962102
21-10-06 17:20	1	11.95	19.479467	11.95
21-10-06 17:30	1	20.026848	20.089102	20.026848
21-10-06 17:40	1	23.9	23.95	23.9
21-10-06 17:50	1	21.101797	21.133204	22.175467
21-10-06 18:00	1	11.95	11.95	12.845418
21-10-06 18:10	1	11.95	11.95	17.954876
21-10-06 18:20	1	11.95	11.95	23.9
21-10-06 18:30	1	11.665083	10.429958	22.32221
21-10-06 18:40	1	11.979769	11.979769	23.857264
21-10-06 18:50	1	14.571713	13.674586	20.652523
21-10-06 19:00	1	19.873524	16.007076	16.676052
21-10-06 19:10	1	11.966294	19.172523	11.931093
21-10-06 19:20	1	24.573559	19.646387	15.376074
21-10-06 19:30	1	23.414104	23.358343	20.687748
21-10-06 19:40	1	12.022235	7.795165	17.15478
21-10-06 19:50	1	16.289934	14.329908	24.384634
21-10-06 20:00	1	35.983612	22.93805	23.624945
21-10-06 20:10	1	13.61347	13.608042	24.67018
21-10-06 20:20	1	18.749357	21.493877	14.228678
21-10-06 20:30	1	21.656254	21.649076	20.041025
21-10-06 20:40	1	13.9732485	24.858383	13.897565
21-10-06 20:50	1	12.288736	21.680836	12.988406
21-10-06 21:00	1	12.565107	19.255268	13.988551
21-10-06 21:10	1	12.859957	26.390863	14.847644
21-10-06 21:20	1	11.979876	25.413929	11.98
21-10-06 21:30	1	17.671696	17.788067	17.025784
21-10-06 21:40	1	22.76508	16.810535	15.865738
21-10-06 21:50	1	23.890873	17.96665	17.827637
21-10-06 22:00	1	20.746952	22.466602	20.502804
21-10-06 22:10	1	18.69001	19.872448	18.860622
21-10-06 22:20	1	13.935738	17.456736	21.359789
21-10-06 22:30	1	15.235159	13.299387	13.77959
21-10-06 22:40	1	16.690517	19.812351	16.300777
21-10-06 22:50	1	14.500296	12.463514	12.484308
21-10-06 23:00	1	16.92948	15.046618	16.23406
21-10-06 23:10	1	15.128563	15.423574	14.334299
21-10-06 23:20	1	17.339554	14.914853	15.847025
21-10-06 23:30	1	22.493496	17.750032	17.994915
21-10-06 23:40	1	14.382309	13.206563	14.371152
21-10-06 23:50	1	15.219958	16.121525	19.36095
21-10-07 00:00	1	15.001165	14.975764	19.313435
21-10-07 00:10	1	16.84102	23.289948	16.272844
21-10-07 00:20	1	13.343782	21.333408	15.162936
21-10-07 00:30	1	18.297197	16.703838	15.206531
21-10-07 00:40	1	17.05994	16.908274	21.819162
21-10-07 00:50	1	16.268597	17.028782	14.024121
21-10-07 01:00	1	18.20338	11.593077	12.472716
21-10-07 01:10	1	17.924784	25.39324	17.171888
21-10-07 01:20	1	14.78832	14.50503	14.256595
21-10-07 01:30	1	13.369246	14.221849	14.626329
21-10-07 01:40	1	17.046238	17.198324	28.763866
21-10-07 01:50	1	18.307657	20.012886	20.211473
21-10-07 02:00	1	16.276619	19.552456	19.795809
21-10-07 02:10	1	20.829784	26.155842	25.483667
21-10-07 02:20	1	23.909609	23.980848	26.641779
21-10-07 02:30	1	23.036457	23.036457	35.106503
21-10-07 02:40	1	16.094757	20.563572	15.506037
21-10-07 02:50	1	25.44196	21.231562	21.041655
21-10-07 03:00	1	25.902838	14.12472	13.619444
21-10-07 03:10	1	22.204454	14.237109	14.4167385
21-10-07 03:20	1	21.698952	20.15118	16.807438
21-10-07 03:30	1	16.922398	16.419514	23.504154
21-10-07 03:40	1	17.012568	20.019062	18.910814
21-10-07 03:50	1	18.665016	25.141768	21.800135
21-10-07 04:00	1	23.860516	23.837872	31.820393
21-10-07 04:10	1	23.516031	22.842083	31.035389
21-10-07 04:20	1	14.476568	14.710703	13.557188
21-10-07 04:30	1	13.881735	16.108187	15.963429
21-10-07 04:40	1	25.486965	25.753866	20.029276
21-10-07 04:50	1	20.977835	15.569153	15.719475
21-10-07 05:00	1	15.871962	17.586037	15.336016
21-10-07 05:10	1	14.405408	24.07706	15.7718
21-10-07 05:20	1	16.322823	15.979288	19.78952
21-10-07 05:30	1	19.054035	15.590665	17.156788
21-10-07 05:40	1	25.15334	18.329245	21.190517
21-10-07 05:50	1	18.915188	19.450157	18.71474
21-10-07 06:00	1	14.017372	17.27351	15.149969
21-10-07 06:10	1	16.847115	18.929234	15.960991
21-10-07 06:20	1	21.806816	21.236103	22.911251
21-10-07 06:30	1	16.396616	17.501019	25.768871
21-10-07 06:40	1	27.025126	23.173439	20.730158
21-10-07 06:50	1	24.20142	19.85914	20.090698
21-10-07 07:00	2	15.836126	21.18005	16.273932
21-10-07 07:10	2	16.799656	16.888395	16.708073
21-10-07 07:20	2	20.507984	14.913147	17.029684
21-10-07 07:30	2	26.53721	22.235655	23.10704
21-10-07 07:40	2	20.672033	22.03734	28.636032
21-10-07 07:50	2	16.899853	16.899853	33.83507
21-10-07 08:00	2	15.441858	15.441858	33.83507
21-10-07 08:10	2	17.263563	13.262442	21.494883
21-10-07 08:20	2	13.638705	13.638705	24.359623
21-10-07 08:30	2	11.95	11.948619	23.87085
21-10-07 08:40	2	11.95	11.95	23.9
21-10-07 08:50	2	13.740189	14.35922	23.667187
21-10-07 09:00	2	not_recorded	not_recorded	not_recorded
21-10-07 09:10	2	not_recorded	not_recorded	not_recorded
21-10-07 09:20	2	not_recorded	not_recorded	not_recorded
21-10-07 09:30	2	not_recorded	not_recorded	not_recorded
21-10-07 09:40	2	not_recorded	not_recorded	not_recorded
21-10-07 09:50	2	not_recorded	not_recorded	not_recorded
21-10-07 10:00	2	not_recorded	not_recorded	not_recorded
21-10-07 10:10	2	not_recorded	not_recorded	not_recorded
21-10-07 10:20	2	not_recorded	not_recorded	not_recorded
21-10-07 10:30	2	not_recorded	not_recorded	not_recorded
21-10-07 10:40	2	not_recorded	not_recorded	not_recorded
21-10-07 10:50	2	not_recorded	not_recorded	not_recorded
21-10-07 11:00	2	not_recorded	not_recorded	not_recorded
21-10-07 11:10	2	not_recorded	not_recorded	not_recorded
21-10-07 11:20	2	not_recorded	not_recorded	not_recorded
21-10-07 11:30	2	not_recorded	not_recorded	not_recorded
21-10-07 11:40	2	not_recorded	not_recorded	not_recorded
21-10-07 11:50	2	not_recorded	not_recorded	not_recorded
21-10-07 12:00	2	not_recorded	not_recorded	not_recorded
21-10-07 12:10	2	not_recorded	not_recorded	not_recorded
21-10-07 12:20	2	not_recorded	not_recorded	not_recorded
21-10-07 12:30	2	not_recorded	not_recorded	not_recorded
21-10-07 12:40	2	not_recorded	not_recorded	not_recorded
21-10-07 12:50	2	not_recorded	not_recorded	not_recorded
21-10-07 13:00	2	not_recorded	not_recorded	not_recorded
21-10-07 13:10	2	not_recorded	not_recorded	not_recorded
21-10-07 13:20	2	not_recorded	not_recorded	not_recorded
21-10-07 13:30	2	not_recorded	not_recorded	not_recorded
21-10-07 13:40	2	not_recorded	not_recorded	not_recorded
21-10-07 13:50	2	not_recorded	not_recorded	not_recorded
21-10-07 14:00	2	not_recorded	not_recorded	not_recorded
21-10-07 14:10	2	not_recorded	not_recorded	not_recorded
21-10-07 14:20	2	not_recorded	not_recorded	not_recorded
21-10-07 14:30	2	not_recorded	not_recorded	not_recorded
21-10-07 14:40	2	not_recorded	not_recorded	not_recorded
21-10-07 14:50	2	not_recorded	not_recorded	not_recorded
21-10-07 15:00	2	not_recorded	not_recorded	not_recorded
21-10-07 15:10	2	not_recorded	not_recorded	not_recorded
21-10-07 15:20	2	not_recorded	not_recorded	not_recorded
21-10-07 15:30	2	not_recorded	not_recorded	not_recorded
21-10-07 15:40	2	not_recorded	not_recorded	not_recorded
21-10-07 15:50	2	not_recorded	not_recorded	not_recorded
21-10-07 16:00	2	not_recorded	not_recorded	not_recorded
21-10-07 16:10	2	not_recorded	not_recorded	not_recorded
21-10-07 16:20	2	not_recorded	not_recorded	not_recorded
21-10-07 16:30	2	not_recorded	not_recorded	not_recorded
21-10-07 16:40	2	not_recorded	not_recorded	not_recorded
21-10-07 16:50	2	not_recorded	not_recorded	not_recorded
21-10-07 17:00	2	not_recorded	not_recorded	not_recorded
21-10-07 17:10	2	not_recorded	not_recorded	not_recorded
21-10-07 17:20	2	not_recorded	not_recorded	not_recorded
21-10-07 17:30	2	not_recorded	not_recorded	not_recorded
21-10-07 17:40	2	not_recorded	not_recorded	not_recorded
21-10-07 17:50	2	not_recorded	not_recorded	not_recorded
21-10-07 18:00	2	not_recorded	not_recorded	not_recorded
21-10-07 18:10	2	not_recorded	not_recorded	not_recorded
21-10-07 18:20	2	not_recorded	not_recorded	not_recorded
21-10-07 18:30	2	not_recorded	not_recorded	not_recorded
21-10-07 18:40	2	not_recorded	not_recorded	not_recorded
21-10-07 18:50	2	not_recorded	not_recorded	not_recorded
21-10-07 19:00	2	not_recorded	not_recorded	not_recorded
21-10-07 19:10	2	not_recorded	not_recorded	not_recorded
21-10-07 19:20	2	not_recorded	not_recorded	not_recorded
21-10-07 19:30	2	not_recorded	not_recorded	not_recorded
21-10-07 19:40	2	not_recorded	not_recorded	not_recorded
21-10-07 19:50	2	not_recorded	not_recorded	not_recorded
21-10-07 20:00	2	not_recorded	not_recorded	not_recorded
21-10-07 20:10	2	not_recorded	not_recorded	not_recorded
21-10-07 20:20	2	not_recorded	not_recorded	not_recorded
21-10-07 20:30	2	not_recorded	not_recorded	not_recorded
21-10-07 20:40	2	not_recorded	not_recorded	not_recorded
21-10-07 20:50	2	not_recorded	not_recorded	not_recorded
21-10-07 21:00	2	not_recorded	not_recorded	not_recorded
21-10-07 21:10	2	not_recorded	not_recorded	not_recorded
21-10-07 21:20	2	not_recorded	not_recorded	not_recorded
21-10-07 21:30	2	not_recorded	not_recorded	not_recorded
21-10-07 21:40	2	not_recorded	not_recorded	not_recorded
21-10-07 21:50	2	not_recorded	not_recorded	not_recorded
21-10-07 22:00	2	not_recorded	not_recorded	not_recorded
21-10-07 22:10	2	not_recorded	not_recorded	not_recorded
21-10-07 22:20	2	not_recorded	not_recorded	not_recorded
21-10-07 22:30	2	not_recorded	not_recorded	not_recorded
21-10-07 22:40	2	not_recorded	not_recorded	not_recorded
21-10-07 22:50	2	not_recorded	not_recorded	not_recorded
21-10-07 23:00	2	not_recorded	not_recorded	not_recorded
21-10-07 23:10	2	not_recorded	not_recorded	not_recorded
21-10-07 23:20	2	not_recorded	not_recorded	not_recorded
21-10-07 23:30	2	not_recorded	not_recorded	not_recorded
21-10-07 23:40	2	not_recorded	not_recorded	not_recorded
21-10-07 23:50	2	not_recorded	not_recorded	not_recorded
21-10-08 00:00	2	not_recorded	not_recorded	not_recorded
21-10-08 00:10	2	not_recorded	not_recorded	not_recorded
21-10-08 00:20	2	not_recorded	not_recorded	not_recorded
21-10-08 00:30	2	not_recorded	not_recorded	not_recorded
21-10-08 00:40	2	not_recorded	not_recorded	not_recorded
21-10-08 00:50	2	not_recorded	not_recorded	not_recorded
21-10-08 01:00	2	not_recorded	not_recorded	not_recorded
21-10-08 01:10	2	not_recorded	not_recorded	not_recorded
21-10-08 01:20	2	not_recorded	not_recorded	not_recorded
21-10-08 01:30	2	not_recorded	not_recorded	not_recorded
21-10-08 01:40	2	not_recorded	not_recorded	not_recorded
21-10-08 01:50	2	not_recorded	not_recorded	not_recorded
21-10-08 02:00	2	not_recorded	not_recorded	not_recorded
21-10-08 02:10	2	not_recorded	not_recorded	not_recorded
21-10-08 02:20	2	not_recorded	not_recorded	not_recorded
21-10-08 02:30	2	not_recorded	not_recorded	not_recorded
21-10-08 02:40	2	not_recorded	not_recorded	not_recorded
21-10-08 02:50	2	not_recorded	not_recorded	not_recorded
21-10-08 03:00	2	not_recorded	not_recorded	not_recorded
21-10-08 03:10	2	not_recorded	not_recorded	not_recorded
21-10-08 03:20	2	not_recorded	not_recorded	not_recorded
21-10-08 03:30	2	not_recorded	not_recorded	not_recorded
21-10-08 03:40	2	not_recorded	not_recorded	not_recorded
21-10-08 03:50	2	not_recorded	not_recorded	not_recorded
21-10-08 04:00	2	not_recorded	not_recorded	not_recorded
21-10-08 04:10	2	not_recorded	not_recorded	not_recorded
21-10-08 04:20	2	not_recorded	not_recorded	not_recorded
21-10-08 04:30	2	not_recorded	not_recorded	not_recorded
21-10-08 04:40	2	not_recorded	not_recorded	not_recorded
21-10-08 04:50	2	not_recorded	not_recorded	not_recorded
21-10-08 05:00	2	not_recorded	not_recorded	not_recorded
21-10-08 05:10	2	not_recorded	not_recorded	not_recorded
21-10-08 05:20	2	not_recorded	not_recorded	not_recorded
21-10-08 05:30	2	not_recorded	not_recorded	not_recorded
21-10-08 05:40	2	not_recorded	not_recorded	not_recorded
21-10-08 05:50	2	not_recorded	not_recorded	not_recorded
21-10-08 06:00	2	not_recorded	not_recorded	not_recorded
21-10-08 06:10	2	not_recorded	not_recorded	not_recorded
21-10-08 06:20	2	not_recorded	not_recorded	not_recorded
21-10-08 06:30	2	not_recorded	not_recorded	not_recorded
21-10-08 06:40	2	not_recorded	not_recorded	not_recorded
21-10-08 06:50	2	not_recorded	not_recorded	not_recorded
