# Supplementary material for: Rodent home cage monitoring for preclinical safety pharmacology assessment: results of a multi-company validation evaluating nonclinical and clinical data from three compounds
Source: Front Toxicol. 2025 Nov 5;7:1655330. doi: 10.3389/ftox.2025.1655330 (PMC12626872; doi:10.3389/ftox.2025.1655330)
Supplement: Supplementary file 1 [file DataSheet1.zip › AZ/AZ_Separation_VEH_Cage-2.csv]

timestamp	day_index	985141003627875	985141003627876	985141003627877
21-10-11 07:00	-4	not_recorded	not_recorded	not_recorded
21-10-11 07:10	-4	not_recorded	not_recorded	not_recorded
21-10-11 07:20	-4	not_recorded	not_recorded	not_recorded
21-10-11 07:30	-4	not_recorded	not_recorded	not_recorded
21-10-11 07:40	-4	not_recorded	not_recorded	not_recorded
21-10-11 07:50	-4	not_recorded	not_recorded	not_recorded
21-10-11 08:00	-4	not_recorded	not_recorded	not_recorded
21-10-11 08:10	-4	not_recorded	not_recorded	not_recorded
21-10-11 08:20	-4	not_recorded	not_recorded	not_recorded
21-10-11 08:30	-4	not_recorded	not_recorded	not_recorded
21-10-11 08:40	-4	not_recorded	not_recorded	not_recorded
21-10-11 08:50	-4	not_recorded	not_recorded	not_recorded
21-10-11 09:00	-4	not_recorded	not_recorded	not_recorded
21-10-11 09:10	-4	not_recorded	not_recorded	not_recorded
21-10-11 09:20	-4	not_recorded	not_recorded	not_recorded
21-10-11 09:30	-4	not_recorded	not_recorded	not_recorded
21-10-11 09:40	-4	not_recorded	not_recorded	not_recorded
21-10-11 09:50	-4	not_recorded	not_recorded	not_recorded
21-10-11 10:00	-4	not_recorded	not_recorded	not_recorded
21-10-11 10:10	-4	not_recorded	not_recorded	not_recorded
21-10-11 10:20	-4	not_recorded	not_recorded	not_recorded
21-10-11 10:30	-4	19.221676	17.765224	19.05046
21-10-11 10:40	-4	18.465693	18.321547	17.559397
21-10-11 10:50	-4	18.792812	19.51018	20.522205
21-10-11 11:00	-4	19.866278	21.807577	19.70266
21-10-11 11:10	-4	18.570726	18.10441	19.323238
21-10-11 11:20	-4	18.34837	14.1414995	16.896168
21-10-11 11:30	-4	18.964205	19.449354	23.055363
21-10-11 11:40	-4	20.158894	18.227314	27.755035
21-10-11 11:50	-4	20.655651	17.958868	24.99747
21-10-11 12:00	-4	16.553951	18.79572	16.514658
21-10-11 12:10	-4	19.492754	16.87051	22.715635
21-10-11 12:20	-4	15.971197	16.806583	19.687698
21-10-11 12:30	-4	17.356274	17.48728	26.135916
21-10-11 12:40	-4	16.931297	16.933916	23.95
21-10-11 12:50	-4	16.683449	16.702341	23.376278
21-10-11 13:00	-4	16.859539	16.865269	30.543112
21-10-11 13:10	-4	13.967525	14.293371	35.088432
21-10-11 13:20	-4	11.95	12.377412	21.232052
21-10-11 13:30	-4	12.832698	11.51887	13.268583
21-10-11 13:40	-4	11.989597	13.7602825	12.947583
21-10-11 13:50	-4	22.352013	21.324434	28.641872
21-10-11 14:00	-4	11.95	11.95	23.95
21-10-11 14:10	-4	11.95	11.95	23.95
21-10-11 14:20	-4	12.143679	12.1518955	29.387356
21-10-11 14:30	-4	12.034845	12.034845	26.868052
21-10-11 14:40	-4	13.5160265	11.72518	14.048319
21-10-11 14:50	-4	11.95	11.95	11.95
21-10-11 15:00	-4	12.592049	12.490358	12.490358
21-10-11 15:10	-4	14.016054	13.919992	15.976723
21-10-11 15:20	-4	18.91687	20.4557	21.471224
21-10-11 15:30	-4	14.419151	17.688158	19.257868
21-10-11 15:40	-4	11.192121	13.012037	21.044565
21-10-11 15:50	-4	7.955256	10.844202	5.48977
21-10-11 16:00	-4	1.8854603	23.117683	1.8854603
21-10-11 16:10	-4	12.688082	12.688082	12.688082
21-10-11 16:20	-4	22.425585	13.208623	13.108557
21-10-11 16:30	-4	17.573704	13.535734	16.493603
21-10-11 16:40	-4	19.358168	18.934093	27.55194
21-10-11 16:50	-4	22.548092	19.55936	29.536306
21-10-11 17:00	-4	14.36631	12.054499	19.530735
21-10-11 17:10	-4	11.95	11.916683	20.178661
21-10-11 17:20	-4	11.953393	11.915494	15.325191
21-10-11 17:30	-4	12.362204	12.362204	18.727976
21-10-11 17:40	-4	23.9	14.555539	17.133627
21-10-11 17:50	-4	20.97476	15.447542	16.878412
21-10-11 18:00	-4	21.507212	21.507212	36.21547
21-10-11 18:10	-4	19.024641	19.018894	22.897434
21-10-11 18:20	-4	16.899853	16.899853	16.899853
21-10-11 18:30	-4	16.611935	16.611935	16.611935
21-10-11 18:40	-4	15.426173	15.403668	28.161448
21-10-11 18:50	-4	11.964048	11.956221	11.956221
21-10-11 19:00	-4	12.3591585	12.038832	12.038832
21-10-11 19:10	-4	16.375847	14.529894	16.449139
21-10-11 19:20	-4	18.369808	21.978638	20.60654
21-10-11 19:30	-4	13.794035	14.797674	24.96397
21-10-11 19:40	-4	15.847452	14.678424	19.422878
21-10-11 19:50	-4	23.732893	16.966919	20.476858
21-10-11 20:00	-4	15.17798	24.863167	14.757433
21-10-11 20:10	-4	20.424591	25.84694	22.262081
21-10-11 20:20	-4	9.875659	26.269602	10.078192
21-10-11 20:30	-4	12.845291	25.83756	12.881058
21-10-11 20:40	-4	23.1366	23.294155	25.727345
21-10-11 20:50	-4	23.9	23.9	25.665253
21-10-11 21:00	-4	19.922064	22.888763	19.081024
21-10-11 21:10	-4	24.611979	29.975876	20.979074
21-10-11 21:20	-4	24.10372	26.852253	23.623764
21-10-11 21:30	-4	22.317558	21.52622	21.770908
21-10-11 21:40	-4	18.06297	13.399356	14.700193
21-10-11 21:50	-4	15.298882	19.322788	15.3222
21-10-11 22:00	-4	22.709343	13.679672	11.213949
21-10-11 22:10	-4	23.695011	20.203234	33.70032
21-10-11 22:20	-4	21.856796	27.48386	25.347467
21-10-11 22:30	-4	23.388302	25.936337	24.174168
21-10-11 22:40	-4	16.21295	15.734853	16.488773
21-10-11 22:50	-4	18.066029	20.239544	22.653112
21-10-11 23:00	-4	15.155405	13.640393	22.78969
21-10-11 23:10	-4	12.114382	15.114436	23.145134
21-10-11 23:20	-4	15.771332	14.72389	19.301233
21-10-11 23:30	-4	15.287758	13.996407	16.479694
21-10-11 23:40	-4	12.592981	20.391865	15.861572
21-10-11 23:50	-4	22.418629	18.763927	19.080912
21-10-12 00:00	-4	28.927084	25.346647	26.721008
21-10-12 00:10	-4	30.006733	25.635845	29.131336
21-10-12 00:20	-4	23.554646	23.554646	35.97666
21-10-12 00:30	-4	21.616627	26.90507	22.375612
21-10-12 00:40	-4	21.457874	24.490658	21.527664
21-10-12 00:50	-4	20.899067	17.030804	25.907486
21-10-12 01:00	-4	25.328754	26.75649	21.1469
21-10-12 01:10	-4	23.258453	22.661701	18.585339
21-10-12 01:20	-4	23.90498	21.155989	21.917665
21-10-12 01:30	-4	23.123892	17.367384	23.890171
21-10-12 01:40	-4	15.907923	12.26434	22.868912
21-10-12 01:50	-4	18.922592	14.789411	17.298296
21-10-12 02:00	-4	16.192959	17.06362	16.482492
21-10-12 02:10	-4	14.352966	17.565384	16.547106
21-10-12 02:20	-4	21.290369	23.262089	20.619015
21-10-12 02:30	-4	17.222336	22.791374	18.837292
21-10-12 02:40	-4	17.195736	17.41811	20.195185
21-10-12 02:50	-4	19.331264	21.444084	21.18275
21-10-12 03:00	-4	21.579432	24.608644	21.75636
21-10-12 03:10	-4	14.975118	21.346664	15.8738575
21-10-12 03:20	-4	22.88675	16.724905	19.903696
21-10-12 03:30	-4	17.136986	22.623919	22.75953
21-10-12 03:40	-4	22.523674	26.986816	22.369162
21-10-12 03:50	-4	25.514444	23.108059	30.676807
21-10-12 04:00	-4	14.721272	23.126913	14.079987
21-10-12 04:10	-4	29.890799	26.257565	25.468512
21-10-12 04:20	-4	32.876057	26.719986	26.471899
21-10-12 04:30	-4	14.632802	21.439562	20.822184
21-10-12 04:40	-4	15.796643	16.071932	16.111378
21-10-12 04:50	-4	17.628391	16.982067	22.050184
21-10-12 05:00	-4	23.282164	22.788692	25.151226
21-10-12 05:10	-4	25.234457	18.598505	22.075705
21-10-12 05:20	-4	20.732557	15.006389	14.984827
21-10-12 05:30	-4	25.065624	22.58677	24.395033
21-10-12 05:40	-4	22.739428	18.764486	18.770582
21-10-12 05:50	-4	26.260601	14.540889	14.485252
21-10-12 06:00	-4	23.53902	23.855112	25.350739
21-10-12 06:10	-4	18.464878	16.03178	16.06589
21-10-12 06:20	-4	19.445309	16.813026	20.9428
21-10-12 06:30	-4	26.923676	22.183044	30.162527
21-10-12 06:40	-4	23.286701	25.242308	27.677128
21-10-12 06:50	-4	20.118244	20.546427	24.888945
21-10-12 07:00	-3	18.252113	16.184334	24.829195
21-10-12 07:10	-3	15.957254	13.991615	16.421816
21-10-12 07:20	-3	8.54133	12.373731	7.37552
21-10-12 07:30	-3	17.079891	16.473179	18.31917
21-10-12 07:40	-3	13.606344	13.721967	25.111237
21-10-12 07:50	-3	12.8675585	12.8675585	23.830898
21-10-12 08:00	-3	21.017595	25.800043	27.99264
21-10-12 08:10	-3	16.288616	16.136042	25.114952
21-10-12 08:20	-3	15.262904	15.063257	24.171284
21-10-12 08:30	-3	13.683815	13.723457	24.664333
21-10-12 08:40	-3	26.721008	26.721008	33.61949
21-10-12 08:50	-3	26.570179	26.553692	33.691647
21-10-12 09:00	-3	26.701046	26.701046	33.83507
21-10-12 09:10	-3	26.56164	26.56164	33.83507
21-10-12 09:20	-3	24.081121	24.081121	31.562632
21-10-12 09:30	-3	1.3827784	1.3827784	41.52341
21-10-12 09:40	-3	25.139515	24.689161	27.373783
21-10-12 09:50	-3	25.002544	24.185375	31.499615
21-10-12 10:00	-3	23.9	23.9	35.9
21-10-12 10:10	-3	17.321974	16.93533	25.110582
21-10-12 10:20	-3	15.179335	12.76314	12.944898
21-10-12 10:30	-3	19.250004	11.809837	8.309214
21-10-12 10:40	-3	14.415953	12.608863	12.813967
21-10-12 10:50	-3	20.587452	17.443575	17.947948
21-10-12 11:00	-3	28.684109	14.334717	17.809795
21-10-12 11:10	-3	23.415472	20.18186	20.835907
21-10-12 11:20	-3	23.618217	20.876112	26.156286
21-10-12 11:30	-3	25.07661	24.491825	26.632809
21-10-12 11:40	-3	13.029674	14.730273	17.120943
21-10-12 11:50	-3	16.144089	21.156723	16.138409
21-10-12 12:00	-3	11.981555	14.199396	12.471638
21-10-12 12:10	-3	15.08343	15.08343	24.2122
21-10-12 12:20	-3	26.721008	26.721008	33.83507
21-10-12 12:30	-3	24.919271	24.919271	34.089
21-10-12 12:40	-3	11.95	11.95	32.77667
21-10-12 12:50	-3	11.95	11.95	28.064386
21-10-12 13:00	-3	11.95	11.95	35.9
21-10-12 13:10	-3	11.95	11.95	14.105309
21-10-12 13:20	-3	12.043279	12.022738	12.022738
21-10-12 13:30	-3	12.490358	12.490358	12.490358
21-10-12 13:40	-3	15.995581	15.995581	18.075642
21-10-12 13:50	-3	16.420044	16.445646	27.76879
21-10-12 14:00	-3	13.234285	12.389889	33.29492
21-10-12 14:10	-3	20.55931	20.558895	32.066277
21-10-12 14:20	-3	24.285454	24.285454	35.597767
21-10-12 14:30	-3	9.849723	9.849723	32.476006
21-10-12 14:40	-3	9.996079	9.996079	35.76926
21-10-12 14:50	-3	20.906048	15.218178	15.651545
21-10-12 15:00	-3	20.07391	16.007275	15.89707
21-10-12 15:10	-3	16.212109	15.332403	17.943665
21-10-12 15:20	-3	23.986984	10.678323	11.653051
21-10-12 15:30	-3	24.207958	23.905458	34.597588
21-10-12 15:40	-3	15.414734	14.68181	18.46673
21-10-12 15:50	-3	19.229542	11.95	13.884567
21-10-12 16:00	-3	20.670893	11.945333	12.798639
21-10-12 16:10	-3	12.153548	11.956076	16.81181
21-10-12 16:20	-3	11.95	11.942648	13.87818
21-10-12 16:30	-3	11.95	11.95	11.95
21-10-12 16:40	-3	13.651319	20.905758	12.884669
21-10-12 16:50	-3	17.721668	21.20146	13.882101
21-10-12 17:00	-3	26.765736	16.899853	16.899853
21-10-12 17:10	-3	15.900111	13.79392	15.274141
21-10-12 17:20	-3	12.027727	12.283758	18.306248
21-10-12 17:30	-3	11.580774	11.598688	20.228825
21-10-12 17:40	-3	11.95	11.95	16.899853
21-10-12 17:50	-3	11.9895315	12.49143	17.050632
21-10-12 18:00	-3	13.138483	13.17861	19.818945
21-10-12 18:10	-3	11.95	11.951664	11.95
21-10-12 18:20	-3	20.978184	13.979665	13.956144
21-10-12 18:30	-3	22.297144	12.67588	11.917851
21-10-12 18:40	-3	14.578081	21.377558	19.294743
21-10-12 18:50	-3	20.957521	20.957521	35.67574
21-10-12 19:00	-3	16.085949	16.085949	33.30207
21-10-12 19:10	-3	23.9	23.9	35.9
21-10-12 19:20	-3	20.593304	16.189997	19.466816
21-10-12 19:30	-3	23.125645	19.266342	19.854761
21-10-12 19:40	-3	18.214415	20.191942	20.81705
21-10-12 19:50	-3	12.646421	19.24154	12.644318
21-10-12 20:00	-3	11.91079	25.22678	12.213483
21-10-12 20:10	-3	29.352896	17.48644	14.157947
21-10-12 20:20	-3	12.66222	37.720665	12.66222
21-10-12 20:30	-3	21.560783	29.521694	20.206066
21-10-12 20:40	-3	18.2302	25.792929	18.34753
21-10-12 20:50	-3	26.682003	17.953913	17.031412
21-10-12 21:00	-3	14.836199	12.673111	13.666745
21-10-12 21:10	-3	20.65162	20.107655	23.407295
21-10-12 21:20	-3	26.057617	24.731955	25.074041
21-10-12 21:30	-3	34.977165	22.218555	22.26003
21-10-12 21:40	-3	36.26432	11.971111	11.971111
21-10-12 21:50	-3	30.117619	22.238285	22.207294
21-10-12 22:00	-3	26.096832	27.205921	21.645111
21-10-12 22:10	-3	17.448238	23.20376	16.342197
21-10-12 22:20	-3	22.171654	24.751474	21.324905
21-10-12 22:30	-3	16.553469	25.653278	16.855968
21-10-12 22:40	-3	18.185055	25.878351	23.450642
21-10-12 22:50	-3	18.230556	20.262794	29.967484
21-10-12 23:00	-3	21.41088	10.74267	10.966848
21-10-12 23:10	-3	19.67826	18.185549	13.572359
21-10-12 23:20	-3	13.57379	15.078735	24.568094
21-10-12 23:30	-3	20.147526	16.908564	22.143694
21-10-12 23:40	-3	15.051633	17.197115	22.116665
21-10-12 23:50	-3	17.71039	18.409119	16.256601
21-10-13 00:00	-3	18.364368	19.013073	19.58956
21-10-13 00:10	-3	12.619169	14.034948	34.66327
21-10-13 00:20	-3	13.635282	13.635282	37.714275
21-10-13 00:30	-3	24.653622	13.800127	15.741928
21-10-13 00:40	-3	23.418875	23.967167	22.23843
21-10-13 00:50	-3	22.68983	16.422361	13.691281
21-10-13 01:00	-3	16.109814	17.432858	23.251335
21-10-13 01:10	-3	24.843071	20.31538	19.053501
21-10-13 01:20	-3	22.50341	18.079262	18.663336
21-10-13 01:30	-3	12.507031	19.148876	12.6171875
21-10-13 01:40	-3	11.446463	15.612897	15.037547
21-10-13 01:50	-3	20.390213	19.67839	20.722788
21-10-13 02:00	-3	18.654331	20.66451	19.44341
21-10-13 02:10	-3	26.598917	24.310406	30.670055
21-10-13 02:20	-3	18.644726	18.355204	15.280233
21-10-13 02:30	-3	20.648085	24.419304	21.04049
21-10-13 02:40	-3	23.513632	16.216143	14.748212
21-10-13 02:50	-3	16.570251	21.851065	16.569548
21-10-13 03:00	-3	11.94842	33.278553	12.000345
21-10-13 03:10	-3	17.563797	21.76087	20.930927
21-10-13 03:20	-3	20.055477	20.393541	24.254396
21-10-13 03:30	-3	24.111988	22.380741	20.070744
21-10-13 03:40	-3	25.805079	23.685766	25.940296
21-10-13 03:50	-3	26.721008	31.915827	26.185602
21-10-13 04:00	-3	22.465578	25.711716	21.44485
21-10-13 04:10	-3	18.359314	16.936054	20.294197
21-10-13 04:20	-3	21.520374	18.807056	18.947102
21-10-13 04:30	-3	23.9	23.9	35.502747
21-10-13 04:40	-3	23.860563	23.860563	30.205292
21-10-13 04:50	-3	23.10681	23.57964	21.592484
21-10-13 05:00	-3	19.517963	26.851852	20.756172
21-10-13 05:10	-3	19.755543	19.671408	20.726055
21-10-13 05:20	-3	22.730549	18.055302	15.959064
21-10-13 05:30	-3	24.75297	19.113287	21.18423
21-10-13 05:40	-3	21.15633	21.714779	23.099106
21-10-13 05:50	-3	17.711002	20.133686	22.190426
21-10-13 06:00	-3	18.891195	19.250206	24.522717
21-10-13 06:10	-3	14.741071	21.237284	16.250788
21-10-13 06:20	-3	23.268757	20.790936	19.95802
21-10-13 06:30	-3	20.455196	15.847674	15.487338
21-10-13 06:40	-3	18.437922	17.65229	18.086243
21-10-13 06:50	-3	23.375706	23.574594	22.8781
21-10-13 07:00	-2	20.197548	22.053946	27.465069
21-10-13 07:10	-2	22.757727	24.743666	33.8906
21-10-13 07:20	-2	17.417175	17.553848	35.627098
21-10-13 07:30	-2	23.9	23.9	35.9
21-10-13 07:40	-2	22.222782	22.115156	33.449944
21-10-13 07:50	-2	23.14215	23.28641	35.390198
21-10-13 08:00	-2	23.9	23.9	35.9
21-10-13 08:10	-2	23.9	23.9	35.9
21-10-13 08:20	-2	23.9	23.9	35.90131
21-10-13 08:30	-2	23.9	23.9	35.9
21-10-13 08:40	-2	24.315502	23.90832	34.137947
21-10-13 08:50	-2	25.002544	23.919542	31.229542
21-10-13 09:00	-2	12.905214	12.730066	36.45216
21-10-13 09:10	-2	15.873601	15.873601	28.452978
21-10-13 09:20	-2	13.970599	22.888292	23.754795
21-10-13 09:30	-2	13.659231	13.659231	33.69954
21-10-13 09:40	-2	16.717083	16.5676	25.74852
21-10-13 09:50	-2	11.95	11.95	36.3401
21-10-13 10:00	-2	15.663852	15.663852	32.59461
21-10-13 10:10	-2	16.899853	16.899853	31.31835
21-10-13 10:20	-2	16.899853	16.899853	33.70707
21-10-13 10:30	-2	13.827616	13.827616	36.3208
21-10-13 10:40	-2	11.95	11.95	36.669662
21-10-13 10:50	-2	12.301044	12.301044	36.333637
21-10-13 11:00	-2	14.538826	13.533102	32.272667
21-10-13 11:10	-2	15.127663	14.936644	30.864658
21-10-13 11:20	-2	25.069286	21.246555	32.726593
21-10-13 11:30	-2	13.763475	10.8966875	21.257488
21-10-13 11:40	-2	16.562473	15.831247	13.019903
21-10-13 11:50	-2	17.172417	19.637606	18.97817
21-10-13 12:00	-2	23.059689	22.911865	27.112366
21-10-13 12:10	-2	20.648693	20.144867	25.593685
21-10-13 12:20	-2	18.707747	14.953028	21.89552
21-10-13 12:30	-2	18.311031	17.834335	35.103794
21-10-13 12:40	-2	14.831636	13.497273	33.750397
21-10-13 12:50	-2	20.63381	3.8467815	17.68726
21-10-13 13:00	-2	21.70805	18.32459	11.218933
21-10-13 13:10	-2	12.237198	18.619902	12.237198
21-10-13 13:20	-2	23.9	23.95	23.9
21-10-13 13:30	-2	19.05968	19.08716	23.135817
21-10-13 13:40	-2	16.899853	16.899853	16.899853
21-10-13 13:50	-2	15.796972	15.796972	18.458315
21-10-13 14:00	-2	11.888608	11.995784	23.451477
21-10-13 14:10	-2	11.95	11.95	23.900345
21-10-13 14:20	-2	11.95	11.95	23.90416
21-10-13 14:30	-2	6.658141	6.658141	29.56838
21-10-13 14:40	-2	10.163775	10.163775	27.825588
21-10-13 14:50	-2	11.432228	11.940697	12.825247
21-10-13 15:00	-2	12.035538	12.041625	13.830757
21-10-13 15:10	-2	32.262997	21.951342	22.109825
21-10-13 15:20	-2	29.079914	19.701725	19.751633
21-10-13 15:30	-2	13.050604	12.593413	21.416445
21-10-13 15:40	-2	11.95	11.95	22.583775
21-10-13 15:50	-2	11.994541	10.78342	11.53593
21-10-13 16:00	-2	12.124445	12.138929	23.893646
21-10-13 16:10	-2	23.984024	26.463146	24.940258
21-10-13 16:20	-2	16.623861	16.631903	28.563498
21-10-13 16:30	-2	11.95	11.95	23.937653
21-10-13 16:40	-2	11.946751	19.834538	24.372765
21-10-13 16:50	-2	19.21479	25.017818	18.962502
21-10-13 17:00	-2	23.9	35.90448	23.9
21-10-13 17:10	-2	22.019121	32.23187	24.08642
21-10-13 17:20	-2	11.956362	11.956362	23.953457
21-10-13 17:30	-2	14.35261	14.35261	20.484753
21-10-13 17:40	-2	16.899853	16.899853	16.899853
21-10-13 17:50	-2	14.624054	14.609103	14.609103
21-10-13 18:00	-2	11.119692	12.061799	17.418352
21-10-13 18:10	-2	0.13943084	0.13943084	26.673187
21-10-13 18:20	-2	7.7553062	7.7977724	18.182379
21-10-13 18:30	-2	13.3409395	13.381885	24.532194
21-10-13 18:40	-2	11.95	11.95	35.928204
21-10-13 18:50	-2	20.948006	20.948006	34.642113
21-10-13 19:00	-2	26.41305	26.41305	34.060493
21-10-13 19:10	-2	23.9	23.9	35.415756
21-10-13 19:20	-2	17.838215	18.03415	29.154306
21-10-13 19:30	-2	15.136574	15.056926	27.201685
21-10-13 19:40	-2	21.108196	20.150042	21.988926
21-10-13 19:50	-2	20.313437	14.069056	15.787056
21-10-13 20:00	-2	22.579145	21.97652	33.890793
21-10-13 20:10	-2	19.104185	18.022783	24.486378
21-10-13 20:20	-2	19.237265	27.210712	19.237265
21-10-13 20:30	-2	25.885181	26.13479	20.285044
21-10-13 20:40	-2	30.084875	23.915504	29.71767
21-10-13 20:50	-2	18.85533	18.85533	30.025913
21-10-13 21:00	-2	13.347776	12.39065	16.660069
21-10-13 21:10	-2	23.127182	23.021471	22.252602
21-10-13 21:20	-2	21.0314	18.59858	17.512697
21-10-13 21:30	-2	26.021631	14.580594	14.580594
21-10-13 21:40	-2	26.930197	31.788364	23.75069
21-10-13 21:50	-2	18.748314	22.01451	26.724781
21-10-13 22:00	-2	20.909723	25.223778	26.728842
21-10-13 22:10	-2	22.649036	34.25068	23.260925
21-10-13 22:20	-2	20.954224	31.015848	20.904415
21-10-13 22:30	-2	14.646683	21.690556	22.054195
21-10-13 22:40	-2	19.572346	25.04495	22.65926
21-10-13 22:50	-2	25.618464	23.93046	26.355585
21-10-13 23:00	-2	15.472778	18.465893	21.352436
21-10-13 23:10	-2	19.958979	15.403112	15.322052
21-10-13 23:20	-2	16.050428	13.479978	14.573799
21-10-13 23:30	-2	14.674309	15.812841	18.640955
21-10-13 23:40	-2	15.037653	17.469395	20.536156
21-10-13 23:50	-2	20.130384	20.857533	27.477438
21-10-14 00:00	-2	26.502783	27.062983	22.789446
21-10-14 00:10	-2	33.602577	16.681614	16.216204
21-10-14 00:20	-2	24.424795	18.754564	19.581434
21-10-14 00:30	-2	24.91146	17.387188	19.14404
21-10-14 00:40	-2	23.32241	22.88337	31.381939
21-10-14 00:50	-2	26.721008	26.721008	33.607018
21-10-14 01:00	-2	26.41305	26.41305	34.060493
21-10-14 01:10	-2	19.221498	18.216778	21.100859
21-10-14 01:20	-2	22.527807	20.25191	18.447178
21-10-14 01:30	-2	23.024096	18.630787	18.586016
21-10-14 01:40	-2	17.044373	15.49689	17.037003
21-10-14 01:50	-2	16.990747	16.25214	18.793505
21-10-14 02:00	-2	20.326637	20.704939	22.852318
21-10-14 02:10	-2	14.947207	10.961693	10.020295
21-10-14 02:20	-2	18.688372	22.210766	18.91747
21-10-14 02:30	-2	24.32729	23.722706	28.195124
21-10-14 02:40	-2	22.669466	19.716238	24.804615
21-10-14 02:50	-2	26.097446	19.891777	24.230267
21-10-14 03:00	-2	22.884304	19.73993	21.928741
21-10-14 03:10	-2	21.307318	22.118237	25.015924
21-10-14 03:20	-2	16.460493	15.696779	22.307577
21-10-14 03:30	-2	18.549717	20.789848	17.840176
21-10-14 03:40	-2	14.450876	20.33439	18.013113
21-10-14 03:50	-2	20.357357	18.74747	22.439505
21-10-14 04:00	-2	27.037067	22.446909	21.644075
21-10-14 04:10	-2	35.725937	23.828283	23.822304
21-10-14 04:20	-2	23.784351	28.024084	18.144787
21-10-14 04:30	-2	12.747	26.088812	14.76035
21-10-14 04:40	-2	26.86741	20.981176	22.40426
21-10-14 04:50	-2	31.170635	23.000187	23.000187
21-10-14 05:00	-2	32.333862	20.207043	20.301311
21-10-14 05:10	-2	26.515833	16.169878	16.368467
21-10-14 05:20	-2	22.098751	18.033243	16.342966
21-10-14 05:30	-2	22.067162	21.187387	21.25544
21-10-14 05:40	-2	20.613405	23.591875	24.948864
21-10-14 05:50	-2	20.150356	17.582043	23.688747
21-10-14 06:00	-2	15.713808	15.263632	16.336351
21-10-14 06:10	-2	19.559797	16.312551	16.061043
21-10-14 06:20	-2	15.529513	19.572905	24.181984
21-10-14 06:30	-2	15.352983	13.736737	17.235054
21-10-14 06:40	-2	15.357432	27.759335	15.376615
21-10-14 06:50	-2	22.774372	21.958807	22.092642
21-10-14 07:00	-1	23.125704	20.442223	25.527409
21-10-14 07:10	-1	8.993425	11.437454	16.651756
21-10-14 07:20	-1	20.259974	20.738287	29.866673
21-10-14 07:30	-1	16.899853	16.899853	29.223862
21-10-14 07:40	-1	16.899853	16.899853	25.648417
21-10-14 07:50	-1	17.327936	18.27527	29.568579
21-10-14 08:00	-1	13.871857	14.08331	35.71037
21-10-14 08:10	-1	13.4668	15.3974285	31.085749
21-10-14 08:20	-1	13.293231	13.293231	26.75968
21-10-14 08:30	-1	12.490358	12.490358	26.7633
21-10-14 08:40	-1	8.266001	8.2006235	27.004223
21-10-14 08:50	-1	13.069715	13.069715	26.335835
21-10-14 09:00	-1	16.79013	16.79013	28.640772
21-10-14 09:10	-1	17.075357	17.075357	33.486794
21-10-14 09:20	-1	13.398729	13.867795	22.897732
21-10-14 09:30	-1	11.95	11.95	14.792653
21-10-14 09:40	-1	14.302693	14.351581	14.301743
21-10-14 09:50	-1	16.572676	16.970585	16.554134
21-10-14 10:00	-1	13.515419	21.775017	13.310788
21-10-14 10:10	-1	19.861712	19.947615	19.66109
21-10-14 10:20	-1	23.887527	23.632086	35.178066
21-10-14 10:30	-1	23.9	23.9	32.243477
21-10-14 10:40	-1	19.465256	19.362984	16.518387
21-10-14 10:50	-1	16.680487	14.876724	18.340471
21-10-14 11:00	-1	12.914409	17.126534	11.751588
21-10-14 11:10	-1	22.103786	14.28361	17.13531
21-10-14 11:20	-1	17.99899	12.354878	18.35806
21-10-14 11:30	-1	22.058044	4.5268326	7.240529
21-10-14 11:40	-1	19.995117	18.165382	25.669254
21-10-14 11:50	-1	16.786192	17.93475	14.826976
21-10-14 12:00	-1	28.098993	19.809587	21.750256
21-10-14 12:10	-1	30.459925	24.36501	27.197956
21-10-14 12:20	-1	11.95	11.95	27.827484
21-10-14 12:30	-1	11.95	11.95	27.797623
21-10-14 12:40	-1	16.020805	17.049885	22.95966
21-10-14 12:50	-1	23.198366	33.86128	23.198366
21-10-14 13:00	-1	20.936813	33.333458	20.936813
21-10-14 13:10	-1	21.43818	26.72874	22.118935
21-10-14 13:20	-1	23.919542	25.002544	31.229542
21-10-14 13:30	-1	23.877308	15.50329	17.109142
21-10-14 13:40	-1	23.928547	25.202147	30.369541
21-10-14 13:50	-1	23.927565	21.283188	24.865263
21-10-14 14:00	-1	23.9	11.95	11.95
21-10-14 14:10	-1	15.059079	19.351734	13.022418
21-10-14 14:20	-1	13.7156725	18.399899	14.710077
21-10-14 14:30	-1	15.611353	18.02406	18.227058
21-10-14 14:40	-1	13.314064	18.8277	14.959256
21-10-14 14:50	-1	19.678928	21.937742	21.650784
21-10-14 15:00	-1	23.9	23.9	23.95
21-10-14 15:10	-1	16.108328	23.886234	16.119978
21-10-14 15:20	-1	15.013666	20.348907	15.012512
21-10-14 15:30	-1	23.9	22.595457	22.640001
21-10-14 15:40	-1	19.942822	15.709084	12.387947
21-10-14 15:50	-1	11.95	21.193401	11.95
21-10-14 16:00	-1	13.121877	12.995003	21.493952
21-10-14 16:10	-1	12.770972	12.389536	24.067198
21-10-14 16:20	-1	14.196997	12.370332	15.138141
21-10-14 16:30	-1	11.203142	11.064158	18.551855
21-10-14 16:40	-1	16.899853	16.899853	23.95
21-10-14 16:50	-1	13.909503	12.858511	16.784267
21-10-14 17:00	-1	13.685138	13.69608	15.270968
21-10-14 17:10	-1	6.9204926	8.014134	14.896669
21-10-14 17:20	-1	12.110529	10.671957	20.44051
21-10-14 17:30	-1	24.464565	14.115339	14.115339
21-10-14 17:40	-1	21.141582	22.25185	21.69495
21-10-14 17:50	-1	17.131844	11.946704	11.946704
21-10-14 18:00	-1	12.93468	12.116549	16.01014
21-10-14 18:10	-1	12.538736	12.52774	22.63142
21-10-14 18:20	-1	17.216337	15.140546	23.404587
21-10-14 18:30	-1	11.8403	16.149153	12.069596
21-10-14 18:40	-1	11.95	11.95	11.95
21-10-14 18:50	-1	12.390086	12.390086	12.390086
21-10-14 19:00	-1	11.705233	11.705233	13.08256
21-10-14 19:10	-1	9.66277	9.66277	11.95
21-10-14 19:20	-1	12.735747	14.480682	12.691149
21-10-14 19:30	-1	14.960287	18.278446	15.609538
21-10-14 19:40	-1	18.893463	14.208006	19.319859
21-10-14 19:50	-1	15.491269	18.489456	13.832159
21-10-14 20:00	-1	13.091001	15.593313	29.319815
21-10-14 20:10	-1	32.3768	25.81959	22.154774
21-10-14 20:20	-1	35.9	22.466	22.466
21-10-14 20:30	-1	33.793537	20.106722	20.101313
21-10-14 20:40	-1	26.26352	26.174656	23.940647
21-10-14 20:50	-1	20.154673	18.295694	17.657696
21-10-14 21:00	-1	22.021301	22.1195	26.058819
21-10-14 21:10	-1	19.903372	23.754314	21.6813
21-10-14 21:20	-1	18.919392	25.393179	16.543839
21-10-14 21:30	-1	21.38655	13.729299	16.033169
21-10-14 21:40	-1	18.010918	17.914608	19.275494
21-10-14 21:50	-1	33.946247	25.06604	25.317894
21-10-14 22:00	-1	30.543442	23.120901	23.117092
21-10-14 22:10	-1	28.554956	20.043736	20.043736
21-10-14 22:20	-1	20.482082	19.402328	19.845074
21-10-14 22:30	-1	14.980749	16.132252	11.600387
21-10-14 22:40	-1	17.845364	23.721241	17.36165
21-10-14 22:50	-1	20.05712	23.61872	24.89258
21-10-14 23:00	-1	20.509193	22.056501	28.576477
21-10-14 23:10	-1	17.350796	18.934748	21.777067
21-10-14 23:20	-1	17.197382	18.697807	22.13383
21-10-14 23:30	-1	20.280073	18.108332	22.926739
21-10-14 23:40	-1	26.072186	21.594055	25.099916
21-10-14 23:50	-1	17.382984	17.685177	31.197535
21-10-15 00:00	-1	23.9	23.9	35.902134
21-10-15 00:10	-1	25.78219	17.950657	26.879574
21-10-15 00:20	-1	18.150873	12.525614	19.095797
21-10-15 00:30	-1	19.283373	12.792758	20.77126
21-10-15 00:40	-1	22.839565	16.741901	20.441898
21-10-15 00:50	-1	27.87737	21.672365	23.362045
21-10-15 01:00	-1	18.002522	21.375645	17.667439
21-10-15 01:10	-1	17.19858	23.493763	18.853085
21-10-15 01:20	-1	17.173277	17.708101	21.799334
21-10-15 01:30	-1	15.77005	15.7582	18.84635
21-10-15 01:40	-1	12.820018	14.569376	16.668243
21-10-15 01:50	-1	14.375015	14.741704	18.218136
21-10-15 02:00	-1	21.554684	17.338057	22.624943
21-10-15 02:10	-1	19.432007	17.150408	18.065975
21-10-15 02:20	-1	15.810648	16.63583	21.48406
21-10-15 02:30	-1	15.959628	14.064798	17.27428
21-10-15 02:40	-1	23.9	23.9	23.95
21-10-15 02:50	-1	18.263739	29.661093	17.441936
21-10-15 03:00	-1	19.690525	19.945683	25.449575
21-10-15 03:10	-1	22.571798	16.649366	19.962404
21-10-15 03:20	-1	19.106564	18.536953	22.921482
21-10-15 03:30	-1	12.659031	38.862274	12.659031
21-10-15 03:40	-1	22.913645	16.80637	17.321665
21-10-15 03:50	-1	26.213245	23.365267	25.783283
21-10-15 04:00	-1	23.9	23.9	35.9
21-10-15 04:10	-1	23.9	23.9	35.31246
21-10-15 04:20	-1	23.483425	23.48508	32.117027
21-10-15 04:30	-1	24.359245	22.982607	25.11265
21-10-15 04:40	-1	25.335957	19.77709	23.804798
21-10-15 04:50	-1	19.008791	15.502901	17.748177
21-10-15 05:00	-1	17.155207	15.086206	15.146085
21-10-15 05:10	-1	17.521265	19.9947	18.06787
21-10-15 05:20	-1	21.451197	20.75173	24.035107
21-10-15 05:30	-1	23.395632	23.827347	35.062916
21-10-15 05:40	-1	21.15309	15.879163	17.474216
21-10-15 05:50	-1	21.49033	18.807821	23.674522
21-10-15 06:00	-1	23.414007	23.003403	23.854172
21-10-15 06:10	-1	14.209383	15.01449	17.265863
21-10-15 06:20	-1	20.740852	18.817951	20.92671
21-10-15 06:30	-1	21.469748	21.516956	21.376556
21-10-15 06:40	-1	19.904514	18.362608	23.389359
21-10-15 06:50	-1	25.219103	20.135138	28.186987
21-10-15 07:00	0	23.455402	19.874348	23.86166
21-10-15 07:10	0	19.334543	14.411014	18.19631
21-10-15 07:20	0	12.859195	13.285665	25.063026
21-10-15 07:30	0	11.084953	10.006868	21.813953
21-10-15 07:40	0	11.95	11.95	28.324646
21-10-15 07:50	0	11.95	11.95	35.9
21-10-15 08:00	0	11.95	11.95	24.591309
21-10-15 08:10	0	13.657127	13.657127	20.487972
21-10-15 08:20	0	11.95	11.95	16.64
21-10-15 08:30	0	11.87785	11.991449	17.033457
21-10-15 08:40	0	11.95	11.95	23.9
21-10-15 08:50	0	14.58045	11.965342	21.12006
21-10-15 09:00	0	16.857664	20.585854	13.768242
21-10-15 09:10	0	23.9	23.9	23.95
21-10-15 09:20	0	22.45441	21.187296	18.84729
21-10-15 09:30	0	23.867702	11.972651	11.972651
21-10-15 09:40	0	15.402499	12.791312	19.432802
21-10-15 09:50	0	13.099159	14.471001	17.597456
21-10-15 10:00	0	16.73914	15.307699	16.683582
21-10-15 10:10	0	14.867828	16.965992	16.370045
21-10-15 10:20	0	19.085993	17.567423	19.864256
21-10-15 10:30	0	15.011625	15.348414	19.426628
21-10-15 10:40	0	21.029274	19.464176	19.875143
21-10-15 10:50	0	16.976116	16.35291	21.888386
21-10-15 11:00	0	20.177128	19.55548	24.509563
21-10-15 11:10	0	17.820713	18.346226	22.834028
21-10-15 11:20	0	19.815645	19.70359	24.069454
21-10-15 11:30	0	13.466138	14.315599	24.55124
21-10-15 11:40	0	20.705305	16.910885	19.406078
21-10-15 11:50	0	25.807459	22.792807	24.54146
21-10-15 12:00	0	24.277874	23.717855	31.295868
21-10-15 12:10	0	21.446255	21.013844	26.14468
21-10-15 12:20	0	21.293941	21.293941	35.9
21-10-15 12:30	0	23.244343	23.244343	35.9
21-10-15 12:40	0	23.9	23.9	35.9
21-10-15 12:50	0	17.713049	17.713049	35.811646
21-10-15 13:00	0	23.489716	23.489716	35.9
21-10-15 13:10	0	23.515608	23.515608	24.068705
21-10-15 13:20	0	23.9	23.9	33.564774
21-10-15 13:30	0	18.490828	21.695974	22.070797
21-10-15 13:40	0	15.62647	13.294027	18.937626
21-10-15 13:50	0	11.50214	18.060139	13.580629
21-10-15 14:00	0	13.436857	18.674852	13.330417
21-10-15 14:10	0	22.599842	12.292364	11.940609
21-10-15 14:20	0	21.677662	23.403454	18.701767
21-10-15 14:30	0	12.207136	15.934961	18.96575
21-10-15 14:40	0	12.673379	14.565442	14.255676
21-10-15 14:50	0	17.270458	15.0575485	18.460688
21-10-15 15:00	0	20.068157	20.493374	27.126598
21-10-15 15:10	0	11.95	11.95	32.59961
21-10-15 15:20	0	11.95	11.95	33.83507
21-10-15 15:30	0	11.95	11.95	33.83507
21-10-15 15:40	0	11.898627	12.455206	32.60964
21-10-15 15:50	0	5.148458	14.784323	5.148458
21-10-15 16:00	0	12.011957	19.941051	12.008094
21-10-15 16:10	0	12.893814	24.11224	14.032069
21-10-15 16:20	0	16.255625	18.122694	23.635761
21-10-15 16:30	0	23.908836	24.37993	33.86611
21-10-15 16:40	0	15.573639	15.573639	34.039986
21-10-15 16:50	0	14.103068	14.103068	30.699759
21-10-15 17:00	0	15.426997	16.451464	18.001715
21-10-15 17:10	0	16.899853	16.899853	33.83507
21-10-15 17:20	0	14.767291	14.767291	21.996538
21-10-15 17:30	0	11.95	11.946253	18.219934
21-10-15 17:40	0	11.938895	11.938895	15.544658
21-10-15 17:50	0	11.9485035	11.95	20.64101
21-10-15 18:00	0	14.767435	14.432299	25.733988
21-10-15 18:10	0	14.850145	14.946179	24.293926
21-10-15 18:20	0	5.8470025	5.6226783	23.126024
21-10-15 18:30	0	26.598028	23.85484	23.94048
21-10-15 18:40	0	24.728493	26.158184	24.761864
21-10-15 18:50	0	23.9423	26.718937	23.941273
21-10-15 19:00	0	16.76153	17.25391	23.564451
21-10-15 19:10	0	11.714187	11.714187	20.137356
21-10-15 19:20	0	12.742872	14.119667	14.871028
21-10-15 19:30	0	18.686909	17.866053	17.931057
21-10-15 19:40	0	19.175676	19.054207	25.451841
21-10-15 19:50	0	18.28032	18.353388	21.896576
21-10-15 20:00	0	28.873829	22.427074	24.818142
21-10-15 20:10	0	32.76464	24.207785	24.378405
21-10-15 20:20	0	16.774284	12.424463	13.968862
21-10-15 20:30	0	18.593042	23.95	17.056402
21-10-15 20:40	0	10.23876	23.95	10.23876
21-10-15 20:50	0	15.851834	22.1828	13.673317
21-10-15 21:00	0	12.497059	23.946527	12.491939
21-10-15 21:10	0	17.84825	24.296196	14.827238
21-10-15 21:20	0	19.57471	22.164766	16.258263
21-10-15 21:30	0	27.920185	18.703493	15.902407
21-10-15 21:40	0	20.137486	24.443518	19.655058
21-10-15 21:50	0	23.452791	24.23617	30.058216
21-10-15 22:00	0	22.998253	23.023987	35.593258
21-10-15 22:10	0	17.292574	22.340965	18.696804
21-10-15 22:20	0	13.858699	16.587263	13.590685
21-10-15 22:30	0	19.45942	19.744831	23.819971
21-10-15 22:40	0	26.87121	19.325863	19.373722
21-10-15 22:50	0	22.702742	18.28648	15.109262
21-10-15 23:00	0	24.482754	24.269936	23.682035
21-10-15 23:10	0	20.040493	20.877628	23.96799
21-10-15 23:20	0	17.73441	15.280846	22.550726
21-10-15 23:30	0	13.562594	17.497898	18.377966
21-10-15 23:40	0	19.39059	13.236647	18.758867
21-10-15 23:50	0	19.706623	18.06178	17.35682
21-10-16 00:00	0	14.53553	14.466719	19.6036
21-10-16 00:10	0	15.619078	18.621227	23.690113
21-10-16 00:20	0	23.574886	22.379368	22.916033
21-10-16 00:30	0	20.49993	21.058237	23.268255
21-10-16 00:40	0	20.796658	24.252863	24.151718
21-10-16 00:50	0	20.23808	21.308855	19.239126
21-10-16 01:00	0	23.395947	19.709827	25.008734
21-10-16 01:10	0	26.665476	16.563068	16.65659
21-10-16 01:20	0	26.53291	18.336704	20.734385
21-10-16 01:30	0	24.099274	17.355652	14.352788
21-10-16 01:40	0	22.944927	24.59105	25.985138
21-10-16 01:50	0	22.627996	22.596338	24.006935
21-10-16 02:00	0	13.57564	13.553868	20.186352
21-10-16 02:10	0	19.20771	18.687391	22.917997
21-10-16 02:20	0	22.723541	22.11076	25.792486
21-10-16 02:30	0	18.287136	18.104519	19.075977
21-10-16 02:40	0	14.362042	22.08468	18.640457
21-10-16 02:50	0	16.826435	25.38564	16.90249
21-10-16 03:00	0	20.072117	17.338543	24.326454
21-10-16 03:10	0	20.353344	18.011417	21.321009
21-10-16 03:20	0	22.933985	23.535326	22.013126
21-10-16 03:30	0	34.679634	16.196575	15.105688
21-10-16 03:40	0	20.177616	20.280615	22.827852
21-10-16 03:50	0	17.62854	19.29575	21.763336
21-10-16 04:00	0	19.29217	17.355215	25.339455
21-10-16 04:10	0	20.324831	18.874458	24.132526
21-10-16 04:20	0	20.8392	18.625801	27.15957
21-10-16 04:30	0	30.017817	24.127167	22.76527
21-10-16 04:40	0	31.80811	23.343653	26.39027
21-10-16 04:50	0	31.599415	25.656101	28.340214
21-10-16 05:00	0	28.26864	20.075415	23.347013
21-10-16 05:10	0	19.278772	18.303738	24.706535
21-10-16 05:20	0	26.700418	14.121847	17.429514
21-10-16 05:30	0	16.015127	20.719212	17.823864
21-10-16 05:40	0	20.002438	20.771017	21.978403
21-10-16 05:50	0	18.17274	20.182228	19.353317
21-10-16 06:00	0	20.02701	22.155455	16.896322
21-10-16 06:10	0	17.796923	15.75329	15.170137
21-10-16 06:20	0	17.350317	33.86781	17.268705
21-10-16 06:30	0	28.019522	22.883427	20.390337
21-10-16 06:40	0	15.656752	19.469698	15.723493
21-10-16 06:50	0	18.93802	16.717667	24.809006
21-10-16 07:00	1	15.20737	15.90817	18.806295
21-10-16 07:10	1	18.525314	18.851166	19.993567
21-10-16 07:20	1	24.209412	18.645449	21.241457
21-10-16 07:30	1	18.926517	14.559626	17.296926
21-10-16 07:40	1	24.519382	20.538977	28.298283
21-10-16 07:50	1	23.897821	19.923298	27.289642
21-10-16 08:00	1	24.156246	18.741568	24.300903
21-10-16 08:10	1	24.334902	23.909369	34.053326
21-10-16 08:20	1	23.952137	23.902208	35.67574
21-10-16 08:30	1	23.9	21.992743	31.781612
21-10-16 08:40	1	23.90033	11.95	11.95
21-10-16 08:50	1	18.751541	11.95	17.098572
21-10-16 09:00	1	13.568144	13.568144	32.038246
21-10-16 09:10	1	24.09512	24.09512	35.75718
21-10-16 09:20	1	23.90163	23.90163	35.899246
21-10-16 09:30	1	20.23518	16.578176	20.772776
21-10-16 09:40	1	7.8770766	8.89816	13.672259
21-10-16 09:50	1	14.792455	13.835788	14.059206
21-10-16 10:00	1	17.568165	16.64755	19.486395
21-10-16 10:10	1	12.698143	12.354032	22.182888
21-10-16 10:20	1	11.541999	11.4982395	25.278433
21-10-16 10:30	1	15.262003	17.659904	20.82948
21-10-16 10:40	1	17.037912	17.626726	17.364723
21-10-16 10:50	1	13.426799	12.586448	16.032328
21-10-16 11:00	1	15.51398	17.284369	17.869177
21-10-16 11:10	1	14.645189	14.646085	29.129435
21-10-16 11:20	1	14.949069	18.67313	16.91372
21-10-16 11:30	1	23.899149	23.899149	35.899147
21-10-16 11:40	1	22.956812	22.956812	34.670536
21-10-16 11:50	1	23.475178	23.9	31.344238
21-10-16 12:00	1	23.93053	25.549671	28.908453
21-10-16 12:10	1	20.330524	21.5369	25.428555
21-10-16 12:20	1	16.999523	16.999523	26.835957
21-10-16 12:30	1	21.45237	21.751835	24.219234
21-10-16 12:40	1	23.9	23.9	23.95
21-10-16 12:50	1	18.65851	21.863503	16.543472
21-10-16 13:00	1	23.86729	21.569286	21.600891
21-10-16 13:10	1	15.042261	15.042261	27.143305
21-10-16 13:20	1	11.971111	11.971111	22.074123
21-10-16 13:30	1	22.361637	22.361637	24.207954
21-10-16 13:40	1	16.381153	23.9	17.646454
21-10-16 13:50	1	12.957869	21.374939	13.407541
21-10-16 14:00	1	16.526066	16.605867	21.36273
21-10-16 14:10	1	13.455897	13.372721	14.966028
21-10-16 14:20	1	18.52988	14.79265	17.773663
21-10-16 14:30	1	15.606913	14.1384535	14.764999
21-10-16 14:40	1	13.798815	15.260771	15.777326
21-10-16 14:50	1	22.351048	23.221748	32.012848
21-10-16 15:00	1	23.9	23.9	34.9022
21-10-16 15:10	1	23.9	23.9	35.94172
21-10-16 15:20	1	23.301304	23.301304	35.997215
21-10-16 15:30	1	23.9	23.9	35.9
21-10-16 15:40	1	18.079195	23.9	24.157894
21-10-16 15:50	1	8.159094	23.9	9.488932
21-10-16 16:00	1	5.76606	23.321726	5.6906004
21-10-16 16:10	1	23.897242	26.460382	23.713217
21-10-16 16:20	1	17.404408	17.408768	36.348083
21-10-16 16:30	1	15.589971	15.589971	35.9
21-10-16 16:40	1	13.901434	11.952155	18.256638
21-10-16 16:50	1	21.940613	5.6530046	6.0347996
21-10-16 17:00	1	18.330673	18.154955	20.260298
21-10-16 17:10	1	17.3748	17.352207	23.9
21-10-16 17:20	1	11.95	11.95	23.9
21-10-16 17:30	1	15.621565	13.806829	23.879059
21-10-16 17:40	1	11.95	11.95	23.9
21-10-16 17:50	1	14.082562	11.95	18.751541
21-10-16 18:00	1	16.899853	11.95	11.95
21-10-16 18:10	1	15.583075	9.90006	14.216707
21-10-16 18:20	1	5.148458	5.148458	33.83507
21-10-16 18:30	1	17.417841	17.793139	24.514294
21-10-16 18:40	1	20.511486	13.138288	12.379225
21-10-16 18:50	1	15.616613	15.316895	19.712145
21-10-16 19:00	1	23.831944	23.891314	35.742764
21-10-16 19:10	1	20.310131	20.30806	26.1403
21-10-16 19:20	1	18.932493	17.482008	17.764482
21-10-16 19:30	1	19.859064	15.536949	15.910673
21-10-16 19:40	1	18.256731	14.198975	15.794706
21-10-16 19:50	1	18.138527	18.850561	18.98756
21-10-16 20:00	1	13.465548	15.671672	28.2479
21-10-16 20:10	1	16.557487	16.557487	26.765736
21-10-16 20:20	1	18.199383	21.990696	24.603241
21-10-16 20:30	1	29.58611	14.684572	11.117164
21-10-16 20:40	1	20.706749	30.832901	20.142902
21-10-16 20:50	1	12.869397	25.348665	13.173292
21-10-16 21:00	1	16.29741	16.29741	26.521011
21-10-16 21:10	1	23.878092	23.878092	27.002146
21-10-16 21:20	1	17.332981	23.53865	18.336924
21-10-16 21:30	1	20.04544	25.278406	20.308275
21-10-16 21:40	1	13.845276	26.74263	13.845276
21-10-16 21:50	1	14.866232	22.239798	19.568926
21-10-16 22:00	1	20.919329	21.560387	27.59969
21-10-16 22:10	1	26.765736	23.9	23.9
21-10-16 22:20	1	19.810507	17.00397	18.550583
21-10-16 22:30	1	20.730385	22.625254	24.85696
21-10-16 22:40	1	19.334454	16.24974	17.285225
21-10-16 22:50	1	20.559116	17.630072	16.507893
21-10-16 23:00	1	22.667356	21.665604	21.98252
21-10-16 23:10	1	14.80802	14.80802	25.026203
21-10-16 23:20	1	14.3767395	16.279999	21.557941
21-10-16 23:30	1	21.955532	12.699445	12.700323
21-10-16 23:40	1	23.53596	30.448963	24.154514
21-10-16 23:50	1	19.82279	26.359598	27.075665
21-10-17 00:00	1	29.291956	18.743456	15.306338
21-10-17 00:10	1	22.30704	16.554516	17.555912
21-10-17 00:20	1	26.40859	20.927456	22.847406
21-10-17 00:30	1	25.28209	16.414536	18.58039
21-10-17 00:40	1	23.518707	10.343845	9.990248
21-10-17 00:50	1	24.496037	31.149338	22.62001
21-10-17 01:00	1	19.274822	34.885445	19.274822
21-10-17 01:10	1	26.036184	32.863518	23.052994
21-10-17 01:20	1	35.315323	23.227047	23.1757
21-10-17 01:30	1	17.859749	14.553095	15.673006
21-10-17 01:40	1	17.503183	18.9688	23.091043
21-10-17 01:50	1	20.530266	18.319765	28.288431
21-10-17 02:00	1	23.291183	17.451601	18.384647
21-10-17 02:10	1	13.528918	13.322952	13.884328
21-10-17 02:20	1	14.797117	15.260138	11.98195
21-10-17 02:30	1	21.550137	24.027649	21.356293
21-10-17 02:40	1	20.43152	18.659832	20.142704
21-10-17 02:50	1	15.209142	18.475916	18.759262
21-10-17 03:00	1	22.833302	21.43824	22.814833
21-10-17 03:10	1	18.144573	19.13543	18.718182
21-10-17 03:20	1	22.529266	22.194052	20.766684
21-10-17 03:30	1	27.680424	24.37358	21.612091
21-10-17 03:40	1	25.431278	19.314293	24.045807
21-10-17 03:50	1	23.063772	15.959093	16.123806
21-10-17 04:00	1	17.641045	23.29448	17.097172
21-10-17 04:10	1	17.33872	22.241688	23.327545
21-10-17 04:20	1	18.713318	20.428278	27.129644
21-10-17 04:30	1	25.750772	22.553339	28.815699
21-10-17 04:40	1	23.734138	21.7327	26.856537
21-10-17 04:50	1	16.028229	33.7089	16.028229
21-10-17 05:00	1	22.965921	18.246294	16.130657
21-10-17 05:10	1	22.625414	30.09574	21.660982
21-10-17 05:20	1	20.516706	19.95183	22.049252
21-10-17 05:30	1	17.501287	21.764822	16.460945
21-10-17 05:40	1	19.189955	33.58963	19.189955
21-10-17 05:50	1	14.004819	25.86621	16.459448
21-10-17 06:00	1	13.855139	18.649204	16.324543
21-10-17 06:10	1	24.321701	20.85514	18.963003
21-10-17 06:20	1	23.438114	21.321148	22.824194
21-10-17 06:30	1	28.932583	25.060812	22.339766
21-10-17 06:40	1	21.5844	19.865084	25.384403
21-10-17 06:50	1	19.84164	16.638508	25.505144
21-10-17 07:00	2	18.146465	18.792122	21.010975
21-10-17 07:10	2	16.796064	18.925283	24.631283
21-10-17 07:20	2	23.517738	17.654625	20.191767
21-10-17 07:30	2	15.251772	18.68372	21.319202
21-10-17 07:40	2	16.969213	21.434471	22.31526
21-10-17 07:50	2	20.862719	19.010479	20.708282
21-10-17 08:00	2	17.084095	21.777777	23.37002
21-10-17 08:10	2	16.30831	16.30831	25.905182
21-10-17 08:20	2	19.38716	27.705639	21.405506
21-10-17 08:30	2	23.818262	15.565348	20.13538
21-10-17 08:40	2	12.993929	13.232852	31.16856
21-10-17 08:50	2	25.05677	26.721008	27.875088
21-10-17 09:00	2	26.721008	26.721008	33.83507
21-10-17 09:10	2	26.294687	26.294687	33.83507
21-10-17 09:20	2	16.533926	16.533926	27.344568
21-10-17 09:30	2	14.988001	14.975372	23.9
21-10-17 09:40	2	20.790474	15.4418125	18.596514
21-10-17 09:50	2	24.245216	18.561596	18.549282
21-10-17 10:00	2	15.070544	30.222229	16.485355
21-10-17 10:10	2	14.58417	24.305428	14.351408
21-10-17 10:20	2	23.998943	23.685696	23.685696
21-10-17 10:30	2	23.95	23.9	23.9
21-10-17 10:40	2	22.163355	23.89365	22.119274
21-10-17 10:50	2	22.019648	22.39365	27.832645
21-10-17 11:00	2	13.627859	12.639475	21.59042
21-10-17 11:10	2	14.253885	12.139107	12.666031
21-10-17 11:20	2	15.140333	13.418256	18.017632
21-10-17 11:30	2	12.068384	24.2758	12.068318
21-10-17 11:40	2	15.616458	21.224487	17.188124
21-10-17 11:50	2	22.573515	16.770197	16.444672
21-10-17 12:00	2	16.950626	16.307217	16.525368
21-10-17 12:10	2	17.390425	15.490199	16.852222
21-10-17 12:20	2	16.004421	16.15099	23.835209
21-10-17 12:30	2	24.792442	21.04993	28.227798
21-10-17 12:40	2	28.643658	18.95742	15.764351
21-10-17 12:50	2	14.248152	16.049173	19.112614
21-10-17 13:00	2	9.671652	9.671652	13.856485
21-10-17 13:10	2	16.551552	13.568936	17.411316
21-10-17 13:20	2	16.899853	16.478687	16.786156
21-10-17 13:30	2	16.899853	15.543323	20.630083
21-10-17 13:40	2	16.899853	16.899853	23.95
21-10-17 13:50	2	16.341017	16.648981	22.230087
21-10-17 14:00	2	16.377522	16.377522	17.67493
21-10-17 14:10	2	14.264462	12.903982	18.062136
21-10-17 14:20	2	11.95	11.95	31.274496
21-10-17 14:30	2	13.744708	13.744708	32.94864
21-10-17 14:40	2	11.95	11.95	30.69934
21-10-17 14:50	2	11.95	11.95	30.178106
21-10-17 15:00	2	17.486723	16.419243	24.540257
21-10-17 15:10	2	13.184024	23.463009	12.781816
21-10-17 15:20	2	21.514057	12.532312	14.094198
21-10-17 15:30	2	18.06011	11.898372	16.593765
21-10-17 15:40	2	24.663511	14.576602	14.576602
21-10-17 15:50	2	13.705007	13.668783	13.660199
21-10-17 16:00	2	18.16362	12.004036	12.002007
21-10-17 16:10	2	12.421659	20.24126	12.15594
21-10-17 16:20	2	12.882774	14.765524	14.302821
21-10-17 16:30	2	16.716234	26.086987	15.665952
21-10-17 16:40	2	22.53358	23.397808	30.311686
21-10-17 16:50	2	14.082562	14.082562	33.83507
21-10-17 17:00	2	17.088188	16.179577	33.06413
21-10-17 17:10	2	24.95747	23.908943	31.4072
21-10-17 17:20	2	21.154287	15.183044	16.27599
21-10-17 17:30	2	15.895739	15.895739	29.32977
21-10-17 17:40	2	12.292364	12.292364	24.775915
21-10-17 17:50	2	11.95	11.95	23.9
21-10-17 18:00	2	21.760212	25.808939	25.449463
21-10-17 18:10	2	18.187916	21.15676	25.093245
21-10-17 18:20	2	11.946855	11.961152	20.381525
21-10-17 18:30	2	11.929289	16.536404	11.929289
21-10-17 18:40	2	13.042448	12.5612545	12.727106
21-10-17 18:50	2	14.082562	14.399973	20.832052
21-10-17 19:00	2	14.214145	10.233721	26.134686
21-10-17 19:10	2	20.885221	25.44714	21.430397
21-10-17 19:20	2	23.9	35.9	23.9
21-10-17 19:30	2	23.737156	28.381079	24.57919
21-10-17 19:40	2	18.722923	18.74434	25.2671
21-10-17 19:50	2	16.49289	16.148548	26.654425
21-10-17 20:00	2	23.95	14.823633	15.485245
21-10-17 20:10	2	22.019379	12.487528	14.071312
21-10-17 20:20	2	11.280955	10.970289	19.49545
21-10-17 20:30	2	18.443695	16.923138	13.339853
21-10-17 20:40	2	14.793852	13.276751	14.030411
21-10-17 20:50	2	16.061298	16.39203	23.717058
21-10-17 21:00	2	17.373642	19.996918	31.80251
21-10-17 21:10	2	19.16114	21.015491	22.404797
21-10-17 21:20	2	16.85555	19.124737	15.643596
21-10-17 21:30	2	35.99225	23.320026	23.320026
21-10-17 21:40	2	33.977898	12.776541	12.776541
21-10-17 21:50	2	29.006052	23.185114	17.459515
21-10-17 22:00	2	20.638844	35.9	20.638844
21-10-17 22:10	2	14.583313	25.768976	20.711288
21-10-17 22:20	2	18.91114	16.013815	16.540878
21-10-17 22:30	2	23.7716	23.9	23.722397
21-10-17 22:40	2	21.924322	22.132477	23.491474
21-10-17 22:50	2	13.087477	12.026354	22.044153
21-10-17 23:00	2	17.36727	23.006405	18.373856
21-10-17 23:10	2	15.021482	25.49693	14.935039
21-10-17 23:20	2	18.431839	22.650753	24.936993
21-10-17 23:30	2	30.96412	25.493244	24.486736
21-10-17 23:40	2	16.143448	15.741969	26.109875
21-10-17 23:50	2	17.220432	15.01875	19.715094
21-10-18 00:00	2	15.859894	16.642384	16.49493
21-10-18 00:10	2	18.478094	24.909391	21.012836
21-10-18 00:20	2	23.74383	22.62801	30.053951
21-10-18 00:30	2	23.127031	24.94908	26.048605
21-10-18 00:40	2	26.718958	33.836746	26.718958
21-10-18 00:50	2	23.990091	24.228325	20.540134
21-10-18 01:00	2	16.898327	15.792546	16.52813
21-10-18 01:10	2	25.023775	24.808632	29.778885
21-10-18 01:20	2	23.9	23.9	30.967657
21-10-18 01:30	2	25.147455	19.362354	24.644207
21-10-18 01:40	2	16.337048	14.028372	12.056577
21-10-18 01:50	2	14.024664	19.256262	13.442792
21-10-18 02:00	2	19.943804	23.201757	23.729736
21-10-18 02:10	2	25.133387	25.74931	26.173548
21-10-18 02:20	2	14.445561	14.083249	35.403484
21-10-18 02:30	2	15.747671	24.412584	24.488651
21-10-18 02:40	2	15.419749	11.170221	17.116623
21-10-18 02:50	2	15.5161085	16.061016	17.051718
21-10-18 03:00	2	10.203657	16.43511	17.660336
21-10-18 03:10	2	19.756824	23.177341	22.40511
21-10-18 03:20	2	24.1106	21.923626	27.047064
21-10-18 03:30	2	16.905058	17.057667	15.80007
21-10-18 03:40	2	22.701477	20.104923	21.093807
21-10-18 03:50	2	20.541662	16.545746	21.035069
21-10-18 04:00	2	21.383806	21.308025	27.924572
21-10-18 04:10	2	26.303265	24.80306	25.029415
21-10-18 04:20	2	31.70409	14.492544	14.492544
21-10-18 04:30	2	31.934872	16.981422	17.641949
21-10-18 04:40	2	19.574663	20.098885	19.039974
21-10-18 04:50	2	24.40099	19.732847	27.412546
21-10-18 05:00	2	11.95	11.95	36.629597
21-10-18 05:10	2	15.3712845	15.248705	30.934622
21-10-18 05:20	2	13.052391	27.706182	11.131895
21-10-18 05:30	2	22.005814	17.133415	14.953669
21-10-18 05:40	2	23.509787	21.108818	22.378008
21-10-18 05:50	2	17.272566	20.731382	15.808202
21-10-18 06:00	2	16.073227	20.818604	17.389889
21-10-18 06:10	2	25.17216	17.309155	18.803822
21-10-18 06:20	2	22.287079	24.363308	24.844036
21-10-18 06:30	2	12.540955	12.380152	18.27921
21-10-18 06:40	2	13.188138	16.782902	16.194118
21-10-18 06:50	2	17.69747	20.131714	21.114246
21-10-18 07:00	3	20.220875	21.625801	17.574905
21-10-18 07:10	3	17.039375	16.597767	24.70643
21-10-18 07:20	3	21.163847	21.163847	36.345356
21-10-18 07:30	3	23.9	23.9	35.99338
21-10-18 07:40	3	23.9	23.9	35.90235
21-10-18 07:50	3	23.9	23.9	35.9
21-10-18 08:00	3	23.9	23.9	35.9
21-10-18 08:10	3	24.059355	24.30329	32.128334
21-10-18 08:20	3	27.72472	21.490475	19.938477
21-10-18 08:30	3	33.96183	17.11445	17.098898
21-10-18 08:40	3	23.143429	22.305796	23.999952
21-10-18 08:50	3	21.829254	22.483486	21.176369
21-10-18 09:00	3	26.666672	23.960299	23.921614
21-10-18 09:10	3	24.088411	23.854668	24.08009
21-10-18 09:20	3	23.80197	18.837276	19.085566
21-10-18 09:30	3	20.3764	23.917559	22.984463
21-10-18 09:40	3	23.9	23.9	23.95
21-10-18 09:50	3	16.890432	14.2825985	14.963353
21-10-18 10:00	3	12.446163	23.665804	12.551028
21-10-18 10:10	3	15.690475	16.506824	24.184357
21-10-18 10:20	3	14.9188	14.906473	23.9
21-10-18 10:30	3	13.341326	17.176975	20.098766
21-10-18 10:40	3	20.69081	18.453613	14.670401
21-10-18 10:50	3	23.94317	25.808502	27.790731
21-10-18 11:00	3	23.894915	18.224085	23.0382
21-10-18 11:10	3	23.191364	12.038701	12.189051
21-10-18 11:20	3	23.294428	12.239024	12.790609
21-10-18 11:30	3	17.922712	11.53367	11.491612
21-10-18 11:40	3	13.71464	13.60172	15.148227
21-10-18 11:50	3	11.392001	11.424661	10.810357
21-10-18 12:00	3	21.615234	21.444767	26.20997
21-10-18 12:10	3	16.733982	14.13102	11.177112
21-10-18 12:20	3	20.45895	19.0237	21.753979
21-10-18 12:30	3	16.259	20.524471	14.793175
21-10-18 12:40	3	18.742008	17.961132	20.497246
21-10-18 12:50	3	23.9	35.835472	23.9
21-10-18 13:00	3	21.096254	28.731983	20.260517
21-10-18 13:10	3	12.6563	12.6592	24.45964
21-10-18 13:20	3	17.092758	17.092758	34.726013
21-10-18 13:30	3	18.613802	18.342636	35.27926
21-10-18 13:40	3	11.979746	11.979746	14.986952
21-10-18 13:50	3	12.984863	12.984863	14.082562
21-10-18 14:00	3	11.594672	11.592268	17.513414
21-10-18 14:10	3	15.678335	14.237859	17.150288
21-10-18 14:20	3	16.90549	16.875849	16.875849
21-10-18 14:30	3	15.946118	12.281104	14.680875
21-10-18 14:40	3	15.044894	12.217875	16.74123
21-10-18 14:50	3	19.45818	16.063396	20.959007
21-10-18 15:00	3	15.878177	20.541952	15.786743
21-10-18 15:10	3	12.420102	14.814461	13.563377
21-10-18 15:20	3	11.95	11.95	23.951319
21-10-18 15:30	3	11.839964	11.95	22.861454
21-10-18 15:40	3	12.040787	12.088938	23.082533
21-10-18 15:50	3	14.082562	14.082562	20.884104
21-10-18 16:00	3	15.8214035	15.806246	15.806246
21-10-18 16:10	3	15.093355	12.566609	12.566484
21-10-18 16:20	3	14.787436	11.95	11.95
21-10-18 16:30	3	11.95	11.95	11.95
21-10-18 16:40	3	11.894233	15.613113	11.894233
21-10-18 16:50	3	16.065458	17.763393	12.771242
21-10-18 17:00	3	20.030216	23.020405	18.586678
21-10-18 17:10	3	12.438069	12.909933	25.44244
21-10-18 17:20	3	17.09846	17.09846	35.9
21-10-18 17:30	3	23.9	23.9	35.9
21-10-18 17:40	3	23.9	12.776541	13.606542
21-10-18 17:50	3	21.090569	11.982958	11.985237
21-10-18 18:00	3	22.361624	22.361624	35.89473
21-10-18 18:10	3	17.832806	17.003723	28.163818
21-10-18 18:20	3	19.792946	20.188099	28.057598
21-10-18 18:30	3	16.81419	16.736229	16.782068
21-10-18 18:40	3	15.187271	15.179075	15.168009
21-10-18 18:50	3	17.529455	14.162491	16.494015
21-10-18 19:00	3	23.880955	12.988062	13.231443
21-10-18 19:10	3	20.338074	25.034437	22.672153
21-10-18 19:20	3	16.454079	15.491968	23.962067
21-10-18 19:30	3	19.321001	17.212599	22.960331
21-10-18 19:40	3	12.482363	26.321035	12.382418
21-10-18 19:50	3	19.572584	18.337635	18.292099
21-10-18 20:00	3	35.89477	15.301984	15.301984
21-10-18 20:10	3	32.74151	26.529877	26.218536
21-10-18 20:20	3	28.202068	21.250753	22.834658
21-10-18 20:30	3	17.19141	17.275923	24.985348
21-10-18 20:40	3	17.171837	16.646475	22.604433
21-10-18 20:50	3	20.307682	19.112314	29.40624
21-10-18 21:00	3	20.059301	18.909294	16.222807
21-10-18 21:10	3	27.898067	23.422264	23.4535
21-10-18 21:20	3	22.32234	20.50365	18.743519
21-10-18 21:30	3	14.129491	17.905056	17.994228
21-10-18 21:40	3	12.734494	21.620049	13.28904
21-10-18 21:50	3	17.31112	20.592249	21.612465
21-10-18 22:00	3	26.783752	20.106197	24.778425
21-10-18 22:10	3	25.345034	17.874012	17.874012
21-10-18 22:20	3	26.487741	25.571615	30.431189
21-10-18 22:30	3	26.743073	25.859592	26.741568
21-10-18 22:40	3	16.727695	14.558093	26.205206
21-10-18 22:50	3	11.926045	11.926045	30.623621
21-10-18 23:00	3	13.917081	15.162897	17.7624
21-10-18 23:10	3	17.599073	16.936617	21.506641
21-10-18 23:20	3	19.685978	17.922396	25.81874
21-10-18 23:30	3	23.76091	16.69589	16.16821
21-10-18 23:40	3	20.408903	20.412363	28.766556
21-10-18 23:50	3	18.609547	18.609547	33.901096
21-10-19 00:00	3	25.333326	15.206186	16.735662
21-10-19 00:10	3	27.140148	26.30218	21.498913
21-10-19 00:20	3	22.078037	23.285767	25.025917
21-10-19 00:30	3	26.169851	18.888493	24.803259
21-10-19 00:40	3	27.329681	16.73608	16.786442
21-10-19 00:50	3	25.490925	25.142654	20.929754
21-10-19 01:00	3	22.853168	19.735947	17.371038
21-10-19 01:10	3	8.237624	8.2559595	24.93682
21-10-19 01:20	3	15.246216	16.533133	25.63213
21-10-19 01:30	3	20.406721	20.527292	22.584467
21-10-19 01:40	3	15.740962	15.577014	17.46381
21-10-19 01:50	3	20.398495	19.674435	21.918549
21-10-19 02:00	3	23.988262	18.310886	21.300276
21-10-19 02:10	3	18.361944	17.591381	22.89487
21-10-19 02:20	3	20.794088	17.490488	18.499836
21-10-19 02:30	3	11.033079	14.28853	11.1491375
21-10-19 02:40	3	21.790874	18.890211	24.22045
21-10-19 02:50	3	21.267681	23.8376	24.325884
21-10-19 03:00	3	18.98774	18.18169	26.257069
21-10-19 03:10	3	24.011776	18.481813	20.2934
21-10-19 03:20	3	16.212315	18.287485	15.512312
21-10-19 03:30	3	22.163542	18.567732	18.76691
21-10-19 03:40	3	26.417429	25.581606	22.569324
21-10-19 03:50	3	30.426962	20.97735	20.340572
21-10-19 04:00	3	22.590836	15.042425	19.206638
21-10-19 04:10	3	19.174465	21.163757	19.002651
21-10-19 04:20	3	27.947397	23.309978	21.311077
21-10-19 04:30	3	24.579838	24.37683	24.17887
21-10-19 04:40	3	34.599167	24.143251	24.501568
21-10-19 04:50	3	31.282343	20.477137	23.548927
21-10-19 05:00	3	31.701832	26.451126	28.67038
21-10-19 05:10	3	33.83507	26.721008	26.721008
21-10-19 05:20	3	31.616837	18.642132	19.049908
21-10-19 05:30	3	14.013611	13.975004	14.109767
21-10-19 05:40	3	18.223202	19.096127	18.482243
21-10-19 05:50	3	24.962933	21.347914	21.96373
21-10-19 06:00	3	25.765736	21.292706	25.270294
21-10-19 06:10	3	21.982634	22.65484	21.109821
21-10-19 06:20	3	25.667795	22.666956	21.031616
21-10-19 06:30	3	19.067024	19.196823	21.820766
21-10-19 06:40	3	20.256704	20.109615	26.082989
21-10-19 06:50	3	14.920546	13.247851	13.471807
21-10-19 07:00	4	18.235117	18.673346	18.344273
21-10-19 07:10	4	15.747263	16.49176	22.421864
21-10-19 07:20	4	21.554937	21.836924	25.705465
21-10-19 07:30	4	12.094114	12.254258	34.227604
21-10-19 07:40	4	20.744995	21.984783	31.66271
21-10-19 07:50	4	18.63164	18.695517	19.262863
21-10-19 08:00	4	24.330597	23.355148	31.538807
21-10-19 08:10	4	18.209845	22.9102	25.951862
21-10-19 08:20	4	26.556152	18.45221	18.268604
21-10-19 08:30	4	23.963099	21.327734	20.306652
21-10-19 08:40	4	23.959547	23.801151	23.736584
21-10-19 08:50	4	22.489727	20.611912	24.23853
21-10-19 09:00	4	16.899853	11.95	11.95
21-10-19 09:10	4	17.550028	14.128107	13.869888
21-10-19 09:20	4	20.16652	18.53221	16.011745
21-10-19 09:30	4	15.560855	13.769595	18.512142
21-10-19 09:40	4	20.09982	15.986173	17.083435
21-10-19 09:50	4	14.938896	12.807291	13.684202
21-10-19 10:00	4	15.587435	15.300514	23.09112
21-10-19 10:10	4	15.889763	17.841896	18.423008
21-10-19 10:20	4	22.665482	18.152369	16.47179
21-10-19 10:30	4	16.835665	17.066824	28.252247
21-10-19 10:40	4	19.22898	17.011112	22.105095
21-10-19 10:50	4	17.423054	15.899653	27.178974
21-10-19 11:00	4	2.1584444	2.1584444	25.304134
21-10-19 11:10	4	15.555597	15.783968	20.126795
21-10-19 11:20	4	22.647955	14.665196	13.697306
21-10-19 11:30	4	17.753155	15.20654	13.047379
21-10-19 11:40	4	19.096874	17.872137	13.778188
21-10-19 11:50	4	11.978458	25.505625	11.978458
21-10-19 12:00	4	12.858708	24.093136	12.901301
21-10-19 12:10	4	20.126408	21.81404	24.551197
21-10-19 12:20	4	14.766268	14.767291	19.914726
21-10-19 12:30	4	11.95	11.95	23.817163
21-10-19 12:40	4	11.95	11.95	23.932728
21-10-19 12:50	4	13.336696	12.024744	21.623901
21-10-19 13:00	4	20.956547	19.83429	21.118704
21-10-19 13:10	4	16.139204	22.891422	16.679302
21-10-19 13:20	4	20.828182	23.262308	21.265667
21-10-19 13:30	4	18.777807	13.439839	13.785109
21-10-19 13:40	4	24.79023	12.971662	11.931059
21-10-19 13:50	4	21.365273	16.700932	25.284834
21-10-19 14:00	4	23.996328	23.996328	33.83507
21-10-19 14:10	4	26.444508	30.930302	28.609447
21-10-19 14:20	4	24.669127	30.574121	26.51825
21-10-19 14:30	4	10.15511	10.15511	22.154272
21-10-19 14:40	4	12.477216	15.693504	13.303759
21-10-19 14:50	4	24.089676	17.663204	15.97751
21-10-19 15:00	4	26.711868	21.989635	20.304382
21-10-19 15:10	4	21.87686	21.84805	32.89164
21-10-19 15:20	4	11.727343	13.195582	25.85736
21-10-19 15:30	4	11.644747	5.776667	5.919104
21-10-19 15:40	4	11.651276	11.183478	11.56409
21-10-19 15:50	4	11.820143	11.820143	14.082562
21-10-19 16:00	4	8.138349	8.138349	15.726636
21-10-19 16:10	4	11.95	11.95	18.29695
21-10-19 16:20	4	11.95	11.95	25.05978
21-10-19 16:30	4	16.03114	16.052792	23.850765
21-10-19 16:40	4	24.941166	19.08378	19.054327
21-10-19 16:50	4	23.442806	12.068338	14.498301
21-10-19 17:00	4	19.621283	14.105815	19.628826
21-10-19 17:10	4	20.172794	14.352446	13.867332
21-10-19 17:20	4	25.669561	21.3748	25.853962
21-10-19 17:30	4	25.54813	25.72105	32.773872
21-10-19 17:40	4	26.594067	27.215115	25.127447
21-10-19 17:50	4	23.673923	11.743134	11.739272
21-10-19 18:00	4	26.509983	11.438779	11.438779
21-10-19 18:10	4	26.678564	11.938295	11.938295
21-10-19 18:20	4	26.740458	11.95	11.95
21-10-19 18:30	4	26.119287	11.95	11.95
21-10-19 18:40	4	24.049038	11.95	11.95
21-10-19 18:50	4	16.078327	15.188475	11.952229
21-10-19 19:00	4	17.127977	17.01656	15.723524
21-10-19 19:10	4	16.899853	11.95	11.95
21-10-19 19:20	4	21.937046	15.247208	15.211871
21-10-19 19:30	4	20.796055	15.303442	11.859442
21-10-19 19:40	4	13.545926	14.469928	14.573764
21-10-19 19:50	4	11.362818	12.471838	11.316291
21-10-19 20:00	4	8.643494	22.369436	8.794095
21-10-19 20:10	4	17.810474	16.960659	14.477773
21-10-19 20:20	4	24.883148	23.075796	23.10305
21-10-19 20:30	4	24.439707	21.237268	23.487411
21-10-19 20:40	4	15.207079	32.36892	15.340971
21-10-19 20:50	4	19.004177	35.255753	19.004177
21-10-19 21:00	4	24.815495	30.439306	26.832636
21-10-19 21:10	4	17.102917	16.684547	26.425766
21-10-19 21:20	4	16.322567	11.291339	12.478681
21-10-19 21:30	4	26.329218	23.399284	23.432178
21-10-19 21:40	4	17.166422	24.445576	20.169357
21-10-19 21:50	4	23.810171	32.10304	26.955486
21-10-19 22:00	4	24.538969	24.538969	32.778896
21-10-19 22:10	4	20.924908	23.930052	24.832714
21-10-19 22:20	4	18.40981	26.551193	18.439823
21-10-19 22:30	4	32.044823	4.1391478	3.764122
21-10-19 22:40	4	17.776957	20.011873	16.227936
21-10-19 22:50	4	15.863159	21.160418	15.574121
21-10-19 23:00	4	15.05807	15.118785	16.196947
21-10-19 23:10	4	19.337343	19.886913	18.630598
21-10-19 23:20	4	21.34711	23.203186	22.40524
21-10-19 23:30	4	30.456762	22.247042	18.45167
21-10-19 23:40	4	26.119482	15.185183	14.831281
21-10-19 23:50	4	26.58396	16.944645	16.944645
21-10-20 00:00	4	26.496655	16.187284	15.973867
21-10-20 00:10	4	26.23096	18.321583	18.223207
21-10-20 00:20	4	31.78645	24.944721	23.204945
21-10-20 00:30	4	25.043257	33.237312	23.864311
21-10-20 00:40	4	22.999405	22.670986	24.452875
21-10-20 00:50	4	24.122614	28.008677	22.682642
21-10-20 01:00	4	20.19051	15.777944	21.604042
21-10-20 01:10	4	21.840878	18.341034	21.828491
21-10-20 01:20	4	14.137799	17.223368	25.152271
21-10-20 01:30	4	21.680693	16.805202	15.55847
21-10-20 01:40	4	12.3587	11.917306	14.762174
21-10-20 01:50	4	18.308086	14.553233	15.396826
21-10-20 02:00	4	14.114775	17.477175	14.653517
21-10-20 02:10	4	20.754337	25.60727	22.36167
21-10-20 02:20	4	23.561712	22.655413	19.982786
21-10-20 02:30	4	17.930208	18.446438	16.951912
21-10-20 02:40	4	22.653416	22.425968	18.19632
21-10-20 02:50	4	19.075912	15.699803	14.61812
21-10-20 03:00	4	19.4322	19.083122	20.481672
21-10-20 03:10	4	21.234749	18.762604	19.964605
21-10-20 03:20	4	20.6811	26.002157	21.60015
21-10-20 03:30	4	13.771349	30.606003	14.254509
21-10-20 03:40	4	21.62887	24.116892	18.491095
21-10-20 03:50	4	27.202175	17.406488	16.479849
21-10-20 04:00	4	16.51006	18.650496	15.77729
21-10-20 04:10	4	14.763899	14.612276	17.490826
21-10-20 04:20	4	18.251522	22.794926	20.602472
21-10-20 04:30	4	19.309996	24.496822	22.029737
21-10-20 04:40	4	25.266644	25.266644	31.76145
21-10-20 04:50	4	26.861698	25.45585	33.415012
21-10-20 05:00	4	20.913673	22.758945	26.46633
21-10-20 05:10	4	23.190975	18.544573	24.58521
21-10-20 05:20	4	18.672758	20.919752	18.711672
21-10-20 05:30	4	17.826942	16.768476	18.59721
21-10-20 05:40	4	23.06021	22.372915	25.561892
21-10-20 05:50	4	18.440409	16.565435	17.858402
21-10-20 06:00	4	10.725072	13.272367	20.201405
21-10-20 06:10	4	17.075123	20.671541	17.992289
21-10-20 06:20	4	23.199717	23.385061	24.871435
21-10-20 06:30	4	20.195156	23.115799	21.271864
21-10-20 06:40	4	17.806864	24.966	16.950903
21-10-20 06:50	4	21.249987	23.255054	18.220715
21-10-20 07:00	5	15.89588	17.43716	15.136746
21-10-20 07:10	5	15.923472	13.436621	20.148026
21-10-20 07:20	5	18.132427	21.383568	21.291098
21-10-20 07:30	5	13.183599	14.956304	20.998558
21-10-20 07:40	5	20.067245	19.699652	19.42802
21-10-20 07:50	5	23.863937	34.408237	23.867893
21-10-20 08:00	5	21.955336	36.212868	21.955336
21-10-20 08:10	5	20.778816	33.316753	22.262186
21-10-20 08:20	5	12.278882	12.282289	13.845062
21-10-20 08:30	5	29.227062	19.677267	19.677267
21-10-20 08:40	5	32.035725	21.985266	23.9
21-10-20 08:50	5	11.95	11.95	20.555984
21-10-20 09:00	5	13.725008	11.730681	17.49025
21-10-20 09:10	5	13.761925	13.370877	19.66086
21-10-20 09:20	5	15.980237	15.975512	21.415516
21-10-20 09:30	5	13.422239	24.295376	13.422239
21-10-20 09:40	5	20.771091	23.95	20.771091
21-10-20 09:50	5	16.558916	12.883509	17.131832
21-10-20 10:00	5	20.087978	15.403694	21.47155
21-10-20 10:10	5	16.918533	13.316899	11.957005
21-10-20 10:20	5	18.971918	22.078154	13.6586685
21-10-20 10:30	5	25.773428	25.486525	31.388617
21-10-20 10:40	5	21.605312	19.099468	20.821392
21-10-20 10:50	5	13.175847	13.499376	16.60011
21-10-20 11:00	5	26.51088	12.048213	15.624545
21-10-20 11:10	5	18.02384	16.988605	21.049938
21-10-20 11:20	5	15.844454	21.758583	18.534985
21-10-20 11:30	5	15.710283	15.198641	17.881718
21-10-20 11:40	5	16.956528	14.514069	30.217632
21-10-20 11:50	5	22.756384	18.16162	25.213179
21-10-20 12:00	5	18.655523	23.859486	18.738348
21-10-20 12:10	5	25.828714	26.356281	32.897408
21-10-20 12:20	5	26.721008	26.54986	33.211285
21-10-20 12:30	5	26.721008	23.95	23.95
21-10-20 12:40	5	19.387115	15.071042	15.047915
21-10-20 12:50	5	16.903915	11.9392605	11.9392605
21-10-20 13:00	5	14.179667	11.954152	17.351284
21-10-20 13:10	5	12.992206	12.599444	22.590427
21-10-20 13:20	5	13.017237	26.10673	12.545412
21-10-20 13:30	5	12.0	26.721008	12.0
21-10-20 13:40	5	16.593893	17.57915	16.560947
21-10-20 13:50	5	12.470819	20.110928	11.516612
21-10-20 14:00	5	10.565394	18.120169	10.565394
21-10-20 14:10	5	11.885449	12.179632	22.29388
21-10-20 14:20	5	11.95	11.95	24.643381
21-10-20 14:30	5	11.95	11.95	24.407541
21-10-20 14:40	5	21.68629	20.548534	20.909286
21-10-20 14:50	5	18.455	14.534266	15.869904
21-10-20 15:00	5	20.907227	17.260023	24.840237
21-10-20 15:10	5	11.95	11.95	34.8144
21-10-20 15:20	5	14.51341	14.51341	28.380085
21-10-20 15:30	5	17.423693	19.52406	19.436533
21-10-20 15:40	5	16.86257	16.899853	16.86257
21-10-20 15:50	5	16.346806	13.22433	12.783535
21-10-20 16:00	5	16.849775	10.750766	12.364584
21-10-20 16:10	5	19.975052	20.30167	16.569595
21-10-20 16:20	5	23.916285	36.535423	23.865116
21-10-20 16:30	5	24.034433	19.115313	17.170635
21-10-20 16:40	5	14.672888	16.50565	19.821203
21-10-20 16:50	5	11.95	11.95	12.061135
21-10-20 17:00	5	20.504936	20.429316	30.387783
21-10-20 17:10	5	19.17855	19.153679	22.994825
21-10-20 17:20	5	16.701496	14.746893	14.747792
21-10-20 17:30	5	12.027975	11.95	11.986023
21-10-20 17:40	5	12.092411	11.9418	11.9418
21-10-20 17:50	5	12.739099	11.95	11.95
21-10-20 18:00	5	11.95	11.95	11.95
21-10-20 18:10	5	12.046758	15.540143	12.252078
21-10-20 18:20	5	20.719645	17.788754	20.170391
21-10-20 18:30	5	23.9	11.95	11.95
21-10-20 18:40	5	24.220129	14.385516	13.600794
21-10-20 18:50	5	21.92485	23.072956	19.606081
21-10-20 19:00	5	18.190678	12.493414	14.228453
21-10-20 19:10	5	15.06436	11.953922	12.505473
21-10-20 19:20	5	21.480848	20.888556	21.997215
21-10-20 19:30	5	16.366201	16.675762	24.075672
21-10-20 19:40	5	22.458206	23.849216	21.85043
21-10-20 19:50	5	20.655205	21.19217	24.250004
21-10-20 20:00	5	18.151743	18.550209	25.956905
21-10-20 20:10	5	17.751076	28.239664	19.414433
21-10-20 20:20	5	14.540361	14.540361	26.150753
21-10-20 20:30	5	23.443909	23.443909	34.68173
21-10-20 20:40	5	14.778582	14.778582	35.931374
21-10-20 20:50	5	15.925351	15.925351	29.69357
21-10-20 21:00	5	18.615753	26.493374	18.650623
21-10-20 21:10	5	21.224682	22.498169	33.658276
21-10-20 21:20	5	22.425053	28.92418	25.896267
21-10-20 21:30	5	16.19603	16.19603	26.765736
21-10-20 21:40	5	18.996296	23.0949	19.427206
21-10-20 21:50	5	18.224323	11.358455	18.588821
21-10-20 22:00	5	24.643295	19.599255	13.669207
21-10-20 22:10	5	16.326618	12.24539	12.485294
21-10-20 22:20	5	13.9233675	13.70063	17.480373
21-10-20 22:30	5	14.697302	15.307612	24.117132
21-10-20 22:40	5	24.567986	16.253597	20.679401
21-10-20 22:50	5	17.624065	16.747072	19.801235
21-10-20 23:00	5	15.827458	18.77444	17.442368
21-10-20 23:10	5	28.455286	16.238419	17.006525
21-10-20 23:20	5	27.067734	16.773651	17.03714
21-10-20 23:30	5	17.851929	23.157393	21.19563
21-10-20 23:40	5	13.103188	13.116127	16.507027
21-10-20 23:50	5	19.041506	16.98891	20.149939
21-10-21 00:00	5	21.216532	20.799097	20.950012
21-10-21 00:10	5	24.67148	22.679245	24.33375
21-10-21 00:20	5	32.151833	13.971494	13.971494
21-10-21 00:30	5	20.893764	21.214481	15.768892
21-10-21 00:40	5	17.443167	24.124538	16.667398
21-10-21 00:50	5	17.770002	22.94919	16.102139
21-10-21 01:00	5	24.315609	21.983196	21.40765
21-10-21 01:10	5	22.294113	28.121817	21.55243
21-10-21 01:20	5	15.676498	15.812117	24.644264
21-10-21 01:30	5	17.73426	23.448904	26.25001
21-10-21 01:40	5	12.264114	12.256782	20.075554
21-10-21 01:50	5	21.571117	18.232285	20.023746
21-10-21 02:00	5	21.28014	13.851573	13.972638
21-10-21 02:10	5	19.310032	15.6963215	14.724454
21-10-21 02:20	5	14.008734	12.858335	16.250929
21-10-21 02:30	5	20.79565	20.65618	18.643131
21-10-21 02:40	5	24.052406	18.38965	25.257
21-10-21 02:50	5	18.849855	18.130579	25.891129
21-10-21 03:00	5	23.430603	18.497837	20.598217
21-10-21 03:10	5	17.760744	16.021225	18.773314
21-10-21 03:20	5	14.409459	14.838022	18.52447
21-10-21 03:30	5	18.704264	23.267982	23.783464
21-10-21 03:40	5	15.085083	21.054516	14.928221
21-10-21 03:50	5	21.781502	19.133915	18.581158
21-10-21 04:00	5	15.457064	25.056705	26.408794
21-10-21 04:10	5	11.490275	10.497046	25.019207
21-10-21 04:20	5	20.80872	23.713978	20.12051
21-10-21 04:30	5	20.542164	23.9627	24.378475
21-10-21 04:40	5	17.503422	14.663877	20.156195
21-10-21 04:50	5	19.919575	21.122381	24.887459
21-10-21 05:00	5	21.930515	21.269192	21.35883
21-10-21 05:10	5	19.003977	22.270967	21.230116
21-10-21 05:20	5	18.781452	22.83059	22.493645
21-10-21 05:30	5	21.938885	24.988537	23.285254
21-10-21 05:40	5	17.470646	17.755283	19.791243
21-10-21 05:50	5	21.780107	23.569883	21.761684
21-10-21 06:00	5	26.306152	21.183838	22.463276
21-10-21 06:10	5	21.953154	21.640831	15.8556795
21-10-21 06:20	5	19.177397	18.894781	24.692404
21-10-21 06:30	5	19.38969	14.688551	13.629788
21-10-21 06:40	5	17.518915	17.837044	17.040848
21-10-21 06:50	5	22.128798	13.715405	15.347677
21-10-21 07:00	6	18.189545	21.338665	20.077417
21-10-21 07:10	6	23.915907	25.22071	26.547268
21-10-21 07:20	6	21.598408	22.48611	29.465918
21-10-21 07:30	6	24.208908	24.097233	34.30494
21-10-21 07:40	6	24.516876	20.305204	18.400303
21-10-21 07:50	6	15.554868	23.895376	15.690367
21-10-21 08:00	6	25.270071	20.082668	21.8927
21-10-21 08:10	6	16.185564	17.015774	23.462208
21-10-21 08:20	6	23.855417	24.698547	24.211937
21-10-21 08:30	6	13.319054	23.187351	13.439303
21-10-21 08:40	6	17.951508	13.636427	14.48735
21-10-21 08:50	6	21.768826	15.687619	15.679151
21-10-21 09:00	6	27.21488	24.806408	20.78063
21-10-21 09:10	6	26.446476	24.571733	19.044073
21-10-21 09:20	6	23.495731	14.959844	14.171637
21-10-21 09:30	6	23.146341	17.501888	17.331377
21-10-21 09:40	6	35.9	23.9	23.9
21-10-21 09:50	6	23.258	29.213634	22.844599
21-10-21 10:00	6	23.370796	23.90084	23.368935
21-10-21 10:10	6	15.13203	22.707497	15.031163
21-10-21 10:20	6	14.254112	13.68409	20.704315
21-10-21 10:30	6	14.035373	13.592366	17.398111
21-10-21 10:40	6	17.287088	15.77413	16.196009
21-10-21 10:50	6	25.73973	23.957052	25.675816
21-10-21 11:00	6	22.16389	18.04254	23.609789
21-10-21 11:10	6	23.904297	23.686424	23.76815
21-10-21 11:20	6	16.905293	16.404085	18.408297
21-10-21 11:30	6	not_recorded	not_recorded	not_recorded
21-10-21 11:40	6	not_recorded	not_recorded	not_recorded
21-10-21 11:50	6	not_recorded	not_recorded	not_recorded
21-10-21 12:00	6	not_recorded	not_recorded	not_recorded
21-10-21 12:10	6	not_recorded	not_recorded	not_recorded
21-10-21 12:20	6	not_recorded	not_recorded	not_recorded
21-10-21 12:30	6	not_recorded	not_recorded	not_recorded
21-10-21 12:40	6	not_recorded	not_recorded	not_recorded
21-10-21 12:50	6	not_recorded	not_recorded	not_recorded
21-10-21 13:00	6	not_recorded	not_recorded	not_recorded
21-10-21 13:10	6	not_recorded	not_recorded	not_recorded
21-10-21 13:20	6	not_recorded	not_recorded	not_recorded
21-10-21 13:30	6	not_recorded	not_recorded	not_recorded
21-10-21 13:40	6	not_recorded	not_recorded	not_recorded
21-10-21 13:50	6	not_recorded	not_recorded	not_recorded
21-10-21 14:00	6	not_recorded	not_recorded	not_recorded
21-10-21 14:10	6	not_recorded	not_recorded	not_recorded
21-10-21 14:20	6	not_recorded	not_recorded	not_recorded
21-10-21 14:30	6	not_recorded	not_recorded	not_recorded
21-10-21 14:40	6	not_recorded	not_recorded	not_recorded
21-10-21 14:50	6	not_recorded	not_recorded	not_recorded
21-10-21 15:00	6	not_recorded	not_recorded	not_recorded
21-10-21 15:10	6	not_recorded	not_recorded	not_recorded
21-10-21 15:20	6	not_recorded	not_recorded	not_recorded
21-10-21 15:30	6	not_recorded	not_recorded	not_recorded
21-10-21 15:40	6	not_recorded	not_recorded	not_recorded
21-10-21 15:50	6	not_recorded	not_recorded	not_recorded
21-10-21 16:00	6	not_recorded	not_recorded	not_recorded
21-10-21 16:10	6	not_recorded	not_recorded	not_recorded
21-10-21 16:20	6	not_recorded	not_recorded	not_recorded
21-10-21 16:30	6	not_recorded	not_recorded	not_recorded
21-10-21 16:40	6	not_recorded	not_recorded	not_recorded
21-10-21 16:50	6	not_recorded	not_recorded	not_recorded
21-10-21 17:00	6	not_recorded	not_recorded	not_recorded
21-10-21 17:10	6	not_recorded	not_recorded	not_recorded
21-10-21 17:20	6	not_recorded	not_recorded	not_recorded
21-10-21 17:30	6	not_recorded	not_recorded	not_recorded
21-10-21 17:40	6	not_recorded	not_recorded	not_recorded
21-10-21 17:50	6	not_recorded	not_recorded	not_recorded
21-10-21 18:00	6	not_recorded	not_recorded	not_recorded
21-10-21 18:10	6	not_recorded	not_recorded	not_recorded
21-10-21 18:20	6	not_recorded	not_recorded	not_recorded
21-10-21 18:30	6	not_recorded	not_recorded	not_recorded
21-10-21 18:40	6	not_recorded	not_recorded	not_recorded
21-10-21 18:50	6	not_recorded	not_recorded	not_recorded
21-10-21 19:00	6	not_recorded	not_recorded	not_recorded
21-10-21 19:10	6	not_recorded	not_recorded	not_recorded
21-10-21 19:20	6	not_recorded	not_recorded	not_recorded
21-10-21 19:30	6	not_recorded	not_recorded	not_recorded
21-10-21 19:40	6	not_recorded	not_recorded	not_recorded
21-10-21 19:50	6	not_recorded	not_recorded	not_recorded
21-10-21 20:00	6	not_recorded	not_recorded	not_recorded
21-10-21 20:10	6	not_recorded	not_recorded	not_recorded
21-10-21 20:20	6	not_recorded	not_recorded	not_recorded
21-10-21 20:30	6	not_recorded	not_recorded	not_recorded
21-10-21 20:40	6	not_recorded	not_recorded	not_recorded
21-10-21 20:50	6	not_recorded	not_recorded	not_recorded
21-10-21 21:00	6	not_recorded	not_recorded	not_recorded
21-10-21 21:10	6	not_recorded	not_recorded	not_recorded
21-10-21 21:20	6	not_recorded	not_recorded	not_recorded
21-10-21 21:30	6	not_recorded	not_recorded	not_recorded
21-10-21 21:40	6	not_recorded	not_recorded	not_recorded
21-10-21 21:50	6	not_recorded	not_recorded	not_recorded
21-10-21 22:00	6	not_recorded	not_recorded	not_recorded
21-10-21 22:10	6	not_recorded	not_recorded	not_recorded
21-10-21 22:20	6	not_recorded	not_recorded	not_recorded
21-10-21 22:30	6	not_recorded	not_recorded	not_recorded
21-10-21 22:40	6	not_recorded	not_recorded	not_recorded
21-10-21 22:50	6	not_recorded	not_recorded	not_recorded
21-10-21 23:00	6	not_recorded	not_recorded	not_recorded
21-10-21 23:10	6	not_recorded	not_recorded	not_recorded
21-10-21 23:20	6	not_recorded	not_recorded	not_recorded
21-10-21 23:30	6	not_recorded	not_recorded	not_recorded
21-10-21 23:40	6	not_recorded	not_recorded	not_recorded
21-10-21 23:50	6	not_recorded	not_recorded	not_recorded
21-10-22 00:00	6	not_recorded	not_recorded	not_recorded
21-10-22 00:10	6	not_recorded	not_recorded	not_recorded
21-10-22 00:20	6	not_recorded	not_recorded	not_recorded
21-10-22 00:30	6	not_recorded	not_recorded	not_recorded
21-10-22 00:40	6	not_recorded	not_recorded	not_recorded
21-10-22 00:50	6	not_recorded	not_recorded	not_recorded
21-10-22 01:00	6	not_recorded	not_recorded	not_recorded
21-10-22 01:10	6	not_recorded	not_recorded	not_recorded
21-10-22 01:20	6	not_recorded	not_recorded	not_recorded
21-10-22 01:30	6	not_recorded	not_recorded	not_recorded
21-10-22 01:40	6	not_recorded	not_recorded	not_recorded
21-10-22 01:50	6	not_recorded	not_recorded	not_recorded
21-10-22 02:00	6	not_recorded	not_recorded	not_recorded
21-10-22 02:10	6	not_recorded	not_recorded	not_recorded
21-10-22 02:20	6	not_recorded	not_recorded	not_recorded
21-10-22 02:30	6	not_recorded	not_recorded	not_recorded
21-10-22 02:40	6	not_recorded	not_recorded	not_recorded
21-10-22 02:50	6	not_recorded	not_recorded	not_recorded
21-10-22 03:00	6	not_recorded	not_recorded	not_recorded
21-10-22 03:10	6	not_recorded	not_recorded	not_recorded
21-10-22 03:20	6	not_recorded	not_recorded	not_recorded
21-10-22 03:30	6	not_recorded	not_recorded	not_recorded
21-10-22 03:40	6	not_recorded	not_recorded	not_recorded
21-10-22 03:50	6	not_recorded	not_recorded	not_recorded
21-10-22 04:00	6	not_recorded	not_recorded	not_recorded
21-10-22 04:10	6	not_recorded	not_recorded	not_recorded
21-10-22 04:20	6	not_recorded	not_recorded	not_recorded
21-10-22 04:30	6	not_recorded	not_recorded	not_recorded
21-10-22 04:40	6	not_recorded	not_recorded	not_recorded
21-10-22 04:50	6	not_recorded	not_recorded	not_recorded
21-10-22 05:00	6	not_recorded	not_recorded	not_recorded
21-10-22 05:10	6	not_recorded	not_recorded	not_recorded
21-10-22 05:20	6	not_recorded	not_recorded	not_recorded
21-10-22 05:30	6	not_recorded	not_recorded	not_recorded
21-10-22 05:40	6	not_recorded	not_recorded	not_recorded
21-10-22 05:50	6	not_recorded	not_recorded	not_recorded
21-10-22 06:00	6	not_recorded	not_recorded	not_recorded
21-10-22 06:10	6	not_recorded	not_recorded	not_recorded
21-10-22 06:20	6	not_recorded	not_recorded	not_recorded
21-10-22 06:30	6	not_recorded	not_recorded	not_recorded
21-10-22 06:40	6	not_recorded	not_recorded	not_recorded
21-10-22 06:50	6	not_recorded	not_recorded	not_recorded
