# Supplementary material for: Rodent home cage monitoring for preclinical safety pharmacology assessment: results of a multi-company validation evaluating nonclinical and clinical data from three compounds
Source: Front Toxicol. 2025 Nov 5;7:1655330. doi: 10.3389/ftox.2025.1655330 (PMC12626872; doi:10.3389/ftox.2025.1655330)
Supplement: Supplementary file 1 [file DataSheet1.zip › AZ/AZ_Temperature_028_Cage-1.csv]

timestamp	day_index	985141003627884	985141003627885	985141003627886
21-10-01 07:00	-4	not_recorded	not_recorded	not_recorded
21-10-01 07:10	-4	not_recorded	not_recorded	not_recorded
21-10-01 07:20	-4	not_recorded	not_recorded	not_recorded
21-10-01 07:30	-4	not_recorded	not_recorded	not_recorded
21-10-01 07:40	-4	not_recorded	not_recorded	not_recorded
21-10-01 07:50	-4	not_recorded	not_recorded	not_recorded
21-10-01 08:00	-4	not_recorded	not_recorded	not_recorded
21-10-01 08:10	-4	not_recorded	not_recorded	not_recorded
21-10-01 08:20	-4	not_recorded	not_recorded	not_recorded
21-10-01 08:30	-4	not_recorded	not_recorded	not_recorded
21-10-01 08:40	-4	not_recorded	not_recorded	not_recorded
21-10-01 08:50	-4	not_recorded	not_recorded	not_recorded
21-10-01 09:00	-4	not_recorded	not_recorded	not_recorded
21-10-01 09:10	-4	not_recorded	not_recorded	not_recorded
21-10-01 09:20	-4	not_recorded	not_recorded	not_recorded
21-10-01 09:30	-4	not_recorded	not_recorded	not_recorded
21-10-01 09:40	-4	not_recorded	not_recorded	not_recorded
21-10-01 09:50	-4	36.609848	36.662926	36.90001
21-10-01 10:00	-4	36.80946	36.550327	36.64748
21-10-01 10:10	-4	37.010242	37.00123	37.09027
21-10-01 10:20	-4	37.122555	36.804867	37.21508
21-10-01 10:30	-4	37.073418	36.624466	37.365868
21-10-01 10:40	-4	37.099663	36.587036	37.284653
21-10-01 10:50	-4	37.353176	36.693344	37.23294
21-10-01 11:00	-4	37.03208	36.614433	37.37049
21-10-01 11:10	-4	37.059834	36.754623	37.348732
21-10-01 11:20	-4	37.212135	36.72503	37.28704
21-10-01 11:30	-4	37.19227	36.665108	37.0123
21-10-01 11:40	-4	37.05441	36.65139	36.71298
21-10-01 11:50	-4	36.676037	36.849842	36.74228
21-10-01 12:00	-4	37.052475	36.84231	36.81473
21-10-01 12:10	-4	37.22815	36.902027	36.895523
21-10-01 12:20	-4	37.227776	36.918633	36.573048
21-10-01 12:30	-4	37.14912	36.778866	37.031075
21-10-01 12:40	-4	37.003883	36.630318	37.082466
21-10-01 12:50	-4	36.777092	36.66943	36.98087
21-10-01 13:00	-4	36.975124	36.641777	37.075333
21-10-01 13:10	-4	37.301018	36.844856	37.143734
21-10-01 13:20	-4	37.22986	37.175007	37.394115
21-10-01 13:30	-4	37.04967	37.0862	37.140503
21-10-01 13:40	-4	37.18136	36.929626	37.200615
21-10-01 13:50	-4	37.27366	37.0036	37.355694
21-10-01 14:00	-4	37.275635	36.820652	36.94651
21-10-01 14:10	-4	37.266125	36.499943	36.701317
21-10-01 14:20	-4	37.050552	36.560024	36.19727
21-10-01 14:30	-4	37.1054	36.73207	36.23067
21-10-01 14:40	-4	37.03974	36.409782	36.47526
21-10-01 14:50	-4	36.731102	36.41867	36.760334
21-10-01 15:00	-4	36.781395	36.445168	37.09414
21-10-01 15:10	-4	37.069664	36.555027	36.893497
21-10-01 15:20	-4	37.213333	36.752544	36.779263
21-10-01 15:30	-4	37.172626	37.329975	36.96156
21-10-01 15:40	-4	36.74536	37.27194	37.261696
21-10-01 15:50	-4	36.71511	37.11804	37.49015
21-10-01 16:00	-4	36.927193	37.088974	36.438435
21-10-01 16:10	-4	37.07652	37.097965	36.337055
21-10-01 16:20	-4	37.14945	37.29303	36.59701
21-10-01 16:30	-4	37.326397	37.34903	36.61101
21-10-01 16:40	-4	37.31285	37.08927	36.76203
21-10-01 16:50	-4	37.128834	36.323643	37.016903
21-10-01 17:00	-4	37.19571	36.29032	36.610867
21-10-01 17:10	-4	37.26145	36.69729	37.054596
21-10-01 17:20	-4	37.133057	37.176582	37.424313
21-10-01 17:30	-4	37.113132	37.012306	37.39999
21-10-01 17:40	-4	36.951305	37.201824	36.524498
21-10-01 17:50	-4	37.34476	37.22098	36.45559
21-10-01 18:00	-4	37.04963	36.899956	37.254646
21-10-01 18:10	-4	37.21103	37.103207	37.60654
21-10-01 18:20	-4	37.300083	33.49322	37.58153
21-10-01 18:30	-4	37.30597	36.582924	37.44581
21-10-01 18:40	-4	37.360573	37.184025	37.500084
21-10-01 18:50	-4	37.25749	37.16767	37.40256
21-10-01 19:00	-4	37.022255	37.284664	37.294655
21-10-01 19:10	-4	37.20986	37.42378	37.032932
21-10-01 19:20	-4	37.501366	37.42285	37.04545
21-10-01 19:30	-4	37.373127	37.447186	37.29137
21-10-01 19:40	-4	37.309036	37.573643	37.41319
21-10-01 19:50	-4	37.24534	37.31466	37.485363
21-10-01 20:00	-4	37.03053	37.17931	37.453163
21-10-01 20:10	-4	36.977654	37.342155	37.436176
21-10-01 20:20	-4	37.381203	37.39085	37.22451
21-10-01 20:30	-4	37.357544	37.41752	37.333805
21-10-01 20:40	-4	37.245686	37.42163	37.154564
21-10-01 20:50	-4	37.157677	37.33452	37.3193
21-10-01 21:00	-4	37.34998	37.363503	37.28443
21-10-01 21:10	-4	37.16153	37.40475	37.366203
21-10-01 21:20	-4	37.46737	37.224556	37.57273
21-10-01 21:30	-4	37.424282	37.27987	37.37782
21-10-01 21:40	-4	37.51861	37.395374	37.238304
21-10-01 21:50	-4	37.502834	37.331036	37.342953
21-10-01 22:00	-4	37.409256	37.502037	37.460136
21-10-01 22:10	-4	37.424534	37.604248	37.657265
21-10-01 22:20	-4	37.29004	37.802746	37.51313
21-10-01 22:30	-4	37.512997	37.682198	37.605206
21-10-01 22:40	-4	37.556046	37.98364	37.64804
21-10-01 22:50	-4	37.686184	37.805492	37.5494
21-10-01 23:00	-4	37.720264	37.79259	37.359707
21-10-01 23:10	-4	37.967842	37.570328	37.280487
21-10-01 23:20	-4	37.929066	37.90168	37.552296
21-10-01 23:30	-4	37.85098	37.865276	37.576485
21-10-01 23:40	-4	37.818398	37.845802	37.489487
21-10-01 23:50	-4	37.838238	37.703026	37.539566
21-10-02 00:00	-4	37.889076	37.557716	37.86557
21-10-02 00:10	-4	37.67478	37.53449	37.881157
21-10-02 00:20	-4	37.87617	37.705944	37.863106
21-10-02 00:30	-4	38.01212	37.372993	37.603924
21-10-02 00:40	-4	37.960304	37.357964	37.694424
21-10-02 00:50	-4	38.14717	37.509357	37.751366
21-10-02 01:00	-4	38.160446	37.833595	37.602592
21-10-02 01:10	-4	38.159927	37.696136	37.748264
21-10-02 01:20	-4	37.83054	37.74401	38.02497
21-10-02 01:30	-4	37.743538	37.549023	37.98243
21-10-02 01:40	-4	37.755245	37.52393	37.87589
21-10-02 01:50	-4	37.801384	37.401974	37.73427
21-10-02 02:00	-4	37.948437	37.121773	38.000084
21-10-02 02:10	-4	38.065327	37.222485	37.97814
21-10-02 02:20	-4	37.678818	37.39789	37.987206
21-10-02 02:30	-4	37.75162	37.352882	38.038677
21-10-02 02:40	-4	38.084	37.779507	37.962208
21-10-02 02:50	-4	38.001804	37.653786	38.137993
21-10-02 03:00	-4	37.904346	37.51444	37.995865
21-10-02 03:10	-4	37.74455	37.336353	37.765053
21-10-02 03:20	-4	37.450443	37.572826	37.663612
21-10-02 03:30	-4	37.45431	37.348976	37.692207
21-10-02 03:40	-4	37.598446	37.18203	37.51885
21-10-02 03:50	-4	37.736305	37.377964	37.380333
21-10-02 04:00	-4	38.00958	37.408833	37.371838
21-10-02 04:10	-4	37.726414	37.5296	37.38538
21-10-02 04:20	-4	37.48333	37.530697	37.40327
21-10-02 04:30	-4	37.34485	37.504253	37.271297
21-10-02 04:40	-4	37.384403	37.42402	37.36072
21-10-02 04:50	-4	37.371788	37.56706	37.336002
21-10-02 05:00	-4	37.68087	37.709717	37.141796
21-10-02 05:10	-4	37.923195	37.930073	37.0875
21-10-02 05:20	-4	37.94842	37.855022	37.246605
21-10-02 05:30	-4	37.6277	37.43959	37.448334
21-10-02 05:40	-4	37.505177	37.403374	37.423767
21-10-02 05:50	-4	37.602974	37.376392	37.46999
21-10-02 06:00	-4	37.731247	37.474567	37.35646
21-10-02 06:10	-4	37.920906	37.48213	37.4249
21-10-02 06:20	-4	37.729694	37.44259	37.498566
21-10-02 06:30	-4	37.562057	37.20218	37.577557
21-10-02 06:40	-4	37.80935	37.384792	37.588448
21-10-02 06:50	-4	37.603157	37.33226	37.505306
21-10-02 07:00	-3	37.25204	37.231964	37.112183
21-10-02 07:10	-3	37.413185	37.181618	37.160404
21-10-02 07:20	-3	37.076973	36.615826	37.120483
21-10-02 07:30	-3	37.03576	36.775288	37.371037
21-10-02 07:40	-3	37.134335	37.03761	37.390526
21-10-02 07:50	-3	36.9889	37.19741	36.92552
21-10-02 08:00	-3	36.98357	37.244865	37.001
21-10-02 08:10	-3	36.998745	36.55017	37.04345
21-10-02 08:20	-3	36.768257	36.646156	36.97149
21-10-02 08:30	-3	36.912342	36.6999	37.00399
21-10-02 08:40	-3	36.891365	36.811356	36.949833
21-10-02 08:50	-3	36.63685	36.960674	37.006706
21-10-02 09:00	-3	36.5569	36.800434	36.923527
21-10-02 09:10	-3	36.95057	36.65043	36.99888
21-10-02 09:20	-3	37.352478	36.627964	37.012928
21-10-02 09:30	-3	37.403267	36.80111	36.834137
21-10-02 09:40	-3	37.0131	36.585857	36.64196
21-10-02 09:50	-3	37.080215	36.694435	36.48818
21-10-02 10:00	-3	37.030922	37.072563	36.36975
21-10-02 10:10	-3	36.95658	37.153034	36.758137
21-10-02 10:20	-3	36.989326	36.98806	37.153473
21-10-02 10:30	-3	36.72133	36.32597	37.003006
21-10-02 10:40	-3	36.79023	36.16086	36.359432
21-10-02 10:50	-3	36.93531	36.055504	36.542282
21-10-02 11:00	-3	36.93512	36.32679	36.6691
21-10-02 11:10	-3	37.08755	36.621117	36.60145
21-10-02 11:20	-3	37.316967	36.949055	36.368153
21-10-02 11:30	-3	37.242138	37.0313	36.629337
21-10-02 11:40	-3	37.136826	36.908817	36.926468
21-10-02 11:50	-3	37.109875	36.47019	37.201614
21-10-02 12:00	-3	37.227036	36.78077	37.294952
21-10-02 12:10	-3	37.25402	36.917873	37.175823
21-10-02 12:20	-3	37.285027	36.843456	36.99611
21-10-02 12:30	-3	36.943153	36.894344	37.061573
21-10-02 12:40	-3	36.933586	36.35758	37.225166
21-10-02 12:50	-3	37.158363	36.67869	36.87554
21-10-02 13:00	-3	36.68569	37.010464	36.812683
21-10-02 13:10	-3	36.964863	37.01142	37.124622
21-10-02 13:20	-3	37.100933	36.735123	36.965218
21-10-02 13:30	-3	37.21267	36.766636	37.040604
21-10-02 13:40	-3	37.286877	36.977627	36.97248
21-10-02 13:50	-3	37.32512	36.667492	37.042503
21-10-02 14:00	-3	37.009647	36.68087	37.088207
21-10-02 14:10	-3	36.922447	36.764015	36.462776
21-10-02 14:20	-3	36.848835	36.907642	36.534508
21-10-02 14:30	-3	37.140343	36.791527	36.508743
21-10-02 14:40	-3	37.247627	36.420143	36.821148
21-10-02 14:50	-3	37.072933	36.56921	36.99714
21-10-02 15:00	-3	37.10504	36.47289	37.01383
21-10-02 15:10	-3	36.990456	36.488995	36.775234
21-10-02 15:20	-3	37.031162	36.54638	36.854652
21-10-02 15:30	-3	37.146748	36.918312	36.23421
21-10-02 15:40	-3	37.184834	36.890167	36.27552
21-10-02 15:50	-3	37.246567	36.830284	36.642193
21-10-02 16:00	-3	37.32663	36.8285	36.90713
21-10-02 16:10	-3	37.389328	37.092705	37.00904
21-10-02 16:20	-3	37.227947	37.216026	37.024387
21-10-02 16:30	-3	37.17312	36.918865	36.831696
21-10-02 16:40	-3	37.41695	36.893547	36.854645
21-10-02 16:50	-3	37.422028	37.06745	36.775074
21-10-02 17:00	-3	37.297882	37.059715	37.029766
21-10-02 17:10	-3	37.31151	36.65844	37.020004
21-10-02 17:20	-3	37.448086	36.621277	37.141663
21-10-02 17:30	-3	36.999123	36.986897	37.114292
21-10-02 17:40	-3	36.993195	37.119568	37.035194
21-10-02 17:50	-3	36.857563	36.9212	37.131588
21-10-02 18:00	-3	36.783768	36.828766	36.52071
21-10-02 18:10	-3	37.05021	37.165718	36.987976
21-10-02 18:20	-3	37.16239	36.693203	37.136574
21-10-02 18:30	-3	37.2261	36.847343	37.21799
21-10-02 18:40	-3	37.254936	37.32836	37.263577
21-10-02 18:50	-3	37.33901	37.329826	37.324562
21-10-02 19:00	-3	37.377747	37.20157	37.232643
21-10-02 19:10	-3	37.455242	37.236217	37.291985
21-10-02 19:20	-3	37.304485	37.44553	37.306183
21-10-02 19:30	-3	37.240868	37.40035	37.186165
21-10-02 19:40	-3	37.297306	37.649612	37.27073
21-10-02 19:50	-3	36.865288	37.516876	37.340557
21-10-02 20:00	-3	37.243996	37.559856	36.699696
21-10-02 20:10	-3	37.26672	37.59533	37.076965
21-10-02 20:20	-3	37.105232	37.24837	37.306652
21-10-02 20:30	-3	37.370155	37.340004	36.812965
21-10-02 20:40	-3	37.319786	37.275917	37.2268
21-10-02 20:50	-3	37.259987	37.32168	37.15866
21-10-02 21:00	-3	37.15708	37.14361	37.446053
21-10-02 21:10	-3	37.172764	37.362137	37.59637
21-10-02 21:20	-3	37.24467	37.479717	37.52083
21-10-02 21:30	-3	37.0143	37.470444	37.34589
21-10-02 21:40	-3	37.161095	37.37716	37.508358
21-10-02 21:50	-3	37.330593	37.481846	37.6416
21-10-02 22:00	-3	37.290646	37.56922	37.335297
21-10-02 22:10	-3	37.508385	37.30036	37.539913
21-10-02 22:20	-3	37.38937	37.47076	37.487312
21-10-02 22:30	-3	37.43402	37.52065	37.51609
21-10-02 22:40	-3	37.28428	37.57276	37.629234
21-10-02 22:50	-3	37.38957	37.858925	37.543205
21-10-02 23:00	-3	37.47823	37.862434	37.245293
21-10-02 23:10	-3	37.60512	37.529316	37.305557
21-10-02 23:20	-3	37.66199	37.965183	37.45007
21-10-02 23:30	-3	37.84404	38.057686	37.42434
21-10-02 23:40	-3	38.041786	37.905743	37.492977
21-10-02 23:50	-3	38.09235	37.995285	37.847908
21-10-03 00:00	-3	38.295937	37.699036	38.234688
21-10-03 00:10	-3	38.148582	37.988014	37.77844
21-10-03 00:20	-3	38.08966	37.89765	37.69137
21-10-03 00:30	-3	38.137764	38.017113	37.85687
21-10-03 00:40	-3	38.14264	37.688915	37.77822
21-10-03 00:50	-3	38.046318	37.632874	37.70632
21-10-03 01:00	-3	37.94937	37.69122	37.682793
21-10-03 01:10	-3	37.98916	37.770054	37.65641
21-10-03 01:20	-3	38.067226	37.50758	37.795013
21-10-03 01:30	-3	37.91981	37.319267	37.66413
21-10-03 01:40	-3	37.871284	37.075306	37.675724
21-10-03 01:50	-3	37.950665	37.49482	37.672874
21-10-03 02:00	-3	37.661495	37.42521	37.69624
21-10-03 02:10	-3	37.534527	37.230507	37.88204
21-10-03 02:20	-3	37.50212	37.473087	38.058723
21-10-03 02:30	-3	37.2904	37.726547	38.037086
21-10-03 02:40	-3	37.192375	37.85056	37.704403
21-10-03 02:50	-3	37.236496	37.850304	37.82478
21-10-03 03:00	-3	37.75159	37.676937	37.801212
21-10-03 03:10	-3	38.02352	37.614002	37.571095
21-10-03 03:20	-3	38.010002	37.62854	37.624954
21-10-03 03:30	-3	37.831005	37.576317	37.27599
21-10-03 03:40	-3	37.23513	37.55043	37.27989
21-10-03 03:50	-3	37.33234	37.725235	37.33836
21-10-03 04:00	-3	37.584404	37.62307	37.425125
21-10-03 04:10	-3	37.59789	37.503304	37.489426
21-10-03 04:20	-3	37.817547	37.615856	37.503853
21-10-03 04:30	-3	37.748913	37.862286	37.584003
21-10-03 04:40	-3	37.59316	37.469425	37.30939
21-10-03 04:50	-3	37.881252	37.254524	37.51174
21-10-03 05:00	-3	37.87287	37.33213	37.358418
21-10-03 05:10	-3	37.499027	37.418343	37.18461
21-10-03 05:20	-3	37.39642	37.368073	37.09861
21-10-03 05:30	-3	37.2558	37.57275	37.083748
21-10-03 05:40	-3	37.271965	37.720463	37.370934
21-10-03 05:50	-3	37.60392	37.361275	37.60749
21-10-03 06:00	-3	37.658806	37.01468	37.65144
21-10-03 06:10	-3	37.557518	36.96036	37.63967
21-10-03 06:20	-3	37.47188	37.10143	37.62693
21-10-03 06:30	-3	37.32374	36.788124	37.599895
21-10-03 06:40	-3	37.25359	37.033707	37.43308
21-10-03 06:50	-3	37.178886	37.099194	37.34919
21-10-03 07:00	-2	37.00594	36.700542	37.42614
21-10-03 07:10	-2	36.69869	36.597103	36.937706
21-10-03 07:20	-2	36.53085	36.403034	36.452328
21-10-03 07:30	-2	36.63003	36.615917	36.634808
21-10-03 07:40	-2	36.895657	36.836723	37.18858
21-10-03 07:50	-2	37.20856	37.027275	37.037304
21-10-03 08:00	-2	37.171227	37.183575	36.904858
21-10-03 08:10	-2	36.975945	37.032593	36.788097
21-10-03 08:20	-2	36.939655	37.13487	36.705402
21-10-03 08:30	-2	36.93044	36.746357	36.830616
21-10-03 08:40	-2	36.304787	36.959515	36.65101
21-10-03 08:50	-2	36.579918	37.160606	36.418816
21-10-03 09:00	-2	36.795868	37.27052	36.45719
21-10-03 09:10	-2	37.068832	37.11017	36.749207
21-10-03 09:20	-2	36.491314	37.057438	36.678688
21-10-03 09:30	-2	36.480877	36.941864	36.63203
21-10-03 09:40	-2	36.410778	37.175888	36.662086
21-10-03 09:50	-2	36.552746	37.258293	36.747574
21-10-03 10:00	-2	36.60542	37.378845	36.64474
21-10-03 10:10	-2	37.0279	37.134716	36.445515
21-10-03 10:20	-2	37.17863	36.922707	36.901245
21-10-03 10:30	-2	37.126614	36.76276	37.003654
21-10-03 10:40	-2	37.234123	36.96069	37.14762
21-10-03 10:50	-2	37.20124	36.977703	37.137558
21-10-03 11:00	-2	37.107933	36.977745	37.079132
21-10-03 11:10	-2	36.731537	36.48195	36.780518
21-10-03 11:20	-2	36.750816	36.47242	36.998474
21-10-03 11:30	-2	37.110115	36.520035	37.12411
21-10-03 11:40	-2	36.716072	36.593296	37.092754
21-10-03 11:50	-2	36.764137	36.4815	37.20261
21-10-03 12:00	-2	37.002983	36.387123	37.30017
21-10-03 12:10	-2	36.88355	36.50169	37.323925
21-10-03 12:20	-2	36.584614	36.475548	37.399902
21-10-03 12:30	-2	37.09445	36.628777	37.49667
21-10-03 12:40	-2	37.217995	36.516582	36.94541
21-10-03 12:50	-2	37.386524	36.685036	35.84393
21-10-03 13:00	-2	37.525246	36.94732	36.181774
21-10-03 13:10	-2	37.274105	36.511127	36.40001
21-10-03 13:20	-2	37.425224	36.83108	36.325462
21-10-03 13:30	-2	37.46868	37.130337	36.340073
21-10-03 13:40	-2	37.23866	36.424145	36.817463
21-10-03 13:50	-2	37.32749	36.552937	37.10285
21-10-03 14:00	-2	37.32217	36.33374	36.9982
21-10-03 14:10	-2	37.361507	36.327545	37.01481
21-10-03 14:20	-2	37.399113	36.545727	36.752586
21-10-03 14:30	-2	37.46556	36.828793	36.19599
21-10-03 14:40	-2	37.349236	36.92712	36.56957
21-10-03 14:50	-2	37.201263	36.72385	36.738884
21-10-03 15:00	-2	37.261864	36.463165	36.805153
21-10-03 15:10	-2	37.297382	36.456245	36.282734
21-10-03 15:20	-2	37.121445	36.6054	36.365086
21-10-03 15:30	-2	36.831104	36.462017	36.692345
21-10-03 15:40	-2	36.82848	36.813324	36.365044
21-10-03 15:50	-2	36.87339	36.837963	36.87354
21-10-03 16:00	-2	36.920387	36.619644	37.008766
21-10-03 16:10	-2	36.81198	36.38743	36.878017
21-10-03 16:20	-2	36.823135	36.372902	37.0585
21-10-03 16:30	-2	36.869446	36.268402	37.091576
21-10-03 16:40	-2	37.271954	36.23398	37.19623
21-10-03 16:50	-2	37.393917	36.568108	37.331055
21-10-03 17:00	-2	37.06385	36.77349	37.207577
21-10-03 17:10	-2	37.11854	36.834057	37.085194
21-10-03 17:20	-2	37.25565	36.978798	36.720234
21-10-03 17:30	-2	36.96108	36.825512	36.91293
21-10-03 17:40	-2	37.055294	36.70026	36.8737
21-10-03 17:50	-2	37.45293	37.194366	37.01185
21-10-03 18:00	-2	37.635826	37.407833	36.750698
21-10-03 18:10	-2	37.874054	37.44733	36.502876
21-10-03 18:20	-2	37.548706	37.36129	36.737488
21-10-03 18:30	-2	37.15661	37.14816	37.333725
21-10-03 18:40	-2	37.26948	37.243355	37.32437
21-10-03 18:50	-2	37.18069	37.488808	37.289722
21-10-03 19:00	-2	37.27694	37.11222	37.33706
21-10-03 19:10	-2	37.270454	37.048065	37.449287
21-10-03 19:20	-2	37.194397	37.27314	37.544544
21-10-03 19:30	-2	37.10425	37.200687	37.558777
21-10-03 19:40	-2	37.21122	37.36866	37.36602
21-10-03 19:50	-2	37.326057	37.325085	37.06194
21-10-03 20:00	-2	37.380157	37.217358	37.417133
21-10-03 20:10	-2	37.303215	37.223083	37.541344
21-10-03 20:20	-2	37.20485	37.095036	37.55341
21-10-03 20:30	-2	37.343193	36.83891	37.45298
21-10-03 20:40	-2	37.58285	36.917152	37.341248
21-10-03 20:50	-2	37.52599	37.26781	37.123764
21-10-03 21:00	-2	37.708828	37.496567	37.177036
21-10-03 21:10	-2	37.578365	37.4081	37.524006
21-10-03 21:20	-2	37.6007	37.38302	37.41523
21-10-03 21:30	-2	37.42994	37.579597	37.59421
21-10-03 21:40	-2	37.378506	37.409035	37.527393
21-10-03 21:50	-2	37.395252	37.340557	37.367123
21-10-03 22:00	-2	37.198746	37.412613	37.32484
21-10-03 22:10	-2	37.398502	37.528877	37.45244
21-10-03 22:20	-2	37.53081	37.70658	37.453835
21-10-03 22:30	-2	37.654915	37.582825	37.785194
21-10-03 22:40	-2	37.80307	37.531506	37.51471
21-10-03 22:50	-2	38.012333	37.460297	37.49363
21-10-03 23:00	-2	37.70028	37.662086	37.487236
21-10-03 23:10	-2	37.599937	37.52718	37.64616
21-10-03 23:20	-2	37.58138	37.772675	37.562695
21-10-03 23:30	-2	37.65602	37.940742	37.61293
21-10-03 23:40	-2	37.90972	37.594414	37.69773
21-10-03 23:50	-2	37.96838	37.889446	37.68219
21-10-04 00:00	-2	37.927086	37.742672	37.55697
21-10-04 00:10	-2	38.02346	37.9981	37.562763
21-10-04 00:20	-2	38.054485	38.161343	37.53624
21-10-04 00:30	-2	38.054478	37.761627	37.421913
21-10-04 00:40	-2	37.920494	37.929436	37.614906
21-10-04 00:50	-2	37.989876	38.116596	37.69996
21-10-04 01:00	-2	37.97843	37.96259	37.55156
21-10-04 01:10	-2	37.994907	37.759922	37.656116
21-10-04 01:20	-2	38.026264	37.817024	37.85666
21-10-04 01:30	-2	38.07614	37.612938	37.843117
21-10-04 01:40	-2	37.98088	37.506126	38.078766
21-10-04 01:50	-2	37.75719	37.500893	37.992847
21-10-04 02:00	-2	37.662746	37.455063	37.705822
21-10-04 02:10	-2	37.488663	37.47754	38.041145
21-10-04 02:20	-2	37.46201	37.50305	37.78013
21-10-04 02:30	-2	37.45852	37.33316	37.743187
21-10-04 02:40	-2	37.148487	36.887657	37.875984
21-10-04 02:50	-2	37.075886	37.527107	37.860622
21-10-04 03:00	-2	37.2369	37.369236	37.793724
21-10-04 03:10	-2	37.486694	37.507446	37.912132
21-10-04 03:20	-2	37.559135	37.3626	37.838974
21-10-04 03:30	-2	37.662376	37.52645	37.635883
21-10-04 03:40	-2	37.90853	37.563347	37.63109
21-10-04 03:50	-2	37.79649	37.541695	37.717834
21-10-04 04:00	-2	38.018013	37.533607	37.62638
21-10-04 04:10	-2	37.82327	37.626236	37.64331
21-10-04 04:20	-2	37.65499	37.404385	37.57955
21-10-04 04:30	-2	37.825554	37.471733	37.45504
21-10-04 04:40	-2	37.706005	37.708946	36.83515
21-10-04 04:50	-2	37.813248	37.48529	37.018314
21-10-04 05:00	-2	37.627254	37.10097	36.896706
21-10-04 05:10	-2	37.34884	37.27385	37.048595
21-10-04 05:20	-2	37.313866	37.08838	37.25371
21-10-04 05:30	-2	37.312057	37.37994	37.18943
21-10-04 05:40	-2	37.738644	37.233315	36.980476
21-10-04 05:50	-2	37.676495	37.241955	37.30522
21-10-04 06:00	-2	37.75716	37.00022	37.53606
21-10-04 06:10	-2	37.753708	36.849648	37.53805
21-10-04 06:20	-2	37.68363	36.5483	37.595894
21-10-04 06:30	-2	37.700146	36.835117	37.443264
21-10-04 06:40	-2	37.441277	37.15094	37.47339
21-10-04 06:50	-2	37.014946	37.278946	37.533096
21-10-04 07:00	-1	36.796425	36.984634	37.490765
21-10-04 07:10	-1	37.188026	36.585934	37.568775
21-10-04 07:20	-1	36.93557	36.64918	37.14502
21-10-04 07:30	-1	36.966953	36.464054	37.153725
21-10-04 07:40	-1	36.63924	36.34034	36.43498
21-10-04 07:50	-1	36.87925	36.494606	36.498375
21-10-04 08:00	-1	36.743385	36.568993	36.766865
21-10-04 08:10	-1	36.991257	36.393257	36.852104
21-10-04 08:20	-1	36.90641	36.491203	36.611626
21-10-04 08:30	-1	36.949898	36.57888	36.629158
21-10-04 08:40	-1	36.944633	36.88624	36.585487
21-10-04 08:50	-1	37.157906	36.944054	36.51431
21-10-04 09:00	-1	36.997864	36.598335	36.689186
21-10-04 09:10	-1	37.04942	36.66283	36.58796
21-10-04 09:20	-1	37.150417	36.617718	36.408722
21-10-04 09:30	-1	37.145176	36.56085	36.580753
21-10-04 09:40	-1	37.09099	36.623085	36.52514
21-10-04 09:50	-1	37.137016	36.62664	36.834644
21-10-04 10:00	-1	37.098812	36.516296	36.971344
21-10-04 10:10	-1	36.5343	36.67076	36.78027
21-10-04 10:20	-1	36.72225	36.895535	36.63822
21-10-04 10:30	-1	37.097775	36.890896	36.628803
21-10-04 10:40	-1	37.051846	36.328804	36.43681
21-10-04 10:50	-1	37.09263	36.59408	36.82718
21-10-04 11:00	-1	37.20971	36.61747	37.20887
21-10-04 11:10	-1	37.365032	36.50875	37.087067
21-10-04 11:20	-1	37.3662	36.700764	36.905598
21-10-04 11:30	-1	37.4969	37.03835	36.872513
21-10-04 11:40	-1	37.430244	36.89279	36.94415
21-10-04 11:50	-1	37.22558	36.460487	36.66735
21-10-04 12:00	-1	36.590355	36.23952	36.929977
21-10-04 12:10	-1	36.79377	36.224438	37.033974
21-10-04 12:20	-1	37.003433	36.135876	36.966972
21-10-04 12:30	-1	36.854397	35.864555	36.766273
21-10-04 12:40	-1	36.732758	36.239326	36.853523
21-10-04 12:50	-1	36.84948	36.520195	36.984123
21-10-04 13:00	-1	36.826237	36.565556	36.88565
21-10-04 13:10	-1	37.12551	36.46148	36.804237
21-10-04 13:20	-1	36.87037	36.62813	36.96514
21-10-04 13:30	-1	36.826992	36.42766	37.021404
21-10-04 13:40	-1	36.798782	36.36338	37.34992
21-10-04 13:50	-1	36.646553	36.23338	37.233524
21-10-04 14:00	-1	37.00401	36.163765	36.77148
21-10-04 14:10	-1	36.92747	36.44541	36.632137
21-10-04 14:20	-1	36.975132	36.58558	36.945312
21-10-04 14:30	-1	36.917774	36.881866	37.002155
21-10-04 14:40	-1	36.999332	36.857227	36.901276
21-10-04 14:50	-1	36.88505	36.793358	36.547394
21-10-04 15:00	-1	37.03244	36.905006	36.556755
21-10-04 15:10	-1	37.099895	36.867607	36.64083
21-10-04 15:20	-1	37.329567	36.695667	36.9265
21-10-04 15:30	-1	37.26328	36.739693	37.069294
21-10-04 15:40	-1	37.198826	37.00515	37.193325
21-10-04 15:50	-1	37.0194	37.106133	36.94609
21-10-04 16:00	-1	36.552807	37.006702	36.70527
21-10-04 16:10	-1	36.75716	36.81474	36.286907
21-10-04 16:20	-1	37.1601	36.60871	36.440674
21-10-04 16:30	-1	37.40693	36.94753	36.407204
21-10-04 16:40	-1	37.239983	37.141212	36.560513
21-10-04 16:50	-1	37.282356	37.330784	36.75073
21-10-04 17:00	-1	37.38838	37.132835	36.46402
21-10-04 17:10	-1	37.391937	37.20001	36.46149
21-10-04 17:20	-1	37.188713	37.12704	36.7001
21-10-04 17:30	-1	37.00871	36.994537	37.100628
21-10-04 17:40	-1	37.05674	36.779182	37.194096
21-10-04 17:50	-1	36.997528	36.407845	37.37326
21-10-04 18:00	-1	37.096962	36.84122	37.52882
21-10-04 18:10	-1	36.82004	36.86581	37.048573
21-10-04 18:20	-1	36.84973	37.150776	36.93577
21-10-04 18:30	-1	36.99662	37.306988	37.006313
21-10-04 18:40	-1	36.838318	37.426178	37.17213
21-10-04 18:50	-1	37.21357	37.27345	37.42279
21-10-04 19:00	-1	37.4177	36.694008	37.508274
21-10-04 19:10	-1	37.33563	36.988953	37.116566
21-10-04 19:20	-1	37.205437	37.175774	37.08216
21-10-04 19:30	-1	37.147915	37.217567	37.25715
21-10-04 19:40	-1	36.847904	37.46598	37.303047
21-10-04 19:50	-1	37.521263	37.2362	36.989464
21-10-04 20:00	-1	37.200935	36.928246	37.20286
21-10-04 20:10	-1	37.248787	37.265778	37.314766
21-10-04 20:20	-1	37.067966	37.1529	37.046333
21-10-04 20:30	-1	37.164528	36.904522	37.037556
21-10-04 20:40	-1	37.24457	37.11266	37.141453
21-10-04 20:50	-1	37.32859	37.2221	37.080303
21-10-04 21:00	-1	37.2985	37.218845	37.07504
21-10-04 21:10	-1	37.465683	36.979	37.30828
21-10-04 21:20	-1	37.442245	37.260395	37.48163
21-10-04 21:30	-1	37.184036	37.419468	37.28056
21-10-04 21:40	-1	37.200397	37.396935	37.223488
21-10-04 21:50	-1	37.36964	37.011047	37.070335
21-10-04 22:00	-1	37.38666	37.364162	37.253246
21-10-04 22:10	-1	37.656723	37.481056	37.166103
21-10-04 22:20	-1	37.575157	37.516273	37.41284
21-10-04 22:30	-1	37.41274	37.567726	37.351265
21-10-04 22:40	-1	37.502666	37.52123	37.103462
21-10-04 22:50	-1	37.544964	37.509563	37.55664
21-10-04 23:00	-1	37.61851	37.57074	37.47044
21-10-04 23:10	-1	37.580578	37.765842	37.287804
21-10-04 23:20	-1	37.5837	37.63366	37.431076
21-10-04 23:30	-1	37.928417	37.851753	37.04229
21-10-04 23:40	-1	38.18412	38.35472	37.129173
21-10-04 23:50	-1	38.159393	38.187313	37.494423
21-10-05 00:00	-1	38.17989	37.884415	37.51243
21-10-05 00:10	-1	38.065308	37.79659	37.45801
21-10-05 00:20	-1	38.138416	37.884438	37.51999
21-10-05 00:30	-1	37.96724	37.895466	37.5439
21-10-05 00:40	-1	37.753803	37.616463	37.503613
21-10-05 00:50	-1	37.948875	37.951035	37.48249
21-10-05 01:00	-1	38.175606	37.820286	37.625492
21-10-05 01:10	-1	38.18011	37.675026	37.632896
21-10-05 01:20	-1	38.16579	37.616005	37.654255
21-10-05 01:30	-1	38.277042	37.562725	37.46362
21-10-05 01:40	-1	37.93226	37.58618	37.473587
21-10-05 01:50	-1	38.060143	37.592014	37.956085
21-10-05 02:00	-1	38.06998	37.884384	37.756264
21-10-05 02:10	-1	38.061104	37.708454	37.776764
21-10-05 02:20	-1	38.076015	37.625423	37.784252
21-10-05 02:30	-1	37.978172	37.676003	37.908253
21-10-05 02:40	-1	37.849392	38.44335	37.664345
21-10-05 02:50	-1	37.514233	37.240246	37.575676
21-10-05 03:00	-1	37.492466	36.971546	37.76656
21-10-05 03:10	-1	37.375904	37.293255	37.673298
21-10-05 03:20	-1	37.361557	37.38088	37.686226
21-10-05 03:30	-1	37.529076	37.14939	37.988075
21-10-05 03:40	-1	37.610035	36.88392	37.86796
21-10-05 03:50	-1	37.79768	36.865166	37.68005
21-10-05 04:00	-1	37.359734	36.704792	37.76856
21-10-05 04:10	-1	37.19849	37.138428	37.78013
21-10-05 04:20	-1	37.142723	37.46945	37.72368
21-10-05 04:30	-1	37.225792	37.39411	37.576263
21-10-05 04:40	-1	37.417316	37.374046	37.616497
21-10-05 04:50	-1	37.899548	37.411583	37.57865
21-10-05 05:00	-1	37.70698	37.607597	37.28144
21-10-05 05:10	-1	37.8898	37.54609	37.31605
21-10-05 05:20	-1	37.739582	37.3666	37.307083
21-10-05 05:30	-1	37.76885	37.096325	37.366344
21-10-05 05:40	-1	37.87812	37.036007	37.40188
21-10-05 05:50	-1	37.946884	36.94605	37.20938
21-10-05 06:00	-1	37.78455	37.227165	37.255676
21-10-05 06:10	-1	37.574524	37.41217	36.852806
21-10-05 06:20	-1	37.967	37.652336	37.19027
21-10-05 06:30	-1	37.81118	37.555805	37.382133
21-10-05 06:40	-1	37.506157	37.470192	37.611805
21-10-05 06:50	-1	37.43917	37.40831	37.496113
21-10-05 07:00	0	37.259567	37.146275	37.211163
21-10-05 07:10	0	37.436443	36.545357	37.107433
21-10-05 07:20	0	37.090626	36.10561	37.021286
21-10-05 07:30	0	36.949806	36.1403	36.793816
21-10-05 07:40	0	36.904373	36.311516	36.981544
21-10-05 07:50	0	37.048386	36.642532	37.136105
21-10-05 08:00	0	37.14685	36.673355	37.237785
21-10-05 08:10	0	37.220802	36.514072	37.250088
21-10-05 08:20	0	37.033028	36.271973	36.988724
21-10-05 08:30	0	36.71615	36.351055	36.46917
21-10-05 08:40	0	36.879494	36.50405	36.384346
21-10-05 08:50	0	36.99297	36.66123	36.761074
21-10-05 09:00	0	36.67827	36.98118	37.01925
21-10-05 09:10	0	36.450584	37.10406	36.618935
21-10-05 09:20	0	36.589767	37.151955	36.729256
21-10-05 09:30	0	36.469856	36.742836	36.58117
21-10-05 09:40	0	36.419106	36.32914	36.200893
21-10-05 09:50	0	36.62666	36.667492	36.48584
21-10-05 10:00	0	37.90001	38.09812	37.609623
21-10-05 10:10	0	37.62185	37.437172	37.313957
21-10-05 10:20	0	36.802456	36.599316	36.483833
21-10-05 10:30	0	36.502167	36.192993	35.88159
21-10-05 10:40	0	36.701958	36.19362	36.28077
21-10-05 10:50	0	37.064167	36.383858	36.662144
21-10-05 11:00	0	36.985554	36.67478	36.570232
21-10-05 11:10	0	36.86149	36.745144	36.456314
21-10-05 11:20	0	36.66481	36.898567	36.245327
21-10-05 11:30	0	36.640984	36.906704	36.425182
21-10-05 11:40	0	36.809086	36.883556	36.475014
21-10-05 11:50	0	37.05561	36.95166	36.77526
21-10-05 12:00	0	37.306858	37.24253	36.81839
21-10-05 12:10	0	37.389156	37.26175	37.16573
21-10-05 12:20	0	37.266533	37.08936	36.811413
21-10-05 12:30	0	37.334736	37.073017	36.931362
21-10-05 12:40	0	37.348198	37.108887	36.98893
21-10-05 12:50	0	37.553066	37.235897	36.906475
21-10-05 13:00	0	37.42202	37.095627	36.93468
21-10-05 13:10	0	37.404503	36.881294	37.289837
21-10-05 13:20	0	37.317646	37.223606	37.253532
21-10-05 13:30	0	37.310017	36.92382	37.2884
21-10-05 13:40	0	37.326	36.929703	37.285995
21-10-05 13:50	0	37.23594	36.706635	37.224575
21-10-05 14:00	0	37.066353	37.109215	37.147144
21-10-05 14:10	0	37.15937	36.62138	36.996475
21-10-05 14:20	0	37.20894	36.691494	37.580986
21-10-05 14:30	0	37.03805	36.8681	37.297935
21-10-05 14:40	0	37.056488	37.11667	37.403175
21-10-05 14:50	0	37.31015	37.03603	36.92051
21-10-05 15:00	0	37.443626	36.95575	37.137672
21-10-05 15:10	0	37.078537	36.604492	37.3303
21-10-05 15:20	0	37.150284	36.91581	37.3135
21-10-05 15:30	0	37.33327	37.136463	37.390545
21-10-05 15:40	0	37.361095	37.14609	37.332005
21-10-05 15:50	0	37.514404	37.21421	37.294353
21-10-05 16:00	0	37.333626	37.438534	37.307014
21-10-05 16:10	0	37.37121	37.334522	37.2265
21-10-05 16:20	0	36.992287	37.29221	37.295086
21-10-05 16:30	0	37.041813	37.189648	37.367065
21-10-05 16:40	0	37.18127	37.04067	37.21594
21-10-05 16:50	0	37.145645	36.951454	37.265556
21-10-05 17:00	0	37.287327	36.733665	37.461983
21-10-05 17:10	0	37.227135	37.132805	37.393936
21-10-05 17:20	0	37.212	37.09881	37.320213
21-10-05 17:30	0	37.13634	37.147102	37.10994
21-10-05 17:40	0	37.426353	37.04586	37.28997
21-10-05 17:50	0	37.351227	36.65374	37.324306
21-10-05 18:00	0	37.600883	37.111244	37.141003
21-10-05 18:10	0	37.61126	37.089867	37.246407
21-10-05 18:20	0	37.270985	36.966206	37.16708
21-10-05 18:30	0	37.112144	37.20304	37.307156
21-10-05 18:40	0	37.284515	37.197903	37.214622
21-10-05 18:50	0	37.41935	37.18724	37.301975
21-10-05 19:00	0	37.51436	37.42833	37.503582
21-10-05 19:10	0	37.51243	37.603992	37.46312
21-10-05 19:20	0	37.76353	37.58473	37.36808
21-10-05 19:30	0	38.12461	37.682537	37.370644
21-10-05 19:40	0	38.07102	37.56502	37.65915
21-10-05 19:50	0	37.671486	37.568718	37.639305
21-10-05 20:00	0	37.630615	37.35751	37.541252
21-10-05 20:10	0	37.60595	37.48416	37.31481
21-10-05 20:20	0	37.672085	37.49184	37.617023
21-10-05 20:30	0	37.396786	37.452614	37.57629
21-10-05 20:40	0	37.397594	37.412746	37.529907
21-10-05 20:50	0	37.367653	37.473774	37.226234
21-10-05 21:00	0	37.192303	37.27454	37.47707
21-10-05 21:10	0	37.13411	37.471413	37.44179
21-10-05 21:20	0	37.43979	37.303993	37.256584
21-10-05 21:30	0	37.44803	37.35122	37.421997
21-10-05 21:40	0	37.483448	37.233852	37.40077
21-10-05 21:50	0	37.48471	36.99054	37.207687
21-10-05 22:00	0	37.341236	37.00499	37.35017
21-10-05 22:10	0	37.27953	37.185772	37.464424
21-10-05 22:20	0	37.45337	37.23535	37.08969
21-10-05 22:30	0	37.621765	37.437428	37.323524
21-10-05 22:40	0	37.944355	37.710262	37.573086
21-10-05 22:50	0	37.934273	37.811615	37.595226
21-10-05 23:00	0	37.851177	37.719017	37.668465
21-10-05 23:10	0	37.874954	37.868275	37.611797
21-10-05 23:20	0	38.025932	37.772846	37.68336
21-10-05 23:30	0	38.078983	38.134758	37.696594
21-10-05 23:40	0	38.079357	38.231827	37.715008
21-10-05 23:50	0	38.09913	38.36056	37.860382
21-10-06 00:00	0	38.1413	38.229607	37.735695
21-10-06 00:10	0	38.14255	38.241695	37.678974
21-10-06 00:20	0	38.129345	38.06836	37.91172
21-10-06 00:30	0	38.14808	37.809143	37.728157
21-10-06 00:40	0	38.15327	37.716316	37.729073
21-10-06 00:50	0	38.148373	37.837147	37.68254
21-10-06 01:00	0	38.12635	37.52137	37.975224
21-10-06 01:10	0	38.192253	37.52678	37.792564
21-10-06 01:20	0	38.246193	37.31266	37.952316
21-10-06 01:30	0	38.310005	37.346527	38.056297
21-10-06 01:40	0	38.29082	37.603863	38.04516
21-10-06 01:50	0	38.165916	37.47681	38.171486
21-10-06 02:00	0	38.257088	37.597286	38.1823
21-10-06 02:10	0	38.331818	37.725597	38.19287
21-10-06 02:20	0	38.254963	37.663647	38.218292
21-10-06 02:30	0	38.264923	37.517925	38.016743
21-10-06 02:40	0	38.269825	37.349327	38.04798
21-10-06 02:50	0	38.19822	37.33224	37.90153
21-10-06 03:00	0	38.17805	37.40184	37.82624
21-10-06 03:10	0	38.165985	37.55461	37.97964
21-10-06 03:20	0	38.137856	37.579815	37.828777
21-10-06 03:30	0	38.11039	37.43918	37.872505
21-10-06 03:40	0	38.048088	37.33472	37.719303
21-10-06 03:50	0	38.167877	37.05918	37.828712
21-10-06 04:00	0	38.04705	37.146843	37.830738
21-10-06 04:10	0	37.663536	37.12902	37.59999
21-10-06 04:20	0	37.44313	37.080513	37.405388
21-10-06 04:30	0	37.258114	37.381535	37.453537
21-10-06 04:40	0	37.204212	37.37035	37.431374
21-10-06 04:50	0	37.2117	37.637123	37.576378
21-10-06 05:00	0	37.328194	37.598827	37.590923
21-10-06 05:10	0	37.177193	37.499985	37.36544
21-10-06 05:20	0	37.17448	37.418736	37.381878
21-10-06 05:30	0	36.948524	37.330524	37.42988
21-10-06 05:40	0	36.99168	37.193245	37.344086
21-10-06 05:50	0	37.46366	37.348976	37.38828
21-10-06 06:00	0	37.53884	37.40373	37.329395
21-10-06 06:10	0	38.004375	37.459404	37.04467
21-10-06 06:20	0	38.017033	37.522964	37.15542
21-10-06 06:30	0	37.903305	37.451973	37.35647
21-10-06 06:40	0	37.90718	37.192623	37.60829
21-10-06 06:50	0	37.802773	37.1565	37.625824
21-10-06 07:00	1	37.581303	37.232796	37.3702
21-10-06 07:10	1	37.418686	37.227833	37.293907
21-10-06 07:20	1	37.391193	37.286366	37.46616
21-10-06 07:30	1	37.17718	36.798134	37.479565
21-10-06 07:40	1	37.22799	36.588898	37.45382
21-10-06 07:50	1	37.32668	36.623123	37.119274
21-10-06 08:00	1	37.267258	36.704117	37.02973
21-10-06 08:10	1	37.201424	37.110027	37.158188
21-10-06 08:20	1	37.137283	36.91377	36.843845
21-10-06 08:30	1	37.057953	36.92147	36.98891
21-10-06 08:40	1	37.034615	36.991467	37.205315
21-10-06 08:50	1	37.092613	37.065773	36.97928
21-10-06 09:00	1	37.389732	37.173122	36.94276
21-10-06 09:10	1	36.98111	37.129047	37.107143
21-10-06 09:20	1	36.738983	36.691273	36.945763
21-10-06 09:30	1	36.659317	36.39104	36.9598
21-10-06 09:40	1	36.989803	36.634857	37.092552
21-10-06 09:50	1	37.309105	36.724583	37.102085
21-10-06 10:00	1	38.02576	38.032413	37.668797
21-10-06 10:10	1	37.712986	38.03855	37.736076
21-10-06 10:20	1	37.58474	37.81324	37.746338
21-10-06 10:30	1	37.835144	37.765068	37.625717
21-10-06 10:40	1	37.892452	37.59936	37.71117
21-10-06 10:50	1	37.596752	37.557865	37.676277
21-10-06 11:00	1	37.622887	37.47515	37.651173
21-10-06 11:10	1	37.4039	37.59928	37.472008
21-10-06 11:20	1	37.458733	36.867146	37.199886
21-10-06 11:30	1	37.46111	37.01716	37.254612
21-10-06 11:40	1	37.552475	37.26757	37.17118
21-10-06 11:50	1	37.49827	37.151215	36.849518
21-10-06 12:00	1	37.075455	37.176975	36.920948
21-10-06 12:10	1	37.003933	37.1996	37.017555
21-10-06 12:20	1	37.14155	37.131737	37.188396
21-10-06 12:30	1	37.28277	37.05655	37.40452
21-10-06 12:40	1	37.19114	36.932983	37.27639
21-10-06 12:50	1	37.131683	36.99358	37.077522
21-10-06 13:00	1	37.229496	36.850445	37.26294
21-10-06 13:10	1	37.35847	37.27264	37.141846
21-10-06 13:20	1	37.434334	37.631207	37.084965
21-10-06 13:30	1	37.420322	37.11277	37.13559
21-10-06 13:40	1	37.348885	36.896763	36.908768
21-10-06 13:50	1	37.09173	36.81837	37.059776
21-10-06 14:00	1	36.937073	36.592323	36.90424
21-10-06 14:10	1	36.98216	36.934704	37.02827
21-10-06 14:20	1	37.083565	36.80596	37.176556
21-10-06 14:30	1	37.2268	36.933006	37.269855
21-10-06 14:40	1	37.1423	36.964367	37.13755
21-10-06 14:50	1	37.052425	36.647995	37.053123
21-10-06 15:00	1	37.04552	36.88578	36.74998
21-10-06 15:10	1	37.134956	36.90547	36.879677
21-10-06 15:20	1	37.20893	36.9868	36.98623
21-10-06 15:30	1	36.93921	36.517174	36.952106
21-10-06 15:40	1	36.91398	36.57432	37.136307
21-10-06 15:50	1	36.83954	36.781746	37.058067
21-10-06 16:00	1	36.97985	37.16208	37.002167
21-10-06 16:10	1	37.17585	36.97641	37.14991
21-10-06 16:20	1	37.211994	36.66934	36.467407
21-10-06 16:30	1	37.167397	37.065464	37.153496
21-10-06 16:40	1	37.23452	37.01299	37.229454
21-10-06 16:50	1	37.171516	37.13271	37.39486
21-10-06 17:00	1	37.439095	36.91704	37.059715
21-10-06 17:10	1	37.10604	37.049	37.146076
21-10-06 17:20	1	37.031837	37.112923	37.248314
21-10-06 17:30	1	37.269505	36.941574	37.114998
21-10-06 17:40	1	37.150448	37.380577	36.887558
21-10-06 17:50	1	37.126904	36.697716	36.944283
21-10-06 18:00	1	36.99474	36.93734	37.004417
21-10-06 18:10	1	36.99224	37.09929	37.03813
21-10-06 18:20	1	36.825207	37.006493	37.084496
21-10-06 18:30	1	37.040745	37.0823	37.25587
21-10-06 18:40	1	37.13978	37.063602	37.42391
21-10-06 18:50	1	37.06128	37.067955	37.406487
21-10-06 19:00	1	37.165676	37.272182	37.231194
21-10-06 19:10	1	37.346504	37.171074	37.00985
21-10-06 19:20	1	37.272846	37.304825	37.018707
21-10-06 19:30	1	37.299706	37.410408	37.026344
21-10-06 19:40	1	37.26021	37.27872	37.185184
21-10-06 19:50	1	37.137405	37.3142	37.25399
21-10-06 20:00	1	37.08718	37.152645	37.27816
21-10-06 20:10	1	37.351814	37.1213	37.335228
21-10-06 20:20	1	37.45825	36.91877	37.386497
21-10-06 20:30	1	37.169315	36.977448	37.265205
21-10-06 20:40	1	37.073338	36.88103	37.121796
21-10-06 20:50	1	37.116364	37.09332	36.69797
21-10-06 21:00	1	not_recorded	not_recorded	not_recorded
21-10-06 21:10	1	not_recorded	not_recorded	not_recorded
21-10-06 21:20	1	not_recorded	not_recorded	not_recorded
21-10-06 21:30	1	not_recorded	not_recorded	not_recorded
21-10-06 21:40	1	not_recorded	not_recorded	not_recorded
21-10-06 21:50	1	not_recorded	not_recorded	not_recorded
21-10-06 22:00	1	not_recorded	not_recorded	not_recorded
21-10-06 22:10	1	not_recorded	not_recorded	not_recorded
21-10-06 22:20	1	not_recorded	not_recorded	not_recorded
21-10-06 22:30	1	not_recorded	not_recorded	not_recorded
21-10-06 22:40	1	not_recorded	not_recorded	not_recorded
21-10-06 22:50	1	not_recorded	not_recorded	not_recorded
21-10-06 23:00	1	not_recorded	not_recorded	not_recorded
21-10-06 23:10	1	not_recorded	not_recorded	not_recorded
21-10-06 23:20	1	not_recorded	not_recorded	not_recorded
21-10-06 23:30	1	not_recorded	not_recorded	not_recorded
21-10-06 23:40	1	not_recorded	not_recorded	not_recorded
21-10-06 23:50	1	not_recorded	not_recorded	not_recorded
21-10-07 00:00	1	not_recorded	not_recorded	not_recorded
21-10-07 00:10	1	not_recorded	not_recorded	not_recorded
21-10-07 00:20	1	not_recorded	not_recorded	not_recorded
21-10-07 00:30	1	not_recorded	not_recorded	not_recorded
21-10-07 00:40	1	not_recorded	not_recorded	not_recorded
21-10-07 00:50	1	not_recorded	not_recorded	not_recorded
21-10-07 01:00	1	not_recorded	not_recorded	not_recorded
21-10-07 01:10	1	not_recorded	not_recorded	not_recorded
21-10-07 01:20	1	not_recorded	not_recorded	not_recorded
21-10-07 01:30	1	not_recorded	not_recorded	not_recorded
21-10-07 01:40	1	not_recorded	not_recorded	not_recorded
21-10-07 01:50	1	not_recorded	not_recorded	not_recorded
21-10-07 02:00	1	not_recorded	not_recorded	not_recorded
21-10-07 02:10	1	not_recorded	not_recorded	not_recorded
21-10-07 02:20	1	not_recorded	not_recorded	not_recorded
21-10-07 02:30	1	not_recorded	not_recorded	not_recorded
21-10-07 02:40	1	not_recorded	not_recorded	not_recorded
21-10-07 02:50	1	not_recorded	not_recorded	not_recorded
21-10-07 03:00	1	not_recorded	not_recorded	not_recorded
21-10-07 03:10	1	not_recorded	not_recorded	not_recorded
21-10-07 03:20	1	not_recorded	not_recorded	not_recorded
21-10-07 03:30	1	not_recorded	not_recorded	not_recorded
21-10-07 03:40	1	not_recorded	not_recorded	not_recorded
21-10-07 03:50	1	not_recorded	not_recorded	not_recorded
21-10-07 04:00	1	not_recorded	not_recorded	not_recorded
21-10-07 04:10	1	not_recorded	not_recorded	not_recorded
21-10-07 04:20	1	not_recorded	not_recorded	not_recorded
21-10-07 04:30	1	not_recorded	not_recorded	not_recorded
21-10-07 04:40	1	not_recorded	not_recorded	not_recorded
21-10-07 04:50	1	not_recorded	not_recorded	not_recorded
21-10-07 05:00	1	not_recorded	not_recorded	not_recorded
21-10-07 05:10	1	not_recorded	not_recorded	not_recorded
21-10-07 05:20	1	not_recorded	not_recorded	not_recorded
21-10-07 05:30	1	not_recorded	not_recorded	not_recorded
21-10-07 05:40	1	not_recorded	not_recorded	not_recorded
21-10-07 05:50	1	not_recorded	not_recorded	not_recorded
21-10-07 06:00	1	not_recorded	not_recorded	not_recorded
21-10-07 06:10	1	not_recorded	not_recorded	not_recorded
21-10-07 06:20	1	not_recorded	not_recorded	not_recorded
21-10-07 06:30	1	not_recorded	not_recorded	not_recorded
21-10-07 06:40	1	not_recorded	not_recorded	not_recorded
21-10-07 06:50	1	not_recorded	not_recorded	not_recorded
