# Supplementary material for: Rodent home cage monitoring for preclinical safety pharmacology assessment: results of a multi-company validation evaluating nonclinical and clinical data from three compounds
Source: Front Toxicol. 2025 Nov 5;7:1655330. doi: 10.3389/ftox.2025.1655330 (PMC12626872; doi:10.3389/ftox.2025.1655330)
Supplement: Supplementary file 1 [file DataSheet1.zip › AZ/AZ_Temperature_028_Cage-2.csv]

timestamp	day_index	985141003627887	985141003627888	985141003627889
21-10-11 07:00	-4	not_recorded	not_recorded	not_recorded
21-10-11 07:10	-4	not_recorded	not_recorded	not_recorded
21-10-11 07:20	-4	not_recorded	not_recorded	not_recorded
21-10-11 07:30	-4	not_recorded	not_recorded	not_recorded
21-10-11 07:40	-4	not_recorded	not_recorded	not_recorded
21-10-11 07:50	-4	not_recorded	not_recorded	not_recorded
21-10-11 08:00	-4	not_recorded	not_recorded	not_recorded
21-10-11 08:10	-4	not_recorded	not_recorded	not_recorded
21-10-11 08:20	-4	not_recorded	not_recorded	not_recorded
21-10-11 08:30	-4	not_recorded	not_recorded	not_recorded
21-10-11 08:40	-4	not_recorded	not_recorded	not_recorded
21-10-11 08:50	-4	not_recorded	not_recorded	not_recorded
21-10-11 09:00	-4	not_recorded	not_recorded	not_recorded
21-10-11 09:10	-4	not_recorded	not_recorded	not_recorded
21-10-11 09:20	-4	not_recorded	not_recorded	not_recorded
21-10-11 09:30	-4	not_recorded	not_recorded	not_recorded
21-10-11 09:40	-4	not_recorded	not_recorded	not_recorded
21-10-11 09:50	-4	not_recorded	not_recorded	not_recorded
21-10-11 10:00	-4	not_recorded	not_recorded	not_recorded
21-10-11 10:10	-4	not_recorded	not_recorded	not_recorded
21-10-11 10:20	-4	not_recorded	not_recorded	not_recorded
21-10-11 10:30	-4	38.566303	37.18171	37.267063
21-10-11 10:40	-4	38.353836	37.244263	37.378315
21-10-11 10:50	-4	38.024166	37.314293	37.420113
21-10-11 11:00	-4	37.629173	37.378754	37.143867
21-10-11 11:10	-4	37.648327	37.50306	36.964878
21-10-11 11:20	-4	37.48767	37.125957	36.84122
21-10-11 11:30	-4	37.26589	37.123596	36.761097
21-10-11 11:40	-4	37.17729	36.85183	36.59118
21-10-11 11:50	-4	37.05042	37.091133	36.40737
21-10-11 12:00	-4	36.93956	37.001186	36.37246
21-10-11 12:10	-4	36.83009	36.43602	36.27897
21-10-11 12:20	-4	36.997433	36.502537	36.19912
21-10-11 12:30	-4	37.070545	36.403023	36.425262
21-10-11 12:40	-4	37.122387	36.859566	36.517975
21-10-11 12:50	-4	37.16645	36.83378	36.356743
21-10-11 13:00	-4	37.195274	36.61527	36.14552
21-10-11 13:10	-4	37.16876	36.474205	36.04851
21-10-11 13:20	-4	37.093758	36.54087	35.899654
21-10-11 13:30	-4	37.10035	36.794365	35.910576
21-10-11 13:40	-4	37.072014	36.980156	36.071342
21-10-11 13:50	-4	37.05105	36.8254	36.26583
21-10-11 14:00	-4	37.010452	36.968056	36.250744
21-10-11 14:10	-4	37.115776	37.136192	35.98644
21-10-11 14:20	-4	37.0969	37.260414	36.15925
21-10-11 14:30	-4	37.20246	37.333904	36.258236
21-10-11 14:40	-4	37.152824	36.542408	35.957863
21-10-11 14:50	-4	37.11546	36.50045	36.13321
21-10-11 15:00	-4	36.97437	36.42306	36.261158
21-10-11 15:10	-4	36.797894	36.43814	36.577076
21-10-11 15:20	-4	36.943222	36.47439	36.03377
21-10-11 15:30	-4	36.986748	36.247795	35.971294
21-10-11 15:40	-4	36.97616	36.36969	36.225662
21-10-11 15:50	-4	36.908794	36.616375	36.377083
21-10-11 16:00	-4	36.62098	36.664635	36.661892
21-10-11 16:10	-4	36.83946	36.59533	36.280872
21-10-11 16:20	-4	36.792503	36.410725	36.593384
21-10-11 16:30	-4	36.909233	36.492832	36.63021
21-10-11 16:40	-4	36.938675	36.710186	36.765816
21-10-11 16:50	-4	37.001076	36.355213	36.826473
21-10-11 17:00	-4	37.01875	36.57428	36.314583
21-10-11 17:10	-4	37.205864	36.58133	35.93226
21-10-11 17:20	-4	36.878784	36.410248	35.797375
21-10-11 17:30	-4	37.04934	36.347366	36.214577
21-10-11 17:40	-4	37.05187	36.44964	36.349583
21-10-11 17:50	-4	37.024815	36.765495	36.534084
21-10-11 18:00	-4	37.01906	35.419537	36.660133
21-10-11 18:10	-4	37.10317	36.447227	36.44553
21-10-11 18:20	-4	37.134903	36.622467	36.285698
21-10-11 18:30	-4	36.945248	36.63665	36.1924
21-10-11 18:40	-4	37.150963	36.894093	36.36731
21-10-11 18:50	-4	37.129353	36.844475	36.598785
21-10-11 19:00	-4	37.21926	36.516605	36.5717
21-10-11 19:10	-4	37.33771	36.531593	36.768005
21-10-11 19:20	-4	37.586678	36.783684	36.705265
21-10-11 19:30	-4	37.57163	36.821873	36.2513
21-10-11 19:40	-4	37.446495	37.318974	36.71266
21-10-11 19:50	-4	37.46164	37.34797	36.42393
21-10-11 20:00	-4	37.426933	37.135406	35.89688
21-10-11 20:10	-4	37.540936	36.573666	35.63664
21-10-11 20:20	-4	37.35556	36.76403	36.058296
21-10-11 20:30	-4	37.221504	37.157143	36.869698
21-10-11 20:40	-4	37.36388	36.874466	36.8562
21-10-11 20:50	-4	37.46479	36.70844	36.56568
21-10-11 21:00	-4	37.46232	36.858105	36.53015
21-10-11 21:10	-4	37.421555	37.24066	36.43891
21-10-11 21:20	-4	37.306976	37.1003	36.16189
21-10-11 21:30	-4	37.37995	37.086815	36.690735
21-10-11 21:40	-4	37.497334	37.202854	36.703217
21-10-11 21:50	-4	37.336002	37.22453	37.002316
21-10-11 22:00	-4	37.351856	37.2833	36.913704
21-10-11 22:10	-4	37.40717	37.386894	36.994736
21-10-11 22:20	-4	37.485622	37.370735	37.019253
21-10-11 22:30	-4	37.218517	37.34925	37.19399
21-10-11 22:40	-4	37.326637	37.31881	37.169846
21-10-11 22:50	-4	37.362118	37.365116	37.179955
21-10-11 23:00	-4	37.64575	37.4181	37.39599
21-10-11 23:10	-4	37.595642	37.482098	37.56501
21-10-11 23:20	-4	37.70492	37.54784	37.43242
21-10-11 23:30	-4	37.689453	37.44477	37.26202
21-10-11 23:40	-4	37.602833	37.314297	37.070232
21-10-11 23:50	-4	37.635754	37.17388	37.09643
21-10-12 00:00	-4	37.553642	37.249306	37.199226
21-10-12 00:10	-4	37.856102	37.236572	37.54413
21-10-12 00:20	-4	37.749214	37.450863	37.45061
21-10-12 00:30	-4	38.02993	37.615746	37.538975
21-10-12 00:40	-4	37.947914	37.47959	37.55051
21-10-12 00:50	-4	37.862938	37.45968	37.339237
21-10-12 01:00	-4	38.163227	37.450706	37.402122
21-10-12 01:10	-4	38.21043	37.488197	37.417007
21-10-12 01:20	-4	38.334297	37.429832	37.570347
21-10-12 01:30	-4	38.42765	37.30207	37.358257
21-10-12 01:40	-4	38.520725	37.13523	37.372623
21-10-12 01:50	-4	38.3243	37.201847	37.15224
21-10-12 02:00	-4	38.474148	37.565125	37.136986
21-10-12 02:10	-4	38.509	37.51053	37.470726
21-10-12 02:20	-4	38.521492	37.404495	37.46463
21-10-12 02:30	-4	38.3628	37.27948	37.26467
21-10-12 02:40	-4	38.266167	37.283344	37.448555
21-10-12 02:50	-4	38.470646	37.57495	37.40643
21-10-12 03:00	-4	38.1791	37.48548	37.164978
21-10-12 03:10	-4	38.069927	37.54798	37.184834
21-10-12 03:20	-4	37.906166	37.64008	37.31738
21-10-12 03:30	-4	37.785618	37.4649	37.2681
21-10-12 03:40	-4	37.90001	37.509422	36.852566
21-10-12 03:50	-4	37.878918	37.423016	36.71197
21-10-12 04:00	-4	37.84627	37.458626	36.77591
21-10-12 04:10	-4	37.583946	37.442364	36.654915
21-10-12 04:20	-4	37.536392	37.57424	36.958782
21-10-12 04:30	-4	37.33924	37.43808	36.879246
21-10-12 04:40	-4	37.27408	37.20754	36.840034
21-10-12 04:50	-4	37.31696	36.931046	37.26917
21-10-12 05:00	-4	38.110878	37.018044	37.433952
21-10-12 05:10	-4	38.186684	36.996532	37.20509
21-10-12 05:20	-4	38.370415	36.931553	37.471397
21-10-12 05:30	-4	38.335747	36.738873	37.35137
21-10-12 05:40	-4	38.18609	37.07412	36.915672
21-10-12 05:50	-4	38.244484	37.28641	36.56905
21-10-12 06:00	-4	38.113293	37.39434	36.70617
21-10-12 06:10	-4	37.8196	37.16427	36.3276
21-10-12 06:20	-4	37.646782	37.0025	35.833992
21-10-12 06:30	-4	37.454308	36.97106	35.883644
21-10-12 06:40	-4	37.25495	36.90587	35.595634
21-10-12 06:50	-4	37.36144	36.59661	35.729637
21-10-12 07:00	-3	37.099724	36.59159	36.163616
21-10-12 07:10	-3	36.933876	36.629982	36.515724
21-10-12 07:20	-3	36.9629	36.61029	36.65789
21-10-12 07:30	-3	36.71433	36.54773	36.204273
21-10-12 07:40	-3	36.693035	36.551735	36.37282
21-10-12 07:50	-3	36.697105	36.606968	36.133495
21-10-12 08:00	-3	36.722603	36.67312	36.069187
21-10-12 08:10	-3	36.877327	36.583225	36.23098
21-10-12 08:20	-3	36.962643	36.69323	36.203533
21-10-12 08:30	-3	36.928165	36.567818	35.968204
21-10-12 08:40	-3	37.002663	36.42034	35.577076
21-10-12 08:50	-3	36.99663	36.222816	35.48617
21-10-12 09:00	-3	37.023655	36.32003	36.16703
21-10-12 09:10	-3	37.067307	36.315468	36.09843
21-10-12 09:20	-3	36.852535	36.365818	36.081688
21-10-12 09:30	-3	37.16241	36.288033	36.31446
21-10-12 09:40	-3	37.206856	36.074673	36.371075
21-10-12 09:50	-3	37.140488	36.402256	36.29582
21-10-12 10:00	-3	37.07084	36.634285	36.348152
21-10-12 10:10	-3	36.494923	36.63356	36.388226
21-10-12 10:20	-3	36.315647	36.35266	35.867462
21-10-12 10:30	-3	36.588684	36.220985	36.057457
21-10-12 10:40	-3	36.707844	36.463524	36.366364
21-10-12 10:50	-3	36.58085	36.65603	36.780235
21-10-12 11:00	-3	36.717358	36.64552	36.637497
21-10-12 11:10	-3	36.669525	36.654686	36.634716
21-10-12 11:20	-3	36.426285	36.75048	36.60261
21-10-12 11:30	-3	36.405746	36.497517	36.42729
21-10-12 11:40	-3	36.428764	36.35301	36.417686
21-10-12 11:50	-3	36.303852	36.44239	36.509117
21-10-12 12:00	-3	36.358368	36.182167	36.548645
21-10-12 12:10	-3	36.341633	36.459724	36.320923
21-10-12 12:20	-3	36.608673	37.009003	35.89376
21-10-12 12:30	-3	36.9824	37.011658	35.859077
21-10-12 12:40	-3	37.243454	36.46281	35.69062
21-10-12 12:50	-3	37.224724	36.31887	35.906105
21-10-12 13:00	-3	37.054825	36.422623	36.05978
21-10-12 13:10	-3	36.878403	36.44023	36.06379
21-10-12 13:20	-3	36.607124	36.530876	35.950237
21-10-12 13:30	-3	36.62671	36.663963	36.18769
21-10-12 13:40	-3	36.845104	36.546833	36.17323
21-10-12 13:50	-3	36.6584	36.28157	36.105934
21-10-12 14:00	-3	36.958675	36.314796	36.08172
21-10-12 14:10	-3	36.94674	36.532715	35.688522
21-10-12 14:20	-3	36.792107	36.51124	35.857502
21-10-12 14:30	-3	36.925697	36.236435	35.987144
21-10-12 14:40	-3	37.117054	36.162247	36.388176
21-10-12 14:50	-3	37.06501	36.630795	36.4329
21-10-12 15:00	-3	37.08919	36.37884	36.574078
21-10-12 15:10	-3	36.976982	36.56073	36.309914
21-10-12 15:20	-3	36.8814	36.816475	36.407696
21-10-12 15:30	-3	36.896004	36.776543	36.54957
21-10-12 15:40	-3	37.010216	36.941303	36.31056
21-10-12 15:50	-3	37.10363	37.009033	36.23357
21-10-12 16:00	-3	37.128105	37.186386	36.4132
21-10-12 16:10	-3	37.17762	37.146614	36.28845
21-10-12 16:20	-3	37.219032	37.05474	36.330055
21-10-12 16:30	-3	37.275192	36.61753	36.45056
21-10-12 16:40	-3	36.988987	36.60531	36.288284
21-10-12 16:50	-3	37.04074	36.81979	36.47132
21-10-12 17:00	-3	37.0347	36.893723	36.629406
21-10-12 17:10	-3	37.079433	37.301003	36.609108
21-10-12 17:20	-3	37.108704	36.94189	36.558403
21-10-12 17:30	-3	37.05065	36.966965	36.503548
21-10-12 17:40	-3	37.04588	36.928852	36.263268
21-10-12 17:50	-3	36.977478	36.652397	36.29486
21-10-12 18:00	-3	37.2263	36.899956	36.605648
21-10-12 18:10	-3	37.285236	37.02993	36.59712
21-10-12 18:20	-3	37.42464	37.163963	36.69168
21-10-12 18:30	-3	37.22422	37.226906	36.690346
21-10-12 18:40	-3	37.204628	37.0266	36.454144
21-10-12 18:50	-3	37.1448	36.963722	36.599316
21-10-12 19:00	-3	37.172062	37.112495	36.43007
21-10-12 19:10	-3	37.089497	37.2588	36.309135
21-10-12 19:20	-3	37.419117	37.19581	36.02194
21-10-12 19:30	-3	37.502533	37.253967	36.180237
21-10-12 19:40	-3	37.435852	37.18316	36.096317
21-10-12 19:50	-3	37.398163	37.015373	36.692802
21-10-12 20:00	-3	37.263264	37.187935	36.725903
21-10-12 20:10	-3	37.38311	37.532486	36.553043
21-10-12 20:20	-3	37.653114	37.48653	36.719444
21-10-12 20:30	-3	37.772842	37.47274	36.521595
21-10-12 20:40	-3	37.43968	37.250076	36.837715
21-10-12 20:50	-3	37.230633	37.3653	36.987305
21-10-12 21:00	-3	37.23162	37.312695	36.920338
21-10-12 21:10	-3	37.563057	37.360523	37.156067
21-10-12 21:20	-3	37.6099	37.31384	37.01417
21-10-12 21:30	-3	37.545486	37.458748	37.039604
21-10-12 21:40	-3	37.39434	37.229153	37.052273
21-10-12 21:50	-3	37.51397	37.582985	37.05174
21-10-12 22:00	-3	37.45147	37.56209	36.904797
21-10-12 22:10	-3	37.261303	37.47358	36.947975
21-10-12 22:20	-3	37.268707	37.559784	37.08187
21-10-12 22:30	-3	37.566734	37.367542	36.93949
21-10-12 22:40	-3	37.914272	37.399986	37.23808
21-10-12 22:50	-3	37.909576	37.510777	37.20266
21-10-12 23:00	-3	37.896355	37.4888	37.202858
21-10-12 23:10	-3	37.648033	37.512196	37.316273
21-10-12 23:20	-3	37.736515	37.386448	37.831665
21-10-12 23:30	-3	37.692146	37.18068	37.25467
21-10-12 23:40	-3	37.598125	37.070858	37.53326
21-10-12 23:50	-3	37.93477	37.32515	37.316788
21-10-13 00:00	-3	37.77156	37.399143	37.275307
21-10-13 00:10	-3	37.969982	37.50286	37.341995
21-10-13 00:20	-3	37.985558	37.559822	37.418144
21-10-13 00:30	-3	37.817383	37.510513	37.42095
21-10-13 00:40	-3	37.702717	37.370483	37.309593
21-10-13 00:50	-3	37.9914	37.384705	37.30372
21-10-13 01:00	-3	38.19091	37.524006	37.47762
21-10-13 01:10	-3	38.153557	37.23689	37.36611
21-10-13 01:20	-3	38.0095	37.21609	37.365833
21-10-13 01:30	-3	38.20968	36.967384	37.62169
21-10-13 01:40	-3	38.48438	36.77779	37.53973
21-10-13 01:50	-3	38.473766	36.991325	37.231697
21-10-13 02:00	-3	38.38331	37.31201	36.803238
21-10-13 02:10	-3	38.723145	37.14662	36.736225
21-10-13 02:20	-3	38.55985	37.23517	36.760445
21-10-13 02:30	-3	38.387848	37.36573	36.58571
21-10-13 02:40	-3	38.54539	37.670124	36.5292
21-10-13 02:50	-3	38.490303	37.608547	36.96985
21-10-13 03:00	-3	38.370308	37.40194	37.11252
21-10-13 03:10	-3	38.169025	37.245872	36.814114
21-10-13 03:20	-3	38.166637	37.06109	36.484184
21-10-13 03:30	-3	37.962364	37.32682	36.280098
21-10-13 03:40	-3	37.84431	37.399475	36.132095
21-10-13 03:50	-3	37.531178	37.374077	36.444435
21-10-13 04:00	-3	37.377537	36.929844	36.981743
21-10-13 04:10	-3	37.27315	37.26545	37.433086
21-10-13 04:20	-3	37.260857	37.48658	37.55327
21-10-13 04:30	-3	37.113197	37.554684	37.610897
21-10-13 04:40	-3	37.053787	37.50865	37.702404
21-10-13 04:50	-3	37.186043	37.50921	37.870384
21-10-13 05:00	-3	37.044334	37.42475	37.7483
21-10-13 05:10	-3	37.71527	37.234165	37.77486
21-10-13 05:20	-3	38.345867	37.236607	37.612103
21-10-13 05:30	-3	38.39585	37.20422	37.43803
21-10-13 05:40	-3	38.245014	37.251442	36.86293
21-10-13 05:50	-3	38.39034	37.379562	36.906467
21-10-13 06:00	-3	38.27334	37.113823	36.628487
21-10-13 06:10	-3	38.18035	36.5055	36.245735
21-10-13 06:20	-3	37.937317	36.7241	36.190067
21-10-13 06:30	-3	37.585346	36.718666	35.92244
21-10-13 06:40	-3	37.475487	36.691658	35.803375
21-10-13 06:50	-3	37.639576	36.66327	35.997112
21-10-13 07:00	-2	37.594078	36.88047	36.218994
21-10-13 07:10	-2	37.325127	36.89965	36.449528
21-10-13 07:20	-2	37.29999	37.02363	36.454628
21-10-13 07:30	-2	37.20617	36.97344	36.396217
21-10-13 07:40	-2	37.068718	36.830566	36.052357
21-10-13 07:50	-2	36.95817	36.86834	36.301968
21-10-13 08:00	-2	36.99148	36.844833	36.46902
21-10-13 08:10	-2	36.92381	36.846046	36.434723
21-10-13 08:20	-2	36.885006	36.735573	36.075245
21-10-13 08:30	-2	36.654724	36.814255	35.667458
21-10-13 08:40	-2	36.60017	36.934235	35.5064
21-10-13 08:50	-2	36.624306	36.935074	35.360558
21-10-13 09:00	-2	36.641113	36.789745	35.705406
21-10-13 09:10	-2	36.747288	36.41228	35.994453
21-10-13 09:20	-2	36.84144	36.50809	36.040924
21-10-13 09:30	-2	36.99595	36.419464	36.13571
21-10-13 09:40	-2	37.012737	36.32806	36.139503
21-10-13 09:50	-2	37.035606	36.339737	35.966827
21-10-13 10:00	-2	36.925697	36.29359	35.783028
21-10-13 10:10	-2	37.217968	35.996647	36.17573
21-10-13 10:20	-2	37.6784	36.560276	36.9502
21-10-13 10:30	-2	37.814526	37.12867	37.222927
21-10-13 10:40	-2	37.74047	37.189213	36.857372
21-10-13 10:50	-2	37.275745	37.029453	36.65081
21-10-13 11:00	-2	37.132496	36.875053	36.692818
21-10-13 11:10	-2	37.11844	36.901554	36.608143
21-10-13 11:20	-2	37.112602	36.916492	36.384647
21-10-13 11:30	-2	36.9515	36.74413	36.262726
21-10-13 11:40	-2	36.913593	36.689587	36.418903
21-10-13 11:50	-2	36.90019	36.696236	36.501415
21-10-13 12:00	-2	37.02282	36.996113	36.271347
21-10-13 12:10	-2	37.010838	37.022285	36.135433
21-10-13 12:20	-2	36.972755	36.89675	36.20001
21-10-13 12:30	-2	36.642998	36.875248	36.221485
21-10-13 12:40	-2	36.688972	36.927956	36.397873
21-10-13 12:50	-2	36.661602	36.75293	36.26509
21-10-13 13:00	-2	36.441383	36.495438	36.341084
21-10-13 13:10	-2	36.539074	36.41959	36.338238
21-10-13 13:20	-2	36.690205	36.287865	36.12258
21-10-13 13:30	-2	36.953228	36.236694	35.851513
21-10-13 13:40	-2	37.02201	36.381954	36.110786
21-10-13 13:50	-2	36.98359	36.441216	36.46509
21-10-13 14:00	-2	36.99839	36.463444	36.419655
21-10-13 14:10	-2	36.934967	36.48988	36.280674
21-10-13 14:20	-2	36.867348	36.36313	36.157806
21-10-13 14:30	-2	36.954952	36.393524	36.009136
21-10-13 14:40	-2	37.013546	36.857357	36.024494
21-10-13 14:50	-2	36.854973	36.55932	36.37177
21-10-13 15:00	-2	36.950134	36.935364	36.335533
21-10-13 15:10	-2	36.71762	37.266865	36.277958
21-10-13 15:20	-2	36.850838	36.581615	36.004143
21-10-13 15:30	-2	37.014538	36.461555	36.26805
21-10-13 15:40	-2	37.030487	36.59713	36.093475
21-10-13 15:50	-2	37.04496	36.565346	35.647804
21-10-13 16:00	-2	36.93791	36.58899	35.35682
21-10-13 16:10	-2	37.081703	36.880085	35.613
21-10-13 16:20	-2	37.194942	37.191803	35.911804
21-10-13 16:30	-2	37.25309	37.183502	35.964424
21-10-13 16:40	-2	37.01252	37.04151	36.385098
21-10-13 16:50	-2	36.99101	37.281178	36.801353
21-10-13 17:00	-2	36.964886	37.4289	36.913776
21-10-13 17:10	-2	36.848713	37.316513	36.367516
21-10-13 17:20	-2	37.088158	37.177357	36.681694
21-10-13 17:30	-2	37.25776	36.63058	36.762825
21-10-13 17:40	-2	36.93786	36.56624	36.831444
21-10-13 17:50	-2	36.999493	36.77721	36.8194
21-10-13 18:00	-2	37.038403	36.970997	36.5059
21-10-13 18:10	-2	36.862804	36.796013	36.63942
21-10-13 18:20	-2	36.732716	37.124104	36.73867
21-10-13 18:30	-2	37.001694	37.266624	36.75345
21-10-13 18:40	-2	37.264202	37.364418	36.646114
21-10-13 18:50	-2	37.219128	37.219494	36.386543
21-10-13 19:00	-2	37.294952	37.331978	36.443108
21-10-13 19:10	-2	37.213673	37.33721	36.492424
21-10-13 19:20	-2	37.295326	37.388466	36.558453
21-10-13 19:30	-2	37.33915	37.135307	36.406063
21-10-13 19:40	-2	37.44198	37.21194	36.500473
21-10-13 19:50	-2	37.4152	36.986732	36.509724
21-10-13 20:00	-2	37.361885	37.11712	36.06651
21-10-13 20:10	-2	37.447098	37.275085	36.493145
21-10-13 20:20	-2	37.529953	37.30237	36.618988
21-10-13 20:30	-2	37.40969	37.447735	36.62362
21-10-13 20:40	-2	37.47324	37.12765	36.827305
21-10-13 20:50	-2	37.488266	36.732643	36.744293
21-10-13 21:00	-2	37.619553	37.22003	36.61676
21-10-13 21:10	-2	37.48654	37.175785	36.864784
21-10-13 21:20	-2	37.178463	37.55552	36.9451
21-10-13 21:30	-2	37.208607	37.453224	36.908466
21-10-13 21:40	-2	37.236076	37.385544	36.50317
21-10-13 21:50	-2	37.355137	37.487198	36.921455
21-10-13 22:00	-2	37.674614	37.440365	36.939056
21-10-13 22:10	-2	37.543526	37.42646	36.936253
21-10-13 22:20	-2	37.46839	37.52675	37.00393
21-10-13 22:30	-2	37.31615	37.58495	36.853584
21-10-13 22:40	-2	37.433937	37.55866	37.17787
21-10-13 22:50	-2	37.59968	37.297123	37.40925
21-10-13 23:00	-2	37.46134	37.367474	37.443012
21-10-13 23:10	-2	37.501865	37.52073	37.385277
21-10-13 23:20	-2	37.496708	37.445038	37.529938
21-10-13 23:30	-2	37.372322	37.278248	37.42872
21-10-13 23:40	-2	37.693356	36.991814	37.357895
21-10-13 23:50	-2	37.825203	36.806053	37.284294
21-10-14 00:00	-2	37.632214	37.018867	37.06125
21-10-14 00:10	-2	37.60372	37.278572	37.07787
21-10-14 00:20	-2	37.496666	37.232002	37.12944
21-10-14 00:30	-2	37.38322	36.877964	37.23797
21-10-14 00:40	-2	37.591007	37.025856	37.224327
21-10-14 00:50	-2	37.925816	36.782345	36.954277
21-10-14 01:00	-2	37.952778	36.665066	37.087452
21-10-14 01:10	-2	37.884464	36.986675	36.829983
21-10-14 01:20	-2	38.06097	37.068527	37.219948
21-10-14 01:30	-2	38.338795	37.10734	37.33091
21-10-14 01:40	-2	38.498768	37.504707	37.236317
21-10-14 01:50	-2	38.439476	37.637222	37.32421
21-10-14 02:00	-2	38.42345	37.574028	37.239685
21-10-14 02:10	-2	38.491276	37.713413	37.558758
21-10-14 02:20	-2	38.441944	37.49872	37.535145
21-10-14 02:30	-2	38.521706	37.40888	37.579918
21-10-14 02:40	-2	38.49993	37.434284	37.62752
21-10-14 02:50	-2	38.605366	37.45677	37.728565
21-10-14 03:00	-2	38.409073	37.29291	37.835915
21-10-14 03:10	-2	37.992603	37.353195	37.763447
21-10-14 03:20	-2	37.834015	37.4217	37.634686
21-10-14 03:30	-2	37.863564	37.496574	37.412994
21-10-14 03:40	-2	37.869892	37.267357	37.339867
21-10-14 03:50	-2	38.186714	37.30913	37.144436
21-10-14 04:00	-2	38.56076	37.340477	36.89193
21-10-14 04:10	-2	37.872166	37.36443	36.476128
21-10-14 04:20	-2	37.772198	36.605385	36.54203
21-10-14 04:30	-2	35.927086	36.268517	36.492844
21-10-14 04:40	-2	37.59108	36.73932	36.44953
21-10-14 04:50	-2	37.814125	36.489857	36.559288
21-10-14 05:00	-2	37.63166	36.765404	36.602406
21-10-14 05:10	-2	37.432934	37.15966	36.817047
21-10-14 05:20	-2	37.40866	37.336613	37.148285
21-10-14 05:30	-2	37.950783	37.462578	37.19733
21-10-14 05:40	-2	38.288074	37.288445	37.19336
21-10-14 05:50	-2	38.24521	37.267548	37.03195
21-10-14 06:00	-2	38.199394	37.281578	36.878494
21-10-14 06:10	-2	38.089333	37.274498	36.496124
21-10-14 06:20	-2	38.30114	37.121273	36.392075
21-10-14 06:30	-2	38.01492	37.035862	36.65039
21-10-14 06:40	-2	37.987263	36.703575	36.9892
21-10-14 06:50	-2	37.695595	36.79408	37.169823
21-10-14 07:00	-1	37.27165	36.65786	37.00276
21-10-14 07:10	-1	37.157692	36.58703	36.75291
21-10-14 07:20	-1	36.654003	36.599693	36.705708
21-10-14 07:30	-1	36.686657	36.611713	36.501167
21-10-14 07:40	-1	36.82621	36.55925	36.300407
21-10-14 07:50	-1	36.727142	36.316444	35.93581
21-10-14 08:00	-1	36.994133	36.141064	35.789684
21-10-14 08:10	-1	37.099987	36.94672	35.686546
21-10-14 08:20	-1	36.783424	37.05548	35.42786
21-10-14 08:30	-1	37.018623	37.103127	35.652023
21-10-14 08:40	-1	37.11081	36.81051	35.69761
21-10-14 08:50	-1	37.092327	36.612778	35.877914
21-10-14 09:00	-1	37.175404	36.686855	35.947296
21-10-14 09:10	-1	37.159924	36.339622	36.121304
21-10-14 09:20	-1	36.944717	36.45086	35.845985
21-10-14 09:30	-1	36.923573	36.712605	35.905605
21-10-14 09:40	-1	36.760525	36.920525	35.73118
21-10-14 09:50	-1	36.703407	36.719704	35.917603
21-10-14 10:00	-1	36.915386	36.653595	35.837917
21-10-14 10:10	-1	36.91799	36.467667	35.77406
21-10-14 10:20	-1	37.420555	36.24314	36.30106
21-10-14 10:30	-1	37.66166	36.87194	36.97599
21-10-14 10:40	-1	37.41511	36.945087	36.461082
21-10-14 10:50	-1	37.1303	37.040592	36.271675
21-10-14 11:00	-1	37.107544	37.03134	36.40513
21-10-14 11:10	-1	37.099857	37.126343	36.273827
21-10-14 11:20	-1	37.121967	36.97294	36.100105
21-10-14 11:30	-1	37.07472	36.871456	36.12502
21-10-14 11:40	-1	36.671745	37.00653	36.302826
21-10-14 11:50	-1	36.793903	36.832466	36.311073
21-10-14 12:00	-1	36.642765	36.39203	35.821613
21-10-14 12:10	-1	36.651062	36.33768	35.207344
21-10-14 12:20	-1	36.9757	36.565895	35.730953
21-10-14 12:30	-1	37.19911	36.714657	36.015526
21-10-14 12:40	-1	37.18821	36.45484	36.213448
21-10-14 12:50	-1	37.05723	36.78179	36.65727
21-10-14 13:00	-1	36.967133	36.59882	37.003414
21-10-14 13:10	-1	36.867794	36.873844	36.636826
21-10-14 13:20	-1	36.84279	36.89359	36.500637
21-10-14 13:30	-1	37.069096	36.849144	35.538445
21-10-14 13:40	-1	37.144203	36.462925	35.370857
21-10-14 13:50	-1	37.148197	36.479015	35.651993
21-10-14 14:00	-1	37.103767	36.567997	35.596874
21-10-14 14:10	-1	36.9908	36.35467	35.732235
21-10-14 14:20	-1	37.32032	36.54637	36.066734
21-10-14 14:30	-1	37.4262	36.654747	35.748455
21-10-14 14:40	-1	37.415874	36.512295	36.033356
21-10-14 14:50	-1	37.0266	36.653248	35.97644
21-10-14 15:00	-1	36.79792	36.579987	36.184853
21-10-14 15:10	-1	36.972656	36.521675	36.782524
21-10-14 15:20	-1	37.0321	36.674473	36.642113
21-10-14 15:30	-1	36.935593	36.88405	36.609367
21-10-14 15:40	-1	36.86195	36.63848	36.552155
21-10-14 15:50	-1	36.996307	36.929836	36.34718
21-10-14 16:00	-1	37.177868	36.982265	36.63282
21-10-14 16:10	-1	37.128613	37.16992	37.027267
21-10-14 16:20	-1	37.023003	36.427574	36.49597
21-10-14 16:30	-1	37.00103	36.29923	36.535233
21-10-14 16:40	-1	37.01736	36.399208	36.287952
21-10-14 16:50	-1	36.999565	36.38154	36.215538
21-10-14 17:00	-1	36.987686	36.440334	36.21331
21-10-14 17:10	-1	36.857662	36.450123	35.995766
21-10-14 17:20	-1	36.93156	36.52128	35.602856
21-10-14 17:30	-1	36.892933	36.552376	36.31524
21-10-14 17:40	-1	36.836052	36.862633	36.331455
21-10-14 17:50	-1	37.06968	36.867744	36.347298
21-10-14 18:00	-1	37.04772	36.89784	36.308693
21-10-14 18:10	-1	36.998302	37.001167	36.287422
21-10-14 18:20	-1	36.890255	37.032787	36.139225
21-10-14 18:30	-1	37.002533	36.89965	36.35973
21-10-14 18:40	-1	37.046963	36.970043	36.64432
21-10-14 18:50	-1	36.890972	36.726063	36.36083
21-10-14 19:00	-1	37.04964	36.591805	36.391544
21-10-14 19:10	-1	37.02377	36.77131	36.61641
21-10-14 19:20	-1	37.143425	37.09645	36.646328
21-10-14 19:30	-1	37.64463	37.275856	36.654613
21-10-14 19:40	-1	37.564903	37.379456	36.664837
21-10-14 19:50	-1	37.345554	37.481987	36.722717
21-10-14 20:00	-1	36.865974	37.56192	36.881676
21-10-14 20:10	-1	37.361725	37.37702	36.86553
21-10-14 20:20	-1	37.248543	37.25953	36.78056
21-10-14 20:30	-1	37.04868	37.284958	36.671104
21-10-14 20:40	-1	37.09912	37.471626	37.026546
21-10-14 20:50	-1	37.20243	37.297012	36.61062
21-10-14 21:00	-1	37.22241	37.22187	36.28278
21-10-14 21:10	-1	37.21012	37.08555	36.15477
21-10-14 21:20	-1	37.46689	37.17363	36.383904
21-10-14 21:30	-1	37.46336	37.08934	36.58197
21-10-14 21:40	-1	37.375984	37.15396	37.093716
21-10-14 21:50	-1	37.32607	36.81891	36.950092
21-10-14 22:00	-1	37.19056	37.28241	37.010746
21-10-14 22:10	-1	36.991676	37.54557	36.86651
21-10-14 22:20	-1	37.066254	37.523296	36.771057
21-10-14 22:30	-1	37.29954	37.57006	37.001907
21-10-14 22:40	-1	37.368557	37.577465	36.924862
21-10-14 22:50	-1	37.3829	37.322346	37.26819
21-10-14 23:00	-1	37.515293	37.22859	37.34962
21-10-14 23:10	-1	37.229465	37.11708	37.210186
21-10-14 23:20	-1	37.19192	37.14025	37.213783
21-10-14 23:30	-1	37.430748	37.393402	36.78651
21-10-14 23:40	-1	37.28448	37.44829	37.21518
21-10-14 23:50	-1	37.392365	37.521935	37.27308
21-10-15 00:00	-1	37.464336	37.707375	37.17318
21-10-15 00:10	-1	37.35723	37.42324	37.205467
21-10-15 00:20	-1	37.778675	37.31533	37.39344
21-10-15 00:30	-1	37.933754	37.150658	37.4719
21-10-15 00:40	-1	37.30907	37.485935	37.298027
21-10-15 00:50	-1	37.95639	37.491264	37.151955
21-10-15 01:00	-1	37.945	37.41053	37.13628
21-10-15 01:10	-1	37.607372	37.486366	37.297024
21-10-15 01:20	-1	37.872707	37.496265	37.15531
21-10-15 01:30	-1	38.073933	37.52403	37.162403
21-10-15 01:40	-1	38.25034	37.34594	37.50258
21-10-15 01:50	-1	38.47189	37.34244	37.33424
21-10-15 02:00	-1	38.644276	37.18647	37.32555
21-10-15 02:10	-1	38.69735	37.404266	37.61447
21-10-15 02:20	-1	38.614563	37.38067	37.640675
21-10-15 02:30	-1	38.434025	37.50934	37.627804
21-10-15 02:40	-1	38.356747	37.592384	37.699562
21-10-15 02:50	-1	38.416393	37.58208	37.613365
21-10-15 03:00	-1	38.317894	37.477913	37.28553
21-10-15 03:10	-1	38.102615	37.287838	37.192978
21-10-15 03:20	-1	38.40506	36.742607	37.48478
21-10-15 03:30	-1	38.667843	36.948593	37.621418
21-10-15 03:40	-1	38.62255	37.410305	37.638363
21-10-15 03:50	-1	38.41946	37.509285	37.52935
21-10-15 04:00	-1	38.03516	37.70333	37.202682
21-10-15 04:10	-1	37.80787	37.450253	37.32592
21-10-15 04:20	-1	37.603188	37.63172	37.1937
21-10-15 04:30	-1	37.554462	37.49891	37.155113
21-10-15 04:40	-1	37.51019	37.5	36.95111
21-10-15 04:50	-1	37.460625	37.40693	36.67167
21-10-15 05:00	-1	37.447548	37.198784	36.54108
21-10-15 05:10	-1	37.53237	37.056232	36.46354
21-10-15 05:20	-1	37.04201	37.195953	36.286503
21-10-15 05:30	-1	38.229836	37.234398	36.042263
21-10-15 05:40	-1	38.294846	37.199993	35.73716
21-10-15 05:50	-1	38.23952	37.231594	35.808784
21-10-15 06:00	-1	38.243683	37.329086	36.088768
21-10-15 06:10	-1	38.14102	37.268322	36.40297
21-10-15 06:20	-1	37.93746	37.23667	36.426647
21-10-15 06:30	-1	37.773296	36.87998	36.34323
21-10-15 06:40	-1	37.49244	36.770622	36.156563
21-10-15 06:50	-1	37.33941	36.59902	35.751884
21-10-15 07:00	0	37.209335	36.655334	36.124737
21-10-15 07:10	0	37.18069	36.77616	36.814754
21-10-15 07:20	0	36.817368	36.71823	36.652924
21-10-15 07:30	0	36.614716	36.3093	36.617153
21-10-15 07:40	0	36.67005	36.20001	36.588585
21-10-15 07:50	0	36.83623	36.119743	36.38154
21-10-15 08:00	0	36.881763	36.13555	36.15857
21-10-15 08:10	0	36.87722	36.38368	36.173588
21-10-15 08:20	0	36.760754	36.42592	36.019463
21-10-15 08:30	0	36.69226	36.53279	36.310776
21-10-15 08:40	0	36.811707	36.163033	36.393528
21-10-15 08:50	0	37.015034	36.34446	36.300133
21-10-15 09:00	0	36.90257	36.585213	36.356194
21-10-15 09:10	0	37.48866	36.132774	36.310947
21-10-15 09:20	0	37.517494	36.3156	36.10465
21-10-15 09:30	0	37.367687	36.530846	36.2129
21-10-15 09:40	0	37.153908	36.63276	36.24944
21-10-15 09:50	0	37.682587	36.947845	36.12487
21-10-15 10:00	0	37.84861	37.421085	36.583298
21-10-15 10:10	0	38.15227	37.95912	37.801403
21-10-15 10:20	0	37.76284	37.362587	37.691036
21-10-15 10:30	0	37.678474	36.62139	37.157913
21-10-15 10:40	0	38.033985	36.504917	36.942974
21-10-15 10:50	0	37.972298	36.670372	36.814354
21-10-15 11:00	0	37.878937	36.785812	37.10909
21-10-15 11:10	0	37.960873	36.88521	37.064487
21-10-15 11:20	0	37.833324	36.89967	37.069305
21-10-15 11:30	0	37.69016	37.072773	37.106575
21-10-15 11:40	0	37.63345	37.141243	37.080315
21-10-15 11:50	0	37.473896	37.425995	37.148365
21-10-15 12:00	0	37.41233	37.48432	36.990135
21-10-15 12:10	0	37.496483	37.3111	36.956615
21-10-15 12:20	0	37.440605	37.15598	36.9063
21-10-15 12:30	0	37.474567	37.127056	37.053307
21-10-15 12:40	0	37.409542	37.099373	36.69878
21-10-15 12:50	0	37.429752	37.3987	36.999306
21-10-15 13:00	0	37.398933	37.450203	36.98632
21-10-15 13:10	0	37.33086	37.25322	36.704414
21-10-15 13:20	0	37.333733	37.41896	37.01506
21-10-15 13:30	0	37.261497	37.673576	37.099052
21-10-15 13:40	0	37.180233	37.569756	36.956116
21-10-15 13:50	0	37.09678	37.4065	36.634468
21-10-15 14:00	0	37.076103	37.378933	36.64434
21-10-15 14:10	0	37.114433	37.204983	36.739853
21-10-15 14:20	0	37.26918	37.349606	36.97172
21-10-15 14:30	0	37.36991	37.07711	36.908157
21-10-15 14:40	0	37.339794	37.146626	36.828167
21-10-15 14:50	0	37.478233	37.16848	36.50761
21-10-15 15:00	0	37.52601	37.217278	36.828953
21-10-15 15:10	0	37.645447	37.151405	37.142254
21-10-15 15:20	0	37.695263	37.05105	37.096657
21-10-15 15:30	0	37.56137	37.468803	37.03534
21-10-15 15:40	0	37.575386	37.51435	37.202675
21-10-15 15:50	0	37.57776	37.245216	37.200264
21-10-15 16:00	0	37.507755	37.497326	36.66858
21-10-15 16:10	0	37.496643	37.49198	36.72202
21-10-15 16:20	0	37.492092	37.358643	36.768066
21-10-15 16:30	0	37.43042	37.34954	36.902153
21-10-15 16:40	0	37.41944	37.49801	36.72168
21-10-15 16:50	0	37.45153	37.59329	36.707664
21-10-15 17:00	0	37.42685	37.75103	36.700687
21-10-15 17:10	0	37.3573	37.55804	36.86244
21-10-15 17:20	0	37.457172	37.549442	37.22417
21-10-15 17:30	0	37.306473	37.2735	37.07663
21-10-15 17:40	0	37.323402	37.058273	36.30053
21-10-15 17:50	0	37.41972	37.32539	36.61616
21-10-15 18:00	0	37.372585	37.44748	36.975494
21-10-15 18:10	0	37.351513	37.355606	37.216705
21-10-15 18:20	0	37.34567	37.185417	37.189644
21-10-15 18:30	0	37.388607	37.317146	37.077484
21-10-15 18:40	0	37.572334	37.167213	36.674423
21-10-15 18:50	0	37.49001	37.32109	36.597076
21-10-15 19:00	0	37.40896	37.446606	36.773876
21-10-15 19:10	0	37.423145	37.433533	36.941772
21-10-15 19:20	0	37.667927	37.19681	36.86354
21-10-15 19:30	0	38.06689	37.018158	37.212326
21-10-15 19:40	0	38.167614	36.933662	37.663593
21-10-15 19:50	0	38.101154	37.36437	37.66186
21-10-15 20:00	0	38.044796	37.57013	37.445976
21-10-15 20:10	0	37.93772	37.75397	37.384888
21-10-15 20:20	0	37.780437	37.895718	37.19679
21-10-15 20:30	0	37.55987	37.934795	37.299152
21-10-15 20:40	0	37.53944	37.93435	37.176037
21-10-15 20:50	0	37.614437	37.929684	37.197075
21-10-15 21:00	0	37.57738	38.053307	37.33196
21-10-15 21:10	0	37.45696	38.03384	37.76106
21-10-15 21:20	0	37.578716	38.13743	37.675896
21-10-15 21:30	0	37.592224	38.12815	37.601097
21-10-15 21:40	0	37.56029	38.09812	37.5651
21-10-15 21:50	0	37.60315	37.92291	37.516808
21-10-15 22:00	0	37.52861	37.891018	37.44468
21-10-15 22:10	0	37.489426	37.60267	37.359734
21-10-15 22:20	0	37.737198	37.645733	37.494007
21-10-15 22:30	0	37.76788	37.65046	37.344246
21-10-15 22:40	0	37.567493	37.61454	37.25872
21-10-15 22:50	0	37.752342	38.206383	37.667805
21-10-15 23:00	0	37.49267	37.515404	38.215492
21-10-15 23:10	0	37.428246	37.378338	37.938713
21-10-15 23:20	0	37.52044	37.56875	37.959126
21-10-15 23:30	0	37.62309	37.8118	37.962685
21-10-15 23:40	0	38.18383	37.915527	37.99494
21-10-15 23:50	0	38.39726	37.927845	38.01476
21-10-16 00:00	0	38.25364	37.86847	37.988876
21-10-16 00:10	0	38.04104	37.796165	37.85968
21-10-16 00:20	0	38.052	37.631546	37.804333
21-10-16 00:30	0	37.85575	37.54017	37.75741
21-10-16 00:40	0	37.669373	37.636143	37.640785
21-10-16 00:50	0	37.757645	37.61831	37.681614
21-10-16 01:00	0	37.873466	37.573433	37.66919
21-10-16 01:10	0	37.964348	37.395042	37.618736
21-10-16 01:20	0	38.109318	37.121716	37.488976
21-10-16 01:30	0	38.495552	37.355846	37.759865
21-10-16 01:40	0	38.65806	37.435722	38.015877
21-10-16 01:50	0	38.75664	37.381264	37.642982
21-10-16 02:00	0	38.707844	37.479546	37.725754
21-10-16 02:10	0	38.535942	37.3469	37.73359
21-10-16 02:20	0	38.428703	37.462593	37.402782
21-10-16 02:30	0	38.34891	37.5256	37.100845
21-10-16 02:40	0	38.368385	37.8794	37.172016
21-10-16 02:50	0	38.437294	38.10625	36.719048
21-10-16 03:00	0	38.360477	38.009777	36.257812
21-10-16 03:10	0	38.250973	38.093178	36.271713
21-10-16 03:20	0	38.170967	37.89678	36.89901
21-10-16 03:30	0	38.064598	37.69513	36.97617
21-10-16 03:40	0	37.95811	37.69359	36.8972
21-10-16 03:50	0	37.87484	37.624775	36.637066
21-10-16 04:00	0	37.474083	37.547226	36.58635
21-10-16 04:10	0	37.32556	37.46199	37.065292
21-10-16 04:20	0	37.394936	37.32647	36.77708
21-10-16 04:30	0	37.93824	37.13519	36.810688
21-10-16 04:40	0	37.932182	37.216415	36.678055
21-10-16 04:50	0	38.074615	36.94924	36.817345
21-10-16 05:00	0	37.971603	37.078014	37.56565
21-10-16 05:10	0	37.7298	37.024086	37.954445
21-10-16 05:20	0	37.51998	37.06145	37.921772
21-10-16 05:30	0	37.438465	37.295372	37.871895
21-10-16 05:40	0	37.42337	37.395077	37.746162
21-10-16 05:50	0	37.385902	37.561832	37.53177
21-10-16 06:00	0	37.39444	37.32493	37.21866
21-10-16 06:10	0	37.306217	37.108154	37.11939
21-10-16 06:20	0	37.367363	36.7801	36.952644
21-10-16 06:30	0	37.4315	37.260765	36.609673
21-10-16 06:40	0	37.40871	37.091705	36.617405
21-10-16 06:50	0	37.269634	36.967438	36.687126
21-10-16 07:00	1	37.242725	37.01117	36.529785
21-10-16 07:10	1	37.07644	36.603813	36.486076
21-10-16 07:20	1	37.001945	36.475483	36.627056
21-10-16 07:30	1	37.000072	36.399803	36.490257
21-10-16 07:40	1	37.016415	36.45144	36.402443
21-10-16 07:50	1	36.777943	36.426636	36.44328
21-10-16 08:00	1	36.75847	36.66268	36.621265
21-10-16 08:10	1	36.911804	36.928917	36.600285
21-10-16 08:20	1	36.995903	36.92388	36.26734
21-10-16 08:30	1	37.114574	36.97768	36.30078
21-10-16 08:40	1	37.130016	36.80594	36.107838
21-10-16 08:50	1	37.116043	36.91697	35.791954
21-10-16 09:00	1	37.08738	36.665184	35.995747
21-10-16 09:10	1	36.925865	36.893497	36.257446
21-10-16 09:20	1	36.666405	36.94051	36.321026
21-10-16 09:30	1	36.490402	36.689117	36.033386
21-10-16 09:40	1	36.5	36.59999	36.09999
21-10-16 09:50	1	37.4889	37.016388	37.189598
21-10-16 10:00	1	38.37843	37.592754	37.831535
21-10-16 10:10	1	38.303238	37.54729	37.544304
21-10-16 10:20	1	38.237694	37.465004	37.450706
21-10-16 10:30	1	38.170662	37.492134	37.452744
21-10-16 10:40	1	37.998405	37.53501	37.486534
21-10-16 10:50	1	37.64396	37.553825	37.342854
21-10-16 11:00	1	37.728355	37.534714	37.473255
21-10-16 11:10	1	37.71099	37.4802	37.53852
21-10-16 11:20	1	37.650444	37.248882	37.356216
21-10-16 11:30	1	37.48277	37.254005	37.18641
21-10-16 11:40	1	37.31012	36.968628	36.85506
21-10-16 11:50	1	37.38812	36.82128	36.558258
21-10-16 12:00	1	37.39477	36.855354	36.327953
21-10-16 12:10	1	37.12563	36.95736	36.494095
21-10-16 12:20	1	37.06609	37.060028	36.32439
21-10-16 12:30	1	36.995186	36.97482	36.414867
21-10-16 12:40	1	37.13196	37.05197	36.56455
21-10-16 12:50	1	37.120277	37.18627	36.65818
21-10-16 13:00	1	37.18564	37.113056	36.54004
21-10-16 13:10	1	37.055595	37.170033	35.989655
21-10-16 13:20	1	37.02723	36.932823	35.97169
21-10-16 13:30	1	37.18006	36.98907	36.034332
21-10-16 13:40	1	37.065697	37.11957	36.190224
21-10-16 13:50	1	37.13287	37.17919	36.45861
21-10-16 14:00	1	37.16224	37.125565	36.561695
21-10-16 14:10	1	37.034004	37.099506	37.04013
21-10-16 14:20	1	36.919685	37.198807	36.891197
21-10-16 14:30	1	36.69857	37.188896	36.790607
21-10-16 14:40	1	36.675114	36.779846	36.83047
21-10-16 14:50	1	36.857285	36.637733	36.707268
21-10-16 15:00	1	37.055317	36.735146	36.22406
21-10-16 15:10	1	37.11873	36.74033	36.328197
21-10-16 15:20	1	37.13459	36.576286	36.278442
21-10-16 15:30	1	37.10212	36.706062	36.159275
21-10-16 15:40	1	37.178658	36.908466	36.14152
21-10-16 15:50	1	37.224384	36.80469	35.91625
21-10-16 16:00	1	37.36863	36.417046	36.414413
21-10-16 16:10	1	37.359364	36.735817	36.50733
21-10-16 16:20	1	37.103867	37.01887	36.53949
21-10-16 16:30	1	36.98304	37.025272	36.580338
21-10-16 16:40	1	36.709915	36.93517	36.772842
21-10-16 16:50	1	37.03194	36.67277	36.574745
21-10-16 17:00	1	37.28445	36.668957	36.511253
21-10-16 17:10	1	37.48603	36.878593	36.502846
21-10-16 17:20	1	37.417683	36.359505	36.643288
21-10-16 17:30	1	37.22924	36.699333	36.528355
21-10-16 17:40	1	37.15567	36.76363	36.38748
21-10-16 17:50	1	37.226646	36.9137	36.12938
21-10-16 18:00	1	37.2284	37.012135	36.0596
21-10-16 18:10	1	37.268562	36.99032	36.179005
21-10-16 18:20	1	37.205803	37.075874	36.19266
21-10-16 18:30	1	36.989426	37.014645	36.40903
21-10-16 18:40	1	36.914307	37.20294	36.403313
21-10-16 18:50	1	36.94942	37.424225	36.573753
21-10-16 19:00	1	37.08251	37.299164	36.68386
21-10-16 19:10	1	37.269764	37.235695	36.61558
21-10-16 19:20	1	37.305206	37.32256	36.64421
21-10-16 19:30	1	37.18954	37.28448	36.313267
21-10-16 19:40	1	37.075813	36.963886	36.472298
21-10-16 19:50	1	37.12861	37.131256	36.58161
21-10-16 20:00	1	37.039238	37.38997	36.644527
21-10-16 20:10	1	37.017387	37.586662	36.548367
21-10-16 20:20	1	37.07128	37.253265	36.674126
21-10-16 20:30	1	36.906315	36.854168	36.589592
21-10-16 20:40	1	36.906868	36.765915	36.81707
21-10-16 20:50	1	37.02404	36.902534	36.62967
21-10-16 21:00	1	37.053402	37.001	36.573475
21-10-16 21:10	1	37.141685	37.06957	36.82762
21-10-16 21:20	1	37.165947	36.824364	36.62504
21-10-16 21:30	1	37.5435	37.129654	36.46933
21-10-16 21:40	1	37.84732	37.429012	36.41357
21-10-16 21:50	1	37.743107	37.58455	36.945732
21-10-16 22:00	1	37.820217	37.56362	36.966625
21-10-16 22:10	1	37.488033	37.469852	36.80119
21-10-16 22:20	1	37.297066	37.481865	36.814037
21-10-16 22:30	1	37.23761	37.649837	36.599293
21-10-16 22:40	1	37.135185	37.259705	36.650673
21-10-16 22:50	1	37.27798	37.387733	36.910877
21-10-16 23:00	1	37.41333	37.720467	36.88173
21-10-16 23:10	1	37.264748	37.537132	37.0008
21-10-16 23:20	1	37.45124	37.499397	37.06321
21-10-16 23:30	1	37.416206	37.50594	37.123085
21-10-16 23:40	1	37.411854	37.4125	37.115715
21-10-16 23:50	1	37.39126	37.41444	37.248505
21-10-17 00:00	1	37.28979	37.43525	37.091713
21-10-17 00:10	1	37.430046	37.46943	37.241333
21-10-17 00:20	1	37.637356	37.343647	37.521637
21-10-17 00:30	1	37.78396	37.31295	37.81296
21-10-17 00:40	1	37.813446	37.487473	37.84011
21-10-17 00:50	1	37.58857	37.511513	37.770832
21-10-17 01:00	1	37.556717	37.400536	37.71223
21-10-17 01:10	1	37.376244	37.563354	37.462364
21-10-17 01:20	1	37.423428	37.69045	37.56279
21-10-17 01:30	1	37.549816	37.708473	37.585037
21-10-17 01:40	1	37.85986	37.815605	37.807846
21-10-17 01:50	1	38.237007	37.675957	37.996407
21-10-17 02:00	1	38.409534	37.636368	37.952663
21-10-17 02:10	1	38.401703	37.53195	37.903534
21-10-17 02:20	1	38.494926	37.258003	37.95429
21-10-17 02:30	1	38.513256	37.40945	37.817375
21-10-17 02:40	1	38.49328	37.47712	37.77382
21-10-17 02:50	1	38.39552	37.5	37.741936
21-10-17 03:00	1	38.329536	37.33976	37.665413
21-10-17 03:10	1	38.37595	37.267944	37.73627
21-10-17 03:20	1	38.218433	37.46402	37.845802
21-10-17 03:30	1	38.241493	37.540165	37.82067
21-10-17 03:40	1	38.346916	37.153183	37.732582
21-10-17 03:50	1	37.992023	37.204437	37.60383
21-10-17 04:00	1	37.692066	37.294987	37.487198
21-10-17 04:10	1	37.687553	37.210503	37.161156
21-10-17 04:20	1	37.57665	37.272724	36.772053
21-10-17 04:30	1	37.383877	37.055485	36.50251
21-10-17 04:40	1	37.397957	37.1596	36.217506
21-10-17 04:50	1	37.299114	37.409904	36.30042
21-10-17 05:00	1	37.423534	37.41772	36.341896
21-10-17 05:10	1	37.494522	37.34263	36.54887
21-10-17 05:20	1	37.369316	37.353157	36.583443
21-10-17 05:30	1	37.412804	37.38797	36.80691
21-10-17 05:40	1	37.93568	37.183674	37.406063
21-10-17 05:50	1	38.159706	37.108803	37.421062
21-10-17 06:00	1	38.362915	37.105656	37.2774
21-10-17 06:10	1	38.258312	37.031292	37.28265
21-10-17 06:20	1	38.142155	36.86502	37.404858
21-10-17 06:30	1	37.966877	37.118687	37.05206
21-10-17 06:40	1	37.643013	37.26396	36.854572
21-10-17 06:50	1	37.43475	36.819153	36.479725
21-10-17 07:00	2	37.15265	36.632015	36.195534
21-10-17 07:10	2	37.09833	36.622234	36.346382
21-10-17 07:20	2	37.01351	36.575035	36.284737
21-10-17 07:30	2	37.006172	36.2902	35.929085
21-10-17 07:40	2	37.00772	36.403683	36.116276
21-10-17 07:50	2	36.771416	36.485126	36.26095
21-10-17 08:00	2	36.99346	36.644985	36.161106
21-10-17 08:10	2	36.98445	36.720875	36.202408
21-10-17 08:20	2	36.693398	36.441833	36.24743
21-10-17 08:30	2	36.629074	36.422405	36.225105
21-10-17 08:40	2	36.619465	36.49894	36.177788
21-10-17 08:50	2	36.728863	36.311546	36.177975
21-10-17 09:00	2	36.672768	36.41801	36.252953
21-10-17 09:10	2	36.755928	36.541054	36.43183
21-10-17 09:20	2	36.94087	36.615776	36.59562
21-10-17 09:30	2	37.05053	36.82747	36.3238
21-10-17 09:40	2	36.958794	36.59144	36.49803
21-10-17 09:50	2	37.62798	36.418762	37.132984
21-10-17 10:00	2	37.890896	36.525818	37.384815
21-10-17 10:10	2	37.692844	37.049965	37.32566
21-10-17 10:20	2	37.52257	37.1724	37.24452
21-10-17 10:30	2	37.66443	37.2989	37.175663
21-10-17 10:40	2	37.434452	37.101276	37.0138
21-10-17 10:50	2	37.278534	37.143883	36.907433
21-10-17 11:00	2	37.09536	37.19706	36.84731
21-10-17 11:10	2	37.079926	37.28483	36.659527
21-10-17 11:20	2	37.16929	37.26522	36.581642
21-10-17 11:30	2	37.091236	37.019188	36.659603
21-10-17 11:40	2	36.942192	36.90281	36.42187
21-10-17 11:50	2	36.73222	36.682354	36.412235
21-10-17 12:00	2	36.867195	36.51656	36.400978
21-10-17 12:10	2	36.859795	36.43182	36.55423
21-10-17 12:20	2	36.90559	36.41114	36.54188
21-10-17 12:30	2	36.841198	36.576633	36.320343
21-10-17 12:40	2	36.795387	36.546535	36.463875
21-10-17 12:50	2	36.91232	36.761234	36.632576
21-10-17 13:00	2	36.912346	36.9466	36.630142
21-10-17 13:10	2	36.831467	36.720127	36.322697
21-10-17 13:20	2	37.236046	36.78491	36.131317
21-10-17 13:30	2	37.414066	36.843704	36.31614
21-10-17 13:40	2	37.579857	36.583046	36.42047
21-10-17 13:50	2	37.559273	36.32072	36.557022
21-10-17 14:00	2	37.365303	36.410675	36.551105
21-10-17 14:10	2	37.170277	36.547585	36.641582
21-10-17 14:20	2	37.19123	36.472874	37.04554
21-10-17 14:30	2	37.263897	36.628685	36.827965
21-10-17 14:40	2	37.194897	36.521523	37.020485
21-10-17 14:50	2	37.14039	36.626644	36.44516
21-10-17 15:00	2	36.887535	36.699146	36.270985
21-10-17 15:10	2	37.07618	36.836266	36.18171
21-10-17 15:20	2	37.025635	36.87716	36.605896
21-10-17 15:30	2	36.958122	36.841366	36.845192
21-10-17 15:40	2	36.66107	36.734425	36.637676
21-10-17 15:50	2	36.85842	36.67301	36.57984
21-10-17 16:00	2	36.508987	37.1169	36.251915
21-10-17 16:10	2	36.730156	37.305614	36.117783
21-10-17 16:20	2	36.868824	37.140236	36.2145
21-10-17 16:30	2	37.04209	37.31902	36.24607
21-10-17 16:40	2	37.098854	37.140247	36.253944
21-10-17 16:50	2	37.22842	36.959713	36.412434
21-10-17 17:00	2	37.16297	37.123657	36.42456
21-10-17 17:10	2	37.04831	36.67797	36.400814
21-10-17 17:20	2	37.035618	36.89036	36.414227
21-10-17 17:30	2	36.986305	36.968266	36.666054
21-10-17 17:40	2	36.730675	37.049503	36.503334
21-10-17 17:50	2	36.83591	36.828896	36.38271
21-10-17 18:00	2	37.066856	37.037315	36.59558
21-10-17 18:10	2	37.01603	37.06408	36.42797
21-10-17 18:20	2	36.934475	36.654934	36.53024
21-10-17 18:30	2	37.083897	37.21207	36.631454
21-10-17 18:40	2	37.250496	37.4833	36.772797
21-10-17 18:50	2	37.298878	37.35166	36.829468
21-10-17 19:00	2	37.0765	37.277214	36.55702
21-10-17 19:10	2	36.980495	37.308464	36.46534
21-10-17 19:20	2	37.410404	37.33435	36.501087
21-10-17 19:30	2	37.719	37.31169	36.552208
21-10-17 19:40	2	37.652245	37.472267	36.399178
21-10-17 19:50	2	37.493267	37.24459	36.16211
21-10-17 20:00	2	37.269665	37.1608	36.373512
21-10-17 20:10	2	37.20078	36.93729	36.47068
21-10-17 20:20	2	37.147106	37.00314	36.85711
21-10-17 20:30	2	37.068474	37.12163	36.934013
21-10-17 20:40	2	36.805107	37.249435	36.561546
21-10-17 20:50	2	37.12147	37.312115	36.608803
21-10-17 21:00	2	37.623528	37.28795	36.584682
21-10-17 21:10	2	37.47589	37.14388	36.58857
21-10-17 21:20	2	37.48999	37.021862	36.620476
21-10-17 21:30	2	37.33726	37.326523	36.35334
21-10-17 21:40	2	37.172817	37.50067	36.853634
21-10-17 21:50	2	37.18881	37.445087	37.092224
21-10-17 22:00	2	37.22917	37.477524	36.92597
21-10-17 22:10	2	37.48157	37.53112	37.245125
21-10-17 22:20	2	37.46104	37.806007	37.106304
21-10-17 22:30	2	37.414635	37.82769	36.93503
21-10-17 22:40	2	37.418007	37.8109	36.828712
21-10-17 22:50	2	37.452675	37.58034	36.921406
21-10-17 23:00	2	37.414375	37.682594	37.30137
21-10-17 23:10	2	37.56813	37.54491	37.386467
21-10-17 23:20	2	37.42202	37.42262	37.13965
21-10-17 23:30	2	37.337395	37.35966	37.242123
21-10-17 23:40	2	37.42632	37.428017	37.110405
21-10-17 23:50	2	37.428078	37.411278	37.283424
21-10-18 00:00	2	37.400986	37.526817	37.242653
21-10-18 00:10	2	37.468426	37.55384	37.2402
21-10-18 00:20	2	37.246815	37.53415	37.33178
21-10-18 00:30	2	37.11424	37.504074	37.334736
21-10-18 00:40	2	37.14048	37.47908	37.37481
21-10-18 00:50	2	37.24287	37.425697	37.26365
21-10-18 01:00	2	37.350945	37.75387	37.298386
21-10-18 01:10	2	37.503838	39.68632	37.249992
21-10-18 01:20	2	37.654602	37.345135	37.46361
21-10-18 01:30	2	37.77834	36.95884	37.580254
21-10-18 01:40	2	37.854797	37.04869	37.821274
21-10-18 01:50	2	37.724808	37.48843	37.79125
21-10-18 02:00	2	37.67015	37.518425	37.7176
21-10-18 02:10	2	38.10708	37.525383	37.72706
21-10-18 02:20	2	38.547283	37.55196	37.96114
21-10-18 02:30	2	38.525345	37.61991	38.036114
21-10-18 02:40	2	38.564716	37.64709	38.03766
21-10-18 02:50	2	38.499023	37.543243	37.941944
21-10-18 03:00	2	38.759224	37.346	38.082466
21-10-18 03:10	2	38.693756	37.469673	37.75106
21-10-18 03:20	2	38.790672	37.189133	37.795967
21-10-18 03:30	2	38.604332	37.11243	37.6722
21-10-18 03:40	2	38.598637	36.764008	37.964012
21-10-18 03:50	2	38.356014	37.292213	37.9965
21-10-18 04:00	2	38.206757	37.37425	37.849392
21-10-18 04:10	2	38.012875	37.200188	37.437454
21-10-18 04:20	2	38.057243	37.149326	37.51536
21-10-18 04:30	2	38.177757	37.325638	37.547085
21-10-18 04:40	2	38.010933	37.572582	37.20137
21-10-18 04:50	2	37.833775	37.453163	37.198635
21-10-18 05:00	2	37.359627	36.96782	37.079346
21-10-18 05:10	2	37.813164	37.073914	36.596024
21-10-18 05:20	2	37.797947	37.423824	36.224945
21-10-18 05:30	2	37.672462	37.473854	36.365067
21-10-18 05:40	2	37.473312	37.446297	36.44249
21-10-18 05:50	2	37.419487	37.13909	38.388805
21-10-18 06:00	2	37.53666	37.035645	37.264076
21-10-18 06:10	2	38.12626	36.90691	37.390358
21-10-18 06:20	2	38.208603	36.64989	37.19339
21-10-18 06:30	2	38.16396	37.00345	37.049408
21-10-18 06:40	2	37.704636	37.121002	36.98344
21-10-18 06:50	2	37.409172	36.95202	36.5328
21-10-18 07:00	3	37.192013	36.9091	36.497673
21-10-18 07:10	3	37.26188	36.6535	36.581135
21-10-18 07:20	3	37.191353	36.913334	36.71706
21-10-18 07:30	3	36.95991	36.621696	36.582264
21-10-18 07:40	3	36.93268	36.510963	36.3623
21-10-18 07:50	3	37.028755	36.609966	36.347794
21-10-18 08:00	3	37.114273	36.69811	36.103786
21-10-18 08:10	3	36.67133	36.70688	36.207447
21-10-18 08:20	3	36.520145	36.84057	36.42678
21-10-18 08:30	3	36.63595	36.695824	36.420578
21-10-18 08:40	3	36.80678	36.527607	36.581837
21-10-18 08:50	3	36.744694	36.557705	36.445786
21-10-18 09:00	3	36.730423	36.501472	36.336082
21-10-18 09:10	3	36.901924	36.43296	36.3926
21-10-18 09:20	3	36.93995	36.135918	36.34232
21-10-18 09:30	3	36.839264	36.26126	36.44881
21-10-18 09:40	3	36.67089	36.328465	36.395744
21-10-18 09:50	3	36.696682	36.405586	36.339287
21-10-18 10:00	3	37.14518	36.500378	36.42179
21-10-18 10:10	3	37.57711	36.346275	36.425064
21-10-18 10:20	3	37.650463	36.359848	36.356564
21-10-18 10:30	3	37.63189	36.802475	36.82572
21-10-18 10:40	3	37.473846	37.076077	36.993446
21-10-18 10:50	3	37.366863	37.27234	36.899902
21-10-18 11:00	3	37.22268	37.15432	36.965317
21-10-18 11:10	3	37.138416	36.861458	36.742508
21-10-18 11:20	3	37.052483	37.060944	36.846535
21-10-18 11:30	3	37.046574	36.75204	36.593914
21-10-18 11:40	3	36.99302	36.618225	36.003975
21-10-18 11:50	3	36.90289	36.934	35.61144
21-10-18 12:00	3	36.870857	36.99496	35.731396
21-10-18 12:10	3	36.997314	36.937458	36.31713
21-10-18 12:20	3	36.951004	36.997734	36.231483
21-10-18 12:30	3	36.998272	36.959076	36.598034
21-10-18 12:40	3	36.906433	36.911217	36.50877
21-10-18 12:50	3	36.837646	36.91729	36.615475
21-10-18 13:00	3	36.745014	37.132683	36.608204
21-10-18 13:10	3	36.90218	36.939705	36.54543
21-10-18 13:20	3	37.114437	37.129063	36.349983
21-10-18 13:30	3	37.19014	37.212967	36.255337
21-10-18 13:40	3	37.146828	36.949417	36.06698
21-10-18 13:50	3	36.899353	36.680122	36.313904
21-10-18 14:00	3	36.92719	36.69747	36.240265
21-10-18 14:10	3	36.888	36.655205	36.34364
21-10-18 14:20	3	36.935825	36.50198	36.45362
21-10-18 14:30	3	37.000572	36.857265	36.37839
21-10-18 14:40	3	36.857643	36.831196	36.567223
21-10-18 14:50	3	36.76052	36.474506	36.32522
21-10-18 15:00	3	37.308125	36.727154	36.536858
21-10-18 15:10	3	37.472073	37.029366	36.539158
21-10-18 15:20	3	37.34508	37.069473	36.19484
21-10-18 15:30	3	37.276337	37.011288	36.138397
21-10-18 15:40	3	37.193607	37.09188	36.295937
21-10-18 15:50	3	37.1	36.63649	36.437244
21-10-18 16:00	3	37.03045	36.554886	36.105534
21-10-18 16:10	3	37.211864	36.73354	35.959614
21-10-18 16:20	3	36.82458	36.743614	36.512
21-10-18 16:30	3	36.865913	36.40787	36.4231
21-10-18 16:40	3	36.952515	36.746025	36.482365
21-10-18 16:50	3	36.82789	36.928947	36.53031
21-10-18 17:00	3	36.99091	36.655296	36.51558
21-10-18 17:10	3	37.050697	36.70426	36.465336
21-10-18 17:20	3	36.69289	36.72619	36.532314
21-10-18 17:30	3	36.650177	37.077324	36.5099
21-10-18 17:40	3	36.64655	36.99379	36.272514
21-10-18 17:50	3	36.70108	37.1963	36.173893
21-10-18 18:00	3	36.710434	37.183983	36.114887
21-10-18 18:10	3	36.869164	37.109562	36.39968
21-10-18 18:20	3	36.71355	36.93205	36.325157
21-10-18 18:30	3	36.436	36.64717	36.46981
21-10-18 18:40	3	36.53518	37.24193	36.186413
21-10-18 18:50	3	36.927208	37.374493	36.15279
21-10-18 19:00	3	37.184727	37.07375	36.26463
21-10-18 19:10	3	37.264538	36.88953	36.206673
21-10-18 19:20	3	37.225006	36.700016	36.041473
21-10-18 19:30	3	37.263344	36.949593	36.0215
21-10-18 19:40	3	37.109577	36.9603	35.98985
21-10-18 19:50	3	37.094273	37.049248	36.08311
21-10-18 20:00	3	36.965332	37.343517	35.918564
21-10-18 20:10	3	37.05668	37.215153	36.283356
21-10-18 20:20	3	37.15272	37.111965	36.451984
21-10-18 20:30	3	37.299545	36.953365	36.67103
21-10-18 20:40	3	37.288967	37.12256	36.575523
21-10-18 20:50	3	37.384304	37.35328	36.186817
21-10-18 21:00	3	37.55801	37.46564	36.25143
21-10-18 21:10	3	37.846107	37.620964	36.61846
21-10-18 21:20	3	37.557747	37.499912	36.59798
21-10-18 21:30	3	37.537376	37.158676	36.710415
21-10-18 21:40	3	37.365612	37.221188	36.566483
21-10-18 21:50	3	37.04795	37.50025	36.7741
21-10-18 22:00	3	37.0065	37.468803	36.77253
21-10-18 22:10	3	37.026268	37.459396	36.472744
21-10-18 22:20	3	37.11795	37.447884	36.334663
21-10-18 22:30	3	37.135902	37.608845	36.37573
21-10-18 22:40	3	37.47091	37.326565	36.84353
21-10-18 22:50	3	37.7626	37.38934	37.238842
21-10-18 23:00	3	37.5326	37.176857	37.464577
21-10-18 23:10	3	37.214283	37.286133	37.353947
21-10-18 23:20	3	37.236443	37.176136	37.37021
21-10-18 23:30	3	37.472607	37.329967	37.59318
21-10-18 23:40	3	37.50741	37.7118	37.40159
21-10-18 23:50	3	37.358078	37.50358	37.42301
21-10-19 00:00	3	37.453117	37.501602	37.34428
21-10-19 00:10	3	37.503918	37.30038	37.17206
21-10-19 00:20	3	37.473995	37.411507	37.06464
21-10-19 00:30	3	37.433956	37.416134	37.274765
21-10-19 00:40	3	37.511475	37.410084	37.221355
21-10-19 00:50	3	37.649773	37.50241	37.423706
21-10-19 01:00	3	37.66453	37.29442	37.196297
21-10-19 01:10	3	37.81639	37.44319	37.248737
21-10-19 01:20	3	37.689243	37.600475	37.13225
21-10-19 01:30	3	37.766647	37.55271	37.11451
21-10-19 01:40	3	37.631737	37.500076	36.997612
21-10-19 01:50	3	37.65101	37.43804	36.837284
21-10-19 02:00	3	37.887318	37.406464	36.474236
21-10-19 02:10	3	38.41485	37.694225	36.404427
21-10-19 02:20	3	38.608406	37.908672	36.813503
21-10-19 02:30	3	38.625824	38.04235	36.7512
21-10-19 02:40	3	38.67124	37.7901	36.69112
21-10-19 02:50	3	38.605003	37.358696	36.633198
21-10-19 03:00	3	38.796665	37.089024	36.931946
21-10-19 03:10	3	38.737812	37.119576	37.248608
21-10-19 03:20	3	38.880074	37.339058	37.75427
21-10-19 03:30	3	38.832817	37.48053	37.94018
21-10-19 03:40	3	38.586815	37.501972	37.62391
21-10-19 03:50	3	38.605278	37.29725	37.658524
21-10-19 04:00	3	38.30851	37.386486	37.739956
21-10-19 04:10	3	38.195065	37.392475	37.688755
21-10-19 04:20	3	38.24702	37.0603	37.946808
21-10-19 04:30	3	38.109356	36.6905	37.808857
21-10-19 04:40	3	37.98218	37.404697	37.796047
21-10-19 04:50	3	38.048534	37.450054	37.826546
21-10-19 05:00	3	37.766106	37.66341	37.57612
21-10-19 05:10	3	37.686874	37.625942	37.71529
21-10-19 05:20	3	37.992485	37.607025	37.60096
21-10-19 05:30	3	37.958736	37.544647	37.398304
21-10-19 05:40	3	37.655926	37.588024	37.479877
21-10-19 05:50	3	37.489857	37.50024	37.508842
21-10-19 06:00	3	37.502254	37.5867	37.468185
21-10-19 06:10	3	37.65339	37.504658	37.32185
21-10-19 06:20	3	38.051003	37.21427	37.231518
21-10-19 06:30	3	37.918633	37.126163	37.07996
21-10-19 06:40	3	37.550507	36.763233	36.476364
21-10-19 06:50	3	37.348305	36.700096	36.73304
21-10-19 07:00	4	37.1773	36.49122	36.583336
21-10-19 07:10	4	37.09999	36.454483	36.660145
21-10-19 07:20	4	37.12288	36.430935	36.437847
21-10-19 07:30	4	37.066364	36.576733	36.43062
21-10-19 07:40	4	37.0622	36.672737	36.218925
21-10-19 07:50	4	37.191467	36.587402	36.308155
21-10-19 08:00	4	37.178947	36.6233	36.225254
21-10-19 08:10	4	37.091934	36.688763	36.3909
21-10-19 08:20	4	37.215107	36.579494	36.331596
21-10-19 08:30	4	37.251522	36.54185	36.36324
21-10-19 08:40	4	37.169548	36.422413	36.093132
21-10-19 08:50	4	37.005695	36.388878	36.26939
21-10-19 09:00	4	36.730293	36.4989	36.142166
21-10-19 09:10	4	36.86879	36.365883	36.13493
21-10-19 09:20	4	37.523354	36.47894	36.8899
21-10-19 09:30	4	38.13198	36.83352	37.496986
21-10-19 09:40	4	38.308	37.32921	37.420677
21-10-19 09:50	4	38.32404	37.413593	37.1643
21-10-19 10:00	4	38.15773	37.489067	37.250008
21-10-19 10:10	4	37.985634	37.442005	37.15497
21-10-19 10:20	4	37.519512	37.20394	37.155403
21-10-19 10:30	4	37.4075	36.868084	36.941307
21-10-19 10:40	4	37.239265	36.882607	36.631004
21-10-19 10:50	4	37.205505	36.848927	36.625374
21-10-19 11:00	4	37.179924	37.071217	37.033367
21-10-19 11:10	4	37.197063	37.029366	36.93595
21-10-19 11:20	4	37.102325	36.964935	36.6162
21-10-19 11:30	4	37.012535	36.801777	36.240215
21-10-19 11:40	4	37.01409	36.78632	36.235954
21-10-19 11:50	4	37.016033	36.85489	36.322247
21-10-19 12:00	4	37.065166	36.62123	36.503708
21-10-19 12:10	4	37.114967	36.609325	36.67157
21-10-19 12:20	4	37.00362	36.404175	36.559425
21-10-19 12:30	4	37.09909	36.28702	36.203148
21-10-19 12:40	4	37.07331	36.319466	36.117558
21-10-19 12:50	4	36.983776	36.356327	36.36326
21-10-19 13:00	4	37.052803	36.461	36.482677
21-10-19 13:10	4	37.05574	36.688263	36.46644
21-10-19 13:20	4	37.184017	36.66056	36.35316
21-10-19 13:30	4	37.14666	36.67897	36.376953
21-10-19 13:40	4	37.056873	36.72176	36.422543
21-10-19 13:50	4	37.021282	36.79892	36.40872
21-10-19 14:00	4	37.01955	36.845898	36.38169
21-10-19 14:10	4	37.12827	36.738075	36.674072
21-10-19 14:20	4	37.00141	36.716785	36.603962
21-10-19 14:30	4	36.879986	36.558647	36.437374
21-10-19 14:40	4	37.167015	36.29338	36.200146
21-10-19 14:50	4	37.416847	36.392612	36.429585
21-10-19 15:00	4	37.410362	36.15112	36.42351
21-10-19 15:10	4	37.099304	36.33678	36.235653
21-10-19 15:20	4	37.19321	36.390175	35.73468
21-10-19 15:30	4	36.950233	36.428673	35.80089
21-10-19 15:40	4	36.536774	36.36889	36.234028
21-10-19 15:50	4	36.585777	36.514366	36.198284
21-10-19 16:00	4	36.71723	36.79024	36.252953
21-10-19 16:10	4	36.928127	37.0325	36.407383
21-10-19 16:20	4	36.92572	36.908585	36.25959
21-10-19 16:30	4	36.913387	36.898514	36.316776
21-10-19 16:40	4	37.0	37.0	36.538136
21-10-19 16:50	4	36.978405	37.01098	36.55613
21-10-19 17:00	4	36.800922	37.061237	36.32144
21-10-19 17:10	4	36.73954	37.1346	36.274452
21-10-19 17:20	4	36.85857	36.778778	36.61539
21-10-19 17:30	4	36.77044	36.569122	36.418953
21-10-19 17:40	4	36.677525	36.412163	36.21856
21-10-19 17:50	4	36.74199	36.441273	36.55012
21-10-19 18:00	4	36.903492	36.742638	36.76266
21-10-19 18:10	4	36.90001	37.060276	36.591843
21-10-19 18:20	4	36.949787	36.894417	36.538643
21-10-19 18:30	4	36.992966	36.813225	36.33439
21-10-19 18:40	4	37.14332	36.48417	36.38738
21-10-19 18:50	4	37.01324	36.80988	36.47468
21-10-19 19:00	4	37.04382	36.843628	36.241688
21-10-19 19:10	4	37.071655	36.53429	36.406937
21-10-19 19:20	4	37.06132	36.738125	36.561356
21-10-19 19:30	4	37.093304	37.0605	36.589596
21-10-19 19:40	4	37.234016	37.24942	36.659863
21-10-19 19:50	4	37.230003	37.347313	36.67585
21-10-19 20:00	4	37.2673	37.19015	36.697758
21-10-19 20:10	4	37.22122	37.39846	36.786514
21-10-19 20:20	4	37.17687	37.341667	36.5214
21-10-19 20:30	4	37.29194	37.233192	36.61007
21-10-19 20:40	4	37.4916	37.260693	36.480946
21-10-19 20:50	4	37.495087	36.83967	36.629997
21-10-19 21:00	4	37.400394	37.026146	36.65195
21-10-19 21:10	4	37.247528	37.054176	36.688072
21-10-19 21:20	4	37.272675	37.0586	36.609856
21-10-19 21:30	4	37.10767	37.235977	36.371506
21-10-19 21:40	4	37.249527	37.213226	36.433155
21-10-19 21:50	4	37.410835	37.368782	36.571026
21-10-19 22:00	4	37.69934	37.24593	36.649193
21-10-19 22:10	4	37.70664	37.279987	36.85827
21-10-19 22:20	4	37.603333	37.402428	37.15989
21-10-19 22:30	4	37.46326	37.286312	37.025867
21-10-19 22:40	4	37.449837	37.32337	36.515034
21-10-19 22:50	4	37.513847	37.061817	36.444298
21-10-19 23:00	4	37.33334	37.067772	36.844532
21-10-19 23:10	4	37.15487	36.933353	36.896374
21-10-19 23:20	4	35.920578	37.02337	37.107372
21-10-19 23:30	4	37.149723	37.0364	37.23578
21-10-19 23:40	4	37.362926	37.404644	37.19792
21-10-19 23:50	4	37.490623	37.718666	37.31309
21-10-20 00:00	4	37.477806	37.74508	37.06675
21-10-20 00:10	4	37.440483	37.602463	37.27357
21-10-20 00:20	4	37.43014	37.506615	37.404663
21-10-20 00:30	4	37.378895	37.28767	37.32205
21-10-20 00:40	4	37.194397	37.5	37.37622
21-10-20 00:50	4	37.320984	37.484108	37.41086
21-10-20 01:00	4	37.479904	37.449757	37.51766
21-10-20 01:10	4	37.495502	37.48562	37.332405
21-10-20 01:20	4	37.59157	37.47525	37.47401
21-10-20 01:30	4	37.550148	37.402763	37.5111
21-10-20 01:40	4	37.356052	37.51679	37.45588
21-10-20 01:50	4	37.36352	37.60743	37.39106
21-10-20 02:00	4	37.621483	37.34985	37.010315
21-10-20 02:10	4	37.816353	36.81216	36.903328
21-10-20 02:20	4	38.00216	36.96488	36.934532
21-10-20 02:30	4	37.784008	37.36664	36.832523
21-10-20 02:40	4	37.63125	37.376396	36.75666
21-10-20 02:50	4	37.875645	37.466152	36.538204
21-10-20 03:00	4	38.25236	37.69315	36.752327
21-10-20 03:10	4	38.537937	37.850727	36.653576
21-10-20 03:20	4	38.386868	37.510307	37.001045
21-10-20 03:30	4	38.84107	37.253407	37.156944
21-10-20 03:40	4	39.12915	37.465927	37.2205
21-10-20 03:50	4	38.87724	37.544716	37.77407
21-10-20 04:00	4	38.70118	37.688812	37.981087
21-10-20 04:10	4	38.500854	37.759808	37.977013
21-10-20 04:20	4	38.467613	37.568344	37.960552
21-10-20 04:30	4	38.589176	37.5972	38.011887
21-10-20 04:40	4	38.490524	37.39338	37.968483
21-10-20 04:50	4	38.085503	37.24722	38.032257
21-10-20 05:00	4	37.94973	37.542538	38.03868
21-10-20 05:10	4	37.87499	37.842434	37.96945
21-10-20 05:20	4	37.786648	37.78518	38.000626
21-10-20 05:30	4	37.971333	37.457203	38.052788
21-10-20 05:40	4	38.44976	37.352375	38.08238
21-10-20 05:50	4	38.512943	36.995747	37.812313
21-10-20 06:00	4	38.474186	36.687355	37.716633
21-10-20 06:10	4	38.279232	36.637016	37.558548
21-10-20 06:20	4	38.271523	36.955223	37.46067
21-10-20 06:30	4	38.218056	37.04986	37.20977
21-10-20 06:40	4	37.88673	37.429745	37.13664
21-10-20 06:50	4	37.601215	37.169655	36.628723
21-10-20 07:00	5	37.440266	37.04358	36.57406
21-10-20 07:10	5	37.32759	36.78113	36.700542
21-10-20 07:20	5	37.29838	36.58767	36.748615
21-10-20 07:30	5	37.28141	36.573788	36.873367
21-10-20 07:40	5	37.269386	36.67713	36.529697
21-10-20 07:50	5	37.226868	36.159363	36.26845
21-10-20 08:00	5	37.26876	36.297993	36.01039
21-10-20 08:10	5	37.156944	36.399757	35.873257
21-10-20 08:20	5	37.10914	36.571716	36.38287
21-10-20 08:30	5	37.024155	36.689655	36.4806
21-10-20 08:40	5	36.923424	36.657463	36.156746
21-10-20 08:50	5	36.817085	36.4963	36.19296
21-10-20 09:00	5	36.893837	36.35343	36.370724
21-10-20 09:10	5	37.02392	36.393566	36.199394
21-10-20 09:20	5	36.921623	36.454025	36.167446
21-10-20 09:30	5	36.774246	36.443916	36.338417
21-10-20 09:40	5	36.886173	36.432945	36.334663
21-10-20 09:50	5	36.90136	36.50402	36.298397
21-10-20 10:00	5	36.87092	36.401165	36.665012
21-10-20 10:10	5	36.75074	36.205647	36.177822
21-10-20 10:20	5	36.669987	36.15028	36.087772
21-10-20 10:30	5	36.606865	36.326366	36.42116
21-10-20 10:40	5	36.797813	36.288048	36.937363
21-10-20 10:50	5	37.006523	36.0759	37.205666
21-10-20 11:00	5	37.506676	36.161987	37.053997
21-10-20 11:10	5	37.91993	36.66269	37.04913
21-10-20 11:20	5	37.796055	37.23544	37.049976
21-10-20 11:30	5	37.784363	37.0669	36.9711
21-10-20 11:40	5	37.778423	36.988304	36.73747
21-10-20 11:50	5	37.5852	37.094944	36.795845
21-10-20 12:00	5	37.34506	37.092064	36.899975
21-10-20 12:10	5	37.29204	37.08293	36.57758
21-10-20 12:20	5	37.213	37.008186	36.375862
21-10-20 12:30	5	37.181236	36.80121	36.29955
21-10-20 12:40	5	37.03546	36.570778	36.320904
21-10-20 12:50	5	37.10265	36.590088	36.2954
21-10-20 13:00	5	37.023396	36.594337	36.269077
21-10-20 13:10	5	36.94803	36.526257	36.269264
21-10-20 13:20	5	36.89042	36.44273	36.239815
21-10-20 13:30	5	36.996777	36.65534	36.392395
21-10-20 13:40	5	37.031006	36.650566	36.38279
21-10-20 13:50	5	36.900883	36.219376	36.854843
21-10-20 14:00	5	36.91819	36.45287	37.041004
21-10-20 14:10	5	36.908215	36.35147	36.906944
21-10-20 14:20	5	36.870094	35.61988	36.84716
21-10-20 14:30	5	36.81187	36.545876	36.848347
21-10-20 14:40	5	36.833817	36.406544	36.325066
21-10-20 14:50	5	37.14164	36.36436	36.563297
21-10-20 15:00	5	37.51569	36.564312	36.910744
21-10-20 15:10	5	37.494656	36.717964	36.99221
21-10-20 15:20	5	37.507008	36.387352	36.835804
21-10-20 15:30	5	37.396717	36.658073	36.579445
21-10-20 15:40	5	37.315018	36.703304	36.833797
21-10-20 15:50	5	37.23864	36.728573	36.651386
21-10-20 16:00	5	37.111225	36.647305	36.38813
21-10-20 16:10	5	37.159386	36.506344	36.47007
21-10-20 16:20	5	37.094196	36.48214	36.68767
21-10-20 16:30	5	36.993275	36.438618	36.858948
21-10-20 16:40	5	36.976463	36.57479	36.7591
21-10-20 16:50	5	36.72362	36.631294	36.51873
21-10-20 17:00	5	36.71218	36.816364	36.42273
21-10-20 17:10	5	36.79313	36.627663	36.28066
21-10-20 17:20	5	36.808563	36.588203	36.485046
21-10-20 17:30	5	37.17745	36.94643	36.431637
21-10-20 17:40	5	37.303795	37.14513	36.150867
21-10-20 17:50	5	37.230564	37.0521	36.30152
21-10-20 18:00	5	37.160942	36.712193	36.538105
21-10-20 18:10	5	37.06159	36.61513	36.261585
21-10-20 18:20	5	37.1919	35.799126	35.873833
21-10-20 18:30	5	37.10247	35.41839	35.929085
21-10-20 18:40	5	37.060173	35.514385	36.165833
21-10-20 18:50	5	37.133514	36.16093	36.191006
21-10-20 19:00	5	36.75998	36.868763	36.53222
21-10-20 19:10	5	37.02794	37.02942	36.358696
21-10-20 19:20	5	36.824177	37.329723	36.059177
21-10-20 19:30	5	36.757225	37.076263	36.45159
21-10-20 19:40	5	36.575874	37.055096	36.880596
21-10-20 19:50	5	36.50128	37.284657	36.780376
21-10-20 20:00	5	36.645634	37.2324	36.594826
21-10-20 20:10	5	36.907005	37.098133	36.461178
21-10-20 20:20	5	37.5147	37.13072	36.48231
21-10-20 20:30	5	37.708958	37.41064	36.520905
21-10-20 20:40	5	37.45747	36.747196	36.57578
21-10-20 20:50	5	37.401176	36.874683	36.726223
21-10-20 21:00	5	37.321526	36.454613	36.379417
21-10-20 21:10	5	37.36329	36.565052	36.866955
21-10-20 21:20	5	37.188805	36.75458	37.15548
21-10-20 21:30	5	37.292114	36.81424	36.436512
21-10-20 21:40	5	37.149445	37.28564	36.944954
21-10-20 21:50	5	37.144264	37.472466	36.997047
21-10-20 22:00	5	37.072376	37.522408	37.077354
21-10-20 22:10	5	37.40598	37.405045	36.991253
21-10-20 22:20	5	37.500607	37.44158	36.682045
21-10-20 22:30	5	37.58138	37.420174	36.82503
21-10-20 22:40	5	37.52825	37.277874	36.90144
21-10-20 22:50	5	37.487038	37.212257	37.180077
21-10-20 23:00	5	37.3233	37.32487	36.97473
21-10-20 23:10	5	37.26559	37.393208	36.802143
21-10-20 23:20	5	37.197044	37.397026	36.60575
21-10-20 23:30	5	37.2733	37.49016	36.786766
21-10-20 23:40	5	37.454117	37.27512	37.16987
21-10-20 23:50	5	37.484066	37.42111	37.362465
21-10-21 00:00	5	37.5444	37.04992	37.391285
21-10-21 00:10	5	37.5	36.76662	37.407864
21-10-21 00:20	5	37.461025	37.370018	37.3249
21-10-21 00:30	5	37.289646	37.64723	37.552948
21-10-21 00:40	5	37.440186	37.704643	37.436787
21-10-21 00:50	5	37.462486	37.505154	37.249653
21-10-21 01:00	5	37.37658	37.47268	37.174335
21-10-21 01:10	5	37.56465	37.320946	37.042107
21-10-21 01:20	5	37.53782	37.331055	37.29635
21-10-21 01:30	5	37.523018	37.400246	37.191093
21-10-21 01:40	5	37.67338	37.483406	37.143867
21-10-21 01:50	5	37.83412	37.30296	37.293407
21-10-21 02:00	5	37.722755	37.44086	36.90333
21-10-21 02:10	5	37.714554	37.46297	36.77288
21-10-21 02:20	5	37.689266	37.4423	36.633705
21-10-21 02:30	5	37.757957	37.324333	36.870647
21-10-21 02:40	5	37.92885	37.404655	37.09568
21-10-21 02:50	5	37.78228	37.351616	37.556385
21-10-21 03:00	5	38.00582	37.469627	37.73008
21-10-21 03:10	5	38.4046	37.26192	37.575417
21-10-21 03:20	5	38.847668	37.098873	37.94537
21-10-21 03:30	5	38.837177	37.279613	38.01203
21-10-21 03:40	5	38.851597	37.228123	37.951122
21-10-21 03:50	5	38.817802	37.340027	37.853897
21-10-21 04:00	5	38.93913	37.634834	37.952377
21-10-21 04:10	5	38.86642	37.72921	38.065853
21-10-21 04:20	5	38.8141	37.636055	38.01549
21-10-21 04:30	5	38.782127	37.780907	38.034916
21-10-21 04:40	5	38.564415	37.893856	38.09598
21-10-21 04:50	5	38.699028	37.60835	37.864548
21-10-21 05:00	5	38.66049	37.241398	37.943783
21-10-21 05:10	5	38.609932	36.97485	37.989014
21-10-21 05:20	5	38.529408	36.900352	37.926727
21-10-21 05:30	5	38.49602	37.09852	37.748398
21-10-21 05:40	5	38.596268	37.127472	37.61137
21-10-21 05:50	5	38.457207	37.48946	37.460743
21-10-21 06:00	5	38.16845	37.512253	37.473923
21-10-21 06:10	5	38.04798	37.490276	37.092754
21-10-21 06:20	5	37.777348	37.502205	36.87173
21-10-21 06:30	5	37.612354	37.289066	36.415165
21-10-21 06:40	5	37.40466	37.002552	36.265083
21-10-21 06:50	5	37.382908	37.173267	36.11011
21-10-21 07:00	6	37.3266	36.696342	36.330124
21-10-21 07:10	6	37.14216	36.76583	36.393227
21-10-21 07:20	6	37.101604	36.48785	36.2373
21-10-21 07:30	6	36.98401	36.565166	36.471924
21-10-21 07:40	6	37.25918	36.78085	36.426918
21-10-21 07:50	6	37.207737	36.79202	36.516094
21-10-21 08:00	6	37.376976	36.58593	36.637547
21-10-21 08:10	6	37.216614	36.548626	36.589314
21-10-21 08:20	6	37.093758	36.46266	36.11901
21-10-21 08:30	6	37.134323	36.277752	36.260174
21-10-21 08:40	6	37.06028	36.13781	36.33564
21-10-21 08:50	6	37.113243	36.116405	36.192013
21-10-21 09:00	6	37.13627	36.27729	36.296696
21-10-21 09:10	6	37.01861	36.151035	36.344475
21-10-21 09:20	6	36.877148	36.32072	36.622726
21-10-21 09:30	6	36.917946	36.435764	37.63378
21-10-21 09:40	6	36.87298	36.485607	36.487186
21-10-21 09:50	6	36.899162	36.462395	36.54921
21-10-21 10:00	6	37.214203	36.39155	36.324448
21-10-21 10:10	6	37.699738	36.296272	36.14576
21-10-21 10:20	6	37.902992	35.984016	36.738716
21-10-21 10:30	6	38.116226	36.243504	37.404274
21-10-21 10:40	6	37.960598	36.650696	37.59178
21-10-21 10:50	6	37.640564	37.016224	37.541283
21-10-21 11:00	6	37.38654	37.220665	37.097137
21-10-21 11:10	6	37.196526	37.310665	36.960182
21-10-21 11:20	6	not_recorded	not_recorded	not_recorded
21-10-21 11:30	6	not_recorded	not_recorded	not_recorded
21-10-21 11:40	6	not_recorded	not_recorded	not_recorded
21-10-21 11:50	6	not_recorded	not_recorded	not_recorded
21-10-21 12:00	6	not_recorded	not_recorded	not_recorded
21-10-21 12:10	6	not_recorded	not_recorded	not_recorded
21-10-21 12:20	6	not_recorded	not_recorded	not_recorded
21-10-21 12:30	6	not_recorded	not_recorded	not_recorded
21-10-21 12:40	6	not_recorded	not_recorded	not_recorded
21-10-21 12:50	6	not_recorded	not_recorded	not_recorded
21-10-21 13:00	6	not_recorded	not_recorded	not_recorded
21-10-21 13:10	6	not_recorded	not_recorded	not_recorded
21-10-21 13:20	6	not_recorded	not_recorded	not_recorded
21-10-21 13:30	6	not_recorded	not_recorded	not_recorded
21-10-21 13:40	6	not_recorded	not_recorded	not_recorded
21-10-21 13:50	6	not_recorded	not_recorded	not_recorded
21-10-21 14:00	6	not_recorded	not_recorded	not_recorded
21-10-21 14:10	6	not_recorded	not_recorded	not_recorded
21-10-21 14:20	6	not_recorded	not_recorded	not_recorded
21-10-21 14:30	6	not_recorded	not_recorded	not_recorded
21-10-21 14:40	6	not_recorded	not_recorded	not_recorded
21-10-21 14:50	6	not_recorded	not_recorded	not_recorded
21-10-21 15:00	6	not_recorded	not_recorded	not_recorded
21-10-21 15:10	6	not_recorded	not_recorded	not_recorded
21-10-21 15:20	6	not_recorded	not_recorded	not_recorded
21-10-21 15:30	6	not_recorded	not_recorded	not_recorded
21-10-21 15:40	6	not_recorded	not_recorded	not_recorded
21-10-21 15:50	6	not_recorded	not_recorded	not_recorded
21-10-21 16:00	6	not_recorded	not_recorded	not_recorded
21-10-21 16:10	6	not_recorded	not_recorded	not_recorded
21-10-21 16:20	6	not_recorded	not_recorded	not_recorded
21-10-21 16:30	6	not_recorded	not_recorded	not_recorded
21-10-21 16:40	6	not_recorded	not_recorded	not_recorded
21-10-21 16:50	6	not_recorded	not_recorded	not_recorded
21-10-21 17:00	6	not_recorded	not_recorded	not_recorded
21-10-21 17:10	6	not_recorded	not_recorded	not_recorded
21-10-21 17:20	6	not_recorded	not_recorded	not_recorded
21-10-21 17:30	6	not_recorded	not_recorded	not_recorded
21-10-21 17:40	6	not_recorded	not_recorded	not_recorded
21-10-21 17:50	6	not_recorded	not_recorded	not_recorded
21-10-21 18:00	6	not_recorded	not_recorded	not_recorded
21-10-21 18:10	6	not_recorded	not_recorded	not_recorded
21-10-21 18:20	6	not_recorded	not_recorded	not_recorded
21-10-21 18:30	6	not_recorded	not_recorded	not_recorded
21-10-21 18:40	6	not_recorded	not_recorded	not_recorded
21-10-21 18:50	6	not_recorded	not_recorded	not_recorded
21-10-21 19:00	6	not_recorded	not_recorded	not_recorded
21-10-21 19:10	6	not_recorded	not_recorded	not_recorded
21-10-21 19:20	6	not_recorded	not_recorded	not_recorded
21-10-21 19:30	6	not_recorded	not_recorded	not_recorded
21-10-21 19:40	6	not_recorded	not_recorded	not_recorded
21-10-21 19:50	6	not_recorded	not_recorded	not_recorded
21-10-21 20:00	6	not_recorded	not_recorded	not_recorded
21-10-21 20:10	6	not_recorded	not_recorded	not_recorded
21-10-21 20:20	6	not_recorded	not_recorded	not_recorded
21-10-21 20:30	6	not_recorded	not_recorded	not_recorded
21-10-21 20:40	6	not_recorded	not_recorded	not_recorded
21-10-21 20:50	6	not_recorded	not_recorded	not_recorded
21-10-21 21:00	6	not_recorded	not_recorded	not_recorded
21-10-21 21:10	6	not_recorded	not_recorded	not_recorded
21-10-21 21:20	6	not_recorded	not_recorded	not_recorded
21-10-21 21:30	6	not_recorded	not_recorded	not_recorded
21-10-21 21:40	6	not_recorded	not_recorded	not_recorded
21-10-21 21:50	6	not_recorded	not_recorded	not_recorded
21-10-21 22:00	6	not_recorded	not_recorded	not_recorded
21-10-21 22:10	6	not_recorded	not_recorded	not_recorded
21-10-21 22:20	6	not_recorded	not_recorded	not_recorded
21-10-21 22:30	6	not_recorded	not_recorded	not_recorded
21-10-21 22:40	6	not_recorded	not_recorded	not_recorded
21-10-21 22:50	6	not_recorded	not_recorded	not_recorded
21-10-21 23:00	6	not_recorded	not_recorded	not_recorded
21-10-21 23:10	6	not_recorded	not_recorded	not_recorded
21-10-21 23:20	6	not_recorded	not_recorded	not_recorded
21-10-21 23:30	6	not_recorded	not_recorded	not_recorded
21-10-21 23:40	6	not_recorded	not_recorded	not_recorded
21-10-21 23:50	6	not_recorded	not_recorded	not_recorded
21-10-22 00:00	6	not_recorded	not_recorded	not_recorded
21-10-22 00:10	6	not_recorded	not_recorded	not_recorded
21-10-22 00:20	6	not_recorded	not_recorded	not_recorded
21-10-22 00:30	6	not_recorded	not_recorded	not_recorded
21-10-22 00:40	6	not_recorded	not_recorded	not_recorded
21-10-22 00:50	6	not_recorded	not_recorded	not_recorded
21-10-22 01:00	6	not_recorded	not_recorded	not_recorded
21-10-22 01:10	6	not_recorded	not_recorded	not_recorded
21-10-22 01:20	6	not_recorded	not_recorded	not_recorded
21-10-22 01:30	6	not_recorded	not_recorded	not_recorded
21-10-22 01:40	6	not_recorded	not_recorded	not_recorded
21-10-22 01:50	6	not_recorded	not_recorded	not_recorded
21-10-22 02:00	6	not_recorded	not_recorded	not_recorded
21-10-22 02:10	6	not_recorded	not_recorded	not_recorded
21-10-22 02:20	6	not_recorded	not_recorded	not_recorded
21-10-22 02:30	6	not_recorded	not_recorded	not_recorded
21-10-22 02:40	6	not_recorded	not_recorded	not_recorded
21-10-22 02:50	6	not_recorded	not_recorded	not_recorded
21-10-22 03:00	6	not_recorded	not_recorded	not_recorded
21-10-22 03:10	6	not_recorded	not_recorded	not_recorded
21-10-22 03:20	6	not_recorded	not_recorded	not_recorded
21-10-22 03:30	6	not_recorded	not_recorded	not_recorded
21-10-22 03:40	6	not_recorded	not_recorded	not_recorded
21-10-22 03:50	6	not_recorded	not_recorded	not_recorded
21-10-22 04:00	6	not_recorded	not_recorded	not_recorded
21-10-22 04:10	6	not_recorded	not_recorded	not_recorded
21-10-22 04:20	6	not_recorded	not_recorded	not_recorded
21-10-22 04:30	6	not_recorded	not_recorded	not_recorded
21-10-22 04:40	6	not_recorded	not_recorded	not_recorded
21-10-22 04:50	6	not_recorded	not_recorded	not_recorded
21-10-22 05:00	6	not_recorded	not_recorded	not_recorded
21-10-22 05:10	6	not_recorded	not_recorded	not_recorded
21-10-22 05:20	6	not_recorded	not_recorded	not_recorded
21-10-22 05:30	6	not_recorded	not_recorded	not_recorded
21-10-22 05:40	6	not_recorded	not_recorded	not_recorded
21-10-22 05:50	6	not_recorded	not_recorded	not_recorded
21-10-22 06:00	6	not_recorded	not_recorded	not_recorded
21-10-22 06:10	6	not_recorded	not_recorded	not_recorded
21-10-22 06:20	6	not_recorded	not_recorded	not_recorded
21-10-22 06:30	6	not_recorded	not_recorded	not_recorded
21-10-22 06:40	6	not_recorded	not_recorded	not_recorded
21-10-22 06:50	6	not_recorded	not_recorded	not_recorded
