# Supplementary material for: Rodent home cage monitoring for preclinical safety pharmacology assessment: results of a multi-company validation evaluating nonclinical and clinical data from three compounds
Source: Front Toxicol. 2025 Nov 5;7:1655330. doi: 10.3389/ftox.2025.1655330 (PMC12626872; doi:10.3389/ftox.2025.1655330)
Supplement: Supplementary file 1 [file DataSheet1.zip › AZ/AZ_Temperature_085_Cage-1.csv]

timestamp	day_index	985141003627890	985141003627891	985141003627892
21-10-01 07:00	-4	not_recorded	not_recorded	not_recorded
21-10-01 07:10	-4	not_recorded	not_recorded	not_recorded
21-10-01 07:20	-4	not_recorded	not_recorded	not_recorded
21-10-01 07:30	-4	not_recorded	not_recorded	not_recorded
21-10-01 07:40	-4	not_recorded	not_recorded	not_recorded
21-10-01 07:50	-4	not_recorded	not_recorded	not_recorded
21-10-01 08:00	-4	not_recorded	not_recorded	not_recorded
21-10-01 08:10	-4	not_recorded	not_recorded	not_recorded
21-10-01 08:20	-4	not_recorded	not_recorded	not_recorded
21-10-01 08:30	-4	not_recorded	not_recorded	not_recorded
21-10-01 08:40	-4	not_recorded	not_recorded	not_recorded
21-10-01 08:50	-4	not_recorded	not_recorded	not_recorded
21-10-01 09:00	-4	not_recorded	not_recorded	not_recorded
21-10-01 09:10	-4	not_recorded	not_recorded	not_recorded
21-10-01 09:20	-4	not_recorded	not_recorded	not_recorded
21-10-01 09:30	-4	not_recorded	not_recorded	not_recorded
21-10-01 09:40	-4	not_recorded	not_recorded	not_recorded
21-10-01 09:50	-4	not_recorded	not_recorded	not_recorded
21-10-01 10:00	-4	36.717503	36.979847	36.978218
21-10-01 10:10	-4	37.441284	37.007362	37.374393
21-10-01 10:20	-4	37.306442	37.168724	37.26043
21-10-01 10:30	-4	37.269104	36.945038	37.3518
21-10-01 10:40	-4	36.919594	37.0356	37.116867
21-10-01 10:50	-4	37.13658	36.821037	37.15375
21-10-01 11:00	-4	36.99421	36.779724	37.25126
21-10-01 11:10	-4	37.095478	37.00724	37.197803
21-10-01 11:20	-4	37.06545	36.7099	37.033936
21-10-01 11:30	-4	37.020645	37.161232	36.89034
21-10-01 11:40	-4	36.921116	37.03815	36.597538
21-10-01 11:50	-4	37.03597	36.99096	36.954247
21-10-01 12:00	-4	36.76832	36.939682	37.100796
21-10-01 12:10	-4	36.592213	36.91247	36.9087
21-10-01 12:20	-4	36.762993	36.948814	36.84797
21-10-01 12:30	-4	36.861065	37.097492	37.023514
21-10-01 12:40	-4	36.854794	37.163216	37.137234
21-10-01 12:50	-4	37.112846	37.20029	37.167
21-10-01 13:00	-4	37.20297	36.995552	37.21121
21-10-01 13:10	-4	37.188816	36.72891	37.243164
21-10-01 13:20	-4	36.756176	36.600098	37.184185
21-10-01 13:30	-4	37.048683	36.830376	36.88752
21-10-01 13:40	-4	37.099045	36.964912	36.99727
21-10-01 13:50	-4	36.648136	36.823006	37.086643
21-10-01 14:00	-4	36.72404	36.948265	36.92315
21-10-01 14:10	-4	36.806847	36.792095	37.00605
21-10-01 14:20	-4	36.890625	37.051247	37.194008
21-10-01 14:30	-4	36.992302	36.692364	36.797188
21-10-01 14:40	-4	36.83242	36.773006	36.687855
21-10-01 14:50	-4	37.05573	37.032326	36.93503
21-10-01 15:00	-4	37.096027	37.258232	37.152626
21-10-01 15:10	-4	37.043	37.24878	37.448315
21-10-01 15:20	-4	36.75132	37.162918	37.559326
21-10-01 15:30	-4	36.975693	37.110237	37.374596
21-10-01 15:40	-4	36.92874	37.246315	37.302498
21-10-01 15:50	-4	37.04492	36.911274	37.265694
21-10-01 16:00	-4	36.757137	36.958347	37.408646
21-10-01 16:10	-4	36.699203	37.04284	37.3724
21-10-01 16:20	-4	36.697533	36.95473	37.14445
21-10-01 16:30	-4	36.815742	37.083584	37.16413
21-10-01 16:40	-4	36.995033	36.99415	37.05938
21-10-01 16:50	-4	36.83817	36.941612	37.09996
21-10-01 17:00	-4	36.936234	36.66853	37.37438
21-10-01 17:10	-4	36.92736	36.95044	37.702
21-10-01 17:20	-4	36.910255	37.23088	37.52712
21-10-01 17:30	-4	37.250835	37.36711	37.494637
21-10-01 17:40	-4	37.19001	37.396324	37.100166
21-10-01 17:50	-4	37.5039	37.232388	37.03964
21-10-01 18:00	-4	37.704445	37.15777	37.21898
21-10-01 18:10	-4	37.299175	37.20507	37.38703
21-10-01 18:20	-4	37.240623	37.389915	37.494453
21-10-01 18:30	-4	37.065308	37.292927	37.912594
21-10-01 18:40	-4	37.34446	37.39823	37.68742
21-10-01 18:50	-4	36.99227	37.467087	37.48767
21-10-01 19:00	-4	37.166218	37.165512	37.460968
21-10-01 19:10	-4	37.069786	37.210762	37.45337
21-10-01 19:20	-4	37.08971	37.120594	37.21505
21-10-01 19:30	-4	37.31786	37.257328	37.41206
21-10-01 19:40	-4	37.62284	37.410603	37.542625
21-10-01 19:50	-4	37.623768	37.08654	37.567493
21-10-01 20:00	-4	37.646263	36.878613	37.61775
21-10-01 20:10	-4	37.82908	37.247326	37.908867
21-10-01 20:20	-4	37.66557	37.35876	38.010235
21-10-01 20:30	-4	37.34391	37.519875	37.86867
21-10-01 20:40	-4	37.074818	37.453674	37.871414
21-10-01 20:50	-4	37.439457	37.58712	37.68078
21-10-01 21:00	-4	37.64885	37.394165	37.411766
21-10-01 21:10	-4	37.89649	37.412537	37.412636
21-10-01 21:20	-4	38.125584	37.313946	37.441177
21-10-01 21:30	-4	38.09773	37.412884	37.525658
21-10-01 21:40	-4	38.097416	37.34035	37.654713
21-10-01 21:50	-4	37.816776	37.36566	37.82863
21-10-01 22:00	-4	37.95693	37.38125	38.05887
21-10-01 22:10	-4	38.171364	37.503143	38.12957
21-10-01 22:20	-4	38.238968	37.646374	38.0091
21-10-01 22:30	-4	38.309418	37.987255	37.933586
21-10-01 22:40	-4	38.197105	38.031696	38.00862
21-10-01 22:50	-4	38.236023	38.105736	38.16199
21-10-01 23:00	-4	38.081234	38.073128	38.15435
21-10-01 23:10	-4	38.161633	37.930046	38.15415
21-10-01 23:20	-4	38.434624	38.060406	38.21395
21-10-01 23:30	-4	38.39892	38.028484	38.187057
21-10-01 23:40	-4	38.368855	37.895317	38.177593
21-10-01 23:50	-4	38.302395	38.035946	38.118294
21-10-02 00:00	-4	38.35401	37.84237	38.157967
21-10-02 00:10	-4	38.127678	37.96769	38.09015
21-10-02 00:20	-4	38.030224	37.773907	38.00909
21-10-02 00:30	-4	38.253517	37.714756	37.95613
21-10-02 00:40	-4	38.45737	37.852642	37.99428
21-10-02 00:50	-4	38.445854	37.641644	38.122997
21-10-02 01:00	-4	38.32528	37.689175	38.23954
21-10-02 01:10	-4	38.213657	37.739983	38.060726
21-10-02 01:20	-4	38.251186	37.856422	38.192894
21-10-02 01:30	-4	38.2734	37.81005	38.31263
21-10-02 01:40	-4	38.41337	37.754913	38.35824
21-10-02 01:50	-4	38.23916	37.508255	38.35006
21-10-02 02:00	-4	38.197113	37.415997	38.250595
21-10-02 02:10	-4	38.322857	37.743008	38.11343
21-10-02 02:20	-4	38.306377	37.695988	38.0478
21-10-02 02:30	-4	38.080826	37.93393	38.13996
21-10-02 02:40	-4	37.900154	37.85653	38.072884
21-10-02 02:50	-4	37.988842	37.80039	37.990753
21-10-02 03:00	-4	37.808693	37.548195	37.99491
21-10-02 03:10	-4	37.976448	37.54712	37.730675
21-10-02 03:20	-4	37.965153	37.48917	37.83738
21-10-02 03:30	-4	37.733356	37.349354	37.453014
21-10-02 03:40	-4	38.08602	37.538406	37.260887
21-10-02 03:50	-4	37.741066	37.477264	37.46673
21-10-02 04:00	-4	37.7846	37.54214	37.46527
21-10-02 04:10	-4	37.94179	37.575035	37.668674
21-10-02 04:20	-4	38.172935	37.94462	38.16169
21-10-02 04:30	-4	38.241814	38.083473	38.230526
21-10-02 04:40	-4	38.161934	38.02877	38.285725
21-10-02 04:50	-4	38.19883	37.944736	38.26991
21-10-02 05:00	-4	38.315254	37.915936	38.167507
21-10-02 05:10	-4	38.21975	38.012295	38.02569
21-10-02 05:20	-4	38.06643	37.96919	38.13561
21-10-02 05:30	-4	37.782448	37.9728	38.199745
21-10-02 05:40	-4	38.150196	37.87999	38.325157
21-10-02 05:50	-4	37.723312	37.89173	38.335392
21-10-02 06:00	-4	37.555565	37.803707	38.222965
21-10-02 06:10	-4	37.002148	37.73058	38.148415
21-10-02 06:20	-4	37.16152	37.604713	38.08787
21-10-02 06:30	-4	37.11011	37.412743	38.17722
21-10-02 06:40	-4	37.081562	37.125317	37.96589
21-10-02 06:50	-4	37.260162	37.266136	37.91601
21-10-02 07:00	-3	37.45494	36.960415	37.633537
21-10-02 07:10	-3	37.149513	36.965355	37.42625
21-10-02 07:20	-3	36.975513	36.761997	37.32232
21-10-02 07:30	-3	36.99779	36.691406	37.12884
21-10-02 07:40	-3	37.28183	36.98897	37.166405
21-10-02 07:50	-3	37.27976	36.873177	37.2969
21-10-02 08:00	-3	37.068535	37.036297	37.20289
21-10-02 08:10	-3	37.257088	37.14251	37.198616
21-10-02 08:20	-3	37.29149	37.376854	37.20001
21-10-02 08:30	-3	37.11529	37.102097	37.212173
21-10-02 08:40	-3	37.04627	37.095924	37.089413
21-10-02 08:50	-3	37.179653	36.907173	37.233185
21-10-02 09:00	-3	36.959568	37.170307	36.87171
21-10-02 09:10	-3	36.951546	36.920692	36.8869
21-10-02 09:20	-3	36.82804	36.733086	37.004375
21-10-02 09:30	-3	36.989166	36.90914	37.200813
21-10-02 09:40	-3	37.08465	36.92092	37.04346
21-10-02 09:50	-3	37.29466	37.038074	37.051704
21-10-02 10:00	-3	36.726616	36.88314	37.12203
21-10-02 10:10	-3	37.15646	36.714912	36.790134
21-10-02 10:20	-3	37.09355	36.59687	36.873802
21-10-02 10:30	-3	36.771324	36.618786	37.001434
21-10-02 10:40	-3	36.655033	36.69393	36.77836
21-10-02 10:50	-3	36.703365	36.79721	36.908062
21-10-02 11:00	-3	36.456825	36.805405	37.069584
21-10-02 11:10	-3	36.41896	37.018208	36.84439
21-10-02 11:20	-3	36.570854	36.842144	36.663834
21-10-02 11:30	-3	36.887688	37.03382	37.08959
21-10-02 11:40	-3	37.16236	37.28023	37.11549
21-10-02 11:50	-3	37.052372	37.02778	36.958626
21-10-02 12:00	-3	37.11489	37.17286	36.912285
21-10-02 12:10	-3	36.87633	37.33678	36.67376
21-10-02 12:20	-3	36.941963	37.175728	36.802734
21-10-02 12:30	-3	37.06894	36.974052	36.86759
21-10-02 12:40	-3	37.125015	36.996696	36.94103
21-10-02 12:50	-3	36.858253	36.826546	37.03353
21-10-02 13:00	-3	36.70001	36.847244	37.101875
21-10-02 13:10	-3	36.71148	36.65775	37.177902
21-10-02 13:20	-3	36.842712	36.82359	37.348362
21-10-02 13:30	-3	36.7541	36.90377	37.487247
21-10-02 13:40	-3	36.916344	36.867435	37.389214
21-10-02 13:50	-3	37.001003	36.85719	37.20001
21-10-02 14:00	-3	37.096077	36.511284	37.25837
21-10-02 14:10	-3	36.979504	36.605988	37.32377
21-10-02 14:20	-3	37.10418	36.888767	37.239765
21-10-02 14:30	-3	37.066853	36.76864	37.01464
21-10-02 14:40	-3	37.000397	36.94466	36.76842
21-10-02 14:50	-3	37.085808	36.809425	36.972797
21-10-02 15:00	-3	37.111202	36.69848	36.777496
21-10-02 15:10	-3	37.14687	36.91709	36.735596
21-10-02 15:20	-3	37.23423	36.774864	36.7586
21-10-02 15:30	-3	37.317158	36.8565	36.90795
21-10-02 15:40	-3	37.260334	37.077854	36.987286
21-10-02 15:50	-3	37.3062	37.06298	37.094826
21-10-02 16:00	-3	37.28606	37.19317	37.056004
21-10-02 16:10	-3	37.290283	37.06648	37.411407
21-10-02 16:20	-3	37.41302	36.96404	37.19216
21-10-02 16:30	-3	37.330326	36.78709	37.26769
21-10-02 16:40	-3	37.33239	36.808758	37.298798
21-10-02 16:50	-3	37.27027	37.050575	37.592888
21-10-02 17:00	-3	37.136414	37.242916	37.05993
21-10-02 17:10	-3	37.05256	36.848724	36.949966
21-10-02 17:20	-3	37.089638	37.000397	36.89584
21-10-02 17:30	-3	37.14216	36.92415	37.17799
21-10-02 17:40	-3	37.03177	37.207752	37.24271
21-10-02 17:50	-3	37.03783	37.40705	36.685562
21-10-02 18:00	-3	37.06374	37.36171	37.08136
21-10-02 18:10	-3	36.938957	37.246284	37.05081
21-10-02 18:20	-3	37.02582	37.366276	37.035908
21-10-02 18:30	-3	37.1034	37.129375	37.14399
21-10-02 18:40	-3	37.19401	37.195038	37.42643
21-10-02 18:50	-3	37.164944	37.546093	37.524677
21-10-02 19:00	-3	37.60674	37.708946	37.874767
21-10-02 19:10	-3	37.567616	37.558002	37.91478
21-10-02 19:20	-3	37.041946	37.580097	37.968613
21-10-02 19:30	-3	36.804028	37.653175	37.738247
21-10-02 19:40	-3	37.41267	37.873886	37.431274
21-10-02 19:50	-3	37.430695	37.604942	37.59375
21-10-02 20:00	-3	37.26371	37.4941	37.708084
21-10-02 20:10	-3	37.427868	37.473877	37.406807
21-10-02 20:20	-3	37.312447	37.44262	37.36287
21-10-02 20:30	-3	37.430397	37.45988	37.37333
21-10-02 20:40	-3	37.479774	37.53631	37.306213
21-10-02 20:50	-3	37.647305	37.354553	37.226273
21-10-02 21:00	-3	37.926384	36.947178	37.680046
21-10-02 21:10	-3	37.652843	37.13326	37.77767
21-10-02 21:20	-3	37.565456	37.38665	37.97363
21-10-02 21:30	-3	37.90969	37.49073	37.971718
21-10-02 21:40	-3	38.079136	37.500595	37.34901
21-10-02 21:50	-3	37.971222	37.633717	37.615093
21-10-02 22:00	-3	38.016457	37.457684	37.964695
21-10-02 22:10	-3	38.113586	37.486538	37.773705
21-10-02 22:20	-3	38.085884	37.39556	37.71424
21-10-02 22:30	-3	38.165867	37.452995	37.99759
21-10-02 22:40	-3	38.343742	37.956524	38.053513
21-10-02 22:50	-3	38.172314	38.029045	38.040443
21-10-02 23:00	-3	38.091984	38.09558	37.985554
21-10-02 23:10	-3	37.998093	37.933403	38.090572
21-10-02 23:20	-3	38.044827	37.89353	38.086433
21-10-02 23:30	-3	38.163155	37.614555	37.976097
21-10-02 23:40	-3	38.259636	37.963844	38.006405
21-10-02 23:50	-3	38.30317	37.812233	38.04568
21-10-03 00:00	-3	38.305717	37.90086	37.74097
21-10-03 00:10	-3	38.33723	37.708714	37.909218
21-10-03 00:20	-3	38.257416	37.78289	37.900017
21-10-03 00:30	-3	38.27427	37.93656	37.782757
21-10-03 00:40	-3	38.374836	37.860332	38.040703
21-10-03 00:50	-3	38.498188	37.883812	38.158543
21-10-03 01:00	-3	38.447777	37.925774	38.28194
21-10-03 01:10	-3	38.075882	37.984097	38.135998
21-10-03 01:20	-3	37.88807	37.758995	38.127
21-10-03 01:30	-3	37.845848	37.8745	38.125828
21-10-03 01:40	-3	37.926517	37.77658	38.301064
21-10-03 01:50	-3	38.171898	37.376087	38.111637
21-10-03 02:00	-3	37.96372	37.674816	38.301
21-10-03 02:10	-3	38.043404	37.50751	38.115494
21-10-03 02:20	-3	37.924877	37.436344	38.059624
21-10-03 02:30	-3	38.015892	37.347786	37.98565
21-10-03 02:40	-3	38.177387	37.776745	37.92245
21-10-03 02:50	-3	38.21446	37.401253	37.864998
21-10-03 03:00	-3	38.27799	37.36567	37.87532
21-10-03 03:10	-3	38.477203	37.750282	37.57482
21-10-03 03:20	-3	38.333626	37.99711	37.65257
21-10-03 03:30	-3	38.352585	37.895912	37.48947
21-10-03 03:40	-3	38.34085	37.997414	37.41479
21-10-03 03:50	-3	38.395355	37.850075	37.390465
21-10-03 04:00	-3	38.39188	38.054268	37.63603
21-10-03 04:10	-3	38.14087	37.92859	37.987
21-10-03 04:20	-3	38.033657	37.74867	38.05614
21-10-03 04:30	-3	38.135918	37.945618	37.997467
21-10-03 04:40	-3	37.46226	37.72027	38.000015
21-10-03 04:50	-3	37.280342	37.516674	38.082485
21-10-03 05:00	-3	37.415443	37.324364	38.060192
21-10-03 05:10	-3	37.602394	37.671326	38.2136
21-10-03 05:20	-3	37.399467	38.12088	38.20396
21-10-03 05:30	-3	37.53345	37.471107	38.18049
21-10-03 05:40	-3	37.739197	37.332127	38.046947
21-10-03 05:50	-3	37.618652	37.259407	37.98542
21-10-03 06:00	-3	37.3005	37.095585	37.98361
21-10-03 06:10	-3	37.34243	37.07661	38.04299
21-10-03 06:20	-3	37.08619	37.036564	38.014206
21-10-03 06:30	-3	37.09739	36.808403	37.67787
21-10-03 06:40	-3	37.250988	37.168224	37.560535
21-10-03 06:50	-3	37.032715	37.250298	37.67852
21-10-03 07:00	-2	37.20268	37.250298	37.094917
21-10-03 07:10	-2	37.224586	37.06965	37.368584
21-10-03 07:20	-2	36.915485	37.019043	37.152996
21-10-03 07:30	-2	37.013096	36.837685	36.88529
21-10-03 07:40	-2	36.60021	37.114216	36.962402
21-10-03 07:50	-2	36.84344	37.17445	36.999886
21-10-03 08:00	-2	37.091633	36.991997	36.8876
21-10-03 08:10	-2	36.88965	37.063736	36.9741
21-10-03 08:20	-2	36.905304	37.289745	37.149803
21-10-03 08:30	-2	36.731194	37.33309	36.86911
21-10-03 08:40	-2	36.83375	37.22305	36.86677
21-10-03 08:50	-2	36.810238	37.140694	36.738808
21-10-03 09:00	-2	36.69872	37.082466	36.920334
21-10-03 09:10	-2	36.550285	37.408485	36.808178
21-10-03 09:20	-2	36.777683	37.206722	37.00921
21-10-03 09:30	-2	37.005386	37.32511	37.104794
21-10-03 09:40	-2	37.027855	37.131996	37.247993
21-10-03 09:50	-2	37.327644	36.99754	37.343414
21-10-03 10:00	-2	37.10926	36.94831	37.023624
21-10-03 10:10	-2	37.261276	36.920662	36.759083
21-10-03 10:20	-2	37.23576	37.117493	36.985493
21-10-03 10:30	-2	37.107002	37.226532	37.032097
21-10-03 10:40	-2	37.069824	37.319073	37.028816
21-10-03 10:50	-2	37.299797	37.25045	37.103996
21-10-03 11:00	-2	37.108437	37.083794	37.21073
21-10-03 11:10	-2	36.779457	36.89225	37.060993
21-10-03 11:20	-2	36.827335	36.941414	37.195007
21-10-03 11:30	-2	37.035007	36.86366	37.257824
21-10-03 11:40	-2	37.031242	37.072765	37.32653
21-10-03 11:50	-2	37.09423	36.946392	37.358673
21-10-03 12:00	-2	37.0998	36.93354	37.507015
21-10-03 12:10	-2	36.999756	37.019463	37.098854
21-10-03 12:20	-2	37.070896	37.092827	37.127247
21-10-03 12:30	-2	36.98364	37.121494	37.186085
21-10-03 12:40	-2	36.914314	37.202744	37.023426
21-10-03 12:50	-2	37.178314	37.385357	37.210503
21-10-03 13:00	-2	37.273216	37.40674	37.09056
21-10-03 13:10	-2	37.04696	37.29985	37.2733
21-10-03 13:20	-2	37.104454	37.290993	37.37542
21-10-03 13:30	-2	36.993793	37.226124	37.23288
21-10-03 13:40	-2	37.0893	37.402916	37.26781
21-10-03 13:50	-2	36.830524	36.910667	37.29895
21-10-03 14:00	-2	36.965954	36.984394	37.32245
21-10-03 14:10	-2	36.52127	37.036995	37.051033
21-10-03 14:20	-2	36.67946	37.027576	36.967133
21-10-03 14:30	-2	36.556053	36.956863	36.496605
21-10-03 14:40	-2	36.53304	37.036278	36.91958
21-10-03 14:50	-2	36.82772	36.788113	36.453957
21-10-03 15:00	-2	36.964966	36.980816	36.364994
21-10-03 15:10	-2	36.625114	37.129448	36.42512
21-10-03 15:20	-2	36.397095	36.745125	36.63305
21-10-03 15:30	-2	36.329464	36.9446	37.14334
21-10-03 15:40	-2	36.252026	37.063072	36.83706
21-10-03 15:50	-2	36.548203	37.254436	36.864197
21-10-03 16:00	-2	36.522133	37.203415	37.0561
21-10-03 16:10	-2	36.484	37.19239	37.240715
21-10-03 16:20	-2	36.750286	37.011116	37.146523
21-10-03 16:30	-2	37.18554	37.117027	37.03237
21-10-03 16:40	-2	37.10409	36.814384	37.067627
21-10-03 16:50	-2	37.199703	36.76537	37.282555
21-10-03 17:00	-2	37.135822	36.65661	37.30194
21-10-03 17:10	-2	37.136055	36.891647	37.25511
21-10-03 17:20	-2	37.25956	37.01107	37.335487
21-10-03 17:30	-2	37.01269	36.722706	37.36042
21-10-03 17:40	-2	37.217888	37.19262	37.394115
21-10-03 17:50	-2	37.185497	37.229645	37.373077
21-10-03 18:00	-2	36.752567	37.167404	37.139336
21-10-03 18:10	-2	36.820507	37.30796	37.308674
21-10-03 18:20	-2	37.094948	36.85839	37.2627
21-10-03 18:30	-2	36.982754	37.14234	36.80005
21-10-03 18:40	-2	36.968784	36.679604	37.033226
21-10-03 18:50	-2	36.9869	37.276245	37.402756
21-10-03 19:00	-2	37.045403	37.413666	37.036823
21-10-03 19:10	-2	37.038284	36.893543	37.15331
21-10-03 19:20	-2	37.13279	37.001812	37.01667
21-10-03 19:30	-2	37.359806	37.285786	37.242043
21-10-03 19:40	-2	37.495064	37.10209	37.781498
21-10-03 19:50	-2	37.647766	37.119526	38.025696
21-10-03 20:00	-2	37.38973	37.31286	37.940166
21-10-03 20:10	-2	37.50489	37.469482	37.579872
21-10-03 20:20	-2	37.29411	37.317898	37.37182
21-10-03 20:30	-2	37.295128	36.885353	37.179832
21-10-03 20:40	-2	37.415222	37.124557	37.118122
21-10-03 20:50	-2	37.585396	37.333214	37.212814
21-10-03 21:00	-2	37.95637	37.356995	37.229713
21-10-03 21:10	-2	37.80431	37.014107	37.73201
21-10-03 21:20	-2	37.80582	37.566853	37.620438
21-10-03 21:30	-2	37.876606	37.53832	37.892906
21-10-03 21:40	-2	38.008	37.632774	37.81475
21-10-03 21:50	-2	38.0651	37.508263	37.668198
21-10-03 22:00	-2	38.199196	37.484703	37.5932
21-10-03 22:10	-2	38.124153	37.56992	37.64986
21-10-03 22:20	-2	38.107788	37.434418	37.671906
21-10-03 22:30	-2	38.062233	37.21155	37.52506
21-10-03 22:40	-2	38.14613	37.679634	37.94853
21-10-03 22:50	-2	38.27017	37.63381	37.971542
21-10-03 23:00	-2	38.290085	37.57673	38.03146
21-10-03 23:10	-2	38.23788	37.966984	38.040524
21-10-03 23:20	-2	38.165657	37.881824	38.013042
21-10-03 23:30	-2	38.16366	38.10206	38.061504
21-10-03 23:40	-2	38.169533	38.10838	38.16031
21-10-03 23:50	-2	38.198986	37.79905	38.144196
21-10-04 00:00	-2	38.230244	37.882637	38.07789
21-10-04 00:10	-2	38.176003	37.903473	38.071484
21-10-04 00:20	-2	38.227203	37.98188	38.098896
21-10-04 00:30	-2	38.14162	37.712498	38.19407
21-10-04 00:40	-2	38.25457	37.468903	38.03003
21-10-04 00:50	-2	38.26612	37.871723	38.234364
21-10-04 01:00	-2	38.223095	37.918404	38.22343
21-10-04 01:10	-2	38.20254	37.91512	38.289436
21-10-04 01:20	-2	38.21528	37.79344	38.087566
21-10-04 01:30	-2	38.36248	37.705223	38.151653
21-10-04 01:40	-2	38.411873	37.670555	38.20977
21-10-04 01:50	-2	38.45536	37.37531	38.053642
21-10-04 02:00	-2	38.050472	37.392284	38.218624
21-10-04 02:10	-2	37.78119	37.692482	38.111637
21-10-04 02:20	-2	37.581432	37.863167	38.124184
21-10-04 02:30	-2	37.625813	37.77085	37.943687
21-10-04 02:40	-2	37.57123	37.724785	38.005493
21-10-04 02:50	-2	37.473568	37.875923	37.893246
21-10-04 03:00	-2	37.228683	37.707954	37.54867
21-10-04 03:10	-2	37.60073	37.479275	37.764534
21-10-04 03:20	-2	37.604694	37.65116	37.77482
21-10-04 03:30	-2	38.031887	37.62267	37.474045
21-10-04 03:40	-2	38.113808	37.106167	37.523373
21-10-04 03:50	-2	38.122925	37.14026	37.590202
21-10-04 04:00	-2	38.24528	37.35192	37.74162
21-10-04 04:10	-2	38.291924	37.17919	37.77331
21-10-04 04:20	-2	38.11316	37.460724	37.97718
21-10-04 04:30	-2	38.111313	37.428818	38.029385
21-10-04 04:40	-2	38.133034	37.577972	38.140594
21-10-04 04:50	-2	38.0827	37.326637	38.065926
21-10-04 05:00	-2	37.74384	37.480938	38.02363
21-10-04 05:10	-2	38.071182	37.582737	38.180805
21-10-04 05:20	-2	38.04966	37.773598	38.143364
21-10-04 05:30	-2	37.87481	37.89486	38.306755
21-10-04 05:40	-2	38.17186	38.141014	38.361645
21-10-04 05:50	-2	37.665493	37.897614	38.247066
21-10-04 06:00	-2	37.24108	37.9515	38.15328
21-10-04 06:10	-2	37.555706	37.24665	38.07581
21-10-04 06:20	-2	37.47561	37.323997	37.83061
21-10-04 06:30	-2	36.96084	37.369507	37.942993
21-10-04 06:40	-2	36.856068	37.509342	37.689445
21-10-04 06:50	-2	36.857212	37.057076	37.55346
21-10-04 07:00	-1	36.926266	37.210747	37.61029
21-10-04 07:10	-1	36.996307	37.06056	37.144062
21-10-04 07:20	-1	37.02583	37.173195	37.12469
21-10-04 07:30	-1	37.031563	37.242905	36.75823
21-10-04 07:40	-1	36.966766	37.128864	36.87577
21-10-04 07:50	-1	37.291595	37.209988	37.0561
21-10-04 08:00	-1	37.14994	37.24456	37.256138
21-10-04 08:10	-1	36.979633	37.34881	37.055508
21-10-04 08:20	-1	37.316113	37.27187	36.999805
21-10-04 08:30	-1	37.115566	37.304993	37.026638
21-10-04 08:40	-1	36.671608	37.47371	36.93181
21-10-04 08:50	-1	36.874454	37.52269	36.673405
21-10-04 09:00	-1	38.185074	37.261917	36.815056
21-10-04 09:10	-1	36.736374	37.42174	36.83651
21-10-04 09:20	-1	36.953224	37.029583	36.964203
21-10-04 09:30	-1	36.75293	37.017246	36.87924
21-10-04 09:40	-1	37.000397	37.41123	37.17241
21-10-04 09:50	-1	37.16057	37.051414	37.211952
21-10-04 10:00	-1	37.21932	36.66274	37.095497
21-10-04 10:10	-1	37.36612	36.76598	37.055016
21-10-04 10:20	-1	37.610413	36.85636	37.12747
21-10-04 10:30	-1	37.659134	36.74044	37.031616
21-10-04 10:40	-1	37.574917	36.85429	36.853138
21-10-04 10:50	-1	37.462936	36.859898	36.66619
21-10-04 11:00	-1	37.29569	37.03401	36.54044
21-10-04 11:10	-1	37.136845	36.826355	36.73283
21-10-04 11:20	-1	37.00358	37.09206	37.06961
21-10-04 11:30	-1	36.751057	37.00763	36.92772
21-10-04 11:40	-1	36.69844	36.714493	36.859
21-10-04 11:50	-1	36.904247	36.432247	37.048042
21-10-04 12:00	-1	36.673615	37.00006	37.1071
21-10-04 12:10	-1	36.704887	37.196815	37.285908
21-10-04 12:20	-1	36.928436	37.000175	37.39723
21-10-04 12:30	-1	36.93045	37.097153	37.379322
21-10-04 12:40	-1	36.92884	36.97783	37.403244
21-10-04 12:50	-1	37.10397	37.121338	37.332283
21-10-04 13:00	-1	37.197746	37.209328	37.201378
21-10-04 13:10	-1	37.336575	37.07958	37.149696
21-10-04 13:20	-1	37.11528	37.15494	37.352486
21-10-04 13:30	-1	37.021576	37.199272	37.536247
21-10-04 13:40	-1	37.009575	37.02308	37.014942
21-10-04 13:50	-1	36.837124	37.157837	36.686165
21-10-04 14:00	-1	37.13119	37.297638	36.812576
21-10-04 14:10	-1	36.991566	36.61637	37.081642
21-10-04 14:20	-1	37.064827	36.60039	36.832302
21-10-04 14:30	-1	37.26118	36.70567	36.96945
21-10-04 14:40	-1	37.311485	36.87748	37.09809
21-10-04 14:50	-1	36.994526	36.714634	36.822823
21-10-04 15:00	-1	37.086067	36.546703	36.92486
21-10-04 15:10	-1	37.396885	37.263115	36.890694
21-10-04 15:20	-1	37.227406	37.471	37.03812
21-10-04 15:30	-1	37.119965	37.2325	37.265038
21-10-04 15:40	-1	37.117752	37.10094	37.245663
21-10-04 15:50	-1	37.123547	37.171776	37.26766
21-10-04 16:00	-1	37.24398	37.20323	37.191097
21-10-04 16:10	-1	36.98159	36.73797	36.581326
21-10-04 16:20	-1	36.876312	36.71967	37.009525
21-10-04 16:30	-1	37.317772	37.05465	37.33023
21-10-04 16:40	-1	37.072266	37.276863	37.35501
21-10-04 16:50	-1	37.101753	37.271202	37.046516
21-10-04 17:00	-1	36.783882	37.153507	36.993088
21-10-04 17:10	-1	36.824745	37.250526	37.14006
21-10-04 17:20	-1	36.906845	37.04148	37.000694
21-10-04 17:30	-1	37.17714	37.14827	37.087975
21-10-04 17:40	-1	37.111618	37.257698	37.465843
21-10-04 17:50	-1	37.200207	37.398518	37.431602
21-10-04 18:00	-1	37.12677	37.232494	37.22303
21-10-04 18:10	-1	37.01156	37.263165	37.049488
21-10-04 18:20	-1	37.238113	37.031517	37.25112
21-10-04 18:30	-1	37.249687	37.28265	37.787018
21-10-04 18:40	-1	37.15854	37.516823	37.90232
21-10-04 18:50	-1	37.337868	37.53048	37.97123
21-10-04 19:00	-1	37.368874	37.21682	37.65701
21-10-04 19:10	-1	37.34671	36.80714	37.181458
21-10-04 19:20	-1	37.585796	37.148537	37.542397
21-10-04 19:30	-1	37.573833	37.14695	37.637398
21-10-04 19:40	-1	37.849438	37.45216	37.68654
21-10-04 19:50	-1	37.19149	37.30783	37.80762
21-10-04 20:00	-1	37.316895	37.361423	37.356697
21-10-04 20:10	-1	37.287685	37.44288	37.160564
21-10-04 20:20	-1	37.491695	37.10751	37.24073
21-10-04 20:30	-1	36.728424	36.966324	37.434315
21-10-04 20:40	-1	36.889927	37.15485	37.363552
21-10-04 20:50	-1	37.44118	37.364853	37.369843
21-10-04 21:00	-1	37.426273	37.103935	37.626755
21-10-04 21:10	-1	37.523098	37.313194	37.953762
21-10-04 21:20	-1	37.776745	37.127937	37.984154
21-10-04 21:30	-1	37.852287	36.940536	37.851387
21-10-04 21:40	-1	37.704773	37.169155	37.60437
21-10-04 21:50	-1	37.795494	37.059776	37.64951
21-10-04 22:00	-1	37.959927	37.203705	37.70156
21-10-04 22:10	-1	38.157993	37.348038	37.832886
21-10-04 22:20	-1	38.080013	37.221878	37.684937
21-10-04 22:30	-1	38.007935	37.194717	37.801575
21-10-04 22:40	-1	38.091026	37.444794	37.793694
21-10-04 22:50	-1	38.15118	37.260334	37.942818
21-10-04 23:00	-1	38.150097	37.54856	38.091022
21-10-04 23:10	-1	38.119373	37.433357	38.07632
21-10-04 23:20	-1	38.027145	37.72208	38.086525
21-10-04 23:30	-1	37.74973	37.920647	38.097473
21-10-04 23:40	-1	37.918972	38.024605	37.957603
21-10-04 23:50	-1	37.916607	38.16747	38.09484
21-10-05 00:00	-1	38.12779	37.9703	38.034313
21-10-05 00:10	-1	38.403877	38.09374	37.71319
21-10-05 00:20	-1	38.266953	37.899242	37.999233
21-10-05 00:30	-1	38.13379	37.61903	38.079266
21-10-05 00:40	-1	38.048935	37.931442	38.13925
21-10-05 00:50	-1	37.69843	37.83563	38.00248
21-10-05 01:00	-1	37.94629	37.649376	37.98065
21-10-05 01:10	-1	37.98332	37.707355	38.095947
21-10-05 01:20	-1	38.01609	37.709724	37.984535
21-10-05 01:30	-1	38.02256	37.50827	37.82035
21-10-05 01:40	-1	38.00087	37.80967	37.83953
21-10-05 01:50	-1	38.154984	37.467377	38.036076
21-10-05 02:00	-1	38.15739	37.466656	38.244133
21-10-05 02:10	-1	38.147564	37.749626	38.17529
21-10-05 02:20	-1	38.218853	37.46978	38.13503
21-10-05 02:30	-1	38.208908	37.580177	38.24598
21-10-05 02:40	-1	38.04561	37.533592	38.011375
21-10-05 02:50	-1	38.20374	37.50196	38.039017
21-10-05 03:00	-1	38.292576	37.346348	38.008633
21-10-05 03:10	-1	38.329193	37.671158	38.138206
21-10-05 03:20	-1	38.108734	37.867584	38.141464
21-10-05 03:30	-1	37.886436	37.956726	38.21562
21-10-05 03:40	-1	37.78243	37.683468	38.01754
21-10-05 03:50	-1	38.13311	37.574413	37.891125
21-10-05 04:00	-1	38.140835	37.311012	37.82425
21-10-05 04:10	-1	38.188087	37.493176	37.926342
21-10-05 04:20	-1	38.204285	37.3834	37.63346
21-10-05 04:30	-1	38.29673	37.34867	37.562454
21-10-05 04:40	-1	37.85052	37.41868	37.38332
21-10-05 04:50	-1	37.720245	37.55033	37.254074
21-10-05 05:00	-1	37.552116	37.458683	37.425186
21-10-05 05:10	-1	37.414177	37.561497	37.497017
21-10-05 05:20	-1	37.44011	37.548534	37.6757
21-10-05 05:30	-1	37.855816	37.68072	38.069984
21-10-05 05:40	-1	37.84219	37.822	38.191795
21-10-05 05:50	-1	37.586613	37.561077	38.046436
21-10-05 06:00	-1	37.588608	37.559425	38.05556
21-10-05 06:10	-1	37.602894	37.496624	38.062363
21-10-05 06:20	-1	37.850246	37.087067	38.143856
21-10-05 06:30	-1	37.887794	37.15392	38.215096
21-10-05 06:40	-1	37.97315	37.36754	38.063183
21-10-05 06:50	-1	38.006294	37.299553	37.819775
21-10-05 07:00	0	37.804893	37.267902	37.36866
21-10-05 07:10	0	37.338203	37.185402	37.23875
21-10-05 07:20	0	37.1834	37.117916	37.152763
21-10-05 07:30	0	37.079052	37.024384	37.112316
21-10-05 07:40	0	37.008488	36.403748	37.0763
21-10-05 07:50	0	36.93615	36.839325	37.159595
21-10-05 08:00	0	36.916862	37.18508	37.24928
21-10-05 08:10	0	36.930508	37.14339	37.161293
21-10-05 08:20	0	36.85192	37.11927	36.91666
21-10-05 08:30	0	36.546734	37.17917	36.93685
21-10-05 08:40	0	36.601383	37.49778	36.7956
21-10-05 08:50	0	36.803764	36.89854	37.146656
21-10-05 09:00	0	36.643585	37.073055	37.381634
21-10-05 09:10	0	36.822567	37.246983	37.20237
21-10-05 09:20	0	36.88015	37.256546	37.29979
21-10-05 09:30	0	36.99941	37.631786	37.119347
21-10-05 09:40	0	36.62243	37.47732	36.826252
21-10-05 09:50	0	36.59997	37.49983	36.700443
21-10-05 10:00	0	38.16134	38.28066	37.968586
21-10-05 10:10	0	38.202644	38.200954	38.108498
21-10-05 10:20	0	37.182228	37.513554	36.935616
21-10-05 10:30	0	36.868374	37.093727	35.9537
21-10-05 10:40	0	36.259697	36.72489	35.964314
21-10-05 10:50	0	36.3632	36.62521	35.920418
21-10-05 11:00	0	36.74117	36.300835	36.287827
21-10-05 11:10	0	36.88421	36.514275	36.74584
21-10-05 11:20	0	36.968445	36.743065	36.595844
21-10-05 11:30	0	36.955883	36.363625	36.6858
21-10-05 11:40	0	36.9091	36.550087	36.6546
21-10-05 11:50	0	37.074715	36.819893	36.789253
21-10-05 12:00	0	36.67554	36.756355	36.66272
21-10-05 12:10	0	36.953148	36.740837	36.766113
21-10-05 12:20	0	36.90947	36.814697	36.976406
21-10-05 12:30	0	37.158424	37.1193	37.00224
21-10-05 12:40	0	36.780807	37.294453	36.98873
21-10-05 12:50	0	37.156788	36.85922	36.927803
21-10-05 13:00	0	37.38832	36.840393	37.086403
21-10-05 13:10	0	36.993767	36.755524	37.33477
21-10-05 13:20	0	37.146847	36.815277	37.21797
21-10-05 13:30	0	37.34646	37.108475	37.274002
21-10-05 13:40	0	37.124195	37.452816	37.6449
21-10-05 13:50	0	37.16918	37.413773	37.516758
21-10-05 14:00	0	37.101177	37.20936	37.405373
21-10-05 14:10	0	37.29905	37.336647	37.40001
21-10-05 14:20	0	37.366344	37.400734	37.44633
21-10-05 14:30	0	37.323574	37.379894	37.5004
21-10-05 14:40	0	37.072544	36.982178	37.55733
21-10-05 14:50	0	37.31204	36.911064	37.574398
21-10-05 15:00	0	37.489635	36.62649	37.604454
21-10-05 15:10	0	37.55716	37.124977	37.70571
21-10-05 15:20	0	37.588535	37.17533	37.66966
21-10-05 15:30	0	37.537727	37.489388	37.543537
21-10-05 15:40	0	37.581482	37.5647	37.550617
21-10-05 15:50	0	37.571564	37.516212	37.646984
21-10-05 16:00	0	37.652634	37.62091	37.53996
21-10-05 16:10	0	37.34688	37.657387	37.484497
21-10-05 16:20	0	37.38836	37.850758	37.60539
21-10-05 16:30	0	37.333874	37.84397	37.332214
21-10-05 16:40	0	37.48586	37.615124	37.311596
21-10-05 16:50	0	37.461468	37.661903	37.6016
21-10-05 17:00	0	37.445568	37.478584	37.616325
21-10-05 17:10	0	37.619617	37.124023	37.6117
21-10-05 17:20	0	37.703484	37.29899	37.63073
21-10-05 17:30	0	37.71749	37.199944	37.674538
21-10-05 17:40	0	37.73013	37.466175	37.885574
21-10-05 17:50	0	37.651443	37.555195	37.832493
21-10-05 18:00	0	37.466934	37.434063	37.56334
21-10-05 18:10	0	37.480488	37.339443	37.590755
21-10-05 18:20	0	37.407658	37.41637	37.76148
21-10-05 18:30	0	37.292797	37.266453	37.78151
21-10-05 18:40	0	37.5051	37.270966	37.543087
21-10-05 18:50	0	37.502495	37.369217	37.83912
21-10-05 19:00	0	37.727028	37.42439	37.743202
21-10-05 19:10	0	37.767296	37.443764	37.769188
21-10-05 19:20	0	37.634533	37.283268	37.895256
21-10-05 19:30	0	37.477985	37.52053	38.145927
21-10-05 19:40	0	37.19696	37.41929	38.157387
21-10-05 19:50	0	37.49317	37.411205	38.01477
21-10-05 20:00	0	37.380222	37.206047	38.03223
21-10-05 20:10	0	37.21453	37.414738	38.006363
21-10-05 20:20	0	37.664215	37.75366	37.87191
21-10-05 20:30	0	38.088608	37.569008	37.74888
21-10-05 20:40	0	38.104427	37.689648	37.82553
21-10-05 20:50	0	38.0253	37.689247	37.9639
21-10-05 21:00	0	37.842796	37.652164	38.06305
21-10-05 21:10	0	37.626923	37.729557	38.02494
21-10-05 21:20	0	37.558933	37.46881	38.02929
21-10-05 21:30	0	37.53916	37.59527	38.03741
21-10-05 21:40	0	37.58296	37.482952	37.64281
21-10-05 21:50	0	38.001366	37.449024	37.800777
21-10-05 22:00	0	38.171463	37.42585	37.87302
21-10-05 22:10	0	38.217648	37.39998	37.999985
21-10-05 22:20	0	38.30181	37.69394	37.6764
21-10-05 22:30	0	38.34597	37.522743	37.58637
21-10-05 22:40	0	38.393417	37.89824	37.763363
21-10-05 22:50	0	38.4441	37.89942	37.602898
21-10-05 23:00	0	38.31012	37.835896	37.503654
21-10-05 23:10	0	38.22807	37.91185	37.586002
21-10-05 23:20	0	38.24843	38.05117	37.554623
21-10-05 23:30	0	38.324303	38.17437	37.992363
21-10-05 23:40	0	38.27734	38.334385	37.97416
21-10-05 23:50	0	38.226143	38.200245	37.96351
21-10-06 00:00	0	38.194496	38.26845	38.130863
21-10-06 00:10	0	38.2046	38.1568	38.267563
21-10-06 00:20	0	38.185944	38.167164	38.341984
21-10-06 00:30	0	38.20185	38.16331	38.41241
21-10-06 00:40	0	38.184765	38.13239	38.481773
21-10-06 00:50	0	38.19833	38.22896	38.54023
21-10-06 01:00	0	38.233685	38.015682	38.514153
21-10-06 01:10	0	38.237762	38.085796	38.555138
21-10-06 01:20	0	38.197906	38.05378	38.60017
21-10-06 01:30	0	38.19513	37.96413	38.5013
21-10-06 01:40	0	38.202835	37.891613	38.5082
21-10-06 01:50	0	38.132195	37.762226	38.410553
21-10-06 02:00	0	38.22161	37.790047	38.42895
21-10-06 02:10	0	38.19903	37.523155	38.533287
21-10-06 02:20	0	38.171677	37.290604	38.507984
21-10-06 02:30	0	38.20281	37.30059	38.44172
21-10-06 02:40	0	38.14388	37.382294	38.434193
21-10-06 02:50	0	38.251705	37.300346	38.41025
21-10-06 03:00	0	37.99816	37.476067	38.27453
21-10-06 03:10	0	37.912712	37.470535	38.034767
21-10-06 03:20	0	37.989895	37.426517	38.093678
21-10-06 03:30	0	37.90151	37.486465	38.1878
21-10-06 03:40	0	37.781635	37.423668	38.018913
21-10-06 03:50	0	37.72274	37.462566	37.956505
21-10-06 04:00	0	37.672943	37.48865	38.07773
21-10-06 04:10	0	37.689476	37.344738	38.084835
21-10-06 04:20	0	37.798805	37.45625	38.339077
21-10-06 04:30	0	37.908104	37.70391	38.37303
21-10-06 04:40	0	38.18566	37.604603	37.93667
21-10-06 04:50	0	38.253517	37.83129	37.857796
21-10-06 05:00	0	38.25855	38.004906	37.710808
21-10-06 05:10	0	38.29873	37.961338	37.582077
21-10-06 05:20	0	38.227943	37.944588	37.616844
21-10-06 05:30	0	38.232456	37.984566	37.55337
21-10-06 05:40	0	38.185047	37.998707	37.65014
21-10-06 05:50	0	38.205025	37.914173	38.036217
21-10-06 06:00	0	38.223705	37.951637	38.194237
21-10-06 06:10	0	37.84516	37.810123	38.28256
21-10-06 06:20	0	37.95318	37.603985	38.394802
21-10-06 06:30	0	37.953224	37.409454	38.291435
21-10-06 06:40	0	37.84313	37.378117	38.146675
21-10-06 06:50	0	38.00474	37.332203	37.889397
21-10-06 07:00	1	37.381897	37.290657	37.821995
21-10-06 07:10	1	37.473995	37.513622	37.75289
21-10-06 07:20	1	37.511044	37.421173	37.353268
21-10-06 07:30	1	37.140232	37.21914	37.304153
21-10-06 07:40	1	37.419727	37.371883	37.378807
21-10-06 07:50	1	37.749336	37.488556	37.32127
21-10-06 08:00	1	37.68405	37.37135	37.360172
21-10-06 08:10	1	37.595196	37.492603	37.170593
21-10-06 08:20	1	37.541603	37.50611	37.090588
21-10-06 08:30	1	37.286247	37.531345	37.027164
21-10-06 08:40	1	37.22644	37.63427	37.092495
21-10-06 08:50	1	37.329548	37.625618	37.13786
21-10-06 09:00	1	37.195137	37.71897	37.175385
21-10-06 09:10	1	37.335003	37.64489	37.003426
21-10-06 09:20	1	37.31205	37.412567	37.046486
21-10-06 09:30	1	37.121906	37.312576	37.070976
21-10-06 09:40	1	37.42939	37.313023	37.275608
21-10-06 09:50	1	37.404625	37.198685	37.10151
21-10-06 10:00	1	38.384598	38.237396	38.239925
21-10-06 10:10	1	38.277378	38.241966	38.086998
21-10-06 10:20	1	38.15769	37.941982	37.988235
21-10-06 10:30	1	38.111217	37.781555	38.010765
21-10-06 10:40	1	38.173885	37.983646	38.046555
21-10-06 10:50	1	38.02127	37.740818	38.11862
21-10-06 11:00	1	37.64496	37.41638	38.1034
21-10-06 11:10	1	37.39865	37.480656	38.172432
21-10-06 11:20	1	37.35949	37.438095	38.037563
21-10-06 11:30	1	37.410038	37.555393	37.64226
21-10-06 11:40	1	37.399925	37.61245	37.562878
21-10-06 11:50	1	37.31623	37.606586	37.629196
21-10-06 12:00	1	37.399864	37.614075	37.405796
21-10-06 12:10	1	37.41738	37.479626	37.18107
21-10-06 12:20	1	37.448772	37.502007	37.033775
21-10-06 12:30	1	37.399727	37.639015	36.664112
21-10-06 12:40	1	37.391468	37.189045	37.123417
21-10-06 12:50	1	37.399487	37.002106	37.199657
21-10-06 13:00	1	37.402763	37.12283	37.177605
21-10-06 13:10	1	37.497032	37.178093	37.13483
21-10-06 13:20	1	37.413216	37.315117	37.247856
21-10-06 13:30	1	37.315094	37.289593	37.220757
21-10-06 13:40	1	37.182728	37.373505	37.308113
21-10-06 13:50	1	37.384983	37.393456	37.46067
21-10-06 14:00	1	37.36805	37.442127	37.4614
21-10-06 14:10	1	37.308205	37.20396	37.381947
21-10-06 14:20	1	37.236935	36.70134	37.27113
21-10-06 14:30	1	37.161114	37.283318	37.460815
21-10-06 14:40	1	37.280754	37.27436	37.32441
21-10-06 14:50	1	37.0925	37.028526	36.907448
21-10-06 15:00	1	37.34167	37.04943	37.005405
21-10-06 15:10	1	37.487858	37.276062	37.184322
21-10-06 15:20	1	37.615932	37.366203	37.24221
21-10-06 15:30	1	37.415592	37.433228	37.117596
21-10-06 15:40	1	37.389668	37.383255	37.171852
21-10-06 15:50	1	37.39276	37.226757	37.189247
21-10-06 16:00	1	37.210907	37.116783	37.018562
21-10-06 16:10	1	37.509686	37.074852	37.090385
21-10-06 16:20	1	37.456734	37.048386	37.1204
21-10-06 16:30	1	37.44474	37.23343	37.270153
21-10-06 16:40	1	37.830967	37.21087	37.317497
21-10-06 16:50	1	37.62952	37.036186	37.395515
21-10-06 17:00	1	37.593567	36.569912	37.296352
21-10-06 17:10	1	37.561756	36.815113	37.385933
21-10-06 17:20	1	37.746437	36.624706	37.424435
21-10-06 17:30	1	37.580727	36.916584	37.29436
21-10-06 17:40	1	37.65113	37.176113	37.36007
21-10-06 17:50	1	37.35664	37.341583	37.333702
21-10-06 18:00	1	37.557205	37.236835	37.37201
21-10-06 18:10	1	37.622658	37.282143	37.300087
21-10-06 18:20	1	37.23719	37.294605	37.364223
21-10-06 18:30	1	37.309227	37.288155	37.37124
21-10-06 18:40	1	37.311394	37.37293	37.44018
21-10-06 18:50	1	37.229572	37.287	37.45893
21-10-06 19:00	1	37.488586	37.407722	37.424374
21-10-06 19:10	1	37.46804	37.16468	37.12332
21-10-06 19:20	1	37.648827	37.348267	37.098473
21-10-06 19:30	1	37.74093	37.114853	37.415863
21-10-06 19:40	1	37.72222	37.559902	37.11705
21-10-06 19:50	1	37.274364	37.45052	37.03595
21-10-06 20:00	1	37.604195	37.02842	37.074356
21-10-06 20:10	1	37.545227	37.361137	37.216698
21-10-06 20:20	1	37.544838	37.221363	37.543797
21-10-06 20:30	1	37.717487	37.227455	37.532776
21-10-06 20:40	1	37.48725	37.513374	37.20689
21-10-06 20:50	1	37.369705	37.32352	37.308655
21-10-06 21:00	1	37.4005	37.29999	37.400005
21-10-06 21:10	1	not_recorded	not_recorded	not_recorded
21-10-06 21:20	1	not_recorded	not_recorded	not_recorded
21-10-06 21:30	1	not_recorded	not_recorded	not_recorded
21-10-06 21:40	1	not_recorded	not_recorded	not_recorded
21-10-06 21:50	1	not_recorded	not_recorded	not_recorded
21-10-06 22:00	1	not_recorded	not_recorded	not_recorded
21-10-06 22:10	1	not_recorded	not_recorded	not_recorded
21-10-06 22:20	1	not_recorded	not_recorded	not_recorded
21-10-06 22:30	1	not_recorded	not_recorded	not_recorded
21-10-06 22:40	1	not_recorded	not_recorded	not_recorded
21-10-06 22:50	1	not_recorded	not_recorded	not_recorded
21-10-06 23:00	1	not_recorded	not_recorded	not_recorded
21-10-06 23:10	1	not_recorded	not_recorded	not_recorded
21-10-06 23:20	1	not_recorded	not_recorded	not_recorded
21-10-06 23:30	1	not_recorded	not_recorded	not_recorded
21-10-06 23:40	1	not_recorded	not_recorded	not_recorded
21-10-06 23:50	1	not_recorded	not_recorded	not_recorded
21-10-07 00:00	1	not_recorded	not_recorded	not_recorded
21-10-07 00:10	1	not_recorded	not_recorded	not_recorded
21-10-07 00:20	1	not_recorded	not_recorded	not_recorded
21-10-07 00:30	1	not_recorded	not_recorded	not_recorded
21-10-07 00:40	1	not_recorded	not_recorded	not_recorded
21-10-07 00:50	1	not_recorded	not_recorded	not_recorded
21-10-07 01:00	1	not_recorded	not_recorded	not_recorded
21-10-07 01:10	1	not_recorded	not_recorded	not_recorded
21-10-07 01:20	1	not_recorded	not_recorded	not_recorded
21-10-07 01:30	1	not_recorded	not_recorded	not_recorded
21-10-07 01:40	1	not_recorded	not_recorded	not_recorded
21-10-07 01:50	1	not_recorded	not_recorded	not_recorded
21-10-07 02:00	1	not_recorded	not_recorded	not_recorded
21-10-07 02:10	1	not_recorded	not_recorded	not_recorded
21-10-07 02:20	1	not_recorded	not_recorded	not_recorded
21-10-07 02:30	1	not_recorded	not_recorded	not_recorded
21-10-07 02:40	1	not_recorded	not_recorded	not_recorded
21-10-07 02:50	1	not_recorded	not_recorded	not_recorded
21-10-07 03:00	1	not_recorded	not_recorded	not_recorded
21-10-07 03:10	1	not_recorded	not_recorded	not_recorded
21-10-07 03:20	1	not_recorded	not_recorded	not_recorded
21-10-07 03:30	1	not_recorded	not_recorded	not_recorded
21-10-07 03:40	1	not_recorded	not_recorded	not_recorded
21-10-07 03:50	1	not_recorded	not_recorded	not_recorded
21-10-07 04:00	1	not_recorded	not_recorded	not_recorded
21-10-07 04:10	1	not_recorded	not_recorded	not_recorded
21-10-07 04:20	1	not_recorded	not_recorded	not_recorded
21-10-07 04:30	1	not_recorded	not_recorded	not_recorded
21-10-07 04:40	1	not_recorded	not_recorded	not_recorded
21-10-07 04:50	1	not_recorded	not_recorded	not_recorded
21-10-07 05:00	1	not_recorded	not_recorded	not_recorded
21-10-07 05:10	1	not_recorded	not_recorded	not_recorded
21-10-07 05:20	1	not_recorded	not_recorded	not_recorded
21-10-07 05:30	1	not_recorded	not_recorded	not_recorded
21-10-07 05:40	1	not_recorded	not_recorded	not_recorded
21-10-07 05:50	1	not_recorded	not_recorded	not_recorded
21-10-07 06:00	1	not_recorded	not_recorded	not_recorded
21-10-07 06:10	1	not_recorded	not_recorded	not_recorded
21-10-07 06:20	1	not_recorded	not_recorded	not_recorded
21-10-07 06:30	1	not_recorded	not_recorded	not_recorded
21-10-07 06:40	1	not_recorded	not_recorded	not_recorded
21-10-07 06:50	1	not_recorded	not_recorded	not_recorded
