# Supplementary material for: Rodent home cage monitoring for preclinical safety pharmacology assessment: results of a multi-company validation evaluating nonclinical and clinical data from three compounds
Source: Front Toxicol. 2025 Nov 5;7:1655330. doi: 10.3389/ftox.2025.1655330 (PMC12626872; doi:10.3389/ftox.2025.1655330)
Supplement: Supplementary file 1 [file DataSheet1.zip › AZ/AZ_Temperature_085_Cage-2.csv]

timestamp	day_index	985141003627893	985141003627894	985141003627895
21-10-11 07:00	-4	not_recorded	not_recorded	not_recorded
21-10-11 07:10	-4	not_recorded	not_recorded	not_recorded
21-10-11 07:20	-4	not_recorded	not_recorded	not_recorded
21-10-11 07:30	-4	not_recorded	not_recorded	not_recorded
21-10-11 07:40	-4	not_recorded	not_recorded	not_recorded
21-10-11 07:50	-4	not_recorded	not_recorded	not_recorded
21-10-11 08:00	-4	not_recorded	not_recorded	not_recorded
21-10-11 08:10	-4	not_recorded	not_recorded	not_recorded
21-10-11 08:20	-4	not_recorded	not_recorded	not_recorded
21-10-11 08:30	-4	not_recorded	not_recorded	not_recorded
21-10-11 08:40	-4	not_recorded	not_recorded	not_recorded
21-10-11 08:50	-4	not_recorded	not_recorded	not_recorded
21-10-11 09:00	-4	not_recorded	not_recorded	not_recorded
21-10-11 09:10	-4	not_recorded	not_recorded	not_recorded
21-10-11 09:20	-4	not_recorded	not_recorded	not_recorded
21-10-11 09:30	-4	not_recorded	not_recorded	not_recorded
21-10-11 09:40	-4	not_recorded	not_recorded	not_recorded
21-10-11 09:50	-4	not_recorded	not_recorded	not_recorded
21-10-11 10:00	-4	not_recorded	not_recorded	not_recorded
21-10-11 10:10	-4	not_recorded	not_recorded	not_recorded
21-10-11 10:20	-4	not_recorded	not_recorded	not_recorded
21-10-11 10:30	-4	not_recorded	not_recorded	not_recorded
21-10-11 10:40	-4	38.070843	37.668976	37.028908
21-10-11 10:50	-4	37.970215	37.654606	36.915092
21-10-11 11:00	-4	37.763676	37.65973	36.665382
21-10-11 11:10	-4	37.74572	37.54107	36.78002
21-10-11 11:20	-4	37.625854	37.468227	36.716484
21-10-11 11:30	-4	37.568535	37.429634	36.515095
21-10-11 11:40	-4	37.317844	37.343708	36.72155
21-10-11 11:50	-4	37.185204	37.098106	36.59327
21-10-11 12:00	-4	37.16068	36.900677	36.91779
21-10-11 12:10	-4	37.344215	36.97309	36.60085
21-10-11 12:20	-4	37.2109	36.827362	36.683487
21-10-11 12:30	-4	37.276497	36.96708	36.330494
21-10-11 12:40	-4	37.151054	37.081398	36.269375
21-10-11 12:50	-4	37.160557	37.161236	36.48307
21-10-11 13:00	-4	37.275192	37.197014	36.780113
21-10-11 13:10	-4	37.35225	37.180767	37.07298
21-10-11 13:20	-4	37.473686	36.86939	36.84506
21-10-11 13:30	-4	37.45758	36.96391	36.46783
21-10-11 13:40	-4	37.551113	37.002865	36.4334
21-10-11 13:50	-4	37.342857	37.063126	36.049683
21-10-11 14:00	-4	37.506348	36.794685	36.16478
21-10-11 14:10	-4	37.59186	36.70641	36.273785
21-10-11 14:20	-4	37.04793	36.930916	36.286533
21-10-11 14:30	-4	36.837536	36.976143	36.24864
21-10-11 14:40	-4	36.91281	36.792015	36.426582
21-10-11 14:50	-4	36.971447	36.96398	36.46892
21-10-11 15:00	-4	37.19271	37.095806	36.59768
21-10-11 15:10	-4	37.358402	36.91678	36.851143
21-10-11 15:20	-4	37.338337	36.552803	36.948803
21-10-11 15:30	-4	37.48406	36.725452	36.99956
21-10-11 15:40	-4	37.260605	36.7507	37.024517
21-10-11 15:50	-4	36.95832	36.790302	37.1549
21-10-11 16:00	-4	36.931084	36.94426	36.837296
21-10-11 16:10	-4	37.118107	37.00596	36.905663
21-10-11 16:20	-4	37.029182	36.973785	36.933434
21-10-11 16:30	-4	37.165752	37.04408	37.229527
21-10-11 16:40	-4	37.328686	37.08732	37.030197
21-10-11 16:50	-4	37.554348	37.021114	37.016445
21-10-11 17:00	-4	37.59999	36.656902	37.280876
21-10-11 17:10	-4	37.494728	36.698296	36.75236
21-10-11 17:20	-4	37.621506	36.90373	36.59426
21-10-11 17:30	-4	37.612442	37.040382	36.580986
21-10-11 17:40	-4	37.571148	36.980705	36.61507
21-10-11 17:50	-4	37.408997	36.931313	36.8834
21-10-11 18:00	-4	37.549316	36.861057	36.999928
21-10-11 18:10	-4	37.6251	36.882835	36.450516
21-10-11 18:20	-4	37.527676	36.747192	36.48661
21-10-11 18:30	-4	37.20579	36.929844	36.486027
21-10-11 18:40	-4	37.228905	36.99566	36.436054
21-10-11 18:50	-4	37.314438	36.692978	36.84924
21-10-11 19:00	-4	37.37618	36.883644	36.628532
21-10-11 19:10	-4	37.197647	37.061504	36.61077
21-10-11 19:20	-4	37.133434	37.178413	36.784416
21-10-11 19:30	-4	37.360275	37.3181	37.148045
21-10-11 19:40	-4	37.438488	37.369286	37.001953
21-10-11 19:50	-4	37.530556	37.431587	37.223396
21-10-11 20:00	-4	37.36604	37.04688	36.79655
21-10-11 20:10	-4	37.477715	37.12245	36.588333
21-10-11 20:20	-4	37.559956	37.275978	36.795708
21-10-11 20:30	-4	37.269234	37.184166	36.927162
21-10-11 20:40	-4	37.43834	37.315414	37.067593
21-10-11 20:50	-4	37.27823	37.44675	36.93699
21-10-11 21:00	-4	37.35456	37.497658	37.04154
21-10-11 21:10	-4	37.51072	37.499653	37.11275
21-10-11 21:20	-4	37.50329	37.469948	37.09005
21-10-11 21:30	-4	37.22503	37.26766	36.923744
21-10-11 21:40	-4	37.454807	37.407726	37.196613
21-10-11 21:50	-4	37.500675	37.315697	37.175865
21-10-11 22:00	-4	37.687283	37.428734	37.073112
21-10-11 22:10	-4	37.496593	37.751602	36.988747
21-10-11 22:20	-4	37.519665	37.923687	37.056538
21-10-11 22:30	-4	37.61995	37.944626	36.9172
21-10-11 22:40	-4	37.644783	37.949093	36.987152
21-10-11 22:50	-4	37.98438	37.87194	36.982285
21-10-11 23:00	-4	37.54833	37.72561	36.8659
21-10-11 23:10	-4	37.436512	38.01034	37.05743
21-10-11 23:20	-4	37.934826	38.179287	36.824047
21-10-11 23:30	-4	37.614246	38.179028	36.898567
21-10-11 23:40	-4	37.659874	38.23226	36.88311
21-10-11 23:50	-4	37.857555	38.08676	36.81498
21-10-12 00:00	-4	38.0062	38.0034	37.120914
21-10-12 00:10	-4	38.076836	38.024193	37.112747
21-10-12 00:20	-4	38.152016	38.01927	37.137062
21-10-12 00:30	-4	38.04937	38.096718	37.299267
21-10-12 00:40	-4	38.187107	38.14226	37.56728
21-10-12 00:50	-4	38.028034	38.22253	37.589684
21-10-12 01:00	-4	38.165318	38.013027	37.507256
21-10-12 01:10	-4	38.39045	38.012104	37.434593
21-10-12 01:20	-4	38.388596	38.00103	37.3826
21-10-12 01:30	-4	38.411686	38.097256	37.18015
21-10-12 01:40	-4	38.080376	38.076298	37.083927
21-10-12 01:50	-4	38.05128	38.204163	37.333252
21-10-12 02:00	-4	38.0828	38.03298	37.57998
21-10-12 02:10	-4	38.193726	37.97936	37.506996
21-10-12 02:20	-4	38.2129	38.02082	37.29705
21-10-12 02:30	-4	38.158302	37.91257	36.948166
21-10-12 02:40	-4	37.831474	37.984688	37.533978
21-10-12 02:50	-4	38.322502	37.98891	37.660717
21-10-12 03:00	-4	38.249016	37.852364	37.49539
21-10-12 03:10	-4	38.111927	37.857273	37.591713
21-10-12 03:20	-4	38.06933	37.671204	37.559593
21-10-12 03:30	-4	37.723614	37.627193	37.23128
21-10-12 03:40	-4	37.81064	37.6193	37.38656
21-10-12 03:50	-4	37.798958	37.915398	37.354218
21-10-12 04:00	-4	37.666237	37.9995	37.560303
21-10-12 04:10	-4	38.157406	38.035103	37.66341
21-10-12 04:20	-4	38.073086	37.95335	37.68719
21-10-12 04:30	-4	38.126915	37.66189	37.594597
21-10-12 04:40	-4	38.047066	37.531487	37.605606
21-10-12 04:50	-4	38.05451	37.430943	37.88616
21-10-12 05:00	-4	38.03887	37.964035	37.520687
21-10-12 05:10	-4	38.007305	37.942158	37.20699
21-10-12 05:20	-4	37.967773	37.93656	37.16539
21-10-12 05:30	-4	38.080853	37.906616	36.898335
21-10-12 05:40	-4	38.030327	37.984962	37.2143
21-10-12 05:50	-4	37.89146	37.947147	37.351395
21-10-12 06:00	-4	37.913857	37.607956	36.845226
21-10-12 06:10	-4	37.7965	37.86225	36.85022
21-10-12 06:20	-4	37.588264	37.782124	37.032757
21-10-12 06:30	-4	37.35396	37.57743	36.847878
21-10-12 06:40	-4	37.54759	37.55146	37.15711
21-10-12 06:50	-4	37.483986	37.130836	36.823555
21-10-12 07:00	-3	37.43195	36.801014	36.635494
21-10-12 07:10	-3	37.54245	36.928337	37.070007
21-10-12 07:20	-3	37.572052	36.83263	36.655323
21-10-12 07:30	-3	37.48669	36.660534	36.400925
21-10-12 07:40	-3	37.205906	36.65406	36.20805
21-10-12 07:50	-3	37.075977	36.466106	36.351208
21-10-12 08:00	-3	36.826538	36.320557	36.602596
21-10-12 08:10	-3	36.842243	36.43673	36.74895
21-10-12 08:20	-3	36.97916	36.561996	36.570583
21-10-12 08:30	-3	37.07802	36.710598	36.512383
21-10-12 08:40	-3	37.18101	36.917595	36.437172
21-10-12 08:50	-3	37.038513	37.0	36.377495
21-10-12 09:00	-3	37.1404	36.85676	36.59588
21-10-12 09:10	-3	37.186638	36.60015	37.117912
21-10-12 09:20	-3	37.089043	36.59346	36.854717
21-10-12 09:30	-3	37.26101	36.761467	36.027737
21-10-12 09:40	-3	37.148	36.78037	36.12839
21-10-12 09:50	-3	37.235912	36.919468	36.362335
21-10-12 10:00	-3	37.395557	36.659027	36.369637
21-10-12 10:10	-3	37.199646	36.73394	36.39404
21-10-12 10:20	-3	36.82118	36.420067	36.44094
21-10-12 10:30	-3	36.999146	36.43116	36.3307
21-10-12 10:40	-3	37.07825	36.722908	36.319725
21-10-12 10:50	-3	37.235966	36.581635	36.088135
21-10-12 11:00	-3	37.183712	36.576202	36.030666
21-10-12 11:10	-3	37.277	36.73139	35.908607
21-10-12 11:20	-3	37.090008	36.845	36.20014
21-10-12 11:30	-3	37.048935	36.83827	36.314495
21-10-12 11:40	-3	37.0052	36.900753	36.57402
21-10-12 11:50	-3	37.18583	37.169876	36.722927
21-10-12 12:00	-3	37.08644	37.281296	36.29396
21-10-12 12:10	-3	36.96656	37.069862	36.317505
21-10-12 12:20	-3	37.17773	36.424076	36.46117
21-10-12 12:30	-3	37.42371	36.68998	37.065956
21-10-12 12:40	-3	37.38821	36.500195	36.682907
21-10-12 12:50	-3	37.402477	36.64667	36.51235
21-10-12 13:00	-3	37.368736	36.813557	36.50113
21-10-12 13:10	-3	37.338753	36.841393	36.33924
21-10-12 13:20	-3	37.298965	36.66474	36.50932
21-10-12 13:30	-3	37.25541	36.870388	36.59999
21-10-12 13:40	-3	37.23176	37.09899	36.755714
21-10-12 13:50	-3	36.77456	37.061188	36.69294
21-10-12 14:00	-3	36.678875	37.00149	36.533855
21-10-12 14:10	-3	36.82345	36.736923	36.661217
21-10-12 14:20	-3	36.20519	36.605495	36.851704
21-10-12 14:30	-3	36.54169	36.690983	36.52856
21-10-12 14:40	-3	36.674797	36.878624	36.71605
21-10-12 14:50	-3	36.76498	36.85383	36.95736
21-10-12 15:00	-3	36.846973	37.140358	37.197777
21-10-12 15:10	-3	36.68966	37.05221	36.799744
21-10-12 15:20	-3	36.655262	36.901146	37.14977
21-10-12 15:30	-3	37.043602	36.90228	36.935352
21-10-12 15:40	-3	36.94782	36.943527	36.29177
21-10-12 15:50	-3	37.14819	36.899837	35.865395
21-10-12 16:00	-3	37.34223	37.058662	35.869183
21-10-12 16:10	-3	37.35949	37.15806	36.354576
21-10-12 16:20	-3	37.15432	36.82406	36.598274
21-10-12 16:30	-3	37.011005	36.603203	36.57379
21-10-12 16:40	-3	37.174587	36.557175	36.802982
21-10-12 16:50	-3	37.27539	36.600193	37.105923
21-10-12 17:00	-3	37.464325	36.834084	37.100044
21-10-12 17:10	-3	37.393494	37.16642	36.889183
21-10-12 17:20	-3	37.03868	37.204414	36.52121
21-10-12 17:30	-3	37.246433	37.205364	36.638824
21-10-12 17:40	-3	37.327625	36.718357	36.837566
21-10-12 17:50	-3	37.357727	36.967823	36.80341
21-10-12 18:00	-3	37.485268	36.845455	36.83201
21-10-12 18:10	-3	37.584145	36.933098	37.091
21-10-12 18:20	-3	37.316433	36.90165	36.973164
21-10-12 18:30	-3	37.24082	36.95815	36.93447
21-10-12 18:40	-3	37.301014	37.059082	37.000923
21-10-12 18:50	-3	37.25997	37.163216	37.090355
21-10-12 19:00	-3	37.27057	37.274708	37.36184
21-10-12 19:10	-3	37.410366	37.10686	37.03974
21-10-12 19:20	-3	37.01476	37.64895	36.802914
21-10-12 19:30	-3	37.226128	37.681206	37.355133
21-10-12 19:40	-3	37.149498	37.432976	37.21007
21-10-12 19:50	-3	37.321144	37.240227	36.96834
21-10-12 20:00	-3	37.39849	37.25247	36.64605
21-10-12 20:10	-3	37.683544	37.390694	36.545975
21-10-12 20:20	-3	37.589287	37.268597	36.99154
21-10-12 20:30	-3	37.492958	37.51105	37.184505
21-10-12 20:40	-3	37.584755	37.477917	37.048878
21-10-12 20:50	-3	37.487858	37.457184	36.910503
21-10-12 21:00	-3	37.61451	37.28196	36.7802
21-10-12 21:10	-3	37.608665	37.29481	36.831196
21-10-12 21:20	-3	37.667454	37.43374	36.83988
21-10-12 21:30	-3	37.769485	37.47429	36.81241
21-10-12 21:40	-3	37.59999	37.51802	37.056534
21-10-12 21:50	-3	37.51664	37.840446	37.115242
21-10-12 22:00	-3	37.48678	37.88215	37.20054
21-10-12 22:10	-3	37.48948	37.942005	37.08092
21-10-12 22:20	-3	37.57598	37.901672	37.019234
21-10-12 22:30	-3	37.84382	37.885506	37.16093
21-10-12 22:40	-3	37.997105	38.016018	36.984184
21-10-12 22:50	-3	37.815228	38.014343	37.03112
21-10-12 23:00	-3	37.90357	37.975243	36.95849
21-10-12 23:10	-3	37.446983	38.006676	36.57992
21-10-12 23:20	-3	37.660797	37.890373	37.03652
21-10-12 23:30	-3	37.634384	37.888615	37.093132
21-10-12 23:40	-3	37.64546	38.0854	37.30915
21-10-12 23:50	-3	37.919117	38.144226	37.086765
21-10-13 00:00	-3	38.30886	38.090454	37.268494
21-10-13 00:10	-3	38.111855	38.188652	37.159042
21-10-13 00:20	-3	38.167366	38.236706	37.283268
21-10-13 00:30	-3	38.18438	38.22301	37.418777
21-10-13 00:40	-3	38.18182	38.196293	37.692924
21-10-13 00:50	-3	38.123608	38.1101	37.824986
21-10-13 01:00	-3	38.08184	38.041866	38.12652
21-10-13 01:10	-3	37.906403	37.90464	37.866634
21-10-13 01:20	-3	38.2817	37.80413	37.930485
21-10-13 01:30	-3	37.931236	38.040245	37.65136
21-10-13 01:40	-3	37.897324	38.228615	37.940384
21-10-13 01:50	-3	38.134842	38.318714	38.08938
21-10-13 02:00	-3	38.27294	38.239742	37.96645
21-10-13 02:10	-3	37.91799	38.129913	37.69214
21-10-13 02:20	-3	37.750713	38.35947	37.602745
21-10-13 02:30	-3	37.573364	38.312576	37.463825
21-10-13 02:40	-3	37.96434	38.31996	37.21895
21-10-13 02:50	-3	37.82935	38.176353	37.314487
21-10-13 03:00	-3	37.64381	38.096416	37.36377
21-10-13 03:10	-3	38.094948	38.040657	37.186348
21-10-13 03:20	-3	38.146835	37.889458	37.399666
21-10-13 03:30	-3	38.08619	37.809593	37.226334
21-10-13 03:40	-3	38.266056	37.56492	37.17931
21-10-13 03:50	-3	38.27527	37.749172	37.19172
21-10-13 04:00	-3	38.251766	37.49723	37.103424
21-10-13 04:10	-3	38.238705	37.37254	37.209816
21-10-13 04:20	-3	38.358757	37.353752	37.15709
21-10-13 04:30	-3	38.28862	37.29058	37.361732
21-10-13 04:40	-3	38.103046	37.82031	37.542152
21-10-13 04:50	-3	38.148506	38.181675	37.650383
21-10-13 05:00	-3	38.126152	38.095432	38.02285
21-10-13 05:10	-3	37.81173	38.03252	37.707905
21-10-13 05:20	-3	37.97149	37.92504	37.62155
21-10-13 05:30	-3	37.848976	37.899914	37.938255
21-10-13 05:40	-3	37.83893	38.010563	37.68532
21-10-13 05:50	-3	37.87099	37.953896	37.640953
21-10-13 06:00	-3	37.856773	38.045155	37.618217
21-10-13 06:10	-3	37.651543	37.8935	37.170666
21-10-13 06:20	-3	37.547432	37.752914	37.449226
21-10-13 06:30	-3	37.497276	37.699802	37.41447
21-10-13 06:40	-3	37.51693	37.66534	37.314278
21-10-13 06:50	-3	37.491276	37.43961	37.287357
21-10-13 07:00	-2	37.51412	37.31707	37.35395
21-10-13 07:10	-2	37.48174	37.2987	37.250164
21-10-13 07:20	-2	37.51336	37.184486	37.0722
21-10-13 07:30	-2	37.606438	37.061604	37.13241
21-10-13 07:40	-2	37.58009	37.01458	36.962605
21-10-13 07:50	-2	37.1228	36.956608	36.519306
21-10-13 08:00	-2	37.02903	36.891865	36.1946
21-10-13 08:10	-2	37.23613	36.916744	36.126026
21-10-13 08:20	-2	37.326675	36.994682	36.351265
21-10-13 08:30	-2	37.31564	36.92407	36.902225
21-10-13 08:40	-2	37.200405	36.978745	35.815407
21-10-13 08:50	-2	37.210217	36.926308	35.644844
21-10-13 09:00	-2	37.03357	36.920128	35.488247
21-10-13 09:10	-2	36.954014	36.725365	35.67094
21-10-13 09:20	-2	36.936417	36.645893	35.89429
21-10-13 09:30	-2	36.392586	36.704605	36.403847
21-10-13 09:40	-2	36.272224	36.744877	36.502388
21-10-13 09:50	-2	36.187927	36.903545	36.28599
21-10-13 10:00	-2	36.395695	36.58116	36.45005
21-10-13 10:10	-2	36.515827	36.44696	36.69776
21-10-13 10:20	-2	36.965157	36.87433	36.480946
21-10-13 10:30	-2	37.044064	36.506565	36.523422
21-10-13 10:40	-2	36.592392	36.439796	36.4953
21-10-13 10:50	-2	36.970257	36.61298	36.34121
21-10-13 11:00	-2	37.33118	36.607994	35.925064
21-10-13 11:10	-2	37.53124	36.119545	35.96568
21-10-13 11:20	-2	37.05542	36.176487	36.306213
21-10-13 11:30	-2	37.149853	36.37545	36.572365
21-10-13 11:40	-2	36.805428	36.384777	36.292427
21-10-13 11:50	-2	36.910866	36.55169	36.166653
21-10-13 12:00	-2	36.76165	36.419422	36.03248
21-10-13 12:10	-2	36.398674	36.62663	36.245796
21-10-13 12:20	-2	36.589485	36.612965	36.103085
21-10-13 12:30	-2	37.054897	36.626118	36.3366
21-10-13 12:40	-2	37.101196	36.496387	36.750736
21-10-13 12:50	-2	37.03317	36.48949	36.357258
21-10-13 13:00	-2	37.116386	36.42328	36.198097
21-10-13 13:10	-2	37.27123	36.31104	36.239613
21-10-13 13:20	-2	37.256256	36.478195	36.39309
21-10-13 13:30	-2	37.355858	36.62576	36.341072
21-10-13 13:40	-2	36.97268	36.50536	36.38045
21-10-13 13:50	-2	36.70379	36.654686	36.6841
21-10-13 14:00	-2	36.771122	36.6774	36.504833
21-10-13 14:10	-2	36.84365	36.401196	36.513374
21-10-13 14:20	-2	36.533848	36.432526	36.15569
21-10-13 14:30	-2	36.752968	36.553486	36.616848
21-10-13 14:40	-2	36.62542	36.725365	36.55011
21-10-13 14:50	-2	36.587276	36.607857	36.283127
21-10-13 15:00	-2	36.73706	36.661934	36.28228
21-10-13 15:10	-2	36.559845	36.61347	36.329807
21-10-13 15:20	-2	36.745827	36.6437	36.220753
21-10-13 15:30	-2	36.919506	36.68162	36.1123
21-10-13 15:40	-2	37.01739	36.67737	36.266212
21-10-13 15:50	-2	37.367046	36.698082	35.998093
21-10-13 16:00	-2	36.82926	36.77472	35.485397
21-10-13 16:10	-2	36.730217	36.954136	36.215374
21-10-13 16:20	-2	36.853046	37.092964	36.56616
21-10-13 16:30	-2	37.047886	37.00717	36.492702
21-10-13 16:40	-2	37.180325	36.890945	36.85085
21-10-13 16:50	-2	37.222473	36.646984	36.95962
21-10-13 17:00	-2	37.24116	36.54191	37.0193
21-10-13 17:10	-2	37.415047	36.530476	36.76882
21-10-13 17:20	-2	37.34486	36.62433	36.755505
21-10-13 17:30	-2	37.362915	36.764343	36.707314
21-10-13 17:40	-2	37.44491	36.91436	36.6601
21-10-13 17:50	-2	37.55036	36.856674	36.49813
21-10-13 18:00	-2	37.31865	36.47399	36.74423
21-10-13 18:10	-2	37.181183	36.795124	37.052612
21-10-13 18:20	-2	37.05216	36.458473	37.134125
21-10-13 18:30	-2	37.20573	36.54921	36.949135
21-10-13 18:40	-2	37.206116	36.79773	36.762432
21-10-13 18:50	-2	37.139366	36.675903	36.887466
21-10-13 19:00	-2	37.101025	36.834694	36.703735
21-10-13 19:10	-2	37.40067	36.72366	37.092094
21-10-13 19:20	-2	37.2866	36.820972	36.795185
21-10-13 19:30	-2	37.506004	37.073048	37.375572
21-10-13 19:40	-2	37.55612	37.321888	37.250526
21-10-13 19:50	-2	37.431656	37.436	36.98456
21-10-13 20:00	-2	37.40225	37.31073	37.0244
21-10-13 20:10	-2	37.36852	36.9784	37.029785
21-10-13 20:20	-2	37.243294	37.088814	37.102562
21-10-13 20:30	-2	37.154152	37.076683	37.106804
21-10-13 20:40	-2	37.286987	37.298702	37.15055
21-10-13 20:50	-2	37.103218	37.046547	37.022163
21-10-13 21:00	-2	37.394848	37.496796	36.726204
21-10-13 21:10	-2	37.44198	37.672127	36.59494
21-10-13 21:20	-2	37.343338	37.853004	36.688282
21-10-13 21:30	-2	37.230827	37.80497	36.643684
21-10-13 21:40	-2	37.218178	37.608345	36.574863
21-10-13 21:50	-2	37.171795	37.891655	37.168358
21-10-13 22:00	-2	37.374954	37.779034	37.152203
21-10-13 22:10	-2	37.367554	37.612843	37.026787
21-10-13 22:20	-2	37.572437	37.622242	36.975933
21-10-13 22:30	-2	37.332832	37.668457	36.887733
21-10-13 22:40	-2	37.508835	37.960583	37.000237
21-10-13 22:50	-2	37.626408	38.131634	37.092537
21-10-13 23:00	-2	37.714306	38.207085	37.056404
21-10-13 23:10	-2	37.445824	38.206837	37.006294
21-10-13 23:20	-2	37.660404	38.288357	37.414623
21-10-13 23:30	-2	37.719414	38.29245	37.12027
21-10-13 23:40	-2	37.80706	38.210903	37.03931
21-10-13 23:50	-2	38.03742	38.275307	36.770042
21-10-14 00:00	-2	37.918446	38.171688	37.03544
21-10-14 00:10	-2	38.29792	38.145435	37.090424
21-10-14 00:20	-2	38.344563	38.103027	37.400017
21-10-14 00:30	-2	38.124718	38.204475	37.59814
21-10-14 00:40	-2	38.045387	38.205803	37.74743
21-10-14 00:50	-2	37.82806	38.12328	37.77666
21-10-14 01:00	-2	37.93089	38.13368	37.926292
21-10-14 01:10	-2	38.096874	37.979874	37.63337
21-10-14 01:20	-2	37.7779	38.00387	37.741386
21-10-14 01:30	-2	37.553505	37.919983	37.612473
21-10-14 01:40	-2	38.023033	38.103718	37.463062
21-10-14 01:50	-2	38.134773	38.16218	37.439095
21-10-14 02:00	-2	37.90988	38.194122	37.341404
21-10-14 02:10	-2	37.928383	37.985283	37.547844
21-10-14 02:20	-2	37.847664	38.086155	37.555824
21-10-14 02:30	-2	37.842354	38.093357	37.680267
21-10-14 02:40	-2	37.775322	38.094227	37.69056
21-10-14 02:50	-2	37.75878	38.21981	37.570892
21-10-14 03:00	-2	38.15914	38.05236	37.854374
21-10-14 03:10	-2	38.02239	38.11221	37.659546
21-10-14 03:20	-2	38.086494	38.174812	37.40353
21-10-14 03:30	-2	38.04683	37.986023	37.490395
21-10-14 03:40	-2	37.923897	37.764988	37.25017
21-10-14 03:50	-2	37.970062	37.57202	37.276684
21-10-14 04:00	-2	38.145996	37.59776	37.582863
21-10-14 04:10	-2	37.983913	37.51164	37.51676
21-10-14 04:20	-2	37.683586	37.48666	37.285362
21-10-14 04:30	-2	37.849384	37.64002	37.3592
21-10-14 04:40	-2	37.973133	37.52114	37.137127
21-10-14 04:50	-2	37.751114	37.580612	37.02163
21-10-14 05:00	-2	37.895874	37.59081	37.112434
21-10-14 05:10	-2	37.910572	37.939316	37.09091
21-10-14 05:20	-2	37.725792	37.911945	37.20337
21-10-14 05:30	-2	37.69354	37.940582	37.35573
21-10-14 05:40	-2	37.67882	37.86353	37.43609
21-10-14 05:50	-2	37.63894	37.985874	37.52264
21-10-14 06:00	-2	37.75818	38.023323	37.65065
21-10-14 06:10	-2	37.78299	37.85771	37.6713
21-10-14 06:20	-2	37.646004	37.605568	37.345276
21-10-14 06:30	-2	37.48702	37.769417	37.217457
21-10-14 06:40	-2	37.569614	37.68145	37.247505
21-10-14 06:50	-2	37.42299	37.6113	37.228344
21-10-14 07:00	-1	37.930847	37.24349	36.970467
21-10-14 07:10	-1	37.55636	37.121838	37.33752
21-10-14 07:20	-1	37.32635	37.07653	37.029015
21-10-14 07:30	-1	37.20633	36.9376	36.551094
21-10-14 07:40	-1	37.38214	36.750053	35.966133
21-10-14 07:50	-1	37.240406	36.453804	36.112003
21-10-14 08:00	-1	36.931126	36.241302	36.607914
21-10-14 08:10	-1	37.0624	36.338043	36.59096
21-10-14 08:20	-1	37.09999	36.75626	36.76735
21-10-14 08:30	-1	37.08866	36.710995	36.417137
21-10-14 08:40	-1	37.09999	36.938072	36.559475
21-10-14 08:50	-1	37.098263	36.772896	36.59367
21-10-14 09:00	-1	37.141487	36.639767	36.255722
21-10-14 09:10	-1	37.220406	36.576912	36.09137
21-10-14 09:20	-1	37.307888	36.579674	36.253944
21-10-14 09:30	-1	36.860226	36.551598	36.424664
21-10-14 09:40	-1	36.983814	36.51189	36.408268
21-10-14 09:50	-1	37.15765	36.593357	36.561317
21-10-14 10:00	-1	37.247166	36.714302	36.63969
21-10-14 10:10	-1	37.172626	36.7683	36.91823
21-10-14 10:20	-1	36.96056	36.655384	36.816086
21-10-14 10:30	-1	36.993713	36.712086	36.63124
21-10-14 10:40	-1	36.78237	36.695923	36.682766
21-10-14 10:50	-1	36.65641	36.92603	37.05204
21-10-14 11:00	-1	37.07569	37.107403	37.28458
21-10-14 11:10	-1	37.045578	37.19372	37.31411
21-10-14 11:20	-1	36.916145	37.078766	37.410297
21-10-14 11:30	-1	37.00295	37.085613	37.315727
21-10-14 11:40	-1	37.316093	37.01853	36.940987
21-10-14 11:50	-1	37.3304	37.002	37.061382
21-10-14 12:00	-1	37.12231	36.85863	36.880424
21-10-14 12:10	-1	36.732677	36.437557	36.51696
21-10-14 12:20	-1	36.85121	36.58184	36.70401
21-10-14 12:30	-1	37.085037	36.673134	36.648552
21-10-14 12:40	-1	36.984108	36.83456	36.462166
21-10-14 12:50	-1	37.032692	36.970684	36.52529
21-10-14 13:00	-1	37.160954	36.99933	36.588158
21-10-14 13:10	-1	37.228405	36.811764	36.5443
21-10-14 13:20	-1	37.136528	36.61204	36.59311
21-10-14 13:30	-1	37.25431	36.634792	36.523594
21-10-14 13:40	-1	37.0096	36.813946	35.93682
21-10-14 13:50	-1	37.167686	36.743404	35.619392
21-10-14 14:00	-1	37.003212	36.68967	35.608353
21-10-14 14:10	-1	36.740833	36.70628	35.850506
21-10-14 14:20	-1	36.952785	36.694714	36.356
21-10-14 14:30	-1	37.161526	36.353035	36.50582
21-10-14 14:40	-1	37.26487	36.560986	36.61419
21-10-14 14:50	-1	37.027153	36.36767	36.94023
21-10-14 15:00	-1	37.03328	36.499477	36.94303
21-10-14 15:10	-1	37.17311	36.596344	36.93644
21-10-14 15:20	-1	37.111107	36.5944	36.72562
21-10-14 15:30	-1	37.292137	36.81607	36.908096
21-10-14 15:40	-1	37.14726	36.90509	36.77311
21-10-14 15:50	-1	37.03532	37.03141	36.6427
21-10-14 16:00	-1	37.166588	37.048344	36.622616
21-10-14 16:10	-1	37.23465	37.060844	36.73224
21-10-14 16:20	-1	37.225983	36.73374	36.403038
21-10-14 16:30	-1	36.97752	36.74316	36.5866
21-10-14 16:40	-1	37.04957	36.81259	36.656578
21-10-14 16:50	-1	37.11494	36.91514	37.006527
21-10-14 17:00	-1	37.334057	37.00993	36.94425
21-10-14 17:10	-1	37.337364	36.98461	36.820797
21-10-14 17:20	-1	37.073017	36.90326	36.690308
21-10-14 17:30	-1	37.046257	36.796577	37.072292
21-10-14 17:40	-1	37.220146	36.935337	36.756786
21-10-14 17:50	-1	37.28529	37.05951	36.373177
21-10-14 18:00	-1	37.099415	36.93462	36.69738
21-10-14 18:10	-1	37.0369	36.356895	37.022118
21-10-14 18:20	-1	37.161484	36.451626	36.947853
21-10-14 18:30	-1	37.210228	36.889236	36.776035
21-10-14 18:40	-1	37.10846	37.191704	36.9383
21-10-14 18:50	-1	37.144573	37.12348	37.063305
21-10-14 19:00	-1	37.46025	37.156593	37.151485
21-10-14 19:10	-1	37.607563	36.983315	37.093803
21-10-14 19:20	-1	37.214222	36.972977	36.97781
21-10-14 19:30	-1	37.034645	37.404484	36.93807
21-10-14 19:40	-1	37.321564	37.633587	36.87019
21-10-14 19:50	-1	37.46871	37.74969	36.548286
21-10-14 20:00	-1	37.558292	37.596863	36.612408
21-10-14 20:10	-1	37.448128	37.612232	36.650284
21-10-14 20:20	-1	37.330353	37.074707	36.910336
21-10-14 20:30	-1	37.371864	37.2739	36.705326
21-10-14 20:40	-1	37.468826	37.47391	36.861485
21-10-14 20:50	-1	37.501804	37.359512	37.03198
21-10-14 21:00	-1	37.3601	37.394897	37.163055
21-10-14 21:10	-1	37.36016	37.375446	37.029274
21-10-14 21:20	-1	37.232113	37.67455	36.830135
21-10-14 21:30	-1	37.524364	37.61376	36.851772
21-10-14 21:40	-1	37.45619	37.5101	37.148888
21-10-14 21:50	-1	37.482315	37.339054	37.3722
21-10-14 22:00	-1	37.714016	37.229393	37.21639
21-10-14 22:10	-1	37.53203	37.22035	37.267353
21-10-14 22:20	-1	37.52176	37.449444	37.10521
21-10-14 22:30	-1	37.480232	37.841705	37.249336
21-10-14 22:40	-1	37.450375	37.569645	37.08208
21-10-14 22:50	-1	37.521603	37.833134	37.107647
21-10-14 23:00	-1	37.535767	37.93173	37.151234
21-10-14 23:10	-1	37.685295	37.946762	36.957726
21-10-14 23:20	-1	37.642025	38.005726	37.067547
21-10-14 23:30	-1	37.900574	37.913754	37.09064
21-10-14 23:40	-1	37.869698	37.99571	37.37394
21-10-14 23:50	-1	37.798157	37.96923	37.272648
21-10-15 00:00	-1	37.54955	38.00532	37.3619
21-10-15 00:10	-1	37.659477	38.007336	37.290142
21-10-15 00:20	-1	37.820347	37.997547	37.227276
21-10-15 00:30	-1	38.074245	38.231174	37.50564
21-10-15 00:40	-1	37.899483	38.064926	37.608677
21-10-15 00:50	-1	37.7336	38.00273	37.653446
21-10-15 01:00	-1	37.838043	37.814995	37.753498
21-10-15 01:10	-1	37.633106	37.68961	37.73366
21-10-15 01:20	-1	37.743767	37.947456	37.65821
21-10-15 01:30	-1	37.8314	37.95518	37.60145
21-10-15 01:40	-1	37.63438	37.909016	37.598133
21-10-15 01:50	-1	37.932636	37.91007	37.86886
21-10-15 02:00	-1	38.132477	37.757877	37.620644
21-10-15 02:10	-1	37.838356	37.570625	37.489635
21-10-15 02:20	-1	37.574837	37.63653	37.399277
21-10-15 02:30	-1	37.6945	37.538166	37.465317
21-10-15 02:40	-1	37.900932	37.62749	37.384186
21-10-15 02:50	-1	37.79905	37.543556	37.40559
21-10-15 03:00	-1	37.965694	37.66453	37.20592
21-10-15 03:10	-1	37.9591	38.00269	37.079975
21-10-15 03:20	-1	38.10123	38.104984	37.007454
21-10-15 03:30	-1	38.211433	38.070377	37.11651
21-10-15 03:40	-1	38.05994	38.248314	36.94332
21-10-15 03:50	-1	38.281776	38.13877	36.896725
21-10-15 04:00	-1	38.09644	38.203995	37.38871
21-10-15 04:10	-1	38.268356	38.31618	37.646954
21-10-15 04:20	-1	38.14236	38.146114	37.657276
21-10-15 04:30	-1	38.083847	38.0061	37.628807
21-10-15 04:40	-1	38.079247	38.141315	37.628124
21-10-15 04:50	-1	38.018383	38.108936	37.702522
21-10-15 05:00	-1	37.983776	38.113716	37.66231
21-10-15 05:10	-1	37.896297	37.996372	37.65003
21-10-15 05:20	-1	37.63107	37.861137	37.76648
21-10-15 05:30	-1	37.80084	37.996593	37.837585
21-10-15 05:40	-1	37.627575	38.057056	37.424507
21-10-15 05:50	-1	37.582733	37.945797	37.323395
21-10-15 06:00	-1	37.60772	37.921013	37.085777
21-10-15 06:10	-1	37.602177	37.952503	37.32974
21-10-15 06:20	-1	37.602814	37.92259	37.370644
21-10-15 06:30	-1	37.58713	37.6012	37.359695
21-10-15 06:40	-1	37.572205	37.297615	37.281487
21-10-15 06:50	-1	37.610588	36.999058	37.176598
21-10-15 07:00	0	37.75632	37.063526	37.074886
21-10-15 07:10	0	37.921333	36.90884	36.875446
21-10-15 07:20	0	37.586357	36.652905	36.881683
21-10-15 07:30	0	37.12975	36.603508	36.312363
21-10-15 07:40	0	37.03717	36.84227	36.39071
21-10-15 07:50	0	37.096214	36.616375	36.34327
21-10-15 08:00	0	37.113106	36.583714	36.39484
21-10-15 08:10	0	37.17558	36.735065	36.503487
21-10-15 08:20	0	37.288948	36.834995	36.71085
21-10-15 08:30	0	37.22159	36.829494	36.758503
21-10-15 08:40	0	37.155304	36.94082	36.796562
21-10-15 08:50	0	37.21134	36.819542	36.87662
21-10-15 09:00	0	37.323036	36.638725	36.562004
21-10-15 09:10	0	37.216187	36.663383	36.2613
21-10-15 09:20	0	37.028683	36.729664	36.311287
21-10-15 09:30	0	37.107094	37.02369	36.400803
21-10-15 09:40	0	37.021523	36.97741	36.177147
21-10-15 09:50	0	37.016087	36.797066	36.062557
21-10-15 10:00	0	37.120594	36.922527	36.307747
21-10-15 10:10	0	37.222286	37.08854	36.374767
21-10-15 10:20	0	37.56441	37.03843	36.770786
21-10-15 10:30	0	37.147106	36.496696	36.436428
21-10-15 10:40	0	36.569626	36.492256	36.199173
21-10-15 10:50	0	36.44635	36.59534	35.795525
21-10-15 11:00	0	36.118694	36.57583	35.74825
21-10-15 11:10	0	36.420067	36.34727	35.83642
21-10-15 11:20	0	36.46632	36.322838	35.82055
21-10-15 11:30	0	36.486755	36.301567	35.615807
21-10-15 11:40	0	36.604156	36.416817	35.753788
21-10-15 11:50	0	36.9691	36.4498	36.115807
21-10-15 12:00	0	37.32306	36.72222	36.275635
21-10-15 12:10	0	37.557777	36.90822	36.11346
21-10-15 12:20	0	37.59999	36.91295	35.999252
21-10-15 12:30	0	37.60433	37.25129	36.097458
21-10-15 12:40	0	37.459316	37.097218	35.93476
21-10-15 12:50	0	37.065895	36.852383	36.179676
21-10-15 13:00	0	37.210632	36.89521	36.330677
21-10-15 13:10	0	37.35638	36.95565	36.29549
21-10-15 13:20	0	37.513985	36.791775	36.546185
21-10-15 13:30	0	37.43433	36.932144	36.486275
21-10-15 13:40	0	37.41294	36.959198	36.59691
21-10-15 13:50	0	37.36472	36.909893	36.65179
21-10-15 14:00	0	37.475094	36.91491	36.529945
21-10-15 14:10	0	37.574734	36.831963	36.533012
21-10-15 14:20	0	37.65141	36.902695	36.576275
21-10-15 14:30	0	37.750866	37.196663	36.604515
21-10-15 14:40	0	37.838192	37.34688	36.91085
21-10-15 14:50	0	37.544514	37.115646	37.0007
21-10-15 15:00	0	37.59762	37.193512	37.021328
21-10-15 15:10	0	37.84493	37.207275	36.988827
21-10-15 15:20	0	37.671345	37.148666	36.626976
21-10-15 15:30	0	37.4159	37.097065	36.92667
21-10-15 15:40	0	37.488697	37.154945	37.154564
21-10-15 15:50	0	37.63015	37.313206	37.162426
21-10-15 16:00	0	37.584396	37.316383	37.120293
21-10-15 16:10	0	37.64013	37.057938	37.364372
21-10-15 16:20	0	37.834908	36.896698	37.30996
21-10-15 16:30	0	38.01884	37.157402	37.183105
21-10-15 16:40	0	37.517155	37.15431	37.112007
21-10-15 16:50	0	37.44773	37.011208	37.1965
21-10-15 17:00	0	37.57565	36.87049	37.325462
21-10-15 17:10	0	37.597443	36.900536	37.1108
21-10-15 17:20	0	37.854256	36.852333	37.306747
21-10-15 17:30	0	37.650387	36.70213	37.415867
21-10-15 17:40	0	37.504623	37.02184	37.415398
21-10-15 17:50	0	37.589382	37.08544	37.227867
21-10-15 18:00	0	37.772636	37.111107	37.04524
21-10-15 18:10	0	38.126007	37.040787	36.93946
21-10-15 18:20	0	37.971786	37.157234	37.094433
21-10-15 18:30	0	37.7007	37.218773	37.108498
21-10-15 18:40	0	37.757965	37.458717	37.087383
21-10-15 18:50	0	37.388554	37.029	37.173134
21-10-15 19:00	0	37.508633	36.974483	37.118805
21-10-15 19:10	0	37.604076	37.157623	37.146614
21-10-15 19:20	0	37.609245	37.051888	36.771492
21-10-15 19:30	0	37.64049	37.220818	36.782356
21-10-15 19:40	0	37.75796	37.62315	37.12642
21-10-15 19:50	0	37.670235	37.71387	37.113194
21-10-15 20:00	0	37.712837	37.896255	37.092957
21-10-15 20:10	0	37.87432	37.767242	37.204365
21-10-15 20:20	0	37.95719	37.517365	37.248116
21-10-15 20:30	0	37.8534	37.423923	37.097343
21-10-15 20:40	0	37.79171	37.32908	37.216267
21-10-15 20:50	0	37.69896	37.360634	37.20246
21-10-15 21:00	0	37.62415	37.411064	37.260273
21-10-15 21:10	0	37.61439	37.318394	37.22223
21-10-15 21:20	0	37.587452	37.55102	37.18095
21-10-15 21:30	0	37.548107	37.704914	37.20536
21-10-15 21:40	0	37.621574	37.55007	37.22721
21-10-15 21:50	0	37.73098	37.478283	37.138058
21-10-15 22:00	0	37.61748	37.400852	37.049458
21-10-15 22:10	0	37.857594	37.673088	37.133766
21-10-15 22:20	0	37.91337	37.553623	36.957886
21-10-15 22:30	0	37.64271	37.778038	36.81548
21-10-15 22:40	0	37.686165	37.605247	37.317932
21-10-15 22:50	0	37.657997	37.561836	37.44109
21-10-15 23:00	0	37.599068	37.614147	37.506023
21-10-15 23:10	0	37.737007	37.848854	37.44451
21-10-15 23:20	0	37.845272	37.93837	37.411446
21-10-15 23:30	0	37.862175	37.911438	37.49981
21-10-15 23:40	0	37.856667	38.00564	37.562225
21-10-15 23:50	0	38.052036	38.153694	37.63935
21-10-16 00:00	0	37.99121	38.169445	37.522392
21-10-16 00:10	0	38.095123	38.225624	37.67294
21-10-16 00:20	0	38.089386	38.2725	37.600414
21-10-16 00:30	0	37.976204	38.332222	37.611362
21-10-16 00:40	0	38.095234	38.358	37.63193
21-10-16 00:50	0	38.188107	38.396133	37.633976
21-10-16 01:00	0	38.06621	38.391365	37.67757
21-10-16 01:10	0	38.21383	38.380695	37.840122
21-10-16 01:20	0	38.284363	38.365314	37.719154
21-10-16 01:30	0	38.21681	38.433113	37.750126
21-10-16 01:40	0	38.271828	38.60316	37.83996
21-10-16 01:50	0	38.363655	38.549194	37.701256
21-10-16 02:00	0	38.316868	38.424873	37.59723
21-10-16 02:10	0	38.21255	38.408302	37.649193
21-10-16 02:20	0	38.249676	38.29224	37.630775
21-10-16 02:30	0	38.191628	38.32157	37.59626
21-10-16 02:40	0	38.213726	38.25486	37.605267
21-10-16 02:50	0	38.171303	38.132717	37.65261
21-10-16 03:00	0	37.59181	38.06739	37.54718
21-10-16 03:10	0	37.696404	38.18182	37.618183
21-10-16 03:20	0	37.931602	38.232323	37.499855
21-10-16 03:30	0	38.066418	38.064816	37.398193
21-10-16 03:40	0	38.055687	37.941135	37.419518
21-10-16 03:50	0	38.13372	37.652267	37.401947
21-10-16 04:00	0	38.064297	37.463207	37.3723
21-10-16 04:10	0	37.958397	37.553925	37.514977
21-10-16 04:20	0	37.901814	37.441963	37.372
21-10-16 04:30	0	37.66259	37.261116	37.401268
21-10-16 04:40	0	37.85376	37.407967	37.38012
21-10-16 04:50	0	38.06391	37.433746	37.45919
21-10-16 05:00	0	38.12888	37.35517	37.640568
21-10-16 05:10	0	38.079735	37.46153	37.62248
21-10-16 05:20	0	38.091576	37.562416	37.64448
21-10-16 05:30	0	38.0407	37.80773	37.64173
21-10-16 05:40	0	37.95069	37.99272	37.618034
21-10-16 05:50	0	38.1032	38.03064	37.699364
21-10-16 06:00	0	38.014915	37.971222	37.69245
21-10-16 06:10	0	38.019356	37.93483	37.807915
21-10-16 06:20	0	37.95453	37.87553	37.66834
21-10-16 06:30	0	38.01088	37.836323	37.5981
21-10-16 06:40	0	38.128166	37.615585	37.44603
21-10-16 06:50	0	37.94176	37.447086	37.33094
21-10-16 07:00	1	37.616924	37.23728	37.152954
21-10-16 07:10	1	37.668617	37.201103	37.103718
21-10-16 07:20	1	37.646973	37.063576	37.383587
21-10-16 07:30	1	37.47387	37.12388	37.460773
21-10-16 07:40	1	37.488247	37.09822	37.16253
21-10-16 07:50	1	37.547565	36.882256	36.9035
21-10-16 08:00	1	37.45951	36.896923	36.83555
21-10-16 08:10	1	37.510963	36.79652	37.03341
21-10-16 08:20	1	37.56366	36.7619	37.032875
21-10-16 08:30	1	37.719795	36.80216	37.006607
21-10-16 08:40	1	37.63169	36.874977	37.042416
21-10-16 08:50	1	37.62928	36.90527	37.077217
21-10-16 09:00	1	37.69341	36.9541	37.10459
21-10-16 09:10	1	37.737213	36.758873	37.03459
21-10-16 09:20	1	37.313835	36.64527	37.106163
21-10-16 09:30	1	37.3901	36.607567	36.841667
21-10-16 09:40	1	37.11917	40.905502	36.718056
21-10-16 09:50	1	37.65374	41.29108	37.40142
21-10-16 10:00	1	38.55034	38.31672	38.514305
21-10-16 10:10	1	38.32959	38.19473	38.223244
21-10-16 10:20	1	38.09869	37.98698	38.04705
21-10-16 10:30	1	37.992573	37.970547	37.959587
21-10-16 10:40	1	37.920826	37.922375	37.58731
21-10-16 10:50	1	37.988487	37.91797	37.434486
21-10-16 11:00	1	38.03434	37.823128	37.412292
21-10-16 11:10	1	38.04576	37.664513	37.191254
21-10-16 11:20	1	37.7778	37.725513	37.19709
21-10-16 11:30	1	37.690407	37.62927	37.181084
21-10-16 11:40	1	37.88125	37.461617	37.103214
21-10-16 11:50	1	37.902885	37.560463	36.96541
21-10-16 12:00	1	37.869225	37.60049	37.233433
21-10-16 12:10	1	37.911724	37.376163	37.022293
21-10-16 12:20	1	37.963165	37.301037	36.827045
21-10-16 12:30	1	37.82481	37.372215	36.90681
21-10-16 12:40	1	37.357864	37.41657	37.103832
21-10-16 12:50	1	37.497353	37.123413	37.125904
21-10-16 13:00	1	37.59999	37.176765	37.11906
21-10-16 13:10	1	37.69962	37.34872	37.009354
21-10-16 13:20	1	37.955853	37.52595	37.013176
21-10-16 13:30	1	37.994316	37.369453	36.999718
21-10-16 13:40	1	37.906494	37.189125	37.143257
21-10-16 13:50	1	37.723736	37.3073	37.117935
21-10-16 14:00	1	37.47041	37.35867	37.096973
21-10-16 14:10	1	37.5873	37.428013	36.98708
21-10-16 14:20	1	37.527775	37.423134	37.17809
21-10-16 14:30	1	37.591545	37.040962	37.12964
21-10-16 14:40	1	37.541023	37.113136	37.152287
21-10-16 14:50	1	37.46239	37.02973	37.03526
21-10-16 15:00	1	37.463814	36.982166	37.088226
21-10-16 15:10	1	37.448997	36.741688	36.865276
21-10-16 15:20	1	37.435352	37.058273	36.623222
21-10-16 15:30	1	37.180016	37.112015	36.288685
21-10-16 15:40	1	37.176952	37.057106	36.576984
21-10-16 15:50	1	37.29282	37.10846	36.708576
21-10-16 16:00	1	37.229656	37.412655	36.965187
21-10-16 16:10	1	37.409096	37.399387	37.034946
21-10-16 16:20	1	37.44123	37.178192	36.987175
21-10-16 16:30	1	37.276947	36.99725	37.230244
21-10-16 16:40	1	37.336662	37.03251	37.208282
21-10-16 16:50	1	37.261814	36.909107	37.152893
21-10-16 17:00	1	36.90873	37.018536	37.349327
21-10-16 17:10	1	37.067818	37.0207	37.197952
21-10-16 17:20	1	37.339115	37.142147	37.13403
21-10-16 17:30	1	37.370117	37.352646	37.192146
21-10-16 17:40	1	37.464195	37.55543	37.157112
21-10-16 17:50	1	37.403954	37.548145	37.423862
21-10-16 18:00	1	37.229343	37.378506	37.2129
21-10-16 18:10	1	37.54538	37.53823	37.17647
21-10-16 18:20	1	37.52789	37.56987	37.093864
21-10-16 18:30	1	37.63673	37.43913	37.307304
21-10-16 18:40	1	37.61494	37.3471	37.274757
21-10-16 18:50	1	37.5273	37.2045	37.27644
21-10-16 19:00	1	37.584755	37.21686	37.200775
21-10-16 19:10	1	37.460533	37.236954	36.989986
21-10-16 19:20	1	37.576073	36.897552	36.989525
21-10-16 19:30	1	37.55855	36.721615	37.000244
21-10-16 19:40	1	37.29129	36.868813	36.860207
21-10-16 19:50	1	37.327145	37.146313	37.012302
21-10-16 20:00	1	37.482674	37.232063	37.32586
21-10-16 20:10	1	37.38094	37.181084	37.43142
21-10-16 20:20	1	37.282856	37.25324	37.24746
21-10-16 20:30	1	37.404915	37.415318	37.157925
21-10-16 20:40	1	37.562878	37.224422	37.178066
21-10-16 20:50	1	37.376568	37.312332	36.78567
21-10-16 21:00	1	37.415108	37.11815	36.90014
21-10-16 21:10	1	37.566357	37.268955	36.988373
21-10-16 21:20	1	37.39372	37.18293	36.989628
21-10-16 21:30	1	37.543453	37.292152	37.146915
21-10-16 21:40	1	37.506325	37.46921	36.988018
21-10-16 21:50	1	37.439224	37.50181	37.16086
21-10-16 22:00	1	37.60689	37.753014	37.261147
21-10-16 22:10	1	37.694923	37.92914	37.317474
21-10-16 22:20	1	37.80166	37.90164	37.206566
21-10-16 22:30	1	37.605766	37.89521	37.225067
21-10-16 22:40	1	37.86474	37.477074	37.299976
21-10-16 22:50	1	37.955727	37.50229	37.345184
21-10-16 23:00	1	37.97828	37.800358	37.170387
21-10-16 23:10	1	37.769386	37.83704	37.319004
21-10-16 23:20	1	37.82021	37.99482	37.42742
21-10-16 23:30	1	37.671883	38.197075	37.219902
21-10-16 23:40	1	38.009865	38.293537	37.305767
21-10-16 23:50	1	38.161907	38.349655	37.481716
21-10-17 00:00	1	38.234165	38.28486	37.50545
21-10-17 00:10	1	38.1643	38.367058	37.330864
21-10-17 00:20	1	38.104904	38.41455	37.428062
21-10-17 00:30	1	38.12256	38.325558	37.5864
21-10-17 00:40	1	38.24457	38.23244	37.731453
21-10-17 00:50	1	38.223858	38.25518	37.85921
21-10-17 01:00	1	38.39042	38.20821	37.82607
21-10-17 01:10	1	38.32786	38.07471	37.737755
21-10-17 01:20	1	38.15204	38.001045	37.639153
21-10-17 01:30	1	37.965588	38.008636	37.612793
21-10-17 01:40	1	38.177555	37.763493	37.595848
21-10-17 01:50	1	38.277317	37.75479	37.53723
21-10-17 02:00	1	38.223694	37.79534	37.415386
21-10-17 02:10	1	38.072605	37.899136	37.288578
21-10-17 02:20	1	38.10253	37.977043	37.367897
21-10-17 02:30	1	38.276318	38.024876	37.107563
21-10-17 02:40	1	38.185154	38.19001	37.101467
21-10-17 02:50	1	37.93133	38.304317	37.12248
21-10-17 03:00	1	38.05783	38.2198	37.072853
21-10-17 03:10	1	37.931362	38.20547	36.971985
21-10-17 03:20	1	38.19364	38.229725	37.269844
21-10-17 03:30	1	38.249016	38.179195	37.07802
21-10-17 03:40	1	38.25457	38.131485	37.220116
21-10-17 03:50	1	38.33283	38.134636	37.39814
21-10-17 04:00	1	38.324398	38.066475	37.43483
21-10-17 04:10	1	38.458405	37.982765	37.48687
21-10-17 04:20	1	38.38114	38.052544	37.66089
21-10-17 04:30	1	38.305668	38.009834	37.633785
21-10-17 04:40	1	38.1567	37.90907	37.68726
21-10-17 04:50	1	38.053566	37.971287	37.62934
21-10-17 05:00	1	37.671963	37.95475	37.618275
21-10-17 05:10	1	37.774628	37.843166	37.816864
21-10-17 05:20	1	37.76674	37.77099	37.794212
21-10-17 05:30	1	37.70782	37.817455	37.637573
21-10-17 05:40	1	37.89709	37.724735	37.467663
21-10-17 05:50	1	37.93663	37.87704	37.306038
21-10-17 06:00	1	38.0255	37.949303	37.560658
21-10-17 06:10	1	37.91203	37.820793	37.64153
21-10-17 06:20	1	37.719612	37.446384	37.52456
21-10-17 06:30	1	38.05715	37.348743	37.46394
21-10-17 06:40	1	38.04049	37.222336	37.17613
21-10-17 06:50	1	37.750004	37.100037	36.854454
21-10-17 07:00	2	37.602936	37.074665	37.200203
21-10-17 07:10	2	37.482155	36.847584	37.196182
21-10-17 07:20	2	37.47305	36.98826	36.912167
21-10-17 07:30	2	37.405464	37.001434	36.63133
21-10-17 07:40	2	37.252415	36.59477	36.3954
21-10-17 07:50	2	37.40118	36.698112	36.458504
21-10-17 08:00	2	37.432938	36.783012	36.49654
21-10-17 08:10	2	37.42063	36.93886	36.576824
21-10-17 08:20	2	37.10031	37.000973	36.468086
21-10-17 08:30	2	37.191177	36.987995	36.55718
21-10-17 08:40	2	37.315514	37.055847	36.779808
21-10-17 08:50	2	37.370712	36.984997	36.73504
21-10-17 09:00	2	37.330296	36.98088	36.924816
21-10-17 09:10	2	37.331856	36.677063	36.627136
21-10-17 09:20	2	37.408936	36.685146	36.838375
21-10-17 09:30	2	37.562447	36.99835	36.762398
21-10-17 09:40	2	37.556267	37.13265	36.965717
21-10-17 09:50	2	37.37658	37.19591	36.89256
21-10-17 10:00	2	37.317436	37.185493	36.574017
21-10-17 10:10	2	37.40039	37.07905	36.96627
21-10-17 10:20	2	37.484978	37.27771	37.017437
21-10-17 10:30	2	37.588036	37.35885	37.047676
21-10-17 10:40	2	37.738136	37.381813	37.228737
21-10-17 10:50	2	37.89434	37.340397	37.222786
21-10-17 11:00	2	37.89335	37.160816	37.200607
21-10-17 11:10	2	37.472916	37.100594	37.090775
21-10-17 11:20	2	37.1148	36.930473	36.590515
21-10-17 11:30	2	37.306316	36.697388	36.600204
21-10-17 11:40	2	36.78965	36.838707	36.580177
21-10-17 11:50	2	36.73588	36.695667	36.807793
21-10-17 12:00	2	36.96537	36.469765	36.96077
21-10-17 12:10	2	37.03147	36.500168	37.037277
21-10-17 12:20	2	37.044373	36.461327	36.784286
21-10-17 12:30	2	37.08114	36.639614	36.75946
21-10-17 12:40	2	37.108	36.873466	36.629463
21-10-17 12:50	2	37.302177	36.62493	36.45971
21-10-17 13:00	2	37.28724	36.679123	36.532623
21-10-17 13:10	2	37.318863	36.762512	36.70197
21-10-17 13:20	2	37.280113	36.811165	36.770138
21-10-17 13:30	2	37.284092	37.024826	36.566833
21-10-17 13:40	2	37.29824	36.570366	36.002728
21-10-17 13:50	2	37.22995	36.668255	36.365818
21-10-17 14:00	2	37.424957	36.859413	36.546284
21-10-17 14:10	2	37.49708	36.759083	36.63149
21-10-17 14:20	2	37.61038	36.871567	36.6258
21-10-17 14:30	2	37.571495	36.885643	36.597603
21-10-17 14:40	2	37.267174	36.997356	36.486683
21-10-17 14:50	2	37.196712	37.000927	36.765263
21-10-17 15:00	2	37.286438	36.68354	36.596516
21-10-17 15:10	2	37.418987	36.70871	36.72803
21-10-17 15:20	2	37.557304	36.885635	36.993885
21-10-17 15:30	2	37.57258	36.770695	37.08818
21-10-17 15:40	2	37.53023	37.009136	36.95481
21-10-17 15:50	2	37.426834	37.011635	36.838593
21-10-17 16:00	2	37.16614	36.972237	36.6153
21-10-17 16:10	2	37.058823	36.96733	37.0933
21-10-17 16:20	2	37.296776	36.760326	36.58797
21-10-17 16:30	2	37.334072	36.77993	36.63678
21-10-17 16:40	2	37.39341	36.759346	36.57206
21-10-17 16:50	2	37.414204	36.578545	36.823494
21-10-17 17:00	2	37.471947	37.06884	36.721123
21-10-17 17:10	2	37.2622	36.989326	36.841038
21-10-17 17:20	2	37.13988	36.999454	36.73379
21-10-17 17:30	2	37.20462	36.98246	36.807533
21-10-17 17:40	2	36.722797	37.09967	36.820415
21-10-17 17:50	2	37.03632	37.0788	36.787514
21-10-17 18:00	2	37.054867	37.03895	36.841915
21-10-17 18:10	2	36.857437	37.11998	37.026257
21-10-17 18:20	2	37.327442	37.288376	36.970238
21-10-17 18:30	2	37.25509	37.358036	36.92654
21-10-17 18:40	2	37.07531	37.237053	36.89316
21-10-17 18:50	2	36.92388	36.94062	36.83619
21-10-17 19:00	2	37.161385	36.83911	36.214935
21-10-17 19:10	2	37.258404	36.935295	36.57168
21-10-17 19:20	2	37.20531	37.17856	36.925396
21-10-17 19:30	2	37.528206	37.381294	37.269016
21-10-17 19:40	2	37.446053	37.208138	37.5393
21-10-17 19:50	2	37.590202	37.070084	37.82692
21-10-17 20:00	2	37.604786	37.195793	37.537918
21-10-17 20:10	2	37.46821	37.08898	37.279064
21-10-17 20:20	2	37.16408	37.150017	37.105366
21-10-17 20:30	2	37.354103	37.21569	37.108093
21-10-17 20:40	2	37.417053	37.105865	36.982315
21-10-17 20:50	2	37.258476	37.434002	37.00017
21-10-17 21:00	2	37.347992	37.232685	36.958214
21-10-17 21:10	2	37.439053	37.31001	36.907993
21-10-17 21:20	2	37.18	37.208336	36.922874
21-10-17 21:30	2	37.49404	37.19224	36.68435
21-10-17 21:40	2	37.615116	37.385387	36.754967
21-10-17 21:50	2	37.32614	37.54303	37.061607
21-10-17 22:00	2	37.311733	37.525513	37.269432
21-10-17 22:10	2	37.415623	37.315777	37.242275
21-10-17 22:20	2	37.801655	37.34121	36.821022
21-10-17 22:30	2	37.796906	37.6207	36.802464
21-10-17 22:40	2	37.72585	37.658344	36.80639
21-10-17 22:50	2	37.60008	37.618492	36.834976
21-10-17 23:00	2	37.64953	37.79102	36.78068
21-10-17 23:10	2	37.792496	37.969704	36.806236
21-10-17 23:20	2	37.889984	37.96663	37.05436
21-10-17 23:30	2	37.890083	37.98351	37.40542
21-10-17 23:40	2	37.919518	37.95747	37.423702
21-10-17 23:50	2	38.260174	38.160976	37.316326
21-10-18 00:00	2	38.259216	38.329056	37.071377
21-10-18 00:10	2	38.257202	38.338272	37.17526
21-10-18 00:20	2	38.123974	38.348434	37.137306
21-10-18 00:30	2	38.039062	38.38177	37.166508
21-10-18 00:40	2	37.77855	38.360176	37.448997
21-10-18 00:50	2	37.60383	38.425575	37.5421
21-10-18 01:00	2	37.6438	38.37122	37.660637
21-10-18 01:10	2	37.951668	38.468796	37.848915
21-10-18 01:20	2	38.026104	38.340782	37.78146
21-10-18 01:30	2	38.142044	38.200615	38.028206
21-10-18 01:40	2	38.16773	37.986824	37.86303
21-10-18 01:50	2	38.164528	38.220192	37.673145
21-10-18 02:00	2	38.136482	38.33146	37.76278
21-10-18 02:10	2	38.38973	38.45461	37.645306
21-10-18 02:20	2	38.32068	38.4697	37.657604
21-10-18 02:30	2	38.267097	38.360466	37.573288
21-10-18 02:40	2	38.151604	38.335934	37.40151
21-10-18 02:50	2	37.938774	38.279915	37.367737
21-10-18 03:00	2	37.94036	38.211266	37.313446
21-10-18 03:10	2	37.9961	38.076496	37.250725
21-10-18 03:20	2	38.129025	38.18303	37.44015
21-10-18 03:30	2	37.978096	38.16439	37.29766
21-10-18 03:40	2	37.907608	38.26651	37.397896
21-10-18 03:50	2	37.81935	38.408897	37.6755
21-10-18 04:00	2	37.555458	38.284916	37.689125
21-10-18 04:10	2	37.72518	38.159004	37.732925
21-10-18 04:20	2	37.98512	38.21247	37.642757
21-10-18 04:30	2	38.13704	38.127678	37.53594
21-10-18 04:40	2	38.245117	37.969166	37.289886
21-10-18 04:50	2	38.153343	37.983913	36.69149
21-10-18 05:00	2	38.12493	38.10054	36.838436
21-10-18 05:10	2	37.845074	37.94628	36.960896
21-10-18 05:20	2	37.848793	37.671288	36.96853
21-10-18 05:30	2	37.722763	37.66883	37.04464
21-10-18 05:40	2	37.72948	37.452995	36.98489
21-10-18 05:50	2	37.83882	37.524498	37.395992
21-10-18 06:00	2	37.98757	37.796722	37.656128
21-10-18 06:10	2	37.913124	37.891293	37.65893
21-10-18 06:20	2	37.631866	37.685425	37.456673
21-10-18 06:30	2	37.46993	37.540813	37.267452
21-10-18 06:40	2	37.496696	37.425644	36.86323
21-10-18 06:50	2	37.56461	37.29615	36.324463
21-10-18 07:00	3	37.319714	37.127567	36.6253
21-10-18 07:10	3	37.137455	37.028477	36.5931
21-10-18 07:20	3	37.258644	36.66922	36.712906
21-10-18 07:30	3	37.41491	36.534966	36.471252
21-10-18 07:40	3	37.316826	36.650642	36.242115
21-10-18 07:50	3	37.33564	36.68393	36.202282
21-10-18 08:00	3	37.343	36.88297	36.437737
21-10-18 08:10	3	37.472572	36.827084	36.51627
21-10-18 08:20	3	37.34467	36.905964	36.482212
21-10-18 08:30	3	37.132515	36.946297	36.808544
21-10-18 08:40	3	37.102314	36.954063	36.71541
21-10-18 08:50	3	37.141323	36.629173	36.614216
21-10-18 09:00	3	37.247112	36.604362	36.679688
21-10-18 09:10	3	37.381927	36.65362	36.866135
21-10-18 09:20	3	37.407448	36.50583	36.957306
21-10-18 09:30	3	37.190815	36.247726	36.89704
21-10-18 09:40	3	37.061718	36.515915	36.658775
21-10-18 09:50	3	37.294395	36.46824	36.634987
21-10-18 10:00	3	37.429245	36.740284	36.51746
21-10-18 10:10	3	37.17406	36.764935	36.76571
21-10-18 10:20	3	37.09548	36.690285	37.08907
21-10-18 10:30	3	37.18153	36.713745	36.93998
21-10-18 10:40	3	36.906277	36.882084	36.934685
21-10-18 10:50	3	36.854855	36.610016	36.985725
21-10-18 11:00	3	37.11836	36.569008	36.95147
21-10-18 11:10	3	37.17927	36.44344	36.664795
21-10-18 11:20	3	37.346523	36.603542	36.35432
21-10-18 11:30	3	37.38685	36.794487	36.56393
21-10-18 11:40	3	37.410828	36.989635	36.405907
21-10-18 11:50	3	37.39971	36.722607	36.395203
21-10-18 12:00	3	37.338146	36.700783	36.354332
21-10-18 12:10	3	37.022655	36.72537	36.606846
21-10-18 12:20	3	36.906273	36.70716	36.88289
21-10-18 12:30	3	36.977707	36.682808	36.668224
21-10-18 12:40	3	37.01734	36.785553	36.522713
21-10-18 12:50	3	37.00603	36.628986	36.045074
21-10-18 13:00	3	37.057877	36.824387	36.30437
21-10-18 13:10	3	37.055084	36.531273	36.27064
21-10-18 13:20	3	37.081627	36.35087	36.192425
21-10-18 13:30	3	37.01658	36.369137	36.53808
21-10-18 13:40	3	36.78155	36.534695	36.755516
21-10-18 13:50	3	36.59881	36.532696	36.468292
21-10-18 14:00	3	36.803806	36.690834	36.62327
21-10-18 14:10	3	36.952793	36.630672	36.603092
21-10-18 14:20	3	36.932655	36.90902	36.49588
21-10-18 14:30	3	37.042225	36.612907	36.62996
21-10-18 14:40	3	37.125053	36.588264	36.697853
21-10-18 14:50	3	37.08328	36.552532	36.25376
21-10-18 15:00	3	37.05312	36.440796	36.362156
21-10-18 15:10	3	36.911938	36.3631	36.610672
21-10-18 15:20	3	37.14138	36.315865	36.70822
21-10-18 15:30	3	37.32192	36.72474	36.717278
21-10-18 15:40	3	37.43674	36.86214	36.990295
21-10-18 15:50	3	37.320656	36.92428	36.66057
21-10-18 16:00	3	37.137142	37.044914	36.70587
21-10-18 16:10	3	37.410965	37.030647	36.612003
21-10-18 16:20	3	37.480457	36.981647	36.701714
21-10-18 16:30	3	37.41079	36.861	36.681374
21-10-18 16:40	3	37.39732	36.860935	36.510864
21-10-18 16:50	3	37.40659	36.77941	36.646843
21-10-18 17:00	3	37.398125	36.70507	36.85508
21-10-18 17:10	3	37.38273	36.92827	36.776768
21-10-18 17:20	3	37.327374	37.0541	36.429886
21-10-18 17:30	3	37.294903	37.162704	35.955315
21-10-18 17:40	3	37.438408	36.994606	36.6586
21-10-18 17:50	3	37.54847	36.827217	36.619892
21-10-18 18:00	3	37.499924	36.97125	36.71801
21-10-18 18:10	3	37.1363	36.723724	36.74915
21-10-18 18:20	3	36.92393	37.0894	36.884747
21-10-18 18:30	3	36.777935	37.117767	36.84686
21-10-18 18:40	3	37.08748	36.498165	36.8731
21-10-18 18:50	3	37.089863	36.499973	36.852203
21-10-18 19:00	3	37.209915	36.59874	36.9011
21-10-18 19:10	3	37.06175	36.48587	37.081676
21-10-18 19:20	3	37.211933	36.902637	37.34272
21-10-18 19:30	3	37.01403	36.89148	37.575188
21-10-18 19:40	3	36.74645	37.330086	37.36225
21-10-18 19:50	3	37.087353	37.355072	37.36696
21-10-18 20:00	3	37.357178	37.32223	37.01899
21-10-18 20:10	3	37.322845	37.174038	37.000786
21-10-18 20:20	3	37.343864	37.018867	36.649822
21-10-18 20:30	3	37.382877	37.176975	36.998486
21-10-18 20:40	3	37.281425	37.095894	36.770454
21-10-18 20:50	3	37.19609	37.075623	36.90679
21-10-18 21:00	3	37.078285	37.149227	36.80617
21-10-18 21:10	3	37.434593	37.47088	37.05069
21-10-18 21:20	3	37.508354	37.36181	37.16236
21-10-18 21:30	3	37.311916	37.601585	37.571526
21-10-18 21:40	3	37.23215	37.551643	37.433388
21-10-18 21:50	3	37.359634	37.47739	37.408813
21-10-18 22:00	3	37.393425	37.28068	37.266136
21-10-18 22:10	3	37.342476	37.20549	37.037926
21-10-18 22:20	3	37.16014	37.337036	37.178383
21-10-18 22:30	3	37.410942	37.529175	36.948334
21-10-18 22:40	3	37.299553	37.534237	36.931984
21-10-18 22:50	3	37.3972	37.476986	37.16999
21-10-18 23:00	3	37.506557	37.60093	37.189293
21-10-18 23:10	3	37.57847	37.861206	37.58001
21-10-18 23:20	3	37.748085	37.988533	37.51683
21-10-18 23:30	3	38.00923	38.111652	37.630127
21-10-18 23:40	3	38.251484	38.09156	37.60736
21-10-18 23:50	3	38.14491	38.043694	37.45496
21-10-19 00:00	3	38.0223	37.997322	37.595226
21-10-19 00:10	3	38.110485	38.14345	37.674213
21-10-19 00:20	3	38.144367	38.145058	37.74189
21-10-19 00:30	3	38.035122	38.298103	37.941902
21-10-19 00:40	3	38.2324	38.401695	38.0199
21-10-19 00:50	3	37.995647	38.312317	38.04253
21-10-19 01:00	3	37.964455	38.190075	37.960094
21-10-19 01:10	3	38.054188	38.094456	38.14099
21-10-19 01:20	3	38.239433	37.90341	38.118862
21-10-19 01:30	3	38.05937	37.74867	37.80453
21-10-19 01:40	3	38.02452	37.77246	37.71958
21-10-19 01:50	3	37.991222	37.81147	37.639687
21-10-19 02:00	3	37.850067	37.85074	37.591896
21-10-19 02:10	3	38.12674	37.918175	37.56709
21-10-19 02:20	3	38.173515	38.124893	37.47949
21-10-19 02:30	3	38.112984	38.01428	37.4402
21-10-19 02:40	3	38.107765	38.025013	37.366783
21-10-19 02:50	3	38.27439	38.20265	37.599392
21-10-19 03:00	3	38.309444	38.208107	37.821854
21-10-19 03:10	3	38.255733	38.18929	37.619682
21-10-19 03:20	3	38.316948	38.136284	37.378014
21-10-19 03:30	3	38.576447	38.028366	36.990173
21-10-19 03:40	3	38.405373	38.084816	36.904076
21-10-19 03:50	3	38.24326	38.013943	37.056328
21-10-19 04:00	3	38.121315	37.949257	37.03255
21-10-19 04:10	3	37.72917	37.978546	37.020138
21-10-19 04:20	3	37.89261	37.9345	37.396423
21-10-19 04:30	3	37.77703	37.96261	37.465763
21-10-19 04:40	3	37.663147	38.099144	37.53953
21-10-19 04:50	3	37.782055	38.01889	37.67882
21-10-19 05:00	3	37.911396	37.889576	37.587242
21-10-19 05:10	3	38.091152	38.022453	37.651398
21-10-19 05:20	3	37.89561	38.05773	37.783115
21-10-19 05:30	3	38.086823	38.05857	37.898502
21-10-19 05:40	3	38.417274	38.243603	37.664055
21-10-19 05:50	3	38.267067	38.11436	37.91164
21-10-19 06:00	3	38.047707	38.017704	37.71863
21-10-19 06:10	3	37.91924	38.25392	37.494152
21-10-19 06:20	3	37.74576	38.073307	37.540543
21-10-19 06:30	3	37.61218	37.746284	37.264782
21-10-19 06:40	3	37.531906	37.42994	37.16859
21-10-19 06:50	3	37.486233	37.325653	36.805626
21-10-19 07:00	4	37.428963	37.246113	36.71958
21-10-19 07:10	4	37.265892	37.064396	36.524498
21-10-19 07:20	4	37.501976	37.11938	36.634727
21-10-19 07:30	4	37.59999	37.18407	36.847878
21-10-19 07:40	4	37.459396	37.076736	37.058907
21-10-19 07:50	4	37.32865	37.09691	36.836586
21-10-19 08:00	4	37.377	36.965263	36.51988
21-10-19 08:10	4	37.315376	37.06231	36.59675
21-10-19 08:20	4	37.121918	36.88265	36.77144
21-10-19 08:30	4	37.18025	36.71607	36.866478
21-10-19 08:40	4	37.277275	36.6057	36.88515
21-10-19 08:50	4	37.482185	36.602196	36.9522
21-10-19 09:00	4	37.4692	36.6293	37.015465
21-10-19 09:10	4	37.19309	36.784595	36.81805
21-10-19 09:20	4	37.068443	36.756367	36.486916
21-10-19 09:30	4	37.46079	37.150448	36.653633
21-10-19 09:40	4	37.477917	37.360657	36.88378
21-10-19 09:50	4	37.469894	37.485863	36.855858
21-10-19 10:00	4	37.507362	37.417957	37.160263
21-10-19 10:10	4	37.441395	37.28709	37.144043
21-10-19 10:20	4	37.430183	37.08197	37.148262
21-10-19 10:30	4	37.546913	37.02484	37.105156
21-10-19 10:40	4	37.401962	36.818752	36.771667
21-10-19 10:50	4	37.220604	36.60797	36.506916
21-10-19 11:00	4	37.164837	36.596962	36.364494
21-10-19 11:10	4	36.89849	36.681084	36.437237
21-10-19 11:20	4	36.971954	36.64009	36.624077
21-10-19 11:30	4	37.076122	36.74767	36.577522
21-10-19 11:40	4	37.28335	36.84729	36.483707
21-10-19 11:50	4	37.360886	36.730858	36.58099
21-10-19 12:00	4	37.147507	36.68127	36.560036
21-10-19 12:10	4	37.161964	36.788677	36.681393
21-10-19 12:20	4	37.171593	36.92533	36.704338
21-10-19 12:30	4	37.097893	37.056774	36.721832
21-10-19 12:40	4	37.102592	36.98887	36.86385
21-10-19 12:50	4	37.117935	36.596695	37.053387
21-10-19 13:00	4	37.18438	36.37016	36.758945
21-10-19 13:10	4	37.36786	36.557293	36.911316
21-10-19 13:20	4	37.40001	36.61547	36.592796
21-10-19 13:30	4	37.38375	36.962784	36.278187
21-10-19 13:40	4	37.186813	36.772926	36.34569
21-10-19 13:50	4	37.169273	36.696083	36.454517
21-10-19 14:00	4	37.1377	36.631012	36.67853
21-10-19 14:10	4	36.897316	36.747902	36.75165
21-10-19 14:20	4	36.863205	37.085323	36.74684
21-10-19 14:30	4	37.045208	37.00785	36.693684
21-10-19 14:40	4	36.545803	36.758423	36.770676
21-10-19 14:50	4	36.698353	36.534554	36.90268
21-10-19 15:00	4	36.850403	36.630966	36.96212
21-10-19 15:10	4	36.6969	36.740158	36.842506
21-10-19 15:20	4	36.952377	37.01619	36.353848
21-10-19 15:30	4	37.016163	36.87812	36.476448
21-10-19 15:40	4	37.20098	36.578415	36.70838
21-10-19 15:50	4	37.370445	36.639004	36.867954
21-10-19 16:00	4	37.35659	36.738544	36.9624
21-10-19 16:10	4	37.016132	36.59374	36.835976
21-10-19 16:20	4	36.98484	36.2771	36.907616
21-10-19 16:30	4	37.030003	36.58385	36.64957
21-10-19 16:40	4	37.17507	36.728256	36.747734
21-10-19 16:50	4	37.193947	36.56962	36.57011
21-10-19 17:00	4	37.095097	36.254112	36.684177
21-10-19 17:10	4	37.070896	36.75831	36.907196
21-10-19 17:20	4	37.110985	36.633293	36.53492
21-10-19 17:30	4	37.24962	36.451416	36.562405
21-10-19 17:40	4	37.30909	36.523926	36.77855
21-10-19 17:50	4	37.461994	36.451515	36.74734
21-10-19 18:00	4	37.503845	36.523037	36.361816
21-10-19 18:10	4	37.464836	36.81063	36.449345
21-10-19 18:20	4	37.15455	36.942936	36.202103
21-10-19 18:30	4	37.270092	36.736153	36.509876
21-10-19 18:40	4	37.45749	36.85276	37.075386
21-10-19 18:50	4	37.54876	36.927116	37.09093
21-10-19 19:00	4	37.577824	37.07139	36.7656
21-10-19 19:10	4	37.513256	36.981224	36.97199
21-10-19 19:20	4	37.20736	37.077427	36.98768
21-10-19 19:30	4	37.108017	36.957195	37.23934
21-10-19 19:40	4	37.170803	37.150208	37.304234
21-10-19 19:50	4	37.130543	37.323112	37.532803
21-10-19 20:00	4	37.059525	37.33712	37.364147
21-10-19 20:10	4	37.199055	37.301697	36.763195
21-10-19 20:20	4	37.227627	37.202156	36.64381
21-10-19 20:30	4	36.95903	37.11483	37.07266
21-10-19 20:40	4	37.29213	37.002823	36.986774
21-10-19 20:50	4	37.2475	37.2463	37.098522
21-10-19 21:00	4	37.3116	37.542847	37.089794
21-10-19 21:10	4	37.173214	37.54887	36.855156
21-10-19 21:20	4	37.481865	37.86269	37.235413
21-10-19 21:30	4	37.512844	37.848804	37.259834
21-10-19 21:40	4	37.48791	37.73699	37.3953
21-10-19 21:50	4	37.472652	37.354862	37.0688
21-10-19 22:00	4	37.512135	37.374275	36.906586
21-10-19 22:10	4	37.53147	37.5012	37.099094
21-10-19 22:20	4	37.5219	37.685623	36.98648
21-10-19 22:30	4	37.637432	37.888176	37.238945
21-10-19 22:40	4	37.650864	37.81127	37.286278
21-10-19 22:50	4	37.60286	37.60723	37.343117
21-10-19 23:00	4	37.53429	37.579315	37.229168
21-10-19 23:10	4	37.727283	37.854065	37.2729
21-10-19 23:20	4	37.485317	37.693935	37.46669
21-10-19 23:30	4	37.709003	37.751526	37.33302
21-10-19 23:40	4	38.121685	37.929726	37.185936
21-10-19 23:50	4	38.221718	38.02861	37.583256
21-10-20 00:00	4	38.248276	38.170082	37.572834
21-10-20 00:10	4	38.18789	38.14907	37.59617
21-10-20 00:20	4	38.239075	38.140198	37.786522
21-10-20 00:30	4	38.001152	38.03114	37.683296
21-10-20 00:40	4	37.820953	38.016506	37.635536
21-10-20 00:50	4	37.747128	38.01081	37.905087
21-10-20 01:00	4	37.817356	38.295002	37.7557
21-10-20 01:10	4	37.788025	38.284554	37.692516
21-10-20 01:20	4	37.95808	38.241642	37.867847
21-10-20 01:30	4	38.157207	38.346313	38.237114
21-10-20 01:40	4	37.960724	38.046917	38.065258
21-10-20 01:50	4	38.137455	37.948082	37.770405
21-10-20 02:00	4	38.194588	37.988777	37.680218
21-10-20 02:10	4	38.14152	38.1226	37.63912
21-10-20 02:20	4	37.966652	38.31402	37.423298
21-10-20 02:30	4	38.006916	38.195168	37.129
21-10-20 02:40	4	38.02684	38.237766	37.003166
21-10-20 02:50	4	38.05548	38.272034	37.09349
21-10-20 03:00	4	37.91413	38.339397	36.99595
21-10-20 03:10	4	38.219585	38.19346	37.310623
21-10-20 03:20	4	38.165916	38.142456	37.30433
21-10-20 03:30	4	38.16773	38.21555	37.330406
21-10-20 03:40	4	38.022552	38.21108	37.641342
21-10-20 03:50	4	38.093822	38.234703	37.761013
21-10-20 04:00	4	38.406635	38.4143	37.82816
21-10-20 04:10	4	38.47535	38.480255	38.093487
21-10-20 04:20	4	38.325264	38.276524	38.04429
21-10-20 04:30	4	38.188416	38.190342	38.247936
21-10-20 04:40	4	37.99978	37.999683	38.237804
21-10-20 04:50	4	38.131348	37.944855	38.078194
21-10-20 05:00	4	37.997715	37.95379	38.01792
21-10-20 05:10	4	38.1366	37.972298	37.767097
21-10-20 05:20	4	38.42318	38.07613	37.744347
21-10-20 05:30	4	38.25478	38.05641	37.626373
21-10-20 05:40	4	38.205334	38.124218	37.94017
21-10-20 05:50	4	38.32412	38.14126	38.020947
21-10-20 06:00	4	38.46064	38.070637	37.81857
21-10-20 06:10	4	38.04003	38.03946	37.609253
21-10-20 06:20	4	38.006508	37.91746	37.51437
21-10-20 06:30	4	37.89103	37.657494	37.582558
21-10-20 06:40	4	37.627052	37.66272	37.375877
21-10-20 06:50	4	37.62885	37.49458	37.21164
21-10-20 07:00	5	37.59981	37.41297	37.036327
21-10-20 07:10	5	37.5034	37.19943	36.99258
21-10-20 07:20	5	37.560158	37.1902	36.890205
21-10-20 07:30	5	37.621597	37.141914	36.986267
21-10-20 07:40	5	37.66243	36.934437	37.102867
21-10-20 07:50	5	37.69856	36.853584	37.045788
21-10-20 08:00	5	37.58582	37.0	36.961525
21-10-20 08:10	5	37.59999	37.086906	37.097824
21-10-20 08:20	5	37.59999	37.0721	37.056213
21-10-20 08:30	5	37.664455	37.081276	37.0868
21-10-20 08:40	5	37.54969	37.067055	37.045334
21-10-20 08:50	5	37.511223	37.017998	36.643867
21-10-20 09:00	5	37.610374	36.90446	36.691467
21-10-20 09:10	5	37.584866	37.030113	36.71582
21-10-20 09:20	5	37.516808	36.921764	36.711845
21-10-20 09:30	5	37.315018	37.008232	36.55921
21-10-20 09:40	5	37.452263	37.110687	36.529396
21-10-20 09:50	5	37.560753	36.953133	36.82655
21-10-20 10:00	5	37.502785	36.81199	36.690407
21-10-20 10:10	5	37.263435	36.88917	36.938404
21-10-20 10:20	5	37.22484	36.907032	36.985405
21-10-20 10:30	5	37.282906	36.90984	37.35779
21-10-20 10:40	5	37.383358	36.882275	37.42371
21-10-20 10:50	5	37.307472	36.85495	37.17987
21-10-20 11:00	5	37.215694	37.015987	37.098694
21-10-20 11:10	5	37.000584	36.95934	36.988487
21-10-20 11:20	5	37.22442	36.891846	36.840034
21-10-20 11:30	5	37.3751	36.980003	36.753693
21-10-20 11:40	5	37.37446	37.107437	36.453514
21-10-20 11:50	5	37.29999	37.218178	36.41825
21-10-20 12:00	5	37.146446	37.19983	36.533836
21-10-20 12:10	5	37.03319	36.834095	36.52719
21-10-20 12:20	5	37.004963	37.123856	36.589584
21-10-20 12:30	5	37.1202	37.002216	36.263798
21-10-20 12:40	5	37.267418	36.84738	36.4598
21-10-20 12:50	5	37.350365	36.88718	36.515816
21-10-20 13:00	5	37.376568	36.97781	36.34031
21-10-20 13:10	5	37.424118	37.06257	36.30632
21-10-20 13:20	5	37.181328	36.82145	36.504845
21-10-20 13:30	5	37.06855	36.976234	36.532043
21-10-20 13:40	5	37.249683	36.7922	36.604042
21-10-20 13:50	5	37.165905	36.77696	36.455067
21-10-20 14:00	5	37.141678	36.937244	36.35608
21-10-20 14:10	5	37.044678	37.05083	36.489414
21-10-20 14:20	5	37.214928	37.06514	36.52649
21-10-20 14:30	5	37.426464	37.102627	36.46275
21-10-20 14:40	5	37.230484	36.810265	36.53647
21-10-20 14:50	5	36.693974	36.87392	36.7295
21-10-20 15:00	5	36.67333	36.777626	36.390236
21-10-20 15:10	5	36.895252	36.852955	36.449337
21-10-20 15:20	5	37.000626	36.730827	36.520542
21-10-20 15:30	5	37.113754	36.689903	36.26555
21-10-20 15:40	5	37.117554	36.723503	36.25347
21-10-20 15:50	5	37.31181	36.699375	36.477665
21-10-20 16:00	5	37.410744	36.80628	36.496727
21-10-20 16:10	5	37.296013	36.69522	36.57453
21-10-20 16:20	5	37.50163	36.610947	36.200653
21-10-20 16:30	5	37.53929	36.212025	36.909462
21-10-20 16:40	5	37.29467	36.593403	36.67239
21-10-20 16:50	5	37.243523	36.99752	36.82445
21-10-20 17:00	5	37.314873	36.932205	36.537544
21-10-20 17:10	5	36.887962	36.8733	36.75904
21-10-20 17:20	5	37.067566	36.8991	36.557537
21-10-20 17:30	5	37.165295	36.985218	36.61176
21-10-20 17:40	5	36.96972	36.933342	36.645203
21-10-20 17:50	5	37.089897	36.98442	36.618164
21-10-20 18:00	5	37.141525	36.88378	36.830208
21-10-20 18:10	5	37.105297	36.96026	36.65467
21-10-20 18:20	5	36.982567	36.73163	36.6002
21-10-20 18:30	5	37.131428	36.988487	36.734463
21-10-20 18:40	5	37.280224	37.012352	36.87192
21-10-20 18:50	5	37.25956	37.045166	36.88014
21-10-20 19:00	5	37.324425	37.137676	37.1402
21-10-20 19:10	5	37.090088	37.287224	37.100483
21-10-20 19:20	5	37.06532	37.161835	36.938286
21-10-20 19:30	5	37.35029	37.14908	36.925137
21-10-20 19:40	5	37.514954	37.137432	36.933968
21-10-20 19:50	5	37.33777	37.213905	36.875893
21-10-20 20:00	5	37.383255	37.403625	36.751213
21-10-20 20:10	5	37.560234	37.455578	37.014816
21-10-20 20:20	5	37.439354	37.30708	37.130928
21-10-20 20:30	5	37.13836	37.451744	36.92006
21-10-20 20:40	5	37.12017	37.501595	36.974907
21-10-20 20:50	5	36.980766	37.52508	36.862206
21-10-20 21:00	5	37.12315	37.51162	36.85238
21-10-20 21:10	5	37.240517	37.214687	37.004936
21-10-20 21:20	5	37.24109	37.441265	37.243683
21-10-20 21:30	5	37.40133	37.341003	36.989372
21-10-20 21:40	5	37.335762	37.421146	36.850273
21-10-20 21:50	5	37.57329	37.50727	37.204414
21-10-20 22:00	5	37.715446	37.882587	37.61444
21-10-20 22:10	5	37.883038	37.914856	37.78307
21-10-20 22:20	5	37.720894	37.78212	37.56957
21-10-20 22:30	5	37.622078	37.666203	37.463337
21-10-20 22:40	5	37.54387	37.51612	37.144344
21-10-20 22:50	5	37.551247	37.64249	36.94473
21-10-20 23:00	5	37.713272	37.653225	36.52586
21-10-20 23:10	5	37.649117	37.596165	37.085094
21-10-20 23:20	5	37.588463	37.640633	37.198204
21-10-20 23:30	5	37.50269	37.548653	36.96926
21-10-20 23:40	5	37.762447	37.861805	37.044674
21-10-20 23:50	5	38.0216	37.976067	36.971478
21-10-21 00:00	5	38.145798	38.031944	37.131435
21-10-21 00:10	5	38.1689	38.08168	37.45922
21-10-21 00:20	5	38.243416	38.02463	37.605045
21-10-21 00:30	5	38.24564	38.055748	37.51237
21-10-21 00:40	5	38.04232	38.122818	37.640007
21-10-21 00:50	5	37.816322	38.01812	37.6747
21-10-21 01:00	5	37.611103	38.02446	37.91445
21-10-21 01:10	5	37.80421	37.983818	38.200603
21-10-21 01:20	5	38.064034	37.819393	37.77704
21-10-21 01:30	5	38.040627	37.665546	37.520454
21-10-21 01:40	5	38.112686	37.84795	37.402435
21-10-21 01:50	5	37.98677	37.929115	37.391014
21-10-21 02:00	5	37.992638	38.20914	37.57441
21-10-21 02:10	5	38.169308	38.365383	37.754913
21-10-21 02:20	5	38.144405	38.24374	37.715233
21-10-21 02:30	5	38.031742	38.33747	37.497837
21-10-21 02:40	5	38.02032	38.359184	37.48785
21-10-21 02:50	5	37.82892	38.21005	37.485077
21-10-21 03:00	5	37.881336	38.11468	37.513927
21-10-21 03:10	5	38.10665	38.31388	37.387856
21-10-21 03:20	5	38.228203	38.318092	37.530407
21-10-21 03:30	5	38.34498	38.303253	37.74219
21-10-21 03:40	5	38.32996	38.19523	37.655254
21-10-21 03:50	5	38.357983	38.070503	37.78869
21-10-21 04:00	5	38.350025	38.13439	37.59627
21-10-21 04:10	5	38.450535	38.22746	37.399746
21-10-21 04:20	5	38.200558	38.05971	37.633392
21-10-21 04:30	5	38.379112	38.031944	37.97083
21-10-21 04:40	5	38.283413	38.057774	38.104263
21-10-21 04:50	5	38.072983	38.032898	38.00421
21-10-21 05:00	5	38.124786	38.123512	38.059185
21-10-21 05:10	5	37.72875	37.967613	38.042362
21-10-21 05:20	5	37.61126	38.138382	38.417896
21-10-21 05:30	5	37.71366	38.32952	38.07546
21-10-21 05:40	5	38.04133	38.260456	38.125706
21-10-21 05:50	5	38.241074	38.157948	38.10875
21-10-21 06:00	5	37.97347	37.992054	38.139885
21-10-21 06:10	5	37.960896	38.007202	37.84169
21-10-21 06:20	5	not_recorded	not_recorded	not_recorded
21-10-21 06:30	5	not_recorded	not_recorded	not_recorded
21-10-21 06:40	5	not_recorded	not_recorded	not_recorded
21-10-21 06:50	5	not_recorded	not_recorded	not_recorded
