# Supplementary material for: Rodent home cage monitoring for preclinical safety pharmacology assessment: results of a multi-company validation evaluating nonclinical and clinical data from three compounds
Source: Front Toxicol. 2025 Nov 5;7:1655330. doi: 10.3389/ftox.2025.1655330 (PMC12626872; doi:10.3389/ftox.2025.1655330)
Supplement: Supplementary file 1 [file DataSheet1.zip › AZ/AZ_Temperature_8.5_Cage-1.csv]

timestamp	day_index	985141003627878	985141003627879	985141003627880
21-10-01 07:00	-4	not_recorded	not_recorded	not_recorded
21-10-01 07:10	-4	not_recorded	not_recorded	not_recorded
21-10-01 07:20	-4	not_recorded	not_recorded	not_recorded
21-10-01 07:30	-4	not_recorded	not_recorded	not_recorded
21-10-01 07:40	-4	not_recorded	not_recorded	not_recorded
21-10-01 07:50	-4	not_recorded	not_recorded	not_recorded
21-10-01 08:00	-4	not_recorded	not_recorded	not_recorded
21-10-01 08:10	-4	not_recorded	not_recorded	not_recorded
21-10-01 08:20	-4	not_recorded	not_recorded	not_recorded
21-10-01 08:30	-4	not_recorded	not_recorded	not_recorded
21-10-01 08:40	-4	not_recorded	not_recorded	not_recorded
21-10-01 08:50	-4	not_recorded	not_recorded	not_recorded
21-10-01 09:00	-4	not_recorded	not_recorded	not_recorded
21-10-01 09:10	-4	not_recorded	not_recorded	not_recorded
21-10-01 09:20	-4	not_recorded	not_recorded	not_recorded
21-10-01 09:30	-4	not_recorded	not_recorded	not_recorded
21-10-01 09:40	-4	not_recorded	not_recorded	not_recorded
21-10-01 09:50	-4	36.099995	36.499702	36.29999
21-10-01 10:00	-4	36.34348	36.6793	36.542023
21-10-01 10:10	-4	37.028564	37.20594	37.13398
21-10-01 10:20	-4	37.14843	37.36264	37.359753
21-10-01 10:30	-4	36.738136	37.050007	37.304543
21-10-01 10:40	-4	36.658867	37.04588	37.29818
21-10-01 10:50	-4	36.552834	37.00339	37.03463
21-10-01 11:00	-4	36.7004	37.062164	36.885017
21-10-01 11:10	-4	36.681526	36.77865	37.246044
21-10-01 11:20	-4	36.92266	36.70567	37.15577
21-10-01 11:30	-4	37.0834	36.77848	36.99286
21-10-01 11:40	-4	37.11419	36.93929	36.76073
21-10-01 11:50	-4	36.90427	36.839226	36.920597
21-10-01 12:00	-4	36.781517	36.43661	36.75174
21-10-01 12:10	-4	36.670166	36.69939	36.688896
21-10-01 12:20	-4	36.789047	36.78353	36.716087
21-10-01 12:30	-4	37.029716	37.0	36.81782
21-10-01 12:40	-4	36.948963	37.0	36.6063
21-10-01 12:50	-4	36.754204	36.99982	36.9066
21-10-01 13:00	-4	36.410603	37.018406	37.09999
21-10-01 13:10	-4	36.35904	37.15139	37.115005
21-10-01 13:20	-4	36.559196	36.763813	37.188118
21-10-01 13:30	-4	36.687485	37.096558	37.195015
21-10-01 13:40	-4	36.67576	37.20452	37.15238
21-10-01 13:50	-4	36.53439	37.019905	37.06167
21-10-01 14:00	-4	36.473717	37.040462	36.93063
21-10-01 14:10	-4	36.42663	36.864513	36.76839
21-10-01 14:20	-4	36.62774	36.91416	36.944244
21-10-01 14:30	-4	36.614067	37.08509	36.902645
21-10-01 14:40	-4	36.49074	36.839462	36.863907
21-10-01 14:50	-4	36.927467	36.749992	36.90001
21-10-01 15:00	-4	36.896782	37.01928	36.764202
21-10-01 15:10	-4	36.89524	37.07123	36.971363
21-10-01 15:20	-4	36.830105	37.163845	36.951958
21-10-01 15:30	-4	36.971066	37.21638	37.180737
21-10-01 15:40	-4	36.70371	37.134567	37.126286
21-10-01 15:50	-4	36.900635	37.30265	36.969887
21-10-01 16:00	-4	36.585728	37.1867	37.19178
21-10-01 16:10	-4	37.049202	37.27047	37.2702
21-10-01 16:20	-4	37.10605	37.431873	37.19478
21-10-01 16:30	-4	36.655922	37.351215	37.02906
21-10-01 16:40	-4	37.05932	37.428066	36.925438
21-10-01 16:50	-4	37.17766	37.390873	37.12421
21-10-01 17:00	-4	37.030106	37.105537	37.144485
21-10-01 17:10	-4	36.976463	37.16053	37.21048
21-10-01 17:20	-4	37.101242	37.385303	37.20001
21-10-01 17:30	-4	36.96807	37.397495	37.315987
21-10-01 17:40	-4	36.943676	37.151703	37.221603
21-10-01 17:50	-4	36.820812	37.172688	37.251705
21-10-01 18:00	-4	36.739216	37.28318	37.15095
21-10-01 18:10	-4	36.667656	37.357155	37.410473
21-10-01 18:20	-4	36.67198	37.412716	37.563515
21-10-01 18:30	-4	37.17849	37.83184	37.492165
21-10-01 18:40	-4	37.255318	37.611713	37.426178
21-10-01 18:50	-4	37.21829	37.511707	37.56197
21-10-01 19:00	-4	37.20298	37.69317	37.46545
21-10-01 19:10	-4	37.37966	37.61065	37.40001
21-10-01 19:20	-4	37.35146	37.31443	37.5
21-10-01 19:30	-4	37.147022	37.39317	37.57554
21-10-01 19:40	-4	36.73934	37.556824	37.528408
21-10-01 19:50	-4	36.87705	37.70001	37.46885
21-10-01 20:00	-4	36.969505	37.84143	37.412693
21-10-01 20:10	-4	36.79219	37.344772	37.650208
21-10-01 20:20	-4	37.217266	37.593395	37.496128
21-10-01 20:30	-4	37.304676	37.810005	37.192757
21-10-01 20:40	-4	37.274757	37.944275	37.470192
21-10-01 20:50	-4	37.153637	37.516666	37.488945
21-10-01 21:00	-4	37.12926	37.55071	37.60798
21-10-01 21:10	-4	37.21451	37.622192	37.89012
21-10-01 21:20	-4	37.234116	37.624107	37.756527
21-10-01 21:30	-4	37.14155	37.588802	37.73199
21-10-01 21:40	-4	37.23877	37.752518	37.771507
21-10-01 21:50	-4	37.43951	38.07331	37.957237
21-10-01 22:00	-4	37.325527	38.001617	37.700584
21-10-01 22:10	-4	37.406994	37.959682	37.827324
21-10-01 22:20	-4	37.56057	37.960968	37.66958
21-10-01 22:30	-4	37.44241	37.722984	37.958443
21-10-01 22:40	-4	37.40236	37.780617	37.93673
21-10-01 22:50	-4	37.793873	38.03814	37.83663
21-10-01 23:00	-4	37.588978	38.08437	37.882423
21-10-01 23:10	-4	37.692135	38.09733	37.87606
21-10-01 23:20	-4	37.59332	37.991108	37.94079
21-10-01 23:30	-4	37.646942	38.062153	38.077328
21-10-01 23:40	-4	37.84946	38.203087	38.233955
21-10-01 23:50	-4	37.87259	38.114906	38.173073
21-10-02 00:00	-4	37.852028	38.228775	38.207047
21-10-02 00:10	-4	37.993465	38.15545	38.12419
21-10-02 00:20	-4	37.931145	38.056175	38.438576
21-10-02 00:30	-4	38.139843	38.00379	38.393604
21-10-02 00:40	-4	38.07527	37.672523	38.349712
21-10-02 00:50	-4	38.07193	37.592766	38.32519
21-10-02 01:00	-4	38.06474	37.70327	38.20474
21-10-02 01:10	-4	38.180504	37.874035	37.910378
21-10-02 01:20	-4	38.260498	38.14201	38.39994
21-10-02 01:30	-4	38.154774	38.164955	38.36051
21-10-02 01:40	-4	38.150185	37.954876	38.323498
21-10-02 01:50	-4	37.923023	38.023434	38.48581
21-10-02 02:00	-4	37.90886	37.8086	37.982136
21-10-02 02:10	-4	38.134598	37.756104	38.41802
21-10-02 02:20	-4	37.952126	37.90106	38.173733
21-10-02 02:30	-4	37.940662	37.742382	38.10714
21-10-02 02:40	-4	37.865288	37.974907	38.106243
21-10-02 02:50	-4	37.759895	37.704166	37.929153
21-10-02 03:00	-4	37.916065	37.984886	37.844795
21-10-02 03:10	-4	37.771454	38.05561	38.0067
21-10-02 03:20	-4	37.791756	37.79026	38.166443
21-10-02 03:30	-4	37.879333	37.60807	37.785507
21-10-02 03:40	-4	37.524727	37.658314	37.70001
21-10-02 03:50	-4	37.72481	37.90478	37.680336
21-10-02 04:00	-4	38.030228	38.155785	37.701782
21-10-02 04:10	-4	37.98086	37.935402	37.683846
21-10-02 04:20	-4	38.17199	37.94323	38.06843
21-10-02 04:30	-4	38.0095	37.82245	38.150414
21-10-02 04:40	-4	38.014767	37.634956	38.37981
21-10-02 04:50	-4	38.156517	37.91253	38.450054
21-10-02 05:00	-4	38.07638	38.045044	38.41339
21-10-02 05:10	-4	38.18309	38.042305	38.436638
21-10-02 05:20	-4	38.11355	38.11561	38.217747
21-10-02 05:30	-4	38.05022	38.045364	38.26782
21-10-02 05:40	-4	37.988464	37.83596	38.493217
21-10-02 05:50	-4	37.981033	37.620045	38.346104
21-10-02 06:00	-4	37.966625	37.685886	38.31869
21-10-02 06:10	-4	37.97824	37.440544	37.852863
21-10-02 06:20	-4	37.654827	37.6352	37.595314
21-10-02 06:30	-4	37.564262	37.73703	37.71145
21-10-02 06:40	-4	37.69301	37.481823	37.67967
21-10-02 06:50	-4	37.592617	37.183678	37.60532
21-10-02 07:00	-3	37.93094	37.33415	37.520447
21-10-02 07:10	-3	37.358185	37.35115	37.414253
21-10-02 07:20	-3	37.110714	37.169865	37.22777
21-10-02 07:30	-3	37.167213	37.05774	37.190147
21-10-02 07:40	-3	37.14489	37.111614	37.28293
21-10-02 07:50	-3	37.19874	37.300167	37.08649
21-10-02 08:00	-3	36.922043	37.136024	37.025364
21-10-02 08:10	-3	36.988197	37.10874	36.950996
21-10-02 08:20	-3	37.123055	37.114033	37.236164
21-10-02 08:30	-3	37.170338	36.989433	37.38283
21-10-02 08:40	-3	37.187084	37.10062	37.19742
21-10-02 08:50	-3	37.14173	37.022865	36.949265
21-10-02 09:00	-3	37.029842	37.101448	37.057415
21-10-02 09:10	-3	36.92278	36.718285	37.09027
21-10-02 09:20	-3	37.023956	36.886353	37.02295
21-10-02 09:30	-3	37.16077	37.57343	37.01795
21-10-02 09:40	-3	37.104942	37.476646	36.826687
21-10-02 09:50	-3	37.091408	37.18689	36.909214
21-10-02 10:00	-3	37.183556	37.032356	37.03091
21-10-02 10:10	-3	36.79908	36.92109	37.1801
21-10-02 10:20	-3	36.5382	36.738827	37.281803
21-10-02 10:30	-3	36.50735	36.723824	37.297466
21-10-02 10:40	-3	37.06718	36.53442	37.22593
21-10-02 10:50	-3	37.25465	36.711002	37.317963
21-10-02 11:00	-3	37.23451	36.907177	37.59217
21-10-02 11:10	-3	37.339138	37.152916	37.804
21-10-02 11:20	-3	37.106983	37.154053	37.694637
21-10-02 11:30	-3	37.05917	37.343548	37.533073
21-10-02 11:40	-3	36.70118	37.261612	37.250534
21-10-02 11:50	-3	36.52791	37.025425	37.22381
21-10-02 12:00	-3	36.603035	36.67299	37.263325
21-10-02 12:10	-3	36.752136	37.109478	37.40001
21-10-02 12:20	-3	36.68298	37.40978	37.39893
21-10-02 12:30	-3	36.74504	37.071907	37.390194
21-10-02 12:40	-3	36.5735	37.0	37.374405
21-10-02 12:50	-3	36.401665	37.116608	37.243282
21-10-02 13:00	-3	36.4591	36.775215	37.283276
21-10-02 13:10	-3	36.527702	36.93062	37.12626
21-10-02 13:20	-3	36.303474	37.225666	37.00018
21-10-02 13:30	-3	36.348896	37.041634	36.99982
21-10-02 13:40	-3	36.282856	37.119514	36.934914
21-10-02 13:50	-3	36.518894	36.96403	36.932972
21-10-02 14:00	-3	36.679935	36.93399	36.7515
21-10-02 14:10	-3	36.688408	36.89753	37.012184
21-10-02 14:20	-3	37.168858	36.81445	37.100533
21-10-02 14:30	-3	36.784153	36.643852	36.966408
21-10-02 14:40	-3	37.02368	36.421227	36.95283
21-10-02 14:50	-3	36.63069	36.46266	37.19714
21-10-02 15:00	-3	36.552986	36.39552	37.29138
21-10-02 15:10	-3	36.553036	36.550514	37.0915
21-10-02 15:20	-3	36.42827	36.596375	36.819813
21-10-02 15:30	-3	36.788246	36.974815	36.6426
21-10-02 15:40	-3	37.007195	37.03247	36.880283
21-10-02 15:50	-3	37.106712	37.3751	36.996445
21-10-02 16:00	-3	36.898113	37.24219	37.028374
21-10-02 16:10	-3	36.965763	37.320213	36.9698
21-10-02 16:20	-3	37.1959	37.122787	36.992638
21-10-02 16:30	-3	37.179066	37.190792	36.804012
21-10-02 16:40	-3	37.099293	37.338226	36.87135
21-10-02 16:50	-3	36.999645	36.884758	36.974224
21-10-02 17:00	-3	36.799976	37.029766	37.018238
21-10-02 17:10	-3	36.30665	37.121315	36.858185
21-10-02 17:20	-3	36.539543	37.190678	36.82227
21-10-02 17:30	-3	36.678425	37.168446	36.865555
21-10-02 17:40	-3	36.668762	37.272926	37.22884
21-10-02 17:50	-3	36.900368	37.534203	37.331074
21-10-02 18:00	-3	37.210587	37.265938	37.42795
21-10-02 18:10	-3	36.895744	37.309742	37.289364
21-10-02 18:20	-3	36.98276	37.16328	37.171974
21-10-02 18:30	-3	36.89165	37.047832	37.251472
21-10-02 18:40	-3	37.07024	37.295525	37.30265
21-10-02 18:50	-3	36.699024	37.452568	37.251747
21-10-02 19:00	-3	37.023125	37.164597	37.30332
21-10-02 19:10	-3	36.63924	37.08348	37.54284
21-10-02 19:20	-3	37.046463	37.51847	37.801113
21-10-02 19:30	-3	37.522137	37.78753	37.830173
21-10-02 19:40	-3	37.2232	37.57443	37.38621
21-10-02 19:50	-3	37.046394	37.780457	37.585716
21-10-02 20:00	-3	37.50176	37.88218	37.681118
21-10-02 20:10	-3	37.231346	37.298267	37.636497
21-10-02 20:20	-3	37.183105	37.356277	37.683186
21-10-02 20:30	-3	37.151176	37.300976	37.750443
21-10-02 20:40	-3	37.14891	37.093163	37.44181
21-10-02 20:50	-3	36.797203	37.086987	37.653496
21-10-02 21:00	-3	36.180916	37.45673	37.61875
21-10-02 21:10	-3	36.628334	37.625572	37.557995
21-10-02 21:20	-3	37.148243	37.578705	37.596695
21-10-02 21:30	-3	37.071053	37.363483	37.63688
21-10-02 21:40	-3	37.136032	37.4799	37.572945
21-10-02 21:50	-3	37.31316	37.34707	37.4589
21-10-02 22:00	-3	37.249878	37.374645	37.68611
21-10-02 22:10	-3	37.20207	37.580067	37.54876
21-10-02 22:20	-3	37.433037	37.94441	37.658752
21-10-02 22:30	-3	37.376007	37.54519	37.645718
21-10-02 22:40	-3	37.423805	37.436638	37.691444
21-10-02 22:50	-3	37.534954	37.536755	37.74366
21-10-02 23:00	-3	37.497112	37.8432	37.953247
21-10-02 23:10	-3	37.588158	38.01246	37.95989
21-10-02 23:20	-3	37.52433	37.812813	37.9343
21-10-02 23:30	-3	37.40551	38.00095	37.73156
21-10-02 23:40	-3	37.65607	38.268356	37.80871
21-10-02 23:50	-3	37.782917	38.115562	37.7211
21-10-03 00:00	-3	37.794853	38.27207	38.308006
21-10-03 00:10	-3	37.8969	38.15554	38.069836
21-10-03 00:20	-3	38.01523	38.141376	38.019634
21-10-03 00:30	-3	38.013584	37.97582	38.02488
21-10-03 00:40	-3	38.01294	38.05325	38.119278
21-10-03 00:50	-3	37.94628	37.98265	38.339867
21-10-03 01:00	-3	38.245384	37.744255	38.476162
21-10-03 01:10	-3	38.0966	38.015934	38.688774
21-10-03 01:20	-3	37.95502	38.047417	38.535362
21-10-03 01:30	-3	37.88226	37.85391	38.367832
21-10-03 01:40	-3	38.005272	38.077927	38.538235
21-10-03 01:50	-3	38.131096	37.66356	38.60299
21-10-03 02:00	-3	38.08355	37.53173	38.358723
21-10-03 02:10	-3	38.05051	37.652153	38.27744
21-10-03 02:20	-3	38.000496	37.578667	38.015564
21-10-03 02:30	-3	38.090523	37.585808	38.260033
21-10-03 02:40	-3	38.094402	37.787285	38.046143
21-10-03 02:50	-3	38.119194	37.795723	37.978447
21-10-03 03:00	-3	38.002556	37.872864	37.729935
21-10-03 03:10	-3	37.93363	37.642982	37.821327
21-10-03 03:20	-3	37.76798	37.558163	37.751656
21-10-03 03:30	-3	37.91388	37.467163	37.89129
21-10-03 03:40	-3	38.21575	37.36335	38.066612
21-10-03 03:50	-3	38.213715	37.461765	38.19571
21-10-03 04:00	-3	38.197216	37.622932	38.21192
21-10-03 04:10	-3	38.000145	37.63021	38.303364
21-10-03 04:20	-3	38.252907	38.029472	38.477028
21-10-03 04:30	-3	38.201313	38.080307	38.41372
21-10-03 04:40	-3	38.02729	38.009228	38.25956
21-10-03 04:50	-3	38.060474	37.811584	38.38829
21-10-03 05:00	-3	37.952488	37.75553	38.402706
21-10-03 05:10	-3	37.925896	37.82754	38.454998
21-10-03 05:20	-3	37.93376	37.953938	38.188965
21-10-03 05:30	-3	37.961784	38.064312	37.670956
21-10-03 05:40	-3	38.117035	37.714344	37.90089
21-10-03 05:50	-3	38.23108	37.94946	37.635773
21-10-03 06:00	-3	38.18019	37.925148	38.029064
21-10-03 06:10	-3	38.011627	37.85956	38.10029
21-10-03 06:20	-3	37.943417	37.60377	37.833603
21-10-03 06:30	-3	37.95379	37.87833	37.576912
21-10-03 06:40	-3	37.67631	37.562496	37.63805
21-10-03 06:50	-3	37.77702	37.375862	37.49896
21-10-03 07:00	-2	37.81611	37.167366	37.273323
21-10-03 07:10	-2	37.516273	37.085316	37.433598
21-10-03 07:20	-2	37.308502	37.16378	37.337868
21-10-03 07:30	-2	37.510536	37.263374	37.404377
21-10-03 07:40	-2	37.324295	37.29999	37.236134
21-10-03 07:50	-2	37.22533	not_recorded	37.199295
21-10-03 08:00	-2	37.20437	not_recorded	37.203667
21-10-03 08:10	-2	37.25686	37.10255	37.203316
21-10-03 08:20	-2	37.2015	37.16999	37.028515
21-10-03 08:30	-2	37.066063	37.212025	37.127113
21-10-03 08:40	-2	36.94311	37.36384	37.115353
21-10-03 08:50	-2	36.710396	37.105785	37.083294
21-10-03 09:00	-2	36.895206	36.822968	37.09892
21-10-03 09:10	-2	37.093674	37.072258	37.14208
21-10-03 09:20	-2	36.93406	36.989204	37.18983
21-10-03 09:30	-2	36.759377	37.101643	37.027992
21-10-03 09:40	-2	36.738583	37.09184	37.0171
21-10-03 09:50	-2	36.737484	36.91532	37.179344
21-10-03 10:00	-2	36.922688	36.9857	37.096127
21-10-03 10:10	-2	36.64709	37.18443	36.908554
21-10-03 10:20	-2	36.57846	36.726524	37.08074
21-10-03 10:30	-2	36.807686	37.090717	37.20001
21-10-03 10:40	-2	36.94129	36.8637	37.20001
21-10-03 10:50	-2	36.76861	36.578014	37.16087
21-10-03 11:00	-2	37.27161	36.875652	37.34913
21-10-03 11:10	-2	37.364388	37.246033	37.66402
21-10-03 11:20	-2	37.236153	37.3901	37.717205
21-10-03 11:30	-2	37.251656	37.397377	37.669636
21-10-03 11:40	-2	37.25715	37.148186	37.639748
21-10-03 11:50	-2	37.161457	37.039085	37.481995
21-10-03 12:00	-2	36.752888	36.870163	37.217773
21-10-03 12:10	-2	37.01049	37.06901	37.240227
21-10-03 12:20	-2	36.604317	36.969753	37.291412
21-10-03 12:30	-2	36.376614	36.67833	37.15907
21-10-03 12:40	-2	36.462105	36.73657	36.66755
21-10-03 12:50	-2	36.566082	37.01725	36.5
21-10-03 13:00	-2	36.507053	37.10273	36.793602
21-10-03 13:10	-2	36.474064	37.064655	37.127758
21-10-03 13:20	-2	36.712082	36.631767	37.19095
21-10-03 13:30	-2	36.729355	36.84262	37.187828
21-10-03 13:40	-2	36.712807	36.90791	37.224022
21-10-03 13:50	-2	36.532955	36.61411	37.257378
21-10-03 14:00	-2	36.300262	36.796227	37.22163
21-10-03 14:10	-2	36.494972	36.894646	37.109386
21-10-03 14:20	-2	36.64724	37.046074	37.05738
21-10-03 14:30	-2	36.578682	37.07493	37.116047
21-10-03 14:40	-2	36.616035	36.891502	37.07142
21-10-03 14:50	-2	36.56862	36.68983	37.09999
21-10-03 15:00	-2	36.78364	36.95942	37.152596
21-10-03 15:10	-2	36.785454	37.117943	37.24186
21-10-03 15:20	-2	36.715263	37.14582	37.0937
21-10-03 15:30	-2	36.842033	37.0	37.18215
21-10-03 15:40	-2	36.82476	36.974728	37.131016
21-10-03 15:50	-2	36.726116	36.7574	37.20176
21-10-03 16:00	-2	36.860573	37.013813	37.5
21-10-03 16:10	-2	36.624485	37.15083	37.1475
21-10-03 16:20	-2	36.746033	37.25924	37.09687
21-10-03 16:30	-2	36.83764	37.101246	37.065685
21-10-03 16:40	-2	36.995686	37.030266	37.0
21-10-03 16:50	-2	36.966854	37.068565	36.988277
21-10-03 17:00	-2	36.745316	37.105267	36.918865
21-10-03 17:10	-2	36.69819	37.304375	36.68463
21-10-03 17:20	-2	36.69689	37.13936	36.617203
21-10-03 17:30	-2	37.07003	37.047615	37.156326
21-10-03 17:40	-2	37.011284	37.196083	37.37721
21-10-03 17:50	-2	36.89578	37.199043	37.34876
21-10-03 18:00	-2	36.989986	37.330086	37.345783
21-10-03 18:10	-2	36.93993	37.251183	37.29233
21-10-03 18:20	-2	36.82287	37.330017	37.282005
21-10-03 18:30	-2	36.86443	37.31668	37.279907
21-10-03 18:40	-2	36.657272	37.752594	37.318462
21-10-03 18:50	-2	36.88182	37.54372	37.480072
21-10-03 19:00	-2	36.56545	37.422222	37.341698
21-10-03 19:10	-2	36.60679	37.400414	37.284508
21-10-03 19:20	-2	36.592995	37.137703	37.424534
21-10-03 19:30	-2	36.912724	37.23718	37.32487
21-10-03 19:40	-2	37.29825	37.45986	37.60048
21-10-03 19:50	-2	37.433113	37.674156	37.762432
21-10-03 20:00	-2	37.442024	37.39867	37.609413
21-10-03 20:10	-2	37.29364	37.434933	37.63859
21-10-03 20:20	-2	37.34066	37.444466	37.442436
21-10-03 20:30	-2	37.072655	37.45337	37.422215
21-10-03 20:40	-2	37.237167	37.35508	37.677532
21-10-03 20:50	-2	37.290016	37.4655	37.634644
21-10-03 21:00	-2	36.710808	37.583286	37.63141
21-10-03 21:10	-2	36.53881	37.578865	37.683304
21-10-03 21:20	-2	36.69052	37.36946	37.514866
21-10-03 21:30	-2	37.283348	37.092876	37.70466
21-10-03 21:40	-2	37.22475	37.699455	37.8609
21-10-03 21:50	-2	37.358444	37.536182	37.51185
21-10-03 22:00	-2	37.173363	37.490616	37.684925
21-10-03 22:10	-2	37.290413	37.56325	37.629303
21-10-03 22:20	-2	37.340103	38.03814	37.520466
21-10-03 22:30	-2	37.41182	37.87066	37.64922
21-10-03 22:40	-2	37.26518	37.693527	37.822998
21-10-03 22:50	-2	37.37744	37.905525	37.796936
21-10-03 23:00	-2	37.315235	37.846153	37.560726
21-10-03 23:10	-2	37.30656	37.852566	37.9848
21-10-03 23:20	-2	37.593063	38.16975	37.90728
21-10-03 23:30	-2	37.7893	38.14068	38.290558
21-10-03 23:40	-2	37.740944	38.07646	38.149757
21-10-03 23:50	-2	37.8431	37.937664	38.22117
21-10-04 00:00	-2	37.821106	38.074215	38.131004
21-10-04 00:10	-2	37.91452	38.2735	38.37036
21-10-04 00:20	-2	37.961514	37.948273	38.332848
21-10-04 00:30	-2	37.951126	37.86739	38.30358
21-10-04 00:40	-2	38.03991	37.807575	38.50232
21-10-04 00:50	-2	38.272118	38.254112	38.601227
21-10-04 01:00	-2	38.31129	38.10365	38.805206
21-10-04 01:10	-2	38.030735	37.91883	38.69702
21-10-04 01:20	-2	38.123173	37.91879	38.5082
21-10-04 01:30	-2	37.9195	37.84093	38.741005
21-10-04 01:40	-2	37.98004	37.904686	38.563137
21-10-04 01:50	-2	37.93378	37.80498	38.18481
21-10-04 02:00	-2	37.838707	38.084175	38.217598
21-10-04 02:10	-2	38.013927	38.115326	38.3671
21-10-04 02:20	-2	38.175236	37.99116	38.369038
21-10-04 02:30	-2	37.966507	38.04952	38.126553
21-10-04 02:40	-2	37.969276	37.66756	38.489185
21-10-04 02:50	-2	38.042297	38.039646	38.470356
21-10-04 03:00	-2	37.83247	37.964302	37.957527
21-10-04 03:10	-2	37.990803	37.6488	37.794178
21-10-04 03:20	-2	38.078667	37.972942	37.6732
21-10-04 03:30	-2	38.006744	37.90792	37.69353
21-10-04 03:40	-2	38.031715	37.889313	38.013557
21-10-04 03:50	-2	37.819023	37.912537	38.028275
21-10-04 04:00	-2	37.901283	37.534595	37.81206
21-10-04 04:10	-2	37.817654	37.425915	37.84865
21-10-04 04:20	-2	37.85971	37.362503	37.8208
21-10-04 04:30	-2	37.78457	37.5718	37.900692
21-10-04 04:40	-2	37.91625	37.575195	38.053238
21-10-04 04:50	-2	37.771584	37.497375	38.08932
21-10-04 05:00	-2	37.968216	37.641792	38.043396
21-10-04 05:10	-2	38.236336	37.82661	38.504326
21-10-04 05:20	-2	38.251507	37.47918	38.39765
21-10-04 05:30	-2	38.032997	37.31566	38.056084
21-10-04 05:40	-2	37.955433	37.391323	38.026497
21-10-04 05:50	-2	38.124535	37.80578	38.324703
21-10-04 06:00	-2	38.268414	38.095207	38.51224
21-10-04 06:10	-2	38.266197	38.12498	38.31808
21-10-04 06:20	-2	37.979073	37.818115	37.946983
21-10-04 06:30	-2	37.934685	37.5904	37.84439
21-10-04 06:40	-2	37.79285	37.47742	37.523323
21-10-04 06:50	-2	37.37428	37.474365	37.500538
21-10-04 07:00	-1	37.083076	37.40398	37.506607
21-10-04 07:10	-1	36.89659	37.327816	37.406273
21-10-04 07:20	-1	36.988174	37.41261	37.393757
21-10-04 07:30	-1	37.13197	37.42892	37.294838
21-10-04 07:40	-1	36.989967	37.35842	37.137115
21-10-04 07:50	-1	37.09889	37.310966	37.235962
21-10-04 08:00	-1	37.095875	37.399197	37.21496
21-10-04 08:10	-1	37.092133	37.296547	37.15288
21-10-04 08:20	-1	37.15482	37.378513	36.986412
21-10-04 08:30	-1	37.134426	37.403404	37.27648
21-10-04 08:40	-1	36.977665	37.307213	37.25559
21-10-04 08:50	-1	36.49901	37.15323	36.897087
21-10-04 09:00	-1	36.61555	36.75863	37.34283
21-10-04 09:10	-1	36.831734	36.9779	37.17196
21-10-04 09:20	-1	36.588844	37.183468	37.138294
21-10-04 09:30	-1	36.47251	37.19767	37.162117
21-10-04 09:40	-1	36.429955	37.12525	37.133453
21-10-04 09:50	-1	36.662903	37.200066	37.17493
21-10-04 10:00	-1	37.13143	37.408043	37.027824
21-10-04 10:10	-1	37.17619	36.897694	37.157455
21-10-04 10:20	-1	37.37211	37.191853	37.569786
21-10-04 10:30	-1	37.427586	37.29792	37.54261
21-10-04 10:40	-1	37.350372	37.252983	37.53807
21-10-04 10:50	-1	37.458626	37.38266	37.22338
21-10-04 11:00	-1	37.308544	37.313007	36.990196
21-10-04 11:10	-1	37.0102	37.225105	37.04765
21-10-04 11:20	-1	36.920242	37.177376	37.090862
21-10-04 11:30	-1	36.801662	37.01452	37.02395
21-10-04 11:40	-1	36.785213	36.991333	37.09999
21-10-04 11:50	-1	36.905106	37.14774	37.117714
21-10-04 12:00	-1	36.972725	37.0794	37.2788
21-10-04 12:10	-1	36.921696	37.08374	37.551758
21-10-04 12:20	-1	36.827705	37.25294	37.671783
21-10-04 12:30	-1	36.53166	37.341984	37.337013
21-10-04 12:40	-1	37.099293	37.4064	37.29999
21-10-04 12:50	-1	37.08708	37.242928	37.008053
21-10-04 13:00	-1	37.071857	37.153156	37.09669
21-10-04 13:10	-1	36.554195	37.247078	37.36377
21-10-04 13:20	-1	36.51687	37.15146	37.064358
21-10-04 13:30	-1	36.427044	37.058945	36.80802
21-10-04 13:40	-1	36.394993	37.158375	36.7752
21-10-04 13:50	-1	36.961887	37.178284	37.002823
21-10-04 14:00	-1	37.206985	37.14651	37.068535
21-10-04 14:10	-1	37.173985	37.217922	37.14074
21-10-04 14:20	-1	37.332222	37.502617	37.211014
21-10-04 14:30	-1	37.096046	37.382282	37.114388
21-10-04 14:40	-1	36.81027	37.36615	37.093105
21-10-04 14:50	-1	36.595684	36.980007	36.77846
21-10-04 15:00	-1	36.787323	36.8345	36.84089
21-10-04 15:10	-1	37.206924	37.01085	36.918068
21-10-04 15:20	-1	37.226044	37.052563	37.05196
21-10-04 15:30	-1	37.39106	36.992226	37.130844
21-10-04 15:40	-1	37.12244	37.025513	37.169678
21-10-04 15:50	-1	37.20941	37.07895	36.99454
21-10-04 16:00	-1	37.258324	37.06239	37.07838
21-10-04 16:10	-1	36.651028	36.51704	37.01577
21-10-04 16:20	-1	36.460716	36.67109	37.17743
21-10-04 16:30	-1	36.592964	36.974678	37.348583
21-10-04 16:40	-1	36.768223	36.87313	37.411644
21-10-04 16:50	-1	36.383152	37.17455	37.26658
21-10-04 17:00	-1	36.1088	37.399647	37.058357
21-10-04 17:10	-1	36.510353	37.37199	37.264996
21-10-04 17:20	-1	36.762035	37.436123	37.097847
21-10-04 17:30	-1	36.61469	37.09764	37.072113
21-10-04 17:40	-1	36.638535	37.196575	37.219204
21-10-04 17:50	-1	36.8126	37.372463	37.028706
21-10-04 18:00	-1	36.476406	37.37446	37.12276
21-10-04 18:10	-1	36.459053	37.24157	37.25719
21-10-04 18:20	-1	36.575294	37.046436	37.147953
21-10-04 18:30	-1	36.186317	36.982338	37.218567
21-10-04 18:40	-1	36.193523	36.580566	37.350925
21-10-04 18:50	-1	36.468826	36.977524	37.332924
21-10-04 19:00	-1	36.726154	36.97278	36.954906
21-10-04 19:10	-1	36.864677	36.818184	37.01088
21-10-04 19:20	-1	37.081898	37.02416	37.682922
21-10-04 19:30	-1	37.352894	37.296356	37.62362
21-10-04 19:40	-1	37.452003	37.410393	37.406548
21-10-04 19:50	-1	37.0528	37.32436	37.71654
21-10-04 20:00	-1	37.02456	37.38446	37.55323
21-10-04 20:10	-1	36.77365	37.398827	37.544437
21-10-04 20:20	-1	36.613148	37.339695	37.71255
21-10-04 20:30	-1	37.00513	37.50403	37.78611
21-10-04 20:40	-1	37.004448	37.536266	37.634167
21-10-04 20:50	-1	36.908264	37.37678	37.52486
21-10-04 21:00	-1	36.907482	37.443012	37.532722
21-10-04 21:10	-1	36.753628	37.205624	37.705887
21-10-04 21:20	-1	37.19517	37.619663	37.66745
21-10-04 21:30	-1	36.993095	37.605404	37.630028
21-10-04 21:40	-1	36.67919	37.605198	37.60427
21-10-04 21:50	-1	36.817764	37.687447	37.575294
21-10-04 22:00	-1	36.72339	37.64031	37.71778
21-10-04 22:10	-1	36.757484	37.53916	37.739063
21-10-04 22:20	-1	37.028088	37.590233	37.826176
21-10-04 22:30	-1	37.239067	37.458626	37.53691
21-10-04 22:40	-1	37.26956	37.74706	37.768024
21-10-04 22:50	-1	37.205883	38.07322	37.82844
21-10-04 23:00	-1	37.30359	37.905888	37.62217
21-10-04 23:10	-1	37.336216	37.73287	37.687344
21-10-04 23:20	-1	37.32801	37.7893	37.805275
21-10-04 23:30	-1	37.464302	38.05787	37.85754
21-10-04 23:40	-1	37.71393	38.246075	37.696827
21-10-04 23:50	-1	37.631733	38.116558	37.717743
21-10-05 00:00	-1	37.38663	37.87902	38.042732
21-10-05 00:10	-1	37.450447	37.98108	37.950115
21-10-05 00:20	-1	37.755817	38.091545	37.97046
21-10-05 00:30	-1	38.197933	38.174175	38.53618
21-10-05 00:40	-1	38.12316	38.208637	38.424873
21-10-05 00:50	-1	38.06699	38.088863	38.324585
21-10-05 01:00	-1	38.039284	38.07522	38.236965
21-10-05 01:10	-1	37.95758	38.197376	38.368713
21-10-05 01:20	-1	37.896576	38.11756	38.37837
21-10-05 01:30	-1	37.83942	37.897514	38.57894
21-10-05 01:40	-1	37.9371	37.961784	38.826958
21-10-05 01:50	-1	38.030823	38.118156	38.48137
21-10-05 02:00	-1	37.92974	38.121544	38.51766
21-10-05 02:10	-1	37.698647	37.605587	38.875034
21-10-05 02:20	-1	37.843403	37.89481	38.523483
21-10-05 02:30	-1	37.825294	37.65942	38.42802
21-10-05 02:40	-1	37.7643	37.852303	38.54713
21-10-05 02:50	-1	37.88944	37.764484	38.15609
21-10-05 03:00	-1	37.80589	37.558968	37.910538
21-10-05 03:10	-1	37.9085	37.56085	37.68875
21-10-05 03:20	-1	37.677208	37.458794	37.644516
21-10-05 03:30	-1	37.722916	37.5279	37.860233
21-10-05 03:40	-1	38.23388	37.821537	37.677635
21-10-05 03:50	-1	38.060146	37.95249	37.701176
21-10-05 04:00	-1	37.84479	37.643227	37.709892
21-10-05 04:10	-1	37.75914	37.6748	37.66006
21-10-05 04:20	-1	38.052544	37.594067	37.632187
21-10-05 04:30	-1	37.928516	37.779747	37.91648
21-10-05 04:40	-1	38.174526	37.505577	38.21409
21-10-05 04:50	-1	38.295708	37.484436	38.47555
21-10-05 05:00	-1	38.084873	37.74215	38.474518
21-10-05 05:10	-1	38.013176	37.87154	38.400856
21-10-05 05:20	-1	37.979767	37.613377	38.31333
21-10-05 05:30	-1	38.410763	37.99767	38.48822
21-10-05 05:40	-1	38.40903	38.093327	38.694527
21-10-05 05:50	-1	38.04071	38.015484	38.418983
21-10-05 06:00	-1	37.933605	38.14094	38.35416
21-10-05 06:10	-1	38.119526	38.09862	38.224857
21-10-05 06:20	-1	38.09159	37.70699	38.017403
21-10-05 06:30	-1	38.049763	37.888786	38.29448
21-10-05 06:40	-1	37.848515	37.980255	37.942886
21-10-05 06:50	-1	37.733356	37.65818	37.689243
21-10-05 07:00	0	37.352127	37.545776	37.413067
21-10-05 07:10	0	37.295193	37.70858	37.383663
21-10-05 07:20	0	37.21367	37.39211	37.038033
21-10-05 07:30	0	37.087105	37.247906	37.07385
21-10-05 07:40	0	36.713818	37.25938	37.049458
21-10-05 07:50	0	36.603172	37.25388	36.986153
21-10-05 08:00	0	36.956707	37.45822	37.012383
21-10-05 08:10	0	37.116856	37.321266	37.11172
21-10-05 08:20	0	37.0718	37.222282	37.16803
21-10-05 08:30	0	37.29999	37.11381	37.12576
21-10-05 08:40	0	37.056282	37.193733	37.364445
21-10-05 08:50	0	37.156544	37.290047	37.192043
21-10-05 09:00	0	37.183483	36.991676	37.24592
21-10-05 09:10	0	37.336693	37.106026	37.34661
21-10-05 09:20	0	37.101902	37.334667	37.583656
21-10-05 09:30	0	36.5037	37.440224	36.99595
21-10-05 09:40	0	36.390274	36.826546	36.960686
21-10-05 09:50	0	36.508167	36.708176	36.908176
21-10-05 10:00	0	37.90001	38.09999	38.29999
21-10-05 10:10	0	37.73571	37.05509	37.773132
21-10-05 10:20	0	36.850315	36.426098	37.142414
21-10-05 10:30	0	36.645683	35.75825	37.004612
21-10-05 10:40	0	36.87365	36.015316	36.92609
21-10-05 10:50	0	37.1064	36.2119	36.974167
21-10-05 11:00	0	37.0862	36.22452	37.118507
21-10-05 11:10	0	37.123055	36.342026	37.229523
21-10-05 11:20	0	37.110546	36.38082	37.315037
21-10-05 11:30	0	37.140312	36.6452	37.37602
21-10-05 11:40	0	37.097115	36.3452	37.211018
21-10-05 11:50	0	37.003506	36.069084	37.263718
21-10-05 12:00	0	37.04535	36.398193	37.614162
21-10-05 12:10	0	37.135345	36.35375	37.70001
21-10-05 12:20	0	37.224678	36.741203	37.470745
21-10-05 12:30	0	37.2071	36.807045	37.634155
21-10-05 12:40	0	37.33494	36.855858	37.627407
21-10-05 12:50	0	37.60801	37.35138	37.598904
21-10-05 13:00	0	37.217644	37.049984	37.70001
21-10-05 13:10	0	37.012993	37.069202	37.681274
21-10-05 13:20	0	37.315903	37.15464	37.87655
21-10-05 13:30	0	37.1159	36.69914	37.47526
21-10-05 13:40	0	36.693768	37.05185	37.653828
21-10-05 13:50	0	36.651714	37.47489	37.78341
21-10-05 14:00	0	37.073296	37.55207	37.88775
21-10-05 14:10	0	37.34123	37.362335	37.58135
21-10-05 14:20	0	37.311474	37.40001	37.611946
21-10-05 14:30	0	37.17202	37.546436	37.633854
21-10-05 14:40	0	37.19404	37.564075	37.678947
21-10-05 14:50	0	37.453117	37.593	37.22898
21-10-05 15:00	0	37.37795	37.337776	37.454376
21-10-05 15:10	0	37.12905	37.47422	37.586964
21-10-05 15:20	0	37.337833	37.401108	37.699837
21-10-05 15:30	0	37.260963	37.024605	37.59223
21-10-05 15:40	0	37.163933	37.06353	37.66253
21-10-05 15:50	0	36.694492	36.970314	37.70733
21-10-05 16:00	0	36.80785	37.285606	37.62978
21-10-05 16:10	0	36.903557	37.316948	37.577316
21-10-05 16:20	0	36.758606	37.40177	37.699917
21-10-05 16:30	0	37.12845	37.001606	37.672123
21-10-05 16:40	0	37.251137	37.29897	37.886333
21-10-05 16:50	0	37.262074	37.476025	37.89884
21-10-05 17:00	0	36.676327	37.426834	37.70001
21-10-05 17:10	0	36.79079	37.542267	37.738697
21-10-05 17:20	0	36.87442	37.646408	37.73497
21-10-05 17:30	0	36.934715	37.42616	37.67541
21-10-05 17:40	0	37.10905	37.538868	37.628387
21-10-05 17:50	0	37.095978	37.533077	37.702507
21-10-05 18:00	0	37.092297	37.540253	37.445732
21-10-05 18:10	0	37.168346	37.5007	37.54813
21-10-05 18:20	0	37.082985	37.500813	37.489815
21-10-05 18:30	0	37.203754	37.641205	37.262768
21-10-05 18:40	0	37.083652	37.582893	37.40081
21-10-05 18:50	0	36.99169	37.29928	37.5308
21-10-05 19:00	0	37.080517	37.24031	37.67851
21-10-05 19:10	0	36.88688	37.40726	37.57212
21-10-05 19:20	0	36.65406	37.144325	37.44236
21-10-05 19:30	0	37.10155	37.390266	37.83393
21-10-05 19:40	0	37.748215	37.630833	38.28553
21-10-05 19:50	0	37.751656	37.71616	38.070335
21-10-05 20:00	0	37.599464	37.472054	37.715313
21-10-05 20:10	0	37.444805	37.335297	37.874542
21-10-05 20:20	0	37.25246	37.065533	38.13927
21-10-05 20:30	0	37.20124	37.29591	38.170116
21-10-05 20:40	0	37.158733	37.457783	37.9455
21-10-05 20:50	0	37.19162	37.410995	38.00699
21-10-05 21:00	0	37.24127	37.416054	37.82035
21-10-05 21:10	0	37.0726	37.317486	37.79495
21-10-05 21:20	0	37.18251	37.49068	37.781906
21-10-05 21:30	0	37.20701	37.235943	37.56627
21-10-05 21:40	0	37.25558	37.39979	37.67289
21-10-05 21:50	0	37.20661	37.44449	37.87045
21-10-05 22:00	0	37.202553	37.50732	37.540787
21-10-05 22:10	0	37.313026	37.515102	37.75564
21-10-05 22:20	0	37.054577	37.43283	37.429405
21-10-05 22:30	0	37.127167	37.472664	37.709084
21-10-05 22:40	0	37.104046	37.248207	37.70001
21-10-05 22:50	0	37.434544	37.417084	37.697773
21-10-05 23:00	0	37.571507	37.702187	37.644993
21-10-05 23:10	0	37.414505	37.924477	37.652447
21-10-05 23:20	0	37.150345	37.7984	37.70001
21-10-05 23:30	0	37.26483	38.01457	37.560623
21-10-05 23:40	0	37.49651	38.00167	37.613667
21-10-05 23:50	0	37.96097	38.07672	37.720367
21-10-06 00:00	0	37.952293	38.087154	37.737747
21-10-06 00:10	0	37.918945	38.05536	37.920216
21-10-06 00:20	0	37.90537	38.065384	38.15134
21-10-06 00:30	0	37.99995	38.09915	38.51339
21-10-06 00:40	0	38.18461	38.049328	38.616993
21-10-06 00:50	0	38.285534	38.025032	38.495464
21-10-06 01:00	0	38.33806	38.196262	38.824795
21-10-06 01:10	0	38.35955	38.204613	38.706863
21-10-06 01:20	0	38.33491	38.24179	38.729958
21-10-06 01:30	0	38.24346	38.173252	38.51728
21-10-06 01:40	0	38.23678	38.228775	38.567085
21-10-06 01:50	0	38.176445	38.106667	38.417843
21-10-06 02:00	0	38.165916	38.095165	38.416504
21-10-06 02:10	0	38.280247	38.176197	38.5346
21-10-06 02:20	0	38.255352	38.110744	38.514217
21-10-06 02:30	0	38.21169	38.100494	38.22091
21-10-06 02:40	0	38.045113	38.086258	38.26603
21-10-06 02:50	0	38.170483	38.058426	38.184143
21-10-06 03:00	0	38.066383	38.041706	38.23298
21-10-06 03:10	0	38.02625	38.069603	37.82022
21-10-06 03:20	0	38.099945	37.993366	37.74157
21-10-06 03:30	0	38.121265	37.917297	37.543373
21-10-06 03:40	0	38.127327	38.030926	37.67222
21-10-06 03:50	0	37.98241	37.828503	37.70001
21-10-06 04:00	0	37.98288	37.717552	37.694107
21-10-06 04:10	0	37.834015	37.46752	37.679478
21-10-06 04:20	0	37.928658	37.47164	37.580837
21-10-06 04:30	0	37.875107	37.623016	37.667503
21-10-06 04:40	0	37.84378	37.53519	37.520546
21-10-06 04:50	0	37.88189	36.943752	37.571823
21-10-06 05:00	0	37.70127	37.467236	37.969902
21-10-06 05:10	0	37.498466	37.462	38.193516
21-10-06 05:20	0	37.2918	37.370052	38.282494
21-10-06 05:30	0	37.20321	37.53199	38.33781
21-10-06 05:40	0	37.301174	37.653946	38.227726
21-10-06 05:50	0	37.185173	37.81971	38.037727
21-10-06 06:00	0	36.94906	38.07173	37.851837
21-10-06 06:10	0	36.969734	38.120323	38.15743
21-10-06 06:20	0	37.379333	38.15502	38.274345
21-10-06 06:30	0	37.609093	38.02417	38.18424
21-10-06 06:40	0	37.502666	37.7138	38.07166
21-10-06 06:50	0	37.450047	37.65316	37.75406
21-10-06 07:00	1	37.555992	37.749493	37.697304
21-10-06 07:10	1	37.616016	37.543358	37.53641
21-10-06 07:20	1	37.43315	37.51161	37.523857
21-10-06 07:30	1	37.352497	37.2979	37.54412
21-10-06 07:40	1	37.234573	37.325115	37.510754
21-10-06 07:50	1	36.785275	37.337772	37.56043
21-10-06 08:00	1	37.22341	37.389793	37.653454
21-10-06 08:10	1	37.144096	37.338352	37.59999
21-10-06 08:20	1	36.746887	37.20534	37.572945
21-10-06 08:30	1	36.928352	37.22723	37.44167
21-10-06 08:40	1	36.946117	37.251305	37.488274
21-10-06 08:50	1	36.877037	37.22772	37.416172
21-10-06 09:00	1	36.704388	37.26391	37.319313
21-10-06 09:10	1	36.976814	37.148422	37.397415
21-10-06 09:20	1	36.93637	37.023	37.346413
21-10-06 09:30	1	36.783802	37.200554	37.412605
21-10-06 09:40	1	36.650036	37.25673	37.436165
21-10-06 09:50	1	37.117485	37.17509	38.018974
21-10-06 10:00	1	37.707844	37.65412	38.5248
21-10-06 10:10	1	37.781662	37.649574	38.370483
21-10-06 10:20	1	37.853584	37.795128	38.18209
21-10-06 10:30	1	37.666557	37.437218	38.199593
21-10-06 10:40	1	37.88877	37.567924	38.346672
21-10-06 10:50	1	37.509575	37.451965	38.26332
21-10-06 11:00	1	37.42159	37.457623	38.201626
21-10-06 11:10	1	37.381706	37.470497	37.98685
21-10-06 11:20	1	37.061737	37.179893	37.896088
21-10-06 11:30	1	37.324333	37.267265	37.78683
21-10-06 11:40	1	37.08137	37.16768	37.57675
21-10-06 11:50	1	36.868584	37.107788	37.68667
21-10-06 12:00	1	36.670685	37.1685	37.67175
21-10-06 12:10	1	36.76869	37.228497	37.658867
21-10-06 12:20	1	36.944965	37.254368	37.69947
21-10-06 12:30	1	36.653015	37.320457	37.4775
21-10-06 12:40	1	36.7152	37.27365	37.40287
21-10-06 12:50	1	36.983078	37.456337	37.362633
21-10-06 13:00	1	36.79049	37.683937	37.349052
21-10-06 13:10	1	36.792633	37.22699	37.457375
21-10-06 13:20	1	37.09394	37.15116	37.399426
21-10-06 13:30	1	37.0235	37.12045	37.395523
21-10-06 13:40	1	37.016808	37.18138	37.49103
21-10-06 13:50	1	36.933758	37.46915	37.21215
21-10-06 14:00	1	36.92297	37.04801	37.215073
21-10-06 14:10	1	36.921436	37.04267	37.344097
21-10-06 14:20	1	36.76143	37.12999	37.308605
21-10-06 14:30	1	36.59803	37.35097	37.23218
21-10-06 14:40	1	37.187286	37.083107	37.234856
21-10-06 14:50	1	36.8968	36.790733	37.205418
21-10-06 15:00	1	36.855297	36.934235	37.21958
21-10-06 15:10	1	37.05213	36.97156	37.201744
21-10-06 15:20	1	36.75981	37.16561	37.258606
21-10-06 15:30	1	36.85328	36.997143	37.285583
21-10-06 15:40	1	36.908295	37.056683	37.322685
21-10-06 15:50	1	37.176273	37.140537	37.18367
21-10-06 16:00	1	37.12215	37.043495	37.122643
21-10-06 16:10	1	37.130394	37.063515	37.115013
21-10-06 16:20	1	36.574966	37.041706	37.149605
21-10-06 16:30	1	36.707424	37.128014	37.267296
21-10-06 16:40	1	36.73923	37.36292	37.234795
21-10-06 16:50	1	36.978634	37.467224	37.379555
21-10-06 17:00	1	36.635155	37.334927	37.40001
21-10-06 17:10	1	36.399357	37.199684	37.374973
21-10-06 17:20	1	36.865425	37.052452	37.19476
21-10-06 17:30	1	36.727062	37.182674	37.193924
21-10-06 17:40	1	36.811016	37.242943	37.126633
21-10-06 17:50	1	36.705902	37.04607	37.16368
21-10-06 18:00	1	36.91259	37.06875	37.280243
21-10-06 18:10	1	36.834694	37.20052	37.54489
21-10-06 18:20	1	37.06643	37.372627	37.363956
21-10-06 18:30	1	37.078945	37.402153	37.30553
21-10-06 18:40	1	36.72613	37.40001	37.46871
21-10-06 18:50	1	36.803207	37.461964	37.364513
21-10-06 19:00	1	36.604485	37.432545	37.271935
21-10-06 19:10	1	36.76239	37.363163	37.171654
21-10-06 19:20	1	36.52646	37.399334	37.06304
21-10-06 19:30	1	36.59104	37.15705	37.25337
21-10-06 19:40	1	36.59066	37.051964	37.168148
21-10-06 19:50	1	36.87871	37.22525	37.338116
21-10-06 20:00	1	37.391876	37.427765	37.29522
21-10-06 20:10	1	37.29801	37.14283	37.272076
21-10-06 20:20	1	37.10122	37.03495	37.332897
21-10-06 20:30	1	37.25832	36.935993	37.49898
21-10-06 20:40	1	37.20643	37.11479	37.32062
21-10-06 20:50	1	36.931053	37.201355	37.68073
21-10-06 21:00	1	not_recorded	not_recorded	not_recorded
21-10-06 21:10	1	not_recorded	not_recorded	not_recorded
21-10-06 21:20	1	not_recorded	not_recorded	not_recorded
21-10-06 21:30	1	not_recorded	not_recorded	not_recorded
21-10-06 21:40	1	not_recorded	not_recorded	not_recorded
21-10-06 21:50	1	not_recorded	not_recorded	not_recorded
21-10-06 22:00	1	not_recorded	not_recorded	not_recorded
21-10-06 22:10	1	not_recorded	not_recorded	not_recorded
21-10-06 22:20	1	not_recorded	not_recorded	not_recorded
21-10-06 22:30	1	not_recorded	not_recorded	not_recorded
21-10-06 22:40	1	not_recorded	not_recorded	not_recorded
21-10-06 22:50	1	not_recorded	not_recorded	not_recorded
21-10-06 23:00	1	not_recorded	not_recorded	not_recorded
21-10-06 23:10	1	not_recorded	not_recorded	not_recorded
21-10-06 23:20	1	not_recorded	not_recorded	not_recorded
21-10-06 23:30	1	not_recorded	not_recorded	not_recorded
21-10-06 23:40	1	not_recorded	not_recorded	not_recorded
21-10-06 23:50	1	not_recorded	not_recorded	not_recorded
21-10-07 00:00	1	not_recorded	not_recorded	not_recorded
21-10-07 00:10	1	not_recorded	not_recorded	not_recorded
21-10-07 00:20	1	not_recorded	not_recorded	not_recorded
21-10-07 00:30	1	not_recorded	not_recorded	not_recorded
21-10-07 00:40	1	not_recorded	not_recorded	not_recorded
21-10-07 00:50	1	not_recorded	not_recorded	not_recorded
21-10-07 01:00	1	not_recorded	not_recorded	not_recorded
21-10-07 01:10	1	not_recorded	not_recorded	not_recorded
21-10-07 01:20	1	not_recorded	not_recorded	not_recorded
21-10-07 01:30	1	not_recorded	not_recorded	not_recorded
21-10-07 01:40	1	not_recorded	not_recorded	not_recorded
21-10-07 01:50	1	not_recorded	not_recorded	not_recorded
21-10-07 02:00	1	not_recorded	not_recorded	not_recorded
21-10-07 02:10	1	not_recorded	not_recorded	not_recorded
21-10-07 02:20	1	not_recorded	not_recorded	not_recorded
21-10-07 02:30	1	not_recorded	not_recorded	not_recorded
21-10-07 02:40	1	not_recorded	not_recorded	not_recorded
21-10-07 02:50	1	not_recorded	not_recorded	not_recorded
21-10-07 03:00	1	not_recorded	not_recorded	not_recorded
21-10-07 03:10	1	not_recorded	not_recorded	not_recorded
21-10-07 03:20	1	not_recorded	not_recorded	not_recorded
21-10-07 03:30	1	not_recorded	not_recorded	not_recorded
21-10-07 03:40	1	not_recorded	not_recorded	not_recorded
21-10-07 03:50	1	not_recorded	not_recorded	not_recorded
21-10-07 04:00	1	not_recorded	not_recorded	not_recorded
21-10-07 04:10	1	not_recorded	not_recorded	not_recorded
21-10-07 04:20	1	not_recorded	not_recorded	not_recorded
21-10-07 04:30	1	not_recorded	not_recorded	not_recorded
21-10-07 04:40	1	not_recorded	not_recorded	not_recorded
21-10-07 04:50	1	not_recorded	not_recorded	not_recorded
21-10-07 05:00	1	not_recorded	not_recorded	not_recorded
21-10-07 05:10	1	not_recorded	not_recorded	not_recorded
21-10-07 05:20	1	not_recorded	not_recorded	not_recorded
21-10-07 05:30	1	not_recorded	not_recorded	not_recorded
21-10-07 05:40	1	not_recorded	not_recorded	not_recorded
21-10-07 05:50	1	not_recorded	not_recorded	not_recorded
21-10-07 06:00	1	not_recorded	not_recorded	not_recorded
21-10-07 06:10	1	not_recorded	not_recorded	not_recorded
21-10-07 06:20	1	not_recorded	not_recorded	not_recorded
21-10-07 06:30	1	not_recorded	not_recorded	not_recorded
21-10-07 06:40	1	not_recorded	not_recorded	not_recorded
21-10-07 06:50	1	not_recorded	not_recorded	not_recorded
