# Supplementary material for: Rodent home cage monitoring for preclinical safety pharmacology assessment: results of a multi-company validation evaluating nonclinical and clinical data from three compounds
Source: Front Toxicol. 2025 Nov 5;7:1655330. doi: 10.3389/ftox.2025.1655330 (PMC12626872; doi:10.3389/ftox.2025.1655330)
Supplement: Supplementary file 1 [file DataSheet1.zip › AZ/AZ_Temperature_8.5_Cage-2.csv]

timestamp	day_index	985141003627881	985141003627882	985141003627883
21-10-11 07:00	-4	not_recorded	not_recorded	not_recorded
21-10-11 07:10	-4	not_recorded	not_recorded	not_recorded
21-10-11 07:20	-4	not_recorded	not_recorded	not_recorded
21-10-11 07:30	-4	not_recorded	not_recorded	not_recorded
21-10-11 07:40	-4	not_recorded	not_recorded	not_recorded
21-10-11 07:50	-4	not_recorded	not_recorded	not_recorded
21-10-11 08:00	-4	not_recorded	not_recorded	not_recorded
21-10-11 08:10	-4	not_recorded	not_recorded	not_recorded
21-10-11 08:20	-4	not_recorded	not_recorded	not_recorded
21-10-11 08:30	-4	not_recorded	not_recorded	not_recorded
21-10-11 08:40	-4	not_recorded	not_recorded	not_recorded
21-10-11 08:50	-4	not_recorded	not_recorded	not_recorded
21-10-11 09:00	-4	not_recorded	not_recorded	not_recorded
21-10-11 09:10	-4	not_recorded	not_recorded	not_recorded
21-10-11 09:20	-4	not_recorded	not_recorded	not_recorded
21-10-11 09:30	-4	not_recorded	not_recorded	not_recorded
21-10-11 09:40	-4	not_recorded	not_recorded	not_recorded
21-10-11 09:50	-4	not_recorded	not_recorded	not_recorded
21-10-11 10:00	-4	not_recorded	not_recorded	not_recorded
21-10-11 10:10	-4	not_recorded	not_recorded	not_recorded
21-10-11 10:20	-4	not_recorded	not_recorded	not_recorded
21-10-11 10:30	-4	37.413517	38.062084	37.89924
21-10-11 10:40	-4	37.547737	38.050785	37.92474
21-10-11 10:50	-4	37.49048	38.040337	37.692177
21-10-11 11:00	-4	37.549343	37.783745	37.61957
21-10-11 11:10	-4	37.40393	37.683487	37.52527
21-10-11 11:20	-4	37.35613	37.60192	37.326073
21-10-11 11:30	-4	37.14916	37.322304	37.241768
21-10-11 11:40	-4	37.00379	37.111805	37.169636
21-10-11 11:50	-4	36.604504	36.84273	37.141365
21-10-11 12:00	-4	36.559895	37.444984	37.09244
21-10-11 12:10	-4	36.344635	37.369102	36.650627
21-10-11 12:20	-4	36.795578	37.08552	36.519062
21-10-11 12:30	-4	37.006264	37.17814	36.693634
21-10-11 12:40	-4	36.904724	37.183674	36.825024
21-10-11 12:50	-4	36.53893	36.930134	36.53318
21-10-11 13:00	-4	36.36854	37.077503	36.83903
21-10-11 13:10	-4	36.415745	37.163692	36.930183
21-10-11 13:20	-4	36.586296	36.962173	36.977413
21-10-11 13:30	-4	36.8393	36.979626	36.94109
21-10-11 13:40	-4	37.066162	37.20797	37.310585
21-10-11 13:50	-4	37.141766	37.08066	37.32925
21-10-11 14:00	-4	36.292484	36.855247	37.29531
21-10-11 14:10	-4	36.42334	36.63472	36.70813
21-10-11 14:20	-4	36.10757	36.9655	36.58811
21-10-11 14:30	-4	36.550987	36.487976	36.993385
21-10-11 14:40	-4	36.471672	36.66514	36.76466
21-10-11 14:50	-4	36.54731	37.007565	37.063866
21-10-11 15:00	-4	36.730156	36.913673	37.205315
21-10-11 15:10	-4	36.3757	36.559467	37.01331
21-10-11 15:20	-4	36.305435	36.92228	37.04942
21-10-11 15:30	-4	36.13391	37.195927	37.289825
21-10-11 15:40	-4	36.220528	37.33137	36.990364
21-10-11 15:50	-4	36.34835	37.1905	36.508602
21-10-11 16:00	-4	36.244854	36.66151	36.34315
21-10-11 16:10	-4	36.151287	36.79148	36.50536
21-10-11 16:20	-4	36.578804	36.952152	36.558544
21-10-11 16:30	-4	36.922523	37.08535	36.838135
21-10-11 16:40	-4	36.40581	36.91718	36.97043
21-10-11 16:50	-4	36.43314	37.156685	36.974304
21-10-11 17:00	-4	36.299633	37.013718	36.632893
21-10-11 17:10	-4	36.20205	37.005558	37.186348
21-10-11 17:20	-4	36.619366	37.115597	37.169945
21-10-11 17:30	-4	36.82441	36.717415	36.655037
21-10-11 17:40	-4	36.649647	36.802254	36.373356
21-10-11 17:50	-4	36.95735	37.249714	36.228123
21-10-11 18:00	-4	36.799885	37.328384	36.44444
21-10-11 18:10	-4	37.09439	37.123146	36.545845
21-10-11 18:20	-4	37.07426	36.725952	36.830402
21-10-11 18:30	-4	36.856335	37.0366	37.287594
21-10-11 18:40	-4	36.76684	37.12038	37.316925
21-10-11 18:50	-4	36.718597	37.20684	36.853836
21-10-11 19:00	-4	36.20391	37.01662	36.254578
21-10-11 19:10	-4	36.855484	36.752846	36.126015
21-10-11 19:20	-4	36.89811	37.094875	36.73703
21-10-11 19:30	-4	37.107224	37.135826	37.231712
21-10-11 19:40	-4	37.305187	37.175068	37.37786
21-10-11 19:50	-4	37.206474	36.847485	37.50135
21-10-11 20:00	-4	36.945576	36.938354	37.063736
21-10-11 20:10	-4	37.105278	37.2179	37.19526
21-10-11 20:20	-4	36.88482	37.498222	37.206005
21-10-11 20:30	-4	37.088886	37.109272	37.22274
21-10-11 20:40	-4	37.191574	37.275536	36.974545
21-10-11 20:50	-4	37.228172	37.330894	37.120262
21-10-11 21:00	-4	37.26872	37.332977	37.281654
21-10-11 21:10	-4	37.314003	37.32142	37.40826
21-10-11 21:20	-4	37.133778	36.854958	37.055065
21-10-11 21:30	-4	37.157696	36.773705	37.017845
21-10-11 21:40	-4	37.191994	37.054607	36.58858
21-10-11 21:50	-4	37.035667	37.223186	37.088226
21-10-11 22:00	-4	36.79516	37.195602	37.14913
21-10-11 22:10	-4	36.74343	37.248493	37.177074
21-10-11 22:20	-4	37.18348	37.188892	36.82605
21-10-11 22:30	-4	37.227535	37.071373	37.14794
21-10-11 22:40	-4	37.0123	37.126305	37.346676
21-10-11 22:50	-4	36.585762	37.155018	37.29659
21-10-11 23:00	-4	36.92016	37.302982	37.218803
21-10-11 23:10	-4	37.10497	37.390778	37.394394
21-10-11 23:20	-4	36.607796	37.37599	37.353962
21-10-11 23:30	-4	36.778065	37.337692	37.245476
21-10-11 23:40	-4	36.897953	37.42402	37.116226
21-10-11 23:50	-4	37.22074	37.181774	37.404762
21-10-12 00:00	-4	37.38929	37.415684	37.764595
21-10-12 00:10	-4	37.401913	37.51731	37.968094
21-10-12 00:20	-4	37.32023	37.633568	38.07717
21-10-12 00:30	-4	37.30772	37.606422	37.993153
21-10-12 00:40	-4	37.14306	37.51809	37.748634
21-10-12 00:50	-4	36.863895	37.325466	37.93059
21-10-12 01:00	-4	36.89466	37.275166	37.38869
21-10-12 01:10	-4	36.882465	37.18822	37.72958
21-10-12 01:20	-4	36.983788	37.338936	37.630974
21-10-12 01:30	-4	36.727425	37.36445	37.920895
21-10-12 01:40	-4	37.110966	37.56765	38.080444
21-10-12 01:50	-4	37.217983	37.316513	38.11276
21-10-12 02:00	-4	37.124687	37.5344	38.020683
21-10-12 02:10	-4	37.266308	37.682983	38.19729
21-10-12 02:20	-4	37.342136	37.986416	38.27337
21-10-12 02:30	-4	37.223484	37.939728	37.66149
21-10-12 02:40	-4	37.187782	37.600693	37.72338
21-10-12 02:50	-4	37.317997	37.9641	37.53691
21-10-12 03:00	-4	36.69987	37.964302	37.44522
21-10-12 03:10	-4	37.335106	37.8254	37.468555
21-10-12 03:20	-4	37.461857	37.99615	37.412773
21-10-12 03:30	-4	37.639534	38.239964	37.296154
21-10-12 03:40	-4	37.65852	38.191685	37.435337
21-10-12 03:50	-4	37.64878	38.181396	37.805702
21-10-12 04:00	-4	37.631046	38.214375	38.07604
21-10-12 04:10	-4	37.64011	38.025368	38.17726
21-10-12 04:20	-4	37.493134	37.89431	38.212532
21-10-12 04:30	-4	37.550983	37.9051	37.47262
21-10-12 04:40	-4	37.6093	37.99495	37.710278
21-10-12 04:50	-4	37.49776	37.677948	37.939873
21-10-12 05:00	-4	37.401062	37.476955	37.763386
21-10-12 05:10	-4	37.656643	37.963028	37.963593
21-10-12 05:20	-4	37.550743	37.83348	38.098988
21-10-12 05:30	-4	37.347782	37.379005	37.570885
21-10-12 05:40	-4	37.130848	37.281776	37.526024
21-10-12 05:50	-4	37.332664	36.873768	37.713436
21-10-12 06:00	-4	37.2578	36.83338	37.46377
21-10-12 06:10	-4	37.09258	37.260418	37.020866
21-10-12 06:20	-4	37.32797	37.452095	36.970757
21-10-12 06:30	-4	37.587593	37.75981	36.595104
21-10-12 06:40	-4	37.493183	37.949867	36.4479
21-10-12 06:50	-4	37.57615	37.567936	36.73831
21-10-12 07:00	-3	37.3837	37.32435	36.665215
21-10-12 07:10	-3	36.722904	37.383476	36.90032
21-10-12 07:20	-3	36.950073	37.126446	37.110558
21-10-12 07:30	-3	36.61015	36.919975	36.84858
21-10-12 07:40	-3	36.28928	36.704056	36.49108
21-10-12 07:50	-3	36.274998	36.71719	36.812298
21-10-12 08:00	-3	36.56589	37.033077	37.005745
21-10-12 08:10	-3	36.727177	37.08717	37.12023
21-10-12 08:20	-3	36.595028	36.96499	36.66317
21-10-12 08:30	-3	36.575397	36.839222	36.803394
21-10-12 08:40	-3	36.5034	36.660122	36.65877
21-10-12 08:50	-3	36.494583	36.64016	36.64587
21-10-12 09:00	-3	36.38909	37.022484	36.749413
21-10-12 09:10	-3	36.2248	37.211403	37.056877
21-10-12 09:20	-3	36.34957	36.854965	36.878082
21-10-12 09:30	-3	36.55317	36.78988	36.538998
21-10-12 09:40	-3	36.893246	37.113335	36.68215
21-10-12 09:50	-3	36.478962	36.655663	36.848717
21-10-12 10:00	-3	36.37258	36.516582	36.4255
21-10-12 10:10	-3	36.64264	36.64084	36.38458
21-10-12 10:20	-3	36.479362	36.740242	36.42516
21-10-12 10:30	-3	36.411617	36.87499	36.342937
21-10-12 10:40	-3	36.186516	36.581703	36.67459
21-10-12 10:50	-3	36.397205	37.063118	36.902645
21-10-12 11:00	-3	36.85331	37.26963	36.91683
21-10-12 11:10	-3	36.579063	37.41239	36.91717
21-10-12 11:20	-3	36.229877	36.561615	37.19208
21-10-12 11:30	-3	36.481236	36.900978	37.38746
21-10-12 11:40	-3	36.776867	36.6261	37.321022
21-10-12 11:50	-3	36.530476	36.546852	37.36476
21-10-12 12:00	-3	36.849297	36.708336	36.994946
21-10-12 12:10	-3	36.587425	36.466145	36.980026
21-10-12 12:20	-3	36.73806	36.32291	36.560966
21-10-12 12:30	-3	36.8173	36.616768	36.526855
21-10-12 12:40	-3	36.7286	36.56384	36.379948
21-10-12 12:50	-3	36.73414	36.36399	36.88572
21-10-12 13:00	-3	37.1093	36.55941	37.07005
21-10-12 13:10	-3	37.095387	36.598206	36.746014
21-10-12 13:20	-3	36.71463	36.79657	36.927895
21-10-12 13:30	-3	36.316086	36.843506	36.840584
21-10-12 13:40	-3	36.39761	36.921173	36.831963
21-10-12 13:50	-3	36.230415	37.229347	36.556065
21-10-12 14:00	-3	36.158955	37.44535	36.07329
21-10-12 14:10	-3	36.119503	37.220604	36.19201
21-10-12 14:20	-3	36.30843	37.020664	36.69964
21-10-12 14:30	-3	36.290146	36.881184	36.91046
21-10-12 14:40	-3	36.12445	36.69198	36.833492
21-10-12 14:50	-3	36.15004	36.649357	36.990635
21-10-12 15:00	-3	36.213997	36.776222	36.7492
21-10-12 15:10	-3	36.05696	36.892982	36.58123
21-10-12 15:20	-3	36.286354	36.659657	36.733795
21-10-12 15:30	-3	36.5994	36.574947	36.71911
21-10-12 15:40	-3	36.622196	36.69894	36.98969
21-10-12 15:50	-3	36.685364	36.319115	37.10312
21-10-12 16:00	-3	36.76358	36.808205	36.814323
21-10-12 16:10	-3	36.9161	36.501698	37.040367
21-10-12 16:20	-3	36.60274	36.847664	36.371456
21-10-12 16:30	-3	36.35994	37.102	36.423634
21-10-12 16:40	-3	36.794365	36.941994	36.592518
21-10-12 16:50	-3	36.902035	36.62134	36.830128
21-10-12 17:00	-3	36.464348	36.77114	36.617313
21-10-12 17:10	-3	36.251263	36.999184	37.087547
21-10-12 17:20	-3	36.373974	36.995502	37.10154
21-10-12 17:30	-3	36.95069	37.045135	36.82235
21-10-12 17:40	-3	36.58505	37.10505	37.132248
21-10-12 17:50	-3	36.199455	37.117607	37.292778
21-10-12 18:00	-3	36.649868	36.757534	36.318108
21-10-12 18:10	-3	37.00643	37.05426	36.408226
21-10-12 18:20	-3	37.00278	36.945206	36.934803
21-10-12 18:30	-3	37.084984	37.060642	37.154537
21-10-12 18:40	-3	36.545933	37.12303	36.9739
21-10-12 18:50	-3	36.601982	36.69356	36.619297
21-10-12 19:00	-3	36.536568	36.547386	36.645664
21-10-12 19:10	-3	36.439865	36.566235	36.92514
21-10-12 19:20	-3	37.06503	36.990746	36.63049
21-10-12 19:30	-3	36.86132	37.047993	36.64737
21-10-12 19:40	-3	37.01605	37.11507	36.651585
21-10-12 19:50	-3	36.683002	36.855114	37.14234
21-10-12 20:00	-3	36.936264	36.871098	37.131035
21-10-12 20:10	-3	37.071346	37.251415	36.835682
21-10-12 20:20	-3	37.12593	37.219322	36.787533
21-10-12 20:30	-3	37.016766	37.071507	37.027752
21-10-12 20:40	-3	37.068882	36.90478	37.235096
21-10-12 20:50	-3	36.4483	37.313744	36.941414
21-10-12 21:00	-3	36.229733	37.474876	36.38669
21-10-12 21:10	-3	36.447544	37.44966	36.409836
21-10-12 21:20	-3	36.655464	37.56497	36.815517
21-10-12 21:30	-3	36.695995	37.352745	37.292324
21-10-12 21:40	-3	36.93401	36.79267	36.750786
21-10-12 21:50	-3	37.05285	36.645546	37.221123
21-10-12 22:00	-3	37.030037	37.19934	36.985123
21-10-12 22:10	-3	37.420723	37.270515	37.348167
21-10-12 22:20	-3	37.38237	37.106884	37.468224
21-10-12 22:30	-3	37.233192	37.422703	37.511635
21-10-12 22:40	-3	36.977898	37.266262	37.048355
21-10-12 22:50	-3	36.62572	36.957478	37.38207
21-10-12 23:00	-3	36.552807	37.279907	37.10593
21-10-12 23:10	-3	36.47433	37.424232	37.16771
21-10-12 23:20	-3	37.052197	37.33748	37.15965
21-10-12 23:30	-3	36.81709	37.176174	37.518433
21-10-12 23:40	-3	36.66329	37.469315	37.66582
21-10-12 23:50	-3	36.478504	37.717518	37.8527
21-10-13 00:00	-3	36.95653	37.685753	38.00698
21-10-13 00:10	-3	36.995613	37.379627	38.0456
21-10-13 00:20	-3	36.92411	37.568737	37.999607
21-10-13 00:30	-3	36.918663	37.646587	38.055847
21-10-13 00:40	-3	36.73959	37.58447	38.103012
21-10-13 00:50	-3	36.941536	37.520096	37.47844
21-10-13 01:00	-3	36.848587	37.339912	37.098946
21-10-13 01:10	-3	37.336098	37.45126	37.347347
21-10-13 01:20	-3	37.494587	37.439255	37.80744
21-10-13 01:30	-3	37.298298	37.676064	38.08918
21-10-13 01:40	-3	37.25484	37.588757	38.027912
21-10-13 01:50	-3	37.217285	37.57392	37.674053
21-10-13 02:00	-3	37.23585	37.63935	37.58398
21-10-13 02:10	-3	37.079506	37.406425	37.48228
21-10-13 02:20	-3	37.16054	37.574623	37.627434
21-10-13 02:30	-3	37.138752	37.48138	37.404926
21-10-13 02:40	-3	37.38965	37.43433	37.15403
21-10-13 02:50	-3	37.22028	37.729286	37.352352
21-10-13 03:00	-3	37.28155	37.941917	37.425907
21-10-13 03:10	-3	37.513165	38.07779	37.50324
21-10-13 03:20	-3	36.96555	37.923927	37.858303
21-10-13 03:30	-3	37.199512	37.911766	37.791782
21-10-13 03:40	-3	37.358337	37.901207	38.11593
21-10-13 03:50	-3	37.323444	38.156433	38.087894
21-10-13 04:00	-3	37.353355	38.241585	38.036076
21-10-13 04:10	-3	37.395775	37.978596	37.947533
21-10-13 04:20	-3	37.582764	38.101906	38.03413
21-10-13 04:30	-3	37.551567	38.381397	38.098846
21-10-13 04:40	-3	37.594887	38.013565	38.11767
21-10-13 04:50	-3	37.625813	37.92835	37.690353
21-10-13 05:00	-3	37.589317	38.23211	37.947136
21-10-13 05:10	-3	37.206543	38.289753	37.59709
21-10-13 05:20	-3	37.30753	38.014984	37.819435
21-10-13 05:30	-3	37.294895	37.598305	37.3516
21-10-13 05:40	-3	36.822227	37.280296	37.157295
21-10-13 05:50	-3	37.03528	37.56452	37.07531
21-10-13 06:00	-3	37.009197	37.510094	37.013733
21-10-13 06:10	-3	36.8819	37.552483	36.79469
21-10-13 06:20	-3	36.712715	37.60804	36.21991
21-10-13 06:30	-3	37.03216	37.829403	36.43374
21-10-13 06:40	-3	36.933517	37.65315	37.242344
21-10-13 06:50	-3	36.431847	37.37714	37.16613
21-10-13 07:00	-2	36.3516	37.16268	37.212914
21-10-13 07:10	-2	36.30032	37.292336	37.111977
21-10-13 07:20	-2	36.461246	37.275547	36.755684
21-10-13 07:30	-2	36.547127	37.418777	37.24309
21-10-13 07:40	-2	36.249672	37.090405	36.89512
21-10-13 07:50	-2	36.61148	36.64386	36.73699
21-10-13 08:00	-2	36.902657	36.974216	36.97985
21-10-13 08:10	-2	36.36976	37.11196	37.042404
21-10-13 08:20	-2	36.79043	36.9186	37.092857
21-10-13 08:30	-2	36.877502	36.63629	37.13218
21-10-13 08:40	-2	37.006504	36.784218	37.095703
21-10-13 08:50	-2	37.07436	37.018654	37.018906
21-10-13 09:00	-2	36.90403	36.995262	36.34725
21-10-13 09:10	-2	36.415432	36.68113	36.192852
21-10-13 09:20	-2	36.45528	36.372852	36.417496
21-10-13 09:30	-2	36.501648	36.418175	36.52227
21-10-13 09:40	-2	37.121696	36.565895	36.858635
21-10-13 09:50	-2	37.257263	36.48472	37.298717
21-10-13 10:00	-2	37.331074	37.193676	37.224937
21-10-13 10:10	-2	37.25632	37.66448	37.123344
21-10-13 10:20	-2	37.252007	37.59503	36.778996
21-10-13 10:30	-2	37.206703	37.411095	36.71452
21-10-13 10:40	-2	36.544533	37.227722	36.201893
21-10-13 10:50	-2	36.755604	37.131275	36.512238
21-10-13 11:00	-2	36.736717	37.258972	36.36116
21-10-13 11:10	-2	36.475014	37.080994	36.406807
21-10-13 11:20	-2	36.379147	36.49337	36.741116
21-10-13 11:30	-2	36.546955	36.660667	36.580254
21-10-13 11:40	-2	36.58001	36.84626	36.67561
21-10-13 11:50	-2	36.65007	36.76668	36.449986
21-10-13 12:00	-2	36.97294	36.58193	36.23626
21-10-13 12:10	-2	36.908306	36.720963	36.6848
21-10-13 12:20	-2	36.30374	36.974854	36.940445
21-10-13 12:30	-2	36.568542	37.012085	36.807167
21-10-13 12:40	-2	36.614666	37.038685	36.805977
21-10-13 12:50	-2	36.812355	37.170147	36.968807
21-10-13 13:00	-2	36.625603	37.073414	36.733925
21-10-13 13:10	-2	36.656998	36.60836	36.782516
21-10-13 13:20	-2	36.475227	36.61275	36.99717
21-10-13 13:30	-2	36.53985	36.634865	36.898685
21-10-13 13:40	-2	36.844498	37.008102	36.862125
21-10-13 13:50	-2	36.583076	37.187294	36.500896
21-10-13 14:00	-2	36.639313	36.97223	36.846752
21-10-13 14:10	-2	36.704178	36.516113	36.774986
21-10-13 14:20	-2	36.51297	36.645393	36.834404
21-10-13 14:30	-2	36.972023	36.615425	37.072826
21-10-13 14:40	-2	36.842705	37.030476	37.10251
21-10-13 14:50	-2	36.94007	36.912846	36.531208
21-10-13 15:00	-2	36.305817	36.806232	36.813454
21-10-13 15:10	-2	36.522835	36.662792	36.942715
21-10-13 15:20	-2	36.258633	36.65653	36.67434
21-10-13 15:30	-2	35.951515	36.79467	36.548454
21-10-13 15:40	-2	36.217827	36.68727	36.402336
21-10-13 15:50	-2	36.417904	36.931866	36.38908
21-10-13 16:00	-2	36.909725	36.9966	36.88819
21-10-13 16:10	-2	36.976784	37.010002	37.079617
21-10-13 16:20	-2	37.181522	36.848167	36.85278
21-10-13 16:30	-2	36.414474	36.98963	36.594635
21-10-13 16:40	-2	36.836597	36.481823	36.624504
21-10-13 16:50	-2	36.898354	36.480522	36.974358
21-10-13 17:00	-2	36.99467	36.626915	36.666374
21-10-13 17:10	-2	36.62734	36.744007	36.67565
21-10-13 17:20	-2	36.667583	37.095436	36.875156
21-10-13 17:30	-2	36.553513	37.076897	37.155857
21-10-13 17:40	-2	36.754772	36.51247	36.88481
21-10-13 17:50	-2	37.23935	36.983368	36.704998
21-10-13 18:00	-2	36.475227	36.934345	36.465637
21-10-13 18:10	-2	36.520103	37.078518	36.581318
21-10-13 18:20	-2	36.322845	37.08033	36.695
21-10-13 18:30	-2	36.348125	36.759747	36.522617
21-10-13 18:40	-2	36.776566	36.456413	36.900593
21-10-13 18:50	-2	36.7089	36.675472	37.01602
21-10-13 19:00	-2	36.958473	37.125313	37.201103
21-10-13 19:10	-2	36.661377	37.04205	37.0391
21-10-13 19:20	-2	36.36204	37.087288	36.345177
21-10-13 19:30	-2	36.62495	37.192272	36.74473
21-10-13 19:40	-2	36.88172	37.08847	36.788857
21-10-13 19:50	-2	37.009933	37.063126	36.699093
21-10-13 20:00	-2	37.03013	37.180653	36.77852
21-10-13 20:10	-2	37.006683	37.05017	36.979233
21-10-13 20:20	-2	36.622375	37.089558	36.77893
21-10-13 20:30	-2	36.751328	37.370464	36.9152
21-10-13 20:40	-2	36.715813	37.57319	37.17823
21-10-13 20:50	-2	37.172344	37.4979	36.626167
21-10-13 21:00	-2	37.180794	37.03064	36.42711
21-10-13 21:10	-2	37.00449	37.224373	36.70601
21-10-13 21:20	-2	36.873737	36.36013	36.726494
21-10-13 21:30	-2	37.164513	36.92609	36.68108
21-10-13 21:40	-2	36.852074	36.857002	36.824795
21-10-13 21:50	-2	36.598278	37.02201	37.09328
21-10-13 22:00	-2	36.58509	36.541542	37.188957
21-10-13 22:10	-2	36.95239	36.78482	36.691216
21-10-13 22:20	-2	36.98634	37.00141	37.167046
21-10-13 22:30	-2	36.901527	37.022503	37.10674
21-10-13 22:40	-2	37.085197	36.99845	37.214172
21-10-13 22:50	-2	37.144066	37.163403	37.32052
21-10-13 23:00	-2	37.285107	37.151146	37.420197
21-10-13 23:10	-2	37.3162	37.184914	37.506428
21-10-13 23:20	-2	37.228245	37.32182	37.551247
21-10-13 23:30	-2	37.31411	37.4784	37.723682
21-10-13 23:40	-2	36.808735	37.747395	37.611244
21-10-13 23:50	-2	36.90496	37.639458	37.64047
21-10-14 00:00	-2	36.74406	37.43885	37.696968
21-10-14 00:10	-2	36.31703	37.261436	37.8442
21-10-14 00:20	-2	36.62209	37.54274	37.96473
21-10-14 00:30	-2	36.437218	37.464928	38.04807
21-10-14 00:40	-2	36.88284	37.4237	37.935993
21-10-14 00:50	-2	36.881477	37.456837	38.113483
21-10-14 01:00	-2	37.075066	37.612507	38.05538
21-10-14 01:10	-2	37.394295	37.352207	38.158527
21-10-14 01:20	-2	37.416584	37.443398	38.22683
21-10-14 01:30	-2	37.34166	37.50216	38.174854
21-10-14 01:40	-2	37.375713	37.19678	38.074703
21-10-14 01:50	-2	37.061596	37.228767	36.68369
21-10-14 02:00	-2	37.182957	37.452736	37.10546
21-10-14 02:10	-2	36.74146	37.497486	37.12869
21-10-14 02:20	-2	36.9925	37.066784	37.322624
21-10-14 02:30	-2	37.109978	37.262794	37.736103
21-10-14 02:40	-2	37.006443	37.654327	37.892536
21-10-14 02:50	-2	37.181572	37.803165	38.12638
21-10-14 03:00	-2	37.405205	37.709557	38.0489
21-10-14 03:10	-2	36.982986	37.880558	37.918835
21-10-14 03:20	-2	36.8884	37.89428	38.24462
21-10-14 03:30	-2	36.767773	37.784546	37.72554
21-10-14 03:40	-2	36.415516	37.620403	37.8769
21-10-14 03:50	-2	36.90586	37.81507	38.052956
21-10-14 04:00	-2	37.130356	37.920757	38.039097
21-10-14 04:10	-2	37.3536	37.34295	37.928234
21-10-14 04:20	-2	37.41236	37.059147	37.708355
21-10-14 04:30	-2	37.05346	37.36008	37.480183
21-10-14 04:40	-2	37.138607	37.821323	37.373848
21-10-14 04:50	-2	37.418163	37.95363	37.25611
21-10-14 05:00	-2	37.99917	38.553833	36.731762
21-10-14 05:10	-2	38.073315	38.080257	36.56685
21-10-14 05:20	-2	37.945274	38.197403	36.620857
21-10-14 05:30	-2	37.81645	38.12275	36.79862
21-10-14 05:40	-2	37.920013	37.990738	36.95284
21-10-14 05:50	-2	37.527454	37.96785	36.605038
21-10-14 06:00	-2	37.485497	38.061577	36.39852
21-10-14 06:10	-2	37.957573	38.37716	37.322895
21-10-14 06:20	-2	37.810085	38.32466	38.01266
21-10-14 06:30	-2	37.68865	38.114418	38.001305
21-10-14 06:40	-2	37.624874	38.24762	38.010933
21-10-14 06:50	-2	37.700344	38.101555	37.810932
21-10-14 07:00	-1	37.445137	37.446693	37.69355
21-10-14 07:10	-1	37.42312	37.35349	37.09533
21-10-14 07:20	-1	37.094276	37.217968	36.934895
21-10-14 07:30	-1	37.04255	37.090847	36.755833
21-10-14 07:40	-1	37.16445	37.08863	36.99515
21-10-14 07:50	-1	36.80393	36.72622	36.995346
21-10-14 08:00	-1	36.621025	36.63534	37.030266
21-10-14 08:10	-1	36.612495	36.894432	36.564995
21-10-14 08:20	-1	36.82528	36.599606	36.609077
21-10-14 08:30	-1	36.88436	36.702496	36.816216
21-10-14 08:40	-1	36.559776	37.017326	36.644417
21-10-14 08:50	-1	36.632957	36.66616	36.66458
21-10-14 09:00	-1	36.400272	36.32256	36.597168
21-10-14 09:10	-1	36.72351	36.542328	36.894905
21-10-14 09:20	-1	36.908497	36.88863	37.000175
21-10-14 09:30	-1	36.806496	36.82379	37.05608
21-10-14 09:40	-1	35.81644	36.455658	37.254135
21-10-14 09:50	-1	36.278736	36.572227	37.21389
21-10-14 10:00	-1	36.467236	36.637848	37.163883
21-10-14 10:10	-1	36.49226	36.59058	36.74156
21-10-14 10:20	-1	36.215355	36.15893	36.712013
21-10-14 10:30	-1	36.46742	36.69637	37.116493
21-10-14 10:40	-1	37.002926	37.117725	37.282124
21-10-14 10:50	-1	36.87148	37.434986	37.561943
21-10-14 11:00	-1	37.090797	37.483025	37.48957
21-10-14 11:10	-1	37.1816	37.67889	37.07563
21-10-14 11:20	-1	37.305305	37.271034	37.024845
21-10-14 11:30	-1	37.320377	37.190323	37.44285
21-10-14 11:40	-1	37.116844	37.069702	36.757744
21-10-14 11:50	-1	36.79256	36.77798	36.042397
21-10-14 12:00	-1	36.562584	36.426094	36.187397
21-10-14 12:10	-1	36.391674	36.536434	36.439762
21-10-14 12:20	-1	36.466217	36.90424	36.597702
21-10-14 12:30	-1	36.751625	36.797035	36.725258
21-10-14 12:40	-1	36.59301	36.692413	36.82482
21-10-14 12:50	-1	36.619553	36.591698	37.07906
21-10-14 13:00	-1	36.678776	36.290432	36.951538
21-10-14 13:10	-1	36.620872	36.34038	36.868706
21-10-14 13:20	-1	36.829628	36.689545	36.443672
21-10-14 13:30	-1	36.521618	36.928185	36.587055
21-10-14 13:40	-1	36.372955	36.93795	36.54001
21-10-14 13:50	-1	36.425407	36.928623	36.598316
21-10-14 14:00	-1	36.46135	36.60897	36.88568
21-10-14 14:10	-1	36.37403	36.790443	36.73213
21-10-14 14:20	-1	36.865955	37.18136	37.140347
21-10-14 14:30	-1	37.351746	37.431114	37.540222
21-10-14 14:40	-1	37.38282	37.475716	37.399513
21-10-14 14:50	-1	37.500988	37.191048	37.130478
21-10-14 15:00	-1	37.08522	37.386986	37.379852
21-10-14 15:10	-1	37.16524	36.90736	37.51937
21-10-14 15:20	-1	36.65635	36.72378	37.143696
21-10-14 15:30	-1	36.986057	36.6975	37.061543
21-10-14 15:40	-1	37.214123	36.854877	37.05884
21-10-14 15:50	-1	37.29267	37.089516	37.31913
21-10-14 16:00	-1	37.08967	37.247276	37.407692
21-10-14 16:10	-1	36.49035	37.087242	37.205032
21-10-14 16:20	-1	36.568436	36.66698	37.1979
21-10-14 16:30	-1	36.555832	36.35066	36.886772
21-10-14 16:40	-1	36.500053	36.70647	36.620842
21-10-14 16:50	-1	36.632744	36.471092	36.544033
21-10-14 17:00	-1	36.50776	36.94304	36.66825
21-10-14 17:10	-1	36.389114	36.74061	36.98565
21-10-14 17:20	-1	36.786648	36.628567	37.10727
21-10-14 17:30	-1	36.87017	36.641457	37.09803
21-10-14 17:40	-1	36.95376	36.931087	36.894264
21-10-14 17:50	-1	37.162514	36.788048	36.431927
21-10-14 18:00	-1	36.53959	36.928932	36.858685
21-10-14 18:10	-1	36.297382	36.96529	37.111275
21-10-14 18:20	-1	36.57215	36.45312	36.788795
21-10-14 18:30	-1	36.324127	36.36594	36.60841
21-10-14 18:40	-1	36.33083	36.64823	37.003605
21-10-14 18:50	-1	36.19491	36.47912	37.081795
21-10-14 19:00	-1	36.214714	36.66129	37.195263
21-10-14 19:10	-1	36.65246	37.062866	37.12369
21-10-14 19:20	-1	36.29271	37.0922	36.61785
21-10-14 19:30	-1	36.533012	36.635517	37.07941
21-10-14 19:40	-1	36.993706	36.85499	37.31452
21-10-14 19:50	-1	37.181404	36.93293	37.344215
21-10-14 20:00	-1	37.211067	37.21368	36.46753
21-10-14 20:10	-1	36.752422	37.358795	36.147987
21-10-14 20:20	-1	36.9224	37.436897	36.935146
21-10-14 20:30	-1	37.163593	37.29347	36.531628
21-10-14 20:40	-1	37.029316	37.397636	36.47606
21-10-14 20:50	-1	36.73243	37.434475	36.831253
21-10-14 21:00	-1	36.318485	37.499733	36.966183
21-10-14 21:10	-1	36.930725	37.013954	37.305325
21-10-14 21:20	-1	37.036114	36.929012	37.056633
21-10-14 21:30	-1	37.076035	37.101128	36.53889
21-10-14 21:40	-1	36.89234	37.24085	36.592274
21-10-14 21:50	-1	37.226353	37.209908	36.88385
21-10-14 22:00	-1	36.900784	37.271446	36.480022
21-10-14 22:10	-1	36.727997	37.232536	36.203014
21-10-14 22:20	-1	36.990124	37.104126	36.277374
21-10-14 22:30	-1	36.73037	36.89479	36.84152
21-10-14 22:40	-1	36.79974	36.72249	36.91077
21-10-14 22:50	-1	36.61384	36.765156	36.941082
21-10-14 23:00	-1	36.81296	37.10276	37.254723
21-10-14 23:10	-1	36.60089	37.41182	37.230988
21-10-14 23:20	-1	36.87838	37.234653	37.41241
21-10-14 23:30	-1	37.093777	37.39527	37.608772
21-10-14 23:40	-1	36.77227	37.34175	37.459126
21-10-14 23:50	-1	36.992428	37.413307	37.27082
21-10-15 00:00	-1	36.95089	37.43066	37.494617
21-10-15 00:10	-1	36.5889	37.19059	37.845085
21-10-15 00:20	-1	36.85733	36.931545	37.889576
21-10-15 00:30	-1	36.807693	37.0254	37.86278
21-10-15 00:40	-1	36.903637	37.07141	37.92829
21-10-15 00:50	-1	37.16713	37.11853	37.735573
21-10-15 01:00	-1	37.06385	37.014927	37.748596
21-10-15 01:10	-1	37.089558	37.29564	37.644527
21-10-15 01:20	-1	36.86512	37.50689	37.796864
21-10-15 01:30	-1	37.044083	37.593716	37.99901
21-10-15 01:40	-1	37.27485	37.838135	38.08688
21-10-15 01:50	-1	37.26107	37.866123	38.141033
21-10-15 02:00	-1	36.992554	37.712276	37.87429
21-10-15 02:10	-1	36.8191	37.694653	37.81051
21-10-15 02:20	-1	36.76673	37.890156	38.006695
21-10-15 02:30	-1	36.89657	38.03516	38.20865
21-10-15 02:40	-1	37.28698	37.84156	38.15841
21-10-15 02:50	-1	37.420395	37.611862	37.6749
21-10-15 03:00	-1	37.18573	37.576576	37.256577
21-10-15 03:10	-1	36.832508	37.60593	37.170208
21-10-15 03:20	-1	37.077793	37.47001	37.48495
21-10-15 03:30	-1	37.36582	37.473076	37.282986
21-10-15 03:40	-1	37.385056	37.09237	36.89531
21-10-15 03:50	-1	37.316864	36.798347	37.123642
21-10-15 04:00	-1	37.397057	37.29513	37.203613
21-10-15 04:10	-1	37.38008	37.442192	37.23839
21-10-15 04:20	-1	37.15923	37.619144	37.198936
21-10-15 04:30	-1	37.19189	37.810387	36.714622
21-10-15 04:40	-1	37.15138	37.51038	36.568417
21-10-15 04:50	-1	37.108696	37.439594	37.185436
21-10-15 05:00	-1	36.725567	37.481197	37.507175
21-10-15 05:10	-1	36.78792	37.541454	37.727703
21-10-15 05:20	-1	37.20485	37.768185	37.795597
21-10-15 05:30	-1	37.48612	38.1356	38.092224
21-10-15 05:40	-1	37.77469	38.34158	38.017082
21-10-15 05:50	-1	38.042755	38.304195	38.328632
21-10-15 06:00	-1	37.966434	38.186806	38.299282
21-10-15 06:10	-1	37.662506	37.910378	38.234154
21-10-15 06:20	-1	37.41923	37.993416	38.153656
21-10-15 06:30	-1	37.637703	38.12812	38.04877
21-10-15 06:40	-1	37.566677	38.159897	37.85106
21-10-15 06:50	-1	37.5682	38.00637	37.76725
21-10-15 07:00	0	37.468758	38.003296	37.55883
21-10-15 07:10	0	37.15763	37.53407	36.922443
21-10-15 07:20	0	37.013023	37.291897	36.34027
21-10-15 07:30	0	36.894493	37.058617	36.676105
21-10-15 07:40	0	37.023666	37.264977	36.628407
21-10-15 07:50	0	36.950222	36.74776	36.592083
21-10-15 08:00	0	36.24147	36.52923	36.549545
21-10-15 08:10	0	36.415714	36.577423	36.502815
21-10-15 08:20	0	36.871834	36.775627	36.740074
21-10-15 08:30	0	36.87031	36.27535	36.815193
21-10-15 08:40	0	36.783394	36.44389	36.647118
21-10-15 08:50	0	36.580833	36.695004	36.91564
21-10-15 09:00	0	37.05241	36.446575	37.023575
21-10-15 09:10	0	37.167812	36.292664	36.811848
21-10-15 09:20	0	36.74787	36.481503	37.07498
21-10-15 09:30	0	36.54557	36.68761	36.933617
21-10-15 09:40	0	36.16905	36.50935	36.717735
21-10-15 09:50	0	36.406605	36.47437	36.71383
21-10-15 10:00	0	36.872276	37.086514	37.220596
21-10-15 10:10	0	37.010914	37.333454	37.540886
21-10-15 10:20	0	36.397995	36.80657	37.09388
21-10-15 10:30	0	36.396355	36.500824	36.546776
21-10-15 10:40	0	36.35343	36.471123	36.38446
21-10-15 10:50	0	36.68264	36.627354	36.276787
21-10-15 11:00	0	36.62649	36.797585	36.478745
21-10-15 11:10	0	37.01763	37.10951	36.46599
21-10-15 11:20	0	37.055016	37.33994	36.658836
21-10-15 11:30	0	36.886772	37.278435	36.561172
21-10-15 11:40	0	36.981194	37.07196	36.565804
21-10-15 11:50	0	37.098373	37.383003	37.025864
21-10-15 12:00	0	37.15692	37.21891	37.269005
21-10-15 12:10	0	37.237278	37.19741	37.396713
21-10-15 12:20	0	36.959526	37.01126	37.18855
21-10-15 12:30	0	36.643715	37.07978	37.19117
21-10-15 12:40	0	36.78246	37.27778	37.02962
21-10-15 12:50	0	36.796795	37.353233	37.31433
21-10-15 13:00	0	37.295597	37.592773	37.38047
21-10-15 13:10	0	36.972153	37.47077	36.97463
21-10-15 13:20	0	36.947857	37.291824	37.180584
21-10-15 13:30	0	36.714302	37.354744	37.425903
21-10-15 13:40	0	37.11463	37.263847	37.5
21-10-15 13:50	0	36.974342	37.38361	37.50858
21-10-15 14:00	0	36.71267	37.456833	37.289326
21-10-15 14:10	0	36.723984	37.282116	37.261833
21-10-15 14:20	0	37.21583	37.291252	37.380375
21-10-15 14:30	0	36.965828	37.386745	37.388966
21-10-15 14:40	0	37.44622	37.286545	37.44396
21-10-15 14:50	0	37.26961	37.2589	37.273445
21-10-15 15:00	0	37.081078	37.45753	37.203754
21-10-15 15:10	0	37.28204	37.43448	37.243233
21-10-15 15:20	0	37.348083	37.36086	37.074146
21-10-15 15:30	0	37.10121	37.381916	37.310577
21-10-15 15:40	0	37.242764	37.19581	37.168972
21-10-15 15:50	0	37.09536	37.042088	37.186363
21-10-15 16:00	0	36.980927	37.03863	37.2867
21-10-15 16:10	0	37.004753	37.32552	37.357063
21-10-15 16:20	0	37.091522	37.47268	37.395943
21-10-15 16:30	0	37.120144	37.49068	37.44499
21-10-15 16:40	0	37.430813	37.36889	37.44043
21-10-15 16:50	0	37.371998	37.20951	37.411694
21-10-15 17:00	0	37.237137	37.355484	37.280365
21-10-15 17:10	0	37.148136	37.45932	37.25109
21-10-15 17:20	0	37.109528	37.490273	37.455486
21-10-15 17:30	0	37.307198	37.107147	37.530373
21-10-15 17:40	0	37.07213	37.23274	37.199944
21-10-15 17:50	0	37.44315	37.401855	37.160046
21-10-15 18:00	0	37.54356	37.290955	37.316643
21-10-15 18:10	0	37.530743	37.253628	37.424046
21-10-15 18:20	0	37.39801	37.43918	37.237236
21-10-15 18:30	0	37.02984	37.30154	36.951477
21-10-15 18:40	0	37.152008	37.404095	37.251953
21-10-15 18:50	0	37.107986	37.26037	36.996628
21-10-15 19:00	0	36.824837	37.240276	37.050514
21-10-15 19:10	0	36.603397	37.313206	37.250084
21-10-15 19:20	0	36.9275	37.362793	37.145798
21-10-15 19:30	0	36.918507	37.60956	37.4508
21-10-15 19:40	0	37.053806	38.06652	37.615623
21-10-15 19:50	0	37.568783	38.13613	37.58575
21-10-15 20:00	0	37.504326	38.28729	37.47957
21-10-15 20:10	0	37.434013	38.305073	37.29505
21-10-15 20:20	0	37.295883	38.083775	37.528107
21-10-15 20:30	0	37.271507	37.93866	37.408333
21-10-15 20:40	0	37.374485	37.641346	37.119038
21-10-15 20:50	0	37.584454	37.513634	37.14501
21-10-15 21:00	0	37.36736	37.5803	36.924736
21-10-15 21:10	0	37.267967	37.46575	37.156
21-10-15 21:20	0	37.527794	37.443123	37.120983
21-10-15 21:30	0	37.3529	37.50628	37.276955
21-10-15 21:40	0	37.16165	37.497814	37.34401
21-10-15 21:50	0	37.169914	37.523857	37.2791
21-10-15 22:00	0	36.979088	37.48307	37.206734
21-10-15 22:10	0	37.28315	37.326023	37.39914
21-10-15 22:20	0	37.408047	37.36941	37.297066
21-10-15 22:30	0	37.085785	37.426304	37.174557
21-10-15 22:40	0	37.17485	37.50018	37.120766
21-10-15 22:50	0	37.3518	37.4098	37.267338
21-10-15 23:00	0	37.119926	37.381985	37.293854
21-10-15 23:10	0	37.212765	37.177406	37.29847
21-10-15 23:20	0	37.274155	37.41735	37.419426
21-10-15 23:30	0	37.079445	37.5852	37.393116
21-10-15 23:40	0	37.055794	37.333096	37.35224
21-10-15 23:50	0	37.223633	37.164955	37.35887
21-10-16 00:00	0	37.285152	37.27708	37.357166
21-10-16 00:10	0	37.427513	37.466743	37.581703
21-10-16 00:20	0	37.08017	37.518414	37.710827
21-10-16 00:30	0	36.909023	37.518272	37.87372
21-10-16 00:40	0	36.850903	37.267376	37.92295
21-10-16 00:50	0	36.718994	37.59324	37.97038
21-10-16 01:00	0	36.825275	37.782753	38.148346
21-10-16 01:10	0	36.98713	37.77575	38.11849
21-10-16 01:20	0	37.12365	37.69181	38.08992
21-10-16 01:30	0	37.24621	37.697136	37.98162
21-10-16 01:40	0	37.235806	37.891533	38.032864
21-10-16 01:50	0	37.179035	37.929047	38.10921
21-10-16 02:00	0	37.33971	38.0215	38.03576
21-10-16 02:10	0	37.25135	38.033257	37.942238
21-10-16 02:20	0	36.80843	38.068783	38.01686
21-10-16 02:30	0	37.200157	37.820263	38.045036
21-10-16 02:40	0	37.055656	37.728058	37.8621
21-10-16 02:50	0	37.158176	37.890472	37.88995
21-10-16 03:00	0	37.48855	37.867207	37.97718
21-10-16 03:10	0	37.530704	37.569855	37.767155
21-10-16 03:20	0	37.65669	37.173805	37.791927
21-10-16 03:30	0	37.233665	37.170937	37.644566
21-10-16 03:40	0	37.30292	37.22974	37.464893
21-10-16 03:50	0	37.25946	37.318115	37.351875
21-10-16 04:00	0	37.192314	37.282005	37.46296
21-10-16 04:10	0	36.7998	37.45211	37.223328
21-10-16 04:20	0	37.196327	37.314594	37.488388
21-10-16 04:30	0	37.273582	37.23726	37.464256
21-10-16 04:40	0	37.276253	37.551796	37.19602
21-10-16 04:50	0	37.265892	37.284874	37.282307
21-10-16 05:00	0	37.14599	37.29737	37.331585
21-10-16 05:10	0	37.155525	37.35166	37.312984
21-10-16 05:20	0	37.30874	37.352592	37.345177
21-10-16 05:30	0	37.60168	37.114006	37.60654
21-10-16 05:40	0	37.57692	37.058964	37.857048
21-10-16 05:50	0	37.66722	37.309868	38.014626
21-10-16 06:00	0	37.75577	37.58573	38.017532
21-10-16 06:10	0	37.60067	37.67195	37.98308
21-10-16 06:20	0	37.71966	38.17395	37.886074
21-10-16 06:30	0	37.75251	38.178917	37.983795
21-10-16 06:40	0	37.825386	38.015038	37.76031
21-10-16 06:50	0	37.64971	38.108143	37.68206
21-10-16 07:00	1	37.654015	37.949707	37.471905
21-10-16 07:10	1	37.548492	37.619003	37.23099
21-10-16 07:20	1	37.587864	37.823277	37.27703
21-10-16 07:30	1	37.37452	37.793816	37.350426
21-10-16 07:40	1	37.401455	37.197174	37.043476
21-10-16 07:50	1	37.405914	37.13987	37.243244
21-10-16 08:00	1	37.133755	37.09065	37.2657
21-10-16 08:10	1	36.99727	36.91196	37.176384
21-10-16 08:20	1	37.068375	36.953133	37.009228
21-10-16 08:30	1	37.009716	36.91842	37.19853
21-10-16 08:40	1	37.033844	37.02904	37.21805
21-10-16 08:50	1	36.993816	37.087334	37.330956
21-10-16 09:00	1	37.044384	37.14257	37.30501
21-10-16 09:10	1	37.1203	37.20862	37.30007
21-10-16 09:20	1	36.871025	37.11254	37.163868
21-10-16 09:30	1	36.93523	36.852028	36.99439
21-10-16 09:40	1	36.70001	36.90001	36.90001
21-10-16 09:50	1	37.293514	37.690044	37.88951
21-10-16 10:00	1	37.572453	38.095417	38.20299
21-10-16 10:10	1	37.639603	38.143368	38.06322
21-10-16 10:20	1	37.394573	38.09618	38.01017
21-10-16 10:30	1	37.578003	37.81645	38.003265
21-10-16 10:40	1	37.36962	37.569183	37.638744
21-10-16 10:50	1	37.407845	37.555676	37.674232
21-10-16 11:00	1	37.400932	37.56318	37.692345
21-10-16 11:10	1	37.54577	37.47333	37.654785
21-10-16 11:20	1	37.74375	37.376385	37.367317
21-10-16 11:30	1	37.746376	37.326942	37.31947
21-10-16 11:40	1	37.6735	37.39151	37.26918
21-10-16 11:50	1	37.616142	37.27067	37.182564
21-10-16 12:00	1	37.594364	37.31638	37.09735
21-10-16 12:10	1	37.36187	37.36605	37.03524
21-10-16 12:20	1	37.327972	36.923607	37.029884
21-10-16 12:30	1	37.33773	36.904976	37.10954
21-10-16 12:40	1	37.19085	37.227	37.093975
21-10-16 12:50	1	37.075573	37.25021	36.94796
21-10-16 13:00	1	37.064716	37.22865	37.0085
21-10-16 13:10	1	37.080444	37.094994	37.002235
21-10-16 13:20	1	36.639057	37.196495	36.988693
21-10-16 13:30	1	35.892326	37.477894	37.156006
21-10-16 13:40	1	36.717106	37.58524	37.170204
21-10-16 13:50	1	37.07142	37.345123	37.090305
21-10-16 14:00	1	36.599987	37.261074	37.308693
21-10-16 14:10	1	36.72847	37.126984	37.661766
21-10-16 14:20	1	36.590065	37.099144	37.328392
21-10-16 14:30	1	36.781677	37.29657	37.21804
21-10-16 14:40	1	36.995552	37.147198	37.300888
21-10-16 14:50	1	37.27346	37.012306	37.387684
21-10-16 15:00	1	37.123764	37.10682	37.167168
21-10-16 15:10	1	36.932312	37.02198	37.049725
21-10-16 15:20	1	37.03634	36.616543	36.99818
21-10-16 15:30	1	37.208214	36.674393	36.964367
21-10-16 15:40	1	37.143005	37.043633	36.985172
21-10-16 15:50	1	37.051727	37.01295	37.130196
21-10-16 16:00	1	37.060345	37.061317	37.074898
21-10-16 16:10	1	36.94219	37.11502	37.09919
21-10-16 16:20	1	36.759933	37.205257	37.165813
21-10-16 16:30	1	36.587543	37.286366	37.083363
21-10-16 16:40	1	36.222565	37.362663	36.977272
21-10-16 16:50	1	36.80009	37.198315	36.732674
21-10-16 17:00	1	36.962826	37.20001	37.069492
21-10-16 17:10	1	37.149788	37.13853	37.222366
21-10-16 17:20	1	36.904163	37.161648	37.004906
21-10-16 17:30	1	36.543556	37.225136	37.291817
21-10-16 17:40	1	36.838707	37.035797	37.108368
21-10-16 17:50	1	37.161346	37.123962	37.331135
21-10-16 18:00	1	37.2199	37.137924	37.339058
21-10-16 18:10	1	36.656826	36.967793	37.198387
21-10-16 18:20	1	37.218567	37.300587	37.098972
21-10-16 18:30	1	36.981407	37.38005	37.1773
21-10-16 18:40	1	37.20729	36.672764	36.939674
21-10-16 18:50	1	36.956886	36.685627	37.052902
21-10-16 19:00	1	36.877705	37.056393	37.174908
21-10-16 19:10	1	37.027092	37.044502	36.943157
21-10-16 19:20	1	37.07775	36.951313	36.751312
21-10-16 19:30	1	36.9535	37.086864	37.064224
21-10-16 19:40	1	36.559544	37.1984	37.19621
21-10-16 19:50	1	36.74745	37.24114	37.010868
21-10-16 20:00	1	36.968845	37.39648	36.872414
21-10-16 20:10	1	36.943245	37.374794	36.947796
21-10-16 20:20	1	37.009735	37.55584	37.052216
21-10-16 20:30	1	37.176033	37.463272	37.116142
21-10-16 20:40	1	37.19744	37.488068	37.108776
21-10-16 20:50	1	37.08257	37.444756	37.14313
21-10-16 21:00	1	37.14914	37.227955	37.00259
21-10-16 21:10	1	37.13538	37.14875	36.915627
21-10-16 21:20	1	37.078648	37.09911	36.861946
21-10-16 21:30	1	37.21318	37.189247	36.88504
21-10-16 21:40	1	37.117065	37.27643	36.95341
21-10-16 21:50	1	37.064705	36.891296	37.08271
21-10-16 22:00	1	37.00335	37.0828	37.27912
21-10-16 22:10	1	36.993683	37.206825	36.982475
21-10-16 22:20	1	36.909966	37.25423	37.073513
21-10-16 22:30	1	36.971355	37.084877	37.309837
21-10-16 22:40	1	36.883293	37.134956	37.28174
21-10-16 22:50	1	36.918102	37.113758	37.186123
21-10-16 23:00	1	37.094276	37.271233	36.93649
21-10-16 23:10	1	36.835056	37.22698	37.096336
21-10-16 23:20	1	36.86582	37.34491	37.141376
21-10-16 23:30	1	36.97181	37.284325	37.200912
21-10-16 23:40	1	36.678036	37.417065	37.275032
21-10-16 23:50	1	36.74378	37.558426	37.35908
21-10-17 00:00	1	36.942036	37.33261	37.243416
21-10-17 00:10	1	36.66316	37.338043	37.318092
21-10-17 00:20	1	36.654	37.316498	37.426777
21-10-17 00:30	1	36.51469	37.712536	37.72964
21-10-17 00:40	1	36.73935	37.803448	37.80007
21-10-17 00:50	1	36.57958	37.617332	38.034405
21-10-17 01:00	1	36.82243	37.57798	38.01867
21-10-17 01:10	1	36.91992	37.373444	37.836323
21-10-17 01:20	1	36.925545	37.395264	37.86306
21-10-17 01:30	1	36.91083	37.322716	37.706787
21-10-17 01:40	1	37.10973	37.339718	37.889965
21-10-17 01:50	1	37.042263	37.242043	37.88189
21-10-17 02:00	1	37.5276	37.14196	37.929386
21-10-17 02:10	1	37.36654	37.372097	37.884785
21-10-17 02:20	1	37.485245	37.308357	37.86795
21-10-17 02:30	1	37.33855	37.514427	37.763428
21-10-17 02:40	1	37.19215	37.767796	37.75219
21-10-17 02:50	1	37.38018	37.916176	37.694427
21-10-17 03:00	1	37.28837	37.838463	37.657394
21-10-17 03:10	1	37.288532	37.81881	37.515137
21-10-17 03:20	1	37.22131	37.923756	37.47111
21-10-17 03:30	1	37.15402	37.821945	37.45799
21-10-17 03:40	1	37.145927	37.903973	37.28306
21-10-17 03:50	1	37.06179	37.62342	37.196472
21-10-17 04:00	1	37.070236	37.558052	37.336887
21-10-17 04:10	1	37.088852	37.60855	37.61413
21-10-17 04:20	1	36.90297	37.600727	37.53236
21-10-17 04:30	1	36.924675	37.619576	37.470066
21-10-17 04:40	1	36.826317	37.656963	37.792465
21-10-17 04:50	1	37.17783	37.618095	37.9479
21-10-17 05:00	1	37.512936	37.31057	38.055984
21-10-17 05:10	1	37.54682	37.308407	38.060432
21-10-17 05:20	1	37.479897	37.15754	38.03683
21-10-17 05:30	1	37.345848	37.33535	37.98613
21-10-17 05:40	1	37.25305	37.321205	37.984264
21-10-17 05:50	1	37.446125	37.254665	38.1121
21-10-17 06:00	1	37.156208	37.04943	38.18064
21-10-17 06:10	1	37.28106	36.9857	38.02071
21-10-17 06:20	1	37.33141	37.003716	38.021477
21-10-17 06:30	1	37.250675	37.234966	37.823494
21-10-17 06:40	1	37.150562	37.340378	37.573
21-10-17 06:50	1	37.073593	37.280647	37.414207
21-10-17 07:00	2	36.811775	37.397778	37.245148
21-10-17 07:10	2	36.7423	37.40619	37.156864
21-10-17 07:20	2	36.77829	37.41333	37.196976
21-10-17 07:30	2	36.568657	37.194214	37.049274
21-10-17 07:40	2	37.03707	37.123062	37.20835
21-10-17 07:50	2	36.770817	37.317924	37.2658
21-10-17 08:00	2	36.97903	37.138477	37.29666
21-10-17 08:10	2	36.9857	37.151115	37.042416
21-10-17 08:20	2	37.248085	37.108685	37.152058
21-10-17 08:30	2	37.0698	37.280766	37.25276
21-10-17 08:40	2	36.80182	37.35572	37.318546
21-10-17 08:50	2	36.588726	37.078865	37.19394
21-10-17 09:00	2	36.737724	37.080555	37.258083
21-10-17 09:10	2	36.98443	37.262714	37.22955
21-10-17 09:20	2	37.15438	37.216095	37.240997
21-10-17 09:30	2	36.9053	37.13913	37.09527
21-10-17 09:40	2	37.104156	37.41501	37.243805
21-10-17 09:50	2	36.833748	37.335976	37.226734
21-10-17 10:00	2	36.815342	37.529396	37.450085
21-10-17 10:10	2	37.010212	37.280052	37.63703
21-10-17 10:20	2	37.046642	36.9957	37.353344
21-10-17 10:30	2	37.25943	37.0	37.358177
21-10-17 10:40	2	37.490192	36.940662	37.369205
21-10-17 10:50	2	37.382378	36.98441	37.38735
21-10-17 11:00	2	37.51115	37.064587	37.425842
21-10-17 11:10	2	37.417007	37.010323	37.27527
21-10-17 11:20	2	37.573986	37.187214	37.137653
21-10-17 11:30	2	37.5633	37.212948	37.13239
21-10-17 11:40	2	37.467537	37.124096	36.956398
21-10-17 11:50	2	37.42049	37.18079	37.09999
21-10-17 12:00	2	37.491287	37.254253	37.11073
21-10-17 12:10	2	37.45083	37.28736	36.917805
21-10-17 12:20	2	37.064888	37.252357	37.112213
21-10-17 12:30	2	37.16863	37.287766	37.269867
21-10-17 12:40	2	37.02633	37.122417	37.292885
21-10-17 12:50	2	37.29104	37.118923	37.352562
21-10-17 13:00	2	37.180557	36.96892	37.314312
21-10-17 13:10	2	37.17914	36.90001	37.40001
21-10-17 13:20	2	36.88569	37.024742	37.44033
21-10-17 13:30	2	36.79371	36.804127	37.485218
21-10-17 13:40	2	36.50911	36.775547	37.317963
21-10-17 13:50	2	36.678047	37.066906	37.15381
21-10-17 14:00	2	36.964394	37.208923	37.243454
21-10-17 14:10	2	37.299927	37.326473	37.266487
21-10-17 14:20	2	36.974873	37.09044	37.064335
21-10-17 14:30	2	36.84143	37.090515	37.18093
21-10-17 14:40	2	36.75805	37.081005	37.330647
21-10-17 14:50	2	37.0229	37.079823	37.365288
21-10-17 15:00	2	37.070477	37.09144	37.309612
21-10-17 15:10	2	37.035652	36.8453	37.249508
21-10-17 15:20	2	37.440987	36.99733	37.362175
21-10-17 15:30	2	37.54574	37.076744	37.36438
21-10-17 15:40	2	37.724533	37.45089	36.842598
21-10-17 15:50	2	37.708202	37.60703	37.162926
21-10-17 16:00	2	37.61653	37.50376	37.315437
21-10-17 16:10	2	37.546627	37.34563	37.17658
21-10-17 16:20	2	37.50877	37.05048	37.06997
21-10-17 16:30	2	37.250145	37.165184	36.976025
21-10-17 16:40	2	37.192417	37.138832	37.019554
21-10-17 16:50	2	37.033173	37.19071	36.944813
21-10-17 17:00	2	37.342533	37.249184	37.175602
21-10-17 17:10	2	37.26242	37.19947	37.208794
21-10-17 17:20	2	36.628128	37.274544	37.331844
21-10-17 17:30	2	36.706165	37.09346	37.299904
21-10-17 17:40	2	36.43722	37.072407	37.162193
21-10-17 17:50	2	36.689365	37.110966	37.151306
21-10-17 18:00	2	36.616493	36.978477	37.11506
21-10-17 18:10	2	36.611996	37.0	37.31783
21-10-17 18:20	2	36.87624	37.05732	37.491394
21-10-17 18:30	2	36.77096	36.726315	37.181396
21-10-17 18:40	2	36.999462	36.708447	37.09999
21-10-17 18:50	2	37.00024	36.92843	37.032166
21-10-17 19:00	2	36.958763	36.92318	36.84404
21-10-17 19:10	2	36.60732	37.192516	37.000805
21-10-17 19:20	2	36.75988	36.99003	37.098152
21-10-17 19:30	2	36.83119	37.372917	37.231087
21-10-17 19:40	2	36.995567	37.40001	37.298405
21-10-17 19:50	2	37.006104	37.146187	36.979527
21-10-17 20:00	2	37.13459	37.024334	37.106754
21-10-17 20:10	2	37.108727	37.10089	37.09981
21-10-17 20:20	2	37.200127	37.052593	37.059334
21-10-17 20:30	2	37.0778	37.365257	36.96887
21-10-17 20:40	2	37.11299	37.5772	36.730263
21-10-17 20:50	2	36.923473	37.58493	37.00448
21-10-17 21:00	2	36.819122	37.431602	36.925503
21-10-17 21:10	2	36.593292	37.31186	36.91005
21-10-17 21:20	2	36.54801	37.27286	37.01983
21-10-17 21:30	2	36.620808	36.97617	37.283806
21-10-17 21:40	2	36.755623	36.89646	37.455772
21-10-17 21:50	2	36.76139	37.137615	37.030964
21-10-17 22:00	2	36.90326	37.07493	36.894585
21-10-17 22:10	2	36.892002	37.10203	37.137657
21-10-17 22:20	2	36.519093	37.257854	37.017376
21-10-17 22:30	2	36.706066	37.40933	36.878826
21-10-17 22:40	2	36.6994	37.518818	36.96794
21-10-17 22:50	2	37.04577	37.623325	36.987083
21-10-17 23:00	2	36.64657	37.588093	36.998093
21-10-17 23:10	2	36.59312	37.579136	37.093967
21-10-17 23:20	2	36.772102	37.46508	36.88752
21-10-17 23:30	2	36.858635	37.431087	37.114628
21-10-17 23:40	2	37.057373	37.499004	37.026096
21-10-17 23:50	2	36.998146	37.550915	37.09512
21-10-18 00:00	2	36.909748	37.550083	37.213005
21-10-18 00:10	2	36.964638	37.67123	37.38603
21-10-18 00:20	2	37.370926	38.05474	37.820496
21-10-18 00:30	2	37.021996	37.934654	37.917274
21-10-18 00:40	2	36.56772	37.613075	37.9138
21-10-18 00:50	2	36.348877	37.512505	38.003822
21-10-18 01:00	2	36.332664	37.481728	38.01584
21-10-18 01:10	2	36.64618	37.48643	38.111412
21-10-18 01:20	2	36.72942	37.50774	38.079826
21-10-18 01:30	2	36.64475	37.477856	37.938362
21-10-18 01:40	2	36.69875	37.513447	37.903023
21-10-18 01:50	2	36.878944	37.34476	37.714676
21-10-18 02:00	2	36.971107	37.392418	37.49735
21-10-18 02:10	2	37.005524	37.49485	37.287067
21-10-18 02:20	2	36.879845	37.544765	37.24701
21-10-18 02:30	2	36.86114	37.597893	37.449894
21-10-18 02:40	2	36.996223	37.60188	37.29438
21-10-18 02:50	2	36.74885	37.602547	37.383717
21-10-18 03:00	2	37.140984	37.664303	37.50584
21-10-18 03:10	2	37.491875	37.68389	37.400734
21-10-18 03:20	2	37.343945	37.517296	37.14852
21-10-18 03:30	2	37.365448	37.58271	37.652405
21-10-18 03:40	2	37.21358	37.600685	37.98309
21-10-18 03:50	2	37.479053	37.620327	37.95736
21-10-18 04:00	2	37.355324	37.73106	38.090965
21-10-18 04:10	2	37.20001	38.0	38.09999
21-10-18 04:20	2	37.277657	37.912956	38.073376
21-10-18 04:30	2	37.42987	37.679115	38.058113
21-10-18 04:40	2	37.70001	37.29999	38.20001
21-10-18 04:50	2	37.434	37.38951	38.10507
21-10-18 05:00	2	37.224335	37.343872	38.07723
21-10-18 05:10	2	not_recorded	not_recorded	not_recorded
21-10-18 05:20	2	37.09763	37.5	38.118877
21-10-18 05:30	2	37.367214	37.489964	37.746193
21-10-18 05:40	2	not_recorded	not_recorded	not_recorded
21-10-18 05:50	2	37.061203	37.365368	38.065674
21-10-18 06:00	2	36.885994	37.32613	37.815342
21-10-18 06:10	2	36.92468	37.288857	37.836163
21-10-18 06:20	2	36.51275	37.565918	37.626476
21-10-18 06:30	2	36.506336	37.750103	37.471992
21-10-18 06:40	2	36.959007	38.078434	37.288994
21-10-18 06:50	2	37.265293	37.664803	37.3339
21-10-18 07:00	3	37.311157	37.59454	37.23409
21-10-18 07:10	3	37.354736	37.52624	37.230194
21-10-18 07:20	3	37.505043	37.51831	37.236137
21-10-18 07:30	3	37.554226	37.25297	37.12885
21-10-18 07:40	3	37.32284	37.106686	37.19128
21-10-18 07:50	3	37.091118	37.21114	37.306786
21-10-18 08:00	3	37.14503	37.153767	37.10238
21-10-18 08:10	3	37.20001	37.03236	37.0
21-10-18 08:20	3	37.162563	36.979515	37.076584
21-10-18 08:30	3	37.121166	37.127235	37.10901
21-10-18 08:40	3	37.099373	37.20001	37.09999
21-10-18 08:50	3	36.953476	37.1737	37.133705
21-10-18 09:00	3	36.785713	36.959373	37.32015
21-10-18 09:10	3	37.09999	36.59999	37.29999
21-10-18 09:20	3	36.842495	36.80912	37.153202
21-10-18 09:30	3	36.962685	36.555927	37.2385
21-10-18 09:40	3	37.398396	37.0	37.20001
21-10-18 09:50	3	36.86814	37.049774	37.307808
21-10-18 10:00	3	36.520245	36.94682	37.316837
21-10-18 10:10	3	not_recorded	not_recorded	not_recorded
21-10-18 10:20	3	37.01384	36.97591	37.019257
21-10-18 10:30	3	37.095703	36.968483	37.17797
21-10-18 10:40	3	not_recorded	not_recorded	not_recorded
21-10-18 10:50	3	36.832798	37.44249	36.870842
21-10-18 11:00	3	37.011005	37.559505	36.778107
21-10-18 11:10	3	37.04044	37.566174	37.084442
21-10-18 11:20	3	37.016384	37.844826	36.787643
21-10-18 11:30	3	37.294403	37.770287	36.70746
21-10-18 11:40	3	37.274452	37.572327	36.67975
21-10-18 11:50	3	37.183952	37.555977	36.90001
21-10-18 12:00	3	37.307117	37.161133	37.013626
21-10-18 12:10	3	37.25475	37.043476	37.270153
21-10-18 12:20	3	37.064194	36.920742	37.42588
21-10-18 12:30	3	37.09999	37.0	37.40001
21-10-18 12:40	3	37.12198	36.952015	37.4584
21-10-18 12:50	3	36.98461	36.997017	37.24291
21-10-18 13:00	3	36.783722	36.92948	36.77815
21-10-18 13:10	3	36.534187	36.99982	36.740448
21-10-18 13:20	3	36.79105	36.982708	36.95745
21-10-18 13:30	3	36.969852	36.972496	37.00219
21-10-18 13:40	3	not_recorded	not_recorded	not_recorded
21-10-18 13:50	3	36.757175	36.125996	37.29999
21-10-18 14:00	3	36.75657	36.278584	37.06495
21-10-18 14:10	3	36.829914	36.682686	37.12154
21-10-18 14:20	3	37.019875	36.49418	37.181087
21-10-18 14:30	3	37.22243	36.40001	37.171627
21-10-18 14:40	3	36.976974	36.464355	37.120995
21-10-18 14:50	3	36.64071	36.749687	36.909584
21-10-18 15:00	3	37.0	37.20001	37.29999
21-10-18 15:10	3	37.074078	37.24176	37.132763
21-10-18 15:20	3	36.82955	37.192173	37.18147
21-10-18 15:30	3	36.90161	37.038837	37.11712
21-10-18 15:40	3	not_recorded	37.0	37.0
21-10-18 15:50	3	37.23812	37.036533	37.14949
21-10-18 16:00	3	37.29096	37.09239	37.151844
21-10-18 16:10	3	not_recorded	not_recorded	not_recorded
21-10-18 16:20	3	37.301975	36.699608	36.90001
21-10-18 16:30	3	37.283375	36.70813	36.794792
21-10-18 16:40	3	37.33727	36.5424	36.592976
21-10-18 16:50	3	37.124195	36.65895	36.551453
21-10-18 17:00	3	37.087402	36.779556	36.90001
21-10-18 17:10	3	36.971977	36.949684	36.913
21-10-18 17:20	3	37.065136	37.04426	36.92414
21-10-18 17:30	3	36.927876	37.106747	37.16587
21-10-18 17:40	3	37.09999	37.0	37.09999
21-10-18 17:50	3	36.493168	36.95345	37.158737
21-10-18 18:00	3	36.37099	36.95487	37.082527
21-10-18 18:10	3	not_recorded	not_recorded	not_recorded
21-10-18 18:20	3	37.017708	37.42935	36.502876
21-10-18 18:30	3	36.655907	37.234287	36.68969
21-10-18 18:40	3	36.536514	37.126522	37.00319
21-10-18 18:50	3	37.08187	37.09999	37.01929
21-10-18 19:00	3	37.232502	37.110554	37.06415
21-10-18 19:10	3	36.767586	37.088814	36.83796
21-10-18 19:20	3	36.838474	37.264267	36.87075
21-10-18 19:30	3	37.09999	37.20001	37.0
21-10-18 19:40	3	37.126705	37.27816	36.941
21-10-18 19:50	3	37.15429	37.218803	36.94837
21-10-18 20:00	3	37.122288	37.30617	36.703926
21-10-18 20:10	3	not_recorded	not_recorded	not_recorded
21-10-18 20:20	3	37.362267	36.763783	37.09999
21-10-18 20:30	3	37.259132	37.24153	36.86814
21-10-18 20:40	3	37.367607	37.578686	37.00476
21-10-18 20:50	3	37.4775	37.665268	37.199562
21-10-18 21:00	3	36.69847	37.383907	36.912216
21-10-18 21:10	3	36.617855	37.446743	37.03369
21-10-18 21:20	3	36.810223	37.230335	37.128433
21-10-18 21:30	3	36.508125	37.01367	37.055416
21-10-18 21:40	3	not_recorded	not_recorded	not_recorded
21-10-18 21:50	3	36.534206	37.006466	36.529118
21-10-18 22:00	3	36.528297	37.3183	36.476624
21-10-18 22:10	3	36.4738	37.17007	37.163113
21-10-18 22:20	3	36.45069	36.99914	37.352104
21-10-18 22:30	3	36.58043	36.90023	36.90146
21-10-18 22:40	3	36.48195	37.046814	36.800625
21-10-18 22:50	3	36.69686	37.23365	37.046486
21-10-18 23:00	3	36.90001	37.09999	36.90001
21-10-18 23:10	3	36.901794	37.099316	36.900547
21-10-18 23:20	3	36.76809	37.155872	37.100502
21-10-18 23:30	3	36.88565	37.48069	37.22685
21-10-18 23:40	3	not_recorded	not_recorded	not_recorded
21-10-18 23:50	3	37.5	37.5	37.70001
21-10-19 00:00	3	37.364113	37.491962	37.626213
21-10-19 00:10	3	37.05033	37.205135	37.683178
21-10-19 00:20	3	37.20396	37.29999	37.519535
21-10-19 00:30	3	36.40001	37.09999	37.59999
21-10-19 00:40	3	36.450558	37.111	37.64573
21-10-19 00:50	3	36.77883	37.09245	37.679806
21-10-19 01:00	3	37.04095	37.197292	37.90289
21-10-19 01:10	3	not_recorded	not_recorded	not_recorded
21-10-19 01:20	3	36.59999	37.90001	37.29999
21-10-19 01:30	3	36.686314	37.773727	37.297432
21-10-19 01:40	3	37.167984	37.82167	37.18537
21-10-19 01:50	3	37.056843	37.57066	37.47604
21-10-19 02:00	3	36.90001	37.40001	37.40001
21-10-19 02:10	3	36.954777	37.40001	37.41311
21-10-19 02:20	3	36.972496	37.494953	37.457752
21-10-19 02:30	3	36.96731	37.529835	37.476746
21-10-19 02:40	3	not_recorded	not_recorded	not_recorded
21-10-19 02:50	3	37.104084	37.299072	37.210403
21-10-19 03:00	3	36.929283	37.55553	37.81227
21-10-19 03:10	3	37.101524	37.577515	38.087185
21-10-19 03:20	3	37.222782	37.401855	38.130795
21-10-19 03:30	3	37.0	37.90001	38.20001
21-10-19 03:40	3	37.27321	37.770542	38.18025
21-10-19 03:50	3	37.361336	37.902874	38.10843
21-10-19 04:00	3	37.566143	38.15464	38.16416
21-10-19 04:10	3	not_recorded	not_recorded	not_recorded
21-10-19 04:20	3	37.42088	38.19836	38.185467
21-10-19 04:30	3	37.607307	38.19127	38.032555
21-10-19 04:40	3	37.531776	38.018074	38.194996
21-10-19 04:50	3	37.638306	38.0	38.20392
21-10-19 05:00	3	37.20001	37.29999	37.90001
21-10-19 05:10	3	37.176937	37.29972	37.946556
21-10-19 05:20	3	37.02325	37.356483	37.936714
21-10-19 05:30	3	37.02738	37.174683	38.078667
21-10-19 05:40	3	not_recorded	not_recorded	not_recorded
21-10-19 05:50	3	37.0	37.09999	37.0
21-10-19 06:00	3	36.991783	37.08792	37.044754
21-10-19 06:10	3	36.90541	37.003536	37.475494
21-10-19 06:20	3	36.90001	37.01792	37.307896
21-10-19 06:30	3	not_recorded	not_recorded	not_recorded
21-10-19 06:40	3	not_recorded	not_recorded	not_recorded
21-10-19 06:50	3	36.656605	36.770443	37.196278
21-10-19 07:00	4	36.402626	36.96768	37.047173
21-10-19 07:10	4	36.331154	36.694622	37.227913
21-10-19 07:20	4	36.58589	36.703148	37.09453
21-10-19 07:30	4	35.59999	37.0	37.09999
21-10-19 07:40	4	35.788994	36.98112	37.119698
21-10-19 07:50	4	36.740395	36.986187	37.227863
21-10-19 08:00	4	36.6839	37.15814	36.993896
21-10-19 08:10	4	not_recorded	not_recorded	not_recorded
21-10-19 08:20	4	not_recorded	not_recorded	not_recorded
21-10-19 08:30	4	37.0	37.09999	37.09999
21-10-19 08:40	4	36.92356	37.005203	37.000816
21-10-19 08:50	4	36.996063	36.9416	36.775597
21-10-19 09:00	4	37.03764	36.87823	37.08969
21-10-19 09:10	4	not_recorded	not_recorded	not_recorded
21-10-19 09:20	4	not_recorded	not_recorded	not_recorded
21-10-19 09:30	4	37.19644	37.59954	37.696106
21-10-19 09:40	4	37.13836	37.5318	37.55291
21-10-19 09:50	4	36.720734	37.59999	37.592697
21-10-19 10:00	4	not_recorded	not_recorded	not_recorded
21-10-19 10:10	4	not_recorded	not_recorded	not_recorded
21-10-19 10:20	4	36.697617	37.40001	37.300186
21-10-19 10:30	4	36.959778	37.250237	37.328194
21-10-19 10:40	4	37.11531	37.24551	37.214115
21-10-19 10:50	4	36.602013	37.226254	37.0
21-10-19 11:00	4	not_recorded	not_recorded	not_recorded
21-10-19 11:10	4	not_recorded	not_recorded	not_recorded
21-10-19 11:20	4	37.29095	36.90031	36.999897
21-10-19 11:30	4	37.571136	36.98643	37.02683
21-10-19 11:40	4	37.306847	36.801884	37.05273
21-10-19 11:50	4	37.119263	37.04107	37.09999
21-10-19 12:00	4	not_recorded	not_recorded	not_recorded
21-10-19 12:10	4	not_recorded	not_recorded	not_recorded
21-10-19 12:20	4	37.04793	36.70676	36.825638
21-10-19 12:30	4	36.9401	36.903084	36.93586
21-10-19 12:40	4	37.074047	37.00637	37.057533
21-10-19 12:50	4	37.006653	37.23216	37.061592
21-10-19 13:00	4	36.5	not_recorded	37.20001
21-10-19 13:10	4	36.5	not_recorded	37.20001
21-10-19 13:20	4	36.58773	36.726826	36.959557
21-10-19 13:30	4	36.835854	36.789257	36.808563
21-10-19 13:40	4	37.008846	36.813454	36.76194
21-10-19 13:50	4	37.0191	36.71521	36.969963
21-10-19 14:00	4	37.09999	37.0	36.59999
21-10-19 14:10	4	37.09999	37.0	36.59999
21-10-19 14:20	4	37.234932	37.06636	36.81601
21-10-19 14:30	4	36.742012	36.89685	36.911163
21-10-19 14:40	4	36.52489	36.614216	37.259537
21-10-19 14:50	4	36.63598	36.5	37.522995
21-10-19 15:00	4	not_recorded	not_recorded	not_recorded
21-10-19 15:10	4	not_recorded	not_recorded	not_recorded
21-10-19 15:20	4	37.103348	37.200806	37.200104
21-10-19 15:30	4	37.41308	37.19864	37.197674
21-10-19 15:40	4	37.259457	37.09873	37.25556
21-10-19 15:50	4	37.506756	37.09999	37.20001
21-10-19 16:00	4	not_recorded	not_recorded	not_recorded
21-10-19 16:10	4	not_recorded	not_recorded	not_recorded
21-10-19 16:20	4	37.0	36.59999	37.0
21-10-19 16:30	4	37.023502	36.642666	36.958656
21-10-19 16:40	4	36.882046	36.876278	36.947002
21-10-19 16:50	4	37.0	36.9081	37.181942
21-10-19 17:00	4	not_recorded	not_recorded	not_recorded
21-10-19 17:10	4	not_recorded	not_recorded	not_recorded
21-10-19 17:20	4	not_recorded	not_recorded	not_recorded
21-10-19 17:30	4	36.937344	36.59999	36.70001
21-10-19 17:40	4	37.099358	36.783314	36.760223
21-10-19 17:50	4	37.24672	36.657093	36.85163
21-10-19 18:00	4	37.326782	36.47683	37.168446
21-10-19 18:10	4	not_recorded	not_recorded	not_recorded
21-10-19 18:20	4	not_recorded	not_recorded	not_recorded
21-10-19 18:30	4	37.29999	37.29999	37.20001
21-10-19 18:40	4	37.165783	37.283367	37.19877
21-10-19 18:50	4	36.898804	36.729	36.93818
21-10-19 19:00	4	37.25489	36.649517	37.143093
21-10-19 19:10	4	not_recorded	not_recorded	not_recorded
21-10-19 19:20	4	not_recorded	not_recorded	not_recorded
21-10-19 19:30	4	not_recorded	37.29999	36.70001
21-10-19 19:40	4	not_recorded	37.29999	36.70001
21-10-19 19:50	4	36.63829	37.392292	36.78764
21-10-19 20:00	4	36.892822	37.356403	36.938587
21-10-19 20:10	4	not_recorded	not_recorded	not_recorded
21-10-19 20:20	4	not_recorded	not_recorded	not_recorded
21-10-19 20:30	4	not_recorded	not_recorded	not_recorded
21-10-19 20:40	4	not_recorded	not_recorded	not_recorded
21-10-19 20:50	4	37.0	37.09999	37.20001
21-10-19 21:00	4	37.2178	37.154118	37.16603
21-10-19 21:10	4	37.44902	37.562378	36.91706
21-10-19 21:20	4	37.40001	37.247192	37.01448
21-10-19 21:30	4	not_recorded	not_recorded	not_recorded
21-10-19 21:40	4	not_recorded	not_recorded	not_recorded
21-10-19 21:50	4	not_recorded	not_recorded	not_recorded
21-10-19 22:00	4	36.90001	37.40001	36.90001
21-10-19 22:10	4	36.89805	37.40001	36.90001
21-10-19 22:20	4	36.897263	37.35607	36.85157
21-10-19 22:30	4	37.17585	37.324593	37.072174
21-10-19 22:40	4	not_recorded	not_recorded	not_recorded
21-10-19 22:50	4	not_recorded	not_recorded	not_recorded
21-10-19 23:00	4	not_recorded	not_recorded	not_recorded
21-10-19 23:10	4	not_recorded	not_recorded	not_recorded
21-10-19 23:20	4	36.70001	37.40001	37.40001
21-10-19 23:30	4	36.681923	37.441063	37.419968
21-10-19 23:40	4	36.750515	37.616367	37.627502
21-10-19 23:50	4	36.863552	37.829308	37.69129
21-10-20 00:00	4	not_recorded	not_recorded	not_recorded
21-10-20 00:10	4	not_recorded	not_recorded	not_recorded
21-10-20 00:20	4	not_recorded	not_recorded	not_recorded
21-10-20 00:30	4	not_recorded	not_recorded	not_recorded
21-10-20 00:40	4	not_recorded	not_recorded	not_recorded
21-10-20 00:50	4	37.42041	37.84449	37.708134
21-10-20 01:00	4	37.370308	37.66317	37.93267
21-10-20 01:10	4	36.878002	37.737904	38.052902
21-10-20 01:20	4	37.03709	37.615364	38.027725
21-10-20 01:30	4	not_recorded	not_recorded	not_recorded
21-10-20 01:40	4	not_recorded	not_recorded	not_recorded
21-10-20 01:50	4	not_recorded	not_recorded	not_recorded
21-10-20 02:00	4	not_recorded	not_recorded	not_recorded
21-10-20 02:10	4	not_recorded	not_recorded	not_recorded
21-10-20 02:20	4	36.554077	37.60088	37.983124
21-10-20 02:30	4	36.808754	37.525414	37.96072
21-10-20 02:40	4	36.88524	37.531174	37.871944
21-10-20 02:50	4	36.848915	37.42456	37.875443
21-10-20 03:00	4	not_recorded	not_recorded	not_recorded
21-10-20 03:10	4	not_recorded	not_recorded	not_recorded
21-10-20 03:20	4	not_recorded	not_recorded	not_recorded
21-10-20 03:30	4	not_recorded	not_recorded	not_recorded
21-10-20 03:40	4	not_recorded	not_recorded	not_recorded
21-10-20 03:50	4	37.404373	38.388542	37.39426
21-10-20 04:00	4	37.545643	38.50115	37.20836
21-10-20 04:10	4	37.566357	38.36351	37.510742
21-10-20 04:20	4	37.600807	38.3019	37.268456
21-10-20 04:30	4	not_recorded	not_recorded	not_recorded
21-10-20 04:40	4	not_recorded	not_recorded	not_recorded
21-10-20 04:50	4	not_recorded	not_recorded	not_recorded
21-10-20 05:00	4	not_recorded	not_recorded	not_recorded
21-10-20 05:10	4	not_recorded	not_recorded	not_recorded
21-10-20 05:20	4	36.90001	37.40001	37.70001
21-10-20 05:30	4	36.79516	37.37922	37.700542
21-10-20 05:40	4	36.494392	37.45641	37.669052
21-10-20 05:50	4	36.15612	37.402863	37.70001
21-10-20 06:00	4	not_recorded	not_recorded	not_recorded
21-10-20 06:10	4	not_recorded	not_recorded	not_recorded
21-10-20 06:20	4	not_recorded	not_recorded	not_recorded
21-10-20 06:30	4	not_recorded	not_recorded	not_recorded
21-10-20 06:40	4	not_recorded	not_recorded	not_recorded
21-10-20 06:50	4	not_recorded	not_recorded	not_recorded
21-10-20 07:00	5	36.70001	36.59999	37.29999
21-10-20 07:10	5	36.685345	36.60815	37.30017
21-10-20 07:20	5	36.87854	36.76867	37.241287
21-10-20 07:30	5	36.934345	36.941647	36.716526
21-10-20 07:40	5	not_recorded	not_recorded	not_recorded
21-10-20 07:50	5	not_recorded	not_recorded	not_recorded
21-10-20 08:00	5	not_recorded	not_recorded	not_recorded
21-10-20 08:10	5	not_recorded	not_recorded	not_recorded
21-10-20 08:20	5	not_recorded	not_recorded	not_recorded
21-10-20 08:30	5	not_recorded	not_recorded	not_recorded
21-10-20 08:40	5	not_recorded	not_recorded	not_recorded
21-10-20 08:50	5	not_recorded	not_recorded	not_recorded
21-10-20 09:00	5	37.40001	36.59999	37.0
21-10-20 09:10	5	37.40001	36.6879	37.046223
21-10-20 09:20	5	37.40001	37.015938	37.071754
21-10-20 09:30	5	not_recorded	37.107594	36.90104
21-10-20 09:40	5	not_recorded	not_recorded	not_recorded
21-10-20 09:50	5	not_recorded	not_recorded	not_recorded
21-10-20 10:00	5	not_recorded	not_recorded	not_recorded
21-10-20 10:10	5	not_recorded	not_recorded	not_recorded
21-10-20 10:20	5	not_recorded	not_recorded	not_recorded
21-10-20 10:30	5	not_recorded	not_recorded	not_recorded
21-10-20 10:40	5	not_recorded	not_recorded	not_recorded
21-10-20 10:50	5	not_recorded	not_recorded	not_recorded
21-10-20 11:00	5	not_recorded	not_recorded	not_recorded
21-10-20 11:10	5	not_recorded	not_recorded	not_recorded
21-10-20 11:20	5	37.416733	37.40001	37.21285
21-10-20 11:30	5	37.529995	37.394814	37.309025
21-10-20 11:40	5	37.258972	37.34408	37.090767
21-10-20 11:50	5	37.206406	37.171806	37.20001
21-10-20 12:00	5	not_recorded	not_recorded	not_recorded
21-10-20 12:10	5	not_recorded	not_recorded	not_recorded
21-10-20 12:20	5	not_recorded	not_recorded	not_recorded
21-10-20 12:30	5	not_recorded	not_recorded	not_recorded
21-10-20 12:40	5	not_recorded	not_recorded	not_recorded
21-10-20 12:50	5	not_recorded	not_recorded	not_recorded
21-10-20 13:00	5	not_recorded	not_recorded	not_recorded
21-10-20 13:10	5	not_recorded	not_recorded	not_recorded
21-10-20 13:20	5	not_recorded	not_recorded	not_recorded
21-10-20 13:30	5	not_recorded	not_recorded	not_recorded
21-10-20 13:40	5	not_recorded	not_recorded	not_recorded
21-10-20 13:50	5	37.20001	37.00362	36.905308
21-10-20 14:00	5	36.965843	37.17864	36.95924
21-10-20 14:10	5	36.876854	36.781345	37.07727
21-10-20 14:20	5	36.90001	36.9944	36.719975
21-10-20 14:30	5	not_recorded	not_recorded	not_recorded
21-10-20 14:40	5	not_recorded	not_recorded	not_recorded
21-10-20 14:50	5	not_recorded	not_recorded	not_recorded
21-10-20 15:00	5	not_recorded	not_recorded	not_recorded
21-10-20 15:10	5	not_recorded	not_recorded	not_recorded
21-10-20 15:20	5	not_recorded	not_recorded	not_recorded
21-10-20 15:30	5	not_recorded	not_recorded	not_recorded
21-10-20 15:40	5	not_recorded	not_recorded	not_recorded
21-10-20 15:50	5	not_recorded	not_recorded	not_recorded
21-10-20 16:00	5	not_recorded	not_recorded	not_recorded
21-10-20 16:10	5	not_recorded	not_recorded	not_recorded
21-10-20 16:20	5	not_recorded	not_recorded	not_recorded
21-10-20 16:30	5	36.90001	36.59999	37.09999
21-10-20 16:40	5	36.90001	36.69728	37.13598
21-10-20 16:50	5	36.92134	36.998177	37.099598
21-10-20 17:00	5	36.67998	36.767246	36.951923
21-10-20 17:10	5	not_recorded	not_recorded	not_recorded
21-10-20 17:20	5	not_recorded	not_recorded	not_recorded
21-10-20 17:30	5	not_recorded	not_recorded	not_recorded
21-10-20 17:40	5	not_recorded	not_recorded	not_recorded
21-10-20 17:50	5	not_recorded	not_recorded	not_recorded
21-10-20 18:00	5	not_recorded	not_recorded	not_recorded
21-10-20 18:10	5	not_recorded	not_recorded	not_recorded
21-10-20 18:20	5	not_recorded	not_recorded	not_recorded
21-10-20 18:30	5	not_recorded	not_recorded	not_recorded
21-10-20 18:40	5	not_recorded	not_recorded	not_recorded
21-10-20 18:50	5	not_recorded	not_recorded	not_recorded
21-10-20 19:00	5	not_recorded	not_recorded	not_recorded
21-10-20 19:10	5	not_recorded	not_recorded	not_recorded
21-10-20 19:20	5	not_recorded	not_recorded	not_recorded
21-10-20 19:30	5	not_recorded	not_recorded	not_recorded
21-10-20 19:40	5	not_recorded	not_recorded	not_recorded
21-10-20 19:50	5	37.09999	37.09999	37.09999
21-10-20 20:00	5	37.265373	37.118767	37.126183
21-10-20 20:10	5	37.56713	37.370304	37.17665
21-10-20 20:20	5	37.536804	37.165512	37.40001
21-10-20 20:30	5	not_recorded	not_recorded	not_recorded
21-10-20 20:40	5	not_recorded	not_recorded	not_recorded
21-10-20 20:50	5	not_recorded	not_recorded	not_recorded
21-10-20 21:00	5	not_recorded	not_recorded	not_recorded
21-10-20 21:10	5	not_recorded	not_recorded	not_recorded
21-10-20 21:20	5	not_recorded	not_recorded	not_recorded
21-10-20 21:30	5	not_recorded	not_recorded	not_recorded
21-10-20 21:40	5	not_recorded	not_recorded	not_recorded
21-10-20 21:50	5	not_recorded	not_recorded	not_recorded
21-10-20 22:00	5	not_recorded	not_recorded	not_recorded
21-10-20 22:10	5	not_recorded	not_recorded	not_recorded
21-10-20 22:20	5	not_recorded	not_recorded	not_recorded
21-10-20 22:30	5	not_recorded	not_recorded	not_recorded
21-10-20 22:40	5	not_recorded	not_recorded	not_recorded
21-10-20 22:50	5	not_recorded	not_recorded	not_recorded
21-10-20 23:00	5	not_recorded	not_recorded	not_recorded
21-10-20 23:10	5	not_recorded	not_recorded	not_recorded
21-10-20 23:20	5	37.29999	37.59999	37.40001
21-10-20 23:30	5	37.247124	37.599796	37.43059
21-10-20 23:40	5	37.455853	37.833584	37.30994
21-10-20 23:50	5	37.687412	38.151554	37.59467
21-10-21 00:00	5	37.626884	38.062138	37.624077
21-10-21 00:10	5	not_recorded	not_recorded	not_recorded
21-10-21 00:20	5	not_recorded	not_recorded	not_recorded
21-10-21 00:30	5	not_recorded	not_recorded	not_recorded
21-10-21 00:40	5	not_recorded	not_recorded	not_recorded
21-10-21 00:50	5	not_recorded	not_recorded	not_recorded
21-10-21 01:00	5	not_recorded	not_recorded	not_recorded
21-10-21 01:10	5	not_recorded	not_recorded	not_recorded
21-10-21 01:20	5	not_recorded	not_recorded	not_recorded
21-10-21 01:30	5	not_recorded	not_recorded	not_recorded
21-10-21 01:40	5	not_recorded	not_recorded	not_recorded
21-10-21 01:50	5	not_recorded	not_recorded	not_recorded
21-10-21 02:00	5	not_recorded	not_recorded	not_recorded
21-10-21 02:10	5	not_recorded	not_recorded	not_recorded
21-10-21 02:20	5	not_recorded	not_recorded	not_recorded
21-10-21 02:30	5	not_recorded	not_recorded	not_recorded
21-10-21 02:40	5	not_recorded	not_recorded	not_recorded
21-10-21 02:50	5	not_recorded	not_recorded	not_recorded
21-10-21 03:00	5	not_recorded	not_recorded	not_recorded
21-10-21 03:10	5	not_recorded	not_recorded	not_recorded
21-10-21 03:20	5	not_recorded	not_recorded	not_recorded
21-10-21 03:30	5	not_recorded	not_recorded	not_recorded
21-10-21 03:40	5	not_recorded	not_recorded	not_recorded
21-10-21 03:50	5	not_recorded	not_recorded	not_recorded
21-10-21 04:00	5	not_recorded	not_recorded	not_recorded
21-10-21 04:10	5	not_recorded	not_recorded	not_recorded
21-10-21 04:20	5	not_recorded	not_recorded	not_recorded
21-10-21 04:30	5	not_recorded	not_recorded	not_recorded
21-10-21 04:40	5	not_recorded	not_recorded	not_recorded
21-10-21 04:50	5	not_recorded	not_recorded	not_recorded
21-10-21 05:00	5	not_recorded	not_recorded	not_recorded
21-10-21 05:10	5	not_recorded	not_recorded	not_recorded
21-10-21 05:20	5	not_recorded	not_recorded	not_recorded
21-10-21 05:30	5	not_recorded	not_recorded	not_recorded
21-10-21 05:40	5	not_recorded	not_recorded	not_recorded
21-10-21 05:50	5	not_recorded	not_recorded	not_recorded
21-10-21 06:00	5	not_recorded	not_recorded	not_recorded
21-10-21 06:10	5	not_recorded	not_recorded	not_recorded
21-10-21 06:20	5	not_recorded	not_recorded	not_recorded
21-10-21 06:30	5	not_recorded	not_recorded	not_recorded
21-10-21 06:40	5	not_recorded	not_recorded	not_recorded
21-10-21 06:50	5	not_recorded	not_recorded	not_recorded
