# Supplementary material for: Rodent home cage monitoring for preclinical safety pharmacology assessment: results of a multi-company validation evaluating nonclinical and clinical data from three compounds
Source: Front Toxicol. 2025 Nov 5;7:1655330. doi: 10.3389/ftox.2025.1655330 (PMC12626872; doi:10.3389/ftox.2025.1655330)
Supplement: Supplementary file 1 [file DataSheet1.zip › AZ/AZ_Temperature_VEH_Cage-1.csv]

timestamp	day_index	985141003627873	985141003627874	985141003627922
21-10-01 07:00	-4	not_recorded	not_recorded	not_recorded
21-10-01 07:10	-4	not_recorded	not_recorded	not_recorded
21-10-01 07:20	-4	not_recorded	not_recorded	not_recorded
21-10-01 07:30	-4	not_recorded	not_recorded	not_recorded
21-10-01 07:40	-4	not_recorded	not_recorded	not_recorded
21-10-01 07:50	-4	not_recorded	not_recorded	not_recorded
21-10-01 08:00	-4	not_recorded	not_recorded	not_recorded
21-10-01 08:10	-4	not_recorded	not_recorded	not_recorded
21-10-01 08:20	-4	not_recorded	not_recorded	not_recorded
21-10-01 08:30	-4	not_recorded	not_recorded	not_recorded
21-10-01 08:40	-4	not_recorded	not_recorded	not_recorded
21-10-01 08:50	-4	not_recorded	not_recorded	not_recorded
21-10-01 09:00	-4	not_recorded	not_recorded	not_recorded
21-10-01 09:10	-4	not_recorded	not_recorded	not_recorded
21-10-01 09:20	-4	not_recorded	not_recorded	not_recorded
21-10-01 09:30	-4	not_recorded	not_recorded	not_recorded
21-10-01 09:40	-4	not_recorded	not_recorded	not_recorded
21-10-01 09:50	-4	36.766674	37.700005	36.200005
21-10-01 10:00	-4	36.66862	37.942284	36.23773
21-10-01 10:10	-4	36.643127	38.173424	36.64456
21-10-01 10:20	-4	36.845562	37.964027	36.630367
21-10-01 10:30	-4	37.143185	37.520813	36.693157
21-10-01 10:40	-4	36.97403	37.517754	36.710457
21-10-01 10:50	-4	37.055996	37.41938	36.77342
21-10-01 11:00	-4	37.087307	37.422928	36.808624
21-10-01 11:10	-4	37.071186	37.44228	36.72668
21-10-01 11:20	-4	37.013317	37.38143	36.698475
21-10-01 11:30	-4	36.825233	37.42428	36.414597
21-10-01 11:40	-4	36.57939	37.481426	36.37487
21-10-01 11:50	-4	36.564236	37.576687	36.33647
21-10-01 12:00	-4	36.75643	37.648697	36.417534
21-10-01 12:10	-4	36.71058	37.5	36.521473
21-10-01 12:20	-4	36.581463	37.510185	36.929398
21-10-01 12:30	-4	36.6275	37.487423	36.189404
21-10-01 12:40	-4	36.66694	37.367332	36.209282
21-10-01 12:50	-4	36.59195	37.58473	36.48123
21-10-01 13:00	-4	36.62885	37.512905	36.769123
21-10-01 13:10	-4	36.787052	37.53381	36.93547
21-10-01 13:20	-4	36.94185	37.58564	36.843132
21-10-01 13:30	-4	36.90162	37.653088	36.402596
21-10-01 13:40	-4	37.015312	37.60098	36.436726
21-10-01 13:50	-4	36.933746	37.591034	36.570168
21-10-01 14:00	-4	36.53491	37.5	36.64181
21-10-01 14:10	-4	36.415432	37.31473	36.45665
21-10-01 14:20	-4	36.3872	37.391422	36.03948
21-10-01 14:30	-4	36.192955	37.29532	36.479576
21-10-01 14:40	-4	36.260212	37.39254	36.369102
21-10-01 14:50	-4	36.386967	37.3277	36.03452
21-10-01 15:00	-4	36.507454	37.328045	36.305687
21-10-01 15:10	-4	36.63674	37.509674	36.10221
21-10-01 15:20	-4	36.50227	37.38428	36.294838
21-10-01 15:30	-4	36.72807	37.48104	36.520454
21-10-01 15:40	-4	37.292843	37.638355	36.998436
21-10-01 15:50	-4	37.283638	37.50633	37.171333
21-10-01 16:00	-4	37.141994	37.38701	37.039948
21-10-01 16:10	-4	37.238125	37.420235	36.945038
21-10-01 16:20	-4	37.050026	37.377087	36.78396
21-10-01 16:30	-4	36.67875	37.62104	36.94856
21-10-01 16:40	-4	36.62727	37.5238	37.13511
21-10-01 16:50	-4	36.59183	37.45683	37.07656
21-10-01 17:00	-4	36.49339	37.475956	36.856197
21-10-01 17:10	-4	36.678764	37.566303	36.790714
21-10-01 17:20	-4	37.053333	37.778816	37.042374
21-10-01 17:30	-4	36.921467	37.740524	36.804325
21-10-01 17:40	-4	36.382095	37.656933	36.94711
21-10-01 17:50	-4	36.909096	37.778378	36.31228
21-10-01 18:00	-4	36.99428	38.048	36.542866
21-10-01 18:10	-4	36.95323	37.72846	36.65111
21-10-01 18:20	-4	36.391872	37.717926	36.71153
21-10-01 18:30	-4	36.24845	37.56363	36.50065
21-10-01 18:40	-4	36.755417	37.693623	36.433594
21-10-01 18:50	-4	36.409363	37.902565	36.604103
21-10-01 19:00	-4	36.67579	37.94285	36.808006
21-10-01 19:10	-4	37.200428	37.812344	37.048676
21-10-01 19:20	-4	37.074394	37.997105	36.757545
21-10-01 19:30	-4	36.87993	37.90812	36.925903
21-10-01 19:40	-4	37.04545	37.841908	36.85909
21-10-01 19:50	-4	36.708157	37.941784	36.98326
21-10-01 20:00	-4	37.001156	38.61536	37.278614
21-10-01 20:10	-4	36.96107	38.060795	37.14408
21-10-01 20:20	-4	36.991398	37.81777	37.01226
21-10-01 20:30	-4	36.990166	37.681515	37.20933
21-10-01 20:40	-4	37.00946	37.783684	37.152283
21-10-01 20:50	-4	37.20916	38.06759	37.26467
21-10-01 21:00	-4	37.40498	38.023975	37.33669
21-10-01 21:10	-4	37.182396	38.067024	37.196297
21-10-01 21:20	-4	37.10134	37.97142	36.997017
21-10-01 21:30	-4	37.062595	38.16108	36.831573
21-10-01 21:40	-4	36.940853	38.184265	36.99111
21-10-01 21:50	-4	37.23722	38.130325	37.02596
21-10-01 22:00	-4	37.082146	38.031094	36.867836
21-10-01 22:10	-4	37.1054	38.11653	36.980415
21-10-01 22:20	-4	36.997887	37.975	37.1213
21-10-01 22:30	-4	37.300476	38.069916	36.97323
21-10-01 22:40	-4	37.259483	38.17398	37.102943
21-10-01 22:50	-4	37.30049	38.19648	37.016792
21-10-01 23:00	-4	37.334923	38.310204	37.210915
21-10-01 23:10	-4	37.242306	38.170692	37.286793
21-10-01 23:20	-4	37.485218	38.117317	37.281273
21-10-01 23:30	-4	37.209763	38.347244	37.409172
21-10-01 23:40	-4	37.30577	38.477383	37.525085
21-10-01 23:50	-4	37.445946	38.254406	37.564114
21-10-02 00:00	-4	37.488605	38.323284	37.572803
21-10-02 00:10	-4	37.547962	38.499645	37.636555
21-10-02 00:20	-4	37.707146	38.374527	37.608013
21-10-02 00:30	-4	37.709843	38.2481	37.556206
21-10-02 00:40	-4	37.684254	38.363487	37.587914
21-10-02 00:50	-4	37.782475	38.261036	37.462223
21-10-02 01:00	-4	37.375	38.294903	37.454136
21-10-02 01:10	-4	37.53515	38.237637	37.518394
21-10-02 01:20	-4	37.47108	38.438545	37.294212
21-10-02 01:30	-4	37.690575	38.33599	37.35961
21-10-02 01:40	-4	37.56167	38.33969	37.191856
21-10-02 01:50	-4	37.64215	38.200104	36.974403
21-10-02 02:00	-4	37.56185	38.203377	37.084892
21-10-02 02:10	-4	37.54811	38.285942	37.135735
21-10-02 02:20	-4	37.475792	38.304512	37.29466
21-10-02 02:30	-4	37.395954	38.231537	37.169914
21-10-02 02:40	-4	37.510445	38.24181	36.99052
21-10-02 02:50	-4	37.579216	38.314034	37.21597
21-10-02 03:00	-4	37.557655	38.242977	37.46554
21-10-02 03:10	-4	37.448013	38.559742	37.595047
21-10-02 03:20	-4	37.487694	38.728783	37.76145
21-10-02 03:30	-4	37.483696	38.39871	37.53926
21-10-02 03:40	-4	37.03726	38.390205	37.460655
21-10-02 03:50	-4	37.157963	38.251602	37.342205
21-10-02 04:00	-4	37.379585	38.292126	37.263462
21-10-02 04:10	-4	37.40896	38.34851	37.34162
21-10-02 04:20	-4	37.466785	38.183033	37.256615
21-10-02 04:30	-4	37.51908	38.17547	37.32763
21-10-02 04:40	-4	37.4445	38.219242	37.284645
21-10-02 04:50	-4	37.525703	38.199627	37.258816
21-10-02 05:00	-4	37.50782	38.121254	37.48327
21-10-02 05:10	-4	37.476353	38.1863	37.35589
21-10-02 05:20	-4	37.280735	38.22329	37.322506
21-10-02 05:30	-4	37.28212	38.377354	37.30862
21-10-02 05:40	-4	37.286263	38.222263	37.12787
21-10-02 05:50	-4	36.999573	38.2021	37.18298
21-10-02 06:00	-4	36.958183	38.21802	37.126694
21-10-02 06:10	-4	37.00979	38.226337	37.014122
21-10-02 06:20	-4	37.133617	38.229935	37.070717
21-10-02 06:30	-4	36.43907	38.07723	36.958286
21-10-02 06:40	-4	36.77221	38.158276	36.79536
21-10-02 06:50	-4	36.547966	38.116405	36.614166
21-10-02 07:00	-3	36.978107	37.884113	36.329807
21-10-02 07:10	-3	37.10703	37.821022	36.262867
21-10-02 07:20	-3	36.7634	37.588196	36.24164
21-10-02 07:30	-3	36.391155	37.460846	36.501976
21-10-02 07:40	-3	36.678635	37.543808	36.48928
21-10-02 07:50	-3	37.04324	37.477623	36.53379
21-10-02 08:00	-3	36.78612	37.420918	36.649204
21-10-02 08:10	-3	36.677032	37.53384	36.702705
21-10-02 08:20	-3	36.62672	37.5952	36.68037
21-10-02 08:30	-3	37.08041	37.885574	36.552513
21-10-02 08:40	-3	36.942284	37.9975	36.689278
21-10-02 08:50	-3	36.58705	38.069466	36.698555
21-10-02 09:00	-3	37.036304	37.66226	36.40645
21-10-02 09:10	-3	36.99207	37.58729	36.60476
21-10-02 09:20	-3	37.250237	37.475838	36.864037
21-10-02 09:30	-3	37.326313	37.520206	36.658875
21-10-02 09:40	-3	37.176582	37.612312	36.615707
21-10-02 09:50	-3	36.678513	37.385258	36.586647
21-10-02 10:00	-3	36.23232	37.39542	36.65047
21-10-02 10:10	-3	36.434563	37.349678	36.471573
21-10-02 10:20	-3	37.273804	37.41865	36.314697
21-10-02 10:30	-3	37.133324	37.60792	36.297718
21-10-02 10:40	-3	36.144234	37.462143	35.961918
21-10-02 10:50	-3	not_recorded	37.45069	35.76606
21-10-02 11:00	-3	not_recorded	37.589108	36.0
21-10-02 11:10	-3	37.16498	37.660515	36.072742
21-10-02 11:20	-3	36.860714	37.518578	36.17235
21-10-02 11:30	-3	36.66143	37.49709	36.0962
21-10-02 11:40	-3	36.826195	37.641518	36.16854
21-10-02 11:50	-3	36.985874	37.681694	36.375122
21-10-02 12:00	-3	36.98048	37.426994	36.277386
21-10-02 12:10	-3	36.793427	37.484993	36.160408
21-10-02 12:20	-3	36.484016	37.549297	36.24947
21-10-02 12:30	-3	36.191162	37.64741	36.439278
21-10-02 12:40	-3	36.30693	37.69533	36.855118
21-10-02 12:50	-3	36.47404	37.715034	36.71343
21-10-02 13:00	-3	36.00348	37.563805	36.65944
21-10-02 13:10	-3	36.25337	37.491974	36.775154
21-10-02 13:20	-3	36.381935	37.173084	36.725475
21-10-02 13:30	-3	36.584663	37.202297	36.389885
21-10-02 13:40	-3	37.033947	37.25223	36.90553
21-10-02 13:50	-3	36.572144	37.41634	36.775764
21-10-02 14:00	-3	36.21757	37.572178	36.8068
21-10-02 14:10	-3	36.03414	37.614025	36.972385
21-10-02 14:20	-3	36.80492	37.590702	37.00353
21-10-02 14:30	-3	36.653877	37.50893	36.61151
21-10-02 14:40	-3	36.770515	37.50715	36.716637
21-10-02 14:50	-3	36.768295	37.409004	36.721504
21-10-02 15:00	-3	36.566303	37.44564	36.41395
21-10-02 15:10	-3	36.725235	37.308605	36.361675
21-10-02 15:20	-3	36.70762	37.270256	36.66692
21-10-02 15:30	-3	36.411034	37.37587	36.968773
21-10-02 15:40	-3	35.984074	37.629623	36.8265
21-10-02 15:50	-3	36.187027	37.633175	36.661644
21-10-02 16:00	-3	36.600014	37.733593	36.486744
21-10-02 16:10	-3	36.698326	37.59882	36.33695
21-10-02 16:20	-3	36.457134	37.688766	36.620735
21-10-02 16:30	-3	36.404163	37.545464	36.926834
21-10-02 16:40	-3	36.41032	37.651306	36.997055
21-10-02 16:50	-3	36.834526	37.46107	37.09089
21-10-02 17:00	-3	37.09999	37.475243	36.78673
21-10-02 17:10	-3	36.393906	37.460564	36.42919
21-10-02 17:20	-3	35.83152	37.296062	36.983116
21-10-02 17:30	-3	36.16936	37.13357	36.927406
21-10-02 17:40	-3	36.982983	37.38337	36.52303
21-10-02 17:50	-3	37.003166	37.475513	36.597984
21-10-02 18:00	-3	36.59344	37.891716	36.875145
21-10-02 18:10	-3	36.733685	38.10418	36.64876
21-10-02 18:20	-3	36.97515	37.910168	36.397087
21-10-02 18:30	-3	37.00608	37.82418	36.512627
21-10-02 18:40	-3	37.175003	37.75204	36.594734
21-10-02 18:50	-3	37.088543	37.600426	36.726784
21-10-02 19:00	-3	36.197266	37.584496	36.895184
21-10-02 19:10	-3	36.21715	37.76614	37.08846
21-10-02 19:20	-3	36.39214	37.51157	37.06221
21-10-02 19:30	-3	36.6298	37.68495	36.67637
21-10-02 19:40	-3	37.0003	37.8323	36.565742
21-10-02 19:50	-3	37.202335	37.91567	36.73541
21-10-02 20:00	-3	37.253292	37.99562	36.657463
21-10-02 20:10	-3	37.28577	38.096214	37.07029
21-10-02 20:20	-3	37.25901	38.002808	37.22486
21-10-02 20:30	-3	37.068626	37.976173	37.07681
21-10-02 20:40	-3	36.68313	38.103424	36.816708
21-10-02 20:50	-3	36.57716	38.04486	37.09215
21-10-02 21:00	-3	36.84483	38.026985	36.6522
21-10-02 21:10	-3	37.08273	38.170033	36.836277
21-10-02 21:20	-3	37.22832	38.097637	37.139626
21-10-02 21:30	-3	37.111507	37.939156	37.02559
21-10-02 21:40	-3	37.141254	38.034748	37.08323
21-10-02 21:50	-3	36.71242	38.053806	36.755665
21-10-02 22:00	-3	36.872437	38.175896	37.057415
21-10-02 22:10	-3	37.101677	37.974327	37.209705
21-10-02 22:20	-3	36.951694	38.11607	37.079895
21-10-02 22:30	-3	37.002586	38.172142	37.037514
21-10-02 22:40	-3	36.98104	38.17083	37.204414
21-10-02 22:50	-3	37.05141	38.167934	37.152454
21-10-02 23:00	-3	37.11562	38.311375	37.508953
21-10-02 23:10	-3	37.41042	38.142513	37.56981
21-10-02 23:20	-3	37.327606	38.21712	37.365284
21-10-02 23:30	-3	37.29844	38.297752	37.653248
21-10-02 23:40	-3	37.291298	38.306557	37.523506
21-10-02 23:50	-3	37.326355	38.42987	37.62182
21-10-03 00:00	-3	37.563442	38.34985	37.44558
21-10-03 00:10	-3	37.446404	38.570076	37.47576
21-10-03 00:20	-3	37.40073	38.457817	37.40946
21-10-03 00:30	-3	37.652336	38.429054	37.552963
21-10-03 00:40	-3	37.571537	38.254757	37.709312
21-10-03 00:50	-3	37.600456	38.42158	37.572346
21-10-03 01:00	-3	37.6672	38.500576	37.488537
21-10-03 01:10	-3	37.630184	38.344757	37.595436
21-10-03 01:20	-3	37.5916	38.268185	37.390526
21-10-03 01:30	-3	37.45373	38.185722	37.326733
21-10-03 01:40	-3	37.62746	38.320396	37.286
21-10-03 01:50	-3	37.75779	38.718784	37.62545
21-10-03 02:00	-3	37.61085	38.56189	37.529907
21-10-03 02:10	-3	37.502205	38.287132	37.35735
21-10-03 02:20	-3	37.60533	38.225643	37.18435
21-10-03 02:30	-3	37.47418	38.46767	37.34053
21-10-03 02:40	-3	37.295692	38.557793	37.432384
21-10-03 02:50	-3	37.26081	38.381477	37.54889
21-10-03 03:00	-3	37.38451	38.289867	37.410244
21-10-03 03:10	-3	37.40058	38.202446	37.450737
21-10-03 03:20	-3	37.57448	38.098724	37.5235
21-10-03 03:30	-3	37.587074	38.099205	37.490784
21-10-03 03:40	-3	37.35579	38.187904	37.441425
21-10-03 03:50	-3	37.61727	38.13495	37.408897
21-10-03 04:00	-3	37.512104	38.13734	37.428356
21-10-03 04:10	-3	37.57116	38.23571	37.3854
21-10-03 04:20	-3	37.591366	38.39127	37.528515
21-10-03 04:30	-3	37.591652	38.40257	37.460884
21-10-03 04:40	-3	37.501884	38.3237	37.647007
21-10-03 04:50	-3	37.456432	38.31017	37.451378
21-10-03 05:00	-3	37.64682	38.415874	37.19008
21-10-03 05:10	-3	37.632774	38.192818	37.283554
21-10-03 05:20	-3	37.34095	38.34658	37.10141
21-10-03 05:30	-3	37.435173	38.47583	37.02018
21-10-03 05:40	-3	37.56006	38.243683	37.007805
21-10-03 05:50	-3	37.381813	38.1959	37.185234
21-10-03 06:00	-3	36.94492	38.05871	36.97219
21-10-03 06:10	-3	36.8709	37.96193	37.356853
21-10-03 06:20	-3	37.06863	38.20542	37.244286
21-10-03 06:30	-3	37.037605	38.217808	37.232628
21-10-03 06:40	-3	37.095272	37.958107	36.957073
21-10-03 06:50	-3	37.04694	37.734974	36.656757
21-10-03 07:00	-2	37.03758	37.80236	36.5597
21-10-03 07:10	-2	36.8329	37.550507	36.525085
21-10-03 07:20	-2	36.819965	37.589424	36.65661
21-10-03 07:30	-2	36.87178	37.421444	37.045082
21-10-03 07:40	-2	36.91526	37.733803	37.20721
21-10-03 07:50	-2	36.72693	37.883152	37.207813
21-10-03 08:00	-2	36.960014	37.61625	37.10377
21-10-03 08:10	-2	36.410816	37.5187	36.992622
21-10-03 08:20	-2	36.121765	37.461815	36.838078
21-10-03 08:30	-2	35.33886	37.380947	36.517365
21-10-03 08:40	-2	35.400448	37.324074	36.566048
21-10-03 08:50	-2	35.622467	37.530434	36.66486
21-10-03 09:00	-2	36.613644	37.428623	36.501
21-10-03 09:10	-2	36.49792	37.39071	36.122246
21-10-03 09:20	-2	36.151398	37.42657	35.94794
21-10-03 09:30	-2	36.109837	37.443153	36.352486
21-10-03 09:40	-2	36.41185	37.35923	36.372593
21-10-03 09:50	-2	36.619537	37.524773	36.40929
21-10-03 10:00	-2	36.394268	37.419716	36.217396
21-10-03 10:10	-2	36.36136	37.426704	36.306255
21-10-03 10:20	-2	36.360157	37.622673	36.495823
21-10-03 10:30	-2	36.514286	37.617905	36.294636
21-10-03 10:40	-2	36.251244	37.33777	36.231377
21-10-03 10:50	-2	36.049725	37.29999	36.24227
21-10-03 11:00	-2	36.084824	37.26188	36.44687
21-10-03 11:10	-2	36.07302	37.31597	36.389168
21-10-03 11:20	-2	36.101173	37.30606	36.57466
21-10-03 11:30	-2	36.456184	37.330482	36.52055
21-10-03 11:40	-2	36.87515	37.46058	36.57467
21-10-03 11:50	-2	36.98188	37.30681	36.790127
21-10-03 12:00	-2	36.725426	37.32658	36.96095
21-10-03 12:10	-2	36.62806	37.476673	36.39424
21-10-03 12:20	-2	36.60198	37.598167	36.406685
21-10-03 12:30	-2	36.726006	37.454414	36.578236
21-10-03 12:40	-2	37.094826	37.283073	36.468002
21-10-03 12:50	-2	36.391464	37.235477	35.654934
21-10-03 13:00	-2	36.29771	37.36226	35.799866
21-10-03 13:10	-2	36.833454	37.487923	36.248875
21-10-03 13:20	-2	36.820553	37.508278	36.524963
21-10-03 13:30	-2	36.308357	37.298363	36.484333
21-10-03 13:40	-2	36.389595	37.202095	36.62403
21-10-03 13:50	-2	36.37616	37.13363	36.704025
21-10-03 14:00	-2	36.44198	37.13458	36.4011
21-10-03 14:10	-2	36.615456	37.287117	36.38549
21-10-03 14:20	-2	36.588673	37.5355	36.402893
21-10-03 14:30	-2	36.379433	37.62591	36.945156
21-10-03 14:40	-2	36.414692	37.620644	37.004566
21-10-03 14:50	-2	36.21586	37.355785	36.88675
21-10-03 15:00	-2	36.23649	37.551704	36.46467
21-10-03 15:10	-2	36.40137	37.410664	36.557106
21-10-03 15:20	-2	36.68775	37.462624	36.475025
21-10-03 15:30	-2	36.57131	37.270557	36.45528
21-10-03 15:40	-2	36.46444	37.364803	36.77869
21-10-03 15:50	-2	36.586002	36.95512	37.057533
21-10-03 16:00	-2	36.769737	37.284706	36.8411
21-10-03 16:10	-2	36.461945	37.468422	36.76936
21-10-03 16:20	-2	36.481026	37.401573	36.586685
21-10-03 16:30	-2	36.757717	37.36339	36.783573
21-10-03 16:40	-2	36.984577	37.303837	36.865894
21-10-03 16:50	-2	36.780724	37.521828	36.726192
21-10-03 17:00	-2	36.793713	37.62324	37.008774
21-10-03 17:10	-2	36.92421	37.705826	37.022953
21-10-03 17:20	-2	37.158733	37.519615	36.87798
21-10-03 17:30	-2	37.29872	37.68159	36.623867
21-10-03 17:40	-2	36.973656	37.737316	36.84998
21-10-03 17:50	-2	36.651535	37.551376	36.99404
21-10-03 18:00	-2	36.62913	37.737682	36.50437
21-10-03 18:10	-2	36.427776	37.873264	36.70962
21-10-03 18:20	-2	36.650158	37.868645	36.882915
21-10-03 18:30	-2	36.910572	37.845837	36.773777
21-10-03 18:40	-2	36.619667	37.95189	36.727165
21-10-03 18:50	-2	36.778545	37.82238	37.04625
21-10-03 19:00	-2	36.727116	38.011177	37.242485
21-10-03 19:10	-2	36.973423	38.127876	37.373894
21-10-03 19:20	-2	37.049286	38.155	36.695583
21-10-03 19:30	-2	36.902107	38.116642	37.130493
21-10-03 19:40	-2	36.91616	38.044483	37.212685
21-10-03 19:50	-2	37.032505	38.001827	37.100826
21-10-03 20:00	-2	36.93224	38.056282	36.59082
21-10-03 20:10	-2	36.62538	37.972267	36.620876
21-10-03 20:20	-2	36.820457	38.052673	36.685184
21-10-03 20:30	-2	37.003464	37.97311	36.871876
21-10-03 20:40	-2	36.95388	37.95271	37.086163
21-10-03 20:50	-2	37.097557	38.142223	37.15962
21-10-03 21:00	-2	37.030525	37.969128	37.23661
21-10-03 21:10	-2	37.211067	38.0401	36.875996
21-10-03 21:20	-2	37.22748	38.135708	37.074776
21-10-03 21:30	-2	37.10825	38.164165	37.269722
21-10-03 21:40	-2	37.15374	38.00036	37.11587
21-10-03 21:50	-2	37.150215	37.933357	37.056477
21-10-03 22:00	-2	37.1549	37.843117	36.857708
21-10-03 22:10	-2	37.033092	37.950024	37.132378
21-10-03 22:20	-2	36.669556	37.948254	37.044643
21-10-03 22:30	-2	36.7789	38.183693	36.926826
21-10-03 22:40	-2	37.257084	38.186287	37.347527
21-10-03 22:50	-2	37.10441	38.173378	37.06498
21-10-03 23:00	-2	37.25073	38.195812	37.11574
21-10-03 23:10	-2	37.091305	38.207436	37.535713
21-10-03 23:20	-2	37.062702	38.134457	37.609753
21-10-03 23:30	-2	37.17299	38.373547	37.6679
21-10-03 23:40	-2	37.0802	38.45028	37.68789
21-10-03 23:50	-2	37.30879	38.241035	37.611115
21-10-04 00:00	-2	37.401066	38.35285	37.523552
21-10-04 00:10	-2	37.340294	38.44266	37.70949
21-10-04 00:20	-2	37.461494	38.56983	37.58375
21-10-04 00:30	-2	37.70658	38.46228	37.36813
21-10-04 00:40	-2	37.405373	38.263134	37.734516
21-10-04 00:50	-2	37.46302	38.342117	37.626366
21-10-04 01:00	-2	37.554924	38.459682	37.495033
21-10-04 01:10	-2	37.407482	38.4825	37.37952
21-10-04 01:20	-2	37.350327	38.414505	37.492817
21-10-04 01:30	-2	37.428078	38.292545	37.18689
21-10-04 01:40	-2	37.37935	38.258522	37.22752
21-10-04 01:50	-2	37.29522	38.453213	37.189667
21-10-04 02:00	-2	37.321873	38.542786	37.319656
21-10-04 02:10	-2	37.4721	38.360138	37.46714
21-10-04 02:20	-2	37.32959	38.18972	37.497272
21-10-04 02:30	-2	37.496407	38.26773	37.37284
21-10-04 02:40	-2	37.51817	38.281677	37.367638
21-10-04 02:50	-2	37.63309	38.34629	37.464214
21-10-04 03:00	-2	37.513657	38.19838	37.430374
21-10-04 03:10	-2	37.53866	38.32011	37.31499
21-10-04 03:20	-2	37.01217	38.18097	37.305058
21-10-04 03:30	-2	36.68399	38.191246	37.390114
21-10-04 03:40	-2	37.161644	38.246742	37.192852
21-10-04 03:50	-2	36.992798	38.22986	37.169052
21-10-04 04:00	-2	37.11833	38.13699	37.12066
21-10-04 04:10	-2	37.2808	38.18185	36.953648
21-10-04 04:20	-2	37.411453	38.3274	37.48018
21-10-04 04:30	-2	37.4716	38.383793	37.463448
21-10-04 04:40	-2	37.386616	38.516727	37.380943
21-10-04 04:50	-2	37.486572	38.432518	37.423985
21-10-04 05:00	-2	37.35048	38.18983	37.335754
21-10-04 05:10	-2	37.246983	38.20182	37.32699
21-10-04 05:20	-2	37.371487	38.121933	37.31971
21-10-04 05:30	-2	37.233025	38.165718	37.186157
21-10-04 05:40	-2	37.279972	38.31435	36.954987
21-10-04 05:50	-2	37.583195	38.479736	37.33886
21-10-04 06:00	-2	37.431362	38.3094	37.251816
21-10-04 06:10	-2	37.249092	38.424843	37.190964
21-10-04 06:20	-2	37.112553	38.098255	37.217064
21-10-04 06:30	-2	37.13452	38.032448	36.96765
21-10-04 06:40	-2	37.09011	37.80056	36.91997
21-10-04 06:50	-2	36.52695	37.59844	36.81368
21-10-04 07:00	-1	36.053577	37.58786	36.358307
21-10-04 07:10	-1	36.27871	37.708565	36.19618
21-10-04 07:20	-1	36.09999	37.578804	36.678555
21-10-04 07:30	-1	35.952614	37.41268	36.7857
21-10-04 07:40	-1	36.05125	37.330753	36.446106
21-10-04 07:50	-1	36.61011	37.41921	36.75518
21-10-04 08:00	-1	36.67028	37.549736	36.559746
21-10-04 08:10	-1	36.572186	37.472008	36.630104
21-10-04 08:20	-1	36.35599	37.487152	36.583973
21-10-04 08:30	-1	36.389587	37.538338	36.873238
21-10-04 08:40	-1	36.766518	37.659664	36.94392
21-10-04 08:50	-1	36.7073	37.683807	36.885048
21-10-04 09:00	-1	36.94471	37.50704	36.70969
21-10-04 09:10	-1	36.626846	37.590336	36.581764
21-10-04 09:20	-1	36.55506	37.60553	36.346317
21-10-04 09:30	-1	36.679203	37.565662	36.561783
21-10-04 09:40	-1	36.41499	37.467457	36.586033
21-10-04 09:50	-1	36.204704	37.385506	36.892326
21-10-04 10:00	-1	35.796524	37.261482	36.538242
21-10-04 10:10	-1	35.992805	37.373207	36.542534
21-10-04 10:20	-1	36.466515	37.711945	36.635983
21-10-04 10:30	-1	36.789967	37.894432	36.629032
21-10-04 10:40	-1	37.108173	37.537807	36.588497
21-10-04 10:50	-1	36.64987	37.377552	36.453785
21-10-04 11:00	-1	37.048687	37.28361	36.373844
21-10-04 11:10	-1	36.803986	37.264885	36.79306
21-10-04 11:20	-1	36.63948	37.489544	36.73336
21-10-04 11:30	-1	36.62196	37.287083	36.55813
21-10-04 11:40	-1	36.799747	37.03815	36.504124
21-10-04 11:50	-1	36.82054	37.079025	36.578304
21-10-04 12:00	-1	36.814816	37.336555	36.582542
21-10-04 12:10	-1	36.6631	37.438194	36.659966
21-10-04 12:20	-1	36.610123	37.525913	36.64514
21-10-04 12:30	-1	36.181015	37.252777	36.88842
21-10-04 12:40	-1	36.41268	37.346237	36.833538
21-10-04 12:50	-1	36.150234	37.153114	36.35946
21-10-04 13:00	-1	36.33313	37.29999	36.683495
21-10-04 13:10	-1	36.245003	37.30938	36.701233
21-10-04 13:20	-1	36.450916	37.3384	36.394543
21-10-04 13:30	-1	36.804287	37.449005	36.525593
21-10-04 13:40	-1	36.300407	37.48249	36.59999
21-10-04 13:50	-1	36.51936	37.44648	36.30294
21-10-04 14:00	-1	36.56204	37.51098	36.308132
21-10-04 14:10	-1	36.39629	37.49421	36.337776
21-10-04 14:20	-1	36.24541	37.53882	36.4078
21-10-04 14:30	-1	36.219772	37.46804	36.46882
21-10-04 14:40	-1	36.020443	37.38832	36.554493
21-10-04 14:50	-1	35.978203	37.178375	36.45443
21-10-04 15:00	-1	36.11727	37.410866	36.253685
21-10-04 15:10	-1	36.644875	37.547935	36.599503
21-10-04 15:20	-1	36.500034	37.71172	36.933624
21-10-04 15:30	-1	36.26581	37.84237	36.746468
21-10-04 15:40	-1	36.265335	37.557983	36.799847
21-10-04 15:50	-1	36.221973	37.41391	36.984978
21-10-04 16:00	-1	36.63304	37.29126	36.923775
21-10-04 16:10	-1	36.28271	37.489594	36.59083
21-10-04 16:20	-1	35.91061	37.688972	36.814507
21-10-04 16:30	-1	36.01164	37.818436	36.905926
21-10-04 16:40	-1	36.47135	37.87254	37.20627
21-10-04 16:50	-1	36.697838	37.543217	36.820824
21-10-04 17:00	-1	36.70077	37.357094	36.49223
21-10-04 17:10	-1	36.280346	37.53315	36.419777
21-10-04 17:20	-1	36.620094	37.59454	36.62617
21-10-04 17:30	-1	36.52935	37.693005	36.80831
21-10-04 17:40	-1	36.538246	37.477627	36.694008
21-10-04 17:50	-1	36.278854	37.458374	36.651573
21-10-04 18:00	-1	36.28534	37.6317	36.871796
21-10-04 18:10	-1	36.330482	37.429928	36.986958
21-10-04 18:20	-1	36.8702	37.399113	36.65914
21-10-04 18:30	-1	36.73766	37.53843	36.735313
21-10-04 18:40	-1	36.618977	37.719887	36.88979
21-10-04 18:50	-1	36.80906	37.98523	36.81478
21-10-04 19:00	-1	37.092476	37.995583	36.69338
21-10-04 19:10	-1	36.750458	37.965992	36.533524
21-10-04 19:20	-1	36.574047	37.783726	36.45895
21-10-04 19:30	-1	36.555595	37.995384	36.54039
21-10-04 19:40	-1	36.585823	37.97235	36.673286
21-10-04 19:50	-1	37.014713	37.951134	37.107155
21-10-04 20:00	-1	37.043808	37.86159	36.905407
21-10-04 20:10	-1	37.227615	37.98769	36.80623
21-10-04 20:20	-1	37.265774	37.78828	36.869225
21-10-04 20:30	-1	37.058567	38.013035	36.938713
21-10-04 20:40	-1	37.227127	37.932487	36.795708
21-10-04 20:50	-1	37.256985	37.99093	36.99889
21-10-04 21:00	-1	36.874096	37.991722	36.94864
21-10-04 21:10	-1	36.720673	37.950027	36.98373
21-10-04 21:20	-1	36.841373	37.676235	36.632607
21-10-04 21:30	-1	36.97801	37.898712	36.84391
21-10-04 21:40	-1	37.081425	37.93694	36.843315
21-10-04 21:50	-1	37.061554	38.025955	36.652916
21-10-04 22:00	-1	37.09045	37.893803	37.0232
21-10-04 22:10	-1	37.188557	37.87712	37.059864
21-10-04 22:20	-1	36.92749	38.115467	36.592873
21-10-04 22:30	-1	36.855316	37.981888	37.10197
21-10-04 22:40	-1	36.883713	38.284546	37.14621
21-10-04 22:50	-1	36.96574	38.24034	37.520386
21-10-04 23:00	-1	37.23985	38.21285	37.44693
21-10-04 23:10	-1	37.589787	38.200104	37.240578
21-10-04 23:20	-1	37.20565	38.20791	37.460697
21-10-04 23:30	-1	37.302917	38.40082	37.64318
21-10-04 23:40	-1	37.24403	38.435383	37.688515
21-10-04 23:50	-1	37.27496	38.502457	37.42434
21-10-05 00:00	-1	37.56547	38.812073	37.528343
21-10-05 00:10	-1	37.508785	38.47996	37.57436
21-10-05 00:20	-1	37.42796	38.36692	37.57432
21-10-05 00:30	-1	37.555725	38.5565	37.643414
21-10-05 00:40	-1	37.592697	38.5523	37.67047
21-10-05 00:50	-1	37.57474	38.385365	37.6382
21-10-05 01:00	-1	37.64402	38.254814	37.407646
21-10-05 01:10	-1	37.48608	38.16827	37.584423
21-10-05 01:20	-1	37.313004	38.024357	37.651455
21-10-05 01:30	-1	37.54831	38.27365	37.504158
21-10-05 01:40	-1	37.555443	38.55728	37.66866
21-10-05 01:50	-1	37.514503	38.44219	37.565395
21-10-05 02:00	-1	37.243855	38.283974	37.43824
21-10-05 02:10	-1	37.467663	38.154594	37.36254
21-10-05 02:20	-1	37.576363	38.092056	37.25795
21-10-05 02:30	-1	37.438614	38.251614	37.465134
21-10-05 02:40	-1	37.51454	38.233425	37.511177
21-10-05 02:50	-1	37.573357	38.178535	37.29995
21-10-05 03:00	-1	37.367165	38.157345	37.349888
21-10-05 03:10	-1	37.45517	38.07767	37.256775
21-10-05 03:20	-1	37.55235	38.077614	37.18983
21-10-05 03:30	-1	37.43646	38.02143	37.25688
21-10-05 03:40	-1	37.11377	38.18507	37.41404
21-10-05 03:50	-1	37.008266	38.194557	37.24349
21-10-05 04:00	-1	37.06378	38.265774	37.291767
21-10-05 04:10	-1	36.751625	38.23522	37.39139
21-10-05 04:20	-1	37.021767	38.23933	37.64116
21-10-05 04:30	-1	37.067585	38.438705	37.593872
21-10-05 04:40	-1	37.193584	38.27321	37.353386
21-10-05 04:50	-1	37.382244	38.349182	37.202286
21-10-05 05:00	-1	37.255054	38.16122	37.199577
21-10-05 05:10	-1	37.39823	38.137276	37.289276
21-10-05 05:20	-1	37.326187	38.197357	36.91189
21-10-05 05:30	-1	37.43238	38.516914	37.365593
21-10-05 05:40	-1	37.53781	38.468372	37.48049
21-10-05 05:50	-1	37.38452	38.334972	37.387367
21-10-05 06:00	-1	37.331863	38.203728	37.121666
21-10-05 06:10	-1	37.51133	38.295246	37.351448
21-10-05 06:20	-1	37.3074	38.17588	37.26211
21-10-05 06:30	-1	37.280514	37.82149	36.754734
21-10-05 06:40	-1	37.241173	37.452614	36.63545
21-10-05 06:50	-1	37.012444	37.26847	36.664238
21-10-05 07:00	0	37.03543	37.203194	36.47624
21-10-05 07:10	0	37.16132	37.241444	36.472645
21-10-05 07:20	0	37.189804	37.34481	36.422188
21-10-05 07:30	0	36.708344	37.383076	36.740894
21-10-05 07:40	0	36.825584	37.498272	37.091415
21-10-05 07:50	0	36.901394	37.61281	37.047863
21-10-05 08:00	0	36.370796	37.42296	36.736332
21-10-05 08:10	0	36.39016	37.358437	36.34637
21-10-05 08:20	0	36.665596	37.500587	36.39353
21-10-05 08:30	0	36.913322	37.601692	36.4177
21-10-05 08:40	0	37.13384	37.676487	36.44655
21-10-05 08:50	0	37.059055	37.666542	36.70193
21-10-05 09:00	0	37.173363	37.32386	36.643047
21-10-05 09:10	0	36.569866	37.48403	36.602367
21-10-05 09:20	0	36.48057	37.348698	36.34369
21-10-05 09:30	0	35.8276	37.482933	36.096706
21-10-05 09:40	0	36.169395	37.511627	36.17552
21-10-05 09:50	0	36.103493	37.50325	36.10274
21-10-05 10:00	0	37.5	38.79999	37.20001
21-10-05 10:10	0	37.447186	38.727962	37.21981
21-10-05 10:20	0	37.37612	38.4195	37.066757
21-10-05 10:30	0	37.328926	38.255814	36.911915
21-10-05 10:40	0	37.32744	38.289345	36.879402
21-10-05 10:50	0	37.25386	38.254475	37.023857
21-10-05 11:00	0	37.129417	38.181786	36.886166
21-10-05 11:10	0	36.61071	38.007652	36.77877
21-10-05 11:20	0	36.78354	37.79928	36.451054
21-10-05 11:30	0	36.50639	37.572014	36.260555
21-10-05 11:40	0	37.13792	37.510017	36.45742
21-10-05 11:50	0	36.868595	37.408237	36.705925
21-10-05 12:00	0	36.361534	37.470707	36.23049
21-10-05 12:10	0	36.234673	37.509342	36.49331
21-10-05 12:20	0	36.304237	37.674248	36.434093
21-10-05 12:30	0	36.733444	37.584877	36.325714
21-10-05 12:40	0	36.34697	37.28366	36.217354
21-10-05 12:50	0	36.34143	37.424755	36.389183
21-10-05 13:00	0	36.565147	37.55889	36.686817
21-10-05 13:10	0	36.62936	37.47216	37.139286
21-10-05 13:20	0	37.207275	37.21446	37.03609
21-10-05 13:30	0	36.986927	37.382053	36.932976
21-10-05 13:40	0	36.79914	37.54067	36.895966
21-10-05 13:50	0	36.86018	37.43326	36.802635
21-10-05 14:00	0	36.64567	37.60022	36.352394
21-10-05 14:10	0	36.493767	37.73089	36.20879
21-10-05 14:20	0	36.649055	37.86372	36.25114
21-10-05 14:30	0	36.715252	37.75653	36.121082
21-10-05 14:40	0	36.929047	37.224644	35.904404
21-10-05 14:50	0	36.675785	37.40945	36.102104
21-10-05 15:00	0	36.436665	37.4874	36.017662
21-10-05 15:10	0	36.562954	37.539146	36.186413
21-10-05 15:20	0	36.49794	37.57775	36.633278
21-10-05 15:30	0	36.666473	37.42265	36.683617
21-10-05 15:40	0	36.50199	37.237923	36.58684
21-10-05 15:50	0	36.49229	37.40062	36.36381
21-10-05 16:00	0	36.480812	37.41136	36.60184
21-10-05 16:10	0	37.0541	37.48854	36.912346
21-10-05 16:20	0	37.19899	37.395885	36.929855
21-10-05 16:30	0	36.655052	37.238655	36.38627
21-10-05 16:40	0	36.24333	37.232	36.386356
21-10-05 16:50	0	36.45585	37.22878	36.526543
21-10-05 17:00	0	36.857975	37.368042	36.9295
21-10-05 17:10	0	36.37145	37.53623	37.141434
21-10-05 17:20	0	36.494614	37.49559	37.022682
21-10-05 17:30	0	36.542496	37.59525	36.69235
21-10-05 17:40	0	36.20764	37.599808	36.58812
21-10-05 17:50	0	36.50214	37.64897	36.578163
21-10-05 18:00	0	36.686634	37.546368	36.531685
21-10-05 18:10	0	37.01779	37.581314	36.54728
21-10-05 18:20	0	37.1462	37.59486	36.25004
21-10-05 18:30	0	36.739094	37.574043	36.676567
21-10-05 18:40	0	37.020164	37.67866	36.725765
21-10-05 18:50	0	36.721214	37.734764	36.8537
21-10-05 19:00	0	36.614105	37.782085	36.849724
21-10-05 19:10	0	36.771217	37.676617	36.79209
21-10-05 19:20	0	36.653263	37.372738	36.586155
21-10-05 19:30	0	36.54604	37.734314	36.34094
21-10-05 19:40	0	36.980427	37.84923	35.971333
21-10-05 19:50	0	36.759125	37.5174	36.41145
21-10-05 20:00	0	36.45978	37.547424	36.467354
21-10-05 20:10	0	36.583057	37.71705	36.336212
21-10-05 20:20	0	36.942116	37.415596	36.575844
21-10-05 20:30	0	36.901333	37.895115	36.631767
21-10-05 20:40	0	36.49371	37.719025	36.55471
21-10-05 20:50	0	36.124825	37.779335	36.99778
21-10-05 21:00	0	36.561638	37.66582	36.984764
21-10-05 21:10	0	36.770447	37.997765	37.263226
21-10-05 21:20	0	36.821693	37.92655	37.0152
21-10-05 21:30	0	37.01455	38.057518	36.93374
21-10-05 21:40	0	36.98882	38.15815	36.8746
21-10-05 21:50	0	37.09936	38.006905	37.103916
21-10-05 22:00	0	36.862144	38.05458	37.16551
21-10-05 22:10	0	36.83817	37.946777	36.88714
21-10-05 22:20	0	36.75929	37.99554	36.771786
21-10-05 22:30	0	36.956917	37.96618	36.646507
21-10-05 22:40	0	37.123947	38.00849	36.98826
21-10-05 22:50	0	37.252983	38.18311	37.13897
21-10-05 23:00	0	36.95139	38.125797	37.182655
21-10-05 23:10	0	36.9993	38.16121	37.06716
21-10-05 23:20	0	37.230396	38.211727	37.149685
21-10-05 23:30	0	37.164825	38.17236	37.22754
21-10-05 23:40	0	37.309673	38.10221	37.232216
21-10-05 23:50	0	37.21875	38.20934	37.47825
21-10-06 00:00	0	37.183002	38.292835	37.596344
21-10-06 00:10	0	37.390736	38.248405	37.518036
21-10-06 00:20	0	37.433205	38.34854	37.483517
21-10-06 00:30	0	37.593212	38.302006	37.489784
21-10-06 00:40	0	37.543083	38.354603	37.38433
21-10-06 00:50	0	37.504642	38.377598	37.638958
21-10-06 01:00	0	37.454353	38.33955	37.29985
21-10-06 01:10	0	37.406036	38.240417	37.193565
21-10-06 01:20	0	37.483482	38.113148	37.16026
21-10-06 01:30	0	37.1841	38.27644	37.203903
21-10-06 01:40	0	37.16271	38.232124	37.3119
21-10-06 01:50	0	37.297245	38.13871	37.00761
21-10-06 02:00	0	37.307056	38.110886	37.20967
21-10-06 02:10	0	37.370125	37.889503	36.774845
21-10-06 02:20	0	37.55492	37.849968	37.129585
21-10-06 02:30	0	37.427536	37.997635	37.05773
21-10-06 02:40	0	37.26053	37.98891	37.318733
21-10-06 02:50	0	37.31559	37.938866	37.34774
21-10-06 03:00	0	37.245644	37.970646	37.3486
21-10-06 03:10	0	37.222694	38.11831	37.22518
21-10-06 03:20	0	37.28708	38.11251	37.316143
21-10-06 03:30	0	37.328037	37.96493	37.084435
21-10-06 03:40	0	37.384377	37.75553	37.150627
21-10-06 03:50	0	37.608566	38.168743	37.455452
21-10-06 04:00	0	37.607365	38.24278	37.451904
21-10-06 04:10	0	37.608177	38.176872	37.332825
21-10-06 04:20	0	37.619896	38.19859	37.3609
21-10-06 04:30	0	37.543976	38.19163	37.105736
21-10-06 04:40	0	37.538193	38.18412	37.342533
21-10-06 04:50	0	37.031578	38.124065	37.34161
21-10-06 05:00	0	37.13167	38.047443	37.203133
21-10-06 05:10	0	37.20546	37.988407	37.195892
21-10-06 05:20	0	37.11125	38.114033	37.274532
21-10-06 05:30	0	37.206627	38.305775	37.40861
21-10-06 05:40	0	37.13958	38.19685	37.365795
21-10-06 05:50	0	37.28611	38.294724	37.200607
21-10-06 06:00	0	37.179314	38.11552	37.235546
21-10-06 06:10	0	36.819374	38.09162	37.223843
21-10-06 06:20	0	36.809437	38.05022	36.973976
21-10-06 06:30	0	36.930412	37.883926	36.8609
21-10-06 06:40	0	36.605377	37.831253	36.899235
21-10-06 06:50	0	36.926224	37.528812	36.319572
21-10-06 07:00	1	36.69111	37.379402	36.620747
21-10-06 07:10	1	36.957542	37.464878	36.70734
21-10-06 07:20	1	36.772713	37.57896	36.802723
21-10-06 07:30	1	36.787224	37.374504	36.829727
21-10-06 07:40	1	36.995995	37.319096	36.56569
21-10-06 07:50	1	36.78117	37.262226	36.50926
21-10-06 08:00	1	36.683933	37.4159	36.615364
21-10-06 08:10	1	36.584007	37.532005	36.57308
21-10-06 08:20	1	36.90268	37.408974	36.463642
21-10-06 08:30	1	36.86908	37.370865	36.35176
21-10-06 08:40	1	36.867367	37.517708	36.52894
21-10-06 08:50	1	36.478233	37.599808	36.592163
21-10-06 09:00	1	36.492287	37.41901	36.80642
21-10-06 09:10	1	36.632378	37.49763	36.37989
21-10-06 09:20	1	36.34617	37.36939	36.373146
21-10-06 09:30	1	36.277786	37.32162	36.172695
21-10-06 09:40	1	36.51338	37.49495	36.149548
21-10-06 09:50	1	37.169144	37.994606	36.86034
21-10-06 10:00	1	37.69862	38.40429	37.393784
21-10-06 10:10	1	37.660633	38.23278	37.208916
21-10-06 10:20	1	37.333874	38.095333	36.940674
21-10-06 10:30	1	37.13677	37.59974	36.96662
21-10-06 10:40	1	37.25124	38.048058	37.136425
21-10-06 10:50	1	37.379486	38.109623	37.272526
21-10-06 11:00	1	37.147316	37.734314	37.193626
21-10-06 11:10	1	37.106266	37.44103	36.919563
21-10-06 11:20	1	37.12504	37.427	37.06421
21-10-06 11:30	1	36.789093	37.48361	37.129814
21-10-06 11:40	1	36.575577	37.491173	36.983887
21-10-06 11:50	1	36.78276	37.56972	36.758644
21-10-06 12:00	1	36.763622	37.454063	36.817314
21-10-06 12:10	1	36.69717	37.556847	36.83982
21-10-06 12:20	1	36.862465	37.418354	36.714565
21-10-06 12:30	1	36.721004	37.53254	36.82621
21-10-06 12:40	1	36.78191	37.44024	36.321297
21-10-06 12:50	1	36.90293	37.41832	36.38369
21-10-06 13:00	1	36.773304	37.521694	36.539185
21-10-06 13:10	1	36.476234	37.501076	36.500557
21-10-06 13:20	1	36.17698	37.330498	36.678272
21-10-06 13:30	1	36.134953	37.23574	36.550076
21-10-06 13:40	1	36.55851	37.315308	36.764008
21-10-06 13:50	1	36.334824	37.448223	36.92807
21-10-06 14:00	1	36.07571	37.30956	36.90515
21-10-06 14:10	1	36.187435	37.516975	36.911293
21-10-06 14:20	1	36.254036	37.54795	36.869144
21-10-06 14:30	1	35.90371	37.423668	36.88393
21-10-06 14:40	1	36.41742	37.378487	36.669052
21-10-06 14:50	1	36.506386	37.32556	36.39806
21-10-06 15:00	1	36.50382	37.359093	36.53043
21-10-06 15:10	1	36.217876	37.546757	36.646618
21-10-06 15:20	1	36.222862	37.66652	36.939384
21-10-06 15:30	1	36.279743	37.626015	36.70275
21-10-06 15:40	1	35.771828	37.370464	36.502533
21-10-06 15:50	1	36.31692	37.350567	36.542698
21-10-06 16:00	1	36.65287	37.54787	37.32174
21-10-06 16:10	1	36.53412	37.41642	36.977394
21-10-06 16:20	1	36.463116	37.4292	36.465813
21-10-06 16:30	1	36.28946	37.417732	36.495857
21-10-06 16:40	1	36.30144	37.496426	36.74276
21-10-06 16:50	1	36.682938	37.401882	36.730804
21-10-06 17:00	1	36.14525	37.35482	36.767963
21-10-06 17:10	1	36.844208	37.52738	36.27477
21-10-06 17:20	1	36.699093	37.327583	36.445415
21-10-06 17:30	1	36.27778	37.27291	36.42333
21-10-06 17:40	1	36.27836	37.445786	36.376156
21-10-06 17:50	1	36.14025	37.516483	36.49683
21-10-06 18:00	1	36.190434	37.412113	36.390507
21-10-06 18:10	1	36.496624	37.546932	36.81889
21-10-06 18:20	1	36.117317	37.642612	36.619785
21-10-06 18:30	1	36.44502	37.630318	36.841713
21-10-06 18:40	1	36.237946	37.448906	37.007973
21-10-06 18:50	1	36.316444	37.3728	37.10881
21-10-06 19:00	1	36.83092	37.2869	37.115532
21-10-06 19:10	1	36.71677	37.44676	36.493423
21-10-06 19:20	1	36.406002	37.519356	36.371616
21-10-06 19:30	1	36.541916	37.761597	36.34076
21-10-06 19:40	1	36.659782	37.763588	36.596764
21-10-06 19:50	1	37.02595	37.85537	36.651573
21-10-06 20:00	1	36.91807	37.71606	36.73487
21-10-06 20:10	1	36.5005	37.56356	36.85546
21-10-06 20:20	1	36.462967	37.599762	36.78274
21-10-06 20:30	1	36.393105	37.816822	36.563953
21-10-06 20:40	1	36.49746	37.59411	36.27868
21-10-06 20:50	1	36.71682	37.839016	36.48967
21-10-06 21:00	1	36.871838	37.960987	36.80299
21-10-06 21:10	1	36.693394	37.809246	36.45029
21-10-06 21:20	1	37.05393	37.920345	36.580353
21-10-06 21:30	1	36.86715	37.677288	36.49317
21-10-06 21:40	1	36.92955	37.62345	36.680626
21-10-06 21:50	1	36.861763	37.96592	37.162254
21-10-06 22:00	1	37.11019	37.983566	36.971695
21-10-06 22:10	1	37.003315	38.03488	36.708122
21-10-06 22:20	1	37.13636	38.096592	36.83912
21-10-06 22:30	1	37.04586	37.995796	36.936253
21-10-06 22:40	1	37.01126	37.63929	36.703083
21-10-06 22:50	1	37.049313	37.78447	36.833282
21-10-06 23:00	1	36.92893	37.967583	37.185627
21-10-06 23:10	1	36.681927	37.97328	37.432533
21-10-06 23:20	1	36.73934	37.94035	37.41727
21-10-06 23:30	1	36.8198	37.80039	37.5598
21-10-06 23:40	1	36.961933	37.993843	37.32174
21-10-06 23:50	1	37.40896	38.214733	37.504
21-10-07 00:00	1	37.22396	38.235847	37.639713
21-10-07 00:10	1	37.189533	38.171432	37.506706
21-10-07 00:20	1	37.12932	38.194435	37.33928
21-10-07 00:30	1	37.164726	38.164276	37.26956
21-10-07 00:40	1	37.383686	38.146065	37.226353
21-10-07 00:50	1	37.31301	38.186657	37.324116
21-10-07 01:00	1	37.511456	38.232056	37.45977
21-10-07 01:10	1	37.276176	38.13978	37.339775
21-10-07 01:20	1	37.228584	37.97443	37.291046
21-10-07 01:30	1	37.50203	38.210587	37.47958
21-10-07 01:40	1	37.553314	38.18876	37.39732
21-10-07 01:50	1	37.265152	38.02393	36.867134
21-10-07 02:00	1	37.14323	37.96726	36.924206
21-10-07 02:10	1	37.224915	37.8986	37.05709
21-10-07 02:20	1	36.729576	37.890755	36.94157
21-10-07 02:30	1	36.857826	38.069893	37.191833
21-10-07 02:40	1	36.53747	37.74716	36.835625
21-10-07 02:50	1	36.643402	37.652237	37.185627
21-10-07 03:00	1	37.015102	37.655163	37.18127
21-10-07 03:10	1	36.739426	37.44744	37.22048
21-10-07 03:20	1	36.653786	37.44619	37.25711
21-10-07 03:30	1	36.87959	37.60084	37.148872
21-10-07 03:40	1	36.860157	37.619453	37.03454
21-10-07 03:50	1	37.098488	37.88183	36.9349
21-10-07 04:00	1	37.08184	38.097294	36.63448
21-10-07 04:10	1	37.002716	38.199917	36.920753
21-10-07 04:20	1	36.815277	37.917797	36.975468
21-10-07 04:30	1	37.032665	37.986866	37.4528
21-10-07 04:40	1	36.902534	37.804768	37.48886
21-10-07 04:50	1	36.91687	37.795372	37.34671
21-10-07 05:00	1	37.256866	37.881466	37.255344
21-10-07 05:10	1	37.218727	37.9301	37.420006
21-10-07 05:20	1	37.48323	37.964794	37.68713
21-10-07 05:30	1	37.313805	38.127495	37.415413
21-10-07 05:40	1	37.335457	38.23092	37.31426
21-10-07 05:50	1	37.418716	38.16496	36.995518
21-10-07 06:00	1	37.352028	38.107746	36.991245
21-10-07 06:10	1	37.495358	38.19724	37.068214
21-10-07 06:20	1	37.392082	38.091267	37.028515
21-10-07 06:30	1	37.246426	38.052254	37.021484
21-10-07 06:40	1	37.183613	38.02036	36.39669
21-10-07 06:50	1	37.210583	37.634792	36.400772
21-10-07 07:00	2	36.92553	37.5515	36.573387
21-10-07 07:10	2	37.194874	37.452053	36.496548
21-10-07 07:20	2	36.532707	37.358658	36.348145
21-10-07 07:30	2	36.99754	37.228043	36.751312
21-10-07 07:40	2	36.684013	37.253235	36.77645
21-10-07 07:50	2	36.287018	37.384033	36.617596
21-10-07 08:00	2	36.229584	37.41484	36.60005
21-10-07 08:10	2	35.535713	37.468674	36.781
21-10-07 08:20	2	35.583122	37.572105	36.760246
21-10-07 08:30	2	35.22707	37.76607	36.523216
21-10-07 08:40	2	35.869766	37.900543	36.565178
21-10-07 08:50	2	36.453526	37.90009	36.83244
21-10-07 09:00	2	not_recorded	not_recorded	not_recorded
21-10-07 09:10	2	not_recorded	not_recorded	not_recorded
21-10-07 09:20	2	not_recorded	not_recorded	not_recorded
21-10-07 09:30	2	not_recorded	not_recorded	not_recorded
21-10-07 09:40	2	not_recorded	not_recorded	not_recorded
21-10-07 09:50	2	not_recorded	not_recorded	not_recorded
21-10-07 10:00	2	not_recorded	not_recorded	not_recorded
21-10-07 10:10	2	not_recorded	not_recorded	not_recorded
21-10-07 10:20	2	not_recorded	not_recorded	not_recorded
21-10-07 10:30	2	not_recorded	not_recorded	not_recorded
21-10-07 10:40	2	not_recorded	not_recorded	not_recorded
21-10-07 10:50	2	not_recorded	not_recorded	not_recorded
21-10-07 11:00	2	not_recorded	not_recorded	not_recorded
21-10-07 11:10	2	not_recorded	not_recorded	not_recorded
21-10-07 11:20	2	not_recorded	not_recorded	not_recorded
21-10-07 11:30	2	not_recorded	not_recorded	not_recorded
21-10-07 11:40	2	not_recorded	not_recorded	not_recorded
21-10-07 11:50	2	not_recorded	not_recorded	not_recorded
21-10-07 12:00	2	not_recorded	not_recorded	not_recorded
21-10-07 12:10	2	not_recorded	not_recorded	not_recorded
21-10-07 12:20	2	not_recorded	not_recorded	not_recorded
21-10-07 12:30	2	not_recorded	not_recorded	not_recorded
21-10-07 12:40	2	not_recorded	not_recorded	not_recorded
21-10-07 12:50	2	not_recorded	not_recorded	not_recorded
21-10-07 13:00	2	not_recorded	not_recorded	not_recorded
21-10-07 13:10	2	not_recorded	not_recorded	not_recorded
21-10-07 13:20	2	not_recorded	not_recorded	not_recorded
21-10-07 13:30	2	not_recorded	not_recorded	not_recorded
21-10-07 13:40	2	not_recorded	not_recorded	not_recorded
21-10-07 13:50	2	not_recorded	not_recorded	not_recorded
21-10-07 14:00	2	not_recorded	not_recorded	not_recorded
21-10-07 14:10	2	not_recorded	not_recorded	not_recorded
21-10-07 14:20	2	not_recorded	not_recorded	not_recorded
21-10-07 14:30	2	not_recorded	not_recorded	not_recorded
21-10-07 14:40	2	not_recorded	not_recorded	not_recorded
21-10-07 14:50	2	not_recorded	not_recorded	not_recorded
21-10-07 15:00	2	not_recorded	not_recorded	not_recorded
21-10-07 15:10	2	not_recorded	not_recorded	not_recorded
21-10-07 15:20	2	not_recorded	not_recorded	not_recorded
21-10-07 15:30	2	not_recorded	not_recorded	not_recorded
21-10-07 15:40	2	not_recorded	not_recorded	not_recorded
21-10-07 15:50	2	not_recorded	not_recorded	not_recorded
21-10-07 16:00	2	not_recorded	not_recorded	not_recorded
21-10-07 16:10	2	not_recorded	not_recorded	not_recorded
21-10-07 16:20	2	not_recorded	not_recorded	not_recorded
21-10-07 16:30	2	not_recorded	not_recorded	not_recorded
21-10-07 16:40	2	not_recorded	not_recorded	not_recorded
21-10-07 16:50	2	not_recorded	not_recorded	not_recorded
21-10-07 17:00	2	not_recorded	not_recorded	not_recorded
21-10-07 17:10	2	not_recorded	not_recorded	not_recorded
21-10-07 17:20	2	not_recorded	not_recorded	not_recorded
21-10-07 17:30	2	not_recorded	not_recorded	not_recorded
21-10-07 17:40	2	not_recorded	not_recorded	not_recorded
21-10-07 17:50	2	not_recorded	not_recorded	not_recorded
21-10-07 18:00	2	not_recorded	not_recorded	not_recorded
21-10-07 18:10	2	not_recorded	not_recorded	not_recorded
21-10-07 18:20	2	not_recorded	not_recorded	not_recorded
21-10-07 18:30	2	not_recorded	not_recorded	not_recorded
21-10-07 18:40	2	not_recorded	not_recorded	not_recorded
21-10-07 18:50	2	not_recorded	not_recorded	not_recorded
21-10-07 19:00	2	not_recorded	not_recorded	not_recorded
21-10-07 19:10	2	not_recorded	not_recorded	not_recorded
21-10-07 19:20	2	not_recorded	not_recorded	not_recorded
21-10-07 19:30	2	not_recorded	not_recorded	not_recorded
21-10-07 19:40	2	not_recorded	not_recorded	not_recorded
21-10-07 19:50	2	not_recorded	not_recorded	not_recorded
21-10-07 20:00	2	not_recorded	not_recorded	not_recorded
21-10-07 20:10	2	not_recorded	not_recorded	not_recorded
21-10-07 20:20	2	not_recorded	not_recorded	not_recorded
21-10-07 20:30	2	not_recorded	not_recorded	not_recorded
21-10-07 20:40	2	not_recorded	not_recorded	not_recorded
21-10-07 20:50	2	not_recorded	not_recorded	not_recorded
21-10-07 21:00	2	not_recorded	not_recorded	not_recorded
21-10-07 21:10	2	not_recorded	not_recorded	not_recorded
21-10-07 21:20	2	not_recorded	not_recorded	not_recorded
21-10-07 21:30	2	not_recorded	not_recorded	not_recorded
21-10-07 21:40	2	not_recorded	not_recorded	not_recorded
21-10-07 21:50	2	not_recorded	not_recorded	not_recorded
21-10-07 22:00	2	not_recorded	not_recorded	not_recorded
21-10-07 22:10	2	not_recorded	not_recorded	not_recorded
21-10-07 22:20	2	not_recorded	not_recorded	not_recorded
21-10-07 22:30	2	not_recorded	not_recorded	not_recorded
21-10-07 22:40	2	not_recorded	not_recorded	not_recorded
21-10-07 22:50	2	not_recorded	not_recorded	not_recorded
21-10-07 23:00	2	not_recorded	not_recorded	not_recorded
21-10-07 23:10	2	not_recorded	not_recorded	not_recorded
21-10-07 23:20	2	not_recorded	not_recorded	not_recorded
21-10-07 23:30	2	not_recorded	not_recorded	not_recorded
21-10-07 23:40	2	not_recorded	not_recorded	not_recorded
21-10-07 23:50	2	not_recorded	not_recorded	not_recorded
21-10-08 00:00	2	not_recorded	not_recorded	not_recorded
21-10-08 00:10	2	not_recorded	not_recorded	not_recorded
21-10-08 00:20	2	not_recorded	not_recorded	not_recorded
21-10-08 00:30	2	not_recorded	not_recorded	not_recorded
21-10-08 00:40	2	not_recorded	not_recorded	not_recorded
21-10-08 00:50	2	not_recorded	not_recorded	not_recorded
21-10-08 01:00	2	not_recorded	not_recorded	not_recorded
21-10-08 01:10	2	not_recorded	not_recorded	not_recorded
21-10-08 01:20	2	not_recorded	not_recorded	not_recorded
21-10-08 01:30	2	not_recorded	not_recorded	not_recorded
21-10-08 01:40	2	not_recorded	not_recorded	not_recorded
21-10-08 01:50	2	not_recorded	not_recorded	not_recorded
21-10-08 02:00	2	not_recorded	not_recorded	not_recorded
21-10-08 02:10	2	not_recorded	not_recorded	not_recorded
21-10-08 02:20	2	not_recorded	not_recorded	not_recorded
21-10-08 02:30	2	not_recorded	not_recorded	not_recorded
21-10-08 02:40	2	not_recorded	not_recorded	not_recorded
21-10-08 02:50	2	not_recorded	not_recorded	not_recorded
21-10-08 03:00	2	not_recorded	not_recorded	not_recorded
21-10-08 03:10	2	not_recorded	not_recorded	not_recorded
21-10-08 03:20	2	not_recorded	not_recorded	not_recorded
21-10-08 03:30	2	not_recorded	not_recorded	not_recorded
21-10-08 03:40	2	not_recorded	not_recorded	not_recorded
21-10-08 03:50	2	not_recorded	not_recorded	not_recorded
21-10-08 04:00	2	not_recorded	not_recorded	not_recorded
21-10-08 04:10	2	not_recorded	not_recorded	not_recorded
21-10-08 04:20	2	not_recorded	not_recorded	not_recorded
21-10-08 04:30	2	not_recorded	not_recorded	not_recorded
21-10-08 04:40	2	not_recorded	not_recorded	not_recorded
21-10-08 04:50	2	not_recorded	not_recorded	not_recorded
21-10-08 05:00	2	not_recorded	not_recorded	not_recorded
21-10-08 05:10	2	not_recorded	not_recorded	not_recorded
21-10-08 05:20	2	not_recorded	not_recorded	not_recorded
21-10-08 05:30	2	not_recorded	not_recorded	not_recorded
21-10-08 05:40	2	not_recorded	not_recorded	not_recorded
21-10-08 05:50	2	not_recorded	not_recorded	not_recorded
21-10-08 06:00	2	not_recorded	not_recorded	not_recorded
21-10-08 06:10	2	not_recorded	not_recorded	not_recorded
21-10-08 06:20	2	not_recorded	not_recorded	not_recorded
21-10-08 06:30	2	not_recorded	not_recorded	not_recorded
21-10-08 06:40	2	not_recorded	not_recorded	not_recorded
21-10-08 06:50	2	not_recorded	not_recorded	not_recorded
