# Supplementary material for: Rodent home cage monitoring for preclinical safety pharmacology assessment: results of a multi-company validation evaluating nonclinical and clinical data from three compounds
Source: Front Toxicol. 2025 Nov 5;7:1655330. doi: 10.3389/ftox.2025.1655330 (PMC12626872; doi:10.3389/ftox.2025.1655330)
Supplement: Supplementary file 1 [file DataSheet1.zip › AZ/AZ_Temperature_VEH_Cage-2.csv]

timestamp	day_index	985141003627875	985141003627876	985141003627877
21-10-11 07:00	-4	not_recorded	not_recorded	not_recorded
21-10-11 07:10	-4	not_recorded	not_recorded	not_recorded
21-10-11 07:20	-4	not_recorded	not_recorded	not_recorded
21-10-11 07:30	-4	not_recorded	not_recorded	not_recorded
21-10-11 07:40	-4	not_recorded	not_recorded	not_recorded
21-10-11 07:50	-4	not_recorded	not_recorded	not_recorded
21-10-11 08:00	-4	not_recorded	not_recorded	not_recorded
21-10-11 08:10	-4	not_recorded	not_recorded	not_recorded
21-10-11 08:20	-4	not_recorded	not_recorded	not_recorded
21-10-11 08:30	-4	not_recorded	not_recorded	not_recorded
21-10-11 08:40	-4	not_recorded	not_recorded	not_recorded
21-10-11 08:50	-4	not_recorded	not_recorded	not_recorded
21-10-11 09:00	-4	not_recorded	not_recorded	not_recorded
21-10-11 09:10	-4	not_recorded	not_recorded	not_recorded
21-10-11 09:20	-4	not_recorded	not_recorded	not_recorded
21-10-11 09:30	-4	not_recorded	not_recorded	not_recorded
21-10-11 09:40	-4	not_recorded	not_recorded	not_recorded
21-10-11 09:50	-4	not_recorded	not_recorded	not_recorded
21-10-11 10:00	-4	not_recorded	not_recorded	not_recorded
21-10-11 10:10	-4	not_recorded	not_recorded	not_recorded
21-10-11 10:20	-4	not_recorded	not_recorded	not_recorded
21-10-11 10:30	-4	37.257713	37.686737	38.09999
21-10-11 10:40	-4	37.29751	37.74271	38.073917
21-10-11 10:50	-4	37.232506	37.611275	38.00506
21-10-11 11:00	-4	37.283802	37.47443	37.550865
21-10-11 11:10	-4	37.115734	37.42377	37.639652
21-10-11 11:20	-4	37.066875	37.415	37.69364
21-10-11 11:30	-4	37.12557	37.49056	37.38172
21-10-11 11:40	-4	37.02414	37.263542	37.132057
21-10-11 11:50	-4	36.88051	37.26469	36.88294
21-10-11 12:00	-4	36.807076	37.422466	36.69685
21-10-11 12:10	-4	36.55248	37.16721	37.027428
21-10-11 12:20	-4	36.535378	37.106865	36.613113
21-10-11 12:30	-4	36.305542	37.26899	36.80553
21-10-11 12:40	-4	36.523853	37.104897	36.48031
21-10-11 12:50	-4	36.66555	37.18508	36.52575
21-10-11 13:00	-4	36.890175	37.043076	36.368866
21-10-11 13:10	-4	36.666985	37.162876	36.508266
21-10-11 13:20	-4	36.648735	36.897964	36.44521
21-10-11 13:30	-4	36.705555	36.286053	36.601105
21-10-11 13:40	-4	36.69231	36.39719	36.85442
21-10-11 13:50	-4	36.76513	36.520866	36.634563
21-10-11 14:00	-4	36.5036	36.601616	36.96113
21-10-11 14:10	-4	36.621895	36.692993	37.00018
21-10-11 14:20	-4	36.649323	36.902077	36.991344
21-10-11 14:30	-4	36.381924	37.001514	36.711006
21-10-11 14:40	-4	36.390644	36.673332	36.772804
21-10-11 14:50	-4	36.19621	37.04062	36.69031
21-10-11 15:00	-4	36.2267	37.29999	36.664852
21-10-11 15:10	-4	36.3739	37.246666	36.343403
21-10-11 15:20	-4	36.148598	36.62429	36.386875
21-10-11 15:30	-4	36.42078	36.860806	36.29714
21-10-11 15:40	-4	36.393852	36.48324	36.322548
21-10-11 15:50	-4	36.03618	36.541027	36.168755
21-10-11 16:00	-4	36.21567	36.665855	35.675034
21-10-11 16:10	-4	36.50459	36.54505	36.02647
21-10-11 16:20	-4	36.428837	36.49694	36.391476
21-10-11 16:30	-4	36.09075	36.586075	36.69148
21-10-11 16:40	-4	36.48336	36.60314	36.799206
21-10-11 16:50	-4	36.591026	36.82012	36.628807
21-10-11 17:00	-4	36.682068	36.553364	36.621872
21-10-11 17:10	-4	36.68473	36.53373	36.41216
21-10-11 17:20	-4	36.878933	36.61117	36.66119
21-10-11 17:30	-4	37.09199	36.862854	36.59148
21-10-11 17:40	-4	36.80998	36.33129	36.684017
21-10-11 17:50	-4	36.226784	36.353134	37.02049
21-10-11 18:00	-4	35.740795	36.668346	36.600224
21-10-11 18:10	-4	35.75692	36.774734	36.537266
21-10-11 18:20	-4	35.960083	36.470123	36.493996
21-10-11 18:30	-4	36.4823	36.750324	36.466564
21-10-11 18:40	-4	36.813194	37.059685	36.72384
21-10-11 18:50	-4	36.824894	36.89159	36.411903
21-10-11 19:00	-4	36.512913	36.39505	36.403038
21-10-11 19:10	-4	36.79964	35.965317	37.122326
21-10-11 19:20	-4	36.345802	35.989307	36.566563
21-10-11 19:30	-4	36.754585	36.62859	36.57959
21-10-11 19:40	-4	36.978237	37.033203	36.425236
21-10-11 19:50	-4	37.066616	37.31448	36.514824
21-10-11 20:00	-4	37.178047	37.35844	36.517014
21-10-11 20:10	-4	36.942616	37.320744	37.011223
21-10-11 20:20	-4	36.916767	36.975918	37.172234
21-10-11 20:30	-4	36.98626	36.76937	37.074932
21-10-11 20:40	-4	37.20635	36.362194	37.104927
21-10-11 20:50	-4	36.437603	36.699696	37.179787
21-10-11 21:00	-4	36.621765	36.139965	37.02912
21-10-11 21:10	-4	37.041786	35.671608	36.789635
21-10-11 21:20	-4	37.10804	35.971184	36.670578
21-10-11 21:30	-4	36.55648	36.369534	37.01422
21-10-11 21:40	-4	36.600895	36.55961	37.03978
21-10-11 21:50	-4	36.955383	37.06149	36.781387
21-10-11 22:00	-4	37.06907	36.982727	36.854992
21-10-11 22:10	-4	37.115486	36.92758	37.123096
21-10-11 22:20	-4	36.876213	37.113968	36.93573
21-10-11 22:30	-4	37.184357	37.12658	36.96566
21-10-11 22:40	-4	36.809933	37.11098	36.856182
21-10-11 22:50	-4	37.116814	36.977974	35.86103
21-10-11 23:00	-4	37.3608	36.965904	36.361927
21-10-11 23:10	-4	37.45067	37.206776	36.35213
21-10-11 23:20	-4	37.45442	36.90756	36.80455
21-10-11 23:30	-4	37.43417	37.2994	37.042442
21-10-11 23:40	-4	37.634743	37.325233	36.35672
21-10-11 23:50	-4	37.496376	37.190983	36.80134
21-10-12 00:00	-4	37.035286	37.252327	36.815105
21-10-12 00:10	-4	36.900978	37.20774	36.951553
21-10-12 00:20	-4	36.69831	37.014595	36.49751
21-10-12 00:30	-4	36.978367	37.109222	36.379036
21-10-12 00:40	-4	36.70949	37.160725	36.598602
21-10-12 00:50	-4	35.755657	37.325417	36.922443
21-10-12 01:00	-4	35.99006	37.27829	37.222214
21-10-12 01:10	-4	36.425713	36.983597	37.670387
21-10-12 01:20	-4	36.75397	36.901573	36.898212
21-10-12 01:30	-4	36.996433	36.982067	37.01751
21-10-12 01:40	-4	36.832184	37.158096	37.037308
21-10-12 01:50	-4	36.749084	37.48466	37.354168
21-10-12 02:00	-4	36.58659	37.61025	37.970924
21-10-12 02:10	-4	36.910023	37.574493	38.039726
21-10-12 02:20	-4	37.462288	37.677986	38.14903
21-10-12 02:30	-4	37.669563	37.324028	37.954212
21-10-12 02:40	-4	37.734108	36.883263	37.929695
21-10-12 02:50	-4	37.792328	37.588696	37.6258
21-10-12 03:00	-4	37.478092	37.610588	37.982864
21-10-12 03:10	-4	37.66886	37.58854	37.923023
21-10-12 03:20	-4	37.663425	37.449245	37.383152
21-10-12 03:30	-4	37.554375	37.41294	37.134426
21-10-12 03:40	-4	37.50031	37.384995	36.62334
21-10-12 03:50	-4	37.082733	37.778915	36.674797
21-10-12 04:00	-4	37.06659	37.85929	36.61063
21-10-12 04:10	-4	37.033882	37.36761	36.947655
21-10-12 04:20	-4	36.9182	37.25466	37.117893
21-10-12 04:30	-4	37.062717	36.94654	37.312336
21-10-12 04:40	-4	37.256752	37.13796	37.698914
21-10-12 04:50	-4	37.48219	37.571182	37.82656
21-10-12 05:00	-4	37.23942	37.590797	37.410194
21-10-12 05:10	-4	36.94933	37.36261	37.40693
21-10-12 05:20	-4	36.75537	37.429413	37.536934
21-10-12 05:30	-4	36.80535	37.59875	37.66757
21-10-12 05:40	-4	36.694527	37.284904	38.166206
21-10-12 05:50	-4	36.481018	37.55103	38.191994
21-10-12 06:00	-4	36.293438	37.672924	38.06553
21-10-12 06:10	-4	36.61085	37.61265	38.10423
21-10-12 06:20	-4	36.534687	37.48398	38.23113
21-10-12 06:30	-4	36.71682	37.52252	37.935604
21-10-12 06:40	-4	36.273487	37.37228	37.63243
21-10-12 06:50	-4	36.171623	37.07121	37.36648
21-10-12 07:00	-3	36.149734	37.19895	37.067947
21-10-12 07:10	-3	36.290268	37.040077	36.927944
21-10-12 07:20	-3	37.004597	36.441055	36.60853
21-10-12 07:30	-3	36.971394	36.52648	36.925297
21-10-12 07:40	-3	37.064423	36.51754	36.863853
21-10-12 07:50	-3	37.12603	37.02613	37.04904
21-10-12 08:00	-3	36.417732	36.9726	36.9738
21-10-12 08:10	-3	36.723274	36.837135	36.45024
21-10-12 08:20	-3	36.54059	36.59294	36.163704
21-10-12 08:30	-3	36.224033	36.470963	36.55442
21-10-12 08:40	-3	36.10412	36.389076	36.177776
21-10-12 08:50	-3	36.552334	36.15708	36.19129
21-10-12 09:00	-3	36.785324	36.535538	36.246796
21-10-12 09:10	-3	36.469986	36.782764	36.369286
21-10-12 09:20	-3	36.298557	36.03756	36.799038
21-10-12 09:30	-3	36.26558	36.17305	36.723385
21-10-12 09:40	-3	36.39618	36.2824	36.534103
21-10-12 09:50	-3	36.426983	36.262104	36.499443
21-10-12 10:00	-3	36.57519	36.48208	36.64666
21-10-12 10:10	-3	36.705776	36.712627	36.49534
21-10-12 10:20	-3	36.48619	36.646816	36.03299
21-10-12 10:30	-3	35.69353	36.65174	36.5134
21-10-12 10:40	-3	36.00733	37.18386	36.81631
21-10-12 10:50	-3	36.344376	37.18253	37.299923
21-10-12 11:00	-3	36.25817	37.138653	37.438873
21-10-12 11:10	-3	36.06408	37.19083	37.223156
21-10-12 11:20	-3	36.586273	37.108963	37.224113
21-10-12 11:30	-3	36.48488	36.87699	37.154087
21-10-12 11:40	-3	36.647617	36.85475	36.726635
21-10-12 11:50	-3	37.02401	37.243126	36.682503
21-10-12 12:00	-3	37.19233	36.914116	36.767323
21-10-12 12:10	-3	36.973408	36.835983	36.641003
21-10-12 12:20	-3	36.522873	36.87324	36.178482
21-10-12 12:30	-3	36.50018	36.94264	36.12681
21-10-12 12:40	-3	36.40614	36.682613	36.40667
21-10-12 12:50	-3	36.366936	36.9202	36.40441
21-10-12 13:00	-3	36.26823	36.587524	36.48601
21-10-12 13:10	-3	36.523838	36.46402	36.378407
21-10-12 13:20	-3	36.34804	36.353718	36.393456
21-10-12 13:30	-3	36.040306	36.83108	36.50994
21-10-12 13:40	-3	36.32396	37.070137	36.39793
21-10-12 13:50	-3	35.96948	36.76364	36.47218
21-10-12 14:00	-3	35.625725	36.53149	36.439274
21-10-12 14:10	-3	36.08523	36.73514	36.140667
21-10-12 14:20	-3	36.221214	36.76698	36.392467
21-10-12 14:30	-3	36.259083	36.29582	36.537163
21-10-12 14:40	-3	36.954926	36.24854	36.568512
21-10-12 14:50	-3	35.680504	36.489693	36.57884
21-10-12 15:00	-3	35.27003	36.615772	37.04681
21-10-12 15:10	-3	35.634842	36.441956	37.092976
21-10-12 15:20	-3	36.44802	36.639717	37.12431
21-10-12 15:30	-3	36.775063	37.21494	36.919075
21-10-12 15:40	-3	36.623253	37.38639	36.64081
21-10-12 15:50	-3	36.774525	37.155674	36.95038
21-10-12 16:00	-3	36.576057	37.04199	37.00881
21-10-12 16:10	-3	36.62014	37.193	37.116165
21-10-12 16:20	-3	36.399193	36.96577	36.673466
21-10-12 16:30	-3	36.398594	36.48676	36.842415
21-10-12 16:40	-3	36.338158	36.86007	36.69373
21-10-12 16:50	-3	36.26114	37.05742	36.599518
21-10-12 17:00	-3	36.555107	36.91025	36.278454
21-10-12 17:10	-3	36.26043	36.919933	36.302902
21-10-12 17:20	-3	35.897156	36.77215	36.561157
21-10-12 17:30	-3	35.998886	36.789234	36.73867
21-10-12 17:40	-3	35.357193	36.97931	36.657364
21-10-12 17:50	-3	36.428032	37.058662	36.711174
21-10-12 18:00	-3	36.651165	37.140434	36.705223
21-10-12 18:10	-3	36.69762	37.041584	36.543644
21-10-12 18:20	-3	36.772026	36.931007	37.070618
21-10-12 18:30	-3	36.582794	37.04131	37.3618
21-10-12 18:40	-3	36.07757	37.14596	37.259167
21-10-12 18:50	-3	36.378845	37.14633	36.8296
21-10-12 19:00	-3	36.60026	37.0093	36.83324
21-10-12 19:10	-3	36.43109	36.937706	36.96794
21-10-12 19:20	-3	36.216076	36.53606	36.892303
21-10-12 19:30	-3	36.286667	36.195168	36.997063
21-10-12 19:40	-3	36.617153	36.8781	36.885227
21-10-12 19:50	-3	37.144814	37.37092	36.487442
21-10-12 20:00	-3	36.914814	37.38682	36.957676
21-10-12 20:10	-3	36.809784	36.86149	36.883038
21-10-12 20:20	-3	36.33027	37.004692	36.50927
21-10-12 20:30	-3	36.26689	37.060623	36.80932
21-10-12 20:40	-3	36.661957	37.11037	36.682228
21-10-12 20:50	-3	36.516518	37.11395	36.991528
21-10-12 21:00	-3	36.708702	36.962223	37.268135
21-10-12 21:10	-3	36.951683	37.00595	36.875694
21-10-12 21:20	-3	37.37405	37.319893	36.695007
21-10-12 21:30	-3	36.955162	37.050285	36.80546
21-10-12 21:40	-3	36.78422	36.487415	36.687084
21-10-12 21:50	-3	36.470886	36.643486	36.716587
21-10-12 22:00	-3	36.674175	36.90615	37.267654
21-10-12 22:10	-3	36.84545	37.01355	37.326187
21-10-12 22:20	-3	36.747284	37.232944	36.990837
21-10-12 22:30	-3	36.873924	37.296677	36.730515
21-10-12 22:40	-3	37.160664	37.289448	36.43981
21-10-12 22:50	-3	37.254524	36.9452	36.643833
21-10-12 23:00	-3	37.267982	36.68641	36.699303
21-10-12 23:10	-3	37.415443	36.99264	37.00213
21-10-12 23:20	-3	37.34544	37.041664	37.07354
21-10-12 23:30	-3	37.405804	37.24913	37.016056
21-10-12 23:40	-3	37.488132	37.07775	37.008305
21-10-12 23:50	-3	37.462875	37.134468	36.970634
21-10-13 00:00	-3	37.418472	36.681313	37.442047
21-10-13 00:10	-3	37.779472	36.62537	37.20062
21-10-13 00:20	-3	37.745174	37.184963	36.592693
21-10-13 00:30	-3	36.969357	37.257835	36.856937
21-10-13 00:40	-3	36.650036	37.414383	37.187325
21-10-13 00:50	-3	36.59142	37.467197	37.447838
21-10-13 01:00	-3	36.72894	37.427334	37.967743
21-10-13 01:10	-3	36.83627	37.439896	37.927063
21-10-13 01:20	-3	36.948723	37.18144	37.93188
21-10-13 01:30	-3	36.84954	37.14016	38.05572
21-10-13 01:40	-3	37.20862	37.15092	38.285553
21-10-13 01:50	-3	37.810818	37.73886	38.27027
21-10-13 02:00	-3	37.8872	37.627518	38.186115
21-10-13 02:10	-3	37.947674	37.411995	37.732124
21-10-13 02:20	-3	37.933483	37.588505	37.53336
21-10-13 02:30	-3	37.79235	37.612022	37.103275
21-10-13 02:40	-3	37.84845	37.4634	37.12269
21-10-13 02:50	-3	37.720737	37.26979	37.25126
21-10-13 03:00	-3	38.01972	37.494644	37.425713
21-10-13 03:10	-3	38.087753	37.487648	36.904316
21-10-13 03:20	-3	38.01064	37.605247	36.707924
21-10-13 03:30	-3	37.86434	37.617535	36.68226
21-10-13 03:40	-3	37.354954	37.591194	36.811954
21-10-13 03:50	-3	37.123726	37.289867	37.2306
21-10-13 04:00	-3	37.16709	37.082096	37.303486
21-10-13 04:10	-3	36.723915	37.423534	37.886852
21-10-13 04:20	-3	36.18169	37.63983	38.102173
21-10-13 04:30	-3	36.132046	37.549633	37.788654
21-10-13 04:40	-3	36.551064	37.572647	37.75525
21-10-13 04:50	-3	36.57879	37.010166	38.095715
21-10-13 05:00	-3	36.886505	36.882847	37.778564
21-10-13 05:10	-3	36.366394	37.25434	37.60446
21-10-13 05:20	-3	36.2824	37.531754	37.763535
21-10-13 05:30	-3	36.530506	37.63524	38.025806
21-10-13 05:40	-3	36.585033	37.634277	37.815804
21-10-13 05:50	-3	36.94144	37.48085	37.93823
21-10-13 06:00	-3	37.490562	37.438805	37.503086
21-10-13 06:10	-3	37.56075	37.453827	37.891666
21-10-13 06:20	-3	37.555405	37.44444	38.033188
21-10-13 06:30	-3	37.32142	37.474236	37.85262
21-10-13 06:40	-3	37.04804	37.84486	37.859726
21-10-13 06:50	-3	37.25575	37.598885	37.999565
21-10-13 07:00	-2	37.26359	37.29548	37.52373
21-10-13 07:10	-2	36.72242	37.060474	37.36261
21-10-13 07:20	-2	36.607445	37.206997	37.144653
21-10-13 07:30	-2	36.024944	37.048775	36.91285
21-10-13 07:40	-2	35.893105	36.62673	36.87321
21-10-13 07:50	-2	36.375008	36.47999	36.620815
21-10-13 08:00	-2	36.63079	36.61286	36.5
21-10-13 08:10	-2	36.505066	36.77305	36.5851
21-10-13 08:20	-2	36.330173	36.863667	36.689255
21-10-13 08:30	-2	36.301598	36.704018	36.363033
21-10-13 08:40	-2	36.268024	36.924164	36.20209
21-10-13 08:50	-2	36.039593	36.608803	36.27427
21-10-13 09:00	-2	36.266426	36.40861	36.364582
21-10-13 09:10	-2	36.485344	36.540115	36.440304
21-10-13 09:20	-2	36.32023	36.76018	36.51559
21-10-13 09:30	-2	35.677334	37.025154	36.42541
21-10-13 09:40	-2	35.62116	36.540783	36.594715
21-10-13 09:50	-2	35.96864	36.601524	36.083813
21-10-13 10:00	-2	36.181736	36.56452	36.286644
21-10-13 10:10	-2	36.370827	36.33681	36.13263
21-10-13 10:20	-2	36.50909	36.184124	35.84281
21-10-13 10:30	-2	36.343544	36.206196	35.65021
21-10-13 10:40	-2	35.861053	36.21771	35.980038
21-10-13 10:50	-2	35.79963	36.32321	36.481716
21-10-13 11:00	-2	35.83809	36.433155	35.967724
21-10-13 11:10	-2	35.81553	36.901493	36.176598
21-10-13 11:20	-2	35.94694	37.097816	36.0842
21-10-13 11:30	-2	35.763084	37.170624	36.12408
21-10-13 11:40	-2	36.113228	37.23847	36.64916
21-10-13 11:50	-2	36.21469	37.37542	37.185543
21-10-13 12:00	-2	36.579453	37.184853	37.30567
21-10-13 12:10	-2	36.85926	37.017784	37.214863
21-10-13 12:20	-2	36.752693	37.021915	37.03497
21-10-13 12:30	-2	36.480293	37.1793	36.281025
21-10-13 12:40	-2	36.50896	37.132713	36.185055
21-10-13 12:50	-2	36.659187	37.241493	36.461243
21-10-13 13:00	-2	36.568962	37.05654	36.359993
21-10-13 13:10	-2	36.700848	36.804626	36.383186
21-10-13 13:20	-2	36.628044	36.92866	36.34133
21-10-13 13:30	-2	36.5695	36.84605	36.418186
21-10-13 13:40	-2	36.241493	36.619823	36.59664
21-10-13 13:50	-2	36.273113	36.839672	36.734055
21-10-13 14:00	-2	36.186054	36.672752	36.208622
21-10-13 14:10	-2	36.079338	36.36843	36.505016
21-10-13 14:20	-2	36.223904	36.259796	36.60767
21-10-13 14:30	-2	36.527153	36.52377	35.948235
21-10-13 14:40	-2	36.81949	37.171364	35.867523
21-10-13 14:50	-2	37.071587	36.869827	36.42242
21-10-13 15:00	-2	36.4926	36.726444	36.81822
21-10-13 15:10	-2	35.730618	36.64536	36.751286
21-10-13 15:20	-2	35.24669	36.671272	36.8878
21-10-13 15:30	-2	34.894337	36.64496	36.409008
21-10-13 15:40	-2	35.60399	36.444958	36.45548
21-10-13 15:50	-2	35.867184	36.5062	36.64795
21-10-13 16:00	-2	36.323967	36.4584	36.896584
21-10-13 16:10	-2	36.602337	36.47753	35.80368
21-10-13 16:20	-2	36.090843	36.307144	36.00027
21-10-13 16:30	-2	36.513134	36.259136	36.28433
21-10-13 16:40	-2	36.659397	36.616863	36.584663
21-10-13 16:50	-2	36.337147	36.07508	36.660652
21-10-13 17:00	-2	36.43798	36.501083	36.685043
21-10-13 17:10	-2	36.775524	37.35921	36.838947
21-10-13 17:20	-2	36.289803	37.183266	36.853058
21-10-13 17:30	-2	36.34577	36.55795	36.71592
21-10-13 17:40	-2	36.44378	36.169624	36.533966
21-10-13 17:50	-2	35.909462	36.58504	36.567207
21-10-13 18:00	-2	36.21232	36.989956	37.04254
21-10-13 18:10	-2	36.137367	37.102158	36.796406
21-10-13 18:20	-2	36.382027	36.867973	36.5129
21-10-13 18:30	-2	36.446815	36.50928	36.491776
21-10-13 18:40	-2	36.247902	36.555878	35.4858
21-10-13 18:50	-2	36.145103	36.533474	36.25085
21-10-13 19:00	-2	36.185448	36.232426	36.307125
21-10-13 19:10	-2	36.299305	36.112534	36.776764
21-10-13 19:20	-2	36.2572	35.91487	37.006145
21-10-13 19:30	-2	36.287846	36.62273	36.713737
21-10-13 19:40	-2	36.72573	37.004314	36.80662
21-10-13 19:50	-2	37.089607	37.416786	36.480644
21-10-13 20:00	-2	37.052116	37.376343	36.967968
21-10-13 20:10	-2	36.818527	37.176075	36.706192
21-10-13 20:20	-2	36.22349	37.081688	36.894737
21-10-13 20:30	-2	36.26553	37.026417	37.073982
21-10-13 20:40	-2	36.6415	36.93134	37.061188
21-10-13 20:50	-2	36.779686	37.088497	37.12364
21-10-13 21:00	-2	36.819122	37.163845	36.784565
21-10-13 21:10	-2	37.122902	36.903797	36.411076
21-10-13 21:20	-2	37.017715	36.897243	36.73043
21-10-13 21:30	-2	37.051918	36.85002	37.05075
21-10-13 21:40	-2	37.425613	36.52786	36.864765
21-10-13 21:50	-2	36.94444	36.404728	36.949814
21-10-13 22:00	-2	36.867584	36.40785	36.95807
21-10-13 22:10	-2	36.895336	36.55927	36.89398
21-10-13 22:20	-2	36.990894	36.560673	36.796112
21-10-13 22:30	-2	37.327583	36.630493	36.892204
21-10-13 22:40	-2	37.432655	36.79767	37.052193
21-10-13 22:50	-2	37.26545	37.070763	37.210102
21-10-13 23:00	-2	37.490974	37.25862	37.246944
21-10-13 23:10	-2	37.356407	37.145702	37.20061
21-10-13 23:20	-2	37.374794	37.218422	37.281147
21-10-13 23:30	-2	37.827248	37.516857	37.62248
21-10-13 23:40	-2	37.837894	37.548786	37.46132
21-10-13 23:50	-2	37.80475	37.524616	37.394524
21-10-14 00:00	-2	37.47447	37.165092	37.08733
21-10-14 00:10	-2	37.074505	37.331276	37.21259
21-10-14 00:20	-2	37.13412	37.088234	37.572582
21-10-14 00:30	-2	36.920216	37.413788	37.774635
21-10-14 00:40	-2	36.423542	37.55761	37.285866
21-10-14 00:50	-2	36.55377	37.3715	37.734314
21-10-14 01:00	-2	36.522556	37.317623	37.493782
21-10-14 01:10	-2	36.772274	37.34202	37.43735
21-10-14 01:20	-2	36.50496	37.190083	37.933605
21-10-14 01:30	-2	36.419476	37.491066	37.97753
21-10-14 01:40	-2	36.65393	37.73848	38.00648
21-10-14 01:50	-2	37.373764	37.560658	37.99907
21-10-14 02:00	-2	37.54634	37.57514	37.75012
21-10-14 02:10	-2	37.743988	37.483616	37.91954
21-10-14 02:20	-2	37.73591	37.67171	37.967552
21-10-14 02:30	-2	37.79438	37.706738	37.631966
21-10-14 02:40	-2	37.74134	37.596916	37.351917
21-10-14 02:50	-2	37.708218	37.658928	37.51104
21-10-14 03:00	-2	37.563377	37.831337	37.24855
21-10-14 03:10	-2	37.920547	37.90026	37.36962
21-10-14 03:20	-2	37.72683	37.62022	37.266266
21-10-14 03:30	-2	37.708656	37.743835	36.86658
21-10-14 03:40	-2	37.606308	37.63891	36.677902
21-10-14 03:50	-2	37.48148	37.760612	36.677284
21-10-14 04:00	-2	37.492897	37.942284	36.994278
21-10-14 04:10	-2	37.239788	37.4625	37.003918
21-10-14 04:20	-2	37.155937	37.358498	37.030994
21-10-14 04:30	-2	36.807926	37.205532	37.04053
21-10-14 04:40	-2	36.536015	37.220253	37.5354
21-10-14 04:50	-2	36.36487	37.208607	37.480583
21-10-14 05:00	-2	36.33022	37.246555	37.164135
21-10-14 05:10	-2	36.429787	37.371117	37.214806
21-10-14 05:20	-2	36.490105	37.38482	37.366554
21-10-14 05:30	-2	36.326565	37.481544	37.516792
21-10-14 05:40	-2	36.275093	37.564842	37.89837
21-10-14 05:50	-2	36.524002	37.46435	37.890297
21-10-14 06:00	-2	37.037422	37.607956	37.73245
21-10-14 06:10	-2	37.16855	37.905556	38.000248
21-10-14 06:20	-2	37.111034	37.761612	37.851475
21-10-14 06:30	-2	37.114666	37.547947	37.55575
21-10-14 06:40	-2	37.41001	37.584663	37.99112
21-10-14 06:50	-2	37.321785	37.43565	37.733845
21-10-14 07:00	-1	36.624523	37.25779	37.277264
21-10-14 07:10	-1	36.37913	36.53678	37.18415
21-10-14 07:20	-1	36.74379	36.350063	36.972984
21-10-14 07:30	-1	36.482586	36.48919	36.737885
21-10-14 07:40	-1	36.46135	36.5	36.91018
21-10-14 07:50	-1	36.45576	36.179745	36.591717
21-10-14 08:00	-1	36.565136	36.133278	36.48854
21-10-14 08:10	-1	36.68647	36.612743	36.513763
21-10-14 08:20	-1	36.157585	37.044155	36.20762
21-10-14 08:30	-1	36.20208	36.97747	36.29999
21-10-14 08:40	-1	36.39992	36.502037	36.423332
21-10-14 08:50	-1	36.503094	36.539345	36.57182
21-10-14 09:00	-1	36.081448	37.07895	36.32482
21-10-14 09:10	-1	36.088726	36.999695	36.105583
21-10-14 09:20	-1	36.28684	36.989685	36.18531
21-10-14 09:30	-1	36.368603	37.0898	36.144524
21-10-14 09:40	-1	36.47456	37.03479	36.36889
21-10-14 09:50	-1	36.23194	37.209602	36.623596
21-10-14 10:00	-1	36.010445	37.118202	36.709183
21-10-14 10:10	-1	35.84032	36.425552	36.842857
21-10-14 10:20	-1	35.99964	36.199833	36.68438
21-10-14 10:30	-1	35.841057	36.364326	36.837776
21-10-14 10:40	-1	36.040073	36.37987	36.78855
21-10-14 10:50	-1	35.959282	36.668007	36.675365
21-10-14 11:00	-1	36.074028	37.152714	37.626957
21-10-14 11:10	-1	36.350384	37.25902	36.24132
21-10-14 11:20	-1	36.678802	37.30726	36.583893
21-10-14 11:30	-1	36.479485	37.593548	36.502094
21-10-14 11:40	-1	35.955467	37.251465	36.618595
21-10-14 11:50	-1	36.112183	37.303764	36.468754
21-10-14 12:00	-1	35.678368	37.274025	36.488583
21-10-14 12:10	-1	35.918724	37.11001	36.493935
21-10-14 12:20	-1	35.736824	36.904797	37.05219
21-10-14 12:30	-1	35.979256	37.116722	36.723293
21-10-14 12:40	-1	36.14581	37.27692	36.74656
21-10-14 12:50	-1	35.506397	36.961567	36.805206
21-10-14 13:00	-1	35.597973	36.540768	37.004555
21-10-14 13:10	-1	35.68827	36.271095	36.999462
21-10-14 13:20	-1	35.605873	36.44426	37.0
21-10-14 13:30	-1	35.531837	36.95379	36.83333
21-10-14 13:40	-1	35.681168	36.99941	36.02105
21-10-14 13:50	-1	35.766933	36.984924	36.15087
21-10-14 14:00	-1	36.085686	37.10792	36.431652
21-10-14 14:10	-1	36.12626	36.839233	36.39449
21-10-14 14:20	-1	36.175076	37.13584	36.458775
21-10-14 14:30	-1	36.171944	37.039204	37.00077
21-10-14 14:40	-1	36.583366	36.45699	37.11958
21-10-14 14:50	-1	36.208282	36.89423	37.180283
21-10-14 15:00	-1	36.256233	36.888577	36.949684
21-10-14 15:10	-1	36.227077	36.77009	36.791267
21-10-14 15:20	-1	36.14968	36.660942	36.702354
21-10-14 15:30	-1	36.54119	36.63537	36.45703
21-10-14 15:40	-1	36.467304	36.853504	36.77439
21-10-14 15:50	-1	35.799664	37.09519	36.605457
21-10-14 16:00	-1	35.45365	36.827415	36.786045
21-10-14 16:10	-1	35.376507	37.11812	36.526203
21-10-14 16:20	-1	35.866806	37.179432	36.82979
21-10-14 16:30	-1	36.2192	37.182007	36.826214
21-10-14 16:40	-1	36.398605	37.234947	36.38305
21-10-14 16:50	-1	36.399864	36.584076	36.35672
21-10-14 17:00	-1	35.88381	36.432262	36.453514
21-10-14 17:10	-1	35.861343	36.335663	36.88018
21-10-14 17:20	-1	35.84826	36.35637	36.748146
21-10-14 17:30	-1	36.075863	36.4161	36.976833
21-10-14 17:40	-1	36.202015	36.149197	36.62805
21-10-14 17:50	-1	36.41573	36.109375	36.272484
21-10-14 18:00	-1	36.49696	36.58824	36.4623
21-10-14 18:10	-1	36.412773	36.69271	36.76358
21-10-14 18:20	-1	36.53763	36.881702	36.2912
21-10-14 18:30	-1	36.59454	37.003178	36.09881
21-10-14 18:40	-1	36.58716	36.93177	36.41658
21-10-14 18:50	-1	36.63599	36.825645	36.777367
21-10-14 19:00	-1	36.463543	36.881977	36.493073
21-10-14 19:10	-1	36.566093	37.04201	36.604324
21-10-14 19:20	-1	36.504494	37.00004	36.58649
21-10-14 19:30	-1	36.481495	36.478764	36.473267
21-10-14 19:40	-1	36.64312	37.002106	36.243916
21-10-14 19:50	-1	36.915398	37.29792	36.407524
21-10-14 20:00	-1	37.424168	37.31385	36.788784
21-10-14 20:10	-1	37.45581	37.219963	36.540096
21-10-14 20:20	-1	37.29107	36.32933	36.53275
21-10-14 20:30	-1	36.750816	36.635868	36.290276
21-10-14 20:40	-1	36.34555	36.742485	36.47812
21-10-14 20:50	-1	36.5616	36.5301	36.706913
21-10-14 21:00	-1	36.849922	36.650948	36.91134
21-10-14 21:10	-1	37.29987	36.639698	37.525352
21-10-14 21:20	-1	37.602173	36.615128	37.29409
21-10-14 21:30	-1	37.41208	36.397957	37.20045
21-10-14 21:40	-1	37.014412	36.948895	36.943428
21-10-14 21:50	-1	36.908504	37.121834	36.570827
21-10-14 22:00	-1	36.853123	37.020237	36.813976
21-10-14 22:10	-1	36.375416	37.219612	36.782005
21-10-14 22:20	-1	36.625328	37.182808	36.66485
21-10-14 22:30	-1	37.331665	36.871235	37.22802
21-10-14 22:40	-1	37.563515	36.634636	37.421455
21-10-14 22:50	-1	37.836914	36.656555	37.23294
21-10-14 23:00	-1	37.44204	36.805763	37.2845
21-10-14 23:10	-1	37.519814	37.072285	37.133293
21-10-14 23:20	-1	37.343018	37.315514	37.17538
21-10-14 23:30	-1	37.068348	37.26179	37.293217
21-10-14 23:40	-1	36.986298	37.458775	37.13229
21-10-14 23:50	-1	36.894524	37.34425	37.213245
21-10-15 00:00	-1	36.718403	37.296925	37.20664
21-10-15 00:10	-1	36.64367	37.03991	37.361782
21-10-15 00:20	-1	36.881622	37.107094	37.348778
21-10-15 00:30	-1	37.334774	37.03598	37.43864
21-10-15 00:40	-1	37.657166	37.37069	37.591034
21-10-15 00:50	-1	37.693687	37.43441	37.191917
21-10-15 01:00	-1	37.617203	37.303566	37.521595
21-10-15 01:10	-1	37.666523	37.347233	37.661804
21-10-15 01:20	-1	37.854145	37.48275	37.573624
21-10-15 01:30	-1	37.5655	37.340992	37.658043
21-10-15 01:40	-1	37.7145	37.222767	37.93974
21-10-15 01:50	-1	37.72485	37.46565	38.007347
21-10-15 02:00	-1	37.448177	37.774223	37.985416
21-10-15 02:10	-1	37.483692	37.682343	37.83147
21-10-15 02:20	-1	37.47872	37.594078	38.08317
21-10-15 02:30	-1	37.491444	37.26931	37.79428
21-10-15 02:40	-1	37.015327	37.385128	37.585373
21-10-15 02:50	-1	36.39037	37.10982	37.870457
21-10-15 03:00	-1	36.384346	37.22149	37.564014
21-10-15 03:10	-1	36.388035	37.378548	37.534016
21-10-15 03:20	-1	36.388523	37.59916	37.303246
21-10-15 03:30	-1	36.52428	37.61399	37.134285
21-10-15 03:40	-1	36.688347	37.61941	36.647648
21-10-15 03:50	-1	36.761044	37.266716	37.014805
21-10-15 04:00	-1	36.71328	37.153355	36.46344
21-10-15 04:10	-1	36.951317	36.92396	36.77548
21-10-15 04:20	-1	36.903362	37.169964	36.884422
21-10-15 04:30	-1	37.015068	37.247093	36.886436
21-10-15 04:40	-1	36.57137	37.475296	36.402534
21-10-15 04:50	-1	36.352722	37.62788	36.890522
21-10-15 05:00	-1	36.71319	37.690693	36.976116
21-10-15 05:10	-1	37.206043	37.920856	37.62409
21-10-15 05:20	-1	37.453674	37.97245	38.089622
21-10-15 05:30	-1	37.51627	37.63211	37.310997
21-10-15 05:40	-1	37.45337	37.41449	37.422005
21-10-15 05:50	-1	37.4543	37.54383	37.87377
21-10-15 06:00	-1	37.282997	37.530506	37.817245
21-10-15 06:10	-1	37.458427	37.22558	38.041664
21-10-15 06:20	-1	37.427555	37.631836	38.05374
21-10-15 06:30	-1	37.452293	37.853447	38.04188
21-10-15 06:40	-1	37.333443	37.736786	37.951923
21-10-15 06:50	-1	37.19213	37.555958	37.26653
21-10-15 07:00	0	37.317757	37.380005	37.27195
21-10-15 07:10	0	36.658012	37.374615	37.499035
21-10-15 07:20	0	36.819588	37.386436	37.26361
21-10-15 07:30	0	36.190018	37.073097	36.91254
21-10-15 07:40	0	36.055374	36.921482	36.79288
21-10-15 07:50	0	36.45601	36.914627	36.764427
21-10-15 08:00	0	36.392937	36.9511	36.71972
21-10-15 08:10	0	36.19752	36.94954	36.575924
21-10-15 08:20	0	36.558167	37.10166	36.283333
21-10-15 08:30	0	36.479164	36.97887	36.278717
21-10-15 08:40	0	36.685646	36.747276	36.360386
21-10-15 08:50	0	36.740257	37.00377	36.71858
21-10-15 09:00	0	36.37663	36.666176	36.38938
21-10-15 09:10	0	36.534916	36.754833	36.440144
21-10-15 09:20	0	36.33869	36.930573	36.39779
21-10-15 09:30	0	36.20278	36.892868	36.272224
21-10-15 09:40	0	36.32794	36.839165	36.298122
21-10-15 09:50	0	35.98625	36.59624	36.349754
21-10-15 10:00	0	36.467865	36.330986	36.99125
21-10-15 10:10	0	37.234093	37.250134	38.05034
21-10-15 10:20	0	37.179306	37.44808	38.004597
21-10-15 10:30	0	37.10304	37.488277	38.078827
21-10-15 10:40	0	37.25322	37.596962	38.098274
21-10-15 10:50	0	37.138603	37.547142	37.952316
21-10-15 11:00	0	36.937508	37.39218	37.86058
21-10-15 11:10	0	36.771652	37.413155	37.53134
21-10-15 11:20	0	36.755085	37.1849	37.289036
21-10-15 11:30	0	36.646606	36.95101	37.055534
21-10-15 11:40	0	36.543335	37.248875	36.991512
21-10-15 11:50	0	36.09269	37.15343	37.00984
21-10-15 12:00	0	35.945015	37.224957	36.958683
21-10-15 12:10	0	36.29832	37.380714	36.641167
21-10-15 12:20	0	36.389202	36.685284	36.565178
21-10-15 12:30	0	36.584606	36.980827	36.523277
21-10-15 12:40	0	36.868916	37.200542	36.304752
21-10-15 12:50	0	36.59233	36.855423	36.432278
21-10-15 13:00	0	36.651268	36.944115	36.604435
21-10-15 13:10	0	36.08749	37.051826	36.78472
21-10-15 13:20	0	36.260216	37.0	36.60037
21-10-15 13:30	0	36.322926	36.845013	36.55172
21-10-15 13:40	0	36.12661	37.044544	36.455673
21-10-15 13:50	0	36.425407	36.948013	36.496784
21-10-15 14:00	0	36.382828	36.891914	36.48565
21-10-15 14:10	0	36.095615	36.66256	36.479095
21-10-15 14:20	0	36.27766	36.576736	36.507034
21-10-15 14:30	0	36.495644	36.680054	36.42463
21-10-15 14:40	0	36.51804	36.823105	36.494022
21-10-15 14:50	0	36.75595	37.21836	36.794743
21-10-15 15:00	0	36.94297	37.303535	36.76069
21-10-15 15:10	0	36.790386	37.101395	36.92224
21-10-15 15:20	0	37.0715	36.657795	36.53556
21-10-15 15:30	0	37.092316	36.59796	36.527885
21-10-15 15:40	0	36.684887	38.099586	36.621593
21-10-15 15:50	0	36.16392	36.78806	36.5872
21-10-15 16:00	0	36.811096	37.16941	36.827667
21-10-15 16:10	0	36.674393	37.177567	36.65586
21-10-15 16:20	0	36.37624	37.071575	36.68031
21-10-15 16:30	0	36.495358	36.848694	36.735214
21-10-15 16:40	0	36.707664	36.99835	36.924965
21-10-15 16:50	0	36.579117	36.95803	36.721813
21-10-15 17:00	0	36.662018	37.083454	36.79886
21-10-15 17:10	0	36.872063	36.99356	36.65985
21-10-15 17:20	0	36.9086	37.040813	36.653545
21-10-15 17:30	0	37.171604	37.30605	36.406044
21-10-15 17:40	0	37.132145	37.17772	36.599365
21-10-15 17:50	0	36.81753	36.94269	36.574043
21-10-15 18:00	0	36.981533	36.800747	36.50957
21-10-15 18:10	0	37.120594	36.071785	36.608055
21-10-15 18:20	0	37.34109	36.036396	36.94153
21-10-15 18:30	0	36.71312	36.372856	37.138905
21-10-15 18:40	0	36.92967	36.454433	36.86568
21-10-15 18:50	0	37.04341	36.478775	36.71894
21-10-15 19:00	0	36.697124	36.616264	36.81691
21-10-15 19:10	0	36.881958	37.009773	37.016674
21-10-15 19:20	0	36.838936	36.89953	37.042305
21-10-15 19:30	0	36.999676	37.00213	36.983337
21-10-15 19:40	0	37.313457	37.450733	37.121265
21-10-15 19:50	0	37.61787	37.449455	37.10649
21-10-15 20:00	0	37.333565	37.391243	36.866478
21-10-15 20:10	0	37.119522	37.560753	37.133415
21-10-15 20:20	0	36.386585	37.452698	37.052864
21-10-15 20:30	0	36.775703	37.566277	37.0
21-10-15 20:40	0	37.004616	37.22309	37.20914
21-10-15 20:50	0	36.766117	36.879524	37.08809
21-10-15 21:00	0	36.96247	36.817654	37.020576
21-10-15 21:10	0	37.10907	36.846992	37.092567
21-10-15 21:20	0	37.110405	36.927612	37.15196
21-10-15 21:30	0	37.1252	36.581367	37.020855
21-10-15 21:40	0	36.831425	36.54062	36.970207
21-10-15 21:50	0	36.712654	37.008015	36.968285
21-10-15 22:00	0	36.994144	37.0371	36.919144
21-10-15 22:10	0	36.639145	37.176476	37.15536
21-10-15 22:20	0	36.814728	37.387646	37.243717
21-10-15 22:30	0	37.24137	36.99392	37.206978
21-10-15 22:40	0	37.377216	36.96667	37.109142
21-10-15 22:50	0	37.403385	36.828537	36.9734
21-10-15 23:00	0	37.50709	36.891907	37.120464
21-10-15 23:10	0	37.310177	37.033607	37.219078
21-10-15 23:20	0	37.37609	37.09149	37.261467
21-10-15 23:30	0	37.478447	37.189396	37.32769
21-10-15 23:40	0	37.63367	37.29064	37.101994
21-10-15 23:50	0	37.59872	37.465187	37.157627
21-10-16 00:00	0	37.325756	37.401363	37.14553
21-10-16 00:10	0	37.32307	37.457672	37.208626
21-10-16 00:20	0	37.4328	37.27425	37.070656
21-10-16 00:30	0	37.400078	37.056625	36.85363
21-10-16 00:40	0	37.275898	36.97482	37.147156
21-10-16 00:50	0	36.943462	37.18394	37.33164
21-10-16 01:00	0	37.25456	37.183273	37.49303
21-10-16 01:10	0	37.18433	37.435555	37.38157
21-10-16 01:20	0	37.194607	37.463005	37.489082
21-10-16 01:30	0	37.112904	37.463028	37.535854
21-10-16 01:40	0	37.091225	37.431984	37.493248
21-10-16 01:50	0	37.26901	37.622032	37.456528
21-10-16 02:00	0	37.057224	37.794018	37.5989
21-10-16 02:10	0	36.801933	37.62256	38.018852
21-10-16 02:20	0	37.195595	37.47252	37.88942
21-10-16 02:30	0	37.475746	37.41008	37.715866
21-10-16 02:40	0	37.12503	37.231552	37.922012
21-10-16 02:50	0	37.194683	37.164078	38.19093
21-10-16 03:00	0	37.317955	37.279366	38.05384
21-10-16 03:10	0	37.35515	37.336357	37.60216
21-10-16 03:20	0	37.249016	37.332474	37.56997
21-10-16 03:30	0	37.233803	37.592308	37.662746
21-10-16 03:40	0	37.203953	37.419106	37.55493
21-10-16 03:50	0	37.064938	37.17176	37.485527
21-10-16 04:00	0	37.2915	37.471687	37.448338
21-10-16 04:10	0	37.562862	37.561623	36.91295
21-10-16 04:20	0	37.69816	37.563725	36.358376
21-10-16 04:30	0	37.56631	37.476093	36.547707
21-10-16 04:40	0	37.783295	37.388477	36.847466
21-10-16 04:50	0	37.5131	37.332203	36.708874
21-10-16 05:00	0	37.128304	37.2717	36.574608
21-10-16 05:10	0	36.854393	37.568016	36.881027
21-10-16 05:20	0	37.127277	37.46535	36.666115
21-10-16 05:30	0	37.012257	37.50071	37.05085
21-10-16 05:40	0	37.226566	37.423164	37.21703
21-10-16 05:50	0	37.305054	37.598114	37.45023
21-10-16 06:00	0	37.213295	37.599495	37.62539
21-10-16 06:10	0	37.107647	37.574287	37.67856
21-10-16 06:20	0	37.13407	37.51011	37.716938
21-10-16 06:30	0	36.458134	37.514633	37.36924
21-10-16 06:40	0	36.144714	37.41634	37.54687
21-10-16 06:50	0	36.131096	37.42565	37.43087
21-10-16 07:00	1	35.9857	37.316216	37.42244
21-10-16 07:10	1	36.284405	37.385273	37.217793
21-10-16 07:20	1	36.442677	37.335102	37.000576
21-10-16 07:30	1	36.604362	37.223114	36.936123
21-10-16 07:40	1	36.796906	36.60958	36.58065
21-10-16 07:50	1	36.99893	36.629868	36.548637
21-10-16 08:00	1	36.699673	37.01469	36.397503
21-10-16 08:10	1	36.486614	37.146114	36.452274
21-10-16 08:20	1	36.767265	37.06197	36.49829
21-10-16 08:30	1	36.442307	36.966423	36.480686
21-10-16 08:40	1	36.5586	36.84591	36.21094
21-10-16 08:50	1	36.55828	36.732494	36.402702
21-10-16 09:00	1	36.25773	36.838066	36.133495
21-10-16 09:10	1	36.23953	37.00367	36.317284
21-10-16 09:20	1	36.354595	37.136047	36.666847
21-10-16 09:30	1	36.429337	36.886436	36.43867
21-10-16 09:40	1	36.558636	36.754765	36.78812
21-10-16 09:50	1	37.125885	37.898727	38.132427
21-10-16 10:00	1	37.301476	37.81344	38.214817
21-10-16 10:10	1	37.263725	37.83906	38.11608
21-10-16 10:20	1	37.535725	37.87605	37.720478
21-10-16 10:30	1	37.07318	37.522694	37.460804
21-10-16 10:40	1	36.838245	37.23983	37.250465
21-10-16 10:50	1	36.52778	37.215607	37.20896
21-10-16 11:00	1	36.78088	37.68813	37.453224
21-10-16 11:10	1	36.496613	37.123985	37.1777
21-10-16 11:20	1	36.259357	36.98868	37.110287
21-10-16 11:30	1	36.176495	37.027958	36.899086
21-10-16 11:40	1	36.239216	36.790672	36.997414
21-10-16 11:50	1	36.396404	37.37479	37.08136
21-10-16 12:00	1	36.331627	37.30458	36.87728
21-10-16 12:10	1	36.18258	37.006653	36.908703
21-10-16 12:20	1	36.5784	36.976036	36.53261
21-10-16 12:30	1	36.293407	36.956505	36.467575
21-10-16 12:40	1	36.00018	36.90001	36.67035
21-10-16 12:50	1	36.06357	36.943916	36.490406
21-10-16 13:00	1	36.28263	37.067345	36.377666
21-10-16 13:10	1	36.32037	37.103745	36.51455
21-10-16 13:20	1	36.426235	37.147644	36.228794
21-10-16 13:30	1	36.73487	37.019825	36.268593
21-10-16 13:40	1	36.66811	36.58509	36.375698
21-10-16 13:50	1	36.369453	36.606144	36.54252
21-10-16 14:00	1	36.229546	36.63414	36.628067
21-10-16 14:10	1	36.19583	36.572105	36.451714
21-10-16 14:20	1	36.179283	36.8814	37.065357
21-10-16 14:30	1	35.777164	37.022297	37.295803
21-10-16 14:40	1	36.02973	36.975075	37.1941
21-10-16 14:50	1	36.740456	37.49295	36.779484
21-10-16 15:00	1	36.767544	37.317753	36.85773
21-10-16 15:10	1	36.656513	37.18218	36.43319
21-10-16 15:20	1	36.476143	36.61227	36.52803
21-10-16 15:30	1	36.313515	36.56416	36.626358
21-10-16 15:40	1	36.316628	36.88597	36.85672
21-10-16 15:50	1	36.306534	36.82087	36.32152
21-10-16 16:00	1	36.171875	36.884197	36.328484
21-10-16 16:10	1	36.264908	36.908195	36.3798
21-10-16 16:20	1	36.242996	36.988503	36.1425
21-10-16 16:30	1	36.0388	37.00009	36.09359
21-10-16 16:40	1	35.94636	36.957565	36.2797
21-10-16 16:50	1	36.246002	36.325447	36.350258
21-10-16 17:00	1	36.239605	36.323875	36.449432
21-10-16 17:10	1	36.550232	36.51551	36.531197
21-10-16 17:20	1	36.924896	36.876045	36.524536
21-10-16 17:30	1	36.9888	36.84896	36.895653
21-10-16 17:40	1	36.73309	36.42955	36.901894
21-10-16 17:50	1	37.084724	36.587402	36.960716
21-10-16 18:00	1	37.139153	36.368233	36.59481
21-10-16 18:10	1	37.397846	36.832825	36.765068
21-10-16 18:20	1	37.26567	36.436344	36.584507
21-10-16 18:30	1	37.24045	36.456696	36.63839
21-10-16 18:40	1	36.866768	36.594944	36.61236
21-10-16 18:50	1	37.0377	36.44812	36.83393
21-10-16 19:00	1	37.281555	36.27497	36.90128
21-10-16 19:10	1	37.207836	36.346672	36.95753
21-10-16 19:20	1	37.232304	36.5554	36.820274
21-10-16 19:30	1	36.82014	36.348564	36.95478
21-10-16 19:40	1	36.615242	36.749947	37.12755
21-10-16 19:50	1	36.65586	37.09333	37.260014
21-10-16 20:00	1	36.797943	37.211617	36.643707
21-10-16 20:10	1	37.40436	37.390713	36.778633
21-10-16 20:20	1	37.65348	37.34068	37.119072
21-10-16 20:30	1	37.148064	36.85088	36.836834
21-10-16 20:40	1	36.54882	37.10462	36.70542
21-10-16 20:50	1	36.584778	36.92777	36.62537
21-10-16 21:00	1	36.38045	37.064865	36.317024
21-10-16 21:10	1	36.383	37.19259	36.354126
21-10-16 21:20	1	36.60553	37.112686	36.587376
21-10-16 21:30	1	36.57879	37.023014	36.63726
21-10-16 21:40	1	36.81913	36.950844	36.561535
21-10-16 21:50	1	36.705833	36.828026	36.95791
21-10-16 22:00	1	36.813984	36.615166	36.91005
21-10-16 22:10	1	37.297558	36.90646	36.721497
21-10-16 22:20	1	37.44129	36.74872	36.81648
21-10-16 22:30	1	37.31124	37.245	36.663338
21-10-16 22:40	1	36.99597	37.54466	36.746925
21-10-16 22:50	1	37.09928	37.2336	36.950245
21-10-16 23:00	1	37.21294	37.361107	36.95528
21-10-16 23:10	1	37.396084	37.52639	36.89342
21-10-16 23:20	1	37.583866	37.414997	37.044273
21-10-16 23:30	1	37.616905	37.18082	36.884014
21-10-16 23:40	1	37.40425	37.22364	36.956894
21-10-16 23:50	1	37.084587	37.143963	37.05128
21-10-17 00:00	1	37.34157	37.02674	36.733585
21-10-17 00:10	1	37.38672	37.05401	37.05326
21-10-17 00:20	1	36.73308	37.06675	37.402306
21-10-17 00:30	1	36.832268	37.016464	36.830303
21-10-17 00:40	1	36.982174	37.306225	36.970867
21-10-17 00:50	1	36.883064	37.310265	37.156345
21-10-17 01:00	1	36.935413	37.61034	37.289787
21-10-17 01:10	1	36.944904	37.695927	36.904915
21-10-17 01:20	1	36.55105	37.161102	37.051826
21-10-17 01:30	1	36.372597	37.032356	36.777027
21-10-17 01:40	1	36.599937	37.144768	36.925014
21-10-17 01:50	1	37.05239	37.205223	36.872505
21-10-17 02:00	1	37.284607	37.70192	37.03983
21-10-17 02:10	1	37.106335	37.79969	37.712322
21-10-17 02:20	1	37.24947	38.026604	38.018227
21-10-17 02:30	1	37.47181	37.675663	38.026207
21-10-17 02:40	1	37.553604	37.54531	37.700573
21-10-17 02:50	1	37.575043	37.50656	37.753307
21-10-17 03:00	1	37.76116	37.527706	37.849583
21-10-17 03:10	1	37.685463	37.390137	37.77063
21-10-17 03:20	1	37.733303	37.36886	37.76552
21-10-17 03:30	1	37.71795	37.358875	37.723408
21-10-17 03:40	1	37.524277	37.301598	37.901012
21-10-17 03:50	1	37.42068	37.425964	37.7669
21-10-17 04:00	1	37.760468	37.43657	37.67334
21-10-17 04:10	1	37.666447	37.43869	37.541725
21-10-17 04:20	1	37.43264	37.222263	37.338528
21-10-17 04:30	1	37.32656	37.21463	37.16054
21-10-17 04:40	1	36.79226	37.352276	37.317905
21-10-17 04:50	1	36.72938	37.064114	37.26095
21-10-17 05:00	1	36.883976	37.04691	37.157936
21-10-17 05:10	1	37.084377	37.17242	37.01528
21-10-17 05:20	1	36.831158	36.923912	37.14284
21-10-17 05:30	1	36.45415	37.0906	37.212894
21-10-17 05:40	1	36.438484	37.295418	37.09182
21-10-17 05:50	1	36.32058	37.342266	37.363625
21-10-17 06:00	1	36.66012	37.554314	37.956627
21-10-17 06:10	1	36.972103	37.82966	37.935596
21-10-17 06:20	1	37.01116	37.610237	37.64521
21-10-17 06:30	1	36.66136	37.54906	37.705097
21-10-17 06:40	1	36.50359	37.192894	37.738018
21-10-17 06:50	1	36.67866	37.339607	37.783394
21-10-17 07:00	2	36.685097	36.95567	37.288715
21-10-17 07:10	2	36.87113	36.799908	37.329903
21-10-17 07:20	2	36.87649	36.934883	37.151897
21-10-17 07:30	2	36.652218	36.5615	36.82134
21-10-17 07:40	2	36.865154	36.59472	36.6288
21-10-17 07:50	2	36.884758	36.90348	36.597527
21-10-17 08:00	2	37.227882	36.827984	36.644867
21-10-17 08:10	2	37.22763	37.092937	36.58749
21-10-17 08:20	2	36.573494	37.296516	36.567432
21-10-17 08:30	2	36.36236	37.025375	36.647053
21-10-17 08:40	2	36.442833	37.32665	36.54137
21-10-17 08:50	2	36.377922	37.26219	36.630737
21-10-17 09:00	2	36.510063	37.22494	36.400433
21-10-17 09:10	2	36.598198	36.854645	36.483974
21-10-17 09:20	2	36.63595	36.55398	36.639458
21-10-17 09:30	2	36.806293	36.865685	36.533527
21-10-17 09:40	2	36.90513	36.722515	36.568466
21-10-17 09:50	2	36.92089	36.65918	36.48238
21-10-17 10:00	2	37.05352	36.48102	36.533554
21-10-17 10:10	2	36.981133	36.557243	36.371468
21-10-17 10:20	2	36.84823	36.896553	36.678177
21-10-17 10:30	2	36.97542	37.12062	36.587044
21-10-17 10:40	2	36.828312	37.189186	36.527138
21-10-17 10:50	2	36.78692	37.05186	36.33454
21-10-17 11:00	2	36.52177	36.84368	36.270866
21-10-17 11:10	2	36.648804	37.026653	36.264874
21-10-17 11:20	2	36.80267	37.525017	36.158363
21-10-17 11:30	2	36.883728	37.37285	36.287525
21-10-17 11:40	2	36.91201	37.044243	36.580864
21-10-17 11:50	2	36.792007	37.094242	36.92375
21-10-17 12:00	2	36.530914	37.310352	37.474224
21-10-17 12:10	2	36.16512	37.430004	37.515434
21-10-17 12:20	2	36.1089	37.343452	37.35485
21-10-17 12:30	2	36.33193	37.20982	37.1227
21-10-17 12:40	2	36.5017	37.441746	36.753357
21-10-17 12:50	2	36.253464	37.57233	37.155983
21-10-17 13:00	2	36.219597	37.525215	37.289406
21-10-17 13:10	2	35.90897	37.491688	36.930885
21-10-17 13:20	2	36.374153	37.417343	36.86323
21-10-17 13:30	2	36.6337	37.42568	36.780537
21-10-17 13:40	2	36.85206	37.423157	36.624866
21-10-17 13:50	2	36.73965	37.430763	36.884163
21-10-17 14:00	2	36.512917	37.37212	36.44901
21-10-17 14:10	2	36.42481	37.36256	36.72396
21-10-17 14:20	2	36.290356	37.145287	36.29636
21-10-17 14:30	2	36.44952	37.052227	36.3262
21-10-17 14:40	2	36.44424	36.55137	36.610985
21-10-17 14:50	2	36.467323	36.70972	36.568924
21-10-17 15:00	2	36.850784	36.485085	36.33582
21-10-17 15:10	2	36.612446	36.575634	36.587852
21-10-17 15:20	2	36.694107	36.679607	36.628296
21-10-17 15:30	2	36.73879	37.0836	36.451187
21-10-17 15:40	2	36.342403	37.125328	36.65609
21-10-17 15:50	2	36.450268	37.13041	36.821774
21-10-17 16:00	2	36.56811	36.587692	36.780354
21-10-17 16:10	2	36.411087	36.88591	37.032158
21-10-17 16:20	2	36.42741	36.907494	37.44884
21-10-17 16:30	2	36.209377	36.88047	37.202995
21-10-17 16:40	2	36.45732	37.184166	37.155434
21-10-17 16:50	2	36.325184	37.042915	36.66674
21-10-17 17:00	2	36.371613	36.979572	36.952076
21-10-17 17:10	2	36.210278	36.620743	37.034767
21-10-17 17:20	2	36.22143	36.851723	36.926228
21-10-17 17:30	2	35.948875	37.0687	36.57644
21-10-17 17:40	2	36.242207	37.05935	36.662067
21-10-17 17:50	2	36.569878	37.02442	36.734222
21-10-17 18:00	2	36.443104	36.72759	36.902515
21-10-17 18:10	2	36.603615	36.639294	36.967262
21-10-17 18:20	2	36.534264	36.647343	37.036827
21-10-17 18:30	2	36.67798	36.397224	37.20979
21-10-17 18:40	2	37.016823	36.736794	36.994865
21-10-17 18:50	2	37.162056	36.387	36.832085
21-10-17 19:00	2	37.170723	36.751297	36.60035
21-10-17 19:10	2	36.93723	37.054535	36.60053
21-10-17 19:20	2	36.81009	37.06713	36.6296
21-10-17 19:30	2	36.94992	36.475048	36.851517
21-10-17 19:40	2	37.008205	36.616577	36.91272
21-10-17 19:50	2	37.046726	36.92705	36.80478
21-10-17 20:00	2	36.618065	36.915874	36.79805
21-10-17 20:10	2	36.827484	37.067497	37.437782
21-10-17 20:20	2	36.85535	36.76393	37.455227
21-10-17 20:30	2	37.20103	36.956444	37.28336
21-10-17 20:40	2	37.21856	37.11377	36.857788
21-10-17 20:50	2	37.03042	37.221886	36.800503
21-10-17 21:00	2	37.173477	37.3386	36.860516
21-10-17 21:10	2	36.985146	37.22106	37.06812
21-10-17 21:20	2	37.12502	36.81687	36.950386
21-10-17 21:30	2	36.866955	37.16229	37.054024
21-10-17 21:40	2	37.087925	37.13839	37.006306
21-10-17 21:50	2	37.16385	37.292786	37.09083
21-10-17 22:00	2	37.08136	37.09687	36.970356
21-10-17 22:10	2	37.13408	36.87523	37.00242
21-10-17 22:20	2	36.998814	36.607826	36.49943
21-10-17 22:30	2	37.094166	36.839813	36.704914
21-10-17 22:40	2	37.152122	36.98925	37.104816
21-10-17 22:50	2	36.86139	37.006645	37.064846
21-10-17 23:00	2	37.306034	37.22048	36.84128
21-10-17 23:10	2	37.33941	37.371025	37.037342
21-10-17 23:20	2	37.411415	37.42558	37.163414
21-10-17 23:30	2	37.457436	37.18244	37.120102
21-10-17 23:40	2	37.213196	37.264854	37.053474
21-10-17 23:50	2	37.210114	37.319103	36.843716
21-10-18 00:00	2	37.288948	37.20078	36.64634
21-10-18 00:10	2	37.861412	37.371574	36.84793
21-10-18 00:20	2	37.42268	37.098927	37.041706
21-10-18 00:30	2	37.27398	37.069675	37.056488
21-10-18 00:40	2	37.34181	37.42518	37.061714
21-10-18 00:50	2	37.346752	37.28408	37.180553
21-10-18 01:00	2	36.750465	37.25839	37.71591
21-10-18 01:10	2	36.50608	37.357967	37.66366
21-10-18 01:20	2	36.61933	37.139088	37.5279
21-10-18 01:30	2	36.935345	37.143898	37.493843
21-10-18 01:40	2	36.83811	37.483135	37.834908
21-10-18 01:50	2	36.74997	37.602955	38.065567
21-10-18 02:00	2	36.910973	37.54052	37.969337
21-10-18 02:10	2	36.596794	37.559467	37.374126
21-10-18 02:20	2	36.387295	37.571514	37.41651
21-10-18 02:30	2	36.667465	37.266586	37.44283
21-10-18 02:40	2	37.449753	37.408592	37.519783
21-10-18 02:50	2	37.549408	37.62068	38.052742
21-10-18 03:00	2	37.682564	37.977417	38.248672
21-10-18 03:10	2	37.568645	37.964836	38.292835
21-10-18 03:20	2	37.598824	37.866467	37.976326
21-10-18 03:30	2	37.581566	37.579414	37.66314
21-10-18 03:40	2	37.654976	37.593723	37.622063
21-10-18 03:50	2	37.736076	37.6352	37.482933
21-10-18 04:00	2	37.593056	37.738686	37.512074
21-10-18 04:10	2	37.485245	37.61494	36.975708
21-10-18 04:20	2	37.43542	37.52261	36.84025
21-10-18 04:30	2	37.200233	37.338406	37.188164
21-10-18 04:40	2	37.105873	37.44697	37.029778
21-10-18 04:50	2	37.159164	37.236626	36.7304
21-10-18 05:00	2	37.074455	37.47658	36.949463
21-10-18 05:10	2	36.96061	37.42713	36.855858
21-10-18 05:20	2	36.30332	36.96209	37.009377
21-10-18 05:30	2	36.383316	37.28927	37.30646
21-10-18 05:40	2	36.398575	37.692272	37.605885
21-10-18 05:50	2	36.568886	37.434887	37.512608
21-10-18 06:00	2	36.7682	37.380672	37.53131
21-10-18 06:10	2	36.48699	37.424843	37.813663
21-10-18 06:20	2	36.55647	37.623505	37.560555
21-10-18 06:30	2	36.82097	37.560055	37.655582
21-10-18 06:40	2	37.100914	37.552395	37.92453
21-10-18 06:50	2	37.19368	37.510986	37.895344
21-10-18 07:00	3	37.17306	37.546703	37.60558
21-10-18 07:10	3	37.087025	37.245777	37.47187
21-10-18 07:20	3	37.21173	37.050503	37.033
21-10-18 07:30	3	37.443867	37.303047	36.846855
21-10-18 07:40	3	37.30318	37.04499	36.516987
21-10-18 07:50	3	37.172558	36.939476	36.491295
21-10-18 08:00	3	37.092033	37.257313	36.544483
21-10-18 08:10	3	36.719902	37.238937	36.598946
21-10-18 08:20	3	36.530476	36.76996	36.465034
21-10-18 08:30	3	36.347347	36.887135	36.073017
21-10-18 08:40	3	36.22631	36.684765	36.333824
21-10-18 08:50	3	36.476276	36.50189	36.39628
21-10-18 09:00	3	36.348274	36.673725	36.800224
21-10-18 09:10	3	36.344433	36.80446	36.636173
21-10-18 09:20	3	36.520985	36.640488	36.48185
21-10-18 09:30	3	36.46267	36.78815	36.5297
21-10-18 09:40	3	35.931168	36.622654	36.701336
21-10-18 09:50	3	36.09545	36.93437	36.69173
21-10-18 10:00	3	36.102856	37.088463	36.49314
21-10-18 10:10	3	36.013855	36.57745	36.322975
21-10-18 10:20	3	36.136833	36.732857	36.379932
21-10-18 10:30	3	36.10192	37.016342	36.593407
21-10-18 10:40	3	36.306747	36.934437	36.59248
21-10-18 10:50	3	36.611893	36.905342	36.36916
21-10-18 11:00	3	36.662056	36.192287	36.506172
21-10-18 11:10	3	36.785557	36.362156	36.48534
21-10-18 11:20	3	36.924335	36.849052	36.75715
21-10-18 11:30	3	36.38444	36.739166	36.743004
21-10-18 11:40	3	36.197334	37.053715	37.003334
21-10-18 11:50	3	36.51027	37.315865	37.381058
21-10-18 12:00	3	36.480873	36.97802	37.31718
21-10-18 12:10	3	36.456734	37.09162	37.32223
21-10-18 12:20	3	36.680046	37.27671	37.639866
21-10-18 12:30	3	37.041313	37.401913	37.303795
21-10-18 12:40	3	36.379677	37.30536	37.1537
21-10-18 12:50	3	36.27495	37.144833	36.91564
21-10-18 13:00	3	36.05553	37.00722	36.75917
21-10-18 13:10	3	36.43624	36.92921	36.636223
21-10-18 13:20	3	36.351433	37.102745	36.770195
21-10-18 13:30	3	36.103554	36.89495	36.926155
21-10-18 13:40	3	36.0782	36.65638	36.539494
21-10-18 13:50	3	35.835304	37.07411	36.59999
21-10-18 14:00	3	36.300667	37.18094	36.68789
21-10-18 14:10	3	36.33437	37.099648	36.308464
21-10-18 14:20	3	36.309383	36.937668	36.44718
21-10-18 14:30	3	36.26699	36.88598	36.639233
21-10-18 14:40	3	36.28396	36.65222	36.65416
21-10-18 14:50	3	36.020355	36.328587	36.417503
21-10-18 15:00	3	36.169453	36.57563	36.47535
21-10-18 15:10	3	36.189327	36.74952	36.743023
21-10-18 15:20	3	36.252285	37.01636	36.802944
21-10-18 15:30	3	36.387634	36.917065	36.618896
21-10-18 15:40	3	36.27653	36.722137	36.26642
21-10-18 15:50	3	36.21278	37.00962	36.446705
21-10-18 16:00	3	36.39724	36.699795	36.74196
21-10-18 16:10	3	36.368206	36.459732	36.85637
21-10-18 16:20	3	36.55059	36.07412	36.813866
21-10-18 16:30	3	36.88439	36.674404	36.852734
21-10-18 16:40	3	36.96152	37.149536	36.74314
21-10-18 16:50	3	36.747814	37.160137	37.05189
21-10-18 17:00	3	36.804504	37.16305	36.633408
21-10-18 17:10	3	36.62558	36.9863	36.50892
21-10-18 17:20	3	36.67234	36.715595	36.407646
21-10-18 17:30	3	36.904827	37.298912	36.795822
21-10-18 17:40	3	37.019108	37.06861	37.05064
21-10-18 17:50	3	37.177757	37.09085	36.987934
21-10-18 18:00	3	37.073917	37.050667	36.61228
21-10-18 18:10	3	36.876823	36.70461	36.688446
21-10-18 18:20	3	36.044178	36.819897	36.899754
21-10-18 18:30	3	36.121265	36.604515	36.532337
21-10-18 18:40	3	36.516212	36.277687	36.736534
21-10-18 18:50	3	36.670815	36.764336	36.86361
21-10-18 19:00	3	36.6881	37.053993	36.9925
21-10-18 19:10	3	36.618805	37.04585	36.76868
21-10-18 19:20	3	36.543465	36.669178	36.488213
21-10-18 19:30	3	36.978893	36.54333	36.424282
21-10-18 19:40	3	37.217026	36.756763	36.47033
21-10-18 19:50	3	37.12975	36.78508	36.571716
21-10-18 20:00	3	36.818096	36.90433	36.573936
21-10-18 20:10	3	36.417366	36.603844	36.748787
21-10-18 20:20	3	36.396812	36.65791	37.093254
21-10-18 20:30	3	36.632652	36.860447	36.760128
21-10-18 20:40	3	36.456215	37.244102	36.476833
21-10-18 20:50	3	36.608208	37.36666	36.551373
21-10-18 21:00	3	36.825836	36.879383	36.450428
21-10-18 21:10	3	37.083057	37.168327	36.263737
21-10-18 21:20	3	36.69692	37.141464	36.498764
21-10-18 21:30	3	36.60298	36.644012	36.47949
21-10-18 21:40	3	36.80731	36.66671	37.02758
21-10-18 21:50	3	36.85646	37.109222	36.800007
21-10-18 22:00	3	37.20534	37.299904	36.90417
21-10-18 22:10	3	36.411423	37.298363	37.025993
21-10-18 22:20	3	36.792713	37.17759	36.754253
21-10-18 22:30	3	36.92907	36.8678	36.759445
21-10-18 22:40	3	36.76572	36.934807	36.784885
21-10-18 22:50	3	36.531315	36.818497	36.729004
21-10-18 23:00	3	37.164623	36.86671	36.85242
21-10-18 23:10	3	37.25515	37.12988	37.25986
21-10-18 23:20	3	37.26875	36.94928	37.3326
21-10-18 23:30	3	37.317135	37.05826	37.261772
21-10-18 23:40	3	37.320168	37.222054	37.251045
21-10-18 23:50	3	37.0685	37.131897	37.17966
21-10-19 00:00	3	37.139694	36.867363	36.7611
21-10-19 00:10	3	37.04579	37.20543	36.749237
21-10-19 00:20	3	36.414814	37.390434	36.72622
21-10-19 00:30	3	36.76693	37.32761	36.416695
21-10-19 00:40	3	36.99436	37.250313	36.539803
21-10-19 00:50	3	36.76028	37.09931	37.254673
21-10-19 01:00	3	36.375294	37.00578	37.4108
21-10-19 01:10	3	36.823486	37.103157	37.62303
21-10-19 01:20	3	37.239883	37.45826	37.32845
21-10-19 01:30	3	37.50068	37.506897	37.205475
21-10-19 01:40	3	37.56446	37.583595	37.392036
21-10-19 01:50	3	37.537506	37.712242	37.25353
21-10-19 02:00	3	37.5724	37.596016	37.14049
21-10-19 02:10	3	37.417835	37.516106	37.539818
21-10-19 02:20	3	37.49346	37.76946	37.88889
21-10-19 02:30	3	37.68232	37.855537	38.29594
21-10-19 02:40	3	37.816704	38.254585	38.28569
21-10-19 02:50	3	37.712593	37.904186	38.061363
21-10-19 03:00	3	37.668877	37.63714	37.718792
21-10-19 03:10	3	37.585407	37.954205	37.862392
21-10-19 03:20	3	37.701183	37.98808	37.95289
21-10-19 03:30	3	37.69118	37.79635	37.88481
21-10-19 03:40	3	37.618572	37.649494	37.79539
21-10-19 03:50	3	37.505344	37.43656	37.7999
21-10-19 04:00	3	37.329277	37.497665	37.799385
21-10-19 04:10	3	37.345955	37.549442	37.358685
21-10-19 04:20	3	37.0884	37.334957	37.05501
21-10-19 04:30	3	37.136295	37.106133	37.12743
21-10-19 04:40	3	36.99539	37.02427	37.228863
21-10-19 04:50	3	37.019382	36.95445	37.22299
21-10-19 05:00	3	37.15554	36.921185	37.393257
21-10-19 05:10	3	37.134624	37.222633	37.06968
21-10-19 05:20	3	36.73636	37.25989	36.99073
21-10-19 05:30	3	35.820602	37.35536	37.23754
21-10-19 05:40	3	35.28555	37.317146	37.832344
21-10-19 05:50	3	35.955505	37.32485	37.856373
21-10-19 06:00	3	36.279816	37.436543	37.42132
21-10-19 06:10	3	36.134724	37.48736	37.177505
21-10-19 06:20	3	36.293777	37.537205	37.204735
21-10-19 06:30	3	36.309612	37.043247	37.44628
21-10-19 06:40	3	36.375404	37.064617	37.466892
21-10-19 06:50	3	36.783115	36.867973	37.69968
21-10-19 07:00	4	36.847816	36.89371	37.976513
21-10-19 07:10	4	36.722576	37.204716	37.555046
21-10-19 07:20	4	36.78858	37.29885	37.112236
21-10-19 07:30	4	36.543873	37.296814	37.03351
21-10-19 07:40	4	36.47264	37.317085	37.009083
21-10-19 07:50	4	36.233707	36.922478	36.67051
21-10-19 08:00	4	36.00264	37.135933	36.593666
21-10-19 08:10	4	36.129837	37.180984	36.380974
21-10-19 08:20	4	36.267513	36.973644	36.4696
21-10-19 08:30	4	36.361214	36.999615	36.367565
21-10-19 08:40	4	36.538826	36.989494	36.14497
21-10-19 08:50	4	36.362617	36.648155	36.164017
21-10-19 09:00	4	36.440483	36.851646	35.967842
21-10-19 09:10	4	36.494343	36.888657	36.41924
21-10-19 09:20	4	36.04074	36.69402	36.40189
21-10-19 09:30	4	36.269833	37.10769	36.991127
21-10-19 09:40	4	36.514107	37.190674	37.41816
21-10-19 09:50	4	36.231808	37.275658	37.372417
21-10-19 10:00	4	36.525997	37.213154	37.219204
21-10-19 10:10	4	36.585114	37.30901	37.286255
21-10-19 10:20	4	36.86344	37.3287	37.214123
21-10-19 10:30	4	36.623047	36.974495	36.813484
21-10-19 10:40	4	36.35952	37.16192	36.653923
21-10-19 10:50	4	36.87597	37.276554	36.70083
21-10-19 11:00	4	37.17641	37.17141	36.568
21-10-19 11:10	4	36.559273	37.252617	36.536983
21-10-19 11:20	4	36.537006	37.131702	36.612885
21-10-19 11:30	4	36.711082	36.988857	36.53221
21-10-19 11:40	4	36.72201	37.362244	36.615944
21-10-19 11:50	4	36.473133	37.503044	36.71306
21-10-19 12:00	4	36.51217	37.442272	36.953312
21-10-19 12:10	4	36.711914	37.230064	35.965572
21-10-19 12:20	4	36.51997	36.894634	36.445606
21-10-19 12:30	4	36.475796	36.953815	36.808853
21-10-19 12:40	4	36.669563	36.636585	36.80577
21-10-19 12:50	4	36.667076	36.84154	37.216446
21-10-19 13:00	4	36.445946	36.49748	37.32537
21-10-19 13:10	4	36.546272	36.316105	37.19642
21-10-19 13:20	4	36.47245	36.411575	37.17121
21-10-19 13:30	4	36.40945	36.5552	37.068195
21-10-19 13:40	4	36.477283	36.723255	36.754696
21-10-19 13:50	4	35.8037	36.766384	36.887608
21-10-19 14:00	4	36.077362	36.295326	36.913662
21-10-19 14:10	4	36.36669	36.35156	36.955044
21-10-19 14:20	4	36.418976	36.48116	36.948624
21-10-19 14:30	4	36.350594	36.63854	36.925987
21-10-19 14:40	4	36.426594	36.5601	36.50712
21-10-19 14:50	4	36.38993	36.57499	36.76973
21-10-19 15:00	4	36.346275	36.828102	36.893593
21-10-19 15:10	4	35.961914	36.895287	36.575245
21-10-19 15:20	4	36.096703	36.542377	36.4186
21-10-19 15:30	4	36.355324	36.372612	36.481453
21-10-19 15:40	4	36.31406	36.72904	36.53541
21-10-19 15:50	4	36.49113	37.00979	36.585747
21-10-19 16:00	4	36.52077	37.079292	36.475437
21-10-19 16:10	4	36.69323	37.0934	36.452377
21-10-19 16:20	4	36.85335	37.057995	36.598186
21-10-19 16:30	4	36.777275	37.164223	36.892765
21-10-19 16:40	4	36.571846	37.154575	36.55033
21-10-19 16:50	4	36.589554	36.861267	36.624367
21-10-19 17:00	4	36.757298	36.62513	36.636753
21-10-19 17:10	4	36.559414	37.08848	36.128075
21-10-19 17:20	4	36.39148	37.100975	35.95143
21-10-19 17:30	4	36.498596	37.304432	35.99619
21-10-19 17:40	4	36.268612	37.123558	36.319
21-10-19 17:50	4	36.36216	36.761635	36.500584
21-10-19 18:00	4	36.56124	36.451385	36.39756
21-10-19 18:10	4	37.08465	36.344193	36.4767
21-10-19 18:20	4	37.190952	36.4742	36.339317
21-10-19 18:30	4	37.14892	36.526062	36.684116
21-10-19 18:40	4	37.07537	36.735054	36.91462
21-10-19 18:50	4	37.052658	36.775303	36.93689
21-10-19 19:00	4	36.864132	36.77693	36.94518
21-10-19 19:10	4	36.38526	36.473553	36.889816
21-10-19 19:20	4	36.308678	36.309044	37.003185
21-10-19 19:30	4	36.45607	36.40443	36.80624
21-10-19 19:40	4	36.469654	36.76406	36.29505
21-10-19 19:50	4	36.914967	37.486565	36.402508
21-10-19 20:00	4	37.043728	37.57894	36.403404
21-10-19 20:10	4	37.31025	37.579597	36.561638
21-10-19 20:20	4	36.675415	37.208	36.622932
21-10-19 20:30	4	36.694645	37.318947	36.804916
21-10-19 20:40	4	36.462624	36.748604	36.617897
21-10-19 20:50	4	36.817257	37.002487	36.920406
21-10-19 21:00	4	36.75141	37.012917	37.065258
21-10-19 21:10	4	36.627205	36.73166	37.14067
21-10-19 21:20	4	37.033222	36.408813	37.057236
21-10-19 21:30	4	37.18302	36.87484	36.8272
21-10-19 21:40	4	37.016228	36.916435	36.42574
21-10-19 21:50	4	36.94812	36.690926	36.477554
21-10-19 22:00	4	37.100502	36.2965	36.76426
21-10-19 22:10	4	37.232372	36.655785	36.625744
21-10-19 22:20	4	37.19548	36.637398	36.76227
21-10-19 22:30	4	36.74034	36.88435	37.040714
21-10-19 22:40	4	36.967056	36.951633	36.842766
21-10-19 22:50	4	37.06616	37.0438	36.70447
21-10-19 23:00	4	37.25491	37.255234	37.23295
21-10-19 23:10	4	37.19569	37.544975	37.294384
21-10-19 23:20	4	37.474857	37.66909	37.477413
21-10-19 23:30	4	37.486526	37.63505	37.10199
21-10-19 23:40	4	37.25393	37.657265	36.847282
21-10-19 23:50	4	37.23528	37.607243	36.926228
21-10-20 00:00	4	37.31007	37.640526	37.05251
21-10-20 00:10	4	37.207275	37.39707	37.273094
21-10-20 00:20	4	37.14577	37.29892	37.456665
21-10-20 00:30	4	36.686512	37.037155	37.294647
21-10-20 00:40	4	36.61988	36.850605	37.390083
21-10-20 00:50	4	36.803486	36.8438	37.115208
21-10-20 01:00	4	36.51963	37.39439	37.151115
21-10-20 01:10	4	36.72117	37.444485	36.910316
21-10-20 01:20	4	37.353622	37.497623	36.654686
21-10-20 01:30	4	37.4568	37.27166	36.78362
21-10-20 01:40	4	37.351067	37.3479	37.280895
21-10-20 01:50	4	37.328575	37.47387	37.914326
21-10-20 02:00	4	37.64145	37.632286	38.04112
21-10-20 02:10	4	37.540325	37.713524	37.95149
21-10-20 02:20	4	37.515133	37.5853	37.61194
21-10-20 02:30	4	37.63417	37.51937	37.53106
21-10-20 02:40	4	37.32586	37.39998	37.696106
21-10-20 02:50	4	37.500694	37.457344	37.91212
21-10-20 03:00	4	37.625843	37.582924	37.99834
21-10-20 03:10	4	37.649296	37.920967	37.76763
21-10-20 03:20	4	37.4613	37.83445	37.83926
21-10-20 03:30	4	37.64754	37.32082	38.09054
21-10-20 03:40	4	37.54903	37.18861	37.96412
21-10-20 03:50	4	37.534172	37.264606	37.816795
21-10-20 04:00	4	37.43819	37.323814	37.82093
21-10-20 04:10	4	37.427284	37.35781	37.40234
21-10-20 04:20	4	37.263496	37.35575	37.384476
21-10-20 04:30	4	37.265068	37.222374	37.39971
21-10-20 04:40	4	36.27255	37.51745	37.30222
21-10-20 04:50	4	36.36498	37.52956	37.34428
21-10-20 05:00	4	36.535225	37.41203	37.0945
21-10-20 05:10	4	36.945686	37.728382	36.66373
21-10-20 05:20	4	36.817966	37.734962	36.735523
21-10-20 05:30	4	36.527275	37.62103	37.107147
21-10-20 05:40	4	36.576225	37.489525	37.001385
21-10-20 05:50	4	36.565784	37.31552	37.464706
21-10-20 06:00	4	36.392162	37.47738	37.564777
21-10-20 06:10	4	36.847393	37.53687	37.60787
21-10-20 06:20	4	37.053616	37.571827	37.340305
21-10-20 06:30	4	36.902576	37.560036	37.152824
21-10-20 06:40	4	37.07005	37.337017	37.35206
21-10-20 06:50	4	36.80744	37.35569	37.550133
21-10-20 07:00	5	36.541065	36.777695	37.66648
21-10-20 07:10	5	36.639824	36.722736	37.617622
21-10-20 07:20	5	36.72149	37.213055	37.28939
21-10-20 07:30	5	37.056652	37.342842	37.037987
21-10-20 07:40	5	37.105125	37.042145	36.950104
21-10-20 07:50	5	37.0844	37.222717	36.58269
21-10-20 08:00	5	36.85709	37.408268	36.424145
21-10-20 08:10	5	36.659702	37.328056	36.827187
21-10-20 08:20	5	36.513405	37.114067	36.475513
21-10-20 08:30	5	36.34295	37.093582	36.611576
21-10-20 08:40	5	36.176872	37.034676	36.899307
21-10-20 08:50	5	36.026905	36.80553	36.825237
21-10-20 09:00	5	36.342793	36.77984	36.67984
21-10-20 09:10	5	36.37262	36.765	36.729336
21-10-20 09:20	5	36.305294	36.59104	36.667854
21-10-20 09:30	5	36.379086	36.58714	36.29673
21-10-20 09:40	5	36.429855	36.579998	36.382347
21-10-20 09:50	5	36.696903	36.636772	36.517418
21-10-20 10:00	5	36.219177	36.416115	36.670788
21-10-20 10:10	5	36.324665	36.639565	36.638565
21-10-20 10:20	5	36.384026	37.102837	36.76525
21-10-20 10:30	5	36.207085	37.15721	36.76867
21-10-20 10:40	5	35.863	37.029716	37.141277
21-10-20 10:50	5	35.95315	37.18782	37.264713
21-10-20 11:00	5	36.293312	37.545776	37.16343
21-10-20 11:10	5	36.45343	37.215675	37.1424
21-10-20 11:20	5	36.97808	37.139915	37.410027
21-10-20 11:30	5	36.970722	37.215023	37.323906
21-10-20 11:40	5	37.16353	36.916557	37.17185
21-10-20 11:50	5	36.842983	37.0926	36.87371
21-10-20 12:00	5	36.56701	37.149696	36.738514
21-10-20 12:10	5	36.484173	37.246803	36.561867
21-10-20 12:20	5	36.912148	36.796345	36.40911
21-10-20 12:30	5	37.102257	36.590576	36.47631
21-10-20 12:40	5	37.11937	36.478077	36.438606
21-10-20 12:50	5	37.01876	36.526333	36.573997
21-10-20 13:00	5	37.00557	36.64393	36.650448
21-10-20 13:10	5	36.87733	36.967163	36.283318
21-10-20 13:20	5	36.980953	36.82464	36.14056
21-10-20 13:30	5	36.774822	36.972046	36.14376
21-10-20 13:40	5	36.622227	36.7868	36.102917
21-10-20 13:50	5	36.70001	36.917263	36.340828
21-10-20 14:00	5	36.89225	36.979893	36.773552
21-10-20 14:10	5	36.742027	36.57834	37.259056
21-10-20 14:20	5	36.7328	36.522156	37.271282
21-10-20 14:30	5	36.93083	36.62423	36.989468
21-10-20 14:40	5	37.06202	36.731396	36.66236
21-10-20 14:50	5	36.534172	36.53362	36.43875
21-10-20 15:00	5	36.80599	36.759754	36.478226
21-10-20 15:10	5	37.014053	37.372795	36.487312
21-10-20 15:20	5	36.90436	37.257324	36.356037
21-10-20 15:30	5	36.493416	36.978138	36.45514
21-10-20 15:40	5	36.92176	36.929794	36.54672
21-10-20 15:50	5	37.0785	36.914623	36.76011
21-10-20 16:00	5	36.627926	37.016277	36.937443
21-10-20 16:10	5	36.376873	37.186443	36.930485
21-10-20 16:20	5	36.499718	37.48415	36.55482
21-10-20 16:30	5	36.53381	37.493412	36.45859
21-10-20 16:40	5	36.575974	37.14958	36.549374
21-10-20 16:50	5	36.86105	36.968994	36.83352
21-10-20 17:00	5	36.977142	36.866985	36.65511
21-10-20 17:10	5	36.70036	37.005604	36.6309
21-10-20 17:20	5	37.01523	36.83076	36.697952
21-10-20 17:30	5	37.034897	36.9011	36.820587
21-10-20 17:40	5	37.043983	37.123558	36.937973
21-10-20 17:50	5	37.1359	37.20697	36.908936
21-10-20 18:00	5	36.854836	37.265217	36.74804
21-10-20 18:10	5	36.6399	37.135464	36.877186
21-10-20 18:20	5	36.975346	36.92217	36.649025
21-10-20 18:30	5	36.614235	36.700253	36.68385
21-10-20 18:40	5	36.61381	36.774372	36.7372
21-10-20 18:50	5	36.443462	36.52309	36.613567
21-10-20 19:00	5	36.585693	36.78782	36.583794
21-10-20 19:10	5	36.857304	37.296967	36.640003
21-10-20 19:20	5	36.779167	37.059868	36.53466
21-10-20 19:30	5	36.621483	36.77503	36.359688
21-10-20 19:40	5	36.827442	37.33505	36.627888
21-10-20 19:50	5	37.022133	37.32361	36.90354
21-10-20 20:00	5	37.320625	37.02439	37.147686
21-10-20 20:10	5	37.102654	37.01637	36.57581
21-10-20 20:20	5	37.217007	37.347385	36.511517
21-10-20 20:30	5	37.22892	37.496254	36.351074
21-10-20 20:40	5	37.305855	37.311718	36.553883
21-10-20 20:50	5	37.298912	37.565834	36.533257
21-10-20 21:00	5	37.19381	37.021706	36.493393
21-10-20 21:10	5	36.83288	36.527184	36.42508
21-10-20 21:20	5	36.904774	36.646133	36.64733
21-10-20 21:30	5	36.97936	36.95717	36.814423
21-10-20 21:40	5	37.16251	36.91457	36.838825
21-10-20 21:50	5	37.324917	36.83381	36.87733
21-10-20 22:00	5	37.141132	37.06389	36.935787
21-10-20 22:10	5	37.018463	37.042103	36.89174
21-10-20 22:20	5	37.130554	36.913307	36.85038
21-10-20 22:30	5	37.182884	36.96651	36.512882
21-10-20 22:40	5	37.34782	37.28132	36.676636
21-10-20 22:50	5	37.29138	37.171288	36.80366
21-10-20 23:00	5	37.574757	37.110863	36.88292
21-10-20 23:10	5	37.262444	37.256744	36.654926
21-10-20 23:20	5	37.320976	37.208084	36.567116
21-10-20 23:30	5	37.238815	37.076385	36.892742
21-10-20 23:40	5	37.441437	37.165565	36.96518
21-10-20 23:50	5	37.591946	37.239468	36.95333
21-10-21 00:00	5	37.760345	37.45791	37.19335
21-10-21 00:10	5	37.528156	37.57845	37.224865
21-10-21 00:20	5	37.697968	37.239388	37.136086
21-10-21 00:30	5	37.386604	37.270714	36.933006
21-10-21 00:40	5	37.289894	37.447296	36.964176
21-10-21 00:50	5	37.230354	37.383293	37.20887
21-10-21 01:00	5	36.695797	37.15319	37.33709
21-10-21 01:10	5	36.489697	37.0068	37.38609
21-10-21 01:20	5	36.807465	37.16515	37.197685
21-10-21 01:30	5	36.893833	37.403065	37.275127
21-10-21 01:40	5	37.188187	37.217392	37.303963
21-10-21 01:50	5	36.86756	37.196236	37.089073
21-10-21 02:00	5	37.128838	37.224754	37.724606
21-10-21 02:10	5	36.998917	37.572926	37.894527
21-10-21 02:20	5	37.207985	37.937088	37.83899
21-10-21 02:30	5	37.45912	37.648705	37.473328
21-10-21 02:40	5	37.762417	37.647995	37.40562
21-10-21 02:50	5	37.773426	37.905792	37.454124
21-10-21 03:00	5	37.62446	37.925224	37.408337
21-10-21 03:10	5	37.72027	37.82047	37.732666
21-10-21 03:20	5	37.62121	37.785812	37.829453
21-10-21 03:30	5	37.73042	37.58069	37.765343
21-10-21 03:40	5	37.905785	37.52244	38.06975
21-10-21 03:50	5	37.788666	37.58535	38.14611
21-10-21 04:00	5	37.680153	37.5691	37.958916
21-10-21 04:10	5	37.53356	37.54467	37.974747
21-10-21 04:20	5	37.443943	37.30871	38.14766
21-10-21 04:30	5	37.387337	37.30386	38.009815
21-10-21 04:40	5	37.381104	37.276756	37.773216
21-10-21 04:50	5	37.5328	37.661617	37.59168
21-10-21 05:00	5	37.38757	37.962074	37.361702
21-10-21 05:10	5	37.616264	37.65094	37.258904
21-10-21 05:20	5	37.625504	37.595917	37.04074
21-10-21 05:30	5	37.597065	37.49686	37.170616
21-10-21 05:40	5	37.515415	37.492657	37.138447
21-10-21 05:50	5	37.308346	37.555683	36.943954
21-10-21 06:00	5	37.121513	37.527943	37.102592
21-10-21 06:10	5	37.035793	37.38523	37.19032
21-10-21 06:20	5	36.962643	36.994637	37.235294
21-10-21 06:30	5	36.622932	36.98724	37.160976
21-10-21 06:40	5	36.437725	37.475014	37.47158
21-10-21 06:50	5	36.81538	37.655727	37.648132
21-10-21 07:00	6	36.96571	37.57264	37.54182
21-10-21 07:10	6	36.982483	37.50183	37.530025
21-10-21 07:20	6	37.257282	37.275856	37.243866
21-10-21 07:30	6	37.317245	37.432636	37.07344
21-10-21 07:40	6	37.034103	37.21824	36.898552
21-10-21 07:50	6	37.099087	36.907665	36.7565
21-10-21 08:00	6	37.07176	37.248363	36.735847
21-10-21 08:10	6	36.772377	37.26724	36.776
21-10-21 08:20	6	36.63703	37.26724	36.56217
21-10-21 08:30	6	36.235603	37.2876	36.824883
21-10-21 08:40	6	36.46659	36.656826	36.552025
21-10-21 08:50	6	36.387794	36.747448	36.85212
21-10-21 09:00	6	36.219524	36.88208	37.2352
21-10-21 09:10	6	36.41894	36.47677	37.40028
21-10-21 09:20	6	36.3429	36.593513	37.3019
21-10-21 09:30	6	36.53382	36.3334	37.080803
21-10-21 09:40	6	36.40985	36.37931	37.011696
21-10-21 09:50	6	36.344383	36.074074	36.82946
21-10-21 10:00	6	36.452568	36.487206	36.76478
21-10-21 10:10	6	36.285988	36.98767	36.577637
21-10-21 10:20	6	36.27256	36.59197	36.987026
21-10-21 10:30	6	36.344357	36.536564	37.313843
21-10-21 10:40	6	36.70069	37.04155	37.579506
21-10-21 10:50	6	36.68223	37.22262	37.49737
21-10-21 11:00	6	36.88163	37.201637	37.292133
21-10-21 11:10	6	36.775536	37.307964	37.345966
21-10-21 11:20	6	36.83728	37.06981	37.09282
21-10-21 11:30	6	not_recorded	not_recorded	not_recorded
21-10-21 11:40	6	not_recorded	not_recorded	not_recorded
21-10-21 11:50	6	not_recorded	not_recorded	not_recorded
21-10-21 12:00	6	not_recorded	not_recorded	not_recorded
21-10-21 12:10	6	not_recorded	not_recorded	not_recorded
21-10-21 12:20	6	not_recorded	not_recorded	not_recorded
21-10-21 12:30	6	not_recorded	not_recorded	not_recorded
21-10-21 12:40	6	not_recorded	not_recorded	not_recorded
21-10-21 12:50	6	not_recorded	not_recorded	not_recorded
21-10-21 13:00	6	not_recorded	not_recorded	not_recorded
21-10-21 13:10	6	not_recorded	not_recorded	not_recorded
21-10-21 13:20	6	not_recorded	not_recorded	not_recorded
21-10-21 13:30	6	not_recorded	not_recorded	not_recorded
21-10-21 13:40	6	not_recorded	not_recorded	not_recorded
21-10-21 13:50	6	not_recorded	not_recorded	not_recorded
21-10-21 14:00	6	not_recorded	not_recorded	not_recorded
21-10-21 14:10	6	not_recorded	not_recorded	not_recorded
21-10-21 14:20	6	not_recorded	not_recorded	not_recorded
21-10-21 14:30	6	not_recorded	not_recorded	not_recorded
21-10-21 14:40	6	not_recorded	not_recorded	not_recorded
21-10-21 14:50	6	not_recorded	not_recorded	not_recorded
21-10-21 15:00	6	not_recorded	not_recorded	not_recorded
21-10-21 15:10	6	not_recorded	not_recorded	not_recorded
21-10-21 15:20	6	not_recorded	not_recorded	not_recorded
21-10-21 15:30	6	not_recorded	not_recorded	not_recorded
21-10-21 15:40	6	not_recorded	not_recorded	not_recorded
21-10-21 15:50	6	not_recorded	not_recorded	not_recorded
21-10-21 16:00	6	not_recorded	not_recorded	not_recorded
21-10-21 16:10	6	not_recorded	not_recorded	not_recorded
21-10-21 16:20	6	not_recorded	not_recorded	not_recorded
21-10-21 16:30	6	not_recorded	not_recorded	not_recorded
21-10-21 16:40	6	not_recorded	not_recorded	not_recorded
21-10-21 16:50	6	not_recorded	not_recorded	not_recorded
21-10-21 17:00	6	not_recorded	not_recorded	not_recorded
21-10-21 17:10	6	not_recorded	not_recorded	not_recorded
21-10-21 17:20	6	not_recorded	not_recorded	not_recorded
21-10-21 17:30	6	not_recorded	not_recorded	not_recorded
21-10-21 17:40	6	not_recorded	not_recorded	not_recorded
21-10-21 17:50	6	not_recorded	not_recorded	not_recorded
21-10-21 18:00	6	not_recorded	not_recorded	not_recorded
21-10-21 18:10	6	not_recorded	not_recorded	not_recorded
21-10-21 18:20	6	not_recorded	not_recorded	not_recorded
21-10-21 18:30	6	not_recorded	not_recorded	not_recorded
21-10-21 18:40	6	not_recorded	not_recorded	not_recorded
21-10-21 18:50	6	not_recorded	not_recorded	not_recorded
21-10-21 19:00	6	not_recorded	not_recorded	not_recorded
21-10-21 19:10	6	not_recorded	not_recorded	not_recorded
21-10-21 19:20	6	not_recorded	not_recorded	not_recorded
21-10-21 19:30	6	not_recorded	not_recorded	not_recorded
21-10-21 19:40	6	not_recorded	not_recorded	not_recorded
21-10-21 19:50	6	not_recorded	not_recorded	not_recorded
21-10-21 20:00	6	not_recorded	not_recorded	not_recorded
21-10-21 20:10	6	not_recorded	not_recorded	not_recorded
21-10-21 20:20	6	not_recorded	not_recorded	not_recorded
21-10-21 20:30	6	not_recorded	not_recorded	not_recorded
21-10-21 20:40	6	not_recorded	not_recorded	not_recorded
21-10-21 20:50	6	not_recorded	not_recorded	not_recorded
21-10-21 21:00	6	not_recorded	not_recorded	not_recorded
21-10-21 21:10	6	not_recorded	not_recorded	not_recorded
21-10-21 21:20	6	not_recorded	not_recorded	not_recorded
21-10-21 21:30	6	not_recorded	not_recorded	not_recorded
21-10-21 21:40	6	not_recorded	not_recorded	not_recorded
21-10-21 21:50	6	not_recorded	not_recorded	not_recorded
21-10-21 22:00	6	not_recorded	not_recorded	not_recorded
21-10-21 22:10	6	not_recorded	not_recorded	not_recorded
21-10-21 22:20	6	not_recorded	not_recorded	not_recorded
21-10-21 22:30	6	not_recorded	not_recorded	not_recorded
21-10-21 22:40	6	not_recorded	not_recorded	not_recorded
21-10-21 22:50	6	not_recorded	not_recorded	not_recorded
21-10-21 23:00	6	not_recorded	not_recorded	not_recorded
21-10-21 23:10	6	not_recorded	not_recorded	not_recorded
21-10-21 23:20	6	not_recorded	not_recorded	not_recorded
21-10-21 23:30	6	not_recorded	not_recorded	not_recorded
21-10-21 23:40	6	not_recorded	not_recorded	not_recorded
21-10-21 23:50	6	not_recorded	not_recorded	not_recorded
21-10-22 00:00	6	not_recorded	not_recorded	not_recorded
21-10-22 00:10	6	not_recorded	not_recorded	not_recorded
21-10-22 00:20	6	not_recorded	not_recorded	not_recorded
21-10-22 00:30	6	not_recorded	not_recorded	not_recorded
21-10-22 00:40	6	not_recorded	not_recorded	not_recorded
21-10-22 00:50	6	not_recorded	not_recorded	not_recorded
21-10-22 01:00	6	not_recorded	not_recorded	not_recorded
21-10-22 01:10	6	not_recorded	not_recorded	not_recorded
21-10-22 01:20	6	not_recorded	not_recorded	not_recorded
21-10-22 01:30	6	not_recorded	not_recorded	not_recorded
21-10-22 01:40	6	not_recorded	not_recorded	not_recorded
21-10-22 01:50	6	not_recorded	not_recorded	not_recorded
21-10-22 02:00	6	not_recorded	not_recorded	not_recorded
21-10-22 02:10	6	not_recorded	not_recorded	not_recorded
21-10-22 02:20	6	not_recorded	not_recorded	not_recorded
21-10-22 02:30	6	not_recorded	not_recorded	not_recorded
21-10-22 02:40	6	not_recorded	not_recorded	not_recorded
21-10-22 02:50	6	not_recorded	not_recorded	not_recorded
21-10-22 03:00	6	not_recorded	not_recorded	not_recorded
21-10-22 03:10	6	not_recorded	not_recorded	not_recorded
21-10-22 03:20	6	not_recorded	not_recorded	not_recorded
21-10-22 03:30	6	not_recorded	not_recorded	not_recorded
21-10-22 03:40	6	not_recorded	not_recorded	not_recorded
21-10-22 03:50	6	not_recorded	not_recorded	not_recorded
21-10-22 04:00	6	not_recorded	not_recorded	not_recorded
21-10-22 04:10	6	not_recorded	not_recorded	not_recorded
21-10-22 04:20	6	not_recorded	not_recorded	not_recorded
21-10-22 04:30	6	not_recorded	not_recorded	not_recorded
21-10-22 04:40	6	not_recorded	not_recorded	not_recorded
21-10-22 04:50	6	not_recorded	not_recorded	not_recorded
21-10-22 05:00	6	not_recorded	not_recorded	not_recorded
21-10-22 05:10	6	not_recorded	not_recorded	not_recorded
21-10-22 05:20	6	not_recorded	not_recorded	not_recorded
21-10-22 05:30	6	not_recorded	not_recorded	not_recorded
21-10-22 05:40	6	not_recorded	not_recorded	not_recorded
21-10-22 05:50	6	not_recorded	not_recorded	not_recorded
21-10-22 06:00	6	not_recorded	not_recorded	not_recorded
21-10-22 06:10	6	not_recorded	not_recorded	not_recorded
21-10-22 06:20	6	not_recorded	not_recorded	not_recorded
21-10-22 06:30	6	not_recorded	not_recorded	not_recorded
21-10-22 06:40	6	not_recorded	not_recorded	not_recorded
21-10-22 06:50	6	not_recorded	not_recorded	not_recorded
